# Supplementary material for: Data-Driven Electrochemistry Reveals the Impact of Hydrophobicity on Aptamer Cross-Reactivity
Source: ACS Meas Sci Au. 2026 May 20;6(3):752–64. doi: 10.1021/acsmeasuresciau.6c00040 (PMC13281204; doi:10.1021/acsmeasuresciau.6c00040)
Supplement: Supplementary file 1 [file tg6c00040_si_001.zip]

Archive with 45,793 entries (9,989 files):
- data/code/
- data/code/All Experiments.ipynb
- data/code/blood_metabolites_quant.csv
- data/code/Interferent Selection.ipynb
- data/code/ML Modeling.ipynb
- data/code/targets.csv
- data/code/tsne.pkl
- data/code/tsne_fp.pkl
- data/electrochemical cleaning/
- data/electrochemical cleaning/CH H2SO4.bin
- data/electrochemical cleaning/CH H2SO4.txt
- data/electrochemical cleaning/CH NaOH.bin
- data/electrochemical cleaning/CH NaOH.txt
- data/interferent study/
- data/interferent study/logP validation/
- data/interferent study/logP validation/Trials_1_2_3/
- data/interferent study/logP validation/Trials_1_2_3/CV_100_mVs_lineolic acid_0.bin
- data/interferent study/logP validation/Trials_1_2_3/CV_100_mVs_lineolic acid_0.txt
- data/interferent study/logP validation/Trials_1_2_3/CV_100_mVs_lineolic acid_1.bin
- data/interferent study/logP validation/Trials_1_2_3/CV_100_mVs_lineolic acid_1.txt
- data/interferent study/logP validation/Trials_1_2_3/CV_100_mVs_lineolic acid_2.bin
- data/interferent study/logP validation/Trials_1_2_3/CV_100_mVs_lineolic acid_2.txt
- data/interferent study/logP validation/Trials_1_2_3/CV_100_mVs_loperamide_0.bin
- data/interferent study/logP validation/Trials_1_2_3/CV_100_mVs_loperamide_0.txt
- data/interferent study/logP validation/Trials_1_2_3/CV_100_mVs_loperamide_1.bin
- data/interferent study/logP validation/Trials_1_2_3/CV_100_mVs_loperamide_1.txt
- data/interferent study/logP validation/Trials_1_2_3/CV_100_mVs_loperamide_2.bin
- data/interferent study/logP validation/Trials_1_2_3/CV_100_mVs_loperamide_2.txt
- data/interferent study/logP validation/Trials_1_2_3/CV_100_mVs_loratadine_0.bin
- data/interferent study/logP validation/Trials_1_2_3/CV_100_mVs_loratadine_0.txt
- data/interferent study/logP validation/Trials_1_2_3/CV_100_mVs_loratadine_1.bin
- data/interferent study/logP validation/Trials_1_2_3/CV_100_mVs_loratadine_1.txt
- data/interferent study/logP validation/Trials_1_2_3/CV_100_mVs_loratadine_2.bin
- data/interferent study/logP validation/Trials_1_2_3/CV_100_mVs_loratadine_2.txt
- data/interferent study/logP validation/Trials_1_2_3/CV_100_mVs_progesterone1_0.bin
- data/interferent study/logP validation/Trials_1_2_3/CV_100_mVs_progesterone1_0.txt
- data/interferent study/logP validation/Trials_1_2_3/CV_100_mVs_progesterone1_1.bin
- data/interferent study/logP validation/Trials_1_2_3/CV_100_mVs_progesterone1_1.txt
- data/interferent study/logP validation/Trials_1_2_3/CV_100_mVs_progesterone1_2.bin
- data/interferent study/logP validation/Trials_1_2_3/CV_100_mVs_progesterone1_2.txt
- data/interferent study/logP validation/Trials_1_2_3/CV_100_mVs_progesterone2_0.bin
- data/interferent study/logP validation/Trials_1_2_3/CV_100_mVs_progesterone2_0.txt
- data/interferent study/logP validation/Trials_1_2_3/CV_100_mVs_progesterone2_1.bin
- data/interferent study/logP validation/Trials_1_2_3/CV_100_mVs_progesterone2_1.txt
- data/interferent study/logP validation/Trials_1_2_3/CV_100_mVs_progesterone2_2.bin
- data/interferent study/logP validation/Trials_1_2_3/CV_100_mVs_progesterone2_2.txt
- data/interferent study/logP validation/Trials_1_2_3/CV_100_mVs_triclosan_0.bin
- data/interferent study/logP validation/Trials_1_2_3/CV_100_mVs_triclosan_0.txt
- data/interferent study/logP validation/Trials_1_2_3/CV_100_mVs_triclosan_1.bin
- data/interferent study/logP validation/Trials_1_2_3/CV_100_mVs_triclosan_1.txt
- data/interferent study/logP validation/Trials_1_2_3/CV_100_mVs_triclosan_2.bin
- data/interferent study/logP validation/Trials_1_2_3/CV_100_mVs_triclosan_2.txt
- data/interferent study/logP validation/Trials_1_2_3/CV_1000_mVs_progesterone1_0.bin
- data/interferent study/logP validation/Trials_1_2_3/CV_1000_mVs_progesterone1_0.txt
- data/interferent study/logP validation/Trials_1_2_3/CV_1000_mVs_progesterone1_1.bin
- data/interferent study/logP validation/Trials_1_2_3/CV_1000_mVs_progesterone1_1.txt
- data/interferent study/logP validation/Trials_1_2_3/CV_1000_mVs_progesterone1_2.bin
- data/interferent study/logP validation/Trials_1_2_3/CV_1000_mVs_progesterone1_2.txt
- data/interferent study/logP validation/Trials_1_2_3/CV_25_mVs_progesterone1_0.bin
- data/interferent study/logP validation/Trials_1_2_3/CV_25_mVs_progesterone1_0.txt
- data/interferent study/logP validation/Trials_1_2_3/CV_25_mVs_progesterone1_1.bin
- data/interferent study/logP validation/Trials_1_2_3/CV_25_mVs_progesterone1_1.txt
- data/interferent study/logP validation/Trials_1_2_3/CV_25_mVs_progesterone1_2.bin
- data/interferent study/logP validation/Trials_1_2_3/CV_25_mVs_progesterone1_2.txt
- data/interferent study/logP validation/Trials_1_2_3/CV_250_mVs_progesterone1_0.bin
- data/interferent study/logP validation/Trials_1_2_3/CV_250_mVs_progesterone1_0.txt
- data/interferent study/logP validation/Trials_1_2_3/CV_250_mVs_progesterone1_1.bin
- data/interferent study/logP validation/Trials_1_2_3/CV_250_mVs_progesterone1_1.txt
- data/interferent study/logP validation/Trials_1_2_3/CV_250_mVs_progesterone1_2.bin
- data/interferent study/logP validation/Trials_1_2_3/CV_250_mVs_progesterone1_2.txt
- data/interferent study/logP validation/Trials_1_2_3/CV_50_mVs_progesterone1_0.bin
- data/interferent study/logP validation/Trials_1_2_3/CV_50_mVs_progesterone1_0.txt
- data/interferent study/logP validation/Trials_1_2_3/CV_50_mVs_progesterone1_1.bin
- data/interferent study/logP validation/Trials_1_2_3/CV_50_mVs_progesterone1_1.txt
- data/interferent study/logP validation/Trials_1_2_3/CV_50_mVs_progesterone1_2.bin
- data/interferent study/logP validation/Trials_1_2_3/CV_50_mVs_progesterone1_2.txt
- data/interferent study/logP validation/Trials_1_2_3/CV_500_mVs_progesterone1_0.bin
- data/interferent study/logP validation/Trials_1_2_3/CV_500_mVs_progesterone1_0.txt
- data/interferent study/logP validation/Trials_1_2_3/CV_500_mVs_progesterone1_1.bin
- data/interferent study/logP validation/Trials_1_2_3/CV_500_mVs_progesterone1_1.txt
- data/interferent study/logP validation/Trials_1_2_3/CV_500_mVs_progesterone1_2.bin
- data/interferent study/logP validation/Trials_1_2_3/CV_500_mVs_progesterone1_2.txt
- data/interferent study/logP validation/Trials_1_2_3/CV_75_mVs_progesterone1_0.bin
- data/interferent study/logP validation/Trials_1_2_3/CV_75_mVs_progesterone1_0.txt
- data/interferent study/logP validation/Trials_1_2_3/CV_75_mVs_progesterone1_1.bin
- data/interferent study/logP validation/Trials_1_2_3/CV_75_mVs_progesterone1_1.txt
- data/interferent study/logP validation/Trials_1_2_3/CV_75_mVs_progesterone1_2.bin
- data/interferent study/logP validation/Trials_1_2_3/CV_75_mVs_progesterone1_2.txt
- data/interferent study/logP validation/Trials_1_2_3/CV_750_mVs_progesterone1_0.bin
- data/interferent study/logP validation/Trials_1_2_3/CV_750_mVs_progesterone1_0.txt
- data/interferent study/logP validation/Trials_1_2_3/CV_750_mVs_progesterone1_1.bin
- data/interferent study/logP validation/Trials_1_2_3/CV_750_mVs_progesterone1_1.txt
- data/interferent study/logP validation/Trials_1_2_3/CV_750_mVs_progesterone1_2.bin
- data/interferent study/logP validation/Trials_1_2_3/CV_750_mVs_progesterone1_2.txt
- data/interferent study/logP validation/Trials_1_2_3/order_0.txt
- data/interferent study/logP validation/Trials_1_2_3/order_1.txt
- data/interferent study/logP validation/Trials_1_2_3/order_2.txt
- data/interferent study/logP validation/Trials_1_2_3/SWV_lineolic acid_analyte_1000hz_0.bin
- data/interferent study/logP validation/Trials_1_2_3/SWV_lineolic acid_analyte_1000hz_0.txt
- data/interferent study/logP validation/Trials_1_2_3/SWV_lineolic acid_analyte_1000hz_1.bin
- data/interferent study/logP validation/Trials_1_2_3/SWV_lineolic acid_analyte_1000hz_1.txt
- data/interferent study/logP validation/Trials_1_2_3/SWV_lineolic acid_analyte_1000hz_2.bin
- data/interferent study/logP validation/Trials_1_2_3/SWV_lineolic acid_analyte_1000hz_2.txt
- data/interferent study/logP validation/Trials_1_2_3/SWV_lineolic acid_analyte_100hz_0.bin
- data/interferent study/logP validation/Trials_1_2_3/SWV_lineolic acid_analyte_100hz_0.txt
- data/interferent study/logP validation/Trials_1_2_3/SWV_lineolic acid_analyte_100hz_1.bin
- data/interferent study/logP validation/Trials_1_2_3/SWV_lineolic acid_analyte_100hz_1.txt
- data/interferent study/logP validation/Trials_1_2_3/SWV_lineolic acid_analyte_100hz_2.bin
- data/interferent study/logP validation/Trials_1_2_3/SWV_lineolic acid_analyte_100hz_2.txt
- data/interferent study/logP validation/Trials_1_2_3/SWV_lineolic acid_analyte_1100hz_0.bin
- data/interferent study/logP validation/Trials_1_2_3/SWV_lineolic acid_analyte_1100hz_0.txt
- data/interferent study/logP validation/Trials_1_2_3/SWV_lineolic acid_analyte_1100hz_1.bin
- data/interferent study/logP validation/Trials_1_2_3/SWV_lineolic acid_analyte_1100hz_1.txt
- data/interferent study/logP validation/Trials_1_2_3/SWV_lineolic acid_analyte_1100hz_2.bin
- data/interferent study/logP validation/Trials_1_2_3/SWV_lineolic acid_analyte_1100hz_2.txt
- data/interferent study/logP validation/Trials_1_2_3/SWV_lineolic acid_analyte_1200hz_0.bin
- data/interferent study/logP validation/Trials_1_2_3/SWV_lineolic acid_analyte_1200hz_0.txt
- data/interferent study/logP validation/Trials_1_2_3/SWV_lineolic acid_analyte_1200hz_1.bin
- data/interferent study/logP validation/Trials_1_2_3/SWV_lineolic acid_analyte_1200hz_1.txt
- data/interferent study/logP validation/Trials_1_2_3/SWV_lineolic acid_analyte_1200hz_2.bin
- data/interferent study/logP validation/Trials_1_2_3/SWV_lineolic acid_analyte_1200hz_2.txt
- data/interferent study/logP validation/Trials_1_2_3/SWV_lineolic acid_analyte_1300hz_0.bin
- data/interferent study/logP validation/Trials_1_2_3/SWV_lineolic acid_analyte_1300hz_0.txt
- data/interferent study/logP validation/Trials_1_2_3/SWV_lineolic acid_analyte_1300hz_1.bin
- data/interferent study/logP validation/Trials_1_2_3/SWV_lineolic acid_analyte_1300hz_1.txt
- data/interferent study/logP validation/Trials_1_2_3/SWV_lineolic acid_analyte_1300hz_2.bin
- data/interferent study/logP validation/Trials_1_2_3/SWV_lineolic acid_analyte_1300hz_2.txt
- data/interferent study/logP validation/Trials_1_2_3/SWV_lineolic acid_analyte_1400hz_0.bin
- data/interferent study/logP validation/Trials_1_2_3/SWV_lineolic acid_analyte_1400hz_0.txt
- data/interferent study/logP validation/Trials_1_2_3/SWV_lineolic acid_analyte_1400hz_1.bin
- data/interferent study/logP validation/Trials_1_2_3/SWV_lineolic acid_analyte_1400hz_1.txt
- data/interferent study/logP validation/Trials_1_2_3/SWV_lineolic acid_analyte_1400hz_2.bin
- data/interferent study/logP validation/Trials_1_2_3/SWV_lineolic acid_analyte_1400hz_2.txt
- data/interferent study/logP validation/Trials_1_2_3/SWV_lineolic acid_analyte_1500hz_0.bin
- data/interferent study/logP validation/Trials_1_2_3/SWV_lineolic acid_analyte_1500hz_0.txt
- data/interferent study/logP validation/Trials_1_2_3/SWV_lineolic acid_analyte_1500hz_1.bin
- data/interferent study/logP validation/Trials_1_2_3/SWV_lineolic acid_analyte_1500hz_1.txt
- data/interferent study/logP validation/Trials_1_2_3/SWV_lineolic acid_analyte_1500hz_2.bin
- data/interferent study/logP validation/Trials_1_2_3/SWV_lineolic acid_analyte_1500hz_2.txt
- data/interferent study/logP validation/Trials_1_2_3/SWV_lineolic acid_analyte_1600hz_0.bin
- data/interferent study/logP validation/Trials_1_2_3/SWV_lineolic acid_analyte_1600hz_0.txt
- data/interferent study/logP validation/Trials_1_2_3/SWV_lineolic acid_analyte_1600hz_1.bin
- data/interferent study/logP validation/Trials_1_2_3/SWV_lineolic acid_analyte_1600hz_1.txt
- data/interferent study/logP validation/Trials_1_2_3/SWV_lineolic acid_analyte_1600hz_2.bin
- data/interferent study/logP validation/Trials_1_2_3/SWV_lineolic acid_analyte_1600hz_2.txt
- data/interferent study/logP validation/Trials_1_2_3/SWV_lineolic acid_analyte_1700hz_0.bin
- data/interferent study/logP validation/Trials_1_2_3/SWV_lineolic acid_analyte_1700hz_0.txt
- data/interferent study/logP validation/Trials_1_2_3/SWV_lineolic acid_analyte_1700hz_1.bin
- data/interferent study/logP validation/Trials_1_2_3/SWV_lineolic acid_analyte_1700hz_1.txt
- data/interferent study/logP validation/Trials_1_2_3/SWV_lineolic acid_analyte_1700hz_2.bin
- data/interferent study/logP validation/Trials_1_2_3/SWV_lineolic acid_analyte_1700hz_2.txt
- data/interferent study/logP validation/Trials_1_2_3/SWV_lineolic acid_analyte_1800hz_0.bin
- data/interferent study/logP validation/Trials_1_2_3/SWV_lineolic acid_analyte_1800hz_0.txt
- data/interferent study/logP validation/Trials_1_2_3/SWV_lineolic acid_analyte_1800hz_1.bin
- data/interferent study/logP validation/Trials_1_2_3/SWV_lineolic acid_analyte_1800hz_1.txt
- data/interferent study/logP validation/Trials_1_2_3/SWV_lineolic acid_analyte_1800hz_2.bin
- data/interferent study/logP validation/Trials_1_2_3/SWV_lineolic acid_analyte_1800hz_2.txt
- data/interferent study/logP validation/Trials_1_2_3/SWV_lineolic acid_analyte_1900hz_0.bin
- data/interferent study/logP validation/Trials_1_2_3/SWV_lineolic acid_analyte_1900hz_0.txt
- data/interferent study/logP validation/Trials_1_2_3/SWV_lineolic acid_analyte_1900hz_1.bin
- data/interferent study/logP validation/Trials_1_2_3/SWV_lineolic acid_analyte_1900hz_1.txt
- data/interferent study/logP validation/Trials_1_2_3/SWV_lineolic acid_analyte_1900hz_2.bin
- data/interferent study/logP validation/Trials_1_2_3/SWV_lineolic acid_analyte_1900hz_2.txt
- data/interferent study/logP validation/Trials_1_2_3/SWV_lineolic acid_analyte_2000hz_0.bin
- data/interferent study/logP validation/Trials_1_2_3/SWV_lineolic acid_analyte_2000hz_0.txt
- data/interferent study/logP validation/Trials_1_2_3/SWV_lineolic acid_analyte_2000hz_1.bin
- data/interferent study/logP validation/Trials_1_2_3/SWV_lineolic acid_analyte_2000hz_1.txt
- data/interferent study/logP validation/Trials_1_2_3/SWV_lineolic acid_analyte_2000hz_2.bin
- data/interferent study/logP validation/Trials_1_2_3/SWV_lineolic acid_analyte_2000hz_2.txt
- data/interferent study/logP validation/Trials_1_2_3/SWV_lineolic acid_analyte_200hz_0.bin
- data/interferent study/logP validation/Trials_1_2_3/SWV_lineolic acid_analyte_200hz_0.txt
- data/interferent study/logP validation/Trials_1_2_3/SWV_lineolic acid_analyte_200hz_1.bin
- data/interferent study/logP validation/Trials_1_2_3/SWV_lineolic acid_analyte_200hz_1.txt
- data/interferent study/logP validation/Trials_1_2_3/SWV_lineolic acid_analyte_200hz_2.bin
- data/interferent study/logP validation/Trials_1_2_3/SWV_lineolic acid_analyte_200hz_2.txt
- data/interferent study/logP validation/Trials_1_2_3/SWV_lineolic acid_analyte_300hz_0.bin
- data/interferent study/logP validation/Trials_1_2_3/SWV_lineolic acid_analyte_300hz_0.txt
- data/interferent study/logP validation/Trials_1_2_3/SWV_lineolic acid_analyte_300hz_1.bin
- data/interferent study/logP validation/Trials_1_2_3/SWV_lineolic acid_analyte_300hz_1.txt
- data/interferent study/logP validation/Trials_1_2_3/SWV_lineolic acid_analyte_300hz_2.bin
- data/interferent study/logP validation/Trials_1_2_3/SWV_lineolic acid_analyte_300hz_2.txt
- data/interferent study/logP validation/Trials_1_2_3/SWV_lineolic acid_analyte_400hz_0.bin
- data/interferent study/logP validation/Trials_1_2_3/SWV_lineolic acid_analyte_400hz_0.txt
- data/interferent study/logP validation/Trials_1_2_3/SWV_lineolic acid_analyte_400hz_1.bin
- data/interferent study/logP validation/Trials_1_2_3/SWV_lineolic acid_analyte_400hz_1.txt
- data/interferent study/logP validation/Trials_1_2_3/SWV_lineolic acid_analyte_400hz_2.bin
- data/interferent study/logP validation/Trials_1_2_3/SWV_lineolic acid_analyte_400hz_2.txt
- data/interferent study/logP validation/Trials_1_2_3/SWV_lineolic acid_analyte_500hz_0.bin
- data/interferent study/logP validation/Trials_1_2_3/SWV_lineolic acid_analyte_500hz_0.txt
- data/interferent study/logP validation/Trials_1_2_3/SWV_lineolic acid_analyte_500hz_1.bin
- data/interferent study/logP validation/Trials_1_2_3/SWV_lineolic acid_analyte_500hz_1.txt
- data/interferent study/logP validation/Trials_1_2_3/SWV_lineolic acid_analyte_500hz_2.bin
- data/interferent study/logP validation/Trials_1_2_3/SWV_lineolic acid_analyte_500hz_2.txt
- data/interferent study/logP validation/Trials_1_2_3/SWV_lineolic acid_analyte_600hz_0.bin
- data/interferent study/logP validation/Trials_1_2_3/SWV_lineolic acid_analyte_600hz_0.txt
- data/interferent study/logP validation/Trials_1_2_3/SWV_lineolic acid_analyte_600hz_1.bin
- data/interferent study/logP validation/Trials_1_2_3/SWV_lineolic acid_analyte_600hz_1.txt
- data/interferent study/logP validation/Trials_1_2_3/SWV_lineolic acid_analyte_600hz_2.bin
- data/interferent study/logP validation/Trials_1_2_3/SWV_lineolic acid_analyte_600hz_2.txt
- data/interferent study/logP validation/Trials_1_2_3/SWV_lineolic acid_analyte_700hz_0.bin
- data/interferent study/logP validation/Trials_1_2_3/SWV_lineolic acid_analyte_700hz_0.txt
- data/interferent study/logP validation/Trials_1_2_3/SWV_lineolic acid_analyte_700hz_1.bin
- data/interferent study/logP validation/Trials_1_2_3/SWV_lineolic acid_analyte_700hz_1.txt
- data/interferent study/logP validation/Trials_1_2_3/SWV_lineolic acid_analyte_700hz_2.bin
- data/interferent study/logP validation/Trials_1_2_3/SWV_lineolic acid_analyte_700hz_2.txt
- data/interferent study/logP validation/Trials_1_2_3/SWV_lineolic acid_analyte_800hz_0.bin
- data/interferent study/logP validation/Trials_1_2_3/SWV_lineolic acid_analyte_800hz_0.txt
- data/interferent study/logP validation/Trials_1_2_3/SWV_lineolic acid_analyte_800hz_1.bin
- data/interferent study/logP validation/Trials_1_2_3/SWV_lineolic acid_analyte_800hz_1.txt
- data/interferent study/logP validation/Trials_1_2_3/SWV_lineolic acid_analyte_800hz_2.bin
- data/interferent study/logP validation/Trials_1_2_3/SWV_lineolic acid_analyte_800hz_2.txt
- data/interferent study/logP validation/Trials_1_2_3/SWV_lineolic acid_analyte_900hz_0.bin
- data/interferent study/logP validation/Trials_1_2_3/SWV_lineolic acid_analyte_900hz_0.txt
- data/interferent study/logP validation/Trials_1_2_3/SWV_lineolic acid_analyte_900hz_1.bin
- data/interferent study/logP validation/Trials_1_2_3/SWV_lineolic acid_analyte_900hz_1.txt
- data/interferent study/logP validation/Trials_1_2_3/SWV_lineolic acid_analyte_900hz_2.bin
- data/interferent study/logP validation/Trials_1_2_3/SWV_lineolic acid_analyte_900hz_2.txt
- data/interferent study/logP validation/Trials_1_2_3/SWV_lineolic acid_background_1000hz_0.bin
- data/interferent study/logP validation/Trials_1_2_3/SWV_lineolic acid_background_1000hz_0.txt
- data/interferent study/logP validation/Trials_1_2_3/SWV_lineolic acid_background_1000hz_1.bin
- data/interferent study/logP validation/Trials_1_2_3/SWV_lineolic acid_background_1000hz_1.txt
- data/interferent study/logP validation/Trials_1_2_3/SWV_lineolic acid_background_1000hz_2.bin
- data/interferent study/logP validation/Trials_1_2_3/SWV_lineolic acid_background_1000hz_2.txt
- data/interferent study/logP validation/Trials_1_2_3/SWV_lineolic acid_background_100hz_0.bin
- data/interferent study/logP validation/Trials_1_2_3/SWV_lineolic acid_background_100hz_0.txt
- data/interferent study/logP validation/Trials_1_2_3/SWV_lineolic acid_background_100hz_1.bin
- data/interferent study/logP validation/Trials_1_2_3/SWV_lineolic acid_background_100hz_1.txt
- data/interferent study/logP validation/Trials_1_2_3/SWV_lineolic acid_background_100hz_2.bin
- data/interferent study/logP validation/Trials_1_2_3/SWV_lineolic acid_background_100hz_2.txt
- data/interferent study/logP validation/Trials_1_2_3/SWV_lineolic acid_background_1100hz_0.bin
- data/interferent study/logP validation/Trials_1_2_3/SWV_lineolic acid_background_1100hz_0.txt
- data/interferent study/logP validation/Trials_1_2_3/SWV_lineolic acid_background_1100hz_1.bin
- data/interferent study/logP validation/Trials_1_2_3/SWV_lineolic acid_background_1100hz_1.txt
- data/interferent study/logP validation/Trials_1_2_3/SWV_lineolic acid_background_1100hz_2.bin
- data/interferent study/logP validation/Trials_1_2_3/SWV_lineolic acid_background_1100hz_2.txt
- data/interferent study/logP validation/Trials_1_2_3/SWV_lineolic acid_background_1200hz_0.bin
- data/interferent study/logP validation/Trials_1_2_3/SWV_lineolic acid_background_1200hz_0.txt
- data/interferent study/logP validation/Trials_1_2_3/SWV_lineolic acid_background_1200hz_1.bin
- data/interferent study/logP validation/Trials_1_2_3/SWV_lineolic acid_background_1200hz_1.txt
- data/interferent study/logP validation/Trials_1_2_3/SWV_lineolic acid_background_1200hz_2.bin
- data/interferent study/logP validation/Trials_1_2_3/SWV_lineolic acid_background_1200hz_2.txt
- data/interferent study/logP validation/Trials_1_2_3/SWV_lineolic acid_background_1300hz_0.bin
- data/interferent study/logP validation/Trials_1_2_3/SWV_lineolic acid_background_1300hz_0.txt
- data/interferent study/logP validation/Trials_1_2_3/SWV_lineolic acid_background_1300hz_1.bin
- data/interferent study/logP validation/Trials_1_2_3/SWV_lineolic acid_background_1300hz_1.txt
- data/interferent study/logP validation/Trials_1_2_3/SWV_lineolic acid_background_1300hz_2.bin
- data/interferent study/logP validation/Trials_1_2_3/SWV_lineolic acid_background_1300hz_2.txt
- data/interferent study/logP validation/Trials_1_2_3/SWV_lineolic acid_background_1400hz_0.bin
- data/interferent study/logP validation/Trials_1_2_3/SWV_lineolic acid_background_1400hz_0.txt
- data/interferent study/logP validation/Trials_1_2_3/SWV_lineolic acid_background_1400hz_1.bin
- data/interferent study/logP validation/Trials_1_2_3/SWV_lineolic acid_background_1400hz_1.txt
- data/interferent study/logP validation/Trials_1_2_3/SWV_lineolic acid_background_1400hz_2.bin
- data/interferent study/logP validation/Trials_1_2_3/SWV_lineolic acid_background_1400hz_2.txt
- data/interferent study/logP validation/Trials_1_2_3/SWV_lineolic acid_background_1500hz_0.bin
- data/interferent study/logP validation/Trials_1_2_3/SWV_lineolic acid_background_1500hz_0.txt
- data/interferent study/logP validation/Trials_1_2_3/SWV_lineolic acid_background_1500hz_1.bin
- data/interferent study/logP validation/Trials_1_2_3/SWV_lineolic acid_background_1500hz_1.txt
- data/interferent study/logP validation/Trials_1_2_3/SWV_lineolic acid_background_1500hz_2.bin
- data/interferent study/logP validation/Trials_1_2_3/SWV_lineolic acid_background_1500hz_2.txt
- data/interferent study/logP validation/Trials_1_2_3/SWV_lineolic acid_background_1600hz_0.bin
- data/interferent study/logP validation/Trials_1_2_3/SWV_lineolic acid_background_1600hz_0.txt
- data/interferent study/logP validation/Trials_1_2_3/SWV_lineolic acid_background_1600hz_1.bin
- data/interferent study/logP validation/Trials_1_2_3/SWV_lineolic acid_background_1600hz_1.txt
- data/interferent study/logP validation/Trials_1_2_3/SWV_lineolic acid_background_1600hz_2.bin
- data/interferent study/logP validation/Trials_1_2_3/SWV_lineolic acid_background_1600hz_2.txt
- data/interferent study/logP validation/Trials_1_2_3/SWV_lineolic acid_background_1700hz_0.bin
- data/interferent study/logP validation/Trials_1_2_3/SWV_lineolic acid_background_1700hz_0.txt
- data/interferent study/logP validation/Trials_1_2_3/SWV_lineolic acid_background_1700hz_1.bin
- data/interferent study/logP validation/Trials_1_2_3/SWV_lineolic acid_background_1700hz_1.txt
- data/interferent study/logP validation/Trials_1_2_3/SWV_lineolic acid_background_1700hz_2.bin
- data/interferent study/logP validation/Trials_1_2_3/SWV_lineolic acid_background_1700hz_2.txt
- data/interferent study/logP validation/Trials_1_2_3/SWV_lineolic acid_background_1800hz_0.bin
- data/interferent study/logP validation/Trials_1_2_3/SWV_lineolic acid_background_1800hz_0.txt
- data/interferent study/logP validation/Trials_1_2_3/SWV_lineolic acid_background_1800hz_1.bin
- data/interferent study/logP validation/Trials_1_2_3/SWV_lineolic acid_background_1800hz_1.txt
- data/interferent study/logP validation/Trials_1_2_3/SWV_lineolic acid_background_1800hz_2.bin
- data/interferent study/logP validation/Trials_1_2_3/SWV_lineolic acid_background_1800hz_2.txt
- data/interferent study/logP validation/Trials_1_2_3/SWV_lineolic acid_background_1900hz_0.bin
- data/interferent study/logP validation/Trials_1_2_3/SWV_lineolic acid_background_1900hz_0.txt
- data/interferent study/logP validation/Trials_1_2_3/SWV_lineolic acid_background_1900hz_1.bin
- data/interferent study/logP validation/Trials_1_2_3/SWV_lineolic acid_background_1900hz_1.txt
- data/interferent study/logP validation/Trials_1_2_3/SWV_lineolic acid_background_1900hz_2.bin
- data/interferent study/logP validation/Trials_1_2_3/SWV_lineolic acid_background_1900hz_2.txt
- data/interferent study/logP validation/Trials_1_2_3/SWV_lineolic acid_background_2000hz_0.bin
- data/interferent study/logP validation/Trials_1_2_3/SWV_lineolic acid_background_2000hz_0.txt
- data/interferent study/logP validation/Trials_1_2_3/SWV_lineolic acid_background_2000hz_1.bin
- data/interferent study/logP validation/Trials_1_2_3/SWV_lineolic acid_background_2000hz_1.txt
- data/interferent study/logP validation/Trials_1_2_3/SWV_lineolic acid_background_2000hz_2.bin
- data/interferent study/logP validation/Trials_1_2_3/SWV_lineolic acid_background_2000hz_2.txt
- data/interferent study/logP validation/Trials_1_2_3/SWV_lineolic acid_background_200hz_0.bin
- data/interferent study/logP validation/Trials_1_2_3/SWV_lineolic acid_background_200hz_0.txt
- data/interferent study/logP validation/Trials_1_2_3/SWV_lineolic acid_background_200hz_1.bin
- data/interferent study/logP validation/Trials_1_2_3/SWV_lineolic acid_background_200hz_1.txt
- data/interferent study/logP validation/Trials_1_2_3/SWV_lineolic acid_background_200hz_2.bin
- data/interferent study/logP validation/Trials_1_2_3/SWV_lineolic acid_background_200hz_2.txt
- data/interferent study/logP validation/Trials_1_2_3/SWV_lineolic acid_background_300hz_0.bin
- data/interferent study/logP validation/Trials_1_2_3/SWV_lineolic acid_background_300hz_0.txt
- data/interferent study/logP validation/Trials_1_2_3/SWV_lineolic acid_background_300hz_1.bin
- data/interferent study/logP validation/Trials_1_2_3/SWV_lineolic acid_background_300hz_1.txt
- data/interferent study/logP validation/Trials_1_2_3/SWV_lineolic acid_background_300hz_2.bin
[truncated: 9,700 more entries]
