# Supplementary material for: Data-Driven Electrochemistry Reveals the Impact of Hydrophobicity on Aptamer Cross-Reactivity
Source: ACS Meas Sci Au. 2026 May 20;6(3):752–64. doi: 10.1021/acsmeasuresciau.6c00040 (PMC13281204; doi:10.1021/acsmeasuresciau.6c00040)
Supplement: Supplementary file 1 [file tg6c00040_si_001.zip › data/code/All Experiments.ipynb]

# %% [markdown]
# Setup


# %% [markdown]
Import libraries

# %% [code]
import numpy as np
import pandas as pd
import matplotlib.pyplot as plt
import time
import os
import elab
import hardpotato as hp
import serial
import math
import time, os, elab, serial, math, random

# %% [markdown]
Define folder

# %% [code]
folder= r'C:\Users\minteerlab\Desktop\hardpotato\102225'

# %% [markdown]
Setup potentiostat and HardPotato

# %% [code]
model = 'chi660e'
path = r'C:\Users\minteerlab\Desktop\chi660e\chi660e.exe'
hp.potentiostat.Setup(model=model, folder=folder, path=path)

# %% [markdown]
# Miscellaneous

# %% [markdown]
## Square Wave Voltammetry (SWV) Stability Study


# %% [markdown]
One frequency

# %% [code]
Einit = -0.05
Efinal = -0.4
sens = 1e-5

freq = 750 #set frequency in Hz

time_total = 6*60*60 #Total sampling time
time_interval = 5*60 #Time in seconds that you take sample
n_intervals = time_total//time_interval #Number of samples, integer
filename_base = '750Hz_bindingbuffer' #Name

for n in range(n_intervals):
    filename = f'{n*time_interval//60}m_{filename_base}'
    print(filename)
    swv = hp.potentiostat.SWV(Eini=Einit, Efin=Efinal, dE=0.001, freq=freq, amp=0.025, sens=sens, fileName=filename)
    time.sleep(5)
    swv.run()
    time.sleep(time_interval-5)

# %% [markdown]
Multiple frequencies

# %% [code]
Einit = -0.05
Efinal = -0.4
sens = 1e-5

freqs = [25,250,750] #set frequency in Hz

time_total = 2*60*60 #Total sampling time
time_interval = 5*60 #Time in seconds that you take sample
n_intervals = time_total//time_interval #Number of samples, integer

filename_base = 'stabilitystudy_bindingbuffer_degassed' #Name

for n in range(n_intervals):
    for freq in freqs:
        filename = f'{n*time_interval//60}m_{freq}hz_{filename_base}'
        print(filename)
        swv = hp.potentiostat.SWV(Eini=Einit, Efin=Efinal, dE=0.001, freq=freq, amp=0.025, sens=sens, fileName=filename,filter=0)
        swv.run()
    time.sleep(time_interval-(5*len(freqs)))

# %% [markdown]
## Cyclic Voltammetry (CV) Stability Study


# %% [code]
Einit = -0.05
Efinal = -0.4
sens = 1e-5

scanrates = [0.1,0.5,0.75] #set scan rate in V/s

time_total = 6*60*60 #Total sampling time
time_interval = 5*60 #Time in seconds that you take sample
n_intervals = time_total//time_interval #Number of samples, integer
filename_base = 'C11CH3_bindingbuffer' #Name

Eini = -0.1
Efin = -0.4

for n in range(n_intervals):
    for sr in scanrates:
        filename = f'{n*time_interval//60}m_{int(sr*1000)}mVs_{filename_base}'
        cv = hp.potentiostat.CV(Eini=Eini,Ev1=Efin,Ev2=Eini,Efin=Eini,sr=sr,dE=0.001,sens=1e-6,nSweeps=2,fileName=filename)
        cv.run()
    time.sleep(time_interval)

# %% [markdown]
# Robot Titrations (Figure 4)

# %% [markdown]
Setting up electrolab (eLab)

# %% [code]
port = 'COM9'

try:
    pumpvalve = (elab.SY01B(port))
except:
    pumpvalve.close()
    pumpvalve = (elab.SY01B(port))


pumpvalve.total_volume = 0.5
pumpvalve.ports = 12
lab = elab.bundle([pumpvalve])
lab.load_ports('ports.csv')
lab.reset_to_waste()


# %% [markdown]
Setting up valves

# %% [code]
serial_port = 'COM6'
try: 
    vlv.close()
    vlv = serial.Serial(serial_port, 9600, timeout=1)
except: 
    vlv = serial.Serial(serial_port, 9600, timeout=1)
def valves(valve,state):
    vlv.write(f"<valve:{valve}:{state}>\r\n".encode())

# %% [markdown]
Setting up echem parameters

# %% [code]
def swv(filename,freq):
    Einit = -0.05
    Efinal = -0.4
    sens = 1e-5
    swv = hp.potentiostat.SWV(Eini=Einit, Efin=Efinal, dE=0.001, freq=freq, amp=0.025, sens=sens, fileName=filename)
    swv.run()

def cv(filename,sr):
    Eini = -0.1
    Efin = -0.4
    cv = hp.potentiostat.CV(Eini=Eini,Ev1=Efin,Ev2=Eini,Efin=Eini,sr=sr,dE=0.001,sens=1e-6,nSweeps=2,fileName=filename)
    cv.run()

# %% [markdown]
Initializing / cleaning

# %% [code]
for line in ['buffer', 'flush', 'methanol']:
    for n in range(2): lab.init_line(line)
lab.init_line('progesterone')

# %% [markdown]
Titration experimental

# %% [code]
for run in range(1,4):

    ########## DISPENSE #############
    valves(1,1)
    lab.dispense('buffer',15*0.95)
    lab.dispense('methanol',15*0.05)
    time.sleep(300)
    #valves(2,1)
    valves(1,0)
    if run != 1: time.sleep(1500)


    ########## SCANRATES #############
    scanrates = [0.025,0.05,0.075,0.1,0.25,0.5,0.75,1]
    for scanrate in scanrates:
        cv(f'CV_{int(scanrate*1000)}_mVs_{run}',scanrate)
        time.sleep(1)

    fig, ax = plt.subplots(1,2,figsize=(8,3),dpi=100)
    peaks = []
    for scanrate in scanrates:
        data = hp.load_data.CV(fileName=f'CV_{int(scanrate*1000)}_mVs_{run}.txt',folder=folder,model='chi760e')
        data.i = data.i
        ax[0].plot(data.E,data.i*1e6)
        peaks.append(np.max(data.i*1e6))
        ax[0].set_xlabel('Potential vs. SCE (V)')
        ax[0].set_ylabel('Current (µA)')
        ax[0].invert_xaxis()
    ax[1].scatter(scanrates,peaks)
    ax[1].plot(scanrates,peaks,linestyle=':')
    ax[1].set_xlabel('Scanrate (µM)')
    ax[1].set_ylabel('Peak Current (µA)')
    fig.tight_layout()
    fig.savefig(f'{folder}\\scanrate_{run}.png')
    fig.show()


    ############ TITRATIONS ###############
    titrant_vol = 0
    init_vol = 15
    num_runs = 30
    #freqs = list(range(50, 2001, 50))
    freqs = [150,190,200,210,500,600,1500,1800]

    conc = [0] #units are in micromolar, uM

    for freq in freqs:
        swv(f'SWV_{int(titrant_vol*1000)}uL_{freq}hz_{run}',freq)


    
    for n in range(num_runs):
        titrant_vol += 0.03
        conc.append(500*(titrant_vol/(titrant_vol+init_vol))) #uM
        lab.dispense('methanol',0.03)
        valves(1,1)
        time.sleep(10)
        valves(1,0)
        time.sleep(10)
        for freq in freqs:
            swv(f'SWV_{int(titrant_vol*1000)}uL_{freq}hz_{run}',freq)

    
    for freq in freqs:
        fig, ax = plt.subplots(1,2,figsize=(8,3),dpi=100)
        fig.suptitle(f'{freq} Hz')
        peak_150 = []
        peak = []
        for n in range(31):
            titrant_vol = 0.03*n
            data = hp.load_data.CV(fileName=f'SWV_{math.ceil(titrant_vol*1000)}uL_{freq}hz_{run}.txt',folder=folder,model='chi760e')
            data.i = data.i[:,0]
            ax[0].plot(data.E,data.i*1e6,c='C0',alpha=0.8)
            peak.append(np.max(data.i*1e6))
            ax[0].set_xlabel('Potential vs. SCE (V)')
            ax[0].set_ylabel('Current (µA)')
            ax[0].invert_xaxis()
        ax[1].scatter(conc,peak)
        ax[1].set_xlabel('Concentration (µM)')
        ax[1].set_ylabel('Peak Current (µA)')
        fig.tight_layout()
        fig.savefig(f'{folder}\\titration_{freq}hz_{run}.png')
        fig.show()

    ############ CLEANING ###############
    lab.remove_cell_contents(20)
    lab.dispense('methanol',1)
    lab.remove_cell_contents(2)
    time.sleep(60)
    #valves(2,0)
    

# %% [markdown]
# Interferent Study (Figure 5/6)

# %% [markdown]
Setting up electrolab (eLab) and valves

# %% [code]
port_pv = 'COM11'
port_v = 'COM15'
port_ard = 'COM10'

try:
    pumpvalve = (elab.SY01B(port_pv))
    valve =  elab.SV07(port_v)
except:
    pumpvalve.close()
    valve.close()
    pumpvalve = (elab.SY01B(port_pv))
    valve = elab.SV07(port_v)


pumpvalve.total_volume = 5
pumpvalve.ports = 12
lab = elab.bundle([pumpvalve])
lab.load_ports(r'c:\Users\minteerlab\Desktop\elab\ports.csv')
lab.reset_to_waste()
lab.chain_valves(valve,7)


# %% [markdown]
Initialize substrate lines

# %% [code]
subs = [i for i in lab.port_dict.keys()][7:]
for sub in subs:
    lab.init_line(sub)
lab.init_line('methanol')
lab.init_line('buffer')
lab.init_line('flush')

# %% [markdown]
Setting up echem parameters

# %% [code]
def swv(filename,freq):
    Einit = -0.05
    Efinal = -0.4
    sens = 1e-5
    swv = hp.potentiostat.SWV(Eini=Einit, Efin=Efinal, dE=0.001, freq=freq, amp=0.025, sens=sens, fileName=filename)
    swv.run()

def cv(filename,sr):
    Eini = -0.1
    Efin = -0.4
    cv = hp.potentiostat.CV(Eini=Eini,Ev1=Efin,Ev2=Eini,Efin=Eini,sr=sr,dE=0.001,sens=1e-6,nSweeps=2,fileName=filename)
    cv.run()

# %% [markdown]
Randomizing list of substrates with progesterone tested first and last

# %% [code]
subs = [i for i in lab.port_dict.keys()][7:]
random.shuffle(subs)
subs.remove('progesterone')
subs = ['progesterone'] + subs + ['progesterone']
print(subs)


# %% [code]

try: 
    vlv.close()
    vlv = serial.Serial(port_ard, 9600, timeout=1)
except: 
    vlv = serial.Serial(port_ard, 9600, timeout=1)
def valves(valve,state):
    vlv.write(f"<valve:{valve}:{state}>\r\n".encode())

# %% [markdown]
Interferent screening experimental

# %% [code]
for trial in range(3):

    subs = [i for i in lab.port_dict.keys()][7:]
    random.shuffle(subs)
    subs.remove('progesterone')
    subs = ['progesterone'] + subs + ['progesterone']
    print(subs)

    filename = f"{folder}\\order_{trial}.txt"
    with open(filename, 'w') as file:
        file.write('\n'.join(subs))

    counter = 0

    for n, sub in enumerate(subs):

        name = sub
        if sub == 'progesterone':
            counter += 1
            name = f'progesterone{counter}'

        ########## DISPENSE #############
        valves(1,1)
        lab.dispense('buffer',15*0.95)
        lab.dispense('methanol',15*0.05)
        time.sleep(300)
        valves(1,0)


        ########## SCANRATES #############
        scanrates = [0.1]
        if n == 0: scanrates = [0.025,0.05,0.075,0.1,0.25,0.5,0.75,1]
        for scanrate in scanrates:
            cv(f'CV_{int(scanrate*1000)}_mVs_{name}_{trial}',scanrate)
            time.sleep(1)

        freqs = [i*100 for i in range(1,21)]
        for freq in freqs:
            swv(f'SWV_{name}_background_{freq}hz_{trial}',freq)
            time.sleep(1)

        lab.dispense(sub,0.45)
        valves(1,1)
        time.sleep(10)
        valves(1,0)
        time.sleep(300)

        freqs = [i*100 for i in range(1,21)]
        for freq in freqs:
            swv(f'SWV_{name}_analyte_{freq}hz_{trial}',freq)
            time.sleep(1)

        ############ CLEANING ###############
        lab.remove_cell_contents(40)
        lab.dispense('buffer',15*0.95)
        lab.dispense('methanol',15*0.05)
        time.sleep(60)
        lab.remove_cell_contents(40)
    

# %% [markdown]
Background CVs (control)

# %% [code]
subs = [i for i in lab.port_dict.keys()][7:]
random.shuffle(subs)
print(subs)
for sub in subs:

    ########## DISPENSE #############
    valves(1,1)
    lab.dispense('buffer',15*0.95)
    lab.dispense('methanol',15*0.05)
    time.sleep(300)
    valves(1,0)


    ########## SCANRATES #############
    scanrates = [0.05,0.1,0.25,0.5,1]
    for scanrate in scanrates:
        cv(f'{sub}_background_CV_{int(scanrate*1000)}_mVs',scanrate)
        time.sleep(10)

    lab.dispense(sub,0.45)
    valves(1,1)
    time.sleep(10)
    valves(1,0)
    time.sleep(10)

    ########## SCANRATES #############
    scanrates = [0.05,0.1,0.25,0.5,1]
    for scanrate in scanrates:
        cv(f'{sub}_analyte_CV_{int(scanrate*1000)}_mVs',scanrate)
        time.sleep(10)

    ############ CLEANING ###############
    lab.remove_cell_contents(40)
    lab.dispense('methanol',1)
    lab.remove_cell_contents(5)
    time.sleep(60)

    

# %% [markdown]
General cleaning

# %% [code]
subs = [i for i in lab.port_dict.keys()][7:]
for sub in subs:
    lab.flush_name = 'flush'
    lab.clear_line(sub)
    lab.flush_name = 'methanol'
    lab.clear_line(sub)
    lab.flush_name = 'air'
    lab.clear_line(sub)
