# Supplementary material for: Data-Driven Electrochemistry Reveals the Impact of Hydrophobicity on Aptamer Cross-Reactivity
Source: ACS Meas Sci Au. 2026 May 20;6(3):752–64. doi: 10.1021/acsmeasuresciau.6c00040 (PMC13281204; doi:10.1021/acsmeasuresciau.6c00040)
Supplement: Supplementary file 1 [file tg6c00040_si_001.zip › data/code/blood_metabolites_quant.csv]

HMDB_ID	NAME	SMILES	INCHIKEY	CHEMICAL_FORMULA	AVERAGE_MASS	MONO_MASS
HMDB0000001	1-Methylhistidine	CN1C=NC(C[C@H](N)C(O)=O)=C1	BRMWTNUJHUMWMS-LURJTMIESA-N	C7H11N3O2	169.1811	169.085126611
HMDB0000002	1,3-Diaminopropane	NCCCN	XFNJVJPLKCPIBV-UHFFFAOYSA-N	C3H10N2	74.1249	74.08439833
HMDB0000005	2-Ketobutyric acid	CCC(=O)C(O)=O	TYEYBOSBBBHJIV-UHFFFAOYSA-N	C4H6O3	102.0886	102.031694058
HMDB0000008	2-Hydroxybutyric acid	[H]OC(=O)[C@@]([H])(O[H])C([H])([H])C([H])([H])[H]	AFENDNXGAFYKQO-VKHMYHEASA-N	C4H8O3	104.105	104.047344118
HMDB0000010	2-Methoxyestrone	[H][C@@]12CCC(=O)[C@@]1(C)CC[C@]1([H])C3=C(CC[C@@]21[H])C=C(O)C(OC)=C3	WHEUWNKSCXYKBU-QPWUGHHJSA-N	C19H24O3	300.3921	300.172544634
HMDB0000011	3-Hydroxybutyric acid	C[C@@H](O)CC(O)=O	WHBMMWSBFZVSSR-GSVOUGTGSA-N	C4H8O3	104.1045	104.047344122
HMDB0000012	Deoxyuridine	OC[C@H]1O[C@H](C[C@@H]1O)N1C=CC(=O)NC1=O	MXHRCPNRJAMMIM-SHYZEUOFSA-N	C9H12N2O5	228.202	228.074621504
HMDB0000014	Deoxycytidine	NC1=NC(=O)N(C=C1)[C@H]1C[C@H](O)[C@@H](CO)O1	CKTSBUTUHBMZGZ-SHYZEUOFSA-N	C9H13N3O4	227.2172	227.090605919
HMDB0000015	Cortexolone	[H][C@@]12CC[C@](O)(C(=O)CO)[C@@]1(C)CC[C@@]1([H])[C@@]2([H])CCC2=CC(=O)CC[C@]12C	WHBHBVVOGNECLV-OBQKJFGGSA-N	C21H30O4	346.4605	346.214409448
HMDB0000016	Deoxycorticosterone	[H][C@@]12CC[C@H](C(=O)CO)[C@@]1(C)CC[C@@]1([H])[C@@]2([H])CCC2=CC(=O)CC[C@]12C	ZESRJSPZRDMNHY-YFWFAHHUSA-N	C21H30O3	330.4611	330.219494826
HMDB0000017	4-Pyridoxic acid	CC1=NC=C(CO)C(C(O)=O)=C1O	HXACOUQIXZGNBF-UHFFFAOYSA-N	C8H9NO4	183.1614	183.053157781
HMDB0000019	alpha-Ketoisovaleric acid	CC(C)C(=O)C(O)=O	QHKABHOOEWYVLI-UHFFFAOYSA-N	C5H8O3	116.1152	116.047344122
HMDB0000020	p-Hydroxyphenylacetic acid	OC(=O)CC1=CC=C(O)C=C1	XQXPVVBIMDBYFF-UHFFFAOYSA-N	C8H8O3	152.1473	152.047344122
HMDB0000021	Iodotyrosine	N[C@@H](CC1=CC=C(O)C(I)=C1)C(O)=O	UQTZMGFTRHFAAM-ZETCQYMHSA-N	C9H10INO3	307.0851	306.970536611
HMDB0000022	3-Methoxytyramine	COC1=C(O)C=CC(CCN)=C1	DIVQKHQLANKJQO-UHFFFAOYSA-N	C9H13NO2	167.205	167.094628665
HMDB0000023	(S)-3-Hydroxyisobutyric acid	C[C@@H](CO)C(O)=O	DBXBTMSZEOQQDU-VKHMYHEASA-N	C4H8O3	104.1045	104.047344122
HMDB0000026	Ureidopropionic acid	NC(=O)NCCC(O)=O	JSJWCHRYRHKBBW-UHFFFAOYSA-N	C4H8N2O3	132.1179	132.053492132
HMDB0000027	Tetrahydrobiopterin	[H][C@@]1(CNC2=C(N1)C(=O)N=C(N)N2)[C@@H](O)[C@H](C)O	FNKQXYHWGSIFBK-RPDRRWSUSA-N	C9H15N5O3	241.2471	241.117489371
HMDB0000030	Biotin	[H][C@]12CS[C@@H](CCCCC(O)=O)[C@@]1([H])NC(=O)N2	YBJHBAHKTGYVGT-ZKWXMUAHSA-N	C10H16N2O3S	244.311	244.088163078
HMDB0000031	Androsterone	[H][C@@]12CCC(=O)[C@@]1(C)CC[C@@]1([H])[C@@]2([H])CC[C@@]2([H])C[C@H](O)CC[C@]12C	QGXBDMJGAMFCBF-HLUDHZFRSA-N	C19H30O2	290.4403	290.224580204
HMDB0000032	7-Dehydrocholesterol	[H][C@@]1(CC[C@@]2([H])C3=CC=C4C[C@@H](O)CC[C@]4(C)[C@@]3([H])CC[C@]12C)[C@H](C)CCCC(C)C	UCTLRSWJYQTBFZ-DDPQNLDTSA-N	C27H44O	384.6377	384.33921603
HMDB0000033	Carnosine	NCCC(=O)N[C@@H](CC1=CN=CN1)C(O)=O	CQOVPNPJLQNMDC-ZETCQYMHSA-N	C9H14N4O3	226.2325	226.106590334
HMDB0000034	Adenine	NC1=C2NC=NC2=NC=N1	GFFGJBXGBJISGV-UHFFFAOYSA-N	C5H5N5	135.1267	135.054495185
HMDB0000036	Taurocholic acid	[H][C@@]1(CC[C@@]2([H])[C@]3([H])[C@H](O)C[C@]4([H])C[C@H](O)CC[C@]4(C)[C@@]3([H])C[C@H](O)[C@]12C)[C@H](C)CCC(=O)NCCS(O)(=O)=O	WBWWGRHZICKQGZ-HZAMXZRMSA-N	C26H45NO7S	515.703	515.291673489
HMDB0000037	Aldosterone	[H][C@@]12CC[C@H](C(=O)CO)[C@]1(C[C@H](O)[C@@]1([H])[C@@]2([H])CCC2=CC(=O)CC[C@]12C)C=O	PQSUYGKTWSAVDQ-ZVIOFETBSA-N	C21H28O5	360.444	360.193674006
HMDB0000038	Dihydrobiopterin	C[C@H](O)[C@H](O)C1=NC2=C(NC1)NC(N)=NC2=O	FEMXZDUTFRTWPE-DZSWIPIPSA-N	C9H13N5O3	239.2312	239.101839307
HMDB0000039	Butyric acid	CCCC(O)=O	FERIUCNNQQJTOY-UHFFFAOYSA-N	C4H8O2	88.1051	88.0524295
HMDB0000042	Acetic acid	CC(O)=O	QTBSBXVTEAMEQO-UHFFFAOYSA-N	C2H4O2	60.052	60.021129372
HMDB0000043	Betaine	C[N+](C)(C)CC(O)=O	KWIUHFFTVRNATP-UHFFFAOYSA-O	C5H12NO2	118.1543	118.086803633
HMDB0000044	Ascorbic acid	[H][C@@]1(OC(=O)C(O)=C1O)[C@@H](O)CO	CIWBSHSKHKDKBQ-JLAZNSOCSA-N	C6H8O6	176.1241	176.032087988
HMDB0000045	Adenosine monophosphate	NC1=C2N=CN([C@@H]3O[C@H](COP(O)(O)=O)[C@@H](O)[C@H]3O)C2=NC=N1	UDMBCSSLTHHNCD-KQYNXXCUSA-N	C10H14N5O7P	347.2212	347.063084339
HMDB0000048	Melibiose	OC[C@H]1O[C@H](OC[C@H]2O[C@H](O)[C@H](O)[C@@H](O)[C@@H]2O)[C@H](O)[C@@H](O)[C@H]1O	DLRVVLDZNNYCBX-CQHUIXDMSA-N	C12H22O11	342.2965	342.116211546
HMDB0000050	Adenosine	NC1=C2N=CN([C@@H]3O[C@H](CO)[C@@H](O)[C@H]3O)C2=NC=N1	OIRDTQYFTABQOQ-KQYNXXCUSA-N	C10H13N5O4	267.2413	267.096753929
HMDB0000051	Ammonia	N	QGZKDVFQNNGYKY-UHFFFAOYSA-N	H3N	17.0305	17.026549101
HMDB0000052	Argininosuccinic acid	N[C@@H](CCCNC(=N)N[C@@H](CC(O)=O)C(O)=O)C(O)=O	KDZOASGQNOPSCU-WDSKDSINSA-N	C10H18N4O6	290.2731	290.122634328
HMDB0000053	Androstenedione	[H][C@@]12CCC(=O)[C@@]1(C)CC[C@@]1([H])[C@@]2([H])CCC2=CC(=O)CC[C@]12C	AEMFNILZOJDQLW-QAGGRKNESA-N	C19H26O2	286.4085	286.193280076
HMDB0000054	Bilirubin	CC1=C(C=C)\C(NC1=O)=C\C1=C(C)C(CCC(O)=O)=C(CC2=C(CCC(O)=O)C(C)=C(N2)\C=C2/NC(=O)C(C=C)=C2C)N1	BPYKTIZUTYGOLE-IFADSCNNSA-N	C33H36N4O6	584.6621	584.263484904
HMDB0000056	beta-Alanine	NCCC(O)=O	UCMIRNVEIXFBKS-UHFFFAOYSA-N	C3H7NO2	89.0932	89.047678473
HMDB0000058	Cyclic AMP	[H][C@@]12COP(O)(=O)O[C@@]1([H])[C@@H](O)[C@@H](O2)N1C=NC2=C1N=CN=C2N	IVOMOUWHDPKRLL-KQYNXXCUSA-N	C10H12N5O6P	329.2059	329.052519653
HMDB0000060	Acetoacetic acid	CC(=O)CC(O)=O	WDJHALXBUFZDSR-UHFFFAOYSA-N	C4H6O3	102.0886	102.031694058
HMDB0000062	L-Carnitine	C[N+](C)(C)C[C@H](O)CC([O-])=O	PHIQHXFUZVPYII-ZCFIWIBFSA-N	C7H15NO3	161.1989	161.105193351
HMDB0000063	Cortisol	[H][C@@]12CC[C@](O)(C(=O)CO)[C@@]1(C)C[C@H](O)[C@@]1([H])[C@@]2([H])CCC2=CC(=O)CC[C@]12C	JYGXADMDTFJGBT-VWUMJDOOSA-N	C21H30O5	362.4599	362.20932407
HMDB0000064	Creatine	CN(CC(O)=O)C(N)=N	CVSVTCORWBXHQV-UHFFFAOYSA-N	C4H9N3O2	131.1332	131.069476547
HMDB0000067	Cholesterol	[H][C@@]1(CC[C@@]2([H])[C@]3([H])CC=C4C[C@@H](O)CC[C@]4(C)[C@@]3([H])CC[C@]12C)[C@H](C)CCCC(C)C	HVYWMOMLDIMFJA-DPAQBDIFSA-N	C27H46O	386.6535	386.354866094
HMDB0000068	Epinephrine	CNC[C@H](O)C1=CC(O)=C(O)C=C1	UCTWMZQNUQWSLP-VIFPVBQESA-N	C9H13NO3	183.2044	183.089543287
HMDB0000070	Pipecolic acid	OC(=O)C1CCCCN1	HXEACLLIILLPRG-UHFFFAOYSA-N	C6H11NO2	129.157	129.078978601
HMDB0000071	Deoxyinosine	OC[C@H]1O[C@H](C[C@@H]1O)N1C=NC2=C1N=CNC2=O	VGONTNSXDCQUGY-RRKCRQDMSA-N	C10H12N4O4	252.23	252.085854882
HMDB0000072	cis-Aconitic acid	OC(=O)C\C(=C\C(O)=O)C(O)=O	GTZCVFVGUGFEME-IWQZZHSRSA-N	C6H6O6	174.1082	174.016437924
HMDB0000073	Dopamine	NCCC1=CC(O)=C(O)C=C1	VYFYYTLLBUKUHU-UHFFFAOYSA-N	C8H11NO2	153.1784	153.078978601
HMDB0000076	Dihydrouracil	O=C1CCNC(=O)N1	OIVLITBTBDPEFK-UHFFFAOYSA-N	C4H6N2O2	114.1026	114.042927446
HMDB0000077	Dehydroepiandrosterone	[H][C@@]12CCC(=O)[C@@]1(C)CC[C@@]1([H])[C@@]2([H])CC=C2C[C@@H](O)CC[C@]12C	FMGSKLZLMKYGDP-USOAJAOKSA-N	C19H28O2	288.4244	288.20893014
HMDB0000078	Cysteinylglycine	N[C@@H](CS)C(=O)NCC(O)=O	ZUKPVRWZDMRIEO-VKHMYHEASA-N	C5H10N2O3S	178.21	178.041212886
HMDB0000079	Dihydrothymine	C[C@H]1CNC(=O)NC1=O	NBAKTGXDIBVZOO-VKHMYHEASA-N	C5H8N2O2	128.131	128.058577506
HMDB0000085	Deoxyguanosine	NC1=NC2=C(N=CN2[C@H]2C[C@H](O)[C@@H](CO)O2)C(=O)N1	YKBGVTZYEHREMT-KVQBGUIXSA-N	C10H13N5O4	267.2413	267.096753929
HMDB0000086	Glycerophosphocholine	C[N+](C)(C)CCOP([O-])(=O)OC[C@H](O)CO	SUHOQUVVVLNYQR-MRVPVSSYSA-N	C8H20NO6P	257.223	257.102824366
HMDB0000087	Dimethylamine	CNC	ROSDSFDQCJNGOL-UHFFFAOYSA-N	C2H7N	45.0837	45.057849229
HMDB0000089	Cytidine	NC1=NC(=O)N(C=C1)[C@@H]1O[C@H](CO)[C@@H](O)[C@H]1O	UHDGCWIWMRVCDJ-XVFCMESISA-N	C9H13N3O5	243.2166	243.085520541
HMDB0000092	Dimethylglycine	CN(C)CC(O)=O	FFDGPVCHZBVARC-UHFFFAOYSA-N	C4H9NO2	103.1198	103.063328537
HMDB0000094	Citric acid	OC(=O)CC(O)(CC(O)=O)C(O)=O	KRKNYBCHXYNGOX-UHFFFAOYSA-N	C6H8O7	192.1235	192.02700261
HMDB0000097	Choline	C[N+](C)(C)CCO	OEYIOHPDSNJKLS-UHFFFAOYSA-N	C5H14NO	104.1708	104.107539075
HMDB0000098	D-Xylose	O[C@@H]1COC(O)[C@H](O)[C@H]1O	SRBFZHDQGSBBOR-IOVATXLUSA-N	C5H10O5	150.1299	150.05282343
HMDB0000099	L-Cystathionine	N[C@@H](CCSC[C@H](N)C(O)=O)C(O)=O	ILRYLPWNYFXEMH-WHFBIAKZSA-N	C7H14N2O4S	222.262	222.067427636
HMDB0000101	Deoxyadenosine	NC1=C2N=CN([C@H]3C[C@H](O)[C@@H](CO)O3)C2=NC=N1	OLXZPDWKRNYJJZ-RRKCRQDMSA-N	C10H13N5O3	251.2419	251.101839307
HMDB0000107	Galactitol	OC[C@H](O)[C@@H](O)[C@@H](O)[C@H](O)CO	FBPFZTCFMRRESA-GUCUJZIJSA-N	C6H14O6	182.1718	182.07903818
HMDB0000108	Ethanol	CCO	LFQSCWFLJHTTHZ-UHFFFAOYSA-N	C2H6O	46.0684	46.041864814
HMDB0000112	gamma-Aminobutyric acid	NCCCC(O)=O	BTCSSZJGUNDROE-UHFFFAOYSA-N	C4H9NO2	103.1198	103.063328537
HMDB0000115	Glycolic acid	OCC(O)=O	AEMRFAOFKBGASW-UHFFFAOYSA-N	C2H4O3	76.0514	76.016043994
HMDB0000118	Homovanillic acid	COC1=CC(CC(O)=O)=CC=C1O	QRMZSPFSDQBLIX-UHFFFAOYSA-N	C9H10O4	182.1733	182.057908808
HMDB0000119	Glyoxylic acid	OC(=O)C=O	HHLFWLYXYJOTON-UHFFFAOYSA-N	C2H2O3	74.0355	74.00039393
HMDB0000121	Folic acid	NC1=NC(=O)C2=NC(CNC3=CC=C(C=C3)C(=O)N[C@@H](CCC(O)=O)C(O)=O)=CN=C2N1	OVBPIULPVIDEAO-LBPRGKRZSA-N	C19H19N7O6	441.3975	441.139681375
HMDB0000122	D-Glucose	OC[C@H]1O[C@@H](O)[C@H](O)[C@@H](O)[C@@H]1O	WQZGKKKJIJFFOK-VFUOTHLCSA-N	C6H12O6	180.1559	180.063388116
HMDB0000123	Glycine	NCC(O)=O	DHMQDGOQFOQNFH-UHFFFAOYSA-N	C2H5NO2	75.0666	75.032028409
HMDB0000124	Fructose 6-phosphate	OCC(=O)[C@@H](O)[C@H](O)[C@H](O)COP(O)(O)=O	GSXOAOHZAIYLCY-HSUXUTPPSA-N	C6H13O9P	260.1358	260.029718526
HMDB0000125	Glutathione	N[C@@H](CCC(=O)N[C@@H](CS)C(=O)NCC(O)=O)C(O)=O	RWSXRVCMGQZWBV-WDSKDSINSA-N	C10H17N3O6S	307.323	307.083805981
HMDB0000126	Glycerol 3-phosphate	OC[C@@H](O)COP(O)(O)=O	AWUCVROLDVIAJX-GSVOUGTGSA-N	C3H9O6P	172.0737	172.013674532
HMDB0000127	D-Glucuronic acid	O[C@H]1O[C@@H]([C@@H](O)[C@H](O)[C@H]1O)C(O)=O	AEMOLEFTQBMNLQ-WAXACMCWSA-N	C6H10O7	194.1394	194.042652674
HMDB0000128	Guanidoacetic acid	NC(=N)NCC(O)=O	BPMFZUMJYQTVII-UHFFFAOYSA-N	C3H7N3O2	117.1066	117.053826483
HMDB0000130	Homogentisic acid	OC(=O)CC1=C(O)C=CC(O)=C1	IGMNYECMUMZDDF-UHFFFAOYSA-N	C8H8O4	168.1467	168.042258744
HMDB0000131	Glycerol	OCC(O)CO	PEDCQBHIVMGVHV-UHFFFAOYSA-N	C3H8O3	92.0938	92.047344122
HMDB0000132	Guanine	NC1=NC(=O)C2=C(N1)N=CN2	UYTPUPDQBNUYGX-UHFFFAOYSA-N	C5H5N5O	151.1261	151.049409807
HMDB0000133	Guanosine	NC1=NC2=C(N=CN2[C@@H]2O[C@H](CO)[C@@H](O)[C@H]2O)C(=O)N1	NYHBQMYGNKIUIF-UUOKFMHZSA-N	C10H13N5O5	283.2407	283.091668551
HMDB0000134	Fumaric acid	OC(=O)\C=C\C(O)=O	VZCYOOQTPOCHFL-OWOJBTEDSA-N	C4H4O4	116.0722	116.010958616
HMDB0000138	Glycocholic acid	C[C@H](CCC(O)=NCC(O)=O)[C@H]1CC[C@H]2[C@@H]3[C@H](O)C[C@@H]4C[C@H](O)CC[C@]4(C)[C@H]3C[C@H](O)[C@]12C	RFDAIACWWDREDC-FRVQLJSFSA-N	C26H43NO6	465.6227	465.309038113
HMDB0000139	Glyceric acid	OC[C@@H](O)C(O)=O	RBNPOMFGQQGHHO-UWTATZPHSA-N	C3H6O4	106.0773	106.02660868
HMDB0000142	Formic acid	OC=O	BDAGIHXWWSANSR-UHFFFAOYSA-N	CH2O2	46.0254	46.005479308
HMDB0000143	D-Galactose	OC[C@H]1O[C@H](O)[C@H](O)[C@@H](O)[C@H]1O	WQZGKKKJIJFFOK-PHYPRBDBSA-N	C6H12O6	180.1559	180.063388116
HMDB0000145	Estrone	[H][C@@]12CCC(=O)[C@@]1(C)CC[C@]1([H])C3=C(CC[C@@]21[H])C=C(O)C=C3	DNXHEGUUPJUMQT-CBZIJGRNSA-N	C18H22O2	270.3661	270.161979948
HMDB0000148	Glutamic acid	N[C@@H](CCC(O)=O)C(O)=O	WHUUTDBJXJRKMK-VKHMYHEASA-N	C5H9NO4	147.1293	147.053157781
HMDB0000149	Ethanolamine	NCCO	HZAXFHJVJLSVMW-UHFFFAOYSA-N	C2H7NO	61.0831	61.052763851
HMDB0000150	Gluconolactone	OC[C@H]1OC(=O)[C@H](O)[C@@H](O)[C@@H]1O	PHOQVHQSTUBQQK-SQOUGZDYSA-N	C6H10O6	178.14	178.047738052
HMDB0000151	Estradiol	[H][C@@]12CC[C@H](O)[C@@]1(C)CC[C@]1([H])C3=C(CC[C@@]21[H])C=C(O)C=C3	VOXZDWNPVJITMN-ZBRFXRBCSA-N	C18H24O2	272.382	272.177630012
HMDB0000152	Gentisic acid	OC(=O)C1=C(O)C=CC(O)=C1	WXTMDXOMEHJXQO-UHFFFAOYSA-N	C7H6O4	154.121	154.026608673
HMDB0000153	Estriol	[H][C@@]12C[C@@H](O)[C@H](O)[C@@]1(C)CC[C@]1([H])C3=C(CC[C@@]21[H])C=C(O)C=C3	PROQIPRRNZUXQM-ZXXIGWHRSA-N	C18H24O3	288.3814	288.172544634
HMDB0000156	Malic acid	O[C@@H](CC(O)=O)C(O)=O	BJEPYKJPYRNKOW-REOHCLBHSA-N	C4H6O5	134.0874	134.021523302
HMDB0000157	Hypoxanthine	OC1=NC=NC2=C1NC=N2	FDGQSTZJBFJUBT-UHFFFAOYSA-N	C5H4N4O	136.1115	136.03851077
HMDB0000158	L-Tyrosine	N[C@@H](CC1=CC=C(O)C=C1)C(O)=O	OUYCCCASQSFEME-QMMMGPOBSA-N	C9H11NO3	181.1885	181.073893223
HMDB0000159	Phenylalanine	N[C@@H](CC1=CC=CC=C1)C(O)=O	COLNVLDHVKWLRT-QMMMGPOBSA-N	C9H11NO2	165.1891	165.078978601
HMDB0000161	L-Alanine	C[C@H](N)C(O)=O	QNAYBMKLOCPYGJ-REOHCLBHSA-N	C3H7NO2	89.0932	89.047678473
HMDB0000162	Proline	OC(=O)[C@@H]1CCCN1	ONIBWKKTOPOVIA-BYPYZUCNSA-N	C5H9NO2	115.1305	115.063328537
HMDB0000163	D-Maltose	OC[C@H]1O[C@H](O[C@H]2[C@H](O)[C@H](O)[C@@H](O)O[C@@H]2CO)[C@H](O)[C@@H](O)[C@@H]1O	GUBGYTABKSRVRQ-DKBJLJRDSA-N	C12H22O11	342.2965	342.116211546
HMDB0000164	Methylamine	CN	BAVYZALUXZFZLV-UHFFFAOYSA-N	CH5N	31.0571	31.042199165
HMDB0000167	L-Threonine	C[C@@H](O)[C@H](N)C(O)=O	AYFVYJQAPQTCCC-GBXIJSLDSA-N	C4H9NO3	119.1192	119.058243159
HMDB0000168	L-Asparagine	N[C@@H](CC(N)=O)C(O)=O	DCXYFEDJOCDNAF-REOHCLBHSA-N	C4H8N2O3	132.1179	132.053492132
HMDB0000169	D-Mannose	OC[C@H]1O[C@H](O)[C@@H](O)[C@@H](O)[C@@H]1O	WQZGKKKJIJFFOK-PQMKYFCFSA-N	C6H12O6	180.1559	180.063388116
HMDB0000172	Isoleucine	CC[C@H](C)[C@H](N)C(O)=O	AGPKZVBTJJNPAG-WHFBIAKZSA-N	C6H13NO2	131.1729	131.094628665
HMDB0000174	L-Fucose	C[C@@H]1O[C@@H](O)[C@@H](O)[C@H](O)[C@@H]1O	SHZGCJCMOBCMKK-SXUWKVJYSA-N	C6H12O5	164.1565	164.068473494
HMDB0000175	Inosinic acid	O[C@@H]1[C@@H](COP(O)(O)=O)O[C@H]([C@@H]1O)N1C=NC2=C1N=CNC2=O	GRSZFWQUAKGDAV-KQYNXXCUSA-N	C10H13N4O8P	348.206	348.047099924
HMDB0000176	Maleic acid	OC(=O)\C=C/C(O)=O	VZCYOOQTPOCHFL-UPHRSURJSA-N	C4H4O4	116.0722	116.010958616
HMDB0000177	Histidine	N[C@@H](CC1=CNC=N1)C(O)=O	HNDVDQJCIGZPNO-YFKPBYRVSA-N	C6H9N3O2	155.1546	155.069476547
HMDB0000181	DOPA	N[C@@H](CC1=CC=C(O)C(O)=C1)C(O)=O	WTDRDQBEARUVNC-LURJTMIESA-N	C9H11NO4	197.1879	197.068807845
HMDB0000182	Lysine	NCCCC[C@H](N)C(O)=O	KDXKERNSBIXSRK-YFKPBYRVSA-N	C6H14N2O2	146.1876	146.105527702
HMDB0000186	Alpha-Lactose	OC[C@H]1O[C@@H](O[C@H]2[C@H](O)[C@@H](O)[C@@H](O)O[C@@H]2CO)[C@H](O)[C@@H](O)[C@H]1O	GUBGYTABKSRVRQ-XLOQQCSPSA-N	C12H22O11	342.2965	342.116211546
HMDB0000187	Serine	N[C@@H](CO)C(O)=O	MTCFGRXMJLQNBG-REOHCLBHSA-N	C3H7NO3	105.0926	105.042593095
HMDB0000190	Lactic acid	C[C@H](O)C(O)=O	JVTAAEKCZFNVCJ-REOHCLBHSA-N	C3H6O3	90.0779	90.031694058
HMDB0000191	L-Aspartic acid	N[C@@H](CC(O)=O)C(O)=O	CKLJMWTZIZZHCS-REOHCLBHSA-N	C4H7NO4	133.1027	133.037507717
HMDB0000192	L-Cystine	N[C@@H](CSSC[C@H](N)C(O)=O)C(O)=O	LEVWYRKDKASIDU-IMJSIDKUSA-N	C6H12N2O4S2	240.3	240.023848262
HMDB0000193	Isocitric acid	OC(C(CC(O)=O)C(O)=O)C(O)=O	ODBLHEXUDAPZAU-UHFFFAOYSA-N	C6H8O7	192.1235	192.02700261
HMDB0000194	Anserine	CN1C=NC=C1C[C@H](NC(=O)CCN)C(O)=O	MYYIAHXIVFADCU-QMMMGPOBSA-N	C10H16N4O3	240.259	240.122240398
HMDB0000195	Inosine	OC[C@H]1O[C@H]([C@H](O)[C@@H]1O)N1C=NC2=C(O)N=CN=C12	UGQMRVRMYYASKQ-KQYNXXCUSA-N	C10H12N4O5	268.2261	268.080769514
HMDB0000197	Indoleacetic acid	OC(=O)CC1=CNC2=CC=CC=C12	SEOVTRFCIGRIMH-UHFFFAOYSA-N	C10H9NO2	175.184	175.063328537
HMDB0000201	L-Acetylcarnitine	CC(=O)O[C@H](CC([O-])=O)C[N+](C)(C)C	RDHQFKQIGNGIED-MRVPVSSYSA-N	C9H17NO4	203.238	203.115758031
HMDB0000202	Methylmalonic acid	CC(C(O)=O)C(O)=O	ZIYVHBGGAOATLY-UHFFFAOYSA-N	C4H6O4	118.088	118.02660868
HMDB0000205	Phenylpyruvic acid	OC(=O)C(=O)CC1=CC=CC=C1	BTNMPGBKDVTSJY-UHFFFAOYSA-N	C9H8O3	164.158	164.047344122
HMDB0000206	N6-Acetyl-L-lysine	CC(=O)NCCCC[C@H](N)C(O)=O	DTERQYGMUDWYAZ-ZETCQYMHSA-N	C8H16N2O3	188.2242	188.116092388
HMDB0000207	Oleic acid	CCCCCCCC\C=C/CCCCCCCC(O)=O	ZQPPMHVWECSIRJ-KTKRTIGZSA-N	C18H34O2	282.4614	282.255880332
HMDB0000208	Oxoglutaric acid	OC(=O)CCC(=O)C(O)=O	KPGXRSRHYNQIFN-UHFFFAOYSA-N	C5H6O5	146.0981	146.021523302
HMDB0000209	Phenylacetic acid	OC(=O)CC1=CC=CC=C1	WLJVXDMOQOGPHL-UHFFFAOYSA-N	C8H8O2	136.1479	136.0524295
HMDB0000210	Pantothenic acid	CC(C)(CO)[C@@H](O)C(=O)NCCC(O)=O	GHOKWGTUZJEAQD-ZETCQYMHSA-N	C9H17NO5	219.235	219.110672659
HMDB0000211	myo-Inositol	O[C@H]1[C@H](O)[C@@H](O)[C@H](O)[C@H](O)[C@@H]1O	CDAISMWEOUEBRE-GPIVLXJGSA-N	C6H12O6	180.1559	180.063388116
HMDB0000214	Ornithine	NCCC[C@H](N)C(O)=O	AHLPHDHHMVZTML-BYPYZUCNSA-N	C5H12N2O2	132.161	132.089877638
HMDB0000215	N-Acetyl-D-glucosamine	CC(=O)N[C@H]1C(O)O[C@H](CO)[C@@H](O)[C@@H]1O	OVRNDRQMDRJTHS-RTRLPJTCSA-N	C8H15NO6	221.2078	221.089937217
HMDB0000216	Norepinephrine	NC[C@H](O)C1=CC(O)=C(O)C=C1	SFLSHLFXELFNJZ-QMMMGPOBSA-N	C8H11NO3	169.1778	169.073893223
HMDB0000217	NADP	NC(=O)C1=C[N+](=CC=C1)[C@@H]1O[C@H](COP([O-])(=O)OP(O)(=O)OC[C@H]2O[C@H]([C@H](OP(O)(O)=O)[C@@H]2O)N2C=NC3=C2N=CN=C3N)[C@@H](O)[C@H]1O	XJLXINKUBYWONI-NNYOXOHSSA-N	C21H28N7O17P3	743.405	743.075452041
HMDB0000220	Palmitic acid	CCCCCCCCCCCCCCCC(O)=O	IPCSVZSSVZVIGE-UHFFFAOYSA-N	C16H32O2	256.4241	256.240230268
HMDB0000221	NADPH	NC(=O)C1=CN(C=CC1)[C@@H]1O[C@H](COP(O)(=O)OP(O)(=O)OC[C@H]2O[C@H]([C@H](OP(O)(O)=O)[C@@H]2O)N2C=NC3=C2N=CN=C3N)[C@@H](O)[C@H]1O	ACFIXJIJDZMPPO-NNYOXOHSSA-N	C21H30N7O17P3	745.4209	745.091102105
HMDB0000222	Palmitoylcarnitine	CCCCCCCCCCCCCCCC(=O)O[C@H](CC(O)=O)C[N+](C)(C)C	XOMRRQXKHMYMOC-OAQYLSRUSA-O	C23H46NO4	400.623	400.342135385
HMDB0000223	Oxalacetic acid	OC(=O)CC(=O)C(O)=O	KHPXUQMNIQBQEV-UHFFFAOYSA-N	C4H4O5	132.0716	132.005873238
HMDB0000224	O-Phosphoethanolamine	NCCOP(O)(O)=O	SUHOOTKUPISOBE-UHFFFAOYSA-N	C2H8NO4P	141.063	141.019094261
HMDB0000225	Oxoadipic acid	OC(=O)CCCC(=O)C(O)=O	FGSBNBBHOZHUBO-UHFFFAOYSA-N	C6H8O5	160.1247	160.037173366
HMDB0000226	Orotic acid	OC(=O)C1=CC(=O)NC(=O)N1	PXQPEWDEAKTCGB-UHFFFAOYSA-N	C5H4N2O4	156.0963	156.017106626
HMDB0000227	Mevalonic acid	C[C@@](O)(CCO)CC(O)=O	KJTLQQUUPVSXIM-ZCFIWIBFSA-N	C6H12O4	148.1571	148.073558872
HMDB0000228	Phenol	OC1=CC=CC=C1	ISWSIDIOOBJBQZ-UHFFFAOYSA-N	C6H6O	94.1112	94.041864814
HMDB0000229	Nicotinamide ribotide	NC(=O)C1=C[N+](=CC=C1)[C@@H]1O[C@H](COP(O)(O)=O)[C@@H](O)[C@H]1O	DAYLJWODMCOQEW-TURQNECASA-O	C11H16N2O8P	335.2271	335.06442701
HMDB0000230	N-Acetylneuraminic acid	[H][C@]1(O[C@@](O)(C[C@H](O)[C@H]1NC(C)=O)C(O)=O)[C@H](O)[C@H](O)CO	SQVRNKJHWKZAKO-PFQGKNLYSA-N	C11H19NO9	309.2699	309.105981211
HMDB0000232	Quinolinic acid	OC(=O)C1=CC=CN=C1C(O)=O	GJAWHXHKYYXBSV-UHFFFAOYSA-N	C7H5NO4	167.1189	167.021857653
HMDB0000234	Testosterone	[H][C@@]12CC[C@H](O)[C@@]1(C)CC[C@@]1([H])[C@@]2([H])CCC2=CC(=O)CC[C@]12C	MUMGGOZAMZWBJJ-DYKIIFRCSA-N	C19H28O2	288.4244	288.20893014
HMDB0000235	Thiamine	CC1=C(CCO)SC=[N+]1CC1=CN=C(C)N=C1N	JZRWCGZRTZMZEH-UHFFFAOYSA-N	C12H17N4OS	265.355	265.112306876
HMDB0000237	Propionic acid	CCC(O)=O	XBDQKXXYIPTUBI-UHFFFAOYSA-N	C3H6O2	74.0785	74.036779436
HMDB0000239	Pyridoxine	CC1=C(O)C(CO)=C(CO)C=N1	LXNHXLLTXMVWPM-UHFFFAOYSA-N	C8H11NO3	169.1778	169.073893223
HMDB0000240	Sulfite	OS(O)=O	LSNNMFCWUKXFEE-UHFFFAOYSA-N	H2O3S	82.079	81.97246462
HMDB0000241	Protoporphyrin IX	CC1=C(CCC(O)=O)/C2=C/C3=N/C(=C\C4=C(C)C(C=C)=C(N4)/C=C4\N=C(\C=C\1/N\2)C(C=C)=C4C)/C(C)=C3CCC(O)=O	KSFOVUSSGSKXFI-UJJXFSCMSA-N	C34H34N4O4	562.6582	562.258005596
HMDB0000243	Pyruvic acid	CC(=O)C(O)=O	LCTONWCANYUPML-UHFFFAOYSA-N	C3H4O3	88.0621	88.016043994
HMDB0000244	Riboflavin	CC1=C(C)C=C2N(C[C@H](O)[C@H](O)[C@H](O)CO)C3=NC(=O)NC(=O)C3=NC2=C1	AUNGANRZJHBGPY-SCRDCRAPSA-N	C17H20N4O6	376.3639	376.138284392
HMDB0000245	Porphobilinogen	NCC1=C(CC(O)=O)C(CCC(O)=O)=CN1	QSHWIQZFGQKFMA-UHFFFAOYSA-N	C10H14N2O4	226.2292	226.095356946
HMDB0000246	Tetrahydrofuran	C1CCOC1	WYURNTSHIVDZCO-UHFFFAOYSA-N	C4H8O	72.1057	72.057514878
HMDB0000247	Sorbitol	OC[C@H](O)[C@@H](O)[C@H](O)[C@H](O)CO	FBPFZTCFMRRESA-JGWLITMVSA-N	C6H14O6	182.1718	182.07903818
HMDB0000248	Thyroxine	N[C@@H](CC1=CC(I)=C(OC2=CC(I)=C(O)C(I)=C2)C(I)=C1)C(O)=O	XUIIKFGFIJCVMT-LBPRGKRZSA-N	C15H11I4NO4	776.87	776.686681525
HMDB0000250	Pyrophosphate	OP(O)(=O)OP(O)(O)=O	XPPKVPWEQAFLFU-UHFFFAOYSA-N	H4O7P2	177.9751	177.943225506
HMDB0000251	Taurine	NCCS(O)(=O)=O	XOAAWQZATWQOTB-UHFFFAOYSA-N	C2H7NO3S	125.147	125.014663785
HMDB0000252	Sphingosine	CCCCCCCCCCCCC\C=C\[C@@H](O)[C@@H](N)CO	WWUZIQQURGPMPG-KRWOKUGFSA-N	C18H37NO2	299.4919	299.282429433
HMDB0000253	Pregnenolone	[H][C@@]12CC[C@H](C(C)=O)[C@@]1(C)CC[C@@]1([H])[C@@]2([H])CC=C2C[C@@H](O)CC[C@]12C	ORNBQBCIOKFOEO-QGVNFLHTSA-N	C21H32O2	316.4776	316.240230268
HMDB0000254	Succinic acid	OC(=O)CCC(O)=O	KDYFGRWQOYBRFD-UHFFFAOYSA-N	C4H6O4	118.088	118.02660868
HMDB0000256	Squalene	CC(C)=CCC\C(C)=C\CC\C(C)=C\CC\C=C(/C)CC\C=C(/C)CCC=C(C)C	YYGNTYWPHWGJRM-AAJYLUCBSA-N	C30H50	410.73	410.39125161
HMDB0000257	Thiosulfate	OS(S)(=O)=O	DHCDFWKWKRSZHF-UHFFFAOYSA-N	H2O3S2	114.144	113.94453531
HMDB0000258	Sucrose	OC[C@H]1O[C@@](CO)(O[C@H]2O[C@H](CO)[C@@H](O)[C@H](O)[C@H]2O)[C@@H](O)[C@@H]1O	CZMRCDWAGMRECN-UGDNZRGBSA-N	C12H22O11	342.2965	342.116211546
HMDB0000259	Serotonin	NCCC1=CNC2=C1C=C(O)C=C2	QZAYGJVTTNCVMB-UHFFFAOYSA-N	C10H12N2O	176.2151	176.094963016
HMDB0000262	Thymine	CC1=CNC(=O)NC1=O	RWQNBRDOKXIBIV-UHFFFAOYSA-N	C5H6N2O2	126.1133	126.042927446
HMDB0000263	Phosphoenolpyruvic acid	OC(=O)C(=C)OP(O)(O)=O	DTBNBXWJWCWCIK-UHFFFAOYSA-N	C3H5O6P	168.042	167.982374404
HMDB0000265	Liothyronine	N[C@@H](CC1=CC(I)=C(OC2=CC(I)=C(O)C=C2)C(I)=C1)C(O)=O	AUYYCJSJGJYCDS-LBPRGKRZSA-N	C15H12I3NO4	650.9735	650.790038137
HMDB0000267	Pyroglutamic acid	OC(=O)[C@@H]1CCC(=O)N1	ODHCTXKNWHHXJC-VKHMYHEASA-N	C5H7NO3	129.114	129.042593095
HMDB0000268	Tetrahydrocorticosterone	[H][C@@]12CC[C@H](C(=O)CO)[C@@]1(C)C[C@H](O)[C@@]1([H])[C@@]2([H])CC[C@]2([H])C[C@H](O)CC[C@]12C	RHQQHZQUAMFINJ-DTDWNVJFSA-N	C21H34O4	350.4923	350.245709576
HMDB0000269	Sphinganine	CCCCCCCCCCCCCCC[C@@H](O)[C@@H](N)CO	OTKJDMGTUTTYMP-ZWKOTPCHSA-N	C18H39NO2	301.5078	301.298079497
HMDB0000271	Sarcosine	CNCC(O)=O	FSYKKLYZXJSNPZ-UHFFFAOYSA-N	C3H7NO2	89.0932	89.047678473
HMDB0000272	Phosphoserine	N[C@@H](COP(O)(O)=O)C(O)=O	BZQFBWGGLXLEPQ-REOHCLBHSA-N	C3H8NO6P	185.0725	185.008923505
HMDB0000273	Thymidine	CC1=CN([C@H]2C[C@H](O)[C@@H](CO)O2)C(=O)NC1=O	IQFYYKKMVGJFEH-XLPZGREQSA-N	C10H14N2O5	242.2286	242.090271568
HMDB0000277	Sphingosine 1-phosphate	CCCCCCCCCCCCC\C=C\[C@@H](O)[C@@H](N)COP(O)(O)=O	DUYSYHSSBDVJSM-KRWOKUGFSA-N	C18H38NO5P	379.4718	379.248759843
HMDB0000280	Phosphoribosyl pyrophosphate	O[C@H]1[C@@H](O)[C@@H](OP(O)(=O)OP(O)(O)=O)O[C@@H]1COP(O)(O)=O	PQGCEDQWHSBAJP-TXICZTDVSA-N	C5H13O14P3	390.0696	389.95181466
HMDB0000283	D-Ribose	OC[C@H]1OC(O)[C@H](O)[C@@H]1O	HMFHBZSHGGEWLO-SOOFDHNKSA-N	C5H10O5	150.1299	150.05282343
HMDB0000286	Uridine diphosphate glucose	OC[C@H]1O[C@H](OP(O)(=O)OP(O)(=O)OC[C@H]2O[C@H]([C@H](O)[C@@H]2O)N2C=CC(=O)NC2=O)[C@H](O)[C@@H](O)[C@@H]1O	HSCJRCZFDFQWRP-JZMIEXBBSA-N	C15H24N2O17P2	566.3018	566.055020376
HMDB0000288	Uridine 5'-monophosphate	O[C@H]1[C@@H](O)[C@@H](O[C@@H]1COP(O)(O)=O)N1C=CC(=O)NC1=O	DJJCXFVJDGTHFX-XVFCMESISA-N	C9H13N2O9P	324.1813	324.035866536
HMDB0000289	Uric acid	O=C1NC2=C(N1)C(=O)NC(=O)N2	LEHOTFFKMJEONL-UHFFFAOYSA-N	C5H4N4O3	168.1103	168.028340014
HMDB0000291	Vanillylmandelic acid	COC1=C(O)C=CC(=C1)[C@H](O)C(O)=O	CGQCWMIAEPEHNQ-QMMMGPOBSA-N	C9H10O5	198.1727	198.05282343
HMDB0000292	Xanthine	O=C1NC2=C(NC=N2)C(=O)N1	LRFVTYWOQMYALW-UHFFFAOYSA-N	C5H4N4O2	152.1109	152.033425392
HMDB0000294	Urea	NC(N)=O	XSQUKJJJFZCRTK-UHFFFAOYSA-N	CH4N2O	60.0553	60.03236276
HMDB0000295	Uridine 5'-diphosphate	O[C@H]1[C@@H](O)[C@@H](O[C@@H]1COP(O)(=O)OP(O)(O)=O)N1C=CC(=O)NC1=O	XCCTYIAWTASOJW-XVFCMESISA-N	C9H14N2O12P2	404.1612	404.002196946
HMDB0000296	Uridine	OC[C@H]1O[C@H]([C@H](O)[C@@H]1O)N1C=CC(=O)NC1=O	DRTQHJPVMGBUCF-XVFCMESISA-N	C9H12N2O6	244.2014	244.069536126
HMDB0000299	Xanthosine	OC[C@H]1O[C@H]([C@H](O)[C@@H]1O)N1C=NC2=C1N=C(O)N=C2O	UBORTCNDUKBEOP-UUOKFMHZSA-N	C10H12N4O6	284.2255	284.075684136
HMDB0000300	Uracil	O=C1NC=CC(=O)N1	ISAKRJDGNUQOIC-UHFFFAOYSA-N	C4H4N2O2	112.0868	112.027277382
HMDB0000301	Urocanic acid	OC(=O)\C=C\C1=CNC=N1	LOIYMIARKYCTBW-OWOJBTEDSA-N	C6H6N2O2	138.124	138.042927446
HMDB0000303	Tryptamine	NCCC1=CNC2=C1C=CC=C2	APJYDQYYACXCRM-UHFFFAOYSA-N	C10H12N2	160.2157	160.100048394
HMDB0000305	Vitamin A	C\C(=C/CO)\C=C\C=C(/C)\C=C\C1=C(C)CCCC1(C)C	FPIPGXGPPPQFEQ-OVSJKPMPSA-N	C20H30O	286.4516	286.229665582
HMDB0000306	Tyramine	NCCC1=CC=C(O)C=C1	DZGWFCGJZKJUFP-UHFFFAOYSA-N	C8H11NO	137.179	137.084063979
HMDB0000308	3b-Hydroxy-5-cholenoic acid	[H][C@@]12CC[C@H]([C@H](C)CCC(O)=O)[C@@]1(C)CC[C@@]1([H])[C@@]2([H])CC=C2C[C@@H](O)CC[C@]12C	HIAJCGFYHIANNA-QIZZZRFXSA-N	C24H38O3	374.5567	374.282095082
HMDB0000315	16-a-Hydroxypregnenolone	[H][C@@]12C[C@@H](O)[C@H](C(C)=O)[C@@]1(C)CC[C@@]1([H])[C@@]2([H])CC=C2C[C@@H](O)CC[C@]12C	ZAKJZPQDUPCXSD-YRWKUUEZSA-N	C21H32O3	332.477	332.23514489
HMDB0000317	2-Hydroxy-3-methylpentanoic acid	CC[C@@H](C)[C@@H](O)C(O)=O	RILPIWOPNGRASR-RFZPGFLSSA-N	C6H12O3	132.1577	132.07864425
HMDB0000318	3,4-Dihydroxyphenylglycol	OCC(O)C1=CC(O)=C(O)C=C1	MTVWFVDWRVYDOR-UHFFFAOYSA-N	C8H10O4	170.1626	170.057908808
HMDB0000319	18-Hydroxycorticosterone	[H][C@@]12CC[C@H](C(=O)CO)[C@@]1(CO)C[C@H](O)[C@@]1([H])[C@@]2([H])CCC2=CC(=O)CC[C@]12C	HFSXHZZDNDGLQN-ZVIOFETBSA-N	C21H30O5	362.4599	362.20932407
HMDB0000321	2-Hydroxyadipic acid	OC(CCCC(O)=O)C(O)=O	OTTXIFWBPRRYOG-UHFFFAOYSA-N	C6H10O5	162.1406	162.05282343
HMDB0000325	3-Hydroxysuberic acid	OC(CCCCC(O)=O)CC(O)=O	ARJZZFJXSNJKGR-UHFFFAOYSA-N	C8H14O5	190.1938	190.084123558
HMDB0000326	1b,3a,12a-Trihydroxy-5b-cholanoic acid	C[C@H](CCC(O)=O)C1CCC2C3CCC4C[C@H](O)C[C@@H](O)[C@]4(C)C3C[C@H](O)[C@]12C	DAKYVYUAVGJDRK-LFMRMFNLSA-N	C24H40O5	408.5714	408.28757439
HMDB0000332	18-Oxocortisol	[H][C@@]12CC[C@@](O)(C(=O)CO)[C@]1(C[C@H](O)[C@@]1([H])[C@@]2([H])CCC2=CC(=O)CC[C@]12C)C=O	XUQWWIFROYJHCU-FJNAKSJRSA-N	C21H28O6	376.4434	376.188588628
HMDB0000335	16a-Hydroxyestrone	[H][C@@]12C[C@@H](O)C(=O)[C@@]1(C)CC[C@]1([H])C3=C(CC[C@@]21[H])C=C(O)C=C3	WPOCIZJTELRQMF-QFXBJFAPSA-N	C18H22O3	286.3655	286.15689457
HMDB0000336	(R)-3-Hydroxyisobutyric acid	C[C@H](CO)C(O)=O	DBXBTMSZEOQQDU-GSVOUGTGSA-N	C4H8O3	104.1045	104.047344122
HMDB0000337	(S)-3,4-Dihydroxybutyric acid	OCC(O)CC(O)=O	DZAIOXUZHHTJKN-UHFFFAOYSA-N	C4H8O4	120.1039	120.042258744
HMDB0000339	2-Methylbutyrylglycine	CCC(C)C(=O)NCC(O)=O	HOACIBQKYRHBOW-UHFFFAOYSA-N	C7H13NO3	159.183	159.089543287
HMDB0000343	2-Hydroxyestrone	[H][C@@]12CCC(=O)[C@@]1(C)CC[C@]1([H])C3=C(CC[C@@]21[H])C=C(O)C(O)=C3	SWINWPBPEKHUOD-JPVZDGGYSA-N	C18H22O3	286.3655	286.15689457
HMDB0000345	3-Hydroxyadipic acid	OC(CCC(O)=O)CC(O)=O	YVOMYDHIQVMMTA-UHFFFAOYSA-N	C6H10O5	162.1406	162.05282343
HMDB0000350	3-Hydroxysebacic acid	O[C@H](CCCCCCC(O)=O)CC(O)=O	OQYZCCKCJQWHIE-MRVPVSSYSA-N	C10H18O5	218.249	218.11542368
HMDB0000352	16a-Hydroxydehydroisoandrosterone	[H][C@@]12C[C@@H](O)C(=O)[C@@]1(C)CC[C@@]1([H])[C@@]2([H])CC=C2C[C@@H](O)CC[C@]12C	QQIVKFZWLZJXJT-DNKQKWOHSA-N	C19H28O3	304.4238	304.203844762
HMDB0000354	2-Methyl-3-hydroxybutyric acid	CC(O)C(C)C(O)=O	VEXDRERIMPLZLU-UHFFFAOYSA-N	C5H10O3	118.1311	118.062994186
HMDB0000355	3-Hydroxymethylglutaric acid	CC(O)(CC(O)=O)CC(O)=O	NPOAOTPXWNWTSH-UHFFFAOYSA-N	C6H10O5	162.1406	162.05282343
HMDB0000359	3alpha,7alpha-Dihydroxycoprostanic acid	[H][C@@]1(CC[C@@]2([H])[C@]3([H])[C@H](O)C[C@]4([H])C[C@H](O)CC[C@]4(C)[C@@]3([H])CC[C@]12C)[C@H](C)CCCC(C)C(O)=O	ITZYGDKGRKKBSN-HKFUITGCSA-N	C27H46O4	434.661	434.339609961
HMDB0000360	2,4-Dihydroxybutanoic acid	OCCC(O)C(O)=O	UFYGCFHQAXXBCF-UHFFFAOYSA-N	C4H8O4	120.1039	120.042258744
HMDB0000362	2-Phosphoglyceric acid	OCC(OP(O)(O)=O)C(O)=O	GXIURPTVHJPJLF-UHFFFAOYSA-N	C3H7O7P	186.0572	185.99293909
HMDB0000363	17a-Hydroxypregnenolone	[H][C@@]12CC[C@](O)(C(C)=O)[C@@]1(C)CC[C@@]1([H])[C@@]2([H])CC=C2C[C@@H](O)CC[C@]12C	JERGUCIJOXJXHF-TVWVXWENSA-N	C21H32O3	332.477	332.23514489
HMDB0000365	Epiandrosterone	[H][C@@]12CCC(=O)[C@@]1(C)CC[C@@]1([H])[C@@]2([H])CCC2C[C@@H](O)CC[C@]12C	QGXBDMJGAMFCBF-QRIARFFBSA-N	C19H30O2	290.4403	290.224580204
HMDB0000369	3b,17b-Dihydroxyetiocholane	C[C@]12CCC3C(CCC4C[C@@H](O)CC[C@]34C)C1CC[C@@H]2O	CBMYJHIOYJEBSB-WTVXNACZSA-N	C19H32O2	292.4562	292.240230268
HMDB0000374	17-Hydroxyprogesterone	[H][C@@]12CC[C@](O)(C(C)=O)[C@@]1(C)CC[C@@]1([H])[C@@]2([H])CCC2=CC(=O)CC[C@]12C	DBPWSSGDRRHUNT-CEGNMAFCSA-N	C21H30O3	330.4611	330.219494826
HMDB0000375	3-(3-Hydroxyphenyl)propanoic acid	OC(=O)CCC1=CC(O)=CC=C1	QVWAEZJXDYOKEH-UHFFFAOYSA-N	C9H10O3	166.1739	166.062994186
HMDB0000379	2-Methylcitric acid	CC(C(O)=O)C(O)(CC(O)=O)C(O)=O	YNOXCRMFGMSKIJ-UHFFFAOYSA-N	C7H10O7	206.1501	206.042652674
HMDB0000380	2-Hydroxyestradiol-3-methyl ether	[H][C@@]12CC[C@H](O)[C@@]1(C)CC[C@]1([H])C3=C(CC[C@@]21[H])C=C(OC)C(O)=C3	MMKYSUOJWFKECQ-SSTWWWIQSA-N	C19H26O3	302.4079	302.188194698
HMDB0000387	3-Hydroxydodecanoic acid	CCCCCCCCC[C@H](O)CC(O)=O	MUCMKTPAZLSKTL-NSHDSACASA-N	C12H24O3	216.321	216.172544633
HMDB0000394	3-Hydroxytetradecanedioic acid	OC(CCCCCCCCCCC(O)=O)CC(O)=O	CEDZIURHISELSQ-UHFFFAOYSA-N	C14H26O5	274.3532	274.178023942
HMDB0000396	2-Ethylhydracrylic acid	CCC(CO)C(O)=O	ZMZQVAUJTDKQGE-UHFFFAOYSA-N	C5H10O3	118.1311	118.062994186
HMDB0000397	2-Pyrocatechuic acid	OC(=O)C1=C(O)C(O)=CC=C1	GLDQAMYCGOIJDV-UHFFFAOYSA-N	C7H6O4	154.121	154.026608673
HMDB0000402	2-Isopropylmalic acid	CC(C)[C@@](O)(CC(O)=O)C(O)=O	BITYXLXUCSKTJS-ZETCQYMHSA-N	C7H12O5	176.1672	176.068473494
HMDB0000405	2-Methoxyestradiol	[H][C@@]12CC[C@H](O)[C@@]1(C)CC[C@]1([H])C3=C(CC[C@@]21[H])C=C(O)C(OC)=C3	CQOQDQWUFQDJMK-SSTWWWIQSA-N	C19H26O3	302.4079	302.188194698
HMDB0000407	2-Hydroxy-3-methylbutyric acid	CC(C)C(O)C(O)=O	NGEWQZIDQIYUNV-UHFFFAOYSA-N	C5H10O3	118.1311	118.062994186
HMDB0000413	3-Hydroxydodecanedioic acid	OC(CCCCCCCCC(O)=O)CC(O)=O	FYVQCLGZFXHEGL-UHFFFAOYSA-N	C12H22O5	246.3001	246.146723814
HMDB0000416	17-Hydroxypregnenolone sulfate	[H][C@@]12CC[C@](O)(C(C)=O)[C@@]1(C)CC[C@@]1([H])[C@@]2([H])CC=C2CC(CC[C@]12C)OS(O)(=O)=O	OMOKWYAQVYBHMG-QUPIPBJSSA-N	C21H32O6S	412.54	412.191959446
HMDB0000418	18-Hydroxycortisol	[H][C@@]12CC[C@@](O)(C(=O)CO)[C@@]1(CO)C[C@H](O)[C@@]1([H])[C@@]2([H])CCC2=CC(=O)CC[C@]12C	HESFZGWRDUVOMS-FJNAKSJRSA-N	C21H30O6	378.4593	378.204238692
HMDB0000422	2-Methylglutaric acid	CC(CCC(O)=O)C(O)=O	AQYCMVICBNBXNA-UHFFFAOYSA-N	C6H10O4	146.1412	146.057908808
HMDB0000423	3,4-Dihydroxyhydrocinnamic acid	OC(=O)CCC1=CC(O)=C(O)C=C1	DZAUWHJDUNRCTF-UHFFFAOYSA-N	C9H10O4	182.1733	182.057908808
HMDB0000424	2-Hydroxydecanedioic acid	OC(CCCCCCCC(O)=O)C(O)=O	LPIOYESQKJFWPQ-UHFFFAOYSA-N	C10H18O5	218.2469	218.115423686
HMDB0000426	Citramalic acid	CC(O)(CC(O)=O)C(O)=O	XFTRTWQBIOMVPK-UHFFFAOYSA-N	C5H8O5	148.114	148.037173366
HMDB0000428	3-Hydroxyglutaric acid	OC(CC(O)=O)CC(O)=O	ZQHYXNSQOIDNTL-UHFFFAOYSA-N	C5H8O5	148.114	148.037173366
HMDB0000429	17alpha-Estradiol	[H][C@@]12CC[C@@H](O)[C@@]1(C)CC[C@]1([H])C3=C(CC[C@@]21[H])C=C(O)C=C3	VOXZDWNPVJITMN-SFFUCWETSA-N	C18H24O2	272.382	272.177630012
HMDB0000430	24,25-Dihydroxyvitamin D	C[C@H](CCC(O)C(C)(C)O)[C@H]1CC[C@@]2([H])\C(CCC[C@]12C)=C\C=C1\C[C@H](O)CCC1=C	FCKJYANJHNLEEP-OIMXRAFZSA-N	C27H44O3	416.6365	416.329045274
HMDB0000434	Homoveratric acid	COC1=CC=C(CC(O)=O)C=C1OC	WUAXWQRULBZETB-UHFFFAOYSA-N	C10H12O4	196.1999	196.073558872
HMDB0000439	2-Furoylglycine	OC(=O)CNC(=O)C1=CC=CO1	KSPQDMRTZZYQLM-UHFFFAOYSA-N	C7H7NO4	169.1348	169.037507717
HMDB0000440	3-Hydroxyphenylacetic acid	OC(=O)CC1=CC(O)=CC=C1	FVMDYYGIDFPZAX-UHFFFAOYSA-N	C8H8O3	152.1473	152.047344122
HMDB0000442	(S)-3-Hydroxybutyric acid	C[C@H](O)CC(O)=O	WHBMMWSBFZVSSR-VKHMYHEASA-N	C4H8O3	104.1045	104.047344122
HMDB0000446	N-alpha-Acetyl-L-lysine	CC(=O)N[C@@H](CCCCN)C(O)=O	VEYYWZRYIYDQJM-ZETCQYMHSA-N	C8H16N2O3	188.227	188.116092383
HMDB0000448	Adipic acid	OC(=O)CCCCC(O)=O	WNLRTRBMVRJNCN-UHFFFAOYSA-N	C6H10O4	146.1412	146.057908808
HMDB0000449	5a-Tetrahydrocorticosterone	[H][C@@]12CC[C@H](C(=O)CO)[C@@]1(C)C[C@H](O)[C@@]1([H])[C@@]2([H])CC[C@@]2([H])C[C@H](O)CC[C@]12C	RHQQHZQUAMFINJ-NZTKVECHSA-N	C21H34O4	350.4923	350.245709576
HMDB0000450	5-Hydroxylysine	NC[C@H](O)CC[C@H](N)C(O)=O	YSMODUONRAFBET-UHNVWZDZSA-N	C6H14N2O3	162.187	162.100442324
HMDB0000452	L-alpha-Aminobutyric acid	CC[C@H](N)C(O)=O	QWCKQJZIFLGMSD-VKHMYHEASA-N	C4H9NO2	103.1198	103.063328537
HMDB0000459	3-Methylcrotonylglycine	CC(C)=CC(=O)NCC(O)=O	PFWQSHXPNKRLIV-UHFFFAOYSA-N	C7H11NO3	157.1671	157.073893223
HMDB0000462	Allantoin	NC(=O)NC1NC(=O)NC1=O	POJWUDADGALRAB-UHFFFAOYSA-N	C4H6N4O3	158.1154	158.043990078
HMDB0000464	Calcium	[Ca++]	BHPQYMZQTOCNFJ-UHFFFAOYSA-N	Ca	40.078	39.962591155
HMDB0000468	Biopterin	C[C@H](O)[C@H](O)C1=CNC2=NC(N)=NC(=O)C2=N1	LHQIJBMDNUYRAM-DZSWIPIPSA-N	C9H11N5O3	237.2153	237.086189243
HMDB0000469	5-Hydroxymethyluracil	OCC1=CNC(=O)NC1=O	JDBGXEHEIRGOBU-UHFFFAOYSA-N	C5H6N2O3	142.1127	142.037842068
HMDB0000472	5-Hydroxy-L-tryptophan	N[C@@H](CC1=CNC2=C1C=C(O)C=C2)C(O)=O	LDCYZAJDBXYCGN-VIFPVBQESA-N	C11H12N2O3	220.2246	220.08479226
HMDB0000474	Butanone	CCC(C)=O	ZWEHNKRNPOVVGH-UHFFFAOYSA-N	C4H8O	72.1057	72.057514878
HMDB0000479	Methylhistidine	[H][C@](N)(CC1=CN=CN1C)C(O)=O	JDHILDINMRGULE-LURJTMIESA-N	C7H11N3O2	169.1811	169.085126611
HMDB0000481	Allopurinol riboside	OC[C@H]1O[C@H]([C@H](O)[C@@H]1O)N1N=CC2=C1NC=NC2=O	KFQUAMTWOJHPEJ-DAGMQNCNSA-N	C10H12N4O5	268.2261	268.080769514
HMDB0000482	Caprylic acid	CCCCCCCC(O)=O	WWZKQHOCKIZLMA-UHFFFAOYSA-N	C8H16O2	144.2114	144.115029756
HMDB0000484	Vanillic acid	COC1=CC(=CC=C1O)C(O)=O	WKOLLVMJNQIZCI-UHFFFAOYSA-N	C8H8O4	168.148	168.042258738
HMDB0000486	7-Hydroxyoctanoic acid	CC(O)CCCCCC(O)=O	OFCMTSZRXXFMBQ-UHFFFAOYSA-N	C8H16O3	160.2108	160.109944378
HMDB0000489	Aspartylglycosamine	CC(=O)N[C@@H]1[C@@H](O)[C@H](O)[C@@H](CO)O[C@H]1NC(=O)C[C@H](N)C(O)=O	YTTRPBWEMMPYSW-HRRFRDKFSA-N	C12H21N3O8	335.3104	335.132864663
HMDB0000490	Etiocholanolone	[H][C@@]12CCC(=O)[C@@]1(C)CC[C@@]1([H])[C@@]2([H])CC[C@]2([H])C[C@]([H])(O)CC[C@]12C	QGXBDMJGAMFCBF-BNSUEQOYSA-N	C19H30O2	290.4403	290.224580204
HMDB0000491	3-Methyl-2-oxovaleric acid	CC[C@H](C)C(=O)C(O)=O	JVQYSWDUAOAHFM-BYPYZUCNSA-N	C6H10O3	130.1418	130.062994186
HMDB0000492	Chloride ion	[Cl-]	VEXZGXHMUGYJMC-UHFFFAOYSA-M	Cl	35.453	34.968852707
HMDB0000493	5alpha-Androstane-3beta,17beta-diol	[H][C@@]12CC[C@H](O)[C@@]1(C)CC[C@@]1([H])[C@@]2([H])CC[C@@]2([H])C[C@@H](O)CC[C@]12C	CBMYJHIOYJEBSB-YSZCXEEOSA-N	C19H32O2	292.4562	292.240230268
HMDB0000494	Stigmastanol	CC[C@H](CC[C@@H](C)[C@H]1CC[C@H]2[C@@H]3CCC4C[C@@H](O)CC[C@]4(C)[C@H]3CC[C@]12C)C(C)C	LGJMUZUPVCAVPU-KZXGMYDKSA-N	C29H52O	416.734	416.401816294
HMDB0000495	Androstanediol	[H][C@@]12CCC(O)[C@@]1(C)CC[C@@]1([H])[C@@]2([H])CC[C@@]2([H])C[C@H](O)CC[C@]12C	CBMYJHIOYJEBSB-UNPXRYTGSA-N	C19H32O2	292.4562	292.240230268
HMDB0000496	3-Methoxy-4-hydroxyphenylglycol glucuronide	COC1=CC(=CC=C1O[C@@H]1O[C@@H]([C@@H](O)[C@H](O)[C@H]1O)C(O)=O)C(O)CO	VMWCOZPKGQMCRO-UICVJNQZSA-N	C15H20O10	360.3133	360.10564686
HMDB0000497	5,6-Dihydrouridine	OC[C@H]1O[C@H]([C@H](O)[C@@H]1O)N1CCC(=O)NC1=O	ZPTBLXKRQACLCR-XVFCMESISA-N	C9H14N2O6	246.2173	246.08518619
HMDB0000498	4-Deoxyerythronic acid	C[C@@H](O)[C@@H](O)C(O)=O	LOUGYXZSURQALL-PWNYCUMCSA-N	C4H8O4	120.1039	120.042258744
HMDB0000499	5-Tetradecenoic acid	CCCCCCCC\C=C\CCCC(O)=O	AFGUVBVUFZMJMX-MDZDMXLPSA-N	C14H26O2	226.355	226.193280076
HMDB0000500	4-Hydroxybenzoic acid	OC(=O)C1=CC=C(O)C=C1	FJKROLUGYXJWQN-UHFFFAOYSA-N	C7H6O3	138.122	138.031694053
HMDB0000501	7-Ketocholesterol	[H][C@@]12CCC([C@H](C)CCCC(C)C)[C@@]1(C)CC[C@@]1([H])[C@@]2([H])C(=O)C=C2CC(O)CC[C@]12C	YIKKMWSQVKJCOP-QJFKPLHKSA-N	C27H44O2	400.6371	400.334130652
HMDB0000508	Ribitol	OC[C@H](O)[C@H](O)[C@H](O)CO	HEBKCHPVOIAQTA-ZXFHETKHSA-N	C5H12O5	152.1458	152.068473494
HMDB0000510	Aminoadipic acid	N[C@@H](CCCC(O)=O)C(O)=O	OYIFNHCXNCRBQI-BYPYZUCNSA-N	C6H11NO4	161.1558	161.068807845
HMDB0000511	Capric acid	CCCCCCCCCC(O)=O	GHVNFZFCNZKVNT-UHFFFAOYSA-N	C10H20O2	172.2646	172.146329884
HMDB0000517	L-Arginine	N[C@@H](CCCNC(N)=N)C(O)=O	ODKSFYDXXFIFQN-BYPYZUCNSA-N	C6H14N4O2	174.201	174.111675712
HMDB0000518	Chenodeoxycholic acid	[H][C@@]1(CC[C@@]2([H])[C@]3([H])[C@H](O)C[C@]4([H])C[C@H](O)CC[C@]4(C)[C@@]3([H])CC[C@]12C)[C@H](C)CCC(O)=O	RUDATBOHQWOJDD-BSWAIDMHSA-N	C24H40O4	392.572	392.292659768
HMDB0000521	5Z-Tetradecenoic acid	CCCCCCCC\C=C/CCCC(O)=O	AFGUVBVUFZMJMX-KTKRTIGZSA-N	C14H26O2	226.355	226.193280076
HMDB0000522	3-Methylglutaconic acid	C\C(CC(O)=O)=C/C(O)=O	WKRBKYFIJPGYQC-DUXPYHPUSA-N	C6H8O4	144.1253	144.042258744
HMDB0000525	5-Hydroxyhexanoic acid	CC(O)CCCC(O)=O	YDCRNMJQROAWFT-UHFFFAOYSA-N	C6H12O3	132.1577	132.07864425
HMDB0000526	5alpha-Tetrahydrocortisol	[H][C@@]12CC[C@](O)(C(=O)CO)[C@@]1(C)C[C@H](O)[C@@]1([H])[C@@]2([H])CC[C@@]2([H])C[C@H](O)CC[C@]12C	AODPIQQILQLWGS-FDSHTENPSA-N	C21H34O5	366.4917	366.240624198
HMDB0000531	3-Hydroxyvaleric acid	CCC(O)CC(O)=O	REKYPYSUBKSCAT-UHFFFAOYSA-N	C5H10O3	118.1311	118.062994186
HMDB0000532	Acetylglycine	CC(=O)NCC(O)=O	OKJIRPAQVSHGFK-UHFFFAOYSA-N	C4H7NO3	117.1033	117.042593095
HMDB0000534	Campestanol	[H][C@@]12CC[C@H]([C@H](C)CC[C@@H](C)C(C)C)[C@@]1(C)CC[C@@]1([H])[C@@]2([H])CCC2CC(O)CC[C@]12C	ARYTXMNEANMLMU-XKPVSPJHSA-N	C28H50O	402.696	402.386166222
HMDB0000535	Caproic acid	CCCCCC(O)=O	FUZZWVXGSFPDMH-UHFFFAOYSA-N	C6H12O2	116.1583	116.083729628
HMDB0000538	Adenosine triphosphate	NC1=NC=NC2=C1N=CN2[C@@H]1O[C@H](COP(O)(=O)OP(O)(=O)OP(O)(O)=O)[C@@H](O)[C@H]1O	ZKHQWZAMYRWXGA-KQYNXXCUSA-N	C10H16N5O13P3	507.181	506.995745159
HMDB0000546	Epietiocholanolone	[H][C@@]12CCC(=O)[C@@]1(C)CC[C@@]1([H])[C@@]2([H])CC[C@]2([H])C[C@@H](O)CC[C@]12C	QGXBDMJGAMFCBF-XRJZGPCZSA-N	C19H30O2	290.4403	290.224580204
HMDB0000547	Magnesium	[Mg++]	JLVVSXFLKOJNIY-UHFFFAOYSA-N	Mg	24.305	23.985041898
HMDB0000549	gamma-Butyrolactone	O=C1CCCO1	YEJRWHAVMIAJKC-UHFFFAOYSA-N	C4H6O2	86.0892	86.036779436
HMDB0000550	5-Androstenetriol	[H][C@@]12C[C@@H](O)[C@H](O)[C@@]1(C)CC[C@@]1([H])[C@@]2([H])CC=C2C[C@@H](O)CC[C@]12C	GUGSXATYPSGVAY-DHKQUUGRSA-N	C19H30O3	306.4397	306.219494826
HMDB0000551	Etiocholanediol	[H][C@@]12CC[C@H](O)[C@@]1(C)CC[C@@]1([H])[C@@]2([H])CC[C@]2([H])C[C@H](O)CC[C@]12C	CBMYJHIOYJEBSB-GCXXXECGSA-N	C19H32O2	292.4562	292.240230268
HMDB0000552	3-Methylglutarylcarnitine	C[C@H](CC(O)=O)CC(=O)O[C@H](CC([O-])=O)C[N+](C)(C)C	HFCPFJNSBPQJDP-NXEZZACHSA-N	C13H23NO6	289.328	289.152537465
HMDB0000554	Dihydroandrosterone	[H][C@@]12CC[C@H](O)[C@@]1(C)CC[C@@]1([H])[C@@]2([H])CC[C@@]2([H])C[C@H](O)CC[C@]12C	CBMYJHIOYJEBSB-KHOSGYARSA-N	C19H32O2	292.4562	292.240230268
HMDB0000555	3-Methyladipic acid	C[C@@H](CCC(O)=O)CC(O)=O	SYEOWUNSTUDKGM-YFKPBYRVSA-N	C7H12O4	160.1678	160.073558872
HMDB0000557	L-Alloisoleucine	CC[C@@H](C)[C@H](N)C(O)=O	AGPKZVBTJJNPAG-UHNVWZDZSA-N	C6H13NO2	131.1729	131.094628665
HMDB0000561	beta-Carotene	C\C(\C=C\C=C(/C)\C=C\C1=C(C)CCCC1(C)C)=C/C=C/C=C(\C)/C=C/C=C(\C)/C=C/C1=C(C)CCCC1(C)C	OENHQHLEOONYIE-JLTXGRSLSA-N	C40H56	536.888	536.438201803
HMDB0000562	Creatinine	CN1CC(=O)NC1=N	DDRJAANPRJIHGJ-UHFFFAOYSA-N	C4H7N3O	113.1179	113.058911861
HMDB0000564	PC(32:0)	[H][C@@](COC(=O)CCCCCCCCCCCCCCC)(COP([O-])(=O)OCC[N+](C)(C)C)OC(=O)CCCCCCCCCCCCCCC	KILNVBDSWZSGLL-KXQOOQHDSA-N	C40H80NO8P	734.0389	733.562155053
HMDB0000565	Galactonic acid	OC[C@@H](O)[C@H](O)[C@H](O)[C@@H](O)C(O)=O	RGHNJXZEOKUKBD-MGCNEYSASA-N	C6H12O7	196.1553	196.058302738
HMDB0000567	Cinnamic acid	OC(=O)\C=C/C1=CC=CC=C1	WBYWAXJHAXSJNI-SREVYHEPSA-N	C9H8O2	148.1586	148.0524295
HMDB0000568	D-Arabitol	OC[C@@H](O)C(O)[C@H](O)CO	HEBKCHPVOIAQTA-QWWZWVQMSA-N	C5H12O5	152.1458	152.068473494
HMDB0000569	Deoxypyridinoline	N[C@@H](CCCC[N+]1=CC(CC[C@H](N)C([O-])=O)=C(C[C@H](N)C(O)=O)C(O)=C1)C(O)=O	ZAHDXEIQWWLQQL-IHRRRGAJSA-N	C18H28N4O7	412.4375	412.19579927
HMDB0000570	Coproporphyrin III	CC1=C(CCC(O)=O)/C2=C/C3=N/C(=C\C4=C(C)C(CCC(O)=O)=C(N4)/C=C4\N=C(\C=C\1/N\2)C(C)=C4CCC(O)=O)/C(CCC(O)=O)=C3C	JWFCYWSMNRLXLX-UJJXFSCMSA-N	C36H38N4O8	654.7089	654.268964212
HMDB0000573	Elaidic acid	CCCCCCCC\C=C\CCCCCCCC(O)=O	ZQPPMHVWECSIRJ-MDZDMXLPSA-N	C18H34O2	282.4614	282.255880332
HMDB0000574	L-Cysteine	N[C@@H](CS)C(O)=O	XUJNEKJLAYXESH-REOHCLBHSA-N	C3H7NO2S	121.158	121.019749163
HMDB0000575	DL-Homocystine	NC(CCSSCCC(N)C(O)=O)C(O)=O	ZTVZLYBCZNMWCF-UHFFFAOYSA-N	C8H16N2O4S2	268.354	268.05514839
HMDB0000580	Chondroitin sulfate	[H]O[C@@H]1O[C@H](COS(O)(=O)=O)[C@H](O)[C@H](O[C@@H]2O[C@@H]([C@@H](O)[C@H](O)[C@H]2OS(O)(=O)=O)C(O)=O)[C@H]1NC(C)=O	XYOCZKDXLKPGBW-WUDOWALASA-N	(C14H21NO17S2)nH2O
HMDB0000582	3,5-Diiodothyronine	NC(CC1=CC(I)=C(OC2=CC=C(O)C=C2)C(I)=C1)C(O)=O	ZHSOTLOTTDYIIK-UHFFFAOYSA-N	C15H13I2NO4	525.077	524.893394749
HMDB0000585	Glucosylgalactosyl hydroxylysine	NCC(CC[C@H](N)C(O)=O)O[C@@H]1O[C@H](CO)[C@H](O)[C@H](O)[C@H]1O[C@H]1O[C@H](CO)[C@@H](O)C(O)[C@H]1O	UTIRJVJBKWSIOX-SRMFCGEKSA-N	C18H34N2O13	486.4682	486.206089184
HMDB0000586	Potassium	[K+]	NPYPAHLBTDXSSS-UHFFFAOYSA-N	K	39.0983	38.963706861
HMDB0000588	Sodium	[Na+]	FKNQFGJONOIPTF-UHFFFAOYSA-N	Na	22.9898	22.989769675
HMDB0000590	Glutarylglycine	OC(=O)CCCC(=O)NCC(O)=O	NBLKTRLPZFCMJG-UHFFFAOYSA-N	C7H11NO5	189.1659	189.063722467
HMDB0000593	PC(36:2)	CCCCCCCC\C=C/CCCCCCCC(=O)OC[C@H](COP([O-])(=O)OCC[N+](C)(C)C)OC(=O)CCCCCCC\C=C/CCCCCCCC	SNKAWJBJQDLSFF-NVKMUCNASA-N	C44H84NO8P	786.1134	785.593455181
HMDB0000594	gamma-Glutamylphenylalanine	N[C@@H](CCC(=O)N[C@@H](CC1=CC=CC=C1)C(O)=O)C(O)=O	XHHOHZPNYFQJKL-QWRGUYRKSA-N	C14H18N2O5	294.3031	294.121571696
HMDB0000595	Hydrogen carbonate	OC(O)=O	BVKZGUZCCUSVTD-UHFFFAOYSA-N	CH2O3	62.0248	62.00039393
HMDB0000598	Sulfide	[S--]	UCKMPCXJQFINFW-UHFFFAOYSA-N	S	32.065	31.97207069
HMDB0000599	Chromium	[Cr+3]	BFGKITSFLPAWGI-UHFFFAOYSA-N	Cr	51.9961	51.940511904
HMDB0000600	Galactosylhydroxylysine	NCCCC[C@H](N(O)C1O[C@H](CO)[C@H](O)[C@H](O)[C@H]1O)C(O)=O	RCPOVANIIKXVTB-YPPRVYOWSA-N	C12H24N2O8	324.3276	324.153265754
HMDB0000601	Coprocholic acid	[H][C@@]1(CC[C@@]2([H])[C@]3([H])[C@H](O)C[C@]4([H])C[C@H](O)CC[C@]4(C)[C@@]3([H])C[C@H](O)[C@]12C)[C@H](C)CCCC(C)C(O)=O	CNWPIIOQKZNXBB-VCVMUKOKSA-N	C27H46O5	450.6511	450.334524582
HMDB0000606	D-2-Hydroxyglutaric acid	O[C@H](CCC(O)=O)C(O)=O	HWXBTNAVRSUOJR-GSVOUGTGSA-N	C5H8O5	148.114	148.037173366
HMDB0000607	Cyanocobalamin	[H][C@@](C)(CNC(=O)CC[C@]1(C)[C@@H](CC(N)=O)[C@@]2([H])N([Co]C#N)\C1=C(C)/C1=N/C(=C\C3=N\C(=C(C)/C4=N[C@]2(C)[C@@](C)(CC(N)=O)[C@@H]4CCC(N)=O)\[C@@](C)(CC(N)=O)[C@@H]3CCC(N)=O)/C(C)(C)[C@@H]1CCC(N)=O)OP(O)(=O)O[C@@H]1[C@@H](CO)O[C@@H]([C@@H]1O)N1C=NC2=CC(C)=C(C)C=C12	SEKGMJVHSBBHRD-WZHZPDAFSA-M	C63H89CoN14O14P	1356.3731	1355.575230332
HMDB0000608	Cobalt	[Co++]	XLJKHNWPARRRJB-UHFFFAOYSA-N	Co	58.9332	58.933200194
HMDB0000609	DL-Dopa	NC(CC1=CC=C(O)C(O)=C1)C(O)=O	WTDRDQBEARUVNC-UHFFFAOYSA-N	C9H11NO4	197.1879	197.068807845
HMDB0000610	CE(18:2)	CCCCC\C=C/C\C=C/CCCCCCCC(=O)O[C@H]1CC[C@]2(C)C3CC[C@]4(C)C(CCC4C3CC=C2C1)[C@H](C)CCCC(C)C	NAACPBBQTFFYQB-XHDSEGDBSA-N	C45H76O2	649.101	648.584531687
HMDB0000613	Erythronic acid	OC[C@@H](O)[C@@H](O)C(O)=O	JPIJQSOTBSSVTP-PWNYCUMCSA-N	C4H8O5	136.1033	136.037173366
HMDB0000617	2-Furoic acid	OC(=O)C1=CC=CO1	SMNDYUVBFMFKNZ-UHFFFAOYSA-N	C5H4O3	112.0835	112.016043994
HMDB0000618	D-Ribulose 5-phosphate	OCC(=O)[C@H](O)[C@H](O)COP(O)(O)=O	FNZLKVNUWIIPSJ-UHNVWZDZSA-N	C5H11O8P	230.1098	230.01915384
HMDB0000619	Cholic acid	C[C@H](CCC(O)=O)[C@H]1CC[C@H]2[C@@H]3[C@H](O)C[C@@H]4C[C@H](O)CC[C@]4(C)[C@H]3C[C@H](O)[C@]12C	BHQCQFFYRZLCQQ-OELDTZBJSA-N	C24H40O5	408.5714	408.28757439
HMDB0000620	Glutaconic acid	OC(=O)C\C=C\C(O)=O	XVOUMQNXTGKGMA-OWOJBTEDSA-N	C5H6O4	130.0987	130.02660868
HMDB0000622	Ethylmalonic acid	CCC(C(O)=O)C(O)=O	UKFXDFUAPNAMPJ-UHFFFAOYSA-N	C5H8O4	132.1146	132.042258744
HMDB0000623	Dodecanedioic acid	OC(=O)CCCCCCCCCCC(O)=O	TVIDDXQYHWJXFK-UHFFFAOYSA-N	C12H22O4	230.3007	230.151809192
HMDB0000625	Gluconic acid	OC[C@@H](O)[C@@H](O)[C@H](O)[C@@H](O)C(O)=O	RGHNJXZEOKUKBD-SQOUGZDYSA-N	C6H12O7	196.1553	196.058302738
HMDB0000626	Deoxycholic acid	[H][C@@]1(CC[C@@]2([H])[C@]3([H])CC[C@]4([H])C[C@H](O)CC[C@]4(C)[C@@]3([H])C[C@H](O)[C@]12C)[C@H](C)CCC(O)=O	KXGVEGMKQFWNSR-LLQZFEROSA-N	C24H40O4	392.572	392.292659768
HMDB0000628	Epitestosterone	[H][C@@]12CC[C@@H](O)[C@@]1(C)CC[C@@]1([H])[C@@]2([H])CCC2=CC(=O)CC[C@]12C	MUMGGOZAMZWBJJ-KZYORJDKSA-N	C19H28O2	288.4244	288.20893014
HMDB0000630	Cytosine	NC1=CC=NC(=O)N1	OPTASPLRGRRNAP-UHFFFAOYSA-N	C4H5N3O	111.102	111.043261797
HMDB0000631	Deoxycholic acid glycine conjugate	[H][C@]12CCC3C4CC[C@H]([C@H](C)CCC(=O)NCC(O)=O)[C@@]4(C)[C@@H](O)CC3[C@@]1(C)CC[C@@H](O)C2	WVULKSPCQVQLCU-ZMBDPXIHSA-N	C26H43NO5	449.6233	449.314123491
HMDB0000634	Citraconic acid	C\C(=C\C(O)=O)C(O)=O	HNEGQIOMVPPMNR-IHWYPQMZSA-N	C5H6O4	130.0987	130.02660868
HMDB0000635	Succinylacetone	CC(=O)CC(=O)CCC(O)=O	WYEPBHZLDUPIOD-UHFFFAOYSA-N	C7H10O4	158.1519	158.057908808
HMDB0000637	Chenodeoxycholic acid glycine conjugate	[H][C@@]1(CC[C@@]2([H])[C@]3([H])[C@H](O)C[C@]4([H])C[C@H](O)CC[C@]4(C)[C@@]3([H])CC[C@]12C)[C@H](C)CCC(=O)NCC(O)=O	GHCZAUBVMUEKKP-GYPHWSFCSA-N	C26H43NO5	449.6233	449.314123491
HMDB0000638	Dodecanoic acid	CCCCCCCCCCCC(O)=O	POULHZVOKOAJMA-UHFFFAOYSA-N	C12H24O2	200.3178	200.177630012
HMDB0000640	Levoglucosan	[H][C@@]12OC[C@@H](O1)[C@@H](O)[C@H](O)[C@H]2O	TWNIBLMWSKIRAT-VFUOTHLCSA-N	C6H10O5	162.1406	162.05282343
HMDB0000641	Glutamine	N[C@@H](CCC(N)=O)C(O)=O	ZDXPYRJPNDTMRX-VKHMYHEASA-N	C5H10N2O3	146.1445	146.069142196
HMDB0000643	Coproporphyrin I	CC1=C(CCC(O)=O)/C2=C/C3=N/C(=C\C4=C(C)C(CCC(O)=O)=C(N4)/C=C4\N=C(\C=C\1/N\2)C(CCC(O)=O)=C4C)/C(CCC(O)=O)=C3C	VORBHEGMEBOMMB-JRHDEHKPSA-N	C36H38N4O8	654.7089	654.268964212
HMDB0000645	Galactose 1-phosphate	OC[C@H]1O[C@H](OP(O)(O)=O)[C@H](O)[C@@H](O)[C@H]1O	HXXFSFRBOHSIMQ-FPRJBGLDSA-N	C6H13O9P	260.1358	260.029718526
HMDB0000646	L-Arabinose	O[C@H]1CO[C@H](O)[C@H](O)[C@H]1O	SRBFZHDQGSBBOR-KLVWXMOXSA-N	C5H10O5	150.1299	150.05282343
HMDB0000650	D-alpha-Aminobutyric acid	CC[C@@H](N)C(O)=O	QWCKQJZIFLGMSD-GSVOUGTGSA-N	C4H9NO2	103.1198	103.063328537
HMDB0000651	Decanoylcarnitine	CCCCCCCCCC(=O)O[C@H](CC([O-])=O)C[N+](C)(C)C	LZOSYCMHQXPBFU-OAHLLOKOSA-N	C17H33NO4	315.454	315.240958547
HMDB0000653	Cholesterol sulfate	[H][C@@]12CC[C@H]([C@H](C)CCCC(C)C)[C@@]1(C)CC[C@@]1([H])[C@@]2([H])CC=C2C[C@H](CC[C@]12C)OS(O)(=O)=O	BHYOQNUELFTYRT-DPAQBDIFSA-N	C27H46O4S	466.717	466.31168065
HMDB0000656	Cysteineglutathione disulfide	N[C@@H](CCC(=O)N[C@@H](CSSCC(N)C(O)=O)C(=O)NCC(O)=O)C(O)=O	BNRXZEPOHPEEAS-PPSBICQBSA-N	C13H22N4O8S2	426.466	426.08790508
HMDB0000657	Copper	[Cu++]	JPVYNHNXODAKFH-UHFFFAOYSA-N	Cu	63.546	62.929601079
HMDB0000658	CE(16:1)	[H][C@@]1(CC[C@@]2([H])[C@]3([H])CC=C4C[C@H](CC[C@]4(C)[C@@]3([H])CC[C@]12C)OC(=O)CCCCCCC\C=C/CCCCCC)[C@H](C)CCCC(C)C	HODJWNWCVNUPAQ-XDOSKZMUSA-N	C43H74O2	623.063	622.568881623
HMDB0000660	D-Fructose	OC[C@H]1O[C@](O)(CO)[C@@H](O)[C@@H]1O	RFSUNEUAIZKAJO-ARQDHWQXSA-N	C6H12O6	180.1559	180.063388116
HMDB0000661	Glutaric acid	OC(=O)CCCC(O)=O	JFCQEDHGNNZCLN-UHFFFAOYSA-N	C5H8O4	132.1146	132.042258744
HMDB0000662	Fluoride	[F-]	KRHYYFGTRYWZRS-UHFFFAOYSA-M	F	18.9984	18.998403205
HMDB0000663	Glucaric acid	O[C@@H]([C@H](O)[C@@H](O)C(O)=O)[C@H](O)C(O)=O	DSLZVSRJTYRBFB-LLEIAEIESA-N	C6H10O8	210.1388	210.037567296
HMDB0000665	Leucinic acid	CC(C)CC(O)C(O)=O	LVRFTAZAXQPQHI-UHFFFAOYSA-N	C6H12O3	132.1577	132.07864425
HMDB0000667	L-Thyronine	N[C@@H](CC1=CC=C(OC2=CC=C(O)C=C2)C=C1)C(O)=O	KKCIOUWDFWQUBT-AWEZNQCLSA-N	C15H15NO4	273.2839	273.100107973
HMDB0000669	ortho-Hydroxyphenylacetic acid	OC(=O)CC1=C(O)C=CC=C1	CCVYRRGZDBSHFU-UHFFFAOYSA-N	C8H8O3	152.1473	152.047344122
HMDB0000670	Homo-L-arginine	N[C@@H](CCCCNC(N)=N)C(O)=O	QUOGESRFPZDMMT-YFKPBYRVSA-N	C7H16N4O2	188.2275	188.127325776
HMDB0000671	Indolelactic acid	O[C@@H](CC1=CNC2=C1C=CC=C2)C(O)=O	XGILAAMKEQUXLS-JTQLQIEISA-N	C11H11NO3	205.2099	205.073893223
HMDB0000673	Linoleic acid	CCCCC\C=C/C\C=C/CCCCCCCC(O)=O	OYHQOLUKZRVURQ-HZJYTTRNSA-N	C18H32O2	280.4455	280.240230268
HMDB0000674	PA(16:0/16:0)	[H][C@@](COC(=O)CCCCCCCCCCCCCCC)(COP(O)(O)=O)OC(=O)CCCCCCCCCCCCCCC	PORPENFLTBBHSG-MGBGTMOVSA-N	C35H69O8P	648.903	648.47300618
HMDB0000675	Iodine	II	PNDPGZBMCMUPRI-UHFFFAOYSA-N	I2	253.8089	253.80893684
HMDB0000676	L-Homocystine	NC(CCSSCC[C@H](N)C(O)=O)C(O)=O	ZTVZLYBCZNMWCF-ZBHICJROSA-N	C8H16N2O4S2	268.354	268.05514839
HMDB0000678	Isovalerylglycine	[H]OC(=O)C([H])([H])N([H])C(=O)C([H])([H])C([H])(C([H])([H])[H])C([H])([H])[H]	ZRQXMKMBBMNNQC-UHFFFAOYSA-N	C7H13NO3	159.183	159.089543287
HMDB0000679	Homocitrulline	N[C@@H](CCCCNC(N)=O)C(O)=O	XIGSAGMEBXLVJJ-YFKPBYRVSA-N	C7H15N3O3	189.2123	189.111341361
HMDB0000682	Indoxyl sulfate	OS(=O)(=O)OC1=CNC2=CC=CC=C12	BXFFHSIDQOFMLE-UHFFFAOYSA-N	C8H7NO4S	213.21	213.009578407
HMDB0000684	Kynurenine	N[C@@H](CC(=O)C1=CC=CC=C1N)C(O)=O	YGPSJZOEDVAXAB-QMMMGPOBSA-N	C10H12N2O3	208.2139	208.08479226
HMDB0000686	Isoursodeoxycholic acid	[H][C@@]1(CC[C@@]2([H])[C@]3([H])[C@@H](O)C[C@]4([H])C[C@@H](O)CC[C@]4(C)[C@@]3([H])CC[C@]12C)[C@H](C)CCC(O)=O	RUDATBOHQWOJDD-DNMBCGTGSA-N	C24H40O4	392.572	392.292659768
HMDB0000687	Leucine	CC(C)C[C@H](N)C(O)=O	ROHFNLRQFUQHCH-YFKPBYRVSA-N	C6H13NO2	131.1729	131.094628665
HMDB0000688	Isovalerylcarnitine	CC(C)CC(=O)OC(CC([O-])=O)C[N+](C)(C)C	IGQBPDJNUXPEMT-UHFFFAOYSA-N	C12H23NO4	245.3153	245.162708229
HMDB0000691	Malonic acid	OC(=O)CC(O)=O	OFOBLEOULBTSOW-UHFFFAOYSA-N	C3H4O4	104.0615	104.010958616
HMDB0000692	Fe2+	[Fe++]	CWYNVVGOOAEACU-UHFFFAOYSA-N	Fe	55.845	55.934942133
HMDB0000693	Heparan sulfate	CO[C@@H]1O[C@@H](COS(O)(=O)=O)[C@H](O[C@@H]2O[C@@H]([C@H](OC)[C@@H](O)[C@@H]2OS(O)(=O)=O)C(O)=O)[C@@H](O)[C@@H]1NOS(O)(=O)=O	AUQASCCBXZRMEG-RHKLHVFKSA-N	C14H25NO21S3	639.52	639.008120351
HMDB0000694	L-2-Hydroxyglutaric acid	O[C@@H](CCC(O)=O)C(O)=O	HWXBTNAVRSUOJR-VKHMYHEASA-N	C5H8O5	148.114	148.037173366
HMDB0000695	Ketoleucine	CC(C)CC(=O)C(O)=O	BKAJNAXTPSGJCU-UHFFFAOYSA-N	C6H10O3	130.1418	130.062994186
HMDB0000696	Methionine	CSCC[C@H](N)C(O)=O	FFEARJCKVFRZRR-BYPYZUCNSA-N	C5H11NO2S	149.211	149.051049291
HMDB0000698	Lithocholic acid glycine conjugate	[H][C@@]1(CC[C@@]2([H])[C@]3([H])CC[C@]4([H])C[C@H](O)CC[C@]4(C)[C@@]3([H])CC[C@]12C)[C@H](C)CCC(=O)NCC(O)=O	XBSQTYHEGZTYJE-OETIFKLTSA-N	C26H43NO4	433.6239	433.319208869
HMDB0000699	1-Methylnicotinamide	C[N+]1=CC=CC(=C1)C(N)=O	LDHMAVIPBRSVRG-UHFFFAOYSA-O	C7H9N2O	137.1592	137.07148792
HMDB0000700	Hydroxypropionic acid	OCCC(O)=O	ALRHLSYJTWAHJZ-UHFFFAOYSA-N	C3H6O3	90.0779	90.031694058
HMDB0000701	Hexanoylglycine	CCCCCC(=O)NCC(O)=O	UPCKIPHSXMXJOX-UHFFFAOYSA-N	C8H15NO3	173.2096	173.105193351
HMDB0000703	Mandelic acid	O[C@H](C(O)=O)C1=CC=CC=C1	IWYDHOAUDWTVEP-ZETCQYMHSA-N	C8H8O3	152.1473	152.047344122
HMDB0000706	Aspartylphenylalanine	N[C@@H](CC(O)=O)C(=O)N[C@@H](CC1=CC=CC=C1)C(O)=O	YZQCXOFQZKCETR-UWVGGRQHSA-N	C13H16N2O5	280.2765	280.105921632
HMDB0000707	4-Hydroxyphenylpyruvic acid	OC(=O)C(=O)CC1=CC=C(O)C=C1	KKADPXVIOXHVKN-UHFFFAOYSA-N	C9H8O4	180.1574	180.042258744
HMDB0000708	Glycoursodeoxycholic acid	[H][C@@]1(CC[C@@]2([H])[C@]3([H])[C@@H](O)C[C@]4([H])C[C@H](O)CC[C@]4(C)[C@@]3([H])CC[C@]12C)[C@H](C)CCC(=O)NCC(O)=O	GHCZAUBVMUEKKP-XROMFQGDSA-N	C26H43NO5	449.6233	449.314123491
HMDB0000709	L-Cysteinylglycine disulfide	N[C@@H](CSSCC(N)C(=O)NCC(O)=O)C(O)=O	ZHRLECIZINSPKL-AKGZTFGVSA-N	C8H15N3O5S2	297.352	297.045311985
HMDB0000710	4-Hydroxybutyric acid	OCCCC(O)=O	SJZRECIVHVDYJC-UHFFFAOYSA-N	C4H8O3	104.1045	104.047344122
HMDB0000714	Hippuric acid	OC(=O)CNC(=O)C1=CC=CC=C1	QIAFMBKCNZACKA-UHFFFAOYSA-N	C9H9NO3	179.1727	179.058243159
HMDB0000715	Kynurenic acid	OC(=O)C1=CC(=O)C2=CC=CC=C2N1	HCZHHEIFKROPDY-UHFFFAOYSA-N	C10H7NO3	189.1675	189.042593095
HMDB0000716	L-Pipecolic acid	OC(=O)[C@@H]1CCCCN1	HXEACLLIILLPRG-YFKPBYRVSA-N	C6H11NO2	129.157	129.078978601
HMDB0000718	Isovaleric acid	CC(C)CC(O)=O	GWYFCOCPABKNJV-UHFFFAOYSA-N	C5H10O2	102.1317	102.068079564
HMDB0000719	L-Homoserine	N[C@@H](CCO)C(O)=O	UKAUYVFTDYCKQA-VKHMYHEASA-N	C4H9NO3	119.1192	119.058243159
HMDB0000720	Levulinic acid	CC(=O)CCC(O)=O	JOOXCMJARBKPKM-UHFFFAOYSA-N	C5H8O3	116.1152	116.047344122
HMDB0000721	Glycylproline	NCC(=O)N1CCC[C@H]1C(O)=O	KZNQNBZMBZJQJO-YFKPBYRVSA-N	C7H12N2O3	172.1818	172.08479226
HMDB0000722	Lithocholyltaurine	[H][C@@]1(CC[C@@]2([H])[C@]3([H])CC[C@]4([H])C[C@H](O)CC[C@]4(C)[C@@]3([H])CC[C@]12C)[C@H](C)CCC(=O)NCCS(O)(=O)=O	QBYUNVOYXHFVKC-GBURMNQMSA-N	C26H45NO5S	483.71	483.301844727
HMDB0000725	4-Hydroxyproline	O[C@H]1CN[C@@H](C1)C(O)=O	PMMYEEVYMWASQN-DMTCNVIQSA-N	C5H9NO3	131.1299	131.058243159
HMDB0000729	alpha-Hydroxyisobutyric acid	CC(C)(O)C(O)=O	BWLBGMIXKSTLSX-UHFFFAOYSA-N	C4H8O3	104.1045	104.047344122
HMDB0000730	Isobutyrylglycine	CC(C)C(=O)NCC(O)=O	DCICDMMXFIELDF-UHFFFAOYSA-N	C6H11NO3	145.1564	145.073893223
HMDB0000731	Cysteine-S-sulfate	N[C@@H](CSS(O)(=O)=O)C(O)=O	NOKPBJYHPHHWAN-REOHCLBHSA-N	C3H7NO5S2	201.221	200.976563719
HMDB0000732	Hydroxykynurenine	NC(CC(=O)C1=C(N)C(O)=CC=C1)C(O)=O	VCKPUUFAIGNJHC-UHFFFAOYSA-N	C10H12N2O4	224.2133	224.079706882
HMDB0000733	Hyodeoxycholic acid	[H][C@@]12CC[C@H]([C@H](C)CCC(O)=O)[C@@]1(C)CC[C@@]1([H])[C@@]2([H])C[C@H](O)C2C[C@H](O)CC[C@]12C	DGABKXLVXPYZII-CDONHWFASA-N	C24H40O4	392.572	392.292659768
HMDB0000735	Hydroxyphenylacetylglycine	OC(=O)CNC(=O)CC1=CC=C(O)C=C1	CPPDWYIPKSSNNM-UHFFFAOYSA-N	C10H11NO4	209.1986	209.068807845
HMDB0000736	Isobutyryl-L-carnitine	CC(C)C(=O)O[C@H](CC(O)=O)C[N+](C)(C)C	LRCNOZRCYBNMEP-SECBINFHSA-O	C11H22NO4	232.299	232.154334613
HMDB0000738	Indole	N1C=CC2=C1C=CC=C2	SIKJAQJRHWYJAI-UHFFFAOYSA-N	C8H7N	117.1479	117.057849229
HMDB0000739	Isodesmosine	NC(CCCC[N+]1=CC(CCC(N)C(O)=O)=CC(CCC(N)C(O)=O)=C1CCCC(N)C(O)=O)C(O)=O	RGXCTRIQQODGIZ-UHFFFAOYSA-O	C24H40N5O8	526.6031	526.287688281
HMDB0000740	Lactulose	OC[C@H]1O[C@](O)(CO)[C@@H](O)[C@@H]1O[C@@H]1O[C@H](CO)[C@H](O)[C@H](O)[C@H]1O	JCQLYHFGKNRPGE-FCVZTGTOSA-N	C12H22O11	342.2965	342.116211546
HMDB0000742	Homocysteine	N[C@@H](CCS)C(O)=O	FFFHZYDWPBMWHY-VKHMYHEASA-N	C4H9NO2S	135.185	135.035399227
HMDB0000745	Homocarnosine	NCCCC(=O)N[C@@H](CC1=CNC=N1)C(O)=O	CCLQKVKJOGVQLU-QMMMGPOBSA-N	C10H16N4O3	240.259	240.122240398
HMDB0000746	Hydroxyisocaproic acid	CC(C)C[C@H](O)C(O)=O	LVRFTAZAXQPQHI-YFKPBYRVSA-N	C6H12O3	132.1577	132.07864425
HMDB0000748	L-3-Phenyllactic acid	O[C@H](CC1=CC=CC=C1)C(O)=O	VOXXWSYKYCBWHO-MRVPVSSYSA-N	C9H10O3	166.1739	166.062994186
HMDB0000750	3-Hydroxymandelic acid	OC(C(O)=O)C1=CC(O)=CC=C1	OLSDAJRAVOVKLG-UHFFFAOYSA-N	C8H8O4	168.1467	168.042258744
HMDB0000751	L-Xylulose	OC[C@]1(O)OC[C@H](O)[C@H]1O	LQXVFWRQNMEDEE-LMVFSUKVSA-N	C5H10O5	150.13	150.052823422
HMDB0000752	Methylglutaric acid	CC(CC(O)=O)CC(O)=O	XJMMNTGIMDZPMU-UHFFFAOYSA-N	C6H10O4	146.1412	146.057908808
HMDB0000754	3-Hydroxyisovaleric acid	CC(C)(O)CC(O)=O	AXFYFNCPONWUHW-UHFFFAOYSA-N	C5H10O3	118.1311	118.062994186
HMDB0000755	Hydroxyphenyllactic acid	OC(CC1=CC=C(O)C=C1)C(O)=O	JVGVDSSUAVXRDY-UHFFFAOYSA-N	C9H10O4	182.1733	182.057908808
HMDB0000756	Hexanoylcarnitine	CCCCCC(=O)O[C@H](CC(O)=O)C[N+](C)(C)C	VVPRQWTYSNDTEA-LLVKDONJSA-O	C13H26NO4	260.3498	260.186183325
HMDB0000757	Glycogen	OC[C@H]1O[C@H](OC[C@H]2O[C@H](O[C@H]3[C@H](O)[C@@H](O)[C@@H](O)O[C@@H]3CO)[C@H](O)[C@@H](O)[C@@H]2O[C@H]2O[C@H](CO)[C@@H](O)[C@H](O)[C@H]2O)[C@H](O)[C@@H](O)[C@@H]1O	BYSGBSNPRWKUQH-UJDJLXLFSA-N	C24H42O21	666.5777	666.221858406
HMDB0000759	Glycylleucine	CC(C)C[C@H](NC(=O)CN)C(O)=O	DKEXFJVMVGETOO-LURJTMIESA-N	C8H16N2O3	188.2242	188.116092388
HMDB0000760	Hyocholic acid	[H][C@@]12CCC([C@H](C)CCC(O)=O)[C@@]1(C)CC[C@@]1([H])[C@@]2([H])[C@H](O)[C@H](O)[C@]2([H])C[C@H](O)CC[C@]12C	DKPMWHFRUGMUKF-NNFRHCBVSA-N	C24H40O5	408.5714	408.28757439
HMDB0000761	Lithocholic acid	[H][C@@]1(CC[C@@]2([H])[C@]3([H])CC[C@]4([H])C[C@H](O)CC[C@]4(C)[C@@]3([H])CC[C@]12C)[C@H](C)CCC(O)=O	SMEROWZSTRWXGI-HVATVPOCSA-N	C24H40O3	376.5726	376.297745146
HMDB0000763	5-Hydroxyindoleacetic acid	OC(=O)CC1=CNC2=C1C=C(O)C=C2	DUUGKQCEGZLZNO-UHFFFAOYSA-N	C10H9NO3	191.1834	191.058243159
HMDB0000764	Hydrocinnamic acid	OC(=O)CCC1=CC=CC=C1	XMIIGOLPHOKFCH-UHFFFAOYSA-N	C9H10O2	150.1745	150.068079564
HMDB0000765	Mannitol	OC[C@@H](O)[C@@H](O)[C@H](O)[C@H](O)CO	FBPFZTCFMRRESA-KVTDHHQDSA-N	C6H14O6	182.1718	182.07903818
HMDB0000766	N-Acetyl-L-alanine	C[C@H](NC(C)=O)C(O)=O	KTHDTJVBEPMMGL-VKHMYHEASA-N	C5H9NO3	131.1299	131.058243159
HMDB0000767	Pseudouridine	OC[C@H]1O[C@H]([C@H](O)[C@@H]1O)C1=CNC(=O)NC1=O	PTJWIQPHWPFNBW-GBNDHIKLSA-N	C9H12N2O6	244.2014	244.069536126
HMDB0000774	Pregnenolone sulfate	[H][C@@]12CC[C@H](C(C)=O)[C@@]1(C)CC[C@@]1([H])[C@@]2([H])CC=C2CC(CC[C@]12C)OS(O)(=O)=O	DIJBBUIOWGGQOP-OZIWPBGVSA-N	C21H32O5S	396.541	396.197044824
HMDB0000779	Phenyllactic acid	OC(CC1=CC=CC=C1)C(O)=O	VOXXWSYKYCBWHO-UHFFFAOYSA-N	C9H10O3	166.1739	166.062994186
HMDB0000783	Propionylglycine	CCC(=O)NCC(O)=O	WOMAZEJKVZLLFE-UHFFFAOYSA-N	C5H9NO3	131.1299	131.058243159
HMDB0000784	Azelaic acid	OC(=O)CCCCCCCC(O)=O	BDJRBEYXGGNYIS-UHFFFAOYSA-N	C9H16O4	188.2209	188.104859
HMDB0000786	Oxypurinol	O=C1NC(=O)C2=CNNC2=N1	HXNFUBHNUDHIGC-UHFFFAOYSA-N	C5H4N4O2	152.1109	152.033425392
HMDB0000788	Orotidine	OC[C@H]1O[C@H]([C@H](O)[C@@H]1O)N1C(=O)NC(=O)C=C1C(O)=O	FKCRAVPPBFWEJD-XVFCMESISA-N	C10H12N2O8	288.2109	288.05936537
HMDB0000791	Octanoylcarnitine	CCCCCCCC(=O)O[C@H](CC([O-])=O)C[N+](C)(C)C	CXTATJFJDMJMIY-CYBMUJFWSA-N	C15H29NO4	287.3951	287.209658421
HMDB0000792	Sebacic acid	OC(=O)CCCCCCCCC(O)=O	CXMXRPHRNRROMY-UHFFFAOYSA-N	C10H18O4	202.2475	202.120509064
HMDB0000795	Pristanic acid	CC(C)CCCC(C)CCCC(C)CCCC(C)C(O)=O	PAHGJZDQXIOYTH-UHFFFAOYSA-N	C19H38O2	298.511	298.287180464
HMDB0000801	Phytanic acid	CC(C)CCCC(C)CCCC(C)CCCC(C)CC(O)=O	RLCKHJSFHOZMDR-UHFFFAOYSA-N	C20H40O2	312.5304	312.302830524
HMDB0000806	Myristic acid	CCCCCCCCCCCCCC(O)=O	TUNFSRHWOTWDNC-UHFFFAOYSA-N	C14H28O2	228.3709	228.20893014
HMDB0000807	3-Phosphoglyceric acid	OC(COP(O)(O)=O)C(O)=O	OSJPPGNTCRNQQC-UHFFFAOYSA-N	C3H7O7P	186.0572	185.99293909
HMDB0000808	N-Butyrylglycine	CCCC(=O)NCC(O)=O	WPSSBBPLVMTKRN-UHFFFAOYSA-N	C6H11NO3	145.1564	145.073893223
HMDB0000812	N-Acetyl-L-aspartic acid	CC(=O)N[C@@H](CC(O)=O)C(O)=O	OTCCIMWXFLJLIA-BYPYZUCNSA-N	C6H9NO5	175.1394	175.048072403
HMDB0000814	N-Acetylglucosamine 6-sulfate	CC(=O)N[C@H]1[C@H](O)O[C@H](COS(O)(=O)=O)[C@@H](O)[C@@H]1O	WJFVEEAIYIOATH-FMDGEEDCSA-N	C8H15NO9S	301.271	301.046751773
HMDB0000819	Normetanephrine	COC1=CC(=CC=C1O)C(O)CN	YNYAYWLBAHXHLL-UHFFFAOYSA-N	C9H13NO3	183.2044	183.089543287
HMDB0000820	Propyl alcohol	CCCO	BDERNNFJNOPAEC-UHFFFAOYSA-N	C3H8O	60.095	60.057514878
HMDB0000821	Phenylacetylglycine	OC(=O)CNC(=O)CC1=CC=CC=C1	UTYVDVLMYQPLQB-UHFFFAOYSA-N	C10H11NO3	193.1992	193.073893223
HMDB0000822	p-Hydroxymandelic acid	OC(C(O)=O)C1=CC=C(O)C=C1	YHXHKYRQLYQUIH-UHFFFAOYSA-N	C8H8O4	168.1467	168.042258744
HMDB0000824	Propionylcarnitine	CCC(=O)O[C@H](CC([O-])=O)C[N+](C)(C)C	UFAHZIUFPNSHSL-MRVPVSSYSA-N	C10H19NO4	217.265	217.131408096
HMDB0000825	3'-Sialyllactose	[H][C@]1(O[C@@](C[C@H](O)[C@H]1NC(C)=O)(O[C@H]1[C@@H](O)[C@@H](CO)O[C@@H](O[C@H]([C@H](O)CO)[C@H](O)[C@@H](O)C=O)[C@@H]1O)C(O)=O)[C@H](O)[C@H](O)CO	OIZGSVFYNBZVIK-FHHHURIISA-N	C23H39NO19	633.5511	633.211628071
HMDB0000826	Pentadecanoic acid	CCCCCCCCCCCCCCC(O)=O	WQEPLUUGTLDZJY-UHFFFAOYSA-N	C15H30O2	242.3975	242.224580204
HMDB0000827	Stearic acid	CCCCCCCCCCCCCCCCCC(O)=O	QIQXTHQIDYTFRH-UHFFFAOYSA-N	C18H36O2	284.4772	284.271530396
HMDB0000828	Ureidosuccinic acid	NC(=O)N[C@@H](CC(O)=O)C(O)=O	HLKXYZVTANABHZ-REOHCLBHSA-N	C5H8N2O5	176.1274	176.043321376
HMDB0000830	Neuraminic acid	N[C@@H]1[C@@H](O)C[C@](O)(O[C@H]1[C@H](O)[C@H](O)CO)C(O)=O	CERZMXAJYMMUDR-YOQZMRDMSA-N	C9H17NO8	267.2332	267.095416525
HMDB0000832	Capryloylglycine	CCCCCCCC(=O)NCC(O)=O	SAVLIIGUQOSOEP-UHFFFAOYSA-N	C10H19NO3	201.2628	201.136493479
HMDB0000840	Salicyluric acid	OC(=O)CNC(=O)C1=C(O)C=CC=C1	ONJSZLXSECQROL-UHFFFAOYSA-N	C9H9NO4	195.1721	195.053157781
HMDB0000842	Quinaldic acid	OC(=O)C1=NC2=C(C=CC=C2)C=C1	LOAUVZALPPNFOQ-UHFFFAOYSA-N	C10H7NO2	173.1681	173.047678473
HMDB0000845	Neopterin	NC1=NC2=C(N=C(C=N2)C(O)C(O)CO)C(=O)N1	BMQYVXCPAOLZOK-UHFFFAOYSA-N	C9H11N5O4	253.2147	253.081103865
HMDB0000848	Stearoylcarnitine	CCCCCCCCCCCCCCCCCC(=O)O[C@H](CC(O)=O)C[N+](C)(C)C	FNPHNLNTJNMAEE-HSZRJFAPSA-O	C25H50NO4	428.677	428.373435514
HMDB0000851	Pyridinoline	N[C@@H](CCC1=C[N+](C[C@H](O)CC[C@H](N)C([O-])=O)=CC(O)=C1C[C@H](N)C(O)=O)C(O)=O	LCYXYLLJXMAEMT-SAXRGWBVSA-N	C18H28N4O8	428.4369	428.190713892
HMDB0000852	beta-Sitosterol	[H][C@@]1(CC[C@@]2([H])[C@]3([H])CC=C4C[C@@H](O)CC[C@]4(C)[C@@]3([H])CC[C@]12C)[C@H](C)CC[C@@H](CC)C(C)C	KZJWDPNRJALLNS-VJSFXXLFSA-N	C29H50O	414.718	414.38616623
HMDB0000854	Formiminoglutamic acid	OC(=O)CC[C@H](NC=N)C(O)=O	NRXIKWMTVXPVEF-BYPYZUCNSA-N	C6H10N2O4	174.1546	174.064056818
HMDB0000857	Pimelic acid	OC(=O)CCCCCC(O)=O	WLJVNTCWHIRURA-UHFFFAOYSA-N	C7H12O4	160.1678	160.073558872
HMDB0000860	Phenylpropionylglycine	OC(=O)CNC(=O)CCC1=CC=CC=C1	YEIQSAXUPKPPBN-UHFFFAOYSA-N	C11H13NO3	207.2258	207.089543287
HMDB0000863	Isopropyl alcohol	CC(C)O	KFZMGEQAYNKOFK-UHFFFAOYSA-N	C3H8O	60.095	60.057514878
HMDB0000866	N-Acetyl-L-tyrosine	CC(=O)N[C@@H](CC1=CC=C(O)C=C1)C(O)=O	CAHKINHBCWCHCF-JTQLQIEISA-N	C11H13NO4	223.2252	223.084457909
HMDB0000870	Histamine	NCCC1=CNC=N1	NTYJJOPFIAHURM-UHFFFAOYSA-N	C5H9N3	111.1451	111.079647303
HMDB0000872	Tetradecanedioic acid	OC(=O)CCCCCCCCCCCCC(O)=O	HQHCYKULIHKCEB-UHFFFAOYSA-N	C14H26O4	258.3538	258.18310932
HMDB0000873	4-Methylcatechol	CC1=CC(O)=C(O)C=C1	ZBCATMYQYDCTIZ-UHFFFAOYSA-N	C7H8O2	124.1372	124.0524295
HMDB0000874	Tauroursodeoxycholic acid	[H][C@@]12CC[C@H]([C@H](C)CCC(=O)NCCS(O)(=O)=O)[C@@]1(C)CC[C@@]1([H])[C@@]2([H])[C@@H](O)CC2C[C@H](O)CC[C@]12C	BHTRKEVKTKCXOH-VSHSPWMTSA-N	C26H45NO6S	499.704	499.296758867
HMDB0000875	Trigonelline	C[N+]1=CC=CC(=C1)C([O-])=O	WWNNZCOKKKDOPX-UHFFFAOYSA-N	C7H7NO2	137.136	137.047678473
HMDB0000876	Vitamin D3	[H][C@@]1(CC[C@@]2([H])\C(CCC[C@]12C)=C\C=C1\C[C@@H](O)CCC1=C)[C@H](C)CCCC(C)C	QYSXJUFSXHHAJI-YRZJJWOYSA-N	C27H44O	384.6377	384.33921603
HMDB0000878	Ergosterol	[H][C@@]1(CC[C@@]2([H])C3=CC=C4C[C@@H](O)CC[C@]4(C)[C@@]3([H])CC[C@]12C)[C@H](C)\C=C\[C@H](C)C(C)C	DNVPQKQSNYMLRS-APGDWVJJSA-N	C28H44O	396.659	396.339216037
HMDB0000879	Tetrahydrodeoxycorticosterone	[H][C@@]12CC[C@H](C(=O)CO)[C@@]1(C)CC[C@@]1([H])[C@@]2([H])CC[C@@]2([H])C[C@H](O)CC[C@]12C	CYKYBWRSLLXBOW-GDYGHMJCSA-N	C21H34O3	334.4929	334.250794954
HMDB0000881	Xanthurenic acid	OC(=O)C1=NC2=C(O)C=CC=C2C(O)=C1	FBZONXHGGPHHIY-UHFFFAOYSA-N	C10H7NO4	205.1669	205.037507717
HMDB0000883	L-Valine	CC(C)[C@H](N)C(O)=O	KZSNJWFQEVHDMF-BYPYZUCNSA-N	C5H11NO2	117.1463	117.078978601
HMDB0000884	Ribothymidine	CC1=CN([C@@H]2O[C@H](CO)[C@@H](O)[C@H]2O)C(=O)NC1=O	DWRXFEITVBNRMK-JXOAFFINSA-N	C10H14N2O6	258.228	258.08518619
HMDB0000888	Undecanedioic acid	OC(=O)CCCCCCCCCC(O)=O	LWBHHRRTOZQPDM-UHFFFAOYSA-N	C11H20O4	216.2741	216.136159128
HMDB0000892	Valeric acid	CCCCC(O)=O	NQPDZGIKBAWPEJ-UHFFFAOYSA-N	C5H10O2	102.1317	102.068079564
HMDB0000893	Suberic acid	OC(=O)CCCCCCC(O)=O	TYFQFVWCELRYAO-UHFFFAOYSA-N	C8H14O4	174.1944	174.089208936
HMDB0000896	Taurodeoxycholic acid	[H][C@@]1(CC[C@@]2([H])[C@]3([H])CC[C@]4([H])C[C@H](O)CC[C@]4(C)[C@@]3([H])C[C@H](O)[C@]12C)[C@H](C)CCC(=O)NCCS(O)(=O)=O	AWDRATDZQPNJFN-VAYUFCLWSA-N	C26H45NO6S	499.704	499.296758867
HMDB0000897	7-Methylguanine	CN1C=NC2=C1C(=O)N=C(N)N2	FZWGECJQACGGTI-UHFFFAOYSA-N	C6H7N5O	165.1527	165.065059871
HMDB0000898	1-Methylhistamine	CN1C=NC(CCN)=C1	FHQDWPCFSJMNCT-UHFFFAOYSA-N	C6H11N3	125.1716	125.095297367
HMDB0000899	Androstanedione	[H][C@@]12CCC(=O)[C@@]1(C)CC[C@@]1([H])[C@@]2([H])CC[C@@]2([H])CC(=O)CC[C@]12C	RAJWOBJTTGJROA-WZNAKSSCSA-N	C19H28O2	288.4244	288.20893014
HMDB0000900	Ergocalciferol	[H][C@@]1(CC[C@@]2([H])\C(CCC[C@]12C)=C\C=C1\C[C@@H](O)CCC1=C)[C@H](C)\C=C\[C@H](C)C(C)C	MECHNRXZTMCUDQ-RKHKHRCZSA-N	C28H44O	396.6484	396.33921603
HMDB0000902	NAD	NC(=O)C1=C[N+](=CC=C1)[C@@H]1O[C@H](COP([O-])(=O)OP(O)(=O)OC[C@H]2O[C@H]([C@H](O)[C@@H]2O)N2C=NC3=C2N=CN=C3N)[C@@H](O)[C@H]1O	BAWFJGJZGIEFAR-NNYOXOHSSA-N	C21H27N7O14P2	663.4251	663.109121631
HMDB0000903	Tetrahydrocortisone	[H][C@@]12CC[C@](O)(C(=O)CO)[C@@]1(C)CC(=O)[C@@]1([H])[C@@]2([H])CC[C@@]2([H])C[C@@H](O)CC[C@]12C	SYGWGHVTLUBCEM-SDYDLROXSA-N	C21H32O5	364.4758	364.224974134
HMDB0000904	Citrulline	N[C@@H](CCCNC(N)=O)C(O)=O	RHGKLRLOHDJJDR-BYPYZUCNSA-N	C6H13N3O3	175.1857	175.095691297
HMDB0000906	Trimethylamine	CN(C)C	GETQZCLCWQTVFV-UHFFFAOYSA-N	C3H9N	59.1103	59.073499293
HMDB0000907	Sulfolithocholic acid	[H][C@@]12CC[C@H]([C@H](C)CCC(O)=O)[C@@]1(C)CC[C@@]1([H])[C@@]2([H])CCC2C[C@@H](CC[C@]12C)OS(O)(=O)=O	AXDXVEYHEODSPN-YPLGJCPNSA-N	C24H40O6S	456.636	456.254559702
HMDB0000908	5alpha-Cholestanol	[H][C@@]1(CC[C@@]2([H])[C@]3([H])CC[C@@]4([H])C[C@@H](O)CC[C@]4(C)[C@@]3([H])CC[C@]12C)[C@H](C)CCCC(C)C	QYIXCDOBOSTCEI-QCYZZNICSA-N	C27H48O	388.6694	388.370516158
HMDB0000912	Succinyladenosine	OC[C@H]1O[C@H]([C@H](O)[C@@H]1O)N1C=NC2=C(N[C@@H](CC(O)=O)C(O)=O)N=CN=C12	VKGZCEJTCKHMRL-VWJPMABRSA-N	C14H17N5O8	383.3135	383.107712545
HMDB0000913	Vanillactic acid	COC1=CC(CC(O)C(O)=O)=CC=C1O	SVYIZYRTOYHQRE-UHFFFAOYSA-N	C10H12O5	212.1993	212.068473494
HMDB0000917	Ursocholic acid	[H][C@@]12CC[C@H]([C@H](C)CCC(O)=O)[C@@]1(C)[C@@H](O)C[C@@]1([H])[C@@]2([H])[C@@H](O)C[C@]2([H])C[C@H](O)CC[C@]12C	BHQCQFFYRZLCQQ-UTLSPDKDSA-N	C24H40O5	408.5714	408.28757439
HMDB0000921	Cholestenone	[H][C@@]1(CC[C@@]2([H])[C@]3([H])CCC4=CC(=O)CC[C@]4(C)[C@@]3([H])CC[C@]12C)[C@H](C)CCCC(C)C	NYOXRYYXRWJDKP-GYKMGIIDSA-N	C27H44O	384.6377	384.33921603
HMDB0000925	Trimethylamine N-oxide	C[N+](C)(C)[O-]	UYPYRKYUKCHHIB-UHFFFAOYSA-N	C3H9NO	75.1097	75.068413915
HMDB0000927	Valerylglycine	CCCCC(=O)NCC(O)=O	NYZBWOSRZJKQAI-UHFFFAOYSA-N	C7H13NO3	159.183	159.089543287
HMDB0000929	L-Tryptophan	N[C@@H](CC1=CNC2=C1C=CC=C2)C(O)=O	QIVBCDIJIAJPQS-VIFPVBQESA-N	C11H12N2O2	204.2252	204.089877638
HMDB0000930	trans-Cinnamic acid	OC(=O)\C=C\C1=CC=CC=C1	WBYWAXJHAXSJNI-VOTSOKGWSA-N	C9H8O2	148.1586	148.0524295
HMDB0000936	Uroporphyrin I	OC(=O)CCC1=C(CC(O)=O)/C2=C/C3=N/C(=C\C4=C(CCC(O)=O)C(CC(O)=O)=C(N4)/C=C4\N=C(\C=C\1/N\2)C(CC(O)=O)=C4CCC(O)=O)/C(CC(O)=O)=C3CCC(O)=O	DAFUFNRZWDWXJP-JRHDEHKPSA-N	C40H38N4O16	830.7469	830.228281188
HMDB0000937	Stigmasterol	[H][C@@]1(CC[C@@]2([H])[C@]3([H])CC=C4C[C@@H](O)CC[C@]4(C)[C@@]3([H])CC[C@]12C)[C@H](C)\C=C\[C@@H](CC)C(C)C	HCXVJBMSMIARIN-PHZDYDNGSA-N	C29H48O	412.702	412.370516166
HMDB0000939	S-Adenosylhomocysteine	N[C@@H](CCSC[C@H]1O[C@H]([C@H](O)[C@@H]1O)N1C=NC2=C1N=CN=C2N)C(O)=O	ZJUKTBDSGOFHSH-WFMPWKQPSA-N	C14H20N6O5S	384.411	384.12158847
HMDB0000943	Threonic acid	OC[C@H](O)[C@@H](O)C(O)=O	JPIJQSOTBSSVTP-STHAYSLISA-N	C4H8O5	136.1033	136.037173366
HMDB0000944	Behenic acid	CCCCCCCCCCCCCCCCCCCCCC(O)=O	UKMSUNONTOPOIO-UHFFFAOYSA-N	C22H44O2	340.5836	340.334130652
HMDB0000946	Ursodeoxycholic acid	[H][C@@]1(CC[C@@]2([H])[C@]3([H])[C@@H](O)C[C@]4([H])C[C@H](O)CC[C@]4(C)[C@@]3([H])CC[C@]12C)[C@H](C)CCC(O)=O	RUDATBOHQWOJDD-UZVSRGJWSA-N	C24H40O4	392.572	392.292659768
HMDB0000949	Tetrahydrocortisol	C[C@]12C[C@H](O)C3C(CCC4C[C@H](O)CC[C@]34C)C1CC[C@]2(O)C(=O)CO	AODPIQQILQLWGS-OBRSLYEHSA-N	C21H34O5	366.4917	366.240624198
HMDB0000950	Cer(d18:1/23:0)	[H][C@@](CO)(NC(=O)CCCCCCCCCCCCCCCCCCCCCC)[C@H](O)\C=C\CCCCCCCCCCCCC	NAJHAHQNQCNWOP-PUYNVXOJSA-N	C41H81NO3	636.0867	635.621645463
HMDB0000951	Taurochenodesoxycholic acid	[H][C@@]1(CC[C@@]2([H])[C@]3([H])[C@H](O)C[C@]4([H])C[C@H](O)CC[C@]4(C)[C@@]3([H])CC[C@]12C)[C@H](C)CCC(=O)NCCS(O)(=O)=O	BHTRKEVKTKCXOH-BJLOMENOSA-N	C26H45NO6S	499.704	499.296758867
HMDB0000953	Suberylglycine	OC(=O)CCCCCCC(=O)NCC(O)=O	HXATVKDSYDWTCX-UHFFFAOYSA-N	C10H17NO5	231.2457	231.110672659
HMDB0000954	Ferulic acid	COC1=C(O)C=CC(\C=C\C(O)=O)=C1	KSEBMYQBYZTDHS-HWKANZROSA-N	C10H10O4	194.184	194.057908808
HMDB0000955	Isoferulic acid	COC1=C(O)C=C(\C=C\C(O)=O)C=C1	QURCVMIEKCOAJU-HWKANZROSA-N	C10H10O4	194.184	194.057908808
HMDB0000956	Tartaric acid	O[C@H]([C@@H](O)C(O)=O)C(O)=O	FEWJPZIEWOKRBE-JCYAYHJZSA-N	C4H6O6	150.0868	150.016437924
HMDB0000957	Pyrocatechol	OC1=C(O)C=CC=C1	YCIMNLLNPGFGHC-UHFFFAOYSA-N	C6H6O2	110.1106	110.036779436
HMDB0000958	trans-Aconitic acid	OC(=O)C\C(=C/C(O)=O)C(O)=O	GTZCVFVGUGFEME-HNQUOIGGSA-N	C6H6O6	174.1082	174.016437924
HMDB0000959	Tiglylglycine	C\C=C(/C)C(=O)NCC(O)=O	WRUSVQOKJIDBLP-HWKANZROSA-N	C7H11NO3	157.1671	157.073893223
HMDB0000961	Farnesyl pyrophosphate	CC(C)=CCC\C(C)=C\CC\C(C)=C\COP(O)(=O)OP(O)(O)=O	VWFJDQUYCIWHTN-YFVJMOTDSA-N	C15H28O7P2	382.33	382.131027238
HMDB0000965	Hypotaurine	NCCS(O)=O	VVIUBCNYACGLLV-UHFFFAOYSA-N	C2H7NO2S	109.147	109.019749163
HMDB0000982	5-Methylcytidine	CC1=CN([C@@H]2O[C@H](CO)[C@@H](O)[C@H]2O)C(=O)N=C1N	ZAYHVCMSTBRABG-JXOAFFINSA-N	C10H15N3O5	257.2432	257.101170605
HMDB0000990	Acetaldehyde	CC=O	IKHGUXGNUITLKF-UHFFFAOYSA-N	C2H4O	44.0526	44.02621475
HMDB0000996	3-Sulfinoalanine	N[C@@H](CS(O)=O)C(O)=O	ADVPTQAUNPRNPO-REOHCLBHSA-N	C3H7NO4S	153.157	153.009578407
HMDB0000998	dCTP	NC1=NC(=O)N(C=C1)[C@H]1C[C@H](O)[C@@H](COP(O)(=O)OP(O)(=O)OP(O)(O)=O)O1	RGWHQCVHVJXOKC-SHYZEUOFSA-N	C9H16N3O13P3	467.1569	466.989597149
HMDB0001000	dUDP	O[C@H]1C[C@@H](O[C@@H]1COP(O)(=O)OP(O)(O)=O)N1C=CC(=O)NC1=O	QHWZTVCCBMIIKE-SHYZEUOFSA-N	C9H14N2O11P2	388.1618	388.007282324
HMDB0001015	N-Formyl-L-methionine	CSCC[C@H](NC=O)C(O)=O	PYUSHNKNPOHWEZ-YFKPBYRVSA-N	C6H11NO3S	177.221	177.045963913
HMDB0001032	Dehydroepiandrosterone sulfate	[H][C@@]12CCC(=O)[C@@]1(C)CC[C@@]1([H])[C@@]2([H])CC=C2C[C@H](CC[C@]12C)OS(O)(=O)=O	CZWCKYRVOZZJNM-USOAJAOKSA-N	C19H28O5S	368.488	368.165744696
HMDB0001035	Angiotensin II	CC[C@H](C)[C@H](NC(=O)[C@H](CC1=CC=C(O)C=C1)NC(=O)[C@@H](NC(=O)[C@H](CCCN=C(N)N)NC(=O)[C@@H](N)CC(O)=O)C(C)C)C(=O)N[C@@H](CC1=CN=CN1)C(=O)N1CCC[C@H]1C(=O)N[C@@H](CC1=CC=CC=C1)C(O)=O	CZGUSIXMZVURDU-JZXHSEFVSA-N	C50H71N13O12	1046.1786	1045.534514801
HMDB0001036	Angiotensin III	CC[C@H](C)[C@H](NC(=O)[C@H](CC1=CC=C(O)C=C1)NC(=O)[C@@H](NC(=O)[C@@H](N)CCCN=C(N)N)C(C)C)C(=O)N[C@@H](CC1=CN=CN1)C(=O)N1CCC[C@H]1C(=O)N[C@@H](CC1=CC=CC=C1)C(O)=O	QMMRCKSBBNJCMR-KMZPNFOHSA-N	C46H66N12O9	931.0912	930.50757177
HMDB0001043	Arachidonic acid	CCCCC\C=C/C\C=C/C\C=C/C\C=C/CCCC(O)=O	YZXBAPSDXZZRGB-DOFZRALJSA-N	C20H32O2	304.4669	304.240230268
HMDB0001045	Enkephalin L	CC(C)C[C@H](NC(=O)[C@H](CC1=CC=CC=C1)NC(=O)CNC(=O)CNC(=O)[C@@H](N)CC1=CC=C(O)C=C1)C(O)=O	URLZCHNOLZSCCA-VABKMULXSA-N	C28H37N5O7	555.6227	555.269298563
HMDB0001046	Cotinine	CN1C(CCC1=O)C1=CN=CC=C1	UIKROCXWUNQSPJ-UHFFFAOYSA-N	C10H12N2O	176.2151	176.094963016
HMDB0001049	gamma-Glutamylcysteine	N[C@@H](CCC(=O)N[C@@H](CS)C(O)=O)C(O)=O	RITKHVBHSGLULN-WHFBIAKZSA-N	C8H14N2O5S	250.272	250.062342258
HMDB0001051	Glyceraldehyde	OCC(O)C=O	MNQZXJOMYWMBOU-UHFFFAOYSA-N	C3H6O3	90.0779	90.031694058
HMDB0001056	Dihydrofolic acid	NC1=NC(=O)C2=C(NCC(CNC3=CC=C(C=C3)C(=O)N[C@@H](CCC(O)=O)C(O)=O)=N2)N1	OZRNSSUDZOLUSN-LBPRGKRZSA-N	C19H21N7O6	443.4133	443.155331439
HMDB0001058	Fructose 1,6-bisphosphate	O[C@H]1[C@H](O)[C@@](O)(COP(O)(O)=O)O[C@@H]1COP(O)(O)=O	RNBGYGVWRKECFJ-ARQDHWQXSA-N	C6H14O12P2	340.1157	339.996048936
HMDB0001060	Ubiquinol 8	COC1=C(OC)C(O)=C(C\C=C(/C)CC\C=C(/C)CC\C=C(/C)CC\C=C(/C)CC\C=C(/C)CC\C=C(/C)CC\C=C(/C)CCC=C(C)C)C(C)=C1O	LOJUQFSPYHMHEO-SGHXUWJISA-N	C49H76O4	729.1253	728.57436092
HMDB0001065	2-Hydroxyphenethylamine	NCC(O)C1=CC=CC=C1	ULSIYEODSMZIPX-UHFFFAOYSA-N	C8H11NO	137.179	137.084063979
HMDB0001067	N-Acetylaspartylglutamic acid	CC(=O)N[C@@H](CC(O)=O)C(=O)N[C@@H](CCC(O)=O)C(O)=O	OPVPGKGADVGKTG-BQBZGAKWSA-N	C11H16N2O8	304.255	304.090665483
HMDB0001068	D-Sedoheptulose 7-phosphate	OC[C@]1(O)O[C@H](COP(O)(O)=O)[C@@H](O)[C@@H](O)[C@@H]1O	CBIDVWSRUUODHL-OVHBTUCOSA-N	C7H15O10P	290.161	290.040283681
HMDB0001072	Coenzyme Q10	COC1=C(OC)C(=O)C(C\C=C(/C)CC\C=C(/C)CC\C=C(/C)CC\C=C(/C)CC\C=C(/C)CC\C=C(/C)CC\C=C(/C)CC\C=C(/C)CC\C=C(/C)CCC=C(C)C)=C(C)C1=O	ACTIUHUUMQJHFO-UPTCCGCDSA-N	C59H90O4	863.3435	862.683911368
HMDB0001085	Leukotriene B4	CCCCC\C=C/C[C@@H](O)\C=C\C=C\C=C/[C@@H](O)CCCC(O)=O	VNYSSYRCGWBHLG-AMOLWHMGSA-N	C20H32O4	336.4657	336.230059512
HMDB0001091	3-Hydroxyquinine	[H][C@]12CCN(C[C@]1(O)C=C)[C@@]([H])(C2)[C@H](O)C1=CC=NC2=CC=C(OC)C=C12	BSRUJCFCZKMFMB-ZNYHDOEXSA-N	C20H24N2O3	340.4162	340.178692644
HMDB0001112	Glyceraldehyde 3-phosphate	O[C@H](COP(O)(O)=O)C=O	LXJXRIRHZLFYRP-VKHMYHEASA-N	C3H7O6P	170.0578	169.998024468
HMDB0001123	2-Aminobenzoic acid	NC1=CC=CC=C1C(O)=O	RWZYAGGXGHYGMB-UHFFFAOYSA-N	C7H7NO2	137.136	137.047678473
HMDB0001126	Nornicotine	C1CNC(C1)C1=CC=CN=C1	MYKUKUCHPMASKF-UHFFFAOYSA-N	C9H12N2	148.205	148.100048394
HMDB0001138	N-Acetyl-L-glutamic acid	CC(=O)N[C@@H](CCC(O)=O)C(O)=O	RFMMMVDNIPUKGG-YFKPBYRVSA-N	C7H11NO5	189.1659	189.063722467
HMDB0001139	Prostaglandin F2a	CCCCC[C@H](O)\C=C\[C@H]1[C@H](O)C[C@H](O)[C@@H]1C\C=C\CCCC(O)=O	PXGPLTODNUVGFL-UAAPODJFSA-N	C20H34O5	354.481	354.240624198
HMDB0001149	5-Aminolevulinic acid	NCC(=O)CCC(O)=O	ZGXJTSGNIOSYLO-UHFFFAOYSA-N	C5H9NO3	131.1299	131.058243159
HMDB0001155	Diadenosine triphosphate	NC1=C2N=CN([C@H]3O[C@@H](COP(O)(=O)OP(O)(=O)OP(O)(=O)OC[C@H]4O[C@H]([C@H](O)[C@@H]4O)N4C=NC5=C(N)N=CN=C45)[C@H](O)[C@@H]3O)C2=NC=N1	QCICUPZZLIQAPA-WGIMJHEJSA-N	C20H27N10O16P3	756.4071	756.081934402
HMDB0001160	Tricosanoic acid	CCCCCCCCCCCCCCCCCCCCCCC(O)=O	XEZVDURJDFGERA-UHFFFAOYSA-N	C23H46O2	354.6101	354.349780716
HMDB0001161	4-Trimethylammoniobutanoic acid	C[N+](C)(C)CCCC([O-])=O	JHPNVNIEXXLNTR-UHFFFAOYSA-N	C7H15NO2	145.1995	145.110278729
HMDB0001165	Keratan	CC(=O)N[C@@H]1[C@@H](O)C[C@@H](COS(O)(=O)=O)O[C@H]1O[C@H]1[C@@H](O)[C@@H](COS(O)(=O)=O)O[C@@H](O[C@H]2[C@H](O)[C@@H](NC(C)=O)[C@H](O[C@@H]3[C@@H](O)[C@H](O)O[C@H](COS(O)(=O)=O)[C@@H]3O)O[C@@H]2COS(O)(=O)=O)[C@@H]1O	KXCLCNHUUKTANI-RBIYJLQWSA-N	C28H48N2O32S4	1052.935	1052.10730021
HMDB0001167	Pyruvaldehyde	CC(=O)C=O	AIJULSRZWUXGPQ-UHFFFAOYSA-N	C3H4O2	72.0627	72.021129372
HMDB0001169	4-Aminophenol	NC1=CC=C(O)C=C1	PLIKAWJENQZMHA-UHFFFAOYSA-N	C6H7NO	109.1259	109.052763851
HMDB0001170	Lathosterol	[H][C@@]1(CC[C@@]2([H])C3=CC[C@@]4([H])C[C@@H](O)CC[C@]4(C)[C@@]3([H])CC[C@]12C)[C@H](C)CCCC(C)C	IZVFFXVYBHFIHY-SKCNUYALSA-N	C27H46O	386.6535	386.354866094
HMDB0001173	5'-Methylthioadenosine	CSC[C@H]1O[C@H]([C@H](O)[C@@H]1O)N1C=NC2=C1N=CN=C2N	WUUGFSXJNOTRMR-IOSLPCCCSA-N	C11H15N5O3S	297.334	297.089560061
HMDB0001185	S-Adenosylmethionine	C[S+](CC[C@H](N)C(O)=O)C[C@H]1O[C@H]([C@H](O)[C@@H]1O)N1C=NC2=C1N=CN=C2N	MEFKEPWMEQBLKI-AIRLBKTGSA-O	C15H23N6O5S	399.445	399.145063566
HMDB0001186	N1-Acetylspermine	CC(=O)NCCCNCCCCNCCCN	GUNURVWAJRRUAV-UHFFFAOYSA-N	C12H28N4O	244.3769	244.226311538
HMDB0001192	Diadenosine pentaphosphate	NC1=NC=NC2=C1N=CN2[C@@H]1OC(COP(O)(=O)OP(O)(=O)OP(O)(=O)OP(O)(=O)OP(O)(=O)OC[C@H]2OC([C@H](O)[C@@H]2O)N2C=NC3=C(N)N=CN=C23)[C@@H](O)[C@H]1O	OIMACDRJUANHTJ-OEOQABFDSA-N	C20H29N10O22P5	916.3669	916.014595222
HMDB0001198	Leukotriene C4	CCCCC\C=C/C\C=C/C=C/C=C/[C@@H](SC[C@H](NC(=O)CC[C@H](N)C(O)=O)C(=O)NCC(O)=O)[C@@H](O)CCCC(O)=O	GWNVDXQDILPJIG-NXOLIXFESA-N	C30H47N3O9S	625.774	625.303300807
HMDB0001201	Guanosine diphosphate	NC1=NC2=C(N=CN2[C@@H]2O[C@H](COP(O)(=O)OP(O)(O)=O)[C@@H](O)[C@H]2O)C(=O)N1	QGWNDRXFNXRZMB-UUOKFMHZSA-N	C10H15N5O11P2	443.2005	443.024329371
HMDB0001211	Diadenosine tetraphosphate	NC1=C2N=CN([C@@H]3O[C@H](COP(O)(=O)OP(O)(=O)OP(O)(=O)OP(O)(=O)OC[C@H]4O[C@H]([C@H](O)[C@@H]4O)N4C=NC5=C(N)N=CN=C45)[C@@H](O)[C@H]3O)C2=NC=N1	YOAHKNVSNCMZGQ-XPWFQUROSA-N	C20H28N10O19P4	836.387	836.048264812
HMDB0001220	Prostaglandin E2	CCCCC[C@H](O)\C=C\[C@H]1[C@H](O)CC(=O)[C@@H]1C\C=C/CCCC(O)=O	XEYBRNLFEZDVAW-ARSRFYASSA-N	C20H32O5	352.4651	352.224974134
HMDB0001238	N-Acetylserotonin	CC(=O)NCCC1=CNC2=C1C=C(O)C=C2	MVAWJSIDNICKHF-UHFFFAOYSA-N	C12H14N2O2	218.2518	218.105527702
HMDB0001244	15-Keto-13,14-dihydroprostaglandin A2	CCCCCC(=O)CC[C@H]1C=CC(=O)[C@@H]1C\C=C/CCCC(O)=O	FMKLAIBZMCURLI-BFVRRIQPSA-N	C20H30O4	334.4498	334.214409448
HMDB0001247	Aluminum	[Al]	XAGFODPZIPBFFR-UHFFFAOYSA-N	Al	26.9815	26.981538441
HMDB0001248	FAD	CC1=CC2=C(C=C1C)N(C[C@H](O)[C@H](O)[C@H](O)COP(O)(=O)OP(O)(=O)OC[C@H]1O[C@H]([C@H](O)[C@@H]1O)N1C=NC3=C1N=CN=C3N)C1=NC(=O)NC(=O)C1=N2	VWWQXMAJTJZDQX-UYBVJOGSSA-N	C27H33N9O15P2	785.5497	785.157134455
HMDB0001251	Lanosterol	[H][C@@]1(CC[C@@]2(C)C3=C(CC[C@]12C)[C@@]1(C)CC[C@H](O)C(C)(C)[C@]1([H])CC3)[C@H](C)CCC=C(C)C	CAHGCLMLTWQZNJ-BQNIITSRSA-N	C30H50O	426.7174	426.386166222
HMDB0001256	Spermine	NCCCNCCCCNCCCN	PFNFFQXMRSDOHW-UHFFFAOYSA-N	C10H26N4	202.3402	202.215746852
HMDB0001257	Spermidine	NCCCCNCCCN	ATHGHQPFGPMSJY-UHFFFAOYSA-N	C7H19N3	145.2459	145.157897623
HMDB0001262	Maltotriose	OC[C@H]1O[C@H](O[C@H]2[C@H](O)[C@@H](O)[C@@H](O[C@H]3[C@H](O)[C@@H](O)C(O)O[C@@H]3CO)O[C@@H]2CO)[C@H](O)[C@@H](O)[C@@H]1O	FYGDTMLNYKFZSV-DZOUCCHMSA-N	C18H32O16	504.4371	504.169034976
HMDB0001263	Allysine	[H][C@](N)(CCCC=O)C(O)=O	GFXYTQPNNXGICT-YFKPBYRVSA-N	C6H11NO3	145.1564	145.073893223
HMDB0001264	Dehydroascorbic acid	[H][C@@]1(OC(=O)C(=O)C1=O)[C@@H](O)CO	SBJKKFFYIZUCET-JLAZNSOCSA-N	C6H6O6	174.1082	174.016437924
HMDB0001270	Glyceric acid 1,3-biphosphate	O[C@H](COP(O)(O)=O)C(=O)OP(O)(O)=O	LJQLQCAXBUHEAZ-UWTATZPHSA-N	C3H8O10P2	266.0371	265.9592695
HMDB0001273	Guanosine triphosphate	NC1=NC2=C(N=CN2[C@@H]2O[C@H](COP(O)(=O)OP(O)(=O)OP(O)(O)=O)[C@@H](O)[C@H]2O)C(=O)N1	XKMLYUALXHKNFT-UUOKFMHZSA-N	C10H16N5O14P3	523.1804	522.990659781
HMDB0001276	N1-Acetylspermidine	CC(=O)NCCCNCCCCN	MQTAVJHICJWXBR-UHFFFAOYSA-N	C9H21N3O	187.2825	187.168462309
HMDB0001282	Diadenosine hexaphosphate	NC1=C2N=CN([C@@H]3O[C@H](COP(O)(=O)OP(O)(=O)OP(O)(=O)OP(O)(=O)OP(O)(=O)OP(O)(=O)OC[C@H]4O[C@H]([C@H](O)[C@@H]4O)N4C=NC5=C(N)N=CN=C45)[C@@H](O)[C@H]3O)C2=NC=N1	PZCFFCOJNXGTIM-XPWFQUROSA-N	C20H30N10O25P6	996.3468	995.980925632
HMDB0001294	2,3-Diphosphoglyceric acid	OC(=O)[C@@H](COP(O)(O)=O)OP(O)(O)=O	XOHUEYCVLUUEJJ-UWTATZPHSA-N	C3H8O10P2	266.0371	265.9592695
HMDB0001296	Maltotetraose	OC[C@H]1O[C@H](O[C@H]2[C@H](O)[C@@H](O)[C@@H](O[C@H]3[C@H](O)[C@@H](O)[C@@H](O[C@H]4[C@H](O)[C@@H](O)C(O)O[C@@H]4CO)O[C@@H]3CO)O[C@@H]2CO)[C@H](O)[C@@H](O)[C@@H]1O	LUEWUZLMQUOBSB-AYQJAVFRSA-N	C24H42O21	666.5777	666.221858406
HMDB0001297	Norcotinine	O=C1CCC(N1)C1=CN=CC=C1	FXFANIORDKRCCA-UHFFFAOYSA-N	C9H10N2O	162.1885	162.079312952
HMDB0001302	Molybdenum	[Mo++]	MMVYPOCJESWGTC-UHFFFAOYSA-N	Mo	95.94	97.905407846
HMDB0001304	QH2	COC1=C(O)C(C)=C(C\C=C(/C)CCC=C(C)C)C(O)=C1OC	RNUCUWWMTTWKAH-JLHYYAGUSA-N	(C5H8)nC14H20O4
HMDB0001310	D-Alanine	C[C@@H](N)C(O)=O	QNAYBMKLOCPYGJ-UWTATZPHSA-N	C3H7NO2	89.0932	89.047678473
HMDB0001311	D-Lactic acid	C[C@@H](O)C(O)=O	JVTAAEKCZFNVCJ-UWTATZPHSA-N	C3H6O3	90.0779	90.031694058
HMDB0001314	Cyclic GMP	NC1=NC2=C(N=CN2[C@@H]2O[C@@H]3COP(O)(=O)O[C@H]3[C@H]2O)C(=O)N1	ZOOGRGPOEVQQDX-UUOKFMHZSA-N	C10H12N5O7P	345.2053	345.047434275
HMDB0001315	Phosphorus	[P]	OAICVXFJPJFONN-UHFFFAOYSA-N	P	30.9738	30.973761512
HMDB0001316	6-Phosphogluconic acid	O[C@H](COP(O)(O)=O)[C@@H](O)[C@H](O)[C@@H](O)C(O)=O	BIRSGZKFKXLSJQ-SQOUGZDYSA-N	C6H13O10P	276.1352	276.024633148
HMDB0001319	Pyridoxine 5'-phosphate	CC1=NC=C(COP(O)(O)=O)C(CO)=C1O	WHOMFKWHIQZTHY-UHFFFAOYSA-N	C8H12NO6P	249.1577	249.040223633
HMDB0001325	N6,N6,N6-Trimethyl-L-lysine	C[N+](C)(C)CCCC[C@H](N)C([O-])=O	MXNRLFUSFKVQSK-QMMMGPOBSA-N	C9H20N2O2	188.2673	188.152477894
HMDB0001327	Rubidium	[Rb+]	NCCSSGKUIKYAJD-UHFFFAOYSA-N	Rb	85.4678	84.911789341
HMDB0001333	Manganese	[Mn++]	WAEMQWOKJMHJLA-UHFFFAOYSA-N	Mn	54.938	54.938049636
HMDB0001336	3,4-Dihydroxybenzeneacetic acid	OC(=O)CC1=CC(O)=C(O)C=C1	CFFZDZCDUFSOFZ-UHFFFAOYSA-N	C8H8O4	168.1467	168.042258744
HMDB0001341	ADP	NC1=NC=NC2=C1N=CN2[C@@H]1O[C@H](COP(O)(=O)OP(O)(O)=O)[C@@H](O)[C@H]1O	XTWYTFMLZFPYCI-KQYNXXCUSA-N	C10H15N5O10P2	427.2011	427.029414749
HMDB0001348	SM(d18:1/18:0)	[H][C@@](COP([O-])(=O)OCC[N+](C)(C)C)(NC(=O)CCCCCCCCCCCCCCCCC)[C@H](O)\C=C\CCCCCCCCCCCCC	LKQLRGMMMAHREN-YJFXYUILSA-N	C41H83N2O6P	731.097	730.598875399
HMDB0001349	Selenium	[Se++]	MFSBVGSNNPNWMD-UHFFFAOYSA-N	Se	78.96	79.916521828
HMDB0001352	Hydroxypyruvic acid	OCC(=O)C(O)=O	HHDDCCUIIUWNGJ-UHFFFAOYSA-N	C3H4O4	104.0615	104.010958616
HMDB0001358	Retinal	C\C(\C=C\C=C(/C)\C=C\C1=C(C)CCCC1(C)C)=C/C=O	NCYCYZXNIZJOKI-OVSJKPMPSA-N	C20H28O	284.4357	284.214015518
HMDB0001361	Carbon monoxide	[C-]#[O+]	UGFAIRIUMAVXCW-UHFFFAOYSA-N	CO	28.01	27.99491462
HMDB0001370	Diaminopimelic acid	N[C@@H](CCC[C@H](N)C(O)=O)C(O)=O	GMKMEZVLHJARHF-WHFBIAKZSA-N	C7H14N2O4	190.1971	190.095356946
HMDB0001372	Thiamine pyrophosphate	CC1=C(CCOP(O)(=O)OP(O)(O)=O)SC=[N+]1CC1=CN=C(C)N=C1N	AYEKOFBPNLCAJY-UHFFFAOYSA-O	C12H19N4O7P2S	425.314	425.044967696
HMDB0001377	Oxygen	O=O	MYMOFIZGZYHOMD-UHFFFAOYSA-N	O2	31.9988	31.989829244
HMDB0001383	Sphinganine 1-phosphate	CCCCCCCCCCCCCCC[C@@H](O)[C@@H](N)COP(O)(O)=O	YHEDRJPUIRMZMP-ZWKOTPCHSA-N	C18H40NO5P	381.4877	381.264409907
HMDB0001388	alpha-Linolenic acid	CC\C=C/C\C=C/C\C=C/CCCCCCCC(O)=O	DTOSIQBPPRVQHS-PDBXOOCHSA-N	C18H30O2	278.4296	278.224580204
HMDB0001389	Melatonin	COC1=CC2=C(NC=C2CCNC(C)=O)C=C1	DRLFMBDRBRZALE-UHFFFAOYSA-N	C13H16N2O2	232.2783	232.121177766
HMDB0001390	Hydroxycotinine	CN1[C@@H](CC(O)C1=O)C1=CN=CC=C1	XOKCJXZZNAUIQN-IENPIDJESA-N	C10H12N2O2	192.2145	192.089877638
HMDB0001392	p-Aminobenzoic acid	NC1=CC=C(C=C1)C(O)=O	ALYNCZNDIQEVRV-UHFFFAOYSA-N	C7H7NO2	137.136	137.047678473
HMDB0001394	Heparin	[H]O[C@H]1O[C@H](COS(O)(=O)=O)[C@@H](O[C@@H]2O[C@H]([C@@H](O)[C@H](O)[C@H]2OS(O)(=O)=O)C(O)=O)[C@H](O)[C@H]1NS(O)(=O)=O	OHJKXVLJWUPWQG-PNRHKHKDSA-N	(C12H19NO19S3)nH2O
HMDB0001396	5-Methyltetrahydrofolic acid	CN1C(CNC2=CC=C(C=C2)C(=O)N[C@H](CCC(O)=O)C(O)=O)CNC2=C1C(=O)NC(N)=N2	ZNOVTXRBGFNYRX-ZGTCLIOFSA-N	C20H25N7O6	459.4558	459.186631567
HMDB0001397	Guanosine monophosphate	NC1=NC2=C(N=CN2[C@@H]2O[C@H](COP(O)(O)=O)[C@@H](O)[C@H]2O)C(=O)N1	RQFCJASXJCIDSX-UUOKFMHZSA-N	C10H14N5O8P	363.2206	363.057998961
HMDB0001398	Guaiacol	COC1=C(O)C=CC=C1	LHGVFZTZFXWLCP-UHFFFAOYSA-N	C7H8O2	124.139	124.052429498
HMDB0001401	Glucose 6-phosphate	OC1O[C@H](COP(O)(O)=O)[C@@H](O)[C@H](O)[C@H]1O	NBSCHQHZLSJFNQ-GASJEMHNSA-N	C6H13O9P	260.1358	260.029718526
HMDB0001403	Prostaglandin D2	[H][C@](O)(CCCCC)\C=C\[C@@]1([H])C(=O)C[C@]([H])(O)[C@]1([H])C\C=C/CCCC(O)=O	BHMBVRSPMRCCGG-OUTUXVNYSA-N	C20H32O5	352.4651	352.224974134
HMDB0001406	Niacinamide	NC(=O)C1=CC=CN=C1	DFPAKSUCGFBDDF-UHFFFAOYSA-N	C6H6N2O	122.1246	122.048012824
HMDB0001411	Cotinine N-oxide	CN1[C@@H](CCC1=O)C1=C[N+]([O-])=CC=C1	CIPULDKLIIVIER-VIFPVBQESA-N	C10H12N2O2	192.2145	192.089877638
HMDB0001414	Putrescine	NCCCCN	KIDHWZJUCRJVML-UHFFFAOYSA-N	C4H12N2	88.1515	88.100048394
HMDB0001419	24-Hydroxycholesterol	[H][C@@]1(CC[C@@]2([H])[C@]3([H])CC=C4C[C@@H](O)CC[C@]4(C)[C@@]3([H])CC[C@]12C)[C@H](C)CC[C@H](O)C(C)C	IOWMKBFJCNLRTC-XWXSNNQWSA-N	C27H46O2	402.6529	402.349780716
HMDB0001420	25,26-dihydroxyvitamin D	[H][C@@]12CC[C@]([H])([C@H](C)CCCC(C)(O)CO)[C@@]1(C)CC\C(C2)=C\C=C1\C[C@@H](O)CCC1=C	WWGCQHXFACVYPT-JKVVTCAUSA-N	C27H44O3	416.6365	416.329045274
HMDB0001425	Estrone sulfate	C[C@]12CC[C@H]3[C@@H](CCC4=C3C=CC(OS(O)(=O)=O)=C4)[C@@H]1CCC2=O	JKKFKPJIXZFSSB-CBZIJGRNSA-N	C18H22O5S	350.429	350.118794504
HMDB0001426	Formaldehyde	C=O	WSFSSNUMVMOOMR-UHFFFAOYSA-N	CH2O	30.026	30.010564686
HMDB0001429	Phosphate	OP(O)(O)=O	NBIIXXVUZAFLBC-UHFFFAOYSA-N	H3O4P	97.9952	97.976895096
HMDB0001431	Pyridoxamine	CC1=C(O)C(CN)=C(CO)C=N1	NHZMQXZHNVQTQA-UHFFFAOYSA-N	C8H12N2O2	168.1931	168.089877638
HMDB0001432	Agmatine	NCCCCNC(N)=N	QYPPJABKJHAVHS-UHFFFAOYSA-N	C5H14N4	130.1915	130.121846468
HMDB0001434	3-Methoxytyrosine	COC1=C(O)C=CC(CC(N)C(O)=O)=C1	PFDUUKDQEHURQC-UHFFFAOYSA-N	C10H13NO4	211.2145	211.084457909
HMDB0001438	25-Hydroxyvitamin D2	C[C@H](\C=C\[C@H](C)C(O)(C)C)C1CC[C@@]2([H])\C(CCC[C@]12C)=C\C=C1\C[C@@H](O)CCC1=C	KJKIIUAXZGLUND-BJWBXCNSSA-N	C28H44O2	412.6478	412.334130652
HMDB0001442	Prostaglandin E1	CCCCC[C@H](O)\C=C\[C@H]1[C@H](O)CC(=O)[C@@H]1CCCCCCC(O)=O	GMVPRGQOIOIIMI-DWKJAMRDSA-N	C20H34O5	354.487	354.240624195
HMDB0001448	Sulfate	OS(O)(=O)=O	QAOWNCQODCNURD-UHFFFAOYSA-N	H2O4S	98.078	97.967379242
HMDB0001449	Allopregnanolone	[H][C@@]1(CC[C@@]2([H])[C@]3([H])CC[C@@]4([H])C[C@H](O)CC[C@]4(C)[C@@]3([H])CC[C@]12C)C(C)=O	AURFZBICLPNKBZ-SYBPFIFISA-N	C21H34O2	318.4935	318.255880332
HMDB0001451	(R)-Lipoic acid	OC(=O)CCCC[C@@H]1CCSS1	AGBQKNBQESQNJD-SSDOTTSWSA-N	C8H14O2S2	206.326	206.043521072
HMDB0001452	Thromboxane A2	CCCCC[C@H](O)\C=C\[C@H]1O[C@H]2C[C@H](O2)[C@@H]1C\C=C/CCCC(O)=O	DSNBHJFQCNUKMA-SCKDECHMSA-N	C20H32O5	352.4651	352.224974134
HMDB0001453	Thiocyanate	[S-]C#N	ZMZDMBWJUHKJPS-UHFFFAOYSA-M	CNS	58.082	57.975144695
HMDB0001455	Alloepipregnanolone	[H][C@@]12CC[C@H](C(C)=O)[C@@]1(C)CC[C@@]1([H])[C@@]2([H])CC[C@@]2([H])C[C@@H](O)CC[C@]12C	AURFZBICLPNKBZ-FZCSVUEKSA-N	C21H34O2	318.4935	318.255880332
HMDB0001460	Diethylthiophosphate	CCOP(O)(=S)OCC	PKUWKAXTAVNIJR-UHFFFAOYSA-N	C4H11O3PS	170.167	170.01665142
HMDB0001471	Epipregnanolone	[H][C@@]1(CC[C@@]2([H])[C@]3([H])CC[C@]4([H])C[C@@H](O)CC[C@]4(C)[C@@]3([H])CC[C@]12C)C(C)=O	AURFZBICLPNKBZ-GRWISUQFSA-N	C21H34O2	318.4935	318.255880332
HMDB0001473	Dihydroxyacetone phosphate	OCC(=O)COP(O)(O)=O	GNGACRATGGDKBX-UHFFFAOYSA-N	C3H7O6P	170.0578	169.998024468
HMDB0001475	Zirconium	[Zr+4]	GBNDTYKAOXLLID-UHFFFAOYSA-N	Zr	91.224	89.904703679
HMDB0001476	3-Hydroxyanthranilic acid	NC1=C(O)C=CC=C1C(O)=O	WJXSWCUQABXPFS-UHFFFAOYSA-N	C7H7NO3	153.1354	153.042593095
HMDB0001487	NADH	NC(=O)C1=CN(C=CC1)[C@@H]1O[C@H](COP(O)(=O)OP(O)(=O)OC[C@H]2O[C@H]([C@H](O)[C@@H]2O)N2C=NC3=C2N=CN=C3N)[C@@H](O)[C@H]1O	BOPGDPNILDQYTO-NNYOXOHSSA-N	C21H29N7O14P2	665.441	665.124771695
HMDB0001488	Nicotinic acid	OC(=O)C1=CN=CC=C1	PVNIIMVLHYAWGP-UHFFFAOYSA-N	C6H5NO2	123.1094	123.032028409
HMDB0001490	Vanylglycol	COC1=CC(=CC=C1O)C(O)CO	FBWPWWWZWKPJFL-UHFFFAOYSA-N	C9H12O4	184.1892	184.073558872
HMDB0001491	Pyridoxal 5'-phosphate	CC1=NC=C(COP(O)(O)=O)C(C=O)=C1O	NGVDGCNFYWLIFO-UHFFFAOYSA-N	C8H10NO6P	247.1419	247.024573569
HMDB0001492	gamma-Tocopherol	CC(C)CCC[C@@H](C)CCC[C@@H](C)CCC[C@]1(C)CCC2=CC(O)=C(C)C(C)=C2O1	QUEDXNHFTDJVIY-DQCZWYHMSA-N	C28H48O2	416.6795	416.36543078
HMDB0001496	7alpha-Hydroxycholesterol	[H][C@@]1(CC[C@@]2([H])[C@]3([H])[C@H](O)C=C4C[C@@H](O)CC[C@]4(C)[C@@]3([H])CC[C@]12C)[C@H](C)CCCC(C)C	OYXZMSRRJOYLLO-RVOWOUOISA-N	C27H46O2	402.663	402.349780721
HMDB0001505	Benzene	C1=CC=CC=C1	UHOVQNZJYSORNB-UHFFFAOYSA-N	C6H6	78.1118	78.046950192
HMDB0001509	20-Hydroxy-leukotriene B4	OCCCCC\C=C/C[C@@H](O)\C=C\C=C\C=C/[C@@H](O)CCCC(O)=O	PTJFJXLGRSTECQ-PSPARDEHSA-N	C20H32O5	352.4651	352.224974134
HMDB0001511	Phosphocreatine	CN(CC(O)=O)C(=N)NP(O)(O)=O	DRBBFCLWYRJSJZ-UHFFFAOYSA-N	C4H10N3O5P	211.1131	211.035806957
HMDB0001514	Glucosamine	N[C@H]1C(O)O[C@H](CO)[C@@H](O)[C@@H]1O	MSWZFWKMSRAUBD-IVMDWMLBSA-N	C6H13NO5	179.1711	179.079372531
HMDB0001517	AICAR	NC(=O)C1=C(N)N(C=N1)[C@@H]1O[C@H](COP(O)(O)=O)[C@@H](O)[C@H]1O	NOTGFIUVDGNKRI-UUOKFMHZSA-N	C9H15N4O8P	338.2112	338.062749988
HMDB0001518	alpha-CEHC	CC1=C(O)C(C)=C2CCC(C)(CCC(O)=O)OC2=C1C	AXODOWFEFKOVSH-UHFFFAOYSA-N	C16H22O4	278.3435	278.151809192
HMDB0001520	Flavin mononucleotide	CC1=CC2=C(C=C1C)N(C[C@H](O)[C@H](O)[C@H](O)COP(O)(O)=O)C1=NC(=O)NC(=O)C1=N2	FVTCRASFADXXNN-SCRDCRAPSA-N	C17H21N4O9P	456.3438	456.104614802
HMDB0001522	Methylguanidine	CNC(N)=N	CHJJGSNFBQVOTG-UHFFFAOYSA-N	C2H7N3	73.0971	73.063997239
HMDB0001533	5,10-Methylene-THF	[H][C@@]12CN(CN1C1=C(NC2)N=C(N)NC1=O)C1=CC=C(C=C1)C(=O)NC(CCC(O)=O)C(O)=O	QYNUQALWYRSVHF-PZORYLMUSA-N	C20H23N7O6	457.4399	457.170981503
HMDB0001537	6-Hydroxydopamine	NCCC1=C(O)C=C(O)C(O)=C1	DIVDFFZHCJEHGG-UHFFFAOYSA-N	C8H11NO3	169.1778	169.073893223
HMDB0001538	3-Pyridylacetic acid	OC(=O)CC1=CN=CC=C1	WGNUNYPERJMVRM-UHFFFAOYSA-N	C7H7NO2	137.136	137.047678473
HMDB0001539	Asymmetric dimethylarginine	N[C@@H](CCC\N=C(/N)N(C)C)C(O)=O	YDGMGEXADBMOMJ-LURJTMIESA-N	C8H18N4O2	202.2541	202.14297584
HMDB0001545	Pyridoxal	CC1=NC=C(CO)C(C=O)=C1O	RADKZDMFGJYCBB-UHFFFAOYSA-N	C8H9NO3	167.162	167.058243159
HMDB0001546	CDP	NC1=NC(=O)N(C=C1)[C@@H]1O[C@H](COP(O)(=O)OP(O)(O)=O)[C@@H](O)[C@H]1O	ZWIADYZPOWUWEW-XVFCMESISA-N	C9H15N3O11P2	403.1764	403.018181361
HMDB0001547	Corticosterone	[H][C@@]1(CC[C@@]2([H])[C@]3([H])CCC4=CC(=O)CC[C@]4(C)[C@@]3([H])[C@@]([H])(O)C[C@]12C)C(=O)CO	OMFXVFTZEKFJBZ-HJTSIMOOSA-N	C21H30O4	346.4605	346.214409448
HMDB0001548	D-Ribose 5-phosphate	O[C@H]1O[C@H](COP(O)(O)=O)[C@@H](O)[C@H]1O	KTVPXOYAKDPRHY-AIHAYLRMSA-N	C5H11O8P	230.1098	230.01915384
HMDB0001555	Pyridoxamine 5'-phosphate	CC1=NC=C(COP(O)(O)=O)C(CN)=C1O	ZMJGSOSNSPKHNH-UHFFFAOYSA-N	C8H13N2O5P	248.173	248.056208048
HMDB0001562	Folinic acid	NC1=NC(=O)C2=C(NC[C@H](CNC3=CC=C(C=C3)C(=O)N[C@@H](CCC(O)=O)C(O)=O)N2C=O)N1	VVIAGPKUTFNRDU-STQMWFEESA-N	C20H23N7O7	473.4393	473.165896125
HMDB0001563	1-Methylguanosine	CN1C(N)=NC2=C(N=CN2[C@@H]2O[C@H](CO)[C@@H](O)[C@H]2O)C1=O	UTAIYTHAJQNQDW-KQYNXXCUSA-N	C11H15N5O5	297.2673	297.107318615
HMDB0001565	Phosphorylcholine	C[N+](C)(C)CCOP(O)(O)=O	YHHSONZFOIEMCP-UHFFFAOYSA-O	C5H15NO4P	184.1507	184.073869485
HMDB0001644	D-Xylulose	OC[C@@]1(O)OC[C@@H](O)[C@@H]1O	LQXVFWRQNMEDEE-MROZADKFSA-N	C5H10O5	150.1299	150.05282343
HMDB0001645	L-Norleucine	CCCC[C@H](N)C(O)=O	LRQKBLKVPFOOQJ-YFKPBYRVSA-N	C6H13NO2	131.1729	131.094628665
HMDB0001659	Acetone	CC(C)=O	CSCPPACGZOOCGX-UHFFFAOYSA-N	C3H6O	58.0791	58.041864814
HMDB0001713	m-Coumaric acid	OC(=O)\C=C\C1=CC(O)=CC=C1	KKSDGJDHHZEWEP-SNAWJCMRSA-N	C9H8O3	164.158	164.047344122
HMDB0001721	DL-O-Phosphoserine	NC(COP(O)(O)=O)C(O)=O	BZQFBWGGLXLEPQ-UHFFFAOYSA-N	C3H8NO6P	185.0725	185.008923505
HMDB0001830	Progesterone	[H][C@@]12CC[C@H](C(C)=O)[C@@]1(C)CC[C@@]1([H])[C@@]2([H])CCC2=CC(=O)CC[C@]12C	RJKFOVLPORLFTN-LEKSSAKUSA-N	C21H30O2	314.4617	314.224580204
HMDB0001842	Guanidine	NC(N)=N	ZRALSGWEFCBTJO-UHFFFAOYSA-N	CH5N3	59.0705	59.048347175
HMDB0001844	Methylsuccinic acid	C[C@@H](CC(O)=O)C(O)=O	WXUAQHNMJWJLTG-VKHMYHEASA-N	C5H8O4	132.115	132.042258738
HMDB0001846	Tetrahydrofolic acid	NC1=NC(=O)C2=C(NC[C@H](CNC3=CC=C(C=C3)C(=O)NC(CCC(O)=O)C(O)=O)N2)N1	MSTNYGQPCMXVAQ-PXYINDEMSA-N	C19H23N7O6	445.4292	445.170981503
HMDB0001847	Caffeine	CN1C=NC2=C1C(=O)N(C)C(=O)N2C	RYYVLZVUVIJVGH-UHFFFAOYSA-N	C8H10N4O2	194.1906	194.080375584
HMDB0001849	Propranolol	CC(C)NCC(O)COC1=CC=CC2=CC=CC=C12	AQHHHDLHHXJYJD-UHFFFAOYSA-N	C16H21NO2	259.3434	259.157228921
HMDB0001851	L-Arabitol	OC[C@H](O)C(O)[C@@H](O)CO	HEBKCHPVOIAQTA-IMJSIDKUSA-N	C5H12O5	152.1458	152.068473494
HMDB0001852	all-trans-Retinoic acid	C\C(\C=C\C1=C(C)CCCC1(C)C)=C/C=C/C(/C)=C/C(O)=O	SHGAZHPCJJPHSC-YCNIQYBTSA-N	C20H28O2	300.442	300.208930142
HMDB0001854	Tellurium	[Te+4]	LHBANKJAFPUZQV-UHFFFAOYSA-N	Te	127.6	129.906222753
HMDB0001855	5-Hydroxytryptophol	OCCC1=CNC2=CC=C(O)C=C12	KQROHCSYOGBQGJ-UHFFFAOYSA-N	C10H11NO2	177.1998	177.078978601
HMDB0001856	Protocatechuic acid	OC(=O)C1=CC(O)=C(O)C=C1	YQUVCSBJEUQKSH-UHFFFAOYSA-N	C7H6O4	154.121	154.026608673
HMDB0001857	1,3-Dimethyluric acid	CN1C2=C(NC(=O)N2)C(=O)N(C)C1=O	OTSBKHHWSQYEHK-UHFFFAOYSA-N	C7H8N4O3	196.1634	196.059640142
HMDB0001858	p-Cresol	CC1=CC=C(O)C=C1	IWDCLRJOBJJRNH-UHFFFAOYSA-N	C7H8O	108.1378	108.057514878
HMDB0001859	Acetaminophen	CC(=O)NC1=CC=C(O)C=C1	RZVAJINKPMORJF-UHFFFAOYSA-N	C8H9NO2	151.1626	151.063328537
HMDB0001860	Paraxanthine	CN1C=NC2=C1C(=O)N(C)C(=O)N2	QUNWUDVFRNGTCO-UHFFFAOYSA-N	C7H8N4O2	180.164	180.06472552
HMDB0001861	3-Methylhistamine	CN1C=NC=C1CCN	CPAGZVLINCPJEH-UHFFFAOYSA-N	C6H11N3	125.1716	125.095297367
HMDB0001863	2-Hydroxyvaleric acid	CCCC(O)C(O)=O	JRHWHSJDIILJAT-UHFFFAOYSA-N	C5H10O3	118.1311	118.062994186
HMDB0001865	2-Oxovaleric acid	CCCC(=O)C(O)=O	KDVFRMMRZOCFLS-UHFFFAOYSA-N	C5H8O3	116.1152	116.047344122
HMDB0001866	3,4-Dihydroxymandelic acid	OC(C(O)=O)C1=CC=C(O)C(O)=C1	RGHMISIYKIHAJW-UHFFFAOYSA-N	C8H8O5	184.1461	184.037173366
HMDB0001867	4-Aminohippuric acid	NC1=CC=C(C=C1)C(=O)NCC(O)=O	HSMNQINEKMPTIC-UHFFFAOYSA-N	C9H10N2O3	194.1873	194.069142196
HMDB0001868	5-Methoxysalicylic acid	COC1=CC(C(O)=O)=C(O)C=C1	IZZIWIAOVZOBLF-UHFFFAOYSA-N	C8H8O4	168.1467	168.042258744
HMDB0001870	Benzoic acid	OC(=O)C1=CC=CC=C1	WPYMKLBDIGXBTP-UHFFFAOYSA-N	C7H6O2	122.123	122.036779433
HMDB0001871	Epicatechin	O[C@@H]1CC2=C(O)C=C(O)C=C2O[C@@H]1C1=CC(O)=C(O)C=C1	PFTAWBLQPZVEMU-UKRRQHHQSA-N	C15H14O6	290.2681	290.07903818
HMDB0001873	Isobutyric acid	CC(C)C(O)=O	KQNPFQTWMSNSAP-UHFFFAOYSA-N	C4H8O2	88.1051	88.0524295
HMDB0001875	Methanol	CO	OKKJLVBELUTLKV-UHFFFAOYSA-N	CH4O	32.0419	32.02621475
HMDB0001876	Epinephrine sulfate	CNC[C@H](O)C1=CC(O)=C(OS(O)(=O)=O)C=C1	AELFRHHZGTVYGJ-QMMMGPOBSA-N	C9H13NO6S	263.268	263.046357843
HMDB0001877	Valproic acid	CCCC(CCC)C(O)=O	NIJJYAXOARWZEE-UHFFFAOYSA-N	C8H16O2	144.2114	144.115029756
HMDB0001879	Aspirin	CC(=O)OC1=CC=CC=C1C(O)=O	BSYNRYMUTXBXSQ-UHFFFAOYSA-N	C9H8O4	180.1574	180.042258744
HMDB0001881	Propylene glycol	C[C@@H](O)CO	DNIAPMSPPWPWGF-GSVOUGTGSA-N	C3H8O2	76.0944	76.0524295
HMDB0001882	Dihydroxyacetone	OCC(=O)CO	RXKJFZQQPQGTFL-UHFFFAOYSA-N	C3H6O3	90.0779	90.031694058
HMDB0001885	3-Chlorotyrosine	NC(CC1=CC(Cl)=C(O)C=C1)C(O)=O	ACWBBAGYTKWBCD-UHFFFAOYSA-N	C9H10ClNO3	215.634	215.034920898
HMDB0001886	3-Methylxanthine	CN1C2=C(NC=N2)C(=O)NC1=O	GMSNIKWWOQHZGF-UHFFFAOYSA-N	C6H6N4O2	166.1374	166.049075456
HMDB0001888	N,N-Dimethylformamide	CN(C)C=O	ZMXDDKWLCZADIW-UHFFFAOYSA-N	C3H7NO	73.0938	73.052763851
HMDB0001889	Theophylline	CN1C2=C(NC=N2)C(=O)N(C)C1=O	ZFXYFBGIUFBOJW-UHFFFAOYSA-N	C7H8N4O2	180.164	180.06472552
HMDB0001890	Acetylcysteine	CC(=O)N[C@@H](CS)C(O)=O	PWKSKIMOESPYIA-BYPYZUCNSA-N	C5H9NO3S	163.195	163.030313849
HMDB0001891	m-Aminobenzoic acid	NC1=CC=CC(=C1)C(O)=O	XFDUHJPVQKIXHO-UHFFFAOYSA-N	C7H7NO2	137.136	137.047678473
HMDB0001892	Menadione	CC1=CC(=O)C2=CC=CC=C2C1=O	MJVAVZPDRWSRRC-UHFFFAOYSA-N	C11H8O2	172.18	172.0524295
HMDB0001893	alpha-Tocopherol	CC(C)CCC[C@@H](C)CCC[C@@H](C)CCC[C@]1(C)CCC2=C(C)C(O)=C(C)C(C)=C2O1	GVJHHUAWPYXKBD-IEOSBIPESA-N	C29H50O2	430.7061	430.381080844
HMDB0001895	Salicylic acid	OC(=O)C1=C(O)C=CC=C1	YGSDEFSMJLZEOE-UHFFFAOYSA-N	C7H6O3	138.122	138.031694053
HMDB0001896	5-Methoxytryptophol	COC1=CC=C2NC=C(CCO)C2=C1	QLWKTGDEPLRFAT-UHFFFAOYSA-N	C11H13NO2	191.2264	191.094628665
HMDB0001897	Substance P	CSCC[C@H](NC(=O)[C@@H](CC(C)C)NC(=O)CNC(=O)[C@@H](CC1=CC=CC=C1)NC(=O)[C@@H](CC1=CC=CC=C1)NC(=O)[C@H](CCC(N)=O)NC(=O)[C@@H](CCC(N)=O)NC(=O)[C@@H]1CCCN1C(=O)[C@H](CCCCN)NC(=O)[C@H]1CCCN1C(=O)[C@@H](N)CCCNC(N)=N)C(N)=O	ADNPLDHMAVUMIW-SGTHPBLKSA-N	C63H98N18O13S	1347.63	1346.728146002
HMDB0001901	Aminocaproic acid	NCCCCCC(O)=O	SLXKOJJOQWFEFD-UHFFFAOYSA-N	C6H13NO2	131.1729	131.094628665
HMDB0001903	Calcitriol	C[C@H](CCCC(C)(C)O)[C@@]1([H])CC[C@@]2([H])\C(CCC[C@]12C)=C\C=C1\C[C@@H](O)C[C@H](O)C1=C	GMRQFYUYWCNGIN-NKMMMXOESA-N	C27H44O3	416.6365	416.329045274
HMDB0001904	3-Nitrotyrosine	N[C@@H](CC1=CC=C(O)C(=C1)[N+]([O-])=O)C(O)=O	FBTSQILOGYXGMD-LURJTMIESA-N	C9H10N2O5	226.1861	226.05897144
HMDB0001906	2-Aminoisobutyric acid	CC(C)(N)C(O)=O	FUOOLUPWFVMBKG-UHFFFAOYSA-N	C4H9NO2	103.1198	103.063328537
HMDB0001913	Omeprazole	COC1=CC2=C(C=C1)N=C(N2)S(=O)CC1=NC=C(C)C(OC)=C1C	SUBDBMMJDZJVOS-UHFFFAOYSA-N	C17H19N3O3S	345.416	345.114712179
HMDB0001917	Digoxin	[H][C@]12CC[C@]3([H])[C@]([H])(C[C@@H](O)[C@]4(C)[C@H](CC[C@]34O)C3=CC(=O)OC3)[C@@]1(C)CC[C@@H](C2)O[C@H]1C[C@H](O)[C@H](O[C@H]2C[C@H](O)[C@H](O[C@H]3C[C@H](O)[C@H](O)[C@@H](C)O3)[C@@H](C)O2)[C@@H](C)O1	LTMHDMANZUZIPE-PUGKRICDSA-N	C41H64O14	780.9385	780.429606756
HMDB0001919	Famotidine	NC(N)=NC1=NC(CSCCC(N)=NS(N)(=O)=O)=CS1	XUFQPHANEAPEMJ-UHFFFAOYSA-N	C8H15N7O2S3	337.445	337.044934829
HMDB0001920	Dextromethorphan	[H][C@@]12CCCC[C@@]11CCN(C)[C@@H]2CC2=C1C=C(OC)C=C2	MKXZASYAUGDDCJ-CGTJXYLNSA-N	C18H25NO	271.3972	271.193614427
HMDB0001921	1,1-Dimethylbiguanide	CN(C)C(=N)NC(N)=N	XZWYZXLIPXDOLR-UHFFFAOYSA-N	C4H11N5	129.1636	129.101445377
HMDB0001923	Naproxen	COC1=CC2=C(C=C1)C=C(C=C2)[C@H](C)C(O)=O	CMWTZPSULFXXJA-VIFPVBQESA-N	C14H14O3	230.2592	230.094294314
HMDB0001924	Atenolol	CC(C)NCC(O)COC1=CC=C(CC(N)=O)C=C1	METKIMKYRPQLGS-UHFFFAOYSA-N	C14H22N2O3	266.3361	266.16304258
HMDB0001925	Ibuprofen	CC(C)CC1=CC=C(C=C1)C(C)C(O)=O	HEFNNWSXXWATRW-UHFFFAOYSA-N	C13H18O2	206.2808	206.13067982
HMDB0001926	17a-Ethynylestradiol	[H][C@@]12CC[C@@](O)(C#C)[C@@]1(C)CC[C@]1([H])C3=C(CC[C@@]21[H])C=C(O)C=C3	BFPYWIDHMRZLRN-SLHNCBLASA-N	C20H24O2	296.4034	296.177630012
HMDB0001927	Diphenhydramine	CN(C)CCOC(C1=CC=CC=C1)C1=CC=CC=C1	ZZVUWRFHKOJYTH-UHFFFAOYSA-N	C17H21NO	255.3547	255.162314299
HMDB0001928	Hydrochlorothiazide	NS(=O)(=O)C1=C(Cl)C=C2NCNS(=O)(=O)C2=C1	JZUFKLXOESDKRF-UHFFFAOYSA-N	C7H8ClN3O4S2	297.739	296.964474846
HMDB0001929	Levofloxacin	C[C@H]1COC2=C3N1C=C(C(O)=O)C(=O)C3=CC(F)=C2N1CCN(C)CC1	GSDSWSVVBLHKDQ-JTQLQIEISA-N	C18H20FN3O4	361.3675	361.143784348
HMDB0001930	Ranitidine	CN\C(NCCSCC1=CC=C(CN(C)C)O1)=C/[N+]([O-])=O	VMXUWOKSQNHOCA-UKTHLTGXSA-N	C13H22N4O3S	314.404	314.14126128
HMDB0001931	gamma-CEHC	CC1=C(O)C=C2CCC(C)(CCC(O)=O)OC2=C1C	VMJQLPNCUPGMNQ-UHFFFAOYSA-N	C15H20O4	264.321	264.136159124
HMDB0001932	Metoprolol	COCCC1=CC=C(OCC(O)CNC(C)C)C=C1	IUBSYMUCCVWXPE-UHFFFAOYSA-N	C15H25NO3	267.3639	267.183443671
HMDB0001934	Nicotine	CN1CCC[C@H]1C1=CN=CC=C1	SNICXCGAKADSCV-JTQLQIEISA-N	C10H14N2	162.2316	162.115698458
HMDB0001941	Brompheniramine	CN(C)CCC(C1=CC=C(Br)C=C1)C1=CC=CC=N1	ZDIGNSYAACHWNL-UHFFFAOYSA-N	C16H19BrN2	319.239	318.073161265
HMDB0001942	Phenylpropanolamine	C[C@@H](N)[C@@H](O)C1=CC=CC=C1	DLNKOYKMWOXYQA-VXNVDRBHSA-N	C9H13NO	151.2056	151.099714043
HMDB0001943	Pseudoephedrine	CN[C@@H](C)[C@@H](O)C1=CC=CC=C1	KWGRBVOPPLSCSI-WCBMZHEXSA-N	C10H15NO	165.2322	165.115364107
HMDB0001954	3-Hydroxyoctanoic acid	CCCCC[C@H](O)CC(O)=O	NDPLAKGOSZHTPH-ZETCQYMHSA-N	C8H16O3	160.2108	160.109944378
HMDB0001960	Tin	[SnH4+4]	PXQLTWWGPFDWNT-UHFFFAOYSA-N	H4Sn	122.74	123.933496699
HMDB0001964	Caffeic acid	OC(=O)\C=C\C1=CC(O)=C(O)C=C1	QAIPRVGONGVQAS-DUXPYHPUSA-N	C9H8O4	180.1574	180.042258744
HMDB0001966	Titanium	[Ti+4]	LCKIEQZJEYYRIY-UHFFFAOYSA-N	Ti	47.867	47.947947053
HMDB0001967	Carbon dioxide	O=C=O	CURLTUGMZLYLDI-UHFFFAOYSA-N	CO2	44.0095	43.989829244
HMDB0001972	3-Aminosalicylic acid	NC1=CC=CC(C(O)=O)=C1O	IQGMRVWUTCYCST-UHFFFAOYSA-N	C7H7NO3	153.1354	153.042593095
HMDB0001976	Docosapentaenoic acid (22n-6)	CCCCC\C=C/C\C=C/C\C=C/C\C=C/C\C=C/CCC(O)=O	AVKOENOBFIYBSA-WMPRHZDHSA-N	C22H34O2	330.5042	330.255880332
HMDB0001980	Vasopressin	NCCCCC(NC(=O)[C@@H]1CCCN1C(=O)[C@@H]1CSSC[C@H](N)C(=O)N[C@@H](CC2=CC=C(O)C=C2)C(=O)N[C@@H](CC2=CC=CC=C2)C(=O)N[C@@H](CCC(N)=O)C(=O)N[C@@H](CC(N)=O)C(=O)N1)C(=O)NCC(N)=O	BJFIDCADFRDPIO-ZCCHBGLBSA-N	C46H65N13O12S2	1056.218	1055.431705989
HMDB0001983	5'-Deoxyadenosine	C[C@H]1O[C@H]([C@H](O)[C@@H]1O)N1C=NC2=C(N)N=CN=C12	XGYIMTFOTBMPFP-KQYNXXCUSA-N	C10H13N5O3	251.2419	251.101839307
HMDB0001987	2-Hydroxy-2-methylbutyric acid	CCC(C)(O)C(O)=O	MBIQENSCDNJOIY-UHFFFAOYSA-N	C5H10O3	118.1311	118.062994186
HMDB0001988	4-Hydroxycyclohexylcarboxylic acid	OC1CCC(CC1)C(O)=O	HCFRWBBJISAZNK-UHFFFAOYSA-N	C7H12O3	144.1684	144.07864425
HMDB0001989	Tungsten	[W+4]	YFGRPIXHCIXTLM-UHFFFAOYSA-N	W	183.84	183.950932553
HMDB0001991	7-Methylxanthine	CN1C=NC2=C1C(=O)NC(=O)N2	PFWLFWPASULGAN-UHFFFAOYSA-N	C6H6N4O2	166.1374	166.049075456
HMDB0001993	7a-Hydroxy-cholestene-3-one	[H][C@@]1(CC[C@@]2([H])[C@]3([H])[C@H](O)CC4=CC(=O)CC[C@]4(C)[C@@]3([H])CC[C@]12C)[C@H](C)CCCC(C)C	IOIZWEJGGCZDOL-RQDYSCIWSA-N	C27H44O2	400.6371	400.334130652
HMDB0001999	Eicosapentaenoic acid	CC\C=C/C\C=C/C\C=C/C\C=C/C\C=C/CCCC(O)=O	JAZBEHYOTPTENJ-JLNKQSITSA-N	C20H30O2	302.451	302.224580204
HMDB0002000	Myristoleic acid	CCCC\C=C/CCCCCCCC(O)=O	YWWVWXASSLXJHU-WAYWQWQTSA-N	C14H26O2	226.355	226.193280076
HMDB0002003	Tetracosanoic acid	CCCCCCCCCCCCCCCCCCCCCCCC(O)=O	QZZGJDVWLFXDLK-UHFFFAOYSA-N	C24H48O2	368.6367	368.36543078
HMDB0002004	5-Methoxydimethyltryptamine	COC1=CC2=C(NC=C2CCN(C)C)C=C1	ZSTKHSQDNIGFLM-UHFFFAOYSA-N	C13H18N2O	218.2948	218.141913208
HMDB0002005	Methionine sulfoxide	CS(=O)CC[C@H](N)C(O)=O	QEFRNWWLZKMPFJ-YGVKFDHGSA-N	C5H11NO3S	165.21	165.045964392
HMDB0002006	2,3-Diaminopropionic acid	NC[C@H](N)C(O)=O	PECYZEOJVXMISF-REOHCLBHSA-N	C3H8N2O2	104.1078	104.05857751
HMDB0002012	Ubiquinone-1	COC1=C(OC)C(=O)C(CC=C(C)C)=C(C)C1=O	SOECUQMRSRVZQQ-UHFFFAOYSA-N	C14H18O4	250.2903	250.120509064
HMDB0002013	Butyrylcarnitine	CCCC(=O)O[C@H](CC([O-])=O)C[N+](C)(C)C	QWYFHHGCZUCMBN-SECBINFHSA-N	C11H21NO4	231.292	231.14705816
HMDB0002014	cis-5-Tetradecenoylcarnitine	CCCCCCCC\C=C/CCCC(=O)OC(CC([O-])=O)C[N+](C)(C)C	NNCBVXBBLABOCB-SEYXRHQNSA-N	C21H39NO4	369.5387	369.287908741
HMDB0002015	Cystathionine ketimine	OC(=O)[C@H]1CCSCC(=N1)C(O)=O	XJUQJVUYGRTQGI-SCSAIBSYSA-N	C7H9NO4S	203.216	203.025228471
HMDB0002017	1-Phenylethylamine	CC(N)C1=CC=CC=C1	RQEUFEKYXDPUSK-UHFFFAOYSA-N	C8H11N	121.1796	121.089149357
HMDB0002024	Imidazoleacetic acid	OC(=O)CC1=CN=CN1	PRJKNHOMHKJCEJ-UHFFFAOYSA-N	C5H6N2O2	126.1133	126.042927446
HMDB0002027	8-Dehydrocholesterol	[H][C@@]1(CC[C@@]2([H])C3=C(CC[C@]12C)[C@@]1(C)CC[C@H](O)CC1=CC3)[C@H](C)CCCC(C)C	VUKORTMHZDZZFR-BXAZICILSA-N	C27H44O	384.6377	384.33921603
HMDB0002030	Fructosamine	NC[C@@]1(O)OC[C@@H](O)[C@@H](O)[C@@H]1O	IXZISFNWUWKBOM-ARQDHWQXSA-N	C6H13NO5	179.1711	179.079372531
HMDB0002031	Ureidoisobutyric acid	C[C@@H](CNC(N)=O)C(O)=O	PHENTZNALBMCQD-VKHMYHEASA-N	C5H10N2O3	146.1445	146.069142196
HMDB0002032	8-Hydroxyguanine	NC1=NC2=C(NC(=O)N2)C(=O)N1	CLGFIVUFZRGQRP-UHFFFAOYSA-N	C5H5N5O2	167.1255	167.044324429
HMDB0002035	4-Hydroxycinnamic acid	OC(=O)\C=C\C1=CC=C(O)C=C1	NGSWKAQJJWESNS-ZZXKWVIFSA-N	C9H8O3	164.158	164.047344122
HMDB0002038	N(6)-Methyllysine	CNCCCC[C@H](N)C(O)=O	PQNASZJZHFPQLE-LURJTMIESA-N	C7H16N2O2	160.2141	160.121177766
HMDB0002039	2-Pyrrolidinone	O=C1CCCN1	HNJBEVLQSNELDL-UHFFFAOYSA-N	C4H7NO	85.1045	85.052763851
HMDB0002040	4-Methoxycinnamic acid	COC1=CC=C(\C=C\C(O)=O)C=C1	AFDXODALSZRGIH-QPJJXVBHSA-N	C10H10O3	178.1846	178.062994186
HMDB0002044	8-Hydroxyguanosine	NC1=NC2=C(NC(=O)N2[C@@H]2O[C@H](CO)[C@@H](O)[C@H]2O)C(=O)N1	FPGSEBKFEJEOSA-UMMCILCDSA-N	C10H13N5O6	299.2401	299.086583173
HMDB0002048	m-Cresol	CC1=CC(O)=CC=C1	RLSSMJSEOOYNOY-UHFFFAOYSA-N	C7H8O	108.1378	108.057514878
HMDB0002053	Histidylproline diketopiperazine	[H][C@@]12CCCCN1C(=O)[C@H](CC1=CN=CN1)NC2=O	LCXWQHWWTPOAFI-UWVGGRQHSA-N	C12H16N4O2	248.281	248.127325776
HMDB0002055	o-Cresol	CC1=CC=CC=C1O	QWVGKYWNOKOFNN-UHFFFAOYSA-N	C7H8O	108.1378	108.057514878
HMDB0002056	Monoisobutyl phthalic acid	CC(C)COC(=O)C1=CC=CC=C1C(O)=O	RZJSUWQGFCHNFS-UHFFFAOYSA-N	C12H14O4	222.2372	222.089208936
HMDB0002061	Hyaluronic acid	[H]O[C@H]1[C@H](O)[C@@H](CO)O[C@@H](O[C@H]2[C@H](O)[C@@H](O)[C@H](O)O[C@@H]2C(O)=O)[C@@H]1NC(C)=O	LJKKEBYAXYCTNF-GIXQJHCPSA-N	(C14H21NO11)nH2O
HMDB0002062	Norepinephrine sulfate	NC[C@H](O)C1=CC(O)=C(OS(O)(=O)=O)C=C1	CVJMZWLHUCMEKO-ZETCQYMHSA-N	C8H11NO6S	249.241	249.030707779
HMDB0002064	N-Acetylputrescine	CC(=O)NCCCCN	KLZGKIDSEJWEDW-UHFFFAOYSA-N	C6H14N2O	130.1882	130.11061308
HMDB0002068	Erucic acid	CCCCCCCC\C=C/CCCCCCCCCCCC(O)=O	DPUOLQHDNGRHBS-KTKRTIGZSA-N	C22H42O2	338.5677	338.318480588
HMDB0002072	4-Methoxyphenylacetic acid	COC1=CC=C(CC(O)=O)C=C1	NRPFNQUDKRYCNX-UHFFFAOYSA-N	C9H10O3	166.1739	166.062994186
HMDB0002078	Cyanate	OC#N	XLJMAIOERFSOGZ-UHFFFAOYSA-N	CHNO	43.0247	43.005813659
HMDB0002080	Petroselinic acid	CCCCCCCCCCCC=CCCCCC(O)=O	CNVZJPUDSLNTQU-UHFFFAOYSA-N	C18H34O2	282.468	282.255880335
HMDB0002084	Cyanide	C#[N-]	ATBDVLSINHAXGY-UHFFFAOYSA-N	CHN	27.0253	27.010899037
HMDB0002085	Syringic acid	COC1=CC(=CC(OC)=C1O)C(O)=O	JMSVCTWVEWCHDZ-UHFFFAOYSA-N	C9H10O5	198.174	198.052823422
HMDB0002088	Oleoylethanolamide	CCCCCCCC\C=C/CCCCCCCC(=O)NCCO	BOWVQLFMWHZBEF-KTKRTIGZSA-N	C20H39NO2	325.5292	325.298079497
HMDB0002089	N-Ribosylhistidine	N[C@@H](CC1=CN(C=N1)[C@@H]1O[C@H](CO)[C@@H](O)[C@H]1O)C(O)=O	TTYCFBAOLXCFAB-VAPHQMJDSA-N	C11H17N3O6	287.2692	287.111735291
HMDB0002094	3-Fucosyllactose	C[C@@H]1O[C@@H](O[C@H]2[C@@H](O)[C@@H](CO)O[C@@H](O[C@H]3[C@H](O)[C@@H](O)C(O)O[C@@H]3CO)[C@@H]2O)[C@@H](O)[C@H](O)[C@@H]1O	AUNPEJDACLEKSC-ZAYDSPBTSA-N	C18H32O15	488.4377	488.174120354
HMDB0002095	Malonylcarnitine	C[N+](C)(C)C[C@@H](CC([O-])=O)OC(=O)CC(O)=O	ZGNBLKBZJBJFDG-SSDOTTSWSA-N	C10H17NO6	247.247	247.105587271
HMDB0002097	4-Ethylbenzoic acid	CCC1=CC=C(C=C1)C(O)=O	ZQVKTHRQIXSMGY-UHFFFAOYSA-N	C9H10O2	150.1745	150.068079564
HMDB0002098	2-Fucosyllactose	C[C@@H]1O[C@@H](O[C@H]2[C@H](O[C@H]([C@H](O)CO)[C@H](O)[C@@H](O)C=O)O[C@H](CO)[C@H](O)[C@@H]2O)[C@@H](O)[C@H](O)[C@@H]1O	HWHQUWQCBPAQQH-BWRPKUOHSA-N	C18H32O15	488.4377	488.174120354
HMDB0002100	Palmitoylethanolamide	CCCCCCCCCCCCCCCC(=O)NCCO	HXYVTAGFYLMHSO-UHFFFAOYSA-N	C18H37NO2	299.4919	299.282429433
HMDB0002103	27-Hydroxycholesterol	[H][C@@]1(CC[C@@]2([H])[C@]3([H])CC=C4C[C@@H](O)CC[C@]4(C)[C@@]3([H])CC[C@]12C)[C@H](C)CCC[C@@H](C)CO	FYHRJWMENCALJY-YSQMORBQSA-N	C27H46O2	402.6529	402.349780716
HMDB0002107	Phthalic acid	OC(=O)C1=CC=CC=C1C(O)=O	XNGIFLGASWRNHJ-UHFFFAOYSA-N	C8H6O4	166.1308	166.02660868
HMDB0002108	Methylcysteine	CSC[C@@H](N)C(O)=O	IDIDJDIHTAOVLG-GSVOUGTGSA-N	C4H9NO2S	135.18	135.035399708
HMDB0002111	Water	O	XLYOFNOQVPJJNP-UHFFFAOYSA-N	H2O	18.0153	18.010564686
HMDB0002117	Oleamide	CCCCCCCC\C=C/CCCCCCCC(N)=O	FATBGEAMYMYZAF-KTKRTIGZSA-N	C18H35NO	281.4766	281.271864747
HMDB0002123	1,3,7-Trimethyluric acid	CN1C(=O)NC2=C1C(=O)N(C)C(=O)N2C	BYXCFUMGEBZDDI-UHFFFAOYSA-N	C8H10N4O3	210.19	210.075290206
HMDB0002124	Apigenin	OC1=CC=C(C=C1)C1=CC(=O)C2=C(O)C=C(O)C=C2O1	KZNIFHPLKGYRTM-UHFFFAOYSA-N	C15H10O5	270.2369	270.05282343
HMDB0002130	Monomethyl phthalate	COC(=O)C1=CC=CC=C1C(O)=O	FNJSWIPFHMKRAT-UHFFFAOYSA-N	C9H8O4	180.1574	180.042258744
HMDB0002134	Aminoacetone	CC(=O)CN	BCDGQXUMWHRQCB-UHFFFAOYSA-N	C3H7NO	73.0938	73.052763851
HMDB0002158	Coproporphyrinogen I	CC1=C2CC3=C(CCC(O)=O)C(C)=C(CC4=C(CCC(O)=O)C(C)=C(CC5=C(CCC(O)=O)C(C)=C(CC(N2)=C1CCC(O)=O)N5)N4)N3	WIUGGJKHYQIGNH-UHFFFAOYSA-N	C36H44N4O8	660.7566	660.315914404
HMDB0002163	Trihydroxycoprostanoic acid	[H][C@@]12CC[C@H]([C@H](C)CCCC(C)C)[C@@]1(C)[C@@H](O)C[C@@]1([H])[C@@]2([H])[C@H](O)C[C@@]2(C[C@H](O)CC[C@]12C)C(O)=O	JIFNDZCDNLFAKC-YAODFNMUSA-N	C28H48O5	464.6777	464.350174646
HMDB0002166	(S)-beta-Aminoisobutyric acid	C[C@@H](CN)C(O)=O	QCHPKSFMDHPSNR-VKHMYHEASA-N	C4H9NO2	103.1198	103.063328537
HMDB0002172	N1,N12-Diacetylspermine	CC(=O)NCCCNCCCCNCCCNC(C)=O	NPDTUDWGJMBVEP-UHFFFAOYSA-N	C14H30N4O2	286.4136	286.236876224
HMDB0002174	Cobalamin	[H][C@]12[C@H](CC(N)=O)[C@@]3(C)CCC(=O)NC[C@@H](C)OP([O-])(=O)O[C@H]4[C@@H](O)[C@H](O[C@@H]4CO)N4C=[N+](C5=CC(C)=C(C)C=C45)[Co--]456N1C3=C(C)C1=[N+]4C(=CC3=[N+]5C(=C(C)C4=[N+]6[C@]2(C)[C@@](C)(CC(N)=O)[C@@H]4CCC(N)=O)[C@@](C)(CC(N)=O)[C@@H]3CCC(N)=O)C(C)(C)[C@@H]1CCC(N)=O	NSLAUEAQDBERRV-DSRCUDDDSA-L	C62H88CoN13O14P	1329.369	1328.563777
HMDB0002175	Silicon	[Si+4]	RWMKKWXZFRMVPB-UHFFFAOYSA-N	Si	28.0855	27.976926533
HMDB0002177	Cis-8,11,14,17-Eicosatetraenoic acid	CC\C=C/C\C=C/C\C=C/C\C=C/CCCCCCC(O)=O	HQPCSDADVLFHHO-LTKCOYKYSA-N	C20H32O2	304.4669	304.240230268
HMDB0002181	Phytoene	CC(C)=CCC\C(C)=C\CC\C(C)=C\CC\C(C)=C\C=C\C=C(/C)CC\C=C(/C)CC\C=C(/C)CCC=C(C)C	YVLPJIGOMTXXLP-KEKOKYSKSA-N	C40H64	544.9362	544.500802048
HMDB0002182	Phenylephrine	CNC[C@H](O)C1=CC(O)=CC=C1	SONNWYBIRXJNDC-VIFPVBQESA-N	C9H13NO2	167.205	167.094628665
HMDB0002183	Docosahexaenoic acid	CC\C=C/C\C=C/C\C=C/C\C=C/C\C=C/C\C=C/CCC(O)=O	MBMBGCFOFBJSGT-KUBAVDMBSA-N	C22H32O2	328.4883	328.240230268
HMDB0002185	3-trans,5-cis-Octadienoyl-CoA	CCC\C=C/C=C/C(=O)SCCNC(=O)CCNC(=O)C(O)C(C)(C)COP(=O)(O)OP(=O)(O)OC[C@H]1OC([C@H](O)[C@@H]1CP(O)(O)=O)N1C=NC2=C(N)N=CN=C12	YHRBHCTXYJGORE-OHKXNCGGSA-N	C30H48N7O16P3S	887.726	887.209108749
HMDB0002186	Hypogeic acid	CCCCCCCC\C=C/CCCCCC(O)=O	PJHOFUXBXJNUAC-KTKRTIGZSA-N	C16H30O2	254.4082	254.224580204
HMDB0002189	N8-Acetylspermidine	CC(=O)NCCCCNCCCN	FONIWJIDLJEJTL-UHFFFAOYSA-N	C9H21N3O	187.2825	187.168462309
HMDB0002190	5,6-Epoxy-8,11,14-eicosatrienoic acid	CCCCC\C=C/C\C=C/C\C=C/CC1OC1CCCC(O)=O	VBQNSZQZRAGRIX-QNEBEIHSSA-N	C20H32O3	320.4663	320.23514489
HMDB0002195	Varanic acid	[H][C@@]12CC[C@H]([C@H](C)CC[C@@H](O)[C@@H](O)C(O)=O)[C@@]1(C)CC[C@@]1([H])[C@@]2([H])CC[C@]2([H])C[C@H](O)CC[C@]12C	NRDKNLGDNLHWHG-IYELHLJQSA-N	C26H44O5	436.6246	436.318874518
HMDB0002196	Bismuth	[Bi+3]	JDIBGQFKXXXXPN-UHFFFAOYSA-N	Bi	208.9804	208.980383241
HMDB0002199	Desaminotyrosine	OC(=O)CCC1=CC=C(O)C=C1	NMHMNPHRMNGLLB-UHFFFAOYSA-N	C9H10O3	166.1739	166.062994186
HMDB0002200	Leukotriene E4	CCCCC\C=C/C\C=C/C=C/C=C/[C@@H](SC[C@H](N)C(O)=O)[C@@H](O)CCCC(O)=O	OTZRAYGBFWZKMX-FRFVZSDQSA-N	C23H37NO5S	439.61	439.239244469
HMDB0002203	3-Hydroxycapric acid	CCCCCCC[C@H](O)CC(O)=O	FYSSBMZUBSBFJL-VIFPVBQESA-N	C10H20O3	188.267	188.141244504
HMDB0002204	Astaxanthin	C\C(\C=C\C=C(/C)\C=C\C1=C(C)C(=O)[C@@H](O)CC1(C)C)=C/C=C/C=C(\C)/C=C/C=C(\C)/C=C/C1=C(C)C(=O)[C@@H](O)CC1(C)C	MQZIGYBFDRPAKN-UWFIBFSHSA-N	C40H52O4	596.852	596.386560154
HMDB0002209	Equol	OC1=CC=C(C=C1)[C@H]1COC2=CC(O)=CC=C2C1	ADFCQWZHKCXPAJ-GFCCVEGCSA-N	C15H14O3	242.2699	242.094294314
HMDB0002212	Arachidic acid	CCCCCCCCCCCCCCCCCCCC(O)=O	VKOBVWXKNCXXDE-UHFFFAOYSA-N	C20H40O2	312.5304	312.302830524
HMDB0002215	4a-Carbinolamine tetrahydrobiopterin	[H][C@@]1(CN=C2NC(N)=NC(=O)C2=N1)[C@@H](O)[C@H](C)O	ZHQJVZLJDXWFFX-RPDRRWSUSA-N	C9H13N5O3	239.2312	239.101839307
HMDB0002226	Adrenic acid	CCCCC\C=C/C\C=C/C\C=C/C\C=C/CCCCCC(O)=O	TWSWSIQAPQLDBP-DOFZRALJSA-N	C22H36O2	332.52	332.271530396
HMDB0002231	11Z-Eicosenoic acid	CCCCCCCC\C=C/CCCCCCCCCC(O)=O	BITHHVVYSMSWAG-KTKRTIGZSA-N	C20H38O2	310.5145	310.28718046
HMDB0002232	8,9-Epoxyeicosatrienoic acid	CCCCC\C=C/C\C=C/CC1OC1C\C=C/CCCC(O)=O	DBWQSCSXHFNTMO-TYAUOURKSA-N	C20H32O3	320.4663	320.23514489
HMDB0002243	Picolinic acid	OC(=O)C1=CC=CC=N1	SIOXPEMLGUPBBT-UHFFFAOYSA-N	C6H5NO2	123.1094	123.032028409
HMDB0002250	Dodecanoylcarnitine	CCCCCCCCCCCC(=O)O[C@H](CC(O)=O)C[N+](C)(C)C	FUJLYHJROOYKRA-QGZVFWFLSA-O	C19H38NO4	344.515	344.279535128
HMDB0002259	Heptadecanoic acid	CCCCCCCCCCCCCCCCC(O)=O	KEMQGTRYUADPNZ-UHFFFAOYSA-N	C17H34O2	270.4507	270.255880332
HMDB0002265	14,15-DiHETrE	CCCCCC(O)C(O)C\C=C/C\C=C/C\C=C/CCCC(O)=O	SYAWGTIVOGUZMM-ILYOTBPNSA-N	C20H34O4	338.4816	338.245709576
HMDB0002268	Alpha-Cryptoxanthin	C\C(\C=C\C=C(/C)\C=C\C1C(C)=C[C@H](O)CC1(C)C)=C/C=C/C=C(\C)/C=C/C=C(\C)/C=C/C1=C(C)CCCC1(C)C	ORAKUVXRZWMARG-DWADUKLPSA-N	C40H56O	552.872	552.433116414
HMDB0002269	Curcumin	COC1=CC(\C=C\C(=O)CC(=O)\C=C\C2=CC(OC)=C(O)C=C2)=CC=C1O	VFLDPWHFBUODDF-FCXRPNKRSA-N	C21H20O6	368.3799	368.125988372
HMDB0002277	2,3-Dinor-6-keto-prostaglandin F1 a	CCCCC[C@H](O)\C=C\[C@H]1[C@@H](O)C[C@H](O)[C@@H]1CC(=O)CCC(O)=O	DNKGWNLXBRCUCF-FNQTXCPHSA-N	C18H30O6	342.4272	342.204238692
HMDB0002283	14R,15S-EpETrE	CCCCC[C@@H]1O[C@@H]1C\C=C/C\C=C/C\C=C/CCCC(O)=O	JBSCUHKPLGKXKH-LLZJRKGESA-N	C20H32O3	320.4663	320.23514489
HMDB0002284	N-Acetylcadaverine	CC(=O)NCCCCCN	RMOIHHAKNOFHOE-UHFFFAOYSA-N	C7H16N2O	144.2147	144.126263144
HMDB0002287	Homocysteine thiolactone	NC1CCSC1=O	KIWQWJKWBHZMDT-UHFFFAOYSA-N	C4H7NOS	117.169	117.024834541
HMDB0002290	Arsenic	[As+3]	LULLIKNODDLMDQ-UHFFFAOYSA-N	As	74.9216	74.921596417
HMDB0002302	Indole-3-propionic acid	OC(=O)CCC1=CNC2=C1C=CC=C2	GOLXRNDWAUTYKT-UHFFFAOYSA-N	C11H11NO2	189.2105	189.078978601
HMDB0002303	Dimethylsulfide	CSC	QMMFVYPAHWMCMS-UHFFFAOYSA-N	C2H6S	62.134	62.019020882
HMDB0002311	8,9-DiHETrE	CCCCC\C=C/C\C=C/CC(O)C(O)C\C=C/CCCC(O)=O	DCJBINATHQHPKO-TYAUOURKSA-N	C20H34O4	338.4816	338.245709576
HMDB0002314	11,12-DiHETrE	CCCCC\C=C/CC(O)C(O)C\C=C/C\C=C/CCCC(O)=O	LRPPQRCHCPFBPE-KROJNAHFSA-N	C20H34O4	338.4816	338.245709576
HMDB0002320	Imidazolelactic acid	OC(CN1C=CN=C1)C(O)=O	JTYMXXCJQKGGFG-UHFFFAOYSA-N	C6H8N2O3	156.1393	156.053492132
HMDB0002322	Cadaverine	NCCCCCN	VHRGRCVQAFMJIZ-UHFFFAOYSA-N	C5H14N2	102.1781	102.115698458
HMDB0002326	Coumesterol	OC1=CC2=C(C=C1)C1=C(O2)C2=C(OC1=O)C=C(O)C=C2	ZZIALNLLNHEQPJ-UHFFFAOYSA-N	C15H8O5	268.224	268.037173358
HMDB0002329	Oxalic acid	OC(=O)C(O)=O	MUBZPKHOEPUJKR-UHFFFAOYSA-N	C2H2O4	90.0349	89.995308552
HMDB0002338	Biochanin A	COC1=CC=C(C=C1)C1=COC2=CC(O)=CC(O)=C2C1=O	WUADCCWRTIWANL-UHFFFAOYSA-N	C16H12O5	284.267	284.068473486
HMDB0002343	5,6-DHET	CCCCC\C=C/C\C=C/C\C=C/CC(O)C(O)CCCC(O)=O	GFNYAPAJUNPMGH-QNEBEIHSSA-N	C20H34O4	338.4816	338.245709576
HMDB0002349	trans-trans-Muconic acid	OC(=O)\C=C\C=C\C(O)=O	TXXHDPDFNKHHGW-ZPUQHVIOSA-N	C6H6O4	142.1094	142.02660868
HMDB0002356	Hexacosanoic acid	CCCCCCCCCCCCCCCCCCCCCCCCCC(O)=O	XMHIUKTWLZUKEX-UHFFFAOYSA-N	C26H52O2	396.6899	396.396730908
HMDB0002362	2,4-Diaminobutyric acid	NCCC(N)C(O)=O	OGNSCSPNOLGXSM-UHFFFAOYSA-N	C4H10N2O2	118.1344	118.074227574
HMDB0002364	Oleanolic acid	[H][C@@]12CC(C)(C)CC[C@@]1(CC[C@]1(C)C2=CC[C@]2([H])[C@@]3(C)CC[C@H](O)C(C)(C)[C@]3([H])CC[C@@]12C)C(O)=O	MIJYXULNPSFWEK-GTOFXWBISA-N	C30H48O3	456.711	456.360345406
HMDB0002366	Tiglylcarnitine	C\C=C(/C)C(=O)O[C@H](CC([O-])=O)C[N+](C)(C)C	WURBQCVBQNMUQT-OLKPEBQYSA-N	C12H21NO4	243.303	243.14705816
HMDB0002368	Nervonic acid	CCCCCCCC\C=C/CCCCCCCCCCCCCC(O)=O	GWHCXVQVJPWHRF-KTKRTIGZSA-N	C24H46O2	366.6208	366.349780716
HMDB0002369	9-cis-Retinoic acid	C\C(\C=C\C1=C(C)CCCC1(C)C)=C\C=C\C(\C)=C\C(O)=O	SHGAZHPCJJPHSC-ZVCIMWCZSA-N	C20H28O2	300.4351	300.20893014
HMDB0002372	N-Phenylacetylphenylalanine	OC(=O)[C@H](CC1=CC=CC=C1)NC(=O)CC1=CC=CC=C1	LIIPHJDKZNTNII-HNNXBMFYSA-N	C17H17NO3	283.3218	283.120843415
HMDB0002374	Isofucosterol	[H][C@@]1(CC[C@@]2([H])[C@]3([H])CC=C4C[C@@H](O)CC[C@]4(C)[C@@]3([H])CC[C@]12C)[C@H](C)CC\C(=C\C)C(C)C	OSELKOCHBMDKEJ-WGMIZEQOSA-N	C29H48O	412.702	412.370516166
HMDB0002386	Boron	[B+3]	FRWDHMWMHYXNLW-UHFFFAOYSA-N	B	10.811	11.009305466
HMDB0002387	Beryllium	[Be++]	PWOSZCQLSAMRQW-UHFFFAOYSA-N	Be	9.0122	9.012182135
HMDB0002428	Terephthalic acid	OC(=O)C1=CC=C(C=C1)C(O)=O	KKEYFWRCBNTPAC-UHFFFAOYSA-N	C8H6O4	166.1308	166.02660868
HMDB0002432	Sumiki's acid	OCC1=CC=C(O1)C(O)=O	PCSKKIUURRTAEM-UHFFFAOYSA-N	C6H6O4	142.1094	142.02660868
HMDB0002434	Hydroquinone	OC1=CC=C(O)C=C1	QIGBRXMKCJKVMJ-UHFFFAOYSA-N	C6H6O2	110.1106	110.036779436
HMDB0002453	4-Deoxythreonic acid	C[C@@H](O)[C@H](O)C(O)=O	LOUGYXZSURQALL-GBXIJSLDSA-N	C4H8O4	120.1039	120.042258744
HMDB0002457	Nickel	[Ni++]	VEQPNABPJHWNSG-UHFFFAOYSA-N	Ni	58.6934	57.935347922
HMDB0002466	3-Hydroxybenzoic acid	OC(=O)C1=CC(O)=CC=C1	IJFXRHURBJZNAO-UHFFFAOYSA-N	C7H6O3	138.122	138.031694053
HMDB0002500	Bromide	[Br-]	CPELXLSAUQHCOX-UHFFFAOYSA-M	Br	79.904	78.918337647
HMDB0002501	Germanium	[Ge+4]	CULSIAXQVSZNSV-UHFFFAOYSA-N	Ge	72.64	73.921178213
HMDB0002503	Vanadium	[V+3]	KOKKJWHERHSKEB-UHFFFAOYSA-N	V	50.9415	50.943963675
HMDB0002504	3-Sulfodeoxycholic acid	[H][C@@]12CC[C@H]([C@H](C)CCC(O)=O)C1[C@@H](O)C[C@@]1([H])[C@@]2([H])CC[C@]2([H])C[C@@H](CC[C@]12C)OS(O)(=O)=O	WSBVSABEAXNERB-JNLBVXOESA-N	C23H38O7S	458.609	458.23382426
HMDB0002511	3,4,5-Trimethoxycinnamic acid	COC1=CC(\C=C\C(O)=O)=CC(OC)=C1OC	YTFVRYKNXDADBI-SNAWJCMRSA-N	C12H14O5	238.2366	238.084123558
HMDB0002580	Taurolithocholic acid 3-sulfate	[H][C@@]1(CC[C@@]2([H])[C@]3([H])CC[C@]4([H])C[C@@H](CC[C@]4(C)[C@@]3([H])CC[C@]12C)OS(O)(=O)=O)[C@H](C)CCC(=O)NCCS(O)(=O)=O	HSNPMXROZIQAQD-GBURMNQMSA-N	C26H45NO8S2	563.767	563.258658801
HMDB0002586	Chenodeoxycholic acid 3-sulfate	[H][C@@]12CC[C@H]([C@H](C)CCC(O)=O)[C@@]1(C)CC[C@@]1([H])[C@@]2([H])[C@H](O)C[C@]2([H])C[C@@H](CC[C@]12C)OS(O)(=O)=O	WHMOBEGYTDWMIG-BSWAIDMHSA-N	C24H40O7S	472.635	472.249474324
HMDB0002601	A,b-Dihydroxyisobutyric acid	CC(O)(CO)C(O)=O	DGADNPLBVRLJGD-UHFFFAOYSA-N	C4H8O4	120.1039	120.042258744
HMDB0002639	Sulfolithocholylglycine	[H][C@@]1(CC[C@@]2([H])[C@]3([H])CC[C@]4([H])C[C@@H](CC[C@]4(C)[C@@]3([H])CC[C@]12C)OS(O)(=O)=O)[C@H](C)CCC(=O)NCC(O)=O	FHXBAFXQVZOILS-OETIFKLTSA-N	C26H43NO7S	513.69	513.276023903
HMDB0002641	2-Hydroxycinnamic acid	OC(=O)\C=C\C1=C(O)C=CC=C1	PMOWTIHVNWZYFI-AATRIKPKSA-N	C9H8O3	164.158	164.047344122
HMDB0002642	Ursodeoxycholic acid 3-sulfate	[H][C@@]12CC[C@H]([C@H](C)CCC(O)=O)[C@@]1(C)CC[C@@]1([H])[C@@]2([H])[C@@H](O)CC2C[C@H](CC[C@]12C)OS(O)(=O)=O	WHMOBEGYTDWMIG-ROKSHQGPSA-N	C24H40O7S	472.635	472.249474324
HMDB0002643	HPHPA	OC(CC(O)=O)C1=CC(O)=CC=C1	KHTAGVZHYUZYMF-UHFFFAOYSA-N	C9H10O4	182.1733	182.057908808
HMDB0002655	Isorhamnetin	COC1=C(O)C=CC(=C1)C1=C(O)C(=O)C2=C(O)C=C(O)C=C2O1	IZQSVPBOUDKVDZ-UHFFFAOYSA-N	C16H12O7	316.2623	316.058302738
HMDB0002656	Prostaglandin A1	CCCCC[C@H](O)\C=C\[C@H]1C=CC(=O)[C@@H]1CCCCCCC(O)=O	BGKHCLZFGPIKKU-LDDQNKHRSA-N	C20H32O4	336.4657	336.230059512
HMDB0002659	Silver	[Ag+]	FOIXSVOLVBLSDH-UHFFFAOYSA-N	Ag	107.8682	106.90509302
HMDB0002664	Prostaglandin E3	CC\C=C/C[C@H](O)\C=C\[C@H]1[C@H](O)CC(=O)[C@@H]1C\C=C/CCCC(O)=O	CBOMORHDRONZRN-QLOYDKTKSA-N	C20H30O5	350.4492	350.20932407
HMDB0002670	Naringenin	OC1=CC=C(C=C1)[C@@H]1CC(=O)C2=C(O1)C=C(O)C=C2O	FTVWIRXFELQLPI-ZDUSSCGKSA-N	C15H12O5	272.2528	272.068473494
HMDB0002685	Prostaglandin F1a	CCCCC[C@H](O)\C=C\[C@H]1[C@H](O)C[C@H](O)[C@@H]1CCCCCCC(O)=O	DZUXGQBLFALXCR-CDIPTNKSSA-N	C20H36O5	356.4968	356.256274262
HMDB0002689	13,14-Dihydro PGE1	CCCCC[C@H](O)CC[C@H]1[C@H](O)CC(=O)[C@@H]1CCCCCCC(O)=O	DPOINJQWXDTOSF-DODZYUBVSA-N	C20H36O5	356.4968	356.256274262
HMDB0002697	19-Norandrosterone	[H][C@@]12CCC(=O)[C@@]1(C)CC[C@@]1([H])[C@@]2([H])CC[C@@]2([H])C[C@H](O)CC[C@]12[H]	UOUIARGWRPHDBX-CQZDKXCPSA-N	C18H28O2	276.42	276.208930142
HMDB0002704	Iduronic acid	O[C@H](C=O)[C@H](O)[C@@H](O)[C@H](O)C(O)=O	IAJILQKETJEXLJ-LECHCGJUSA-N	C6H10O7	194.1394	194.042652674
HMDB0002708	Cyanidin	OC1=CC(O)=C2C=C(O)C(=[O+]C2=C1)C1=CC(O)=C(O)C=C1	VEVZSMAEJFVWIL-UHFFFAOYSA-O	C15H11O6	287.2442	287.055563084
HMDB0002710	Prostaglandin J2	CCCCC[C@H](O)\C=C\[C@@H]1[C@@H](C\C=C/CCCC(O)=O)C=CC1=O	UQOQENZZLBSFKO-POPPZSFYSA-N	C20H30O4	334.4498	334.214409448
HMDB0002712	1,5-Anhydrosorbitol	OC[C@H]1OC[C@H](O)[C@@H](O)[C@@H]1O	MPCAJMNYNOGXPB-SLPGGIOYSA-N	C6H12O5	164.1565	164.068473494
HMDB0002719	Desmosterol	[H][C@@]1(CC[C@@]2([H])[C@]3([H])CC=C4C[C@@H](O)CC[C@]4(C)[C@@]3([H])CC[C@]12C)[C@H](C)CCC=C(C)C	AVSXSVCZWQODGV-DPAQBDIFSA-N	C27H44O	384.6377	384.33921603
HMDB0002720	Gestrinone	[H][C@@]12CC[C@@](O)(C#C)[C@@]1(CC)C=CC1=C3CCC(=O)C=C3CC[C@@]21[H]	BJJXHLWLUDYTGC-ANULTFPQSA-N	C21H24O2	308.4141	308.177630012
HMDB0002721	1-Methylinosine	CN1C=NC2=C(N=CN2[C@@H]2O[C@H](CO)[C@@H](O)[C@H]2O)C1=O	WJNGQIYEQLPJMN-IOSLPCCCSA-N	C11H14N4O5	282.2527	282.096419578
HMDB0002725	Nandrolone	[H][C@@]12CC[C@H](O)[C@@]1(C)CC[C@]1([H])[C@@]3([H])CCC(=O)C=C3CC[C@@]21[H]	NPAGDVCDWIYMMC-IZPLOLCNSA-N	C18H26O2	274.3978	274.193280076
HMDB0002728	Thyroxine sulfate	N[C@@H](CC1=CC(I)=C(OC2=CC(I)=C(OS(O)(=O)=O)C(I)=C2)C(I)=C1)C(O)=O	QYXIJUZWSSQICT-LBPRGKRZSA-N	C15H11I4NO7S	856.933	856.643496081
HMDB0002730	Nicotinamide N-oxide	NC(=O)C1=C[N+]([O-])=CC=C1	USSFUVKEHXDAPM-UHFFFAOYSA-N	C6H6N2O2	138.124	138.042927446
HMDB0002752	Prostaglandin A2	CCCCC[C@H](O)\C=C\[C@H]1C=CC(=O)[C@@H]1C\C=C/CCCC(O)=O	MYHXHCUNDDAEOZ-FOSBLDSVSA-N	C20H30O4	334.4498	334.214409448
HMDB0002755	Myricetin	OC1=CC(O)=C2C(OC(=C(O)C2=O)C2=CC(O)=C(O)C(O)=C2)=C1	IKMDFBPHZNJCSN-UHFFFAOYSA-N	C15H10O8	318.2351	318.037567296
HMDB0002759	Androsterone sulfate	[H][C@@]12CCC(=O)[C@@]1(C)CC[C@@]1([H])[C@@]2([H])CC[C@@]2([H])C[C@@H](CC[C@]12C)OS(O)(=O)=O	ZMITXKRGXGRMKS-HLUDHZFRSA-N	C19H30O5S	370.504	370.18139476
HMDB0002776	13,14-Dihydro-15-keto-PGE2	CCCCCC(=O)CC[C@H]1[C@H](O)CC(=O)[C@@H]1C\C=C/CCCC(O)=O	CUJMXIQZWPZMNQ-XYYGWQPLSA-N	C20H32O5	352.4651	352.224974134
HMDB0002780	Catechin	O[C@H]1CC2=C(O)C=C(O)C=C2O[C@@H]1C1=CC(O)=C(O)C=C1	PFTAWBLQPZVEMU-DZGCQCFKSA-N	C15H14O6	290.2681	290.07903818
HMDB0002786	Nitrite	ON=O	IOVCWXUNBOPUCH-UHFFFAOYSA-N	HNO2	47.0134	47.000728281
HMDB0002789	Zeaxanthin	C\C(\C=C\C=C(/C)\C=C\C1=C(C)C[C@@H](O)CC1(C)C)=C/C=C/C=C(\C)/C=C/C=C(\C)/C=C/C1=C(C)C[C@@H](O)CC1(C)C	JKQXZKUSFCKOGQ-QAYBQHTQSA-N	C40H56O2	568.886	568.428031043
HMDB0002802	Cortisone	[H][C@@]12CC[C@](O)(C(=O)CO)[C@@]1(C)CC(=O)[C@@]1([H])[C@@]2([H])CCC2=CC(=O)CC[C@]12C	MFYSYFVPBJMHGN-ZPOLXVRWSA-N	C21H28O5	360.444	360.193674006
HMDB0002815	LysoPC(18:1/0:0)	[H][C@@](O)(COC(=O)CCCCCCC\C=C/CCCCCCCC)COP([O-])(=O)OCC[N+](C)(C)C	YAMUFBLWGFFICM-PTGWMXDISA-N	C26H52NO7P	521.6673	521.348139535
HMDB0002820	Methylimidazoleacetic acid	CN1C=NC(CC(O)=O)=C1	ZHCKPJGJQOPTLB-UHFFFAOYSA-N	C6H8N2O2	140.1399	140.05857751
HMDB0002823	Docosatrienoic acid	CC\C=C/C\C=C/C\C=C/CCCCCCCCCCCC(O)=O	WBBQTNCISCKUMU-PDBXOOCHSA-N	C22H38O2	334.5359	334.28718046
HMDB0002825	Theobromine	CN1C=NC2=C1C(O)=NC(=O)N2C	YAPQBXQYLJRXSA-UHFFFAOYSA-N	C7H8N4O2	180.164	180.06472552
HMDB0002829	Androsterone glucuronide	[H][C@@]12CCC(=O)[C@@]1(C)CC[C@@]1([H])[C@@]2([H])CC[C@@]2([H])C[C@@H](CC[C@]12C)O[C@@H]1O[C@@H]([C@@H](O)[C@H](O)[C@H]1O)C(O)=O	VFUIRAVTUVCQTF-BSOWLZGZSA-N	C25H38O8	466.5644	466.256668192
HMDB0002833	Testosterone sulfate	[H][C@@]12CC[C@H](OS(O)(=O)=O)[C@@]1(C)CC[C@@]1([H])[C@@]2([H])CCC2=CC(=O)CC[C@]12C	WAQBISPOEAOCOG-DYKIIFRCSA-N	C19H28O5S	368.488	368.165744696
HMDB0002869	Campesterol	[H][C@@]1(CC[C@@]2([H])[C@]3([H])CC=C4C[C@@H](O)CC[C@]4(C)[C@@]3([H])CC[C@]12C)[C@H](C)CC[C@@H](C)C(C)C	SGNBVLSWZMBQTH-PODYLUTMSA-N	C28H48O	400.691	400.370516166
HMDB0002871	Phytofluene	CC(C)=CCC\C(C)=C\CC\C(C)=C\CC\C(C)=C\C=C/C=C(\C)/C=C/C=C(\C)CC\C=C(/C)CCC=C(C)C	OVSVTCFNLSGAMM-DGFSHVNOSA-N	C40H62	542.9203	542.485151984
HMDB0002878	Nitrate	[O-][N+]([O-])=O	NHNBFGGVMKEFGY-UHFFFAOYSA-N	NO3	62.0049	61.987817871
HMDB0002884	Cetoleic acid	CCCCCCCCCC\C=C/CCCCCCCCCC(O)=O	KJDZDTDNIULJBE-QXMHVHEDSA-N	C22H42O2	338.5677	338.318480588
HMDB0002886	6-Keto-prostaglandin F1a	CCCCC[C@H](O)\C=C\[C@H]1[C@H](O)C[C@H](O)[C@@H]1CC(=O)CCCCC(O)=O	KFGOFTHODYBSGM-ZUNNJUQCSA-N	C20H34O6	370.4804	370.23553882
HMDB0002899	Ellagic acid	OC1=C(O)C2=C3C(=C1)C(=O)OC1=C3C(=CC(O)=C1O)C(=O)O2	AFSDNFLWKVMVRB-UHFFFAOYSA-N	C14H6O8	302.194	302.006267153
HMDB0002902	delta-Tocopherol	CC(C)CCC[C@@H](C)CCC[C@@H](C)CCC[C@]1(C)CCC2=CC(O)=CC(C)=C2O1	GZIFEOYASATJEH-VHFRWLAGSA-N	C27H46O2	402.6529	402.349780716
HMDB0002917	D-Xylitol	OC[C@H](O)[C@@H](O)[C@H](O)CO	HEBKCHPVOIAQTA-SCDXWVJYSA-N	C5H12O5	152.1458	152.068473494
HMDB0002923	Isomaltose	OC[C@H]1O[C@H](OC[C@H]2O[C@@H](O)[C@H](O)[C@@H](O)[C@@H]2O)[C@H](O)[C@@H](O)[C@@H]1O	DLRVVLDZNNYCBX-BTLHAWITSA-N	C12H22O11	342.2965	342.116211546
HMDB0002925	Dihomo-gamma-linolenic acid	CCCCC\C=C/C\C=C/C\C=C/CCCCCCC(O)=O	HOBAELRKJCKHQD-QNEBEIHSSA-N	C20H34O2	306.4828	306.255880332
HMDB0002931	N-Acetylserine	CC(=O)N[C@@H](CO)C(O)=O	JJIHLJJYMXLCOY-BYPYZUCNSA-N	C5H9NO4	147.1293	147.053157781
HMDB0002961	Dihydrotestosterone	[H][C@@]12CC[C@H](O)[C@@]1(C)CC[C@@]1([H])[C@@]2([H])CC[C@@]2([H])CC(=O)CC[C@]12C	NVKAWKQGWWIWPM-ABEVXSGRSA-N	C19H30O2	290.4403	290.224580204
HMDB0002972	Vitamin K1 2,3-epoxide	CC(C)CCC[C@@H](C)CCC[C@@H](C)CCC\C(C)=C\C[C@@]12O[C@]1(C)C(=O)C1=C(C=CC=C1)C2=O	KUTXFBIHPWIDJQ-BTPXSFBUSA-N	C31H46O3	466.706	466.344695341
HMDB0002984	11-Hydroxyandrosterone	[H][C@@]12CCC(=O)[C@@]1(C)C[C@H](O)[C@@]1([H])[C@@]2([H])CC[C@@]2([H])C[C@H](O)CC[C@]12C	PIXFHVWJOVNKQK-PTXZMSDUSA-N	C19H30O3	306.4397	306.219494826
HMDB0002991	Cysteamine	NCCS	UFULAYFCSOUIOV-UHFFFAOYSA-N	C2H7NS	77.149	77.029919919
HMDB0002994	Erythritol	OC[C@H](O)[C@H](O)CO	UNXHWFMMPAWVPI-ZXZARUISSA-N	C4H10O4	122.1198	122.057908808
HMDB0003000	Lycopene	CC(C)=CCC\C(C)=C\C=C\C(\C)=C\C=C\C(\C)=C\C=C\C=C(/C)\C=C\C=C(/C)\C=C\C=C(/C)CCC=C(C)C	OAIJSZIZWZSQBC-GYZMGTAESA-N	C40H56	536.888	536.438201803
HMDB0003011	O-Acetylserine	CC(=O)OC[C@H](N)C(O)=O	VZXPDPZARILFQX-BYPYZUCNSA-N	C5H9NO4	147.1293	147.053157781
HMDB0003012	Aniline	NC1=CC=CC=C1	PAYRUJLWNCNPSJ-UHFFFAOYSA-N	C6H7N	93.1265	93.057849229
HMDB0003034	Prostaglandin D3	CC\C=C/C[C@H](O)\C=C\[C@@H]1[C@@H](C\C=C/CCCC(O)=O)[C@@H](O)CC1=O	ANOICLBSJIMQTA-WXGBOJPQSA-N	C20H30O5	350.4492	350.20932407
HMDB0003040	Arabinosylhypoxanthine	OC[C@H]1OC([C@@H](O)[C@@H]1O)N1C=NC2=C1NC=NC2=O	UGQMRVRMYYASKQ-KBNQYOMWSA-N	C10H12N4O5	268.2261	268.080769514
HMDB0003045	Ergothioneine	C[N+](C)(C)[C@@H](CC1=CNC(=S)N1)C([O-])=O	SSISHJJTAXXQAX-ZETCQYMHSA-N	C9H15N3O2S	229.299	229.088497429
HMDB0003069	20alpha-Dihydroprogesterone	[H][C@@]1(CC[C@@]2([H])[C@]3([H])CCC4=CC(=O)CC[C@]4(C)[C@@]3([H])CC[C@]12C)[C@H](C)O	RWBRUCCWZPSBFC-RXRZZTMXSA-N	C21H32O2	316.4776	316.240230268
HMDB0003070	Shikimic acid	O[C@@H]1CC(=C[C@@H](O)[C@H]1O)C(O)=O	JXOHGGNKMLTUBP-HSUXUTPPSA-N	C7H10O5	174.1513	174.05282343
HMDB0003072	Quinic acid	O[C@@H]1C[C@@](O)(C[C@@H](O)[C@H]1O)C(O)=O	AAWZDTNXLSGCEK-WYWMIBKRSA-N	C7H12O6	192.1666	192.063388116
HMDB0003073	gamma-Linolenic acid	CCCCC\C=C/C\C=C/C\C=C/CCCCC(O)=O	VZCCETWTMQHEPK-QNEBEIHSSA-N	C18H30O2	278.4296	278.224580204
HMDB0003080	Leukotriene D4	CCCCC\C=C/C\C=C/C=C/C=C/[C@@H](SC[C@H](N)C(=O)NCC(O)=O)[C@@H](O)CCCC(O)=O	YEESKJGWJFYOOK-IJHYULJSSA-N	C25H40N2O6S	496.66	496.26070819
HMDB0003099	1-Methyluric acid	CN1C(=O)NC2=C(NC(=O)N2)C1=O	QFDRTQONISXGJA-UHFFFAOYSA-N	C6H6N4O3	182.1368	182.043990078
HMDB0003119	Benzyl alcohol	OCC1=CC=CC=C1	WVDDGKGOMKODPV-UHFFFAOYSA-N	C7H8O	108.1378	108.057514878
HMDB0003125	Hydrogen peroxide	OO	MHAJPDPJQMAIIY-UHFFFAOYSA-N	H2O2	34.0147	34.005479308
HMDB0003128	Cortolone	[H][C@@]12CC[C@](O)([C@@H](O)CO)[C@@]1(C)CC(=O)[C@@]1([H])[C@@]2([H])CC[C@]2([H])C[C@H](O)CC[C@]12C	JXCOSKURGJMQSG-AZQJGLEESA-N	C21H34O5	366.4917	366.240624198
HMDB0003141	Retinoyl b-glucuronide	O[C@@H]1[C@@H](O)[C@@H](O[C@H](C(O)=O)[C@H]1O)OC(=O)\C=C(/C)\C=C\C=C(/C)\C=C\C1=C(C)CCCC1(C)C	MTGFYEHKPMOVNE-NEFMKCFNSA-N	C26H36O8	476.5592	476.241018128
HMDB0003148	Argininic acid	NC(=N)NCCC[C@H](O)C(O)=O	BMFMQGXDDJALKQ-BYPYZUCNSA-N	C6H13N3O3	175.1857	175.095691297
HMDB0003154	Canthaxanthin	C\C(\C=C\C=C(/C)\C=C\C1=C(C)C(=O)CCC1(C)C)=C/C=C/C=C(\C)/C=C/C=C(\C)/C=C/C1=C(C)C(=O)CCC1(C)C	FDSDTBUPSURDBL-DKLMTRRASA-N	C40H52O2	564.854	564.396730914
HMDB0003156	2,3-Butanediol	CC(O)C(C)O	OWBTYPJTUOEWEK-UHFFFAOYSA-N	C4H10O2	90.121	90.068079564
HMDB0003157	Guanidinosuccinic acid	NC(=N)N[C@@H](CC(O)=O)C(O)=O	VVHOUVWJCQOYGG-REOHCLBHSA-N	C5H9N3O4	175.1427	175.059305791
HMDB0003164	Chlorogenic acid	O[C@@H]1C[C@](O)(C[C@@H](OC(=O)\C=C\C2=CC(O)=C(O)C=C2)[C@@H]1O)C(O)=O	CWVRJTMFETXNAD-JUHZACGLSA-N	C16H18O9	354.3087	354.095082174
HMDB0003175	15-Keto-prostaglandin E2	CCCCCC(=O)\C=C\[C@H]1[C@H](O)CC(=O)[C@@H]1C\C=C/CCCC(O)=O	YRTJDWROBKPZNV-KMXMBPPJSA-N	C20H30O5	350.4492	350.20932407
HMDB0003192	5-Aminoimidazole-4-carboxamide	NC(=O)C1=C(N)N=CN1	DVNYTAVYBRSTGK-UHFFFAOYSA-N	C4H6N4O	126.1166	126.054160834
HMDB0003193	Testosterone glucuronide	[H][C@@]12CC[C@H](O[C@@H]3O[C@@H]([C@@H](O)[C@H](O)[C@H]3O)C(O)=O)[C@@]1(C)CC[C@@]1([H])[C@@]2([H])CCC2=CC(=O)CC[C@]12C	NIKZPECGCSUSBV-HMAFJQTKSA-N	C25H36O8	464.5485	464.241018128
HMDB0003213	Raffinose	OC[C@H]1O[C@@](CO)(O[C@H]2O[C@H](CO[C@H]3O[C@H](CO)[C@H](O)[C@H](O)[C@H]3O)[C@@H](O)[C@H](O)[C@H]2O)[C@@H](O)[C@@H]1O	MUPFEKGTMRGPLJ-ZQSKZDJDSA-N	C18H32O16	504.4371	504.169034976
HMDB0003217	Genistein	OC1=CC=C(C=C1)C1=COC2=CC(O)=CC(O)=C2C1=O	TZBJGXHYKVUXJN-UHFFFAOYSA-N	C15H10O5	270.24	270.052823422
HMDB0003227	Methanethiol	CS	LSDPWZHWYPCBBB-UHFFFAOYSA-N	CH4S	48.107	48.003370818
HMDB0003229	Palmitoleic acid	CCCCCC\C=C/CCCCCCCC(O)=O	SECPZKHBENQXJG-FPLPWBNLSA-N	C16H30O2	254.4082	254.224580204
HMDB0003231	Vaccenic acid	CCCCCC\C=C\CCCCCCCCCC(O)=O	UWHZIFQPPBDJPM-BQYQJAHWSA-N	C18H34O2	282.468	282.255880335
HMDB0003233	Lutein	C\C(\C=C\C=C(/C)\C=C\[C@H]1C(C)=C[C@H](O)CC1(C)C)=C/C=C/C=C(\C)/C=C/C=C(\C)/C=C/C1=C(C)C[C@@H](O)CC1(C)C	KBPHJBAIARWVSC-RGZFRNHPSA-N	C40H56O2	568.886	568.428031043
HMDB0003236	Solanidine	[H][C@]12CC[C@H](C)CN1[C@@]1([H])C[C@@]3([H])[C@]4([H])CC=C5C[C@@H](O)CC[C@]5(C)[C@@]4([H])CC[C@]3(C)[C@@]1([H])[C@@H]2C	JVKYZPBMZPJNAJ-OQFNDJACSA-N	C27H43NO	397.6364	397.334465003
HMDB0003243	Acetoin	CC(O)C(C)=O	ROWKJAVDOGWPAT-UHFFFAOYSA-N	C4H8O2	88.1051	88.0524295
HMDB0003249	Rutin	C[C@@H]1O[C@@H](OC[C@H]2O[C@@H](OC3=C(OC4=CC(O)=CC(O)=C4C3=O)C3=CC(O)=C(O)C=C3)[C@H](O)[C@@H](O)[C@@H]2O)[C@H](O)[C@H](O)[C@H]1O	IKGXIBQEEMLURG-NVPNHPEKSA-N	C27H30O16	610.5175	610.153384912
HMDB0003252	Thromboxane B2	CCCCC[C@H](O)\C=C\[C@H]1OC(O)C[C@H](O)[C@@H]1C\C=C/CCCC(O)=O	XNRNNGPBEPRNAR-JQBLCGNGSA-N	C20H34O6	370.4804	370.23553882
HMDB0003263	Pelargonidin	OC1=CC=C(C=C1)C1=[O+]C2=CC(O)=CC(O)=C2C=C1O	XVFMGWDSJLBXDZ-UHFFFAOYSA-O	C15H11O5	271.2448	271.060648462
HMDB0003269	Nicotinuric acid	OC(=O)CNC(=O)C1=CN=CC=C1	ZBSGKPYXQINNGF-UHFFFAOYSA-N	C8H8N2O3	180.1607	180.053492132
HMDB0003276	Hydrogen sulfide	S	RWSOTUBLDIXVET-UHFFFAOYSA-N	H2S	34.081	33.987720754
HMDB0003306	Phloretin	OC1=CC=C(CCC(=O)C2=C(O)C=C(O)C=C2O)C=C1	VGEREEWJJVICBM-UHFFFAOYSA-N	C15H14O5	274.2687	274.084123558
HMDB0003312	Daidzein	OC1=CC=C(C=C1)C1=COC2=C(C=CC(O)=C2)C1=O	ZQSIJRDFPHDXIC-UHFFFAOYSA-N	C15H10O4	254.241	254.057908802
HMDB0003331	1-Methyladenosine	CN1C=NC2=C(N=CN2[C@@H]2O[C@H](CO)[C@@H](O)[C@H]2O)C1=N	GFYLSDSUCHVORB-IOSLPCCCSA-N	C11H15N5O4	281.2679	281.112403993
HMDB0003332	3-Methoxy-4-Hydroxyphenylglycol sulfate	COC1=C(O)C=CC(=C1)C(CO)OS(O)(=O)=O	SBKADJXSGGTEPN-UHFFFAOYSA-N	C9H12O7S	264.252	264.030373428
HMDB0003333	8-Hydroxy-deoxyguanosine	NC1=NC2=C(N=C(O)N2[C@H]2C[C@H](O)[C@@H](CO)O2)C(=O)N1	HCAJQHYUCKICQH-VPENINKCSA-N	C10H13N5O5	283.2407	283.091668551
HMDB0003334	Symmetric dimethylarginine	CN\C(NCCC[C@H](N)C(O)=O)=N/C	HVPFXCBJHIIJGS-LURJTMIESA-N	C8H18N4O2	202.2541	202.14297584
HMDB0003337	Oxidized glutathione	N[C@@H](CCC(=O)N[C@@H](CSSC[C@H](NC(=O)CC[C@H](N)C(O)=O)C(=O)NCC(O)=O)C(=O)NCC(O)=O)C(O)=O	YPZRWBKMTBYPTK-BJDJZHNGSA-N	C20H32N6O12S2	612.631	612.151961898
HMDB0003339	D-Glutamic acid	N[C@H](CCC(O)=O)C(O)=O	WHUUTDBJXJRKMK-GSVOUGTGSA-N	C5H9NO4	147.1293	147.053157781
HMDB0003345	alpha-D-Glucose	OC[C@H]1O[C@H](O)[C@H](O)[C@@H](O)[C@@H]1O	WQZGKKKJIJFFOK-DVKNGEFBSA-N	C6H12O6	180.1559	180.063388116
HMDB0003352	Menthol	CC(C)[C@@H]1CC[C@@H](C)C[C@H]1O	NOOLISFMXDJSKH-KXUCPTDWSA-N	C10H20O	156.269	156.151415264
HMDB0003355	5-Aminopentanoic acid	NCCCCC(O)=O	JJMDCOVWQOJGCB-UHFFFAOYSA-N	C5H11NO2	117.1463	117.078978601
HMDB0003357	N2-Acetylornithine	CC(=O)N[C@@H](CCCN)C(O)=O	JRLGPAXAGHMNOL-LURJTMIESA-N	C7H14N2O3	174.1977	174.100442324
HMDB0003374	D-Ornithine	NCCC[C@@H](N)C(O)=O	AHLPHDHHMVZTML-SCSAIBSYSA-N	C5H12N2O2	132.161	132.089877638
HMDB0003375	(+)-Limonene	CC(=C)[C@@H]1CCC(C)=CC1	XMGQYMWWDOXHJM-JTQLQIEISA-N	C10H16	136.234	136.125200512
HMDB0003378	Nitric oxide	[N]=O	MWUXSHHQAYIFBG-UHFFFAOYSA-N	NO	30.0061	29.997988627
HMDB0003406	D-Serine	N[C@H](CO)C(O)=O	MTCFGRXMJLQNBG-UWTATZPHSA-N	C3H7NO3	105.0926	105.042593095
HMDB0003409	Berberine	COC1=CC=C2C=C3C4=CC5=C(OCO5)C=C4CC[N+]3=CC2=C1OC	YBHILYKTIRIUTE-UHFFFAOYSA-N	C20H18NO4	336.3612	336.123583069
HMDB0003429	Cob(I)alamin	[H][C@]12[C@H](CC(N)=O)[C@@]3(C)CCC(=O)NC[C@@H](C)OP(O)(=O)O[C@@H]4[C@@H](CO)O[C@@H]([C@@H]4O)N4C=[N+](C5=CC(C)=C(C)C=C45)[Co-4]456N1C3=C(C)C1=[N+]4C(=CC3=[N+]5C(=C(C)C4=[N+]6[C@]2(C)[C@@](C)(CC(N)=O)[C@@H]4CCC(N)=O)[C@@](C)(CC(N)=O)[C@@H]3CCC(N)=O)C(C)(C)[C@@H]1CCC(N)=O	OMAOKVYASDIYQG-DSRCUDDDSA-M	C62H89CoN13O14P	1330.378	1329.572151
HMDB0003458	Aquacobalamin	[N+]12=C3C(C(C)(C1=C(C1=[N+]4C(C(CC(N)=O)(C)C1CCC(N)=O)(C)C1N5C6=C(C7=[N+](C(=C3)C(C)(C)C7CCC(N)=O)[Co-3]245(SCC(NC(CCC(C(=O)O)N)=O)C(=O)NCC(O)=O)[N+]2=CN(C3C(C(C(CO)O3)OP(O)(OC(C)CNC(=O)CCC6(C)C1CC(N)=O)=O)O)C1=CC(=C(C=C21)C)C)C)C)CC(N)=O)CCC(N)=O	NZRCMFDUKLMQKD-UHFFFAOYSA-L	C72H105CoN16O20PS	1636.69	1635.647583
HMDB0003459	D-Alanyl-D-alanine	C[C@@H](N)C(=O)N[C@H](C)C(O)=O	DEFJQIDDEAULHB-QWWZWVQMSA-N	C6H12N2O3	160.1711	160.08479226
HMDB0003464	4-Guanidinobutanoic acid	NC(=N)NCCCC(O)=O	TUHVEAJXIMEOSA-UHFFFAOYSA-N	C5H11N3O2	145.1597	145.085126611
HMDB0003466	L-Gulonolactone	[H][C@@]1(OC(=O)[C@@H](O)[C@H]1O)[C@@H](O)CO	SXZYCXMUPBBULW-SKNVOMKLSA-N	C6H10O6	178.14	178.047738052
HMDB0003474	3,5-Diiodo-L-tyrosine	[H][C@](N)(CC1=CC(I)=C(O)C(I)=C1)C(O)=O	NYPYHUZRZVSYKL-ZETCQYMHSA-N	C9H9I2NO3	432.9816	432.867179999
HMDB0003502	myo-Inositol hexakisphosphate	OP(O)(=O)O[C@H]1[C@H](OP(O)(O)=O)[C@@H](OP(O)(O)=O)[C@H](OP(O)(O)=O)[C@H](OP(O)(O)=O)[C@@H]1OP(O)(O)=O	IMQLKJBTEOYOSI-GPIVLXJGSA-N	C6H18O24P6	660.0353	659.861370576
HMDB0003503	3-(3,4-Dihydroxyphenyl)lactic acid	OC(CC1=CC=C(O)C(O)=C1)C(O)=O	PAFLSMZLRSPALU-UHFFFAOYSA-N	C9H10O5	198.1727	198.05282343
HMDB0003514	alpha-D-Glucose 1,6-bisphosphate	O[C@H]1[C@H](O)[C@@H](COP(O)(O)=O)O[C@H](OP(O)(O)=O)[C@@H]1O	RWHOZGRAXYWRNX-VFUOTHLCSA-N	C6H14O12P2	340.1157	339.996048936
HMDB0003550	Calcidiol	C[C@H](CCCC(C)(C)O)[C@@]1([H])CC[C@@]2([H])\C(CCC[C@]12C)=C\C=C1\C[C@@H](O)CCC1=C	JWUBBDSIWDLEOM-DTOXIADCSA-N	C27H44O2	400.6371	400.334130652
HMDB0003555	Vitamin K1	CC(C)CCC[C@@H](C)CCC[C@@H](C)CCC\C(C)=C\CC1=C(C)C(=O)C2=C(C=CC=C2)C1=O	MBWXNTAXLNYFJB-NKFFZRIASA-N	C31H46O2	450.6957	450.349780716
HMDB0003572	Rosmarinic acid	OC(=O)[C@@H](CC1=CC(O)=C(O)C=C1)OC(=O)\C=C\C1=CC(O)=C(O)C=C1	DOUMFZQKYFQNTF-WUTVXBCWSA-N	C18H16O8	360.3148	360.084517488
HMDB0003573	Scopolamine	CN1[C@H]2C[C@@H](C[C@@H]1[C@H]1O[C@@H]21)OC(=O)[C@H](CO)C1=CC=CC=C1	STECJAGHUSJQJN-FWXGHANASA-N	C17H21NO4	303.3529	303.147058165
HMDB0003584	Taurocyamine	NC(N)=NCCS(O)(=O)=O	JKLRIMRKZBSSED-UHFFFAOYSA-N	C3H9N3O3S	167.187	167.036461859
HMDB0003598	Retinyl ester	CC1CCCC(C)(C)C1\C=C\C(\C)=C\C=C\C(\C)=C\C(O)=O	WWDMJSSVVPXVSV-YCNIQYBTSA-N	C20H30O2	302.451	302.224580204
HMDB0003625	Mercury	[Hg++]	BQPIGGFYSBELGY-UHFFFAOYSA-N	Hg	200.59	201.970625604
HMDB0003634	Perillyl alcohol	CC(=C)C1CCC(CO)=CC1	NDTYTMIUWGWIMO-UHFFFAOYSA-N	C10H16O	152.237	152.120115135
HMDB0003638	Cadmium	[Cd++]	WLZRMCYVCSSEQC-UHFFFAOYSA-N	Cd	112.411	113.903358121
HMDB0003640	Beta-Leucine	CC(C)[C@@H](N)CC(O)=O	GLUJNGJDHCTUJY-YFKPBYRVSA-N	C6H13NO2	131.1729	131.094628665
HMDB0003642	Strontium	[Sr++]	PWYYWQHXAPXYMF-UHFFFAOYSA-N	Sr	87.62	87.905614339
HMDB0003646	N-Methylhydantoin	CN1CC(=O)NC1=O	RHYBFKMFHLPQPH-UHFFFAOYSA-N	C4H6N2O2	114.1026	114.042927446
HMDB0003648	Retinyl palmitate	CCCCCCCCCCCCCCCC(=O)OC\C=C(/C)\C=C\C=C(/C)\C=C\C1=C(C)CCCC1(C)C	VYGQUTWHTHXGQB-FFHKNEKCSA-N	C36H60O2	524.8604	524.459331164
HMDB0003681	4-Acetamidobutanoic acid	CC(=O)NCCCC(O)=O	UZTFMUBKZQVKLK-UHFFFAOYSA-N	C6H11NO3	145.1564	145.073893223
HMDB0003733	Resolvin D1	CC\C=C/C[C@H](O)\C=C\C=C/C=C/C=C/C(O)[C@@H](O)C\C=C/CCC(O)=O	OIWTWACQMDFHJG-NJIQAZPPSA-N	C22H32O5	376.4865	376.224974134
HMDB0003747	Resveratrol	OC1=CC=C(\C=C\C2=CC(O)=CC(O)=C2)C=C1	LUKBXSAWLPMMSZ-OWOJBTEDSA-N	C14H12O3	228.247	228.078644246
HMDB0003759	5a-Pregnane-3,20-dione	[H][C@@]12CC[C@H](C(C)=O)[C@@]1(C)CC[C@@]1([H])[C@@]2([H])CC[C@@]2([H])CC(=O)CC[C@]12C	XMRPGKVKISIQBV-BJMCWZGWSA-N	C21H32O2	316.4776	316.240230268
HMDB0003771	2-Methylacetoacetic acid	C[C@H](C(C)=O)C(O)=O	GCXJINGJZAOJHR-GSVOUGTGSA-N	C5H8O3	116.116	116.047344118
HMDB0003797	Bovinic acid	CCCCCC\C=C\C=C/CCCCCCCC(O)=O	JBYXPOFIGCOSSB-GOJKSUSPSA-N	C18H32O2	280.4455	280.240230268
HMDB0003869	epsilon-(gamma-Glutamyl)lysine	N[C@@H](CCCCNC(=O)CC[C@H](N)C(O)=O)C(O)=O	JPKNLFVGUZRHOB-YUMQZZPRSA-N	C11H21N3O5	275.3015	275.148120797
HMDB0003871	13-L-Hydroperoxylinoleic acid	CCCCC[C@H](OO)\C=C\C=C/CCCCCCCC(O)=O	JDSRHVWSAMTSSN-IRQZEAMPSA-N	C18H32O4	312.4443	312.230059512
HMDB0003876	15-HETE	CCCCC[C@H](O)\C=C\C=C/C\C=C/C\C=C/CCCC(O)=O	JSFATNQSLKRBCI-VAEKSGALSA-N	C20H32O3	320.4663	320.23514489
HMDB0003911	3-Aminoisobutanoic acid	CC(CN)C(O)=O	QCHPKSFMDHPSNR-UHFFFAOYSA-N	C4H9NO2	103.1198	103.063328537
HMDB0003933	Pentosidine	N[C@@H](CCCCN1C=CC=C2N=C(NCCC[C@H](N)C(O)=O)N=C12)C(O)=O	AYEKKSTZQYEZPU-RYUDHWBXSA-N	C17H26N6O4	378.4261	378.20155335
HMDB0003955	19-Hydroxyandrost-4-ene-3,17-dione	[H][C@@]12CCC(=O)[C@@]1(C)CC[C@@]1([H])[C@@]2([H])CCC2=CC(=O)CC[C@]12CO	XGUHPTGEXRHMQQ-BGJMDTOESA-N	C19H26O3	302.4079	302.188194698
HMDB0003966	Selenomethionine	C[Se]CC[C@H](N)C(O)=O	RJFAYQIBOAGBLC-BYPYZUCNSA-N	C5H11NO2Se	196.11	196.995500429
HMDB0003993	alpha-Carotene	C\C(\C=C\C=C(/C)\C=C\[C@H]1C(C)=CCCC1(C)C)=C/C=C/C=C(\C)/C=C/C=C(\C)/C=C/C1=C(C)CCCC1(C)C	ANVAOWXLWRTKGA-NTXLUARGSA-N	C40H56	536.8726	536.438201792
HMDB0004025	Pregnanediol	[H][C@@]1(CC[C@@]2([H])[C@]3([H])CC[C@]4([H])C[C@H](O)CC[C@]4(C)[C@@]3([H])CC[C@]12C)[C@H](C)O	YWYQTGBBEZQBGO-BERLURQNSA-N	C21H36O2	320.517	320.271530399
HMDB0004026	21-Hydroxypregnenolone	[H][C@@]12CC[C@H](C(=O)CO)[C@@]1(C)CC[C@@]1([H])[C@@]2([H])CC=C2C[C@@H](O)CC[C@]12C	MOIQRAOBRXUWGN-WPWXJNKXSA-N	C21H32O3	332.477	332.23514489
HMDB0004029	11-Dehydrocorticosterone	[H][C@@]12CCC(C(=O)CO)[C@@]1(C)CC(=O)[C@@]1([H])[C@@]2([H])CCC2=CC(=O)CC[C@]12C	FUFLCEKSBBHCMO-IWBQTIMDSA-N	C21H28O4	344.4446	344.198759384
HMDB0004030	21-Deoxycortisol	[H][C@@]12CC[C@](O)(C(C)=O)[C@@]1(C)C[C@@H](O)[C@@]1([H])[C@@]2([H])CCC2=CC(=O)CC[C@]12C	LCZBQMKVFQNSJR-CZUPSRJTSA-N	C21H30O4	346.4605	346.214409448
HMDB0004031	11beta-Hydroxyprogesterone	[H][C@@]12CC[C@H](C(C)=O)[C@@]1(C)C[C@H](O)[C@@]1([H])[C@@]2([H])CCC2=CC(=O)CC[C@]12C	BFZHCUBIASXHPK-ATWVFEABSA-N	C21H30O3	330.4611	330.219494826
HMDB0004041	L-Allothreonine	C[C@H](O)[C@H](N)C(O)=O	AYFVYJQAPQTCCC-HRFVKAFMSA-N	C4H9NO3	119.1192	119.058243159
HMDB0004044	N6-Methyladenosine	CNC1=NC=NC2=C1N=CN2[C@@H]1O[C@H](CO)[C@@H](O)[C@H]1O	VQAYFKKCNSOZKM-IOSLPCCCSA-N	C11H15N5O4	281.2679	281.112403993
HMDB0004063	Metanephrine	CNCC(O)C1=CC(OC)=C(O)C=C1	JWJCTZKFYGDABJ-UHFFFAOYSA-N	C10H15NO3	197.231	197.105193351
HMDB0004068	Melanin	CC1=C2NC=C3C2=C(C2=CNC4=C(C)C(=O)C(=O)C3=C24)C(=O)C1=O	XUMBMVFBXHLACL-UHFFFAOYSA-N	C18H10N2O4	318.283	318.064056818
HMDB0004080	Anandamide	CCCCC\C=C/C\C=C/C\C=C/C\C=C/CCCC(=O)NCCO	LGEQQWMQCRIYKG-DOFZRALJSA-N	C22H37NO2	347.5347	347.282429433
HMDB0004081	6-Hydroxymelatonin	COC1=C(O)C=C2NC=C(CCNC(C)=O)C2=C1	OMYMRCXOJJZYKE-UHFFFAOYSA-N	C13H16N2O3	248.2777	248.116092388
HMDB0004118	Antimony	[Sb+3]	FAWGZAFXDJGWBB-UHFFFAOYSA-N	Sb	121.76	120.903818044
HMDB0004122	Selenocystine	NC(C[Se][Se]CC(N)C(O)=O)C(O)=O	JULROCUWKLNBSN-UHFFFAOYSA-N	C6H12N2O4Se2	334.09	335.912750538
HMDB0004136	D-Threitol	OC[C@@H](O)[C@H](O)CO	UNXHWFMMPAWVPI-QWWZWVQMSA-N	C4H10O4	122.1198	122.057908808
HMDB0004138	Gold	[Au+]	ZBKIUFWVEIBQRT-UHFFFAOYSA-N	Au	196.9666	196.966551609
HMDB0004142	Barium	[Ba++]	XDFCIPNJCBUZJN-UHFFFAOYSA-N	Ba	137.327	137.905241273
HMDB0004143	Tantalum	[Ta+5]	WTKKCYNZRWIVKL-UHFFFAOYSA-N	Ta	180.9479	180.947996346
HMDB0004148	Dopamine 4-sulfate	NCCC1=CC=C(OS(O)(=O)=O)C(O)=C1	DEKNNWJXAQTLFA-UHFFFAOYSA-N	C8H11NO5S	233.242	233.035793157
HMDB0004158	Urobilinogen	CCC1=C(C)C(=O)NC1CC1=C(C)C(CCC(O)=O)=C(CC2=C(CCC(O)=O)C(C)=C(CC3NC(=O)C(C=C)=C3C)N2)N1	KSQFFJKKJAEKTB-UHFFFAOYSA-N	C33H42N4O6	590.7098	590.310435096
HMDB0004160	Urobilin	[H]C(C1=C(CCC(O)=O)C(C)=C(CC2NC(=O)C(C)=C2CC)N1)=C1N=C(CC2NC(=O)C(CC)=C2C)C(C)=C1CCC(O)=O	KDCCOOGTVSRCHX-UHFFFAOYSA-N	C33H42N4O6	590.721	590.310435088
HMDB0004193	Nudifloramide	CN1C=C(C=CC1=O)C(N)=O	JLQSXXWTCJPCBC-UHFFFAOYSA-N	C7H8N2O2	152.1506	152.05857751
HMDB0004194	N1-Methyl-4-pyridone-3-carboxamide	CN1C=CC(=O)C(=C1)C(N)=O	KTLRWTOPTKGYQY-UHFFFAOYSA-N	C7H8N2O2	152.1506	152.05857751
HMDB0004225	2-Oxoarginine	NC(=N)NCCCC(=O)C(O)=O	ARBHXJXXVVHMET-UHFFFAOYSA-N	C6H11N3O3	173.1698	173.080041233
HMDB0004230	Pyrrole-2-carboxylic acid	OC(=O)C1=CC=CN1	WRHZVMBBRYBTKZ-UHFFFAOYSA-N	C5H5NO2	111.0987	111.032028409
HMDB0004236	Prostaglandin B2	CCCCC[C@@H](O)\C=C\C1=C(C\C=C/CCCC(O)=O)C(=O)CC1	PRFXRIUZNKLRHM-RYPCXPIFSA-N	C20H30O4	334.4498	334.214409448
HMDB0004238	Delta-12-Prostaglandin J2	CCCCC[C@H](O)C\C=C1/[C@@H](C\C=C/CCCC(O)=O)C=CC1=O	TUXFWOHFPFBNEJ-GJGHEGAFSA-N	C20H30O4	334.4498	334.214409448
HMDB0004240	15-Keto-prostaglandin F2a	CCCCCC(=O)\C=C\[C@H]1[C@H](O)C[C@H](O)[C@@H]1C\C=C/CCCC(O)=O	LOLJEILMPWPILA-AMFHKTBMSA-N	C20H32O5	352.4651	352.224974134
HMDB0004242	11-Dehydro-thromboxane B2	CCCCC[C@H](O)\C=C\[C@H]1OC(=O)C[C@H](O)[C@@H]1C\C=C\CCCC(O)=O	KJYIVXDPWBUJBQ-SOGWKEBJSA-N	C20H32O6	368.4645	368.219888756
HMDB0004243	12(S)-HPETE	CCCCC\C=C/C[C@H](OO)\C=C\C=C/C\C=C/CCCC(O)=O	ZIOZYRSDNLNNNJ-LQWMCKPYSA-N	C20H32O4	336.4657	336.230059512
HMDB0004244	15(S)-HPETE	CCCCC[C@H](OO)\C=C\C=C/C\C=C/C\C=C/CCCC(O)=O	BFWYTORDSFIVKP-VAEKSGALSA-N	C20H32O4	336.4657	336.230059512
HMDB0004259	Acetyl-N-formyl-5-methoxykynurenamine	COC1=CC(C(=O)CCNC(C)=O)=C(NC=O)C=C1	JYWNYMJKURVPFH-UHFFFAOYSA-N	C13H16N2O4	264.2771	264.11100701
HMDB0004264	14,15-Epoxy-5,8,11-eicosatrienoic acid	CCCCCC1OC1C\C=C/C\C=C/C\C=C/CCCC(O)=O	JBSCUHKPLGKXKH-ILYOTBPNSA-N	C20H32O3	320.4663	320.23514489
HMDB0004284	Tyrosol	OCCC1=CC=C(O)C=C1	YCCILVSKPBXVIP-UHFFFAOYSA-N	C8H10O2	138.1638	138.068079564
HMDB0004305	Farnesol	CC(C)=CCC\C(C)=C\CC\C(C)=C\CO	CRDAMVZIKSXKFV-YFVJMOTDSA-N	C15H26O	222.3663	222.198365454
HMDB0004327	1-Butanol	CCCCO	LRHPLDYGYMQRHN-UHFFFAOYSA-N	C4H10O	74.1216	74.073164942
HMDB0004350	Anabasine	C1CCC(NC1)C1=CN=CC=C1	MTXSIJUGVMTTMU-UHFFFAOYSA-N	C10H14N2	162.2316	162.115698458
HMDB0004362	4-Hydroxynonenal	CCCCCC(O)\C=C\C=O	JVJFIQYAHPMBBX-FNORWQNLSA-N	C9H16O2	156.2221	156.115029756
HMDB0004363	Imidazolone	O=C1CN=CN1	CAAMSDWKXXPUJR-UHFFFAOYSA-N	C3H4N2O	84.0767	84.03236276
HMDB0004370	N-Methyltryptamine	CNCCC1=CNC2=CC=CC=C12	NCIKQJBVUNUXLW-UHFFFAOYSA-N	C11H14N2	174.2423	174.115698458
HMDB0004385	Lipoxin A4	CCCCC[C@H](O)\C=C\C=C/C=C/C=C/[C@@H](O)[C@@H](O)CCCC(O)=O	IXAQOQZEOGMIQS-SSQFXEBMSA-N	C20H32O5	352.4651	352.224974134
HMDB0004400	5-Acetylamino-6-amino-3-methyluracil	CN1C(=O)NC(N)=C(NC(C)=O)C1=O	POQOTWQIYYNXAT-UHFFFAOYSA-N	C7H10N4O3	198.1793	198.075290206
HMDB0004461	Benzamide	NC(=O)C1=CC=CC=C1	KXDAEFPNCMNJSK-UHFFFAOYSA-N	C7H7NO	121.1366	121.052763851
HMDB0004472	Eucalyptol	C[C@@]12CC[C@@H](CC1)C(C)(C)O2	WEEGYLXZBRQIMU-WAAGHKOSSA-N	C10H18O	154.2493	154.135765198
HMDB0004483	Estrone glucuronide	[H][C@@]12CCC(=O)[C@@]1(C)CC[C@]1([H])C3=CC=C(O[C@@H]4O[C@@H]([C@@H](O)[C@H](O)[C@H]4O)C(O)=O)C=C3CC[C@@]21[H]	FJAZVHYPASAQKM-JBAURARKSA-N	C24H30O8	446.4902	446.194067936
HMDB0004484	Etiocholanolone glucuronide	[H][C@@]12CCC(=O)[C@@]1(C)CC[C@@]1([H])[C@@]2([H])CC[C@]2([H])C[C@@H](CC[C@]12C)O[C@@H]1O[C@@H]([C@@H](O)[C@H](O)[C@H]1O)C(O)=O	VFUIRAVTUVCQTF-SDHZCXLISA-N	C25H38O8	466.5644	466.256668192
HMDB0004586	Perillic acid	CC(=C)C1CCC(=CC1)C(O)=O	CDSMSBUVCWHORP-UHFFFAOYSA-N	C10H14O2	166.22	166.099379691
HMDB0004620	N-a-Acetyl-L-arginine	CC(=O)N[C@@H](CCCNC(N)=N)C(O)=O	SNEIUMQYRCDYCH-LURJTMIESA-N	C8H16N4O3	216.2376	216.122240398
HMDB0004628	Lead	[Pb++]	RVPVRDXYQKGNMQ-UHFFFAOYSA-N	Pb	207.2	207.97663585
HMDB0004629	O-Desmethylangolensin	CC(C(=O)C1=C(O)C=C(O)C=C1)C1=CC=C(O)C=C1	JDJPNKPFDDUBFV-UHFFFAOYSA-N	C15H14O4	258.2693	258.089208936
HMDB0004659	8-Isoprostane	[H][C@@]1(CCCCCCC)CCC[C@]1([H])CCCCCCCC	UKVVPDHLUHAJNZ-UXHICEINSA-N	C20H40	280.5316	280.31300128
HMDB0004666	MG(0:0/20:4(5Z,8Z,11Z,14Z)/0:0)	[H]C(CO)(CO)OC(=O)CCC\C=C/C\C=C/C\C=C/C\C=C/CCCCC	RCRCTBLIHCHWDZ-DOFZRALJSA-N	C23H38O4	378.5454	378.277009704
HMDB0004667	13-HODE	CCCCC[C@H](O)\C=C\C=C/CCCCCCCC(O)=O	HNICUWMFWZBIFP-IRQZEAMPSA-N	C18H32O3	296.4449	296.23514489
HMDB0004668	13-OxoODE	CCCCCC(=O)\C=C\C=C/CCCCCCCC(O)=O	JHXAZBBVQSRKJR-BSZOFBHHSA-N	C18H30O3	294.429	294.219494826
HMDB0004669	9-OxoODE	CCCCC\C=C/C=C/C(=O)CCCCCCCC(O)=O	LUZSWWYKKLTDHU-ZJHFMPGASA-N	C18H30O3	294.429	294.219494826
HMDB0004670	alpha-Dimorphecolic acid	CCCCC\C=C/C=C/[C@@H](O)CCCCCCCC(O)=O	NPDSHTNEKLQQIJ-UINYOVNOSA-N	C18H32O3	296.4449	296.23514489
HMDB0004673	11,12-Epoxyeicosatrienoic acid	CCCCC\C=C/C[C@H]1O[C@H]1C\C=C/C\C=C/CCCC(O)=O	DXOYQVHGIODESM-LZXKBWHHSA-N	C20H32O3	320.473	320.23514489
HMDB0004679	8-HETE	CCCCC\C=C/C\C=C/C=C/[C@@H](O)C\C=C/CCCC(O)=O	NLUNAYAEIJYXRB-VYOQERLCSA-N	C20H32O3	320.4663	320.23514489
HMDB0004680	16(R)-HETE	CCCC[C@@H](O)\C=C/C\C=C/C\C=C/C\C=C/CCCC(O)=O	JEKNPVYFNMZRJG-STHMYGMFSA-N	C20H32O3	320.4663	320.23514489
HMDB0004682	11(R)-HETE	CCCCC\C=C/C=C\[C@H](O)C\C=C/C\C=C\CCCC(O)=O	GCZRCCHPLVMMJE-RSPKXIRXSA-N	C20H32O3	320.4663	320.23514489
HMDB0004684	11,12,15-THETA	CCCCC[C@H](O)\C=C\C(O)C(O)C\C=C/C\C=C/CCCC(O)=O	PRMWQIVYOYCJQC-YZSNCDGGSA-N	C20H34O5	354.481	354.240624198
HMDB0004685	13,14-Dihydro-15-keto PGF2a	CCCCCC(=O)CC[C@H]1[C@H](O)C[C@H](O)[C@@H]1C\C=C/CCCC(O)=O	VKTIONYPMSCHQI-XAGFEHLVSA-N	C20H34O5	354.481	354.240624198
HMDB0004688	Hepoxilin A3	CCCCC\C=C/C[C@@H]1O[C@@H]1\C=C\C(O)C\C=C/CCCC(O)=O	SGTUOBURCVMACZ-CIQDQOFUSA-N	C20H32O4	336.4657	336.230059512
HMDB0004693	11H-14,15-EETA	CCCCCC1OC1\C=C\C(O)C\C=C/C\C=C/CCCC(O)=O	WLMZMBKVRPUYIG-LTCHCNGXSA-N	C20H32O4	336.4657	336.230059512
HMDB0004701	9,10-Epoxyoctadecenoic acid	CCCCC\C=C/CC1OC1CCCCCCCC(O)=O	FBUKMFOXMZRGRB-YFHOEESVSA-N	C18H32O3	296.4449	296.23514489
HMDB0004702	12,13-EpOME	CCCCCC1OC1C\C=C/CCCCCCCC(O)=O	CCPPLLJZDQAOHD-FLIBITNWSA-N	C18H32O3	296.4449	296.23514489
HMDB0004704	9,10-DHOME	CCCCC\C=C/C[C@@H](O)[C@H](O)CCCCCCCC(O)=O	XEBKSQSGNGRGDW-GJWDQICYSA-N	C18H34O4	314.466	314.245709575
HMDB0004705	12,13-DHOME	CCCCC[C@H](O)[C@@H](O)C\C=C/CCCCCCCC(O)=O	CQSLTKIXAJTQGA-BTDPBSJTSA-N	C18H34O4	314.466	314.245709575
HMDB0004708	9,12,13-TriHOME	CCCCC[C@H](O)[C@@H](O)\C=C\[C@@H](O)CCCCCCCC(O)=O	MDIUMSLCYIJBQC-MVFSOIOZSA-N	C18H34O5	330.4596	330.240624198
HMDB0004710	9,10,13-TriHOME	CCCCC[C@H](O)\C=C\[C@@H](O)[C@@H](O)CCCCCCCC(O)=O	NTVFQBIHLSPEGQ-SYMVGPSASA-N	C18H34O5	330.4596	330.240624198
HMDB0004808	7C-aglycone	C\C(CCC(O)=O)=C\CC1=C(C)C(=O)C2=C(C=CC=C2)C1=O	BCNIZSHMXASUGF-XFFZJAGNSA-N	C18H18O4	298.3331	298.120509064
HMDB0004810	5C-aglycone	CC(CCC1=C(C)C(=O)C2=C(C=CC=C2)C1=O)C(O)=O	ALLYVKRLOHDVKI-UHFFFAOYSA-N	C16H16O4	272.2958	272.104859
HMDB0004811	2,4-Dichlorophenol	OC1=CC=C(Cl)C=C1Cl	HFZWRUODUSTPEG-UHFFFAOYSA-N	C6H4Cl2O	163.001	161.963920164
HMDB0004812	2,5-Furandicarboxylic acid	OC(=O)C1=CC=C(O1)C(O)=O	CHTHALBTIRVDBM-UHFFFAOYSA-N	C6H4O5	156.093	156.005873238
HMDB0004813	3-Methyluridine	CN1C(=O)C=CN(C2OC(CO)C(O)C2O)C1=O	UTQUILVPBZEHTK-UHFFFAOYSA-N	C10H14N2O6	258.228	258.08518619
HMDB0004814	4-Heptanone	CCCC(=O)CCC	HCFAJYNVAYBARA-UHFFFAOYSA-N	C7H14O	114.1855	114.10446507
HMDB0004815	4-Hydroxy-3-methylbenzoic acid	CC1=CC(=CC=C1O)C(O)=O	LTFHNKUKQYVHDX-UHFFFAOYSA-N	C8H8O3	152.1473	152.047344122
HMDB0004816	FAPy-adenine	NC1=NC=NC(N)=C1NC=O	MVYUVUOSXNYQLL-UHFFFAOYSA-N	C5H7N5O	153.142	153.065059871
HMDB0004817	5-Hydroxydopamine	NCCC1=CC(O)=C(O)C(O)=C1	LCAINUZZHIZKKS-UHFFFAOYSA-N	C8H11NO3	169.1778	169.073893223
HMDB0004818	Biotin sulfone	[H][C@]12CS(=O)(=O)[C@@H](CCCCC(O)=O)[C@@]1([H])NC(=O)N2	QPFQYMONYBAUCY-ZKWXMUAHSA-N	C10H16N2O5S	276.309	276.077992322
HMDB0004821	Bisnorbiotin	[H][C@]12CS[C@@H](CCC(O)=O)[C@@]1([H])NC(=O)N2	QDFGCLSCEPNVQP-VPLCAKHXSA-N	C8H12N2O3S	216.257	216.05686295
HMDB0004822	Methyl bisnorbiotinyl ketone	[H][C@]12CS[C@@H](CCC(C)=O)[C@@]1([H])NC(=O)N2	ITHUGYGPPSVHRH-FXQIFTODSA-N	C9H14N2O2S	214.285	214.077598392
HMDB0004823	Lanthionine ketimine	OC(=O)C1CSCC(=N1)C(O)=O	XIVVIYYWXOMYOD-UHFFFAOYSA-N	C6H7NO4S	189.189	189.009578407
HMDB0004824	N2,N2-Dimethylguanosine	CN(C)C1=NC(=O)C2=C(N1)N(C=N2)[C@@H]1O[C@H](CO)[C@@H](O)[C@H]1O	RSPURTUNRHNVGF-IOSLPCCCSA-N	C12H17N5O5	311.2939	311.122968679
HMDB0004825	p-Octopamine	NC[C@H](O)C1=CC=C(O)C=C1	QHGUCRYDKWKLMG-QMMMGPOBSA-N	C8H11NO2	153.1784	153.078978601
HMDB0004826	p-Synephrine	CNCC(O)C1=CC=C(O)C=C1	YRCWQPVGYLYSOX-UHFFFAOYSA-N	C9H13NO2	167.205	167.094628665
HMDB0004827	Proline betaine	C[N+]1(C)CCC[C@H]1C([O-])=O	CMUNUTVVOOHQPW-LURJTMIESA-N	C7H13NO2	143.1836	143.094628665
HMDB0004844	Ganglioside GM3 (d18:1/16:0)	CCCCCCCCCCCCCCCC(=O)N[C@@H](CO[C@@H]1O[C@H](CO)[C@@H](O[C@@H]2O[C@H](CO)[C@H](O)[C@H](O[C@@]3(C[C@H](O)[C@@H](NC(C)=O)C(O3)[C@H](O)[C@H](O)CO)C(O)=O)[C@H]2O)[C@H](O)C1O)[C@H](O)\C=C\CCCCCCCCCCCCC	NURCPIMQAUMKKZ-FZOQRHEPSA-N	C57H104N2O21	1153.4365	1152.7131584
HMDB0004849	Ganglioside GM3 (d18:1/26:1(17Z)))	CCCCCCCCCCCCC\C=C\[C@@H](O)[C@H](CO[C@@H]1O[C@H](CO)[C@@H](O[C@@H]2O[C@H](CO)[C@H](O)[C@H](O[C@@]3(C[C@H](O)[C@@H](NC(C)=O)C(O3)[C@H](O)[C@H](O)CO)C(O)=O)[C@H]2O)[C@H](O)C1O)NC(=O)CCCCCCCCCCCCCCC\C=C/CCCCCCCC	ALUZLPHXEHUCNV-BKPSSSRXSA-N	C67H122N2O21	1291.6864	1290.854008976
HMDB0004866	LacCer(d18:1/12:0)	[H][C@@](CO[C@@H]1O[C@H](CO)[C@@H](O[C@]2([H])O[C@H](CO)[C@H](O)[C@H](O)[C@H]2O)[C@H](O)[C@H]1O)(NC(=O)CCCCCCCCCCC)[C@H](O)\C=C\CCCCCCCCCCCCC	KNWHKVBHCLQVFX-CZUYTOTJSA-N	C42H79NO13	806.088	805.555141608
HMDB0004877	Trihexosylceramide (d18:1/12:0)	CCCCCCCCCCCCC\C=C\[C@@H](O)[C@H](CO[C@@H]1O[C@H](CO)[C@@H](O[C@@H]2O[C@H](CO)[C@H](O[C@H]3O[C@H](CO)[C@H](O)[C@H](O)[C@H]3O)[C@H](O)[C@H]2O)[C@H](O)[C@H]1O)NC(=O)CCCCCCCCCCC	HJVQASFQICDJJP-GJXDXCKOSA-N	C48H89NO18	968.2162	967.607965049
HMDB0004878	Trihexosylceramide (d18:1/9Z-18:1)	CCCCCCCCCCCCC\C=C\C(O)C(COC1OC(CO)C(OC2OC(CO)C(OC3OC(CO)C(O)C(O)C3O)C(O)C2O)C(O)C1O)NC(=O)CCCCCCC\C=C\CCCCCCCC	XRPQSEBNLXORQZ-LSUSWXEESA-N	C54H99NO18	1050.3598	1049.686215369
HMDB0004879	Trihexosylceramide(d18:1/16:0)	CCCCCCCCCCCCCCCC(=O)NC(COC1OC(CO)C(OC2OC(CO)C(OC3OC(CO)C(O)C(O)C3O)C(O)C2O)C(O)C1O)C(O)\C=C\CCCCCCCCCCCCC	MGOOTGNGBOPVIV-ORIPQNMZSA-N	C52H97NO18	1024.3225	1023.670565305
HMDB0004880	Trihexosylceramide(d18:1/18:0)	CCCCCCCCCCCCCCCCCC(=O)NC(COC1OC(CO)C(OC2OC(CO)C(OC3OC(CO)C(O)C(O)C3O)C(O)C2O)C(O)C1O)C(O)\C=C\CCCCCCCCCCCCC	KWGVNZWSEWAOMI-OWWNRXNESA-N	C54H101NO18	1052.3756	1051.701865433
HMDB0004881	Trihexosylceramide (d18:1/20:0)	CCCCCCCCCCCCCCCCCCCC(=O)NC(COC1OC(CO)C(OC2OC(CO)C(OC3OC(CO)C(O)C(O)C3O)C(O)C2O)C(O)C1O)C(O)\C=C\CCCCCCCCCCCCC	LQRNTTGLRTZWKM-QOSDPKFLSA-N	C56H105NO18	1080.4288	1079.733165561
HMDB0004882	Trihexosylceramide(d18:1/22:0)	CCCCCCCCCCCCCCCCCCCCCC(=O)NC(COC1OC(CO)C(OC2OC(CO)C(OC3OC(CO)C(O)C(O)C3O)C(O)C2O)C(O)C1O)C(O)\C=C\CCCCCCCCCCCCC	IPRFVQMZNCETMH-LAPDZXRHSA-N	C58H109NO18	1108.482	1107.764465689
HMDB0004884	Trihexosylceramide (d18:1/26:1(17Z))	CCCCCCCCCCCCCCCCCCCCCCCCCC(=O)NC(COC1OC(CO)C(OC2OC(CO)C(OC3OC(CO)C(O)C(O)C3O)C(O)C2O)C(O)C1O)C(O)\C=C\CCCCCCCCCCCCC	YWHNDSBMLSKIRV-NHFVQZBWSA-N	C62H117NO18	1164.5883	1163.827065945
HMDB0004886	Trihexosylceramide (d18:1/24:0)	CCCCCCCCCCCCCCCCCCCCCCCC(=O)NC(COC1OC(CO)C(OC2OC(CO)C(OC3OC(CO)C(O)C(O)C3O)C(O)C2O)C(O)C1O)C(O)\C=C\CCCCCCCCCCCCC	MRVRZXMLIKCXOT-MHAUTQJVSA-N	C60H113NO18	1136.5351	1135.795765817
HMDB0004932	Ganglioside GD2 (d18:1/24:0)	[H][C@@](O)(CO)[C@@]([H])(O)C1O[C@@](C[C@]([H])(O)[C@@]1([H])NC(C)=O)(O[C@]([H])(CO)[C@@]([H])(O)C1O[C@@](C[C@]([H])(O)[C@@]1([H])NC(C)=O)(O[C@]1([H])[C@@]([H])(O)[C@]([H])(O[C@]2([H])[C@@]([H])(CO)O[C@@]([H])(OC[C@]([H])(NC(=O)CCCCCCCCCCCCCCCCCCCCCCC)[C@]([H])(O)C=CCCCCCCCCCCCCC)[C@]([H])(O)[C@@]2([H])O)O[C@]([H])(CO)[C@]1([H])O[C@]1([H])O[C@]([H])(CO)[C@]([H])(O)[C@]([H])(O)[C@@]1([H])NC(C)=O)C…	QQMRPVREOTZDMG-HDEZJTEBSA-N	C84H150N4O34	1760.0962	1759.013147968
HMDB0004947	Cer(d18:1/12:0)	[H][C@@](CO)(NC(=O)CCCCCCCCCCC)[C@H](O)\C=C\CCCCCCCCCCCCC	HXFPPRPLRSPNIB-VARSQMIESA-N	C30H59NO3	481.7944	481.449494759
HMDB0004948	Cer(d18:1/18:1(9Z))	[H][C@@](CO)(NC(=O)CCCCCCC\C=C/CCCCCCCC)[C@H](O)\C=C\CCCCCCCCCCCCC	OBFSLMQLPNKVRW-RHPAUOISSA-N	C36H69NO3	563.938	563.527745079
HMDB0004949	Cer(d18:1/16:0)	[H][C@@](CO)(NC(=O)CCCCCCCCCCCCCCC)[C@H](O)\C=C\CCCCCCCCCCCCC	YDNKGFDKKRUKPY-TURZORIXSA-N	C34H67NO3	537.9007	537.512095015
HMDB0004950	Cer(d18:1/18:0)	[H][C@@](CO)(NC(=O)CCCCCCCCCCCCCCCCC)[C@H](O)\C=C\CCCCCCCCCCCCC	VODZWWMEJITOND-NXCSZAMKSA-N	C36H71NO3	565.9538	565.543395143
HMDB0004951	Cer(d18:1/20:0)	[H][C@@](CO)(NC(=O)CCCCCCCCCCCCCCCCCCC)[C@H](O)\C=C\CCCCCCCCCCCCC	XWBWIAOWSABHFI-NUKVNZTCSA-N	C38H75NO3	594.007	593.574695271
HMDB0004952	Cer(d18:1/22:0)	[H][C@@](CO)(NC(=O)CCCCCCCCCCCCCCCCCCCCC)[C@H](O)\C=C\CCCCCCCCCCCCC	KEPQASGDXIEOIL-GLQCRSEXSA-N	C40H79NO3	622.0602	621.605995399
HMDB0004953	Cer(d18:1/24:1)	CCCCCCCCCCCCC\C=C\[C@@H](O)[C@H](CO)NC(=O)CCCCCCCCCCCCC\C=C/CCCCCCCC	VJSBNBBOSZJDKB-KPEYJIHVSA-N	C42H81NO3	648.0974	647.621645463
HMDB0004955	Cer(d18:1/26:0)	CCCCCCCCCCCCCCCCCCCCCCCCCC(=O)N[C@@H](CO)[C@H](O)\C=C\CCCCCCCCCCCCC	CJROVRTUSFQVMR-GVOPMEMSSA-N	C44H87NO3	678.1665	677.668595655
HMDB0004956	Cer(d18:1/24:0)	[H][C@@](CO)(NC(=O)CCCCCCCCCCCCCCCCCCCCCCC)[C@H](O)\C=C\CCCCCCCCCCCCC	ZJVVOYPTFQEGPH-AUTSUKAISA-N	C42H83NO3	650.1133	649.637295527
HMDB0004957	Cer(d18:1/25:0)	[H][C@@](CO)(NC(=O)CCCCCCCCCCCCCCCCCCCCCCCC)[C@H](O)\C=C\CCCCCCCCCCCCC	QHPYSHVSWAOLHS-PVNBSDFKSA-N	C43H85NO3	664.1399	663.652945591
HMDB0004958	Tetrahexosylceramide (d18:1/12:0)	CCCCCCCCCCCCC\C=C\[C@@H](O)[C@H](CO[C@@H]1O[C@H](CO)[C@@H](O[C@@H]2O[C@H](CO)[C@H](O[C@H]3O[C@H](CO)[C@H](O)[C@H](O[C@@H]4O[C@H](CO)[C@H](O)[C@H](O)[C@H]4NC(C)=O)[C@H]3O)[C@H](O)[C@H]2O)[C@H](O)C1O)NC(=O)CCCCCCCCCCC	MJVVJMMBLSKMDU-QVQHRZDJSA-N	C56H102N2O23	1171.4087	1170.68733758
HMDB0004969	GlcCer(d18:1/12:0)	CCCCCCCCCCCCC\C=C\[C@@H](O)[C@H](CO[C@@H]1O[C@H](CO)[C@@H](O)[C@H](O)[C@H]1O)NC(=O)CCCCCCCCCCC	IYCYEZLMOLRFAN-IUGLYQEMSA-N	C36H69NO8	643.935	643.502318189
HMDB0004982	cis-4-Octenedioic acid	OC(=O)CC\C=C/CCC(O)=O	LQVYKEXVMZXOAH-UPHRSURJSA-N	C8H12O4	172.1785	172.073558872
HMDB0004983	Dimethyl sulfone	CS(C)(=O)=O	HHVIBTZHLRERCL-UHFFFAOYSA-N	C2H6O2S	94.133	94.008850126
HMDB0004988	Pi-Methylimidazoleacetic acid	CN1C=NC=C1CC(O)=O	UJCGYTCAMOHYCG-UHFFFAOYSA-N	C6H8N2O2	140.1399	140.05857751
HMDB0004989	m-Tyramine	NCCC1=CC(O)=CC=C1	GHFGJTVYMNRGBY-UHFFFAOYSA-N	C8H11NO	137.179	137.084063979
HMDB0004995	Codeine	[H][C@@]12OC3=C(OC)C=CC4=C3[C@@]11CCN(C)[C@]([H])(C4)[C@]1([H])C=C[C@@H]2O	OROGSEYTTFOCAN-DNJOTXNNSA-N	C18H21NO3	299.3642	299.152143543
HMDB0004999	Loperamide	CN(C)C(=O)C(CCN1CCC(O)(CC1)C1=CC=C(Cl)C=C1)(C1=CC=CC=C1)C1=CC=CC=C1	RDOIQAHITMMDAJ-UHFFFAOYSA-N	C29H33ClN2O2	477.038	476.223056017
HMDB0005000	Loratadine	CCOC(=O)N1CCC(CC1)=C1C2=C(CCC3=C1N=CC=C3)C=C(Cl)C=C2	JCCNYMKQOSZNPW-UHFFFAOYSA-N	C22H23ClN2O2	382.883	382.144805697
HMDB0005006	Atorvastatin	CC(C)C1=C(C(=O)NC2=CC=CC=C2)C(=C(N1CC[C@@H](O)C[C@@H](O)CC(O)=O)C1=CC=C(F)C=C1)C1=CC=CC=C1	XUKUURHRXDUEBC-KAYWLYCHSA-N	C33H35FN2O5	558.6398	558.253000445
HMDB0005007	Simvastatin	[H][C@]12[C@H](C[C@@H](C)C=C1C=C[C@H](C)[C@@H]2CC[C@@H]1C[C@@H](O)CC(=O)O1)OC(=O)C(C)(C)CC	RYMZZMVNJRMUDD-HGQWONQESA-N	C25H38O5	418.5662	418.271924326
HMDB0005010	Sertraline	CN[C@H]1CC[C@@H](C2=CC(Cl)=C(Cl)C=C2)C2=CC=CC=C12	VGKDLMBJGBXTGI-SJCJKPOMSA-N	C17H17Cl2N	306.23	305.073804963
HMDB0005014	Celecoxib	CC1=CC=C(C=C1)C1=CC(=NN1C1=CC=C(C=C1)S(N)(=O)=O)C(F)(F)F	RZEKVGVHFLEQIL-UHFFFAOYSA-N	C17H14F3N3O2S	381.372	381.075882012
HMDB0005015	Gabapentin	NCC1(CC(O)=O)CCCCC1	UGJMXCAKCUNAIE-UHFFFAOYSA-N	C9H17NO2	171.2368	171.125928793
HMDB0005016	Venlafaxine	COC1=CC=C(C=C1)C(CN(C)C)C1(O)CCCCC1	PNVNVHUZROJLTJ-UHFFFAOYSA-N	C17H27NO2	277.4018	277.204179113
HMDB0005017	Pantoprazole	COC1=C(OC)C(CS(=O)C2=NC3=C(N2)C=C(OC(F)F)C=C3)=NC=C1	IQPSEEYGBUAQFF-UHFFFAOYSA-N	C16H15F2N3O4S	383.37	383.075133083
HMDB0005021	Quetiapine	OCCOCCN1CCN(CC1)C1=NC2=CC=CC=C2SC2=CC=CC=C12	URKOMYMAXPYINW-UHFFFAOYSA-N	C21H25N3O2S	383.507	383.166747749
HMDB0005028	Escitalopram	CN(C)CCC[C@]1(OCC2=C1C=CC(=C2)C#N)C1=CC=C(F)C=C1	WSEQXVZVJXJVFP-FQEVSTJZSA-N	C20H21FN2O	324.3919	324.163791509
HMDB0005034	Topiramate	[H][C@@]12CO[C@@]3(COS(N)(=O)=O)OC(C)(C)O[C@@]3([H])[C@]1([H])OC(C)(C)O2	KJADKKWYZYXHBB-XBWDGYHZSA-N	C12H21NO8S	339.362	339.098787343
HMDB0005045	15(S)-Hydroxyeicosatrienoic acid	CCCCC[C@H](O)\C=C\C=C/C\C=C/CCCCCCC(O)=O	IUKXMNDGTWTNTP-OAHXIXLCSA-N	C20H34O3	322.4822	322.250794954
HMDB0005047	(9E,11E)-Octadecadienoic acid	CCCCCC\C=C\C=C\CCCCCCCC(O)=O	JBYXPOFIGCOSSB-XBLVEGMJSA-N	C18H32O2	280.4455	280.240230268
HMDB0005049	10-Nitrolinoleic acid	CCCCC\C=C/C\C(=C/CCCCCCCC(O)=O)[N+]([O-])=O	LELVHAQTWXTCLY-XYWKCAQWSA-N	C18H31NO4	325.443	325.225308485
HMDB0005056	Enterodiol	OC[C@H](CC1=CC(O)=CC=C1)[C@H](CO)CC1=CC(O)=CC=C1	DWONJCNDULPHLV-HOTGVXAUSA-N	C18H22O4	302.3649	302.151809192
HMDB0005060	Eicosadienoic acid	CCCCC\C=C/C\C=C/CCCCCCCCCC(O)=O	XSXIVVZCUAHUJO-HZJYTTRNSA-N	C20H36O2	308.4986	308.271530396
HMDB0005065	Oleoylcarnitine	CCCCCCCC\C=C/CCCCCCCC(=O)O[C@H](CC(O)=O)C[N+](C)(C)C	IPOLTUVFXFHAHI-WHIOSMTNSA-O	C25H48NO4	426.661	426.35778545
HMDB0005066	Tetradecanoylcarnitine	CCCCCCCCCCCCCC(=O)O[C@H](CC(O)=O)C[N+](C)(C)C	PSHXNVGSVNEJBD-LJQANCHMSA-O	C21H42NO4	372.569	372.310835257
HMDB0005073	Leukotriene B5	CC\C=C/C\C=C/C[C@@H](O)\C=C\C=C\C=C/[C@@H](O)CCCC(O)=O	BISQPGCQOHLHQK-HDNPQISLSA-N	C20H30O4	334.4498	334.214409448
HMDB0005079	15-Deoxy-d-12,14-PGJ2	CCCCC\C=C\C=C1/[C@@H](C\C=C/CCCC(O)=O)C=CC1=O	VHRUMKCAEVRUBK-GODQJPCRSA-N	C20H28O3	316.4345	316.203844762
HMDB0005081	5-HEPE	CC\C=C/C\C=C/C\C=C/C\C=C/C=C/C(O)CCCC(O)=O	FTAGQROYQYQRHF-FCWZHQICSA-N	C20H30O3	318.4504	318.219494826
HMDB0005083	8-Isoprostaglandin F2a	CCCCC[C@H](O)\C=C\[C@H]1[C@H](O)C[C@H](O)[C@H]1C\C=C/CCCC(O)=O	PXGPLTODNUVGFL-NAPLMKITSA-N	C20H34O5	354.481	354.240624198
HMDB0005087	6-trans-Leukotriene B4	CCCCC\C=C/C[C@@H](O)\C=C\C=C\C=C\[C@@H](O)CCCC(O)=O	VNYSSYRCGWBHLG-UKNWISKWSA-N	C20H32O4	336.4657	336.230059512
HMDB0005088	6-trans-12-epi-Leukotriene B4	CCCCC\C=C/C[C@H](O)\C=C\C=C\C=C\[C@@H](O)CCCC(O)=O	VNYSSYRCGWBHLG-CTOJTRLNSA-N	C20H32O4	336.4657	336.230059512
HMDB0005095	11-trans-Leukotriene C4	CCCCC\C=C/C\C=C\C=C\C=C\[C@@H](SC[C@H](NC(=O)CC[C@H](N)C(O)=O)C(=O)NCC(O)=O)[C@@H](O)CCCC(O)=O	GWNVDXQDILPJIG-CCHJCNDSSA-N	C30H47N3O9S	625.774	625.303300807
HMDB0005096	N-Arachidonoylglycine	CCCCC\C=C/C\C=C/C\C=C/C\C=C/CCCC(=O)NCC(O)=O	YLEARPUNMCCKMP-DOFZRALJSA-N	C22H35NO3	361.5182	361.261693991
HMDB0005099	Thromboxane B3	CC\C=C\CC(O)\C=C\C1OC(O)CC(O)C1C\C=C\CCCC(O)=O	OYPPJMLKAYYWHH-OHVJZDGFSA-N	C20H32O6	368.4645	368.219888756
HMDB0005102	Prostaglandin D1	CCCCC[C@H](O)\C=C\[C@@H]1[C@@H](CCCCCCC(O)=O)[C@@H](O)CC1=O	CIMMACURCPXICP-PNQRDDRVSA-N	C20H34O5	354.481	354.240624198
HMDB0005176	Dolichol-20	CC(CCO)CC\C=C(/C)CC\C=C(/C)CC\C=C(/C)CC\C=C(/C)CC\C=C(\C)CC\C=C(/C)CC\C=C(/C)CC\C=C(/C)CC\C=C(/C)CC\C=C(/C)CC\C=C(/C)CC\C=C(/C)CC\C=C(/C)CC\C=C(\C)CC\C=C(/C)CC\C=C(/C)CC\C=C(/C)CC\C=C(/C)CCC=C(C)C	KEVPZUBEAUSPNJ-OYHKHEHLSA-N	C100H164O	1382.3716	1381.27821987
HMDB0005189	CE(18:1(11Z))	CCCCCC\C=C/CCCCCCCCCC(=O)O[C@H]1CC[C@]2(C)C3CC[C@]4(C)C(CCC4C3CC=C2C1)[C@H](C)CCCC(C)C	BNQAKMBVXYXXED-XZMNDPPTSA-N	C45H78O2	651.0996	650.60018174
HMDB0005199	(R)-Salsolinol	CC1NCCC2=C1C=C(O)C(O)=C2	IBRKLUSXDYATLG-UHFFFAOYSA-N	C10H13NO2	179.2157	179.094628665
HMDB0005357	TG(16:0_34:0)	[H][C@](COC(=O)CCCCCCCCCCCCCCC)(COC(=O)CCCCCCCCCCCCCCCCC)OC(=O)CCCCCCCCCCCCCCC	DQKMNCLZNGAXNX-DPDRHGIRSA-N	C53H102O6	835.393	834.767641004
HMDB0005359	TG(16:0_32:1)	[H][C@](COC(=O)CCCCCCCCCCCCCCC)(COC(=O)CCCCCCC\C=C/CCCCCC)OC(=O)CCCCCCCCCCCCCCC	FEKLSEFRUGWUOS-DNFNVERNSA-N	C51H96O6	805.323	804.720690811
HMDB0005360	TG(16:0_34:1)	[H][C@](COC(=O)CCCCCCCCCCCCCCC)(COC(=O)CCCCCCC\C=C/CCCCCCCC)OC(=O)CCCCCCCCCCCCCCC	YHMDGPZOSGBQRH-OIVKDUIRSA-N	C53H100O6	833.377	832.75199094
HMDB0005361	TG(16:0/16:0/20:1(11Z))	[H][C@](COC(=O)CCCCCCCCCCCCCCC)(COC(=O)CCCCCCCCC\C=C/CCCCCCCC)OC(=O)CCCCCCCCCCCCCCC	XRTUKMLVVRMOLM-LSPMGEJTSA-N	C55H104O6	861.431	860.783291069
HMDB0005362	TG(16:0_34:2)	[H][C@](COC(=O)CCCCCCCCCCCCCCC)(COC(=O)CCCCCCC\C=C/C\C=C/CCCCC)OC(=O)CCCCCCCCCCCCCCC	MTWYSKGJIDFSRC-SOEJSTAXSA-N	C53H98O6	831.361	830.736340876
HMDB0005363	TG(16:0_36:4)	[H][C@](COC(=O)CCCCCCCCCCCCCCC)(COC(=O)CCC\C=C/C\C=C/C\C=C/C\C=C/CCCCC)OC(=O)CCCCCCCCCCCCCCC	FTMDHBKIGZUTJX-VXJUCHSASA-N	C55H98O6	855.383	854.736340876
HMDB0005367	TG(16:0/18:0/18:1(9Z))	[H][C@](COC(=O)CCCCCCCCCCCCCCC)(COC(=O)CCCCCCC\C=C/CCCCCCCC)OC(=O)CCCCCCCCCCCCCCCCC	NPCZZYKITFKRQZ-GUSWDXMPSA-N	C55H104O6	861.431	860.783291069
HMDB0005369	TG(16:0_36:2)	[H][C@](COC(=O)CCCCCCCCCCCCCCC)(COC(=O)CCCCCCC\C=C/C\C=C/CCCCC)OC(=O)CCCCCCCCCCCCCCCCC	MDCUASFVKLEFPW-NXNLMSDJSA-N	C55H102O6	859.415	858.767641004
HMDB0005370	TG(16:0_38:4)	[H][C@](COC(=O)CCCCCCCCCCCCCCC)(COC(=O)CCC\C=C/C\C=C/C\C=C/C\C=C/CCCCC)OC(=O)CCCCCCCCCCCCCCCCC	IBSUTTNKAUSOHR-WPQPACDXSA-N	C57H102O6	883.437	882.767641004
HMDB0005374	TG(16:0/16:1(9Z)/18:0)	[H][C@](COC(=O)CCCCCCCCCCCCCCC)(COC(=O)CCCCCCCCCCCCCCCCC)OC(=O)CCCCCCC\C=C/CCCCCC	YSNGWXHIKNKBNE-SMYBAFMESA-N	C53H100O6	833.377	832.75199094
HMDB0005375	TG(16:0/16:1(9Z)/20:0)	[H][C@](COC(=O)CCCCCCCCCCCCCCC)(COC(=O)CCCCCCCCCCCCCCCCCCC)OC(=O)CCCCCCC\C=C/CCCCCC	XFUMCVMRUALVIH-CUWXFNSGSA-N	C55H104O6	861.431	860.783291069
HMDB0005376	TG(16:0_32:2)	[H][C@](COC(=O)CCCCCCCCCCCCCCC)(COC(=O)CCCCCCC\C=C/CCCCCC)OC(=O)CCCCCCC\C=C/CCCCCC	RUOVJPPUXXFZPC-JMWCFZJPSA-N	C51H94O6	803.307	802.705040747
HMDB0005377	TG(16:0/16:1(9Z)/18:1(9Z))	[H][C@](COC(=O)CCCCCCCCCCCCCCC)(COC(=O)CCCCCCC\C=C/CCCCCCCC)OC(=O)CCCCCCC\C=C/CCCCCC	TWJCMQZMAPGUSG-XPIXCONXSA-N	C53H98O6	831.361	830.736340876
HMDB0005378	TG(16:0/16:1(9Z)/20:1(11Z))	[H][C@](COC(=O)CCCCCCCCCCCCCCC)(COC(=O)CCCCCCCCC\C=C/CCCCCCCC)OC(=O)CCCCCCC\C=C/CCCCCC	IHIYITLVGJUTBO-WGCGJZOHSA-N	C55H102O6	859.415	858.767641004
HMDB0005379	TG(16:0_34:3)	[H][C@](COC(=O)CCCCCCCCCCCCCCC)(COC(=O)CCCCCCC\C=C/C\C=C/CCCCC)OC(=O)CCCCCCC\C=C/CCCCCC	HDFLQJUGWGNORO-NSVHLBAISA-N	C53H96O6	829.345	828.720690811
HMDB0005380	TG(16:0_36:5)	[H][C@](COC(=O)CCCCCCCCCCCCCCC)(COC(=O)CCC\C=C/C\C=C/C\C=C/C\C=C/CCCCC)OC(=O)CCCCCCC\C=C/CCCCCC	BURBQZUNMNAKMA-RAKRAUFVSA-N	C55H96O6	853.367	852.720690811
HMDB0005382	TG(16:0/18:1(9Z)/18:1(9Z))	[H][C@](COC(=O)CCCCCCCCCCCCCCC)(COC(=O)CCCCCCC\C=C/CCCCCCCC)OC(=O)CCCCCCC\C=C/CCCCCCCC	JFISYPWOVQNHLS-HMOYFKASSA-N	C55H102O6	859.415	858.767641004
HMDB0005383	TG(16:0_38:2)	[H][C@](COC(=O)CCCCCCCCCCCCCCC)(COC(=O)CCCCCCCCC\C=C/CCCCCCCC)OC(=O)CCCCCCC\C=C/CCCCCCCC	FPUBLSPUCGHELU-VMQTVZDXSA-N	C57H106O6	887.469	886.798941133
HMDB0005384	TG(16:0_36:3)	[H][C@](COC(=O)CCCCCCCCCCCCCCC)(COC(=O)CCCCCCC\C=C/C\C=C/CCCCC)OC(=O)CCCCCCC\C=C/CCCCCCCC	KGLAHZTWGPHKFF-OCHJDYJZSA-N	C55H100O6	857.399	856.75199094
HMDB0005385	TG(16:0_38:5)	[H][C@](COC(=O)CCCCCCCCCCCCCCC)(COC(=O)CCC\C=C/C\C=C/C\C=C/C\C=C/CCCCC)OC(=O)CCCCCCC\C=C/CCCCCCCC	KKABVOCYVJCRKP-LFLUISAQSA-N	C57H100O6	881.421	880.75199094
HMDB0005388	TG(16:0/18:2(9Z,12Z)/20:0)	[H][C@](COC(=O)CCCCCCCCCCCCCCC)(COC(=O)CCCCCCCCCCCCCCCCCCC)OC(=O)CCCCCCC\C=C/C\C=C/CCCCC	KWUMWJZHUAQZMT-DSBSTBFVSA-N	C57H106O6	887.469	886.798941133
HMDB0005389	TG(16:0_38:3)	[H][C@](COC(=O)CCCCCCCCCCCCCCC)(COC(=O)CCCCCCCCC\C=C/CCCCCCCC)OC(=O)CCCCCCC\C=C/C\C=C/CCCCC	YZEDZPDPXZLZNB-ZWFWDJCYSA-N	C57H104O6	885.453	884.783291069
HMDB0005390	TG(16:0/18:2(9Z,12Z)/18:2(9Z,12Z))	[H][C@](COC(=O)CCCCCCCCCCCCCCC)(COC(=O)CCCCCCC\C=C/C\C=C/CCCCC)OC(=O)CCCCCCC\C=C/C\C=C/CCCCC	LXAWUIOWWNQCQA-QOFSRLOCSA-N	C55H98O6	855.383	854.736340876
HMDB0005391	TG(16:0_38:6)	[H][C@](COC(=O)CCCCCCCCCCCCCCC)(COC(=O)CCC\C=C/C\C=C/C\C=C/C\C=C/CCCCC)OC(=O)CCCCCCC\C=C/C\C=C/CCCCC	NIQCHCDUIPSWDJ-NMAMUASOSA-N	C57H98O6	879.405	878.736340876
HMDB0005397	TG(18:0_36:2)	[H][C@](COC(=O)CCCCCCCCCCCCCCCCC)(COC(=O)CCCCCCC\C=C/C\C=C/CCCCC)OC(=O)CCCCCCCCCCCCCCCCC	ABFJWRKPWCFTQP-KJFPCCCASA-N	C57H106O6	887.469	886.798941133
HMDB0005403	TG(18:0/18:1(9Z)/18:1(9Z))	[H][C@](COC(=O)CCCCCCCCCCCCCCCCC)(COC(=O)CCCCCCC\C=C/CCCCCCCC)OC(=O)CCCCCCC\C=C/CCCCCCCC	RYNHWWNZNIGDAQ-WNMJAFDRSA-N	C57H106O6	887.469	886.798941133
HMDB0005405	TG(18:0_36:3)	[H][C@](COC(=O)CCCCCCCCCCCCCCCCC)(COC(=O)CCCCCCC\C=C/C\C=C/CCCCC)OC(=O)CCCCCCC\C=C/CCCCCCCC	CNGSOZKJBWHOEG-XSLCMLJKSA-N	C57H104O6	885.453	884.783291069
HMDB0005411	TG(18:0_36:4)	[H][C@](COC(=O)CCCCCCCCCCCCCCCCC)(COC(=O)CCCCCCC\C=C/C\C=C/CCCCC)OC(=O)CCCCCCC\C=C/C\C=C/CCCCC	PJHDLKOEJMDTBE-YWDBEOBSSA-N	C57H102O6	883.437	882.767641004
HMDB0005412	TG(18:0_38:6)	[H][C@](COC(=O)CCCCCCCCCCCCCCCCC)(COC(=O)CCC\C=C/C\C=C/C\C=C/C\C=C/CCCCC)OC(=O)CCCCCCC\C=C/C\C=C/CCCCC	CKEOSPBKHRUVTN-WDVRSESKSA-N	C59H102O6	907.459	906.767641004
HMDB0005419	TG(20:0/20:1(11Z)/20:4(5Z,8Z,11Z,14Z))	[H][C@](COC(=O)CCCCCCCCCCCCCCCCCCC)(COC(=O)CCC\C=C/C\C=C/C\C=C/C\C=C/CCCCC)OC(=O)CCCCCCCCC\C=C/CCCCCCCC	VRTWSWFWQKBUDP-ZWVRCNAISA-N	C63H112O6	965.583	964.845891326
HMDB0005421	TG(16:1(9Z)/18:0/18:0)	[H][C@@](COC(=O)CCCCCCCCCCCCCCCCC)(COC(=O)CCCCCCC\C=C/CCCCCC)OC(=O)CCCCCCCCCCCCCCCCC	CDKITPQUODTFLF-CUWXFNSGSA-N	C55H104O6	861.431	860.783291069
HMDB0005423	TG(16:1(9Z)/18:0/18:1(9Z))	[H][C@](COC(=O)CCCCCCC\C=C/CCCCCC)(COC(=O)CCCCCCC\C=C/CCCCCCCC)OC(=O)CCCCCCCCCCCCCCCCC	SZXNLYZNXCGSMY-QCDITCLJSA-N	C55H102O6	859.415	858.767641004
HMDB0005424	TG(16:1(9Z)/18:0/20:1(11Z))	[H][C@@](COC(=O)CCCCCCCCC\C=C/CCCCCCCC)(COC(=O)CCCCCCC\C=C/CCCCCC)OC(=O)CCCCCCCCCCCCCCCCC	MMEBJAFEPYJMGH-QUNGEIKTSA-N	C57H106O6	887.469	886.798941133
HMDB0005425	TG(16:1(9Z)/18:0/18:2(9Z,12Z))	[H][C@](COC(=O)CCCCCCC\C=C/CCCCCC)(COC(=O)CCCCCCC\C=C/C\C=C/CCCCC)OC(=O)CCCCCCCCCCCCCCCCC	HLYOUKKBNQIMLH-WJGOVXLHSA-N	C55H100O6	857.399	856.75199094
HMDB0005426	TG(16:1(9Z)/18:0/20:4(5Z,8Z,11Z,14Z))	[H][C@](COC(=O)CCCCCCC\C=C/CCCCCC)(COC(=O)CCC\C=C/C\C=C/C\C=C/C\C=C/CCCCC)OC(=O)CCCCCCCCCCCCCCCCC	ITWBZDOMDJKFCH-YDOBIKPESA-N	C57H100O6	881.421	880.75199094
HMDB0005430	TG(16:1(9Z)/16:1(9Z)/18:0)	[H][C@@](COC(=O)CCCCCCCCCCCCCCCCC)(COC(=O)CCCCCCC\C=C/CCCCCC)OC(=O)CCCCCCC\C=C/CCCCCC	QEZWFCZNHWUARW-COINXZMHSA-N	C53H98O6	831.361	830.736340876
HMDB0005431	TG(16:1(9Z)/16:1(9Z)/20:0)	[H][C@@](COC(=O)CCCCCCCCCCCCCCCCCCC)(COC(=O)CCCCCCC\C=C/CCCCCC)OC(=O)CCCCCCC\C=C/CCCCCC	KKJVTOLWRSMFEP-HMQGRVOVSA-N	C55H102O6	859.415	858.767641004
HMDB0005433	TG(16:1(9Z)/16:1(9Z)/18:1(9Z))	[H][C@](COC(=O)CCCCCCC\C=C/CCCCCC)(COC(=O)CCCCCCC\C=C/CCCCCCCC)OC(=O)CCCCCCC\C=C/CCCCCC	UFHNZOACKFBCOM-FJPVJUSQSA-N	C53H96O6	829.345	828.720690811
HMDB0005434	TG(16:1(9Z)/16:1(9Z)/20:1(11Z))	[H][C@@](COC(=O)CCCCCCCCC\C=C/CCCCCCCC)(COC(=O)CCCCCCC\C=C/CCCCCC)OC(=O)CCCCCCC\C=C/CCCCCC	YCIPIGLQWOQUJK-GJRCKUEISA-N	C55H100O6	857.399	856.75199094
HMDB0005435	TG(16:1(9Z)/16:1(9Z)/18:2(9Z,12Z))	[H][C@](COC(=O)CCCCCCC\C=C/CCCCCC)(COC(=O)CCCCCCC\C=C/C\C=C/CCCCC)OC(=O)CCCCCCC\C=C/CCCCCC	PVMBAGXWHHZKFP-UMJFRGJPSA-N	C53H94O6	827.329	826.705040747
HMDB0005437	TG(16:1(9Z)/18:1(9Z)/20:0)	[H][C@@](COC(=O)CCCCCCCCCCCCCCCCCCC)(COC(=O)CCCCCCC\C=C/CCCCCC)OC(=O)CCCCCCC\C=C/CCCCCCCC	INYBBHQUSIBINH-PBQHXTIFSA-N	C57H106O6	887.469	886.798941133
HMDB0005438	TG(16:1(9Z)/18:1(9Z)/18:1(9Z))	[H][C@](COC(=O)CCCCCCC\C=C/CCCCCC)(COC(=O)CCCCCCC\C=C/CCCCCCCC)OC(=O)CCCCCCC\C=C/CCCCCCCC	YBWITEZBUYUNFC-JZBMGIQCSA-N	C55H100O6	857.399	856.75199094
HMDB0005439	TG(16:1(9Z)/18:1(9Z)/20:1(11Z))	[H][C@@](COC(=O)CCCCCCCCC\C=C/CCCCCCCC)(COC(=O)CCCCCCC\C=C/CCCCCC)OC(=O)CCCCCCC\C=C/CCCCCCCC	OVEMPQUFJMCLKI-XYSPBAOWSA-N	C57H104O6	885.453	884.783291069
HMDB0005440	TG(16:1(9Z)/18:1(9Z)/18:2(9Z,12Z))	[H][C@](COC(=O)CCCCCCC\C=C/CCCCCC)(COC(=O)CCCCCCC\C=C/C\C=C/CCCCC)OC(=O)CCCCCCC\C=C/CCCCCCCC	WHSWXEYWNPTUPW-JRKROUSYSA-N	C55H98O6	855.383	854.736340876
HMDB0005441	TG(16:1(9Z)/18:1(9Z)/20:4(5Z,8Z,11Z,14Z))	[H][C@](COC(=O)CCCCCCC\C=C/CCCCCC)(COC(=O)CCC\C=C/C\C=C/C\C=C/C\C=C/CCCCC)OC(=O)CCCCCCC\C=C/CCCCCCCC	CDNDFDKFZBPPFW-DZTVDHQXSA-N	C57H98O6	879.405	878.736340876
HMDB0005443	TG(16:1(9Z)/20:1(11Z)/20:4(5Z,8Z,11Z,14Z))	[H][C@](COC(=O)CCCCCCC\C=C/CCCCCC)(COC(=O)CCC\C=C/C\C=C/C\C=C/C\C=C/CCCCC)OC(=O)CCCCCCCCC\C=C/CCCCCCCC	NNCCJKNBYUHUAL-VYFMULNHSA-N	C59H102O6	907.459	906.767641004
HMDB0005444	TG(16:1(9Z)/18:2(9Z,12Z)/20:0)	[H][C@@](COC(=O)CCCCCCCCCCCCCCCCCCC)(COC(=O)CCCCCCC\C=C/CCCCCC)OC(=O)CCCCCCC\C=C/C\C=C/CCCCC	MSQBYCWSXAUJHK-YNOLVQETSA-N	C57H104O6	885.453	884.783291069
HMDB0005445	TG(16:1(9Z)/18:2(9Z,12Z)/20:1(11Z))	[H][C@@](COC(=O)CCCCCCCCC\C=C/CCCCCCCC)(COC(=O)CCCCCCC\C=C/CCCCCC)OC(=O)CCCCCCC\C=C/C\C=C/CCCCC	SZYBCITYDACFEY-DPJFVPNFSA-N	C57H102O6	883.437	882.767641004
HMDB0005446	TG(16:1(9Z)/18:2(9Z,12Z)/18:2(9Z,12Z))	[H][C@](COC(=O)CCCCCCC\C=C/CCCCCC)(COC(=O)CCCCCCC\C=C/C\C=C/CCCCC)OC(=O)CCCCCCC\C=C/C\C=C/CCCCC	CQZAAIKPSLHIBC-CUQDGRJASA-N	C55H96O6	853.367	852.720690811
HMDB0005455	TG(18:1(9Z)/18:1(9Z)/18:2(9Z,12Z))	[H][C@](COC(=O)CCCCCCC\C=C/CCCCCCCC)(COC(=O)CCCCCCC\C=C/C\C=C/CCCCC)OC(=O)CCCCCCC\C=C/CCCCCCCC	JTMWOTXEVWLTTO-VYOWPWJFSA-N	C57H102O6	883.437	882.767641004
HMDB0005456	TG(18:1(9Z)/18:1(9Z)/20:4(5Z,8Z,11Z,14Z))	[H][C@](COC(=O)CCCCCCC\C=C/CCCCCCCC)(COC(=O)CCC\C=C/C\C=C/C\C=C/C\C=C/CCCCC)OC(=O)CCCCCCC\C=C/CCCCCCCC	CKSBRWXVWDFKJD-FSYQSAIDSA-N	C59H102O6	907.459	906.767641004
HMDB0005461	TG(18:1(9Z)/18:2(9Z,12Z)/18:2(9Z,12Z))	[H][C@](COC(=O)CCCCCCC\C=C/CCCCCCCC)(COC(=O)CCCCCCC\C=C/C\C=C/CCCCC)OC(=O)CCCCCCC\C=C/C\C=C/CCCCC	VVEBTVMJPTZDHO-FVLXJHNRSA-N	C57H100O6	881.421	880.75199094
HMDB0005474	TG(18:2(9Z,12Z)/18:2(9Z,12Z)/18:2(9Z,12Z))	[H]C(COC(=O)CCCCCCC\C=C/C\C=C/CCCCC)(COC(=O)CCCCCCC\C=C/C\C=C/CCCCC)OC(=O)CCCCCCC\C=C/C\C=C/CCCCC	HBOQXIRUPVQLKX-BBWANDEASA-N	C57H98O6	879.3844	878.736340868
HMDB0005760	Dihydrodaidzein	OC1=CC=C(C=C1)C1COC2=C(C=CC(O)=C2)C1=O	JHYXBPPMXZIHKG-UHFFFAOYSA-N	C15H12O4	256.2534	256.073558872
HMDB0005770	Tuftsin	C[C@@H](O)[C@H](N)C(=O)NC(CCCCN)C(=O)N1CCC[C@H]1C(=O)N[C@@H](CCCNC(N)=N)C(O)=O	IESDGNYHXIOKRW-NNFXCFJSSA-N	C21H40N8O6	500.5923	500.307081052
HMDB0005781	Glycitein	COC1=C(O)C=C2OC=C(C(=O)C2=C1)C1=CC=C(O)C=C1	DXYUAIFZCFRPTH-UHFFFAOYSA-N	C16H12O5	284.267	284.068473486
HMDB0005782	Hesperetin	COC1=C(O)C=C(C=C1)[C@@H]1CC(=O)C2=C(O)C=C(O)C=C2O1	AIONOLUJZLIMTK-AWEZNQCLSA-N	C16H14O6	302.2788	302.07903818
HMDB0005784	Hydroxytyrosol	OCCC1=CC=C(O)C(O)=C1	JUUBCHWRXWPFFH-UHFFFAOYSA-N	C8H10O3	154.1632	154.062994186
HMDB0005789	Tetrahydrocurcumin	COC1=CC(CCC(=O)CC(=O)CCC2=CC(OC)=C(O)C=C2)=CC=C1O	LBTVHXHERHESKG-UHFFFAOYSA-N	C21H24O6	372.4117	372.1572885
HMDB0005792	Sulforaphane	CS(=O)CCCCN=C=S	SUVMJBTUFCVSAD-UHFFFAOYSA-N	C6H11NOS2	177.288	177.028205359
HMDB0005794	Quercetin	OC1=CC(O)=C2C(OC(=C(O)C2=O)C2=CC(O)=C(O)C=C2)=C1	REFJWTPEDVJJIY-UHFFFAOYSA-N	C15H10O7	302.2357	302.042652674
HMDB0005800	Luteolin	OC1=CC2=C(C(O)=C1)C(=O)C=C(O2)C1=CC=C(O)C(O)=C1	IQPNAANSBPBGFQ-UHFFFAOYSA-N	C15H10O6	286.2363	286.047738052
HMDB0005801	Kaempferol	OC1=CC=C(C=C1)C1=C(O)C(=O)C2=C(O)C=C(O)C=C2O1	IYRMWMYZSQPJKC-UHFFFAOYSA-N	C15H10O6	286.2363	286.047738052
HMDB0005807	Gallic acid	OC(=O)C1=CC(O)=C(O)C(O)=C1	LNTHITQWFMADLM-UHFFFAOYSA-N	C7H6O5	170.12	170.021523293
HMDB0005808	Formononetin	COC1=CC=C(C=C1)C1=COC2=C(C=CC(O)=C2)C1=O	HKQYGTCOTHHOMP-UHFFFAOYSA-N	C16H12O4	268.268	268.073558866
HMDB0005809	Eugenol	COC1=CC(CC=C)=CC=C1O	RRAFCDWBNXTKKO-UHFFFAOYSA-N	C10H12O2	164.2011	164.083729628
HMDB0005810	Eriodictyol	OC1=CC(O)=C2C(=O)C[C@H](OC2=C1)C1=CC=C(O)C(O)=C1	SBHXYTNGIZCORC-ZDUSSCGKSA-N	C15H12O6	288.2522	288.063388116
HMDB0005821	beta-Cortol	[H][C@@]12CC[C@](O)([C@H](O)CO)[C@@]1(C)C[C@H](O)[C@@]1([H])[C@@]2([H])CC[C@]2([H])C[C@H](O)CC[C@]12C	FFPUNPBUZDTHJI-ZFOKFBPFSA-N	C21H36O5	368.5075	368.256274262
HMDB0005831	Sorbitol-6-phosphate	OCC(O)C(O)C(O)C(O)COP(O)(O)=O	GACTWZZMVMUKNG-UHFFFAOYSA-N	C6H15O9P	262.1517	262.04536859
HMDB0005843	Allyl isothiocyanate	C=CCN=C=S	ZOJBYZNEUISWFT-UHFFFAOYSA-N	C4H5NS	99.154	99.014269855
HMDB0005886	19-Noretiocholanolone	[H][C@@]12CCC(=O)[C@@]1(C)CC[C@@]1([H])[C@@]2([H])CC[C@]2([H])C[C@H](O)CC[C@]12[H]	UOUIARGWRPHDBX-DHMVHTBWSA-N	C18H28O2	276.4137	276.20893014
HMDB0005897	Dihydrogenistein	OC1=CC=C(C=C1)C1COC2=CC(O)=CC(O)=C2C1=O	UQGVUYNHDKMLSE-UHFFFAOYSA-N	C15H12O5	272.2528	272.068473494
HMDB0005923	N4-Acetylcytidine	CC(=O)NC1=NC(=O)N(C=C1)[C@@H]1O[C@H](CO)[C@@H](O)[C@H]1O	NIDVTARKFBZMOT-PEBGCTIMSA-N	C11H15N3O6	285.2533	285.096085227
HMDB0005949	Lithium	[Li+]	HBBGRARXTFLTSG-UHFFFAOYSA-N	Li	6.941	7.016004049
HMDB0005960	D-Pipecolic acid	OC(=O)[C@H]1CCCCN1	HXEACLLIILLPRG-RXMQYKEDSA-N	C6H11NO2	129.157	129.078978601
HMDB0005972	Tetrahydrodeoxycortisol	[H][C@@]12CC[C@](O)(C(=O)CO)[C@@]1(C)CC[C@@]1([H])[C@@]2([H])CC[C@]2([H])C[C@H](O)CC[C@]12C	UPTAPIKFKZGAGM-FAIYVORSSA-N	C21H34O4	350.4923	350.245709576
HMDB0005973	Dimethyltryptamine	CN(C)CCC1=CNC2=CC=CC=C12	DMULVCHRPCFFGV-UHFFFAOYSA-N	C12H16N2	188.2688	188.131348522
HMDB0005994	Hexanal	CCCCCC=O	JARKCYVAAOWBJS-UHFFFAOYSA-N	C6H12O	100.1589	100.088815006
HMDB0005998	20-Hydroxyeicosatetraenoic acid	OCCCCC\C=C/C\C=C/C\C=C/C\C=C/CCCC(O)=O	NNDIXBJHNLFJJP-DTLRTWKJSA-N	C20H32O3	320.4663	320.23514489
HMDB0006024	Mevalonolactone	C[C@]1(O)CCOC(=O)C1	JYVXNLLUYHCIIH-LURJTMIESA-N	C6H10O3	130.1418	130.062994186
HMDB0006028	N-Acetylasparagine	CC(=O)N[C@@H](CC(N)=O)C(O)=O	HXFOXFJUNFFYMO-BYPYZUCNSA-N	C6H10N2O4	174.1546	174.064056818
HMDB0006029	N-Acetylglutamine	CC(=O)N[C@@H](CCC(N)=O)C(O)=O	KSMRODHGGIIXDV-YFKPBYRVSA-N	C7H12N2O4	188.1812	188.079706882
HMDB0006031	11-Ketoetiocholanolone	[H][C@@]12CCC(=O)[C@@]1(C)CC(=O)[C@@]1([H])[C@@]2([H])CC[C@]2([H])C[C@H](O)CC[C@]12C	IUNYGQONJQTULL-UKZLPJRTSA-N	C19H28O3	304.4238	304.203844762
HMDB0006037	8-Hydroxy-7-methylguanine	CN1C(=O)NC2=C1C(=O)N=C(N)N2	VHPXSVXJBWZORQ-UHFFFAOYSA-N	C6H7N5O2	181.1521	181.059974493
HMDB0006040	N2-Methylguanine	CNC1=NC(=O)C2=C(N1)N=CN2	SGSSKEDGVONRGC-UHFFFAOYSA-N	C6H7N5O	165.1527	165.065059871
HMDB0006049	O-Phosphotyrosine	N[C@@H](CC1=CC=C(OP(O)(O)=O)C=C1)C(O)=O	DCWXELXMIBXGTH-QMMMGPOBSA-N	C9H12NO6P	261.1684	261.040223633
HMDB0006059	20-Carboxy-leukotriene B4	O[C@@H](CCCC(O)=O)\C=C/C=C/C=C/[C@H](O)C\C=C/CCCCC(O)=O	SXWGPVJGNOLNHT-VFLUTPEKSA-N	C20H30O6	366.4486	366.204238692
HMDB0006070	Pregnanetriol	[H][C@@]12CC[C@](O)(C(C)O)[C@@]1(C)CC[C@@]1([H])[C@@]2([H])CC[C@]2([H])C[C@H](O)CC[C@]12C	SCPADBBISMMJAW-HWPIAJDMSA-N	C21H36O3	336.5087	336.266445018
HMDB0006078	Putreanine	[NH3+]CCCCNCCC(O)=O	BTSHXVLJDRJCMM-UHFFFAOYSA-O	C7H17N2O2	161.2221	161.129002798
HMDB0006088	scyllo-Inositol	O[C@H]1[C@H](O)[C@@H](O)[C@H](O)[C@@H](O)[C@@H]1O	CDAISMWEOUEBRE-CDRYSYESSA-N	C6H12O6	180.1559	180.063388116
HMDB0006095	3-Methylsulfinylpropyl isothiocyanate	CS(=O)CCCN=C=S	LELAOEBVZLPXAZ-UHFFFAOYSA-N	C5H9NOS2	163.261	163.012555295
HMDB0006101	Enterolactone	OC1=CC=CC(C[C@@H]2COC(=O)[C@H]2CC2=CC(O)=CC=C2)=C1	HVDGDHBAMCBBLR-PBHICJAKSA-N	C18H18O4	298.338	298.12050906
HMDB0006111	12-HETE	CCCCC\C=C/C[C@H](O)\C=C\C=C/C\C=C/CCCC(O)=O	ZNHVWPKMFKADKW-LQWMCKPYSA-N	C20H32O3	320.4663	320.23514489
HMDB0006112	Malondialdehyde	O=CCC=O	WSMYVTOQOOLQHP-UHFFFAOYSA-N	C3H4O2	72.0627	72.021129372
HMDB0006115	Benzaldehyde	O=CC1=CC=CC=C1	HUMNYLRZRPPJDN-UHFFFAOYSA-N	C7H6O	106.1219	106.041864814
HMDB0006116	3-Hydroxyhippuric acid	OC(=O)CNC(=O)C1=CC=CC(O)=C1	XDOFWFNMYJRHEW-UHFFFAOYSA-N	C9H9NO4	195.1721	195.053157781
HMDB0006117	APGPR Enterostatin	C[C@H](N)C(=O)N1CCC[C@H]1C(=O)NCC(=O)N1CCC[C@H]1C(=O)N[C@@H](CCCN=C(N)N)C(O)=O	ITZMJCSORYKOSI-AJNGGQMLSA-N	C21H36N8O6	496.5605	496.275780924
HMDB0006119	7beta-Hydroxycholesterol	[H][C@@]1(CC[C@@]2([H])[C@]3([H])[C@@H](O)C=C4C[C@@H](O)CC[C@]4(C)[C@@]3([H])CC[C@]12C)[C@H](C)CCCC(C)C	OYXZMSRRJOYLLO-KGZHIOMZSA-N	C27H46O2	402.6529	402.349780716
HMDB0006203	5-alpha-Dihydrotestosterone glucuronide	[H][C@@]12CC[C@H](O[C@]3([H])O[C@@H]([C@@H](O)[C@H](O)[C@H]3O)C(O)=O)[C@@]1(C)CC[C@@]1([H])[C@@]2([H])CC[C@@]2([H])CC(=O)CC[C@]12C	CLQMBSSRTBUNDV-CPKOJWPQSA-N	C25H38O8	466.5644	466.256668192
HMDB0006219	13-cis-Retinoic acid	C\C(\C=C\C1=C(C)CCCC1(C)C)=C/C=C/C(/C)=C\C(O)=O	SHGAZHPCJJPHSC-XFYACQKRSA-N	C20H28O2	300.4351	300.20893014
HMDB0006224	17-beta-Estradiol-3-glucuronide	[H][C@@]12CC[C@H](O)[C@@]1(C)CC[C@]1([H])C3=C(CC[C@@]21[H])C=C(O[C@@H]1O[C@@H]([C@@H](O)[C@H](O)[C@H]1O)C(O)=O)C=C3	MUOHJTRCBBDUOW-QXYWQCSFSA-N	C24H32O8	448.5061	448.209718
HMDB0006236	Phenylacetaldehyde	O=CCC1=CC=CC=C1	DTUQWGWMVIHBKE-UHFFFAOYSA-N	C8H8O	120.1485	120.057514878
HMDB0006245	18-Hydroxyarachidonic acid	CC[C@@H](O)CC\C=C/C\C=C/C\C=C/C\C=C/CCCC(O)=O	PPCHNRUZQWLEMF-LFFPGIGVSA-N	C20H32O3	320.4663	320.23514489
HMDB0006247	25-Hydroxycholesterol	[H]C12CC[C@H]([C@H](C)CCCC(C)(C)O)[C@@]1(C)CCC1([H])[C@@]2([H])CC=C2C[C@@H](O)CC[C@]12C	INBGSXNNRGWLJU-POAVOMIWSA-N	C27H46O2	402.6529	402.349780716
HMDB0006275	Dopamine 3-O-sulfate	NCCC1=CC(OS(O)(=O)=O)=C(O)C=C1	NZKRYJGNYPYXJZ-UHFFFAOYSA-N	C8H11NO5S	233.242	233.035793157
HMDB0006284	L-2,4-diaminobutyric acid	NCC[C@H](N)C(O)=O	OGNSCSPNOLGXSM-VKHMYHEASA-N	C4H10N2O2	118.1344	118.074227574
HMDB0006317	trans-Hexadec-2-enoyl carnitine	CCCCCCCCCCCCC\C=C\C(=O)OC(CC([O-])=O)C[N+](C)(C)C	SOYNLLDADLOGAM-ISLYRVAYSA-N	C23H43NO4	397.5918	397.319208869
HMDB0006327	alpha-Tocotrienol	CC(C)=CCC\C(C)=C\CC\C(C)=C\CC[C@]1(C)CCC2=C(C)C(O)=C(C)C(C)=C2O1	RZFHLOLGZPDCHJ-XZXLULOTSA-N	C29H44O2	424.6585	424.334130652
HMDB0006335	beta-Tocopherol	CC(C)CCC[C@@H](C)CCC[C@@H](C)CCC[C@]1(C)CCC2=C(C)C(O)=CC(C)=C2O1	WGVKWNUPNGFDFJ-DQCZWYHMSA-N	C28H48O2	416.6795	416.36543078
HMDB0006344	Phenylacetylglutamine	NC(=O)CC[C@H](NC(=O)CC1=CC=CC=C1)C(O)=O	JFLIEFSWGNOPJJ-JTQLQIEISA-N	C13H16N2O4	264.2771	264.11100701
HMDB0006372	L-Glyceric acid	OC[C@H](O)C(O)=O	RBNPOMFGQQGHHO-REOHCLBHSA-N	C3H6O4	106.0773	106.02660868
HMDB0006406	Ecgonine methyl ester	COC(=O)[C@@H]1C2CCC(C[C@@H]1O)N2C	QIQNNBXHAYSQRY-ABIFROTESA-N	C10H17NO3	199.2469	199.120843415
HMDB0006461	Linoelaidylcarnitine	CCCCC\C=C\C\C=C\CCCCCCCC(=O)O[C@H](CC(O)=O)C[N+](C)(C)C	MJLXQSQYKZWZCB-AKNKGCNLSA-O	C25H46NO4	424.645	424.342135385
HMDB0006465	Leukotriene F4	CCCCC\C=C/C\C=C/C=C/C=C/[C@@H](SC[C@H](NC(=O)CC[C@H](N)C(O)=O)C(O)=O)[C@@H](O)CCCC(O)=O	PYSODLWHFWCFLV-VJBFNVCUSA-N	C28H44N2O8S	568.723	568.281837084
HMDB0006468	4-Hydroxydebrisoquine	NC(=N)N1CC(O)C2=C(C1)C=CC=C2	AKFURXZANOMQBD-UHFFFAOYSA-N	C10H13N3O	191.2297	191.105862053
HMDB0006469	Linoleyl carnitine	CCCCC\C=C/C\C=C/CCCCCCCC(=O)O[C@H](CC(O)=O)C[N+](C)(C)C	MJLXQSQYKZWZCB-DQFWFXSYSA-O	C25H46NO4	424.645	424.342135385
HMDB0006478	Isovaleraldehyde	CC(C)CC=O	YGHRJJRRZDOVPD-UHFFFAOYSA-N	C5H10O	86.1323	86.073164942
HMDB0006483	D-Aspartic acid	N[C@H](CC(O)=O)C(O)=O	CKLJMWTZIZZHCS-UWTATZPHSA-N	C4H7NO4	133.1027	133.037507717
HMDB0006528	Docosapentaenoic acid (22n-3)	CC\C=C/C\C=C/C\C=C/C\C=C/C\C=C/CCCCCC(O)=O	YUFFSWGQGVEMMI-JLNKQSITSA-N	C22H34O2	330.5042	330.255880332
HMDB0006543	Debrisoquine	NC(=N)N1CCC2=CC=CC=C2C1	JWPGJSVJDAJRLW-UHFFFAOYSA-N	C10H13N3	175.2303	175.110947431
HMDB0006547	Stearidonic acid	CC\C=C/C\C=C/C\C=C/C\C=C/CCCCC(O)=O	JIWBIWFOSCKQMA-LTKCOYKYSA-N	C18H28O2	276.4137	276.20893014
HMDB0006552	Aflatoxin B1	[H][C@]12OC=C[C@@]1([H])C1=C(O2)C=C(OC)C2=C1OC(=O)C1=C2CCC1=O	OQIQSTLJSLGHID-WNWIJWBNSA-N	C17H12O6	312.2736	312.063388116
HMDB0006559	Heptaglutamyl folic acid	N[C@@H](CCC(O)=O)C(=O)OC(=O)C(N(C(=O)[C@@H](N)CCC(O)=O)C(=O)C1=CC=C(NCC2=NC3=C(N=C2)N=C(N)NC3=O)C=C1)(C(=O)[C@@H](N)CCC(O)=O)C(C(=O)[C@@H](N)CCC(O)=O)(C(=O)[C@@H](N)CCC(O)=O)C(C(O)=O)(C(=O)[C@@H](N)CCC(O)=O)C(=O)[C@@H](N)CCC(O)=O	KNLHIYYNBQALAI-IMYKNWLQSA-N	C54H68N14O27	1345.1953	1344.43783304
HMDB0006695	Prolylhydroxyproline	O[C@@H]1C[C@H](N(C1)C(=O)[C@@H]1CCCN1)C(O)=O	ONPXCLZMBSJLSP-CSMHCCOUSA-N	C10H16N2O4	228.245	228.11100701
HMDB0006707	Coenzyme Q9	COC1=C(OC)C(=O)C(C\C=C(/C)CC\C=C(/C)CC\C=C(/C)CC\C=C(/C)CC\C=C(/C)CC\C=C(/C)CC\C=C(/C)CC\C=C(/C)CCC=C(C)C)=C(C)C1=O	UUGXJSBPSRROMU-WJNLUYJISA-N	C54H82O4	795.2265	794.621311112
HMDB0006733	CE(22:6(4Z,7Z,10Z,13Z,16Z,19Z))	CC\C=C/C\C=C/C\C=C/C\C=C/C\C=C/C\C=C/CCC(=O)O[C@H]1CC[C@]2(C)C3CC[C@]4(C)C(CCC4C3CC=C2C1)[C@H](C)CCCC(C)C	VOEVEGPMRIYYKC-IWVSHIRDSA-N	C49H76O2	697.1265	696.584531676
HMDB0006734	CE(20:2(6Z,9Z))	CCCCC\C=C/C\C=C/CCCCCCCCCC(=O)O[C@H]1CC[C@]2(C)C3CC[C@]4(C)C(CCC4C3CC=C2C1)[C@H](C)CCCC(C)C	REFJKOQDWJELKE-NJJZEKHRSA-N	C47H80O2	677.1369	676.615831804
HMDB0006759	3a-Hydroxy-5b-pregnane-20-one	[H][C@]12CCC3C4CC[C@H](C(C)=O)[C@@]4(C)CCC3[C@@]1(C)CC[C@@H](O)C2	AURFZBICLPNKBZ-KCZNCWLVSA-N	C21H34O2	318.4935	318.255880332
HMDB0006766	Estriol-16-Glucuronide	C[C@]12CC[C@H]3[C@@H](CCC4=C3C=CC(O)=C4)[C@@H]1C[C@@H](O[C@@H]1O[C@@H]([C@@H](O)[C@H](O)[C@H]1O)C(O)=O)[C@@H]2O	FQYGGFDZJFIDPU-JRSYHJKYSA-N	C24H32O9	464.5055	464.204632622
HMDB0006840	4,4-Dimethyl-5a-cholesta-8-en-3b-ol	[H][C@@](C)(CCCC(C)C)[C@@]1([H])CCC2C3=C(CC[C@]12C)[C@@]1(C)CC[C@H](O)C(C)(C)[C@]1([H])CC3	FYHRVINOXYETMN-HFPXORMNSA-N	C29H50O	414.7067	414.386166222
HMDB0006841	5alpha-Cholest-8-en-3beta-ol	[H][C@@]1(CC[C@@]2([H])C3=C(CC[C@]12C)[C@@]1(C)CC[C@H](O)C[C@]1([H])CC3)[C@H](C)CCCC(C)C	QETLKNDKQOXZRP-XTGBIJOFSA-N	C27H46O	386.6535	386.354866094
HMDB0006940	9(S)-HPODE	CCCCC\C=C/C=C/C(CCCCCCCC(O)=O)OO	JGUNZIWGNMQSBM-ZJHFMPGASA-N	C18H32O4	312.4443	312.230059512
HMDB0007011	DG(14:0/16:0/0:0)	[H][C@](CO)(COC(=O)CCCCCCCCCCCCC)OC(=O)CCCCCCCCCCCCCCC	NYNQTTOUQMCOEM-HKBQPEDESA-N	C33H64O5	540.8583	540.475375158
HMDB0007012	DG(14:0/16:1(9Z)/0:0)	[H][C@](CO)(COC(=O)CCCCCCCCCCCCC)OC(=O)CCCCCCC\C=C/CCCCCC	SSKSBJYFDDMVGX-QDPLMGLHSA-N	C33H62O5	538.8424	538.459725094
HMDB0007013	DG(14:0/18:0/0:0)	[H][C@](CO)(COC(=O)CCCCCCCCCCCCC)OC(=O)CCCCCCCCCCCCCCCCC	KMVLRLSCKJNBHV-XIFFEERXSA-N	C35H68O5	568.9114	568.506675286
HMDB0007014	DG(14:0/18:1)	[H][C@](CO)(COC(=O)CCCCCCCCCCCCC)OC(=O)CCCCCCCCC\C=C/CCCCCC	XITYIRJXXQNQKT-ZWOXTJJBSA-N	C35H66O5	566.8955	566.491025222
HMDB0007015	DG(14:0/18:1(9Z)/0:0)	[H]\C(CCCCCCCC)=C(/[H])CCCCCCCC(=O)O[C@@]([H])(CO)COC(=O)CCCCCCCCCCCCC	XEQQGHISHUGMIP-ASUORMEESA-N	C35H66O5	566.8955	566.491025222
HMDB0007016	DG(14:0/18:2)	[H]C(CCCCC)=C([H])C\C([H])=C(\[H])CCCCCCCC(=O)O[C@@]([H])(CO)COC(=O)CCCCCCCCCCCCC	WVBVUWWRPSWGDS-JWVBYZEHSA-N	C35H64O5	564.8797	564.475375158
HMDB0007017	DG(14:0/18:3(6Z,9Z,12Z)/0:0)	[H][C@](CO)(COC(=O)CCCCCCCCCCCCC)OC(=O)CCCC\C=C/C\C=C/C\C=C/CCCCC	IAIYEYSEKAMSAJ-ANQMXWCJSA-N	C35H62O5	562.8638	562.459725094
HMDB0007018	DG(14:0/18:3(9Z,12Z,15Z)/0:0)	[H][C@](CO)(COC(=O)CCCCCCCCCCCCC)OC(=O)CCCCCCC\C=C/C\C=C/C\C=C/CC	UBVNVODYHAMTDT-IRAKIBEVSA-N	C35H62O5	562.8638	562.459725094
HMDB0007020	DG(14:0/20:0)	[H][C@](CO)(COC(=O)CCCCCCCCCCCCC)OC(=O)CCCCCCCCCCCCCCCCCCC	WHDVKISBZHRCLW-DHUJRADRSA-N	C37H72O5	596.9646	596.537975414
HMDB0007021	DG(14:0/20:1(11Z)/0:0)	[H]\C(CCCCCCCC)=C(/[H])CCCCCCCCCC(=O)O[C@@]([H])(CO)COC(=O)CCCCCCCCCCCCC	VQOIASKPUKUIDV-CEJFXXFTSA-N	C37H70O5	594.9487	594.52232535
HMDB0007022	DG(14:0/20:2(11Z,14Z)/0:0)	[H][C@](CO)(COC(=O)CCCCCCCCCCCCC)OC(=O)CCCCCCCCC\C=C/C\C=C/CCCCC	YGOMWJXISJKIPY-CJZWHCSYSA-N	C37H68O5	592.9328	592.506675286
HMDB0007023	DG(14:0/20:3(5Z,8Z,11Z)/0:0)	[H][C@](CO)(COC(=O)CCCCCCCCCCCCC)OC(=O)CCC\C=C/C\C=C/C\C=C/CCCCCCCC	LOWZJYQDLAZBBH-CJLHORADSA-N	C37H66O5	590.9169	590.491025222
HMDB0007024	DG(14:0/20:3(8Z,11Z,14Z)/0:0)	[H]\C(CCCCC)=C(/[H])C\C([H])=C(\[H])C\C([H])=C(\[H])CCCCCCC(=O)O[C@@]([H])(CO)COC(=O)CCCCCCCCCCCCC	MIOCZRAJMXIEKP-NYBWPXJJSA-N	C37H66O5	590.9169	590.491025222
HMDB0007025	DG(14:0/20:4(5Z,8Z,11Z,14Z)/0:0)	[H][C@](CO)(COC(=O)CCCCCCCCCCCCC)OC(=O)CCC\C=C/C\C=C/C\C=C/C\C=C/CCCCC	WUAKTBJJBHNDEY-BAGRHYESSA-N	C37H64O5	588.9011	588.475375158
HMDB0007026	DG(14:0/20:4(8Z,11Z,14Z,17Z)/0:0)	[H][C@](CO)(COC(=O)CCCCCCCCCCCCC)OC(=O)CCCCCC\C=C/C\C=C/C\C=C/C\C=C/CC	VAWMHRKGQOLSLO-LAOUYMLRSA-N	C37H64O5	588.9011	588.475375158
HMDB0007028	DG(14:0/22:0/0:0)	[H][C@](CO)(COC(=O)CCCCCCCCCCCCC)OC(=O)CCCCCCCCCCCCCCCCCCCCC	DINFAYNBAABMIP-QNGWXLTQSA-N	C39H76O5	625.0177	624.569275542
HMDB0007029	DG(14:0/22:1(13Z)/0:0)	[H][C@](CO)(COC(=O)CCCCCCCCCCCCC)OC(=O)CCCCCCCCCCC\C=C/CCCCCCCC	ZEALQNPZZFKGDN-DPTREUNKSA-N	C39H74O5	623.0019	622.553625478
HMDB0007030	DG(14:0/22:2(13Z,16Z)/0:0)	[H][C@](CO)(COC(=O)CCCCCCCCCCCCC)OC(=O)CCCCCCCCCCC\C=C/C\C=C/CCCCC	IOYSFCVWNHOMJU-KAOSVWFWSA-N	C39H72O5	620.986	620.537975414
HMDB0007031	DG(14:0/22:4(7Z,10Z,13Z,16Z)/0:0)	[H][C@](CO)(COC(=O)CCCCCCCCCCCCC)OC(=O)CCCCC\C=C/C\C=C/C\C=C/C\C=C/CCCCC	RJWUOCNQTGXKIH-QILILDRISA-N	C39H68O5	616.9542	616.506675286
HMDB0007032	DG(14:0/22:5(4Z,7Z,10Z,13Z,16Z)/0:0)	[H][C@](CO)(COC(=O)CCCCCCCCCCCCC)OC(=O)CC\C=C/C\C=C/C\C=C/C\C=C/C\C=C/CCCCC	ILUYFTWKNLJHOS-BJTCJBOMSA-N	C39H66O5	614.9383	614.491025222
HMDB0007033	DG(14:0/22:5(7Z,10Z,13Z,16Z,19Z)/0:0)	[H][C@](CO)(COC(=O)CCCCCCCCCCCCC)OC(=O)CCCCC\C=C/C\C=C/C\C=C/C\C=C/C\C=C/CC	UNAUUXGPAPFTQK-MTCOIHPXSA-N	C39H66O5	614.9383	614.491025222
HMDB0007035	DG(14:0/24:0/0:0)	[H][C@](CO)(COC(=O)CCCCCCCCCCCCC)OC(=O)CCCCCCCCCCCCCCCCCCCCCCC	MRSNAXQGXHAQSN-KDXMTYKHSA-N	C41H80O5	653.0709	652.60057567
HMDB0007036	DG(14:0/24:1(15Z)/0:0)	[H][C@](CO)(COC(=O)CCCCCCCCCCCCC)OC(=O)CCCCCCCCCCCCC\C=C/CCCCCCCC	SUVBZYVWQQCWAS-DKEJYNJJSA-N	C41H78O5	651.055	650.584925606
HMDB0007040	DG(14:1(9Z)/16:0/0:0)	[H][C@](CO)(COC(=O)CCCCCCC\C=C/CCCC)OC(=O)CCCCCCCCCCCCCCC	YDFMMWFTBDJBLR-DDNKTQICSA-N	C33H62O5	538.8424	538.459725094
HMDB0007041	DG(14:1(9Z)/16:1(9Z)/0:0)	[H][C@](CO)(COC(=O)CCCCCCC\C=C/CCCC)OC(=O)CCCCCCC\C=C/CCCCCC	MMXVUIXFSQFCJO-VMNLQMMRSA-N	C33H60O5	536.8265	536.44407503
HMDB0007042	DG(14:1(9Z)/18:0/0:0)	[H]\C(CCCC)=C(/[H])CCCCCCCC(=O)OC[C@]([H])(CO)OC(=O)CCCCCCCCCCCCCCCCC	PAHKOLCUPPSBEU-ZUMVFQCASA-N	C35H66O5	566.8955	566.491025222
HMDB0007043	DG(14:1(9Z)/18:1(11Z)/0:0)	[H][C@](CO)(COC(=O)CCCCCCC\C=C/CCCC)OC(=O)CCCCCCCCC\C=C/CCCCCC	FPERUISYBAENFP-HEMZHSSGSA-N	C35H64O5	564.8797	564.475375158
HMDB0007044	DG(14:1(9Z)/18:1(9Z)/0:0)	[H]\C(CCCC)=C(/[H])CCCCCCCC(=O)OC[C@]([H])(CO)OC(=O)CCCCCCC\C([H])=C(\[H])CCCCCCCC	HJBMLXDFAMFHQW-QGYSHCINSA-N	C35H64O5	564.8797	564.475375158
HMDB0007045	DG(14:1(9Z)/18:2(9Z,12Z)/0:0)	[H][C@](CO)(COC(=O)CCCCCCC\C=C/CCCC)OC(=O)CCCCCCC\C=C/C\C=C/CCCCC	CJKXGRSGRKUWTH-LBWIYNPJSA-N	C35H62O5	562.8638	562.459725094
HMDB0007049	DG(17:0/17:1)	[H]\C(CCCC)=C(/[H])CCCCCCCC(=O)OC[C@]([H])(CO)OC(=O)CCCCCCCCCCCCCCCCCCC	MTIPZYJQFUTOHS-UPROKQPWSA-N	C37H70O5	594.9487	594.52232535
HMDB0007050	DG(14:1(9Z)/20:1(11Z)/0:0)	[H][C@](CO)(COC(=O)CCCCCCC\C=C/CCCC)OC(=O)CCCCCCCCC\C=C/CCCCCCCC	ICKXCACAKBBHBX-FGZNLNJOSA-N	C37H68O5	592.9328	592.506675286
HMDB0007051	DG(14:1(9Z)/20:2(11Z,14Z)/0:0)	[H]\C(CCCC)=C(/[H])CCCCCCCC(=O)OC[C@]([H])(CO)OC(=O)CCCCCCCCC\C([H])=C(\[H])C\C([H])=C(\[H])CCCCC	YMQRUULVAHFQLL-MJRSHOOBSA-N	C37H66O5	590.9169	590.491025222
HMDB0007052	DG(14:1(9Z)/20:3(5Z,8Z,11Z)/0:0)	[H][C@](CO)(COC(=O)CCCCCCC\C=C/CCCC)OC(=O)CCC\C=C/C\C=C/C\C=C/CCCCCCCC	IWFGCEFHVOYIJT-CTBOBERRSA-N	C37H64O5	588.9011	588.475375158
HMDB0007053	DG(14:1(9Z)/20:3(8Z,11Z,14Z)/0:0)	[H][C@](CO)(COC(=O)CCCCCCC\C=C/CCCC)OC(=O)CCCCCC\C=C/C\C=C/C\C=C/CCCCC	IUUIEXFKBNBZAX-WHJULUMISA-N	C37H64O5	588.9011	588.475375158
HMDB0007057	DG(14:1(9Z)/22:0/0:0)	[H][C@](CO)(COC(=O)CCCCCCC\C=C/CCCC)OC(=O)CCCCCCCCCCCCCCCCCCCCC	WCKCIZGPGIVEOH-LEWNPWSNSA-N	C39H74O5	623.0019	622.553625478
HMDB0007058	DG(14:1(9Z)/22:1(13Z)/0:0)	[H][C@](CO)(COC(=O)CCCCCCC\C=C/CCCC)OC(=O)CCCCCCCCCCC\C=C/CCCCCCCC	MJYFNPBNUCMOFL-PAHRDQFESA-N	C39H72O5	620.986	620.537975414
HMDB0007059	DG(14:1(9Z)/22:2(13Z,16Z)/0:0)	[H][C@](CO)(COC(=O)CCCCCCC\C=C/CCCC)OC(=O)CCCCCCCCCCC\C=C/C\C=C/CCCCC	ZUPOJSDRXROXHE-VXBBTDFSSA-N	C39H70O5	618.9701	618.52232535
HMDB0007060	DG(14:1(9Z)/22:4(7Z,10Z,13Z,16Z)/0:0)	[H][C@](CO)(COC(=O)CCCCCCC\C=C/CCCC)OC(=O)CCCCC\C=C/C\C=C/C\C=C/C\C=C/CCCCC	PVIFENQCGOXOHK-ADJKREHHSA-N	C39H66O5	614.9383	614.491025222
HMDB0007064	DG(14:1(9Z)/24:0/0:0)	[H][C@](CO)(COC(=O)CCCCCCC\C=C/CCCC)OC(=O)CCCCCCCCCCCCCCCCCCCCCCC	UTZGYUJNAHEZNG-BAFOCXNNSA-N	C41H78O5	651.055	650.584925606
HMDB0007065	DG(14:1(9Z)/24:1(15Z)/0:0)	[H][C@](CO)(COC(=O)CCCCCCC\C=C/CCCC)OC(=O)CCCCCCCCCCCCC\C=C/CCCCCCCC	HVGPRJUMMPTUIX-NGOVACPCSA-N	C41H76O5	649.0391	648.569275542
HMDB0007068	DG(15:0/15:0/0:0)	[H][C@](CO)(COC(=O)CCCCCCCCCCCCCC)OC(=O)CCCCCCCCCCCCCC	FWYXULJVROPNGE-HKBQPEDESA-N	C33H64O5	540.8583	540.475375158
HMDB0007095	DG(16:0/14:0/0:0)	[H][C@](CO)(COC(=O)CCCCCCCCCCCCCCC)OC(=O)CCCCCCCCCCCCC	YXWUQOYZMIXAFY-HKBQPEDESA-N	C33H64O5	540.8583	540.475375158
HMDB0007096	DG(16:0/14:1(9Z)/0:0)	[H][C@](CO)(COC(=O)CCCCCCCCCCCCCCC)OC(=O)CCCCCCC\C=C/CCCC	ZQTJALCDHQZOKF-DDNKTQICSA-N	C33H62O5	538.8424	538.459725094
HMDB0007098	DG(16:0/16:0)	[H][C@](CO)(COC(=O)CCCCCCCCCCCCCCC)OC(=O)CCCCCCCCCCCCCCC	JEJLGIQLPYYGEE-XIFFEERXSA-N	C35H68O5	568.9114	568.506675286
HMDB0007099	DG(16:0/16:1)	[H]\C(CCCCCC)=C(/[H])CCCCCCCC(=O)O[C@@]([H])(CO)COC(=O)CCCCCCCCCCCCCCC	ADLOEVQMJKYKSR-YAIMUBSCSA-N	C35H66O5	566.8955	566.491025222
HMDB0007100	DG(16:0/18:0/0:0)	[H][C@](CO)(COC(=O)CCCCCCCCCCCCCCC)OC(=O)CCCCCCCCCCCCCCCCC	ONCLVQFEAFTXMN-DHUJRADRSA-N	C37H72O5	596.9646	596.537975414
HMDB0007101	DG(16:0/18:1)	[H][C@](CO)(COC(=O)CCCCCCCCCCCCCCC)OC(=O)CCCCCCCCC\C=C/CCCCCC	IIEPDWHEGOSXLD-NMYQGLQJSA-N	C37H70O5	594.9487	594.52232535
HMDB0007102	DG(16:0/18:1(9Z)/0:0)	[H][C@](CO)(COC(=O)CCCCCCCCCCCCCCC)OC(=O)CCCCCCC\C=C/CCCCCCCC	YEJYLHKQOBOSCP-OZKTZCCCSA-N	C37H70O5	594.9487	594.52232535
HMDB0007103	DG(16:0/18:2)	[H][C@](CO)(COC(=O)CCCCCCCCCCCCCCC)OC(=O)CCCCCCC\C=C/C\C=C/CCCCC	SVXWJFFKLMLOHO-YAIZGCQRSA-N	C37H68O5	592.9328	592.506675286
HMDB0007104	DG(16:0/18:3(6Z,9Z,12Z)/0:0)	[H][C@](CO)(COC(=O)CCCCCCCCCCCCCCC)OC(=O)CCCC\C=C/C\C=C/C\C=C/CCCCC	YFBCIDURFTWKDQ-OGFNIKLTSA-N	C37H66O5	590.9169	590.491025222
HMDB0007105	DG(16:0/18:3(9Z,12Z,15Z)/0:0)	[H]\C(CC)=C(/[H])C\C([H])=C(\[H])C\C([H])=C(\[H])CCCCCCCC(=O)O[C@@]([H])(CO)COC(=O)CCCCCCCCCCCCCCC	UHPKYXAUVQOHQL-DSZXWZEOSA-N	C37H66O5	590.9169	590.491025222
HMDB0007106	DG(16:0/18:4(6Z,9Z,12Z,15Z)/0:0)	[H][C@](CO)(COC(=O)CCCCCCCCCCCCCCC)OC(=O)CCCC\C=C/C\C=C/C\C=C/C\C=C/CC	KDNUYTRUCDQVPP-LXOSFGRYSA-N	C37H64O5	588.9011	588.475375158
HMDB0007107	DG(16:0/20:0)	[H][C@](CO)(COC(=O)CCCCCCCCCCCCCCC)OC(=O)CCCCCCCCCCCCCCCCCCC	RZKCYEISOFRALJ-QNGWXLTQSA-N	C39H76O5	625.0177	624.569275542
HMDB0007108	DG(16:0/20:1(11Z)/0:0)	[H][C@](CO)(COC(=O)CCCCCCCCCCCCCCC)OC(=O)CCCCCCCCC\C=C/CCCCCCCC	WLZSVJONADRHKP-OKTLSVAYSA-N	C39H74O5	623.0019	622.553625478
HMDB0007109	DG(16:0/20:2(11Z,14Z)/0:0)	[H]\C(CCCCC)=C(/[H])C\C([H])=C(\[H])CCCCCCCCCC(=O)O[C@@]([H])(CO)COC(=O)CCCCCCCCCCCCCCC	MVAYIPZWUCBXOE-PKQDJGPXSA-N	C39H72O5	620.986	620.537975414
HMDB0007110	DG(16:0/20:3(5Z,8Z,11Z)/0:0)	[H][C@](CO)(COC(=O)CCCCCCCCCCCCCCC)OC(=O)CCC\C=C/C\C=C/C\C=C/CCCCCCCC	OYXPFNZFYCYUHI-FMEBKUPGSA-N	C39H70O5	618.9701	618.52232535
HMDB0007111	DG(16:0/20:3(8Z,11Z,14Z)/0:0)	CCCCCCCCCCCCCCCC(=O)OC[C@H](CO)OC(=O)CCCCCC\C=C/C\C=C/C\C=C/CCCCC	XYIQDUUJTXPBFG-JKUSIIDJSA-N	C39H70O5	618.9701	618.52232535
HMDB0007112	DG(16:0/20:4(5Z,8Z,11Z,14Z)/0:0)	[H][C@](CO)(COC(=O)CCCCCCCCCCCCCCC)OC(=O)CCC\C=C/C\C=C/C\C=C/C\C=C/CCCCC	YJEMDFYSDGNQNM-NDUZERMISA-N	C39H68O5	616.9542	616.506675286
HMDB0007113	DG(16:0/20:4(8Z,11Z,14Z,17Z)/0:0)	[H]\C(CC)=C(/[H])CC([H])=C([H])C\C([H])=C(\[H])CC([H])=C([H])CCCCCCC(=O)O[C@@]([H])(CO)COC(=O)CCCCCCCCCCCCCCC	GYMMHHODMBOFGD-WWMJLSHYSA-N	C39H68O5	616.968	616.50667529
HMDB0007114	DG(16:0/20:5(5Z,8Z,11Z,14Z,17Z)/0:0)	[H][C@](CO)(COC(=O)CCCCCCCCCCCCCCC)OC(=O)CCC\C=C/C\C=C/C\C=C/C\C=C/C\C=C/CC	WLYFADQAJKNNQG-DEWGQWFUSA-N	C39H66O5	614.9383	614.491025222
HMDB0007115	DG(16:0/22:0/0:0)	[H][C@](CO)(COC(=O)CCCCCCCCCCCCCCC)OC(=O)CCCCCCCCCCCCCCCCCCCCC	JAJNYVORAKCQCM-KDXMTYKHSA-N	C41H80O5	653.0709	652.60057567
HMDB0007116	DG(16:0/22:1(13Z)/0:0)	[H][C@](CO)(COC(=O)CCCCCCCCCCCCCCC)OC(=O)CCCCCCCCCCC\C=C/CCCCCCCC	AQKZYWKDVXMSNP-VAINBGCVSA-N	C41H78O5	651.055	650.584925606
HMDB0007117	DG(16:0/22:2(13Z,16Z)/0:0)	[H][C@](CO)(COC(=O)CCCCCCCCCCCCCCC)OC(=O)CCCCCCCCCCC\C=C/C\C=C/CCCCC	ZJCSFJOHCINPOJ-QIXAIMDBSA-N	C41H76O5	649.0391	648.569275542
HMDB0007118	DG(16:0/22:4(7Z,10Z,13Z,16Z)/0:0)	[H][C@](CO)(COC(=O)CCCCCCCCCCCCCCC)OC(=O)CCCCC\C=C/C\C=C/C\C=C/C\C=C/CCCCC	OJVQSHJQMGRSFT-GPQLOSGLSA-N	C41H72O5	645.0074	644.537975414
HMDB0007119	DG(16:0/22:5(4Z,7Z,10Z,13Z,16Z)/0:0)	[H][C@](CO)(COC(=O)CCCCCCCCCCCCCCC)OC(=O)CC\C=C/C\C=C/C\C=C/C\C=C/C\C=C/CCCCC	GHFNDQGKMZNZOE-OKDYJUGASA-N	C41H70O5	642.9915	642.52232535
HMDB0007120	DG(16:0/22:5(7Z,10Z,13Z,16Z,19Z)/0:0)	[H][C@](CO)(COC(=O)CCCCCCCCCCCCCCC)OC(=O)CCCCC\C=C/C\C=C/C\C=C/C\C=C/C\C=C/CC	VLJIZFHHJAQUNJ-ACPSSCCYSA-N	C41H70O5	642.9915	642.52232535
HMDB0007121	DG(16:0/22:6(4Z,7Z,10Z,13Z,16Z,19Z)/0:0)	[H][C@](CO)(COC(=O)CCCCCCCCCCCCCCC)OC(=O)CC\C=C/C\C=C/C\C=C/C\C=C/C\C=C/C\C=C/CC	BXVYQJJBMVVALQ-VVSMSMGFSA-N	C41H68O5	640.9756	640.506675286
HMDB0007124	DG(16:1(9Z)/14:0/0:0)	[H][C@](CO)(COC(=O)CCCCCCC\C=C/CCCCCC)OC(=O)CCCCCCCCCCCCC	VZUSEPVLZLDJKD-QDPLMGLHSA-N	C33H62O5	538.8424	538.459725094
HMDB0007125	DG(16:1(9Z)/14:1(9Z)/0:0)	[H][C@](CO)(COC(=O)CCCCCCC\C=C/CCCCCC)OC(=O)CCCCCCC\C=C/CCCC	QLNBBFHLOKNQAA-VMNLQMMRSA-N	C33H60O5	536.8265	536.44407503
HMDB0007127	DG(16:1(9Z)/16:0/0:0)	[H][C@](CO)(COC(=O)CCCCCCC\C=C/CCCCCC)OC(=O)CCCCCCCCCCCCCCC	PBQUPIXOPSSWNK-ZWOXTJJBSA-N	C35H66O5	566.8955	566.491025222
HMDB0007128	DG(16:1(9Z)/16:1(9Z)/0:0)	[H][C@](CO)(COC(=O)CCCCCCC\C=C/CCCCCC)OC(=O)CCCCCCC\C=C/CCCCCC	HSQHRRHRYJNSOC-DWCRPSDDSA-N	C35H64O5	564.8797	564.475375158
HMDB0007129	DG(16:1(9Z)/18:0/0:0)	[H]\C(CCCCCC)=C(/[H])CCCCCCCC(=O)OC[C@]([H])(CO)OC(=O)CCCCCCCCCCCCCCCCC	SPBROLJVHYTNGF-BSNNDZOISA-N	C37H70O5	594.9487	594.52232535
HMDB0007130	DG(16:1/18:1)	[H][C@](CO)(COC(=O)CCCCCCC\C=C/CCCCCC)OC(=O)CCCCCCCCC\C=C/CCCCCC	ZLSFIDLWXKZYAS-QPFMYUCOSA-N	C37H68O5	592.9328	592.506675286
HMDB0007131	DG(16:1(9Z)/18:1(9Z)/0:0)	[H][C@](CO)(COC(=O)CCCCCCC\C=C/CCCCCC)OC(=O)CCCCCCC\C=C/CCCCCCCC	FWWLDEIJAPIBES-DATDAJMQSA-N	C37H68O5	592.9328	592.506675286
HMDB0007132	DG(16:1/18:2)	[H]\C(CCCCCC)=C(/[H])CCCCCCCC(=O)OC[C@]([H])(CO)OC(=O)CCCCCCC\C([H])=C(\[H])C\C([H])=C(\[H])CCCCC	BHGPPCIWDXQOMA-IXDOJJAKSA-N	C37H66O5	590.9169	590.491025222
HMDB0007133	DG(16:1(9Z)/18:3(6Z,9Z,12Z)/0:0)	[H][C@](CO)(COC(=O)CCCCCCC\C=C/CCCCCC)OC(=O)CCCC\C=C/C\C=C/C\C=C/CCCCC	ALRUJMSZDYDUJX-UHSSEUJSSA-N	C37H64O5	588.9011	588.475375158
HMDB0007134	DG(16:1(9Z)/18:3(9Z,12Z,15Z)/0:0)	[H][C@](CO)(COC(=O)CCCCCCC\C=C/CCCCCC)OC(=O)CCCCCCC\C=C/C\C=C/C\C=C/CC	UUPFPLJLQPYEKS-BTMLKTQRSA-N	C37H64O5	588.9011	588.475375158
HMDB0007136	DG(16:1/20:0)	[H][C@](CO)(COC(=O)CCCCCCC\C=C/CCCCCC)OC(=O)CCCCCCCCCCCCCCCCCCC	CJEAOBNZIRDIRB-KDKAWYBRSA-N	C39H74O5	623.0019	622.553625478
HMDB0007137	DG(16:1(9Z)/20:1(11Z)/0:0)	[H]\C(CCCCCC)=C(/[H])CCCCCCCC(=O)OC[C@]([H])(CO)OC(=O)CCCCCCCCC\C([H])=C(\[H])CCCCCCCC	FBCDXXQBGHZSLI-JSTCSLLMSA-N	C39H72O5	620.986	620.537975414
HMDB0007138	DG(16:1(9Z)/20:2(11Z,14Z)/0:0)	[H]\C(CCCCCC)=C(/[H])CCCCCCCC(=O)OC[C@]([H])(CO)OC(=O)CCCCCCCCC\C([H])=C(\[H])C\C([H])=C(\[H])CCCCC	WPAJXHHVSWVZKN-YCGDJTGESA-N	C39H70O5	618.9701	618.52232535
HMDB0007139	DG(16:1(9Z)/20:3(5Z,8Z,11Z)/0:0)	[H][C@](CO)(COC(=O)CCCCCCC\C=C/CCCCCC)OC(=O)CCC\C=C/C\C=C/C\C=C/CCCCCCCC	CBNSYBOKMMVHOI-DYBBEDMHSA-N	C39H68O5	616.9542	616.506675286
HMDB0007140	DG(16:1(9Z)/20:3(8Z,11Z,14Z)/0:0)	[H][C@](CO)(COC(=O)CCCCCCC\C=C/CCCCCC)OC(=O)CCCCCC\C=C/C\C=C/C\C=C/CCCCC	NYQKJGFMVCFYDN-AMOZTXBCSA-N	C39H68O5	616.9542	616.506675286
HMDB0007141	DG(16:1(9Z)/20:4(5Z,8Z,11Z,14Z)/0:0)	[H][C@](CO)(COC(=O)CCCCCCC\C=C/CCCCCC)OC(=O)CCC\C=C/C\C=C/C\C=C/C\C=C/CCCCC	IVRNQYIPGILFPZ-SEKRGLSRSA-N	C39H66O5	614.9383	614.491025222
HMDB0007142	DG(16:1(9Z)/20:4(8Z,11Z,14Z,17Z)/0:0)	[H][C@](CO)(COC(=O)CCCCCCC\C=C/CCCCCC)OC(=O)CCCCCC\C=C/C\C=C/C\C=C/C\C=C/CC	CMBHKSKRJUUOQH-YGFCVJAISA-N	C39H66O5	614.9383	614.491025222
HMDB0007144	DG(16:1(9Z)/22:0/0:0)	[H][C@](CO)(COC(=O)CCCCCCC\C=C/CCCCCC)OC(=O)CCCCCCCCCCCCCCCCCCCCC	BZRVDTDUKMXTCU-QZEPCWIRSA-N	C41H78O5	651.055	650.584925606
HMDB0007145	DG(16:1(9Z)/22:1(13Z)/0:0)	[H][C@](CO)(COC(=O)CCCCCCC\C=C/CCCCCC)OC(=O)CCCCCCCCCCC\C=C/CCCCCCCC	BRTWZKUDSRQGQH-NFIJARSKSA-N	C41H76O5	649.0391	648.569275542
HMDB0007146	DG(16:1(9Z)/22:2(13Z,16Z)/0:0)	[H][C@](CO)(COC(=O)CCCCCCC\C=C/CCCCCC)OC(=O)CCCCCCCCCCC\C=C/C\C=C/CCCCC	GPTNTTOKYPVRNK-VWMWQVQRSA-N	C41H74O5	647.0233	646.553625478
HMDB0007147	DG(16:1(9Z)/22:4(7Z,10Z,13Z,16Z)/0:0)	[H][C@](CO)(COC(=O)CCCCCCC\C=C/CCCCCC)OC(=O)CCCCC\C=C/C\C=C/C\C=C/C\C=C/CCCCC	IEGKTGQMTJQYNI-BBXHSGSRSA-N	C41H70O5	642.9915	642.52232535
HMDB0007148	DG(16:1(9Z)/22:5(4Z,7Z,10Z,13Z,16Z)/0:0)	[H][C@](CO)(COC(=O)CCCCCCC\C=C/CCCCCC)OC(=O)CC\C=C/C\C=C/C\C=C/C\C=C/C\C=C/CCCCC	GIZFOGBABDKCFB-STFOQGSXSA-N	C41H68O5	640.9756	640.506675286
HMDB0007149	DG(16:1(9Z)/22:5(7Z,10Z,13Z,16Z,19Z)/0:0)	[H][C@](CO)(COC(=O)CCCCCCC\C=C/CCCCCC)OC(=O)CCCCC\C=C/C\C=C/C\C=C/C\C=C/C\C=C/CC	ZLRHCSCBOSNBCZ-BLHWWIFISA-N	C41H68O5	640.9756	640.506675286
HMDB0007153	DG(18:0/14:0/0:0)	[H][C@](CO)(COC(=O)CCCCCCCCCCCCCCCCC)OC(=O)CCCCCCCCCCCCC	XUOBSVNBXQMJJN-XIFFEERXSA-N	C35H68O5	568.9114	568.506675286
HMDB0007154	DG(18:0/14:1(9Z)/0:0)	[H][C@](CO)(COC(=O)CCCCCCCCCCCCCCCCC)OC(=O)CCCCCCC\C=C/CCCC	MBRVICKZLSURSE-ZUMVFQCASA-N	C35H66O5	566.8955	566.491025222
HMDB0007156	DG(18:0/16:0/0:0)	[H][C@](CO)(COC(=O)CCCCCCCCCCCCCCCCC)OC(=O)CCCCCCCCCCCCCCC	VYQDALBEQRZDPL-DHUJRADRSA-N	C37H72O5	596.9646	596.537975414
HMDB0007157	DG(18:0/16:1(9Z)/0:0)	[H][C@](CO)(COC(=O)CCCCCCCCCCCCCCCCC)OC(=O)CCCCCCC\C=C/CCCCCC	WEYCUJKFHUWUDC-BSNNDZOISA-N	C37H70O5	594.9487	594.52232535
HMDB0007158	DG(18:0/18:0/0:0)	[H][C@](CO)(COC(=O)CCCCCCCCCCCCCCCCC)OC(=O)CCCCCCCCCCCCCCCCC	UHUSDOQQWJGJQS-QNGWXLTQSA-N	C39H76O5	625.0177	624.569275542
HMDB0007159	DG(18:0/18:1(11Z)/0:0)	[H][C@](CO)(COC(=O)CCCCCCCCCCCCCCCCC)OC(=O)CCCCCCCCC\C=C/CCCCCC	YJORXFQCYXMMHL-KDKAWYBRSA-N	C39H74O5	623.0019	622.553625478
HMDB0007160	DG(18:0/18:1(9Z)/0:0)	[H][C@](CO)(COC(=O)CCCCCCCCCCCCCCCCC)OC(=O)CCCCCCC\C=C/CCCCCCCC	SAEPUUXWQQNLGN-LVVMQYBKSA-N	C39H74O5	623.0019	622.553625478
HMDB0007161	DG(18:0/18:2(9Z,12Z)/0:0)	[H]\C(CCCCC)=C(/[H])C\C([H])=C(\[H])CCCCCCCC(=O)O[C@@]([H])(CO)COC(=O)CCCCCCCCCCCCCCCCC	AJMZUFBKADIAKC-SKTOPKGQSA-N	C39H72O5	620.986	620.537975414
HMDB0007162	DG(18:0/18:3(6Z,9Z,12Z)/0:0)	[H][C@](CO)(COC(=O)CCCCCCCCCCCCCCCCC)OC(=O)CCCC\C=C/C\C=C/C\C=C/CCCCC	UZECZIKHMHALLK-AXXSQWPMSA-N	C39H70O5	618.9701	618.52232535
HMDB0007163	DG(18:0/18:3(9Z,12Z,15Z)/0:0)	[H]\C(CC)=C(/[H])C\C([H])=C(\[H])C\C([H])=C(\[H])CCCCCCCC(=O)O[C@@]([H])(CO)COC(=O)CCCCCCCCCCCCCCCCC	UBECYQFWKVVULW-RSUCNCGHSA-N	C39H70O5	618.9701	618.52232535
HMDB0007164	DG(18:0/18:4(6Z,9Z,12Z,15Z)/0:0)	[H][C@](CO)(COC(=O)CCCCCCCCCCCCCCCCC)OC(=O)CCCC\C=C/C\C=C/C\C=C/C\C=C/CC	OAKDWRRHCIWFLL-XTSWYEAGSA-N	C39H68O5	616.9542	616.506675286
HMDB0007165	DG(18:0/20:0)	[H][C@](CO)(COC(=O)CCCCCCCCCCCCCCCCC)OC(=O)CCCCCCCCCCCCCCCCCCC	JPKVDETWOQEHQO-KDXMTYKHSA-N	C41H80O5	653.0709	652.60057567
HMDB0007166	DG(18:0/20:1(11Z)/0:0)	[H][C@](CO)(COC(=O)CCCCCCCCCCCCCCCCC)OC(=O)CCCCCCCCC\C=C/CCCCCCCC	KMWDOOIYMHAOTF-IYXMMJGVSA-N	C41H78O5	651.055	650.584925606
HMDB0007167	DG(18:0/20:2(11Z,14Z)/0:0)	[H][C@](CO)(COC(=O)CCCCCCCCCCCCCCCCC)OC(=O)CCCCCCCCC\C=C/C\C=C/CCCCC	KUZPKVPIXRZEFX-WGYNPVHSSA-N	C41H76O5	649.0391	648.569275542
HMDB0007168	DG(18:0/20:3(5Z,8Z,11Z)/0:0)	[H][C@](CO)(COC(=O)CCCCCCCCCCCCCCCCC)OC(=O)CCC\C=C/C\C=C/C\C=C/CCCCCCCC	UOFQEGAUILMICB-SRRHGZAXSA-N	C41H74O5	647.0233	646.553625478
HMDB0007169	DG(18:0/20:3(8Z,11Z,14Z)/0:0)	[H][C@](CO)(COC(=O)CCCCCCCCCCCCCCCCC)OC(=O)CCCCCC\C=C/C\C=C/C\C=C/CCCCC	GEORQWYNEZQNBV-FHJOORFTSA-N	C41H74O5	647.0233	646.553625478
HMDB0007170	DG(18:0/20:4(5Z,8Z,11Z,14Z)/0:0)	[H][C@](CO)(COC(=O)CCCCCCCCCCCCCCCCC)OC(=O)CCC\C=C/C\C=C/C\C=C/C\C=C/CCCCC	NSXLMTYRMFVYNT-IUJDHQGTSA-N	C41H72O5	645.0074	644.537975414
HMDB0007171	DG(18:0/20:4(8Z,11Z,14Z,17Z)/0:0)	[H][C@](CO)(COC(=O)CCCCCCCCCCCCCCCCC)OC(=O)CCCCCC\C=C/C\C=C/C\C=C/C\C=C/CC	BRKLTVAHEPCGNK-HIMBZBQPSA-N	C41H72O5	645.0074	644.537975414
HMDB0007172	DG(18:0/20:5(5Z,8Z,11Z,14Z,17Z)/0:0)	[H][C@](CO)(COC(=O)CCCCCCCCCCCCCCCCC)OC(=O)CCC\C=C/C\C=C/C\C=C/C\C=C/C\C=C/CC	HPDSQOGOAWTQTB-JDVGMRCESA-N	C41H70O5	642.9915	642.52232535
HMDB0007176	DG(18:0/22:4(7Z,10Z,13Z,16Z)/0:0)	[H][C@](CO)(COC(=O)CCCCCCCCCCCCCCCCC)OC(=O)CCCCC\C=C/C\C=C/C\C=C/C\C=C/CCCCC	VKBBGCKYUQMBMB-RFMQAYKLSA-N	C43H76O5	673.0605	672.569275542
HMDB0007179	DG(18:0/22:6(4Z,7Z,10Z,13Z,16Z,19Z)/0:0)	[H][C@](CO)(COC(=O)CCCCCCCCCCCCCCCCC)OC(=O)CC\C=C/C\C=C/C\C=C/C\C=C/C\C=C/C\C=C/CC	LBDXVTOFXXDOGH-KXYFHQNYSA-N	C43H72O5	669.0288	668.537975414
HMDB0007182	DG(18:1(11Z)/14:0/0:0)	[H][C@](CO)(COC(=O)CCCCCCCCC\C=C/CCCCCC)OC(=O)CCCCCCCCCCCCC	SOSGKRNPXYNQLV-ZWOXTJJBSA-N	C35H66O5	566.8955	566.491025222
HMDB0007183	DG(18:1(11Z)/14:1(9Z)/0:0)	[H][C@](CO)(COC(=O)CCCCCCCCC\C=C/CCCCCC)OC(=O)CCCCCCC\C=C/CCCC	DYCDNJCBFMRHHF-HEMZHSSGSA-N	C35H64O5	564.8797	564.475375158
HMDB0007185	DG(18:1(11Z)/16:0/0:0)	[H][C@](CO)(COC(=O)CCCCCCCCC\C=C/CCCCCC)OC(=O)CCCCCCCCCCCCCCC	GSEVZLBSIOIEFK-NMYQGLQJSA-N	C37H70O5	594.9487	594.52232535
HMDB0007186	DG(18:1(11Z)/16:1(9Z)/0:0)	[H][C@](CO)(COC(=O)CCCCCCCCC\C=C/CCCCCC)OC(=O)CCCCCCC\C=C/CCCCCC	YHPHFGMSKYQPCV-QPFMYUCOSA-N	C37H68O5	592.9328	592.506675286
HMDB0007187	DG(18:1(11Z)/18:0/0:0)	[H][C@](CO)(COC(=O)CCCCCCCCC\C=C/CCCCCC)OC(=O)CCCCCCCCCCCCCCCCC	FENDTVWNLRYBGG-SFVGVZPYSA-N	C39H74O5	623.0019	622.553625478
HMDB0007188	DG(18:1/18:1)	[H][C@](CO)(COC(=O)CCCCCCCCC\C=C/CCCCCC)OC(=O)CCCCCCCCC\C=C/CCCCCC	JQTCHIYVEDEVBR-ZHDGQSQGSA-N	C39H72O5	620.986	620.537975414
HMDB0007189	DG(18:1(11Z)/18:1(9Z)/0:0)	[H][C@](CO)(COC(=O)CCCCCCCCC\C=C/CCCCCC)OC(=O)CCCCCCC\C=C/CCCCCCCC	SRHKYLVXCXLCRK-NZSGFQRZSA-N	C39H72O5	620.986	620.537975414
HMDB0007190	DG(18:1/18:2)	[H][C@](CO)(COC(=O)CCCCCCCCC\C=C/CCCCCC)OC(=O)CCCCCCC\C=C/C\C=C/CCCCC	MVVNDYZCYMTEHS-LCRPXGJOSA-N	C39H70O5	618.9701	618.52232535
HMDB0007191	DG(18:1/18:3)	[H][C@](CO)(COC(=O)CCCCCCCCC\C=C/CCCCCC)OC(=O)CCCC\C=C/C\C=C/C\C=C/CCCCC	ITGRMIJUDWFPJB-YYHNHJMXSA-N	C39H68O5	616.9542	616.506675286
HMDB0007192	DG(18:1(11Z)/18:3(9Z,12Z,15Z)/0:0)	[H][C@](CO)(COC(=O)CCCCCCCCC\C=C/CCCCCC)OC(=O)CCCCCCC\C=C/C\C=C/C\C=C/CC	SFLFQNGUCOGMHS-RZRYPVESSA-N	C39H68O5	616.9542	616.506675286
HMDB0007193	DG(18:1(11Z)/18:4(6Z,9Z,12Z,15Z)/0:0)	[H][C@](CO)(COC(=O)CCCCCCCCC\C=C/CCCCCC)OC(=O)CCCC\C=C/C\C=C/C\C=C/C\C=C/CC	RJZXOVDQLWQIPM-MUYODOAPSA-N	C39H66O5	614.9383	614.491025222
HMDB0007194	DG(18:1(11Z)/20:0/0:0)	[H][C@](CO)(COC(=O)CCCCCCCCC\C=C/CCCCCC)OC(=O)CCCCCCCCCCCCCCCCCCC	LQRQYCOYEWTFKW-QZEPCWIRSA-N	C41H78O5	651.055	650.584925606
HMDB0007195	DG(18:1(11Z)/20:1(11Z)/0:0)	[H][C@](CO)(COC(=O)CCCCCCCCC\C=C/CCCCCC)OC(=O)CCCCCCCCC\C=C/CCCCCCCC	ZAHZGYVUBKGHCK-PAGAYGOASA-N	C41H76O5	649.0391	648.569275542
HMDB0007196	DG(18:1(11Z)/20:2(11Z,14Z)/0:0)	[H][C@](CO)(COC(=O)CCCCCCCCC\C=C/CCCCCC)OC(=O)CCCCCCCCC\C=C/C\C=C/CCCCC	OIXPTJDLWKBDKU-UEUWINCVSA-N	C41H74O5	647.0233	646.553625478
HMDB0007197	DG(18:1/20:3)	[H][C@](CO)(COC(=O)CCCCCCCCC\C=C/CCCCCC)OC(=O)CCC\C=C/C\C=C/C\C=C/CCCCCCCCCC	YTSWOEQCQXAQDH-LCQCWRIZSA-N	C43H76O5	673.0605	672.569275542
HMDB0007198	DG(18:1(11Z)/20:3(8Z,11Z,14Z)/0:0)	[H][C@](CO)(COC(=O)CCCCCCCCC\C=C/CCCCCC)OC(=O)CCCCCC\C=C/C\C=C/C\C=C/CCCCC	GAALDXSSYWDKHY-LPZPKENOSA-N	C41H72O5	645.0074	644.537975414
HMDB0007199	DG(18:1/20:4)	[H][C@](CO)(COC(=O)CCCCCCCCC\C=C/CCCCCC)OC(=O)CCC\C=C/C\C=C/C\C=C/C\C=C/CCCCC	UUDOMEYLXRMHOC-FXHMYPJMSA-N	C41H70O5	642.9915	642.52232535
HMDB0007200	DG(18:1(11Z)/20:4(8Z,11Z,14Z,17Z)/0:0)	[H][C@](CO)(COC(=O)CCCCCCCCC\C=C/CCCCCC)OC(=O)CCCCCC\C=C/C\C=C/C\C=C/C\C=C/CC	SISOTSHTWKLHSX-TZVDTISPSA-N	C41H70O5	642.9915	642.52232535
HMDB0007201	DG(18:1(11Z)/20:5(5Z,8Z,11Z,14Z,17Z)/0:0)	[H][C@](CO)(COC(=O)CCCCCCCCC\C=C/CCCCCC)OC(=O)CCC\C=C/C\C=C/C\C=C/C\C=C/C\C=C/CC	VOMWZIOQFOWIQI-MKRDPDFLSA-N	C41H68O5	640.9756	640.506675286
HMDB0007206	DG(18:1(11Z)/22:5(4Z,7Z,10Z,13Z,16Z)/0:0)	[H][C@](CO)(COC(=O)CCCCCCCCC\C=C/CCCCCC)OC(=O)CC\C=C/C\C=C/C\C=C/C\C=C/C\C=C/CCCCC	YJHQVQIVRKJNNG-YPKFTTCHSA-N	C43H72O5	669.0288	668.537975414
HMDB0007207	DG(18:1(11Z)/22:5(7Z,10Z,13Z,16Z,19Z)/0:0)	[H][C@](CO)(COC(=O)CCCCCCCCC\C=C/CCCCCC)OC(=O)CCCCC\C=C/C\C=C/C\C=C/C\C=C/C\C=C/CC	ZEMYNAGHMFXKOF-VTNHKWKHSA-N	C43H72O5	669.0288	668.537975414
HMDB0007208	DG(18:1/22:6)	[H][C@](CO)(COC(=O)CCCCCCCCC\C=C/CCCCCC)OC(=O)CC\C=C/C\C=C/C\C=C/C\C=C/C\C=C/C\C=C/CC	CVSMXWVJFQUQJK-YMCYZELXSA-N	C43H70O5	667.0129	666.52232535
HMDB0007211	DG(18:1(9Z)/14:0/0:0)	[H][C@](CO)(COC(=O)CCCCCCC\C=C/CCCCCCCC)OC(=O)CCCCCCCCCCCCC	HMLMESHNDWTNJR-ASUORMEESA-N	C35H66O5	566.8955	566.491025222
HMDB0007212	DG(18:1(9Z)/14:1(9Z)/0:0)	[H][C@](CO)(COC(=O)CCCCCCC\C=C/CCCCCCCC)OC(=O)CCCCCCC\C=C/CCCC	FQEGLIKCKLHEGC-QGYSHCINSA-N	C35H64O5	564.8797	564.475375158
HMDB0007214	DG(18:1(9Z)/16:0/0:0)	[H][C@](CO)(COC(=O)CCCCCCC\C=C/CCCCCCCC)OC(=O)CCCCCCCCCCCCCCC	DOZKMFVMCATMEH-OZKTZCCCSA-N	C37H70O5	594.9487	594.52232535
HMDB0007215	DG(18:1(9Z)/16:1(9Z)/0:0)	[H][C@](CO)(COC(=O)CCCCCCC\C=C/CCCCCCCC)OC(=O)CCCCCCC\C=C/CCCCCC	PFIBPRNWUYNCLJ-DATDAJMQSA-N	C37H68O5	592.9328	592.506675286
HMDB0007216	DG(18:1(9Z)/18:0/0:0)	[H][C@](CO)(COC(=O)CCCCCCC\C=C/CCCCCCCC)OC(=O)CCCCCCCCCCCCCCCCC	QFAYEXQEVKDUJW-DGZCRLAFSA-N	C39H74O5	623.0019	622.553625478
HMDB0007217	DG(18:1(9Z)/18:1(11Z)/0:0)	[H][C@](CO)(COC(=O)CCCCCCC\C=C/CCCCCCCC)OC(=O)CCCCCCCCC\C=C/CCCCCC	REOLZUSWSABFNR-ZLQCVYQCSA-N	C39H72O5	620.986	620.537975414
HMDB0007218	DG(18:1(9Z)/18:1(9Z)/0:0)	[H][C@](CO)(COC(=O)CCCCCCC\C=C/CCCCCCCC)OC(=O)CCCCCCC\C=C/CCCCCCCC	AFSHUZFNMVJNKX-LLWMBOQKSA-N	C39H72O5	620.986	620.537975414
HMDB0007219	DG(18:1(9Z)/18:2(9Z,12Z)/0:0)	CCCCCCCC\C=C/CCCCCCCC(=O)OC[C@H](CO)OC(=O)CCCCCCC\C=C/C\C=C/CCCCC	BLZVZPYMHLXLHG-JOBMVARSSA-N	C39H70O5	618.9701	618.52232535
HMDB0007220	DG(18:1(9Z)/18:3(6Z,9Z,12Z)/0:0)	[H][C@](CO)(COC(=O)CCCCCCC\C=C/CCCCCCCC)OC(=O)CCCC\C=C/C\C=C/C\C=C/CCCCC	MMKHFCYHSNLQRO-MICHFLGGSA-N	C39H68O5	616.9542	616.506675286
HMDB0007221	DG(18:1(9Z)/18:3(9Z,12Z,15Z)/0:0)	[H][C@](CO)(COC(=O)CCCCCCC\C=C/CCCCCCCC)OC(=O)CCCCCCC\C=C/C\C=C/C\C=C/CC	YAKOEWASAGCYLB-VGCWMEDESA-N	C39H68O5	616.9542	616.506675286
HMDB0007222	DG(18:1(9Z)/18:4(6Z,9Z,12Z,15Z)/0:0)	[H][C@](CO)(COC(=O)CCCCCCC\C=C/CCCCCCCC)OC(=O)CCCC\C=C/C\C=C/C\C=C/C\C=C/CC	ORIYBZMGTOPMPK-ARWGWEKXSA-N	C39H66O5	614.9383	614.491025222
HMDB0007223	DG(18:1(9Z)/20:0/0:0)	[H][C@](CO)(COC(=O)CCCCCCC\C=C/CCCCCCCC)OC(=O)CCCCCCCCCCCCCCCCCCC	MRYGMFRXGCUEJC-WRDQRZSUSA-N	C41H78O5	651.055	650.584925606
HMDB0007224	DG(18:1(9Z)/20:1(11Z)/0:0)	[H][C@](CO)(COC(=O)CCCCCCC\C=C/CCCCCCCC)OC(=O)CCCCCCCCC\C=C/CCCCCCCC	AKCNIDZVBDSVNW-VDHPRTRFSA-N	C41H76O5	649.0391	648.569275542
HMDB0007225	DG(18:1(9Z)/20:2(11Z,14Z)/0:0)	[H][C@](CO)(COC(=O)CCCCCCC\C=C/CCCCCCCC)OC(=O)CCCCCCCCC\C=C/C\C=C/CCCCC	ADXAWIIUCSQOAS-SMJOZILHSA-N	C41H74O5	647.0233	646.553625478
HMDB0007226	DG(18:1(9Z)/20:3(5Z,8Z,11Z)/0:0)	[H][C@](CO)(COC(=O)CCCCCCC\C=C/CCCCCCCC)OC(=O)CCC\C=C/C\C=C/C\C=C/CCCCCCCC	DQSFBANQICKGFN-UONOXIPDSA-N	C41H72O5	645.0074	644.537975414
HMDB0007227	DG(18:1(9Z)/20:3(8Z,11Z,14Z)/0:0)	[H][C@](CO)(COC(=O)CCCCCCC\C=C/CCCCCCCC)OC(=O)CCCCCC\C=C/C\C=C/C\C=C/CCCCC	LRJPBKAIKLUOIQ-MBIZCETBSA-N	C41H72O5	645.0074	644.537975414
HMDB0007228	DG(18:1(9Z)/20:4(5Z,8Z,11Z,14Z)/0:0)	[H][C@](CO)(COC(=O)CCCCCCC\C=C/CCCCCCCC)OC(=O)CCC\C=C/C\C=C/C\C=C/C\C=C/CCCCC	LWXLWRXRJKMNLM-GOZUYJTOSA-N	C41H70O5	642.9915	642.52232535
HMDB0007229	DG(18:1(9Z)/20:4(8Z,11Z,14Z,17Z)/0:0)	[H][C@](CO)(COC(=O)CCCCCCC\C=C/CCCCCCCC)OC(=O)CCCCCC\C=C/C\C=C/C\C=C/C\C=C/CC	CDIDDLXSXXDECX-YGTYKICOSA-N	C41H70O5	642.9915	642.52232535
HMDB0007230	DG(18:1(9Z)/20:5(5Z,8Z,11Z,14Z,17Z)/0:0)	[H][C@](CO)(COC(=O)CCCCCCC\C=C/CCCCCCCC)OC(=O)CCC\C=C/C\C=C/C\C=C/C\C=C/C\C=C/CC	JLJZWBKQVKCOJP-GZAZVFSZSA-N	C41H68O5	640.9756	640.506675286
HMDB0007235	DG(18:1(9Z)/22:5(4Z,7Z,10Z,13Z,16Z)/0:0)	[H][C@](CO)(COC(=O)CCCCCCC\C=C/CCCCCCCC)OC(=O)CC\C=C/C\C=C/C\C=C/C\C=C/C\C=C/CCCCC	ZSUNRJOJJXRACA-PYQPTFFQSA-N	C43H72O5	669.0288	668.537975414
HMDB0007236	DG(18:1(9Z)/22:5(7Z,10Z,13Z,16Z,19Z)/0:0)	[H][C@](CO)(COC(=O)CCCCCCC\C=C/CCCCCCCC)OC(=O)CCCCC\C=C/C\C=C/C\C=C/C\C=C/C\C=C/CC	OPNGKSOAWMNPIR-YZBXQAENSA-N	C43H72O5	669.0288	668.537975414
HMDB0007237	DG(18:1(9Z)/22:6(4Z,7Z,10Z,13Z,16Z,19Z)/0:0)	[H][C@](CO)(COC(=O)CCCCCCC\C=C/CCCCCCCC)OC(=O)CC\C=C/C\C=C/C\C=C/C\C=C/C\C=C/C\C=C/CC	ZILMKERHGSKQBG-PNCFOYGISA-N	C43H70O5	667.0129	666.52232535
HMDB0007240	DG(18:2(9Z,12Z)/14:0/0:0)	[H][C@](CO)(COC(=O)CCCCCCC\C=C/C\C=C/CCCCC)OC(=O)CCCCCCCCCCCCC	AMBUOMWGQGABQI-JWVBYZEHSA-N	C35H64O5	564.8797	564.475375158
HMDB0007241	DG(18:2(9Z,12Z)/14:1(9Z)/0:0)	[H][C@](CO)(COC(=O)CCCCCCC\C=C/C\C=C/CCCCC)OC(=O)CCCCCCC\C=C/CCCC	SUCDTZLGWMRZNV-LBWIYNPJSA-N	C35H62O5	562.8638	562.459725094
HMDB0007243	DG(18:2(9Z,12Z)/16:0/0:0)	[H][C@](CO)(COC(=O)CCCCCCC\C=C/C\C=C/CCCCC)OC(=O)CCCCCCCCCCCCCCC	AOSFXHKYBDUOSU-YAIZGCQRSA-N	C37H68O5	592.9328	592.506675286
HMDB0007244	DG(18:2(9Z,12Z)/16:1(9Z)/0:0)	[H][C@](CO)(COC(=O)CCCCCCC\C=C/C\C=C/CCCCC)OC(=O)CCCCCCC\C=C/CCCCCC	DPGMZDAWGDNYKG-IXDOJJAKSA-N	C37H66O5	590.9169	590.491025222
HMDB0007245	DG(18:2(9Z,12Z)/18:0/0:0)	[H][C@](CO)(COC(=O)CCCCCCC\C=C/C\C=C/CCCCC)OC(=O)CCCCCCCCCCCCCCCCC	ZXCJPCXCYXXSHZ-ABRBOSAFSA-N	C39H72O5	620.986	620.537975414
HMDB0007246	DG(18:2(9Z,12Z)/18:1(11Z)/0:0)	[H][C@](CO)(COC(=O)CCCCCCC\C=C/C\C=C/CCCCC)OC(=O)CCCCCCCCC\C=C/CCCCCC	YNIJMKWVLKABRN-TWDSNVLRSA-N	C39H70O5	618.9701	618.52232535
HMDB0007247	DG(18:2(9Z,12Z)/18:1(9Z)/0:0)	[H][C@](CO)(COC(=O)CCCCCCC\C=C/C\C=C/CCCCC)OC(=O)CCCCCCC\C=C/CCCCCCCC	FQNNBQJKEBDPQS-QPNAJOTBSA-N	C39H70O5	618.9701	618.52232535
HMDB0007248	DG(18:2/18:2)	[H][C@](CO)(COC(=O)CCCCCCC\C=C/C\C=C/CCCCC)OC(=O)CCCCCCC\C=C/C\C=C/CCCCC	MQGBAQLIFKSMEM-ZHARMHCNSA-N	C39H68O5	616.9542	616.506675286
HMDB0007249	DG(18:2(9Z,12Z)/18:3(6Z,9Z,12Z)/0:0)	[H][C@](CO)(COC(=O)CCCCCCC\C=C/C\C=C/CCCCC)OC(=O)CCCC\C=C/C\C=C/C\C=C/CCCCC	ZDBLXLQFRZTIIU-ZEYSAPHZSA-N	C39H66O5	614.9383	614.491025222
HMDB0007250	DG(18:2(9Z,12Z)/18:3(9Z,12Z,15Z)/0:0)	[H][C@](CO)(COC(=O)CCCCCCC\C=C/C\C=C/CCCCC)OC(=O)CCCCCCC\C=C/C\C=C/C\C=C/CC	PGXBELQFNRPKBC-WBVIKXMWSA-N	C39H66O5	614.9383	614.491025222
HMDB0007252	DG(18:2(9Z,12Z)/20:0/0:0)	[H][C@](CO)(COC(=O)CCCCCCC\C=C/C\C=C/CCCCC)OC(=O)CCCCCCCCCCCCCCCCCCC	ZNOIOLWTHOFTSX-LWXJMYDFSA-N	C41H76O5	649.0391	648.569275542
HMDB0007253	DG(18:2(9Z,12Z)/20:1(11Z)/0:0)	[H][C@](CO)(COC(=O)CCCCCCC\C=C/C\C=C/CCCCC)OC(=O)CCCCCCCCC\C=C/CCCCCCCC	GVVZJFBZNDAOHI-OUXUMZNPSA-N	C41H74O5	647.0233	646.553625478
HMDB0007254	DG(18:2(9Z,12Z)/20:2(11Z,14Z)/0:0)	[H][C@](CO)(COC(=O)CCCCCCC\C=C/C\C=C/CCCCC)OC(=O)CCCCCCCCC\C=C/C\C=C/CCCCC	KWDLZBOFKFWNKF-ASQXEFDISA-N	C41H72O5	645.0074	644.537975414
HMDB0007255	DG(18:2(9Z,12Z)/20:3(5Z,8Z,11Z)/0:0)	[H][C@](CO)(COC(=O)CCCCCCC\C=C/C\C=C/CCCCC)OC(=O)CCC\C=C/C\C=C/C\C=C/CCCCCCCC	HGZIMBMJGQIUGE-VUKZTOICSA-N	C41H70O5	642.9915	642.52232535
HMDB0007256	DG(18:2(9Z,12Z)/20:3(8Z,11Z,14Z)/0:0)	[H][C@](CO)(COC(=O)CCCCCCC\C=C/C\C=C/CCCCC)OC(=O)CCCCCC\C=C/C\C=C/C\C=C/CCCCC	YOCFNRCUDLNVHC-DEAWSBFVSA-N	C41H70O5	642.9915	642.52232535
HMDB0007257	DG(18:2(9Z,12Z)/20:4(5Z,8Z,11Z,14Z)/0:0)	[H][C@](CO)(COC(=O)CCCCCCC\C=C/C\C=C/CCCCC)OC(=O)CCC\C=C/C\C=C/C\C=C/C\C=C/CCCCC	KRECEGQUDDMNAQ-MYBRWWDOSA-N	C41H68O5	640.9756	640.506675286
HMDB0007258	DG(18:2(9Z,12Z)/20:4(8Z,11Z,14Z,17Z)/0:0)	[H][C@](CO)(COC(=O)CCCCCCC\C=C/C\C=C/CCCCC)OC(=O)CCCCCC\C=C/C\C=C/C\C=C/C\C=C/CC	XQKXAZZSUMABAU-HKOSRXLCSA-N	C41H68O5	640.9756	640.506675286
HMDB0007262	DG(18:2(9Z,12Z)/22:2(13Z,16Z)/0:0)	[H][C@](CO)(COC(=O)CCCCCCC\C=C/C\C=C/CCCCC)OC(=O)CCCCCCCCCCC\C=C/C\C=C/CCCCC	XQABSIGFGYYERB-AFRYFLNXSA-N	C43H76O5	673.0605	672.569275542
HMDB0007263	DG(18:2(9Z,12Z)/22:4(7Z,10Z,13Z,16Z)/0:0)	[H][C@](CO)(COC(=O)CCCCCCC\C=C/C\C=C/CCCCC)OC(=O)CCCCC\C=C/C\C=C/C\C=C/C\C=C/CCCCC	REWOPMLGNOGDCI-IUTJGAPQSA-N	C43H72O5	669.0288	668.537975414
HMDB0007264	DG(18:2(9Z,12Z)/22:5(4Z,7Z,10Z,13Z,16Z)/0:0)	[H][C@](CO)(COC(=O)CCCCCCC\C=C/C\C=C/CCCCC)OC(=O)CC\C=C/C\C=C/C\C=C/C\C=C/C\C=C/CCCCC	VQRULMYDUJBUJI-JQDWYLMKSA-N	C43H70O5	667.0129	666.52232535
HMDB0007265	DG(18:2(9Z,12Z)/22:5(7Z,10Z,13Z,16Z,19Z)/0:0)	[H][C@](CO)(COC(=O)CCCCCCC\C=C/C\C=C/CCCCC)OC(=O)CCCCC\C=C/C\C=C/C\C=C/C\C=C/C\C=C/CC	LRHVZVQHYQOHJX-NMJALGAOSA-N	C43H70O5	667.0129	666.52232535
HMDB0007269	DG(18:3(6Z,9Z,12Z)/14:0/0:0)	[H][C@](CO)(COC(=O)CCCC\C=C/C\C=C/C\C=C/CCCCC)OC(=O)CCCCCCCCCCCCC	JZYIYYFHNNKJMM-UAKXDPAOSA-N	C35H62O5	562.8638	562.459725094
HMDB0007272	DG(18:3(6Z,9Z,12Z)/16:0/0:0)	[H]\C(CCCCC)=C(/[H])C\C([H])=C(\[H])C\C([H])=C(\[H])CCCCC(=O)OC[C@]([H])(CO)OC(=O)CCCCCCCCCCCCCCC	NFVDEXJHCNKRNB-XEQVECQLSA-N	C37H66O5	590.9169	590.491025222
HMDB0007273	DG(18:3(6Z,9Z,12Z)/16:1(9Z)/0:0)	[H][C@](CO)(COC(=O)CCCC\C=C/C\C=C/C\C=C/CCCCC)OC(=O)CCCCCCC\C=C/CCCCCC	NMSWJOWPISSOTH-CCABUEPZSA-N	C37H64O5	588.9011	588.475375158
HMDB0007274	DG(18:3(6Z,9Z,12Z)/18:0/0:0)	[H]\C(CCCCC)=C(/[H])C\C([H])=C(\[H])C\C([H])=C(\[H])CCCCC(=O)OC[C@]([H])(CO)OC(=O)CCCCCCCCCCCCCCCCC	ZPHRNEDMZVPDPW-CBKFDAJOSA-N	C39H70O5	618.9701	618.52232535
HMDB0007275	DG(18:3(6Z,9Z,12Z)/18:1(11Z)/0:0)	[H][C@](CO)(COC(=O)CCCC\C=C/C\C=C/C\C=C/CCCCC)OC(=O)CCCCCCCCC\C=C/CCCCCC	KRGCJDIPBJLYNU-POWVNYCLSA-N	C39H68O5	616.9542	616.506675286
HMDB0007276	DG(18:3(6Z,9Z,12Z)/18:1(9Z)/0:0)	[H][C@](CO)(COC(=O)CCCC\C=C/C\C=C/C\C=C/CCCCC)OC(=O)CCCCCCC\C=C/CCCCCCCC	BMMVKOKTTXXULX-ZMIOHZPPSA-N	C39H68O5	616.9542	616.506675286
HMDB0007277	DG(18:3(6Z,9Z,12Z)/18:2(9Z,12Z)/0:0)	[H][C@](CO)(COC(=O)CCCC\C=C/C\C=C/C\C=C/CCCCC)OC(=O)CCCCCCC\C=C/C\C=C/CCCCC	NEYUIEVYOYUWGW-AGNGCCSQSA-N	C39H66O5	614.9383	614.491025222
HMDB0007281	DG(18:3(6Z,9Z,12Z)/20:0/0:0)	[H][C@](CO)(COC(=O)CCCC\C=C/C\C=C/C\C=C/CCCCC)OC(=O)CCCCCCCCCCCCCCCCCCC	AHFXSFABMNMUBM-WIYORBNSSA-N	C41H74O5	647.0233	646.553625478
HMDB0007282	DG(18:3(6Z,9Z,12Z)/20:1(11Z)/0:0)	[H][C@](CO)(COC(=O)CCCC\C=C/C\C=C/C\C=C/CCCCC)OC(=O)CCCCCCCCC\C=C/CCCCCCCC	IWXDCAQXGQMDAR-JHYVJXQESA-N	C41H72O5	645.0074	644.537975414
HMDB0007283	DG(18:3(6Z,9Z,12Z)/20:2(11Z,14Z)/0:0)	[H][C@](CO)(COC(=O)CCCC\C=C/C\C=C/C\C=C/CCCCC)OC(=O)CCCCCCCCC\C=C/C\C=C/CCCCC	NHUHHZGAZPWFFY-JZFQNZMYSA-N	C41H70O5	642.9915	642.52232535
HMDB0007284	DG(18:3(6Z,9Z,12Z)/20:3(5Z,8Z,11Z)/0:0)	[H][C@](CO)(COC(=O)CCCC\C=C/C\C=C/C\C=C/CCCCC)OC(=O)CCC\C=C/C\C=C/C\C=C/CCCCCCCC	MQZPKXGIDJXDBZ-HZCHVVOOSA-N	C41H68O5	640.9756	640.506675286
HMDB0007285	DG(18:3(6Z,9Z,12Z)/20:3(8Z,11Z,14Z)/0:0)	[H][C@](CO)(COC(=O)CCCC\C=C/C\C=C/C\C=C/CCCCC)OC(=O)CCCCCC\C=C/C\C=C/C\C=C/CCCCC	VWGFGLPCXOADGD-ZQYHGOPLSA-N	C41H68O5	640.9756	640.506675286
HMDB0007290	DG(18:3(6Z,9Z,12Z)/22:1(13Z)/0:0)	[H][C@](CO)(COC(=O)CCCC\C=C/C\C=C/C\C=C/CCCCC)OC(=O)CCCCCCCCCCC\C=C/CCCCCCCC	PHXIXXFSDSAIQO-PDGAEXEUSA-N	C43H76O5	673.0605	672.569275542
HMDB0007292	DG(18:3(6Z,9Z,12Z)/22:4(7Z,10Z,13Z,16Z)/0:0)	[H][C@](CO)(COC(=O)CCCC\C=C/C\C=C/C\C=C/CCCCC)OC(=O)CCCCC\C=C/C\C=C/C\C=C/C\C=C/CCCCC	FHFMOLLRJAPEPA-JIMQXTMWSA-N	C43H70O5	667.0129	666.52232535
HMDB0007298	DG(18:3(9Z,12Z,15Z)/14:0/0:0)	[H][C@](CO)(COC(=O)CCCCCCC\C=C/C\C=C/C\C=C/CC)OC(=O)CCCCCCCCCCCCC	JPQLQQYHEVIZEM-IRAKIBEVSA-N	C35H62O5	562.8638	562.459725094
HMDB0007301	DG(18:3(9Z,12Z,15Z)/16:0/0:0)	[H][C@](CO)(COC(=O)CCCCCCC\C=C/C\C=C/C\C=C/CC)OC(=O)CCCCCCCCCCCCCCC	RSSYCPWLZRHABI-DSZXWZEOSA-N	C37H66O5	590.9169	590.491025222
HMDB0007302	DG(18:3(9Z,12Z,15Z)/16:1(9Z)/0:0)	[H][C@](CO)(COC(=O)CCCCCCC\C=C/C\C=C/C\C=C/CC)OC(=O)CCCCCCC\C=C/CCCCCC	WTCFWLQVTFTUDM-BTMLKTQRSA-N	C37H64O5	588.9011	588.475375158
HMDB0007303	DG(18:3(9Z,12Z,15Z)/18:0/0:0)	[H][C@](CO)(COC(=O)CCCCCCC\C=C/C\C=C/C\C=C/CC)OC(=O)CCCCCCCCCCCCCCCCC	ODCPEIIXENHNQQ-WEJPQBCCSA-N	C39H70O5	618.9701	618.52232535
HMDB0007304	DG(18:3(9Z,12Z,15Z)/18:1(11Z)/0:0)	[H][C@](CO)(COC(=O)CCCCCCC\C=C/C\C=C/C\C=C/CC)OC(=O)CCCCCCCCC\C=C/CCCCCC	IXUYFSXMHHYRHP-IPEYFSJXSA-N	C39H68O5	616.9542	616.506675286
HMDB0007305	DG(18:3(9Z,12Z,15Z)/18:1(9Z)/0:0)	[H][C@](CO)(COC(=O)CCCCCCC\C=C/C\C=C/C\C=C/CC)OC(=O)CCCCCCC\C=C/CCCCCCCC	LYYSCXLWEIVEFO-LGRGBMOQSA-N	C39H68O5	616.9542	616.506675286
HMDB0007306	DG(18:3(9Z,12Z,15Z)/18:2(9Z,12Z)/0:0)	[H][C@](CO)(COC(=O)CCCCCCC\C=C/C\C=C/C\C=C/CC)OC(=O)CCCCCCC\C=C/C\C=C/CCCCC	JLNOLJTYJZCGLK-XSZFGFPMSA-N	C39H66O5	614.9383	614.491025222
HMDB0007310	DG(18:3(9Z,12Z,15Z)/20:0/0:0)	[H][C@](CO)(COC(=O)CCCCCCC\C=C/C\C=C/C\C=C/CC)OC(=O)CCCCCCCCCCCCCCCCCCC	KYOOZXPNLNVRQD-CVALLSOGSA-N	C41H74O5	647.0233	646.553625478
HMDB0007311	DG(18:3(9Z,12Z,15Z)/20:1(11Z)/0:0)	[H][C@](CO)(COC(=O)CCCCCCC\C=C/C\C=C/C\C=C/CC)OC(=O)CCCCCCCCC\C=C/CCCCCCCC	FKEJUWZHPJHICT-PZRRJSEXSA-N	C41H72O5	645.0074	644.537975414
HMDB0007312	DG(18:3(9Z,12Z,15Z)/20:2(11Z,14Z)/0:0)	[H][C@](CO)(COC(=O)CCCCCCC\C=C/C\C=C/C\C=C/CC)OC(=O)CCCCCCCCC\C=C/C\C=C/CCCCC	GRGDLDNREYVILP-CNWVQWJYSA-N	C41H70O5	642.9915	642.52232535
HMDB0007313	DG(18:3(9Z,12Z,15Z)/20:3(5Z,8Z,11Z)/0:0)	[H][C@](CO)(COC(=O)CCCCCCC\C=C/C\C=C/C\C=C/CC)OC(=O)CCC\C=C/C\C=C/C\C=C/CCCCCCCC	XPXCMAYRPSSBKG-VRRKQHPASA-N	C41H68O5	640.9756	640.506675286
HMDB0007314	DG(18:3(9Z,12Z,15Z)/20:3(8Z,11Z,14Z)/0:0)	[H][C@](CO)(COC(=O)CCCCCCC\C=C/C\C=C/C\C=C/CC)OC(=O)CCCCCC\C=C/C\C=C/C\C=C/CCCCC	YDVDXUYJFQLPEG-CTHJWPIASA-N	C41H68O5	640.9756	640.506675286
HMDB0007319	DG(18:3(9Z,12Z,15Z)/22:1(13Z)/0:0)	[H][C@](CO)(COC(=O)CCCCCCC\C=C/C\C=C/C\C=C/CC)OC(=O)CCCCCCCCCCC\C=C/CCCCCCCC	DBEOEBUOSXYDLR-OBJNFHFWSA-N	C43H76O5	673.0605	672.569275542
HMDB0007321	DG(18:3(9Z,12Z,15Z)/22:4(7Z,10Z,13Z,16Z)/0:0)	[H][C@](CO)(COC(=O)CCCCCCC\C=C/C\C=C/C\C=C/CC)OC(=O)CCCCC\C=C/C\C=C/C\C=C/C\C=C/CCCCC	GDGIKICQQQMUCS-BQSGGISSSA-N	C43H70O5	667.0129	666.52232535
HMDB0007330	DG(18:4(6Z,9Z,12Z,15Z)/16:0/0:0)	[H][C@](CO)(COC(=O)CCCC\C=C/C\C=C/C\C=C/C\C=C/CC)OC(=O)CCCCCCCCCCCCCCC	CDEBMQMYQOXDIK-ZBKJKIDFSA-N	C37H64O5	588.9011	588.475375158
HMDB0007332	DG(18:4(6Z,9Z,12Z,15Z)/18:0/0:0)	[H][C@](CO)(COC(=O)CCCC\C=C/C\C=C/C\C=C/C\C=C/CC)OC(=O)CCCCCCCCCCCCCCCCC	OIUBNEPDIZNKBB-PLBZCNGRSA-N	C39H68O5	616.9542	616.506675286
HMDB0007333	DG(18:4(6Z,9Z,12Z,15Z)/18:1(11Z)/0:0)	[H][C@](CO)(COC(=O)CCCC\C=C/C\C=C/C\C=C/C\C=C/CC)OC(=O)CCCCCCCCC\C=C/CCCCCC	QFHXBFXVSWPVCA-JRRRHNQSSA-N	C39H66O5	614.9383	614.491025222
HMDB0007334	DG(18:4(6Z,9Z,12Z,15Z)/18:1(9Z)/0:0)	[H][C@](CO)(COC(=O)CCCC\C=C/C\C=C/C\C=C/C\C=C/CC)OC(=O)CCCCCCC\C=C/CCCCCCCC	XCLMBBCBHPZMPV-ONZYHZSESA-N	C39H66O5	614.9383	614.491025222
HMDB0007339	DG(18:4(6Z,9Z,12Z,15Z)/20:0/0:0)	[H][C@](CO)(COC(=O)CCCC\C=C/C\C=C/C\C=C/C\C=C/CC)OC(=O)CCCCCCCCCCCCCCCCCCC	GEYARLCHXWOFLJ-YAEQCQLYSA-N	C41H72O5	645.0074	644.537975414
HMDB0007340	DG(18:4(6Z,9Z,12Z,15Z)/20:1(11Z)/0:0)	[H][C@](CO)(COC(=O)CCCC\C=C/C\C=C/C\C=C/C\C=C/CC)OC(=O)CCCCCCCCC\C=C/CCCCCCCC	ZBBDDOJAGFGYPL-AFXYGYGOSA-N	C41H70O5	642.9915	642.52232535
HMDB0007341	DG(18:4(6Z,9Z,12Z,15Z)/20:2(11Z,14Z)/0:0)	[H][C@](CO)(COC(=O)CCCC\C=C/C\C=C/C\C=C/C\C=C/CC)OC(=O)CCCCCCCCC\C=C/C\C=C/CCCCC	QXTGXTDCIADQLB-QOMNQLAJSA-N	C41H68O5	640.9756	640.506675286
HMDB0007347	DG(18:4(6Z,9Z,12Z,15Z)/22:0/0:0)	[H][C@](CO)(COC(=O)CCCC\C=C/C\C=C/C\C=C/C\C=C/CC)OC(=O)CCCCCCCCCCCCCCCCCCCCC	GIMCDLCIXKQLOR-NPZKRYRUSA-N	C43H76O5	673.0605	672.569275542
HMDB0007349	DG(18:4(6Z,9Z,12Z,15Z)/22:2(13Z,16Z)/0:0)	[H][C@](CO)(COC(=O)CCCC\C=C/C\C=C/C\C=C/C\C=C/CC)OC(=O)CCCCCCCCCCC\C=C/C\C=C/CCCCC	FUDGZBMOORLTCG-FCDTXGFCSA-N	C43H72O5	669.0288	668.537975414
HMDB0007356	DG(20:0/14:0/0:0)	[H][C@](CO)(COC(=O)CCCCCCCCCCCCCCCCCCC)OC(=O)CCCCCCCCCCCCC	YDLMMTKGYJYOBB-DHUJRADRSA-N	C37H72O5	596.9646	596.537975414
HMDB0007357	DG(20:0/14:1(9Z)/0:0)	[H][C@](CO)(COC(=O)CCCCCCCCCCCCCCCCCCC)OC(=O)CCCCCCC\C=C/CCCC	SHOHARHTHMTOQW-UPROKQPWSA-N	C37H70O5	594.9487	594.52232535
HMDB0007359	DG(20:0/16:0/0:0)	[H][C@](CO)(COC(=O)CCCCCCCCCCCCCCCCCCC)OC(=O)CCCCCCCCCCCCCCC	AAWNBEJOCRYVJE-QNGWXLTQSA-N	C39H76O5	625.0177	624.569275542
HMDB0007360	DG(20:0/16:1(9Z)/0:0)	[H][C@](CO)(COC(=O)CCCCCCCCCCCCCCCCCCC)OC(=O)CCCCCCC\C=C/CCCCCC	OFVNPHOCWHIKHI-KDKAWYBRSA-N	C39H74O5	623.0019	622.553625478
HMDB0007361	DG(20:0/18:0/0:0)	[H][C@](CO)(COC(=O)CCCCCCCCCCCCCCCCCCC)OC(=O)CCCCCCCCCCCCCCCCC	SCGCTMVKIGULND-KDXMTYKHSA-N	C41H80O5	653.0709	652.60057567
HMDB0007362	DG(20:0/18:1(11Z)/0:0)	[H][C@](CO)(COC(=O)CCCCCCCCCCCCCCCCCCC)OC(=O)CCCCCCCCC\C=C/CCCCCC	QJSPHKSKWHHHMP-QZEPCWIRSA-N	C41H78O5	651.055	650.584925606
HMDB0007363	DG(20:0/18:1(9Z)/0:0)	[H][C@](CO)(COC(=O)CCCCCCCCCCCCCCCCCCC)OC(=O)CCCCCCC\C=C/CCCCCCCC	OTBWOSZDBGKQNH-WRDQRZSUSA-N	C41H78O5	651.055	650.584925606
HMDB0007364	DG(20:0/18:2(9Z,12Z)/0:0)	[H][C@](CO)(COC(=O)CCCCCCCCCCCCCCCCCCC)OC(=O)CCCCCCC\C=C/C\C=C/CCCCC	PAZSROGSZMWHFZ-LWXJMYDFSA-N	C41H76O5	649.0391	648.569275542
HMDB0007365	DG(20:0/18:3(6Z,9Z,12Z)/0:0)	[H][C@](CO)(COC(=O)CCCCCCCCCCCCCCCCCCC)OC(=O)CCCC\C=C/C\C=C/C\C=C/CCCCC	PKDQCJOMOPLGHH-DPOQYFCMSA-N	C41H74O5	647.0233	646.553625478
HMDB0007366	DG(20:0/18:3(9Z,12Z,15Z)/0:0)	[H][C@](CO)(COC(=O)CCCCCCCCCCCCCCCCCCC)OC(=O)CCCCCCC\C=C/C\C=C/C\C=C/CC	BDSNRRJXONQNIJ-CVALLSOGSA-N	C41H74O5	647.0233	646.553625478
HMDB0007367	DG(20:0/18:4(6Z,9Z,12Z,15Z)/0:0)	[H][C@](CO)(COC(=O)CCCCCCCCCCCCCCCCCCC)OC(=O)CCCC\C=C/C\C=C/C\C=C/C\C=C/CC	KSANVGOMTZHSTR-HQGAHVAWSA-N	C41H72O5	645.0074	644.537975414
HMDB0007373	DG(20:0/20:4(5Z,8Z,11Z,14Z)/0:0)	[H][C@](CO)(COC(=O)CCCCCCCCCCCCCCCCCCC)OC(=O)CCC\C=C/C\C=C/C\C=C/C\C=C/CCCCC	OUGXERRDRINUQU-AICYSBPGSA-N	C43H76O5	673.0605	672.569275542
HMDB0007374	DG(20:0/20:4(8Z,11Z,14Z,17Z)/0:0)	[H][C@](CO)(COC(=O)CCCCCCCCCCCCCCCCCCC)OC(=O)CCCCCC\C=C/C\C=C/C\C=C/C\C=C/CC	KDXHNRWONDZYJK-OXOIWVRZSA-N	C43H76O5	673.0605	672.569275542
HMDB0007385	DG(20:1(11Z)/14:0/0:0)	[H][C@](CO)(COC(=O)CCCCCCCCC\C=C/CCCCCCCC)OC(=O)CCCCCCCCCCCCC	JXTPSPISHXPXCW-CEJFXXFTSA-N	C37H70O5	594.9487	594.52232535
HMDB0007386	DG(20:1(11Z)/14:1(9Z)/0:0)	[H][C@](CO)(COC(=O)CCCCCCCCC\C=C/CCCCCCCC)OC(=O)CCCCCCC\C=C/CCCC	PYGQHYCIWAIGTQ-FGZNLNJOSA-N	C37H68O5	592.9328	592.506675286
HMDB0007388	DG(20:1(11Z)/16:0/0:0)	[H][C@](CO)(COC(=O)CCCCCCCCC\C=C/CCCCCCCC)OC(=O)CCCCCCCCCCCCCCC	PVMAYWXWGMZUAK-OKTLSVAYSA-N	C39H74O5	623.0019	622.553625478
HMDB0007389	DG(20:1(11Z)/16:1(9Z)/0:0)	[H][C@](CO)(COC(=O)CCCCCCCCC\C=C/CCCCCCCC)OC(=O)CCCCCCC\C=C/CCCCCC	KHZWFBMNVAZGPA-JSTCSLLMSA-N	C39H72O5	620.986	620.537975414
HMDB0007390	DG(20:1(11Z)/18:0/0:0)	[H][C@](CO)(COC(=O)CCCCCCCCC\C=C/CCCCCCCC)OC(=O)CCCCCCCCCCCCCCCCC	VFQSEYDKZZYEJH-IYXMMJGVSA-N	C41H78O5	651.055	650.584925606
HMDB0007391	DG(20:1(11Z)/18:1(11Z)/0:0)	[H][C@](CO)(COC(=O)CCCCCCCCC\C=C/CCCCCCCC)OC(=O)CCCCCCCCC\C=C/CCCCCC	RYSCXMBYTIDCQV-PAGAYGOASA-N	C41H76O5	649.0391	648.569275542
HMDB0007392	DG(20:1(11Z)/18:1(9Z)/0:0)	[H][C@](CO)(COC(=O)CCCCCCCCC\C=C/CCCCCCCC)OC(=O)CCCCCCC\C=C/CCCCCCCC	SJOGNVDLVJAMLU-VDHPRTRFSA-N	C41H76O5	649.0391	648.569275542
HMDB0007393	DG(20:1(11Z)/18:2(9Z,12Z)/0:0)	[H][C@](CO)(COC(=O)CCCCCCCCC\C=C/CCCCCCCC)OC(=O)CCCCCCC\C=C/C\C=C/CCCCC	YTBITHSVLHBAPO-OUXUMZNPSA-N	C41H74O5	647.0233	646.553625478
HMDB0007394	DG(20:1(11Z)/18:3(6Z,9Z,12Z)/0:0)	[H][C@](CO)(COC(=O)CCCCCCCCC\C=C/CCCCCCCC)OC(=O)CCCC\C=C/C\C=C/C\C=C/CCCCC	ZDDUXIPAYGHVPB-RXMCXTHDSA-N	C41H72O5	645.0074	644.537975414
HMDB0007395	DG(20:1(11Z)/18:3(9Z,12Z,15Z)/0:0)	[H][C@](CO)(COC(=O)CCCCCCCCC\C=C/CCCCCCCC)OC(=O)CCCCCCC\C=C/C\C=C/C\C=C/CC	TYCOHOSLQWDQAF-PZRRJSEXSA-N	C41H72O5	645.0074	644.537975414
HMDB0007396	DG(20:1(11Z)/18:4(6Z,9Z,12Z,15Z)/0:0)	[H][C@](CO)(COC(=O)CCCCCCCCC\C=C/CCCCCCCC)OC(=O)CCCC\C=C/C\C=C/C\C=C/C\C=C/CC	MPZCOUDYBXGVNA-WBTSYADVSA-N	C41H70O5	642.9915	642.52232535
HMDB0007400	DG(20:1(11Z)/20:3(5Z,8Z,11Z)/0:0)	[H][C@](CO)(COC(=O)CCCCCCCCC\C=C/CCCCCCCC)OC(=O)CCC\C=C/C\C=C/C\C=C/CCCCCCCC	XNHZTAPDVIWTFP-MTVOCPQASA-N	C43H76O5	673.0605	672.569275542
HMDB0007401	DG(20:1(11Z)/20:3(8Z,11Z,14Z)/0:0)	[H][C@](CO)(COC(=O)CCCCCCCCC\C=C/CCCCCCCC)OC(=O)CCCCCC\C=C/C\C=C/C\C=C/CCCCC	GUCWFGHNWKOBJT-VSVXWRETSA-N	C43H76O5	673.0605	672.569275542
HMDB0007404	DG(20:1(11Z)/20:5(5Z,8Z,11Z,14Z,17Z)/0:0)	[H][C@](CO)(COC(=O)CCCCCCCCC\C=C/CCCCCCCC)OC(=O)CCC\C=C/C\C=C/C\C=C/C\C=C/C\C=C/CC	KXSTZGDSFQAWPR-KFALEISNSA-N	C43H72O5	669.0288	668.537975414
HMDB0007414	DG(20:2(11Z,14Z)/14:0/0:0)	[H][C@](CO)(COC(=O)CCCCCCCCC\C=C/C\C=C/CCCCC)OC(=O)CCCCCCCCCCCCC	IFICCERBULNVSQ-CJZWHCSYSA-N	C37H68O5	592.9328	592.506675286
HMDB0007415	DG(20:2(11Z,14Z)/14:1(9Z)/0:0)	[H][C@](CO)(COC(=O)CCCCCCCCC\C=C/C\C=C/CCCCC)OC(=O)CCCCCCC\C=C/CCCC	DWHZDPQGFGYFRB-MJRSHOOBSA-N	C37H66O5	590.9169	590.491025222
HMDB0007417	DG(20:2(11Z,14Z)/16:0/0:0)	[H][C@](CO)(COC(=O)CCCCCCCCC\C=C/C\C=C/CCCCC)OC(=O)CCCCCCCCCCCCCCC	ZTPAQAJEGRTJEW-PKQDJGPXSA-N	C39H72O5	620.986	620.537975414
HMDB0007418	DG(20:2(11Z,14Z)/16:1(9Z)/0:0)	[H][C@](CO)(COC(=O)CCCCCCCCC\C=C/C\C=C/CCCCC)OC(=O)CCCCCCC\C=C/CCCCCC	UTOYVHXRVASAFH-YCGDJTGESA-N	C39H70O5	618.9701	618.52232535
HMDB0007419	DG(20:2(11Z,14Z)/18:0/0:0)	[H][C@](CO)(COC(=O)CCCCCCCCC\C=C/C\C=C/CCCCC)OC(=O)CCCCCCCCCCCCCCCCC	ASDDLJYCZHQDQL-WGYNPVHSSA-N	C41H76O5	649.0391	648.569275542
HMDB0007420	DG(20:2(11Z,14Z)/18:1(11Z)/0:0)	[H][C@](CO)(COC(=O)CCCCCCCCC\C=C/C\C=C/CCCCC)OC(=O)CCCCCCCCC\C=C/CCCCCC	BYRYYARNLZHIAF-UEUWINCVSA-N	C41H74O5	647.0233	646.553625478
HMDB0007421	DG(20:2(11Z,14Z)/18:1(9Z)/0:0)	[H][C@](CO)(COC(=O)CCCCCCCCC\C=C/C\C=C/CCCCC)OC(=O)CCCCCCC\C=C/CCCCCCCC	FELHZPRYWOUNBS-SMJOZILHSA-N	C41H74O5	647.0233	646.553625478
HMDB0007422	DG(20:2(11Z,14Z)/18:2(9Z,12Z)/0:0)	[H][C@](CO)(COC(=O)CCCCCCCCC\C=C/C\C=C/CCCCC)OC(=O)CCCCCCC\C=C/C\C=C/CCCCC	BBYILFLNYJLQDL-ASQXEFDISA-N	C41H72O5	645.0074	644.537975414
HMDB0007423	DG(20:2(11Z,14Z)/18:3(6Z,9Z,12Z)/0:0)	[H][C@](CO)(COC(=O)CCCCCCCCC\C=C/C\C=C/CCCCC)OC(=O)CCCC\C=C/C\C=C/C\C=C/CCCCC	WPYUYUFTHKHNOY-RSDWLLFLSA-N	C41H70O5	642.9915	642.52232535
HMDB0007424	DG(20:2(11Z,14Z)/18:3(9Z,12Z,15Z)/0:0)	[H][C@](CO)(COC(=O)CCCCCCCCC\C=C/C\C=C/CCCCC)OC(=O)CCCCCCC\C=C/C\C=C/C\C=C/CC	YPKNZQFRRNHQIM-CNWVQWJYSA-N	C41H70O5	642.9915	642.52232535
HMDB0007425	DG(20:2(11Z,14Z)/18:4(6Z,9Z,12Z,15Z)/0:0)	[H][C@](CO)(COC(=O)CCCCCCCCC\C=C/C\C=C/CCCCC)OC(=O)CCCC\C=C/C\C=C/C\C=C/C\C=C/CC	RQXNAJITDPUZBL-ROQBABNZSA-N	C41H68O5	640.9756	640.506675286
HMDB0007428	DG(20:2(11Z,14Z)/20:2(11Z,14Z)/0:0)	[H][C@](CO)(COC(=O)CCCCCCCCC\C=C/C\C=C/CCCCC)OC(=O)CCCCCCCCC\C=C/C\C=C/CCCCC	MPOMACSXXDRWJX-KFOZCGKISA-N	C43H76O5	673.0605	672.569275542
HMDB0007431	DG(20:2(11Z,14Z)/20:4(5Z,8Z,11Z,14Z)/0:0)	[H][C@](CO)(COC(=O)CCCCCCCCC\C=C/C\C=C/CCCCC)OC(=O)CCC\C=C/C\C=C/C\C=C/C\C=C/CCCCC	XWQMGVSLXBIWRI-SXIWVUKCSA-N	C43H72O5	669.0288	668.537975414
HMDB0007432	DG(20:2(11Z,14Z)/20:4(8Z,11Z,14Z,17Z)/0:0)	[H][C@](CO)(COC(=O)CCCCCCCCC\C=C/C\C=C/CCCCC)OC(=O)CCCCCC\C=C/C\C=C/C\C=C/C\C=C/CC	PXRRYGSMQCZOCW-CRZFWNKOSA-N	C43H72O5	669.0288	668.537975414
HMDB0007433	DG(20:2(11Z,14Z)/20:5(5Z,8Z,11Z,14Z,17Z)/0:0)	[H][C@](CO)(COC(=O)CCCCCCCCC\C=C/C\C=C/CCCCC)OC(=O)CCC\C=C/C\C=C/C\C=C/C\C=C/C\C=C/CC	SGRGWEJJBSSTNQ-ORLHYVSVSA-N	C43H70O5	667.0129	666.52232535
HMDB0007443	DG(20:3(5Z,8Z,11Z)/14:0/0:0)	[H][C@](CO)(COC(=O)CCC\C=C/C\C=C/C\C=C/CCCCCCCC)OC(=O)CCCCCCCCCCCCC	ZFKRQJCZVAAEOD-ZBOLNTGISA-N	C37H66O5	590.9169	590.491025222
HMDB0007444	DG(20:3(5Z,8Z,11Z)/14:1(9Z)/0:0)	[H][C@](CO)(COC(=O)CCC\C=C/C\C=C/C\C=C/CCCCCCCC)OC(=O)CCCCCCC\C=C/CCCC	ZPMRPNXEEGOUEF-NATRZPEYSA-N	C37H64O5	588.9011	588.475375158
HMDB0007446	DG(20:3(5Z,8Z,11Z)/16:0/0:0)	[H][C@](CO)(COC(=O)CCC\C=C/C\C=C/C\C=C/CCCCCCCC)OC(=O)CCCCCCCCCCCCCCC	BDNSPISIOGDGPS-NECMUMLTSA-N	C39H70O5	618.9701	618.52232535
HMDB0007447	DG(20:3(5Z,8Z,11Z)/16:1(9Z)/0:0)	[H][C@](CO)(COC(=O)CCC\C=C/C\C=C/C\C=C/CCCCCCCC)OC(=O)CCCCCCC\C=C/CCCCCC	SZEXUNKGCGUPHN-PAFKGROLSA-N	C39H68O5	616.9542	616.506675286
HMDB0007448	DG(20:3(5Z,8Z,11Z)/18:0/0:0)	[H][C@](CO)(COC(=O)CCC\C=C/C\C=C/C\C=C/CCCCCCCC)OC(=O)CCCCCCCCCCCCCCCCC	XETDMMRJZHSQDJ-AXJZTWIWSA-N	C41H74O5	647.0233	646.553625478
HMDB0007449	DG(20:3(5Z,8Z,11Z)/18:1(11Z)/0:0)	[H][C@](CO)(COC(=O)CCC\C=C/C\C=C/C\C=C/CCCCCCCC)OC(=O)CCCCCCCCC\C=C/CCCCCC	QKEZNXCUTOZIMF-ANPHKOLSSA-N	C41H72O5	645.0074	644.537975414
HMDB0007450	DG(20:3(5Z,8Z,11Z)/18:1(9Z)/0:0)	[H][C@](CO)(COC(=O)CCC\C=C/C\C=C/C\C=C/CCCCCCCC)OC(=O)CCCCCCC\C=C/CCCCCCCC	FWRPDUGFVJEUKA-DSJAAPMLSA-N	C41H72O5	645.0074	644.537975414
HMDB0007451	DG(20:3(5Z,8Z,11Z)/18:2(9Z,12Z)/0:0)	[H][C@](CO)(COC(=O)CCC\C=C/C\C=C/C\C=C/CCCCCCCC)OC(=O)CCCCCCC\C=C/C\C=C/CCCCC	BZNQAJMEFXSIMZ-AVMKZJKISA-N	C41H70O5	642.9915	642.52232535
HMDB0007452	DG(20:3(5Z,8Z,11Z)/18:3(6Z,9Z,12Z)/0:0)	[H][C@](CO)(COC(=O)CCC\C=C/C\C=C/C\C=C/CCCCCCCC)OC(=O)CCCC\C=C/C\C=C/C\C=C/CCCCC	XJVAEKAZSPNGNT-CTDJQAONSA-N	C41H68O5	640.9756	640.506675286
HMDB0007453	DG(20:3(5Z,8Z,11Z)/18:3(9Z,12Z,15Z)/0:0)	[H][C@](CO)(COC(=O)CCC\C=C/C\C=C/C\C=C/CCCCCCCC)OC(=O)CCCCCCC\C=C/C\C=C/C\C=C/CC	NNOJOPYWOXKYSG-KTYWMUPWSA-N	C41H68O5	640.9756	640.506675286
HMDB0007456	DG(20:3(5Z,8Z,11Z)/20:1(11Z)/0:0)	[H][C@](CO)(COC(=O)CCC\C=C/C\C=C/C\C=C/CCCCCCCC)OC(=O)CCCCCCCCC\C=C/CCCCCCCC	JSFIBSBZSNVLIT-KKQWTLIESA-N	C43H76O5	673.0605	672.569275542
HMDB0007458	DG(20:3(5Z,8Z,11Z)/20:3(5Z,8Z,11Z)/0:0)	[H][C@](CO)(COC(=O)CCC\C=C/C\C=C/C\C=C/CCCCCCCC)OC(=O)CCC\C=C/C\C=C/C\C=C/CCCCCCCC	VIGULOPHPJPIAO-XIUQCZDVSA-N	C43H72O5	669.0288	668.537975414
HMDB0007459	DG(20:3(5Z,8Z,11Z)/20:3(8Z,11Z,14Z)/0:0)	[H][C@](CO)(COC(=O)CCC\C=C/C\C=C/C\C=C/CCCCCCCC)OC(=O)CCCCCC\C=C/C\C=C/C\C=C/CCCCC	CUMKGQFYKIGEIE-SKHAEIFUSA-N	C43H72O5	669.0288	668.537975414
HMDB0007460	DG(20:3(5Z,8Z,11Z)/20:4(5Z,8Z,11Z,14Z)/0:0)	[H][C@](CO)(COC(=O)CCC\C=C/C\C=C/C\C=C/CCCCCCCC)OC(=O)CCC\C=C/C\C=C/C\C=C/C\C=C/CCCCC	WMBZHTUZIIZBIP-CAFLKJCSSA-N	C43H70O5	667.0129	666.52232535
HMDB0007461	DG(20:3(5Z,8Z,11Z)/20:4(8Z,11Z,14Z,17Z)/0:0)	[H][C@](CO)(COC(=O)CCC\C=C/C\C=C/C\C=C/CCCCCCCC)OC(=O)CCCCCC\C=C/C\C=C/C\C=C/C\C=C/CC	CWKVHVZKEKWSIB-FYJQDSGBSA-N	C43H70O5	667.0129	666.52232535
HMDB0007472	DG(20:3(8Z,11Z,14Z)/14:0/0:0)	[H][C@](CO)(COC(=O)CCCCCC\C=C/C\C=C/C\C=C/CCCCC)OC(=O)CCCCCCCCCCCCC	UENDWBHWDOWHFT-NYBWPXJJSA-N	C37H66O5	590.9169	590.491025222
HMDB0007473	DG(20:3(8Z,11Z,14Z)/14:1(9Z)/0:0)	[H][C@](CO)(COC(=O)CCCCCC\C=C/C\C=C/C\C=C/CCCCC)OC(=O)CCCCCCC\C=C/CCCC	SKFOPGGYQYBFCU-WHJULUMISA-N	C37H64O5	588.9011	588.475375158
HMDB0007475	DG(20:3(8Z,11Z,14Z)/16:0/0:0)	[H][C@](CO)(COC(=O)CCCCCC\C=C/C\C=C/C\C=C/CCCCC)OC(=O)CCCCCCCCCCCCCCC	RSRFHHURQVDURZ-JKUSIIDJSA-N	C39H70O5	618.9701	618.52232535
HMDB0007476	DG(20:3(8Z,11Z,14Z)/16:1(9Z)/0:0)	[H][C@](CO)(COC(=O)CCCCCC\C=C/C\C=C/C\C=C/CCCCC)OC(=O)CCCCCCC\C=C/CCCCCC	ZRKUYQAICYSCRR-AMOZTXBCSA-N	C39H68O5	616.9542	616.506675286
HMDB0007477	DG(20:3(8Z,11Z,14Z)/18:0/0:0)	[H][C@](CO)(COC(=O)CCCCCC\C=C/C\C=C/C\C=C/CCCCC)OC(=O)CCCCCCCCCCCCCCCCC	FGDNLJDSSZXOSG-GIUPUGINSA-N	C41H74O5	647.0233	646.553625478
HMDB0007478	DG(20:3(8Z,11Z,14Z)/18:1(11Z)/0:0)	[H][C@](CO)(COC(=O)CCCCCC\C=C/C\C=C/C\C=C/CCCCC)OC(=O)CCCCCCCCC\C=C/CCCCCC	IXAIQJBVEMECBS-OUKHRYQUSA-N	C41H72O5	645.0074	644.537975414
HMDB0007479	DG(20:3(8Z,11Z,14Z)/18:1(9Z)/0:0)	[H][C@](CO)(COC(=O)CCCCCC\C=C/C\C=C/C\C=C/CCCCC)OC(=O)CCCCCCC\C=C/CCCCCCCC	CFJYJZFDWFNDQU-OCRNITAESA-N	C41H72O5	645.0074	644.537975414
HMDB0007480	DG(20:3(8Z,11Z,14Z)/18:2(9Z,12Z)/0:0)	[H][C@](CO)(COC(=O)CCCCCC\C=C/C\C=C/C\C=C/CCCCC)OC(=O)CCCCCCC\C=C/C\C=C/CCCCC	HKNXJXKTUNWDPF-XMEICGPTSA-N	C41H70O5	642.9915	642.52232535
HMDB0007481	DG(20:3(8Z,11Z,14Z)/18:3(6Z,9Z,12Z)/0:0)	[H][C@](CO)(COC(=O)CCCCCC\C=C/C\C=C/C\C=C/CCCCC)OC(=O)CCCC\C=C/C\C=C/C\C=C/CCCCC	QSNBGBREAHXQGK-OELWGVPWSA-N	C41H68O5	640.9756	640.506675286
HMDB0007482	DG(20:3(8Z,11Z,14Z)/18:3(9Z,12Z,15Z)/0:0)	[H][C@](CO)(COC(=O)CCCCCC\C=C/C\C=C/C\C=C/CCCCC)OC(=O)CCCCCCC\C=C/C\C=C/C\C=C/CC	DEGJUZYBGJWSHM-YDXNJHLSSA-N	C41H68O5	640.9756	640.506675286
HMDB0007485	DG(20:3(8Z,11Z,14Z)/20:1(11Z)/0:0)	[H][C@](CO)(COC(=O)CCCCCC\C=C/C\C=C/C\C=C/CCCCC)OC(=O)CCCCCCCCC\C=C/CCCCCCCC	RYBURRAWDXPPKP-CHDLVFITSA-N	C43H76O5	673.0605	672.569275542
HMDB0007487	DG(20:3(8Z,11Z,14Z)/20:3(5Z,8Z,11Z)/0:0)	[H][C@](CO)(COC(=O)CCCCCC\C=C/C\C=C/C\C=C/CCCCC)OC(=O)CCC\C=C/C\C=C/C\C=C/CCCCCCCC	LFSURXDQRGYOPC-PWCDXBRGSA-N	C43H72O5	669.0288	668.537975414
HMDB0007488	DG(20:3(8Z,11Z,14Z)/20:3(8Z,11Z,14Z)/0:0)	[H][C@](CO)(COC(=O)CCCCCC\C=C/C\C=C/C\C=C/CCCCC)OC(=O)CCCCCC\C=C/C\C=C/C\C=C/CCCCC	KQIYTEYFXBGLOT-MDOXXFDXSA-N	C43H72O5	669.0288	668.537975414
HMDB0007489	DG(20:3(8Z,11Z,14Z)/20:4(5Z,8Z,11Z,14Z)/0:0)	[H][C@](CO)(COC(=O)CCCCCC\C=C/C\C=C/C\C=C/CCCCC)OC(=O)CCC\C=C/C\C=C/C\C=C/C\C=C/CCCCC	JDIBHXLLYJNLGX-YWTQTYENSA-N	C43H70O5	667.0129	666.52232535
HMDB0007490	DG(20:3(8Z,11Z,14Z)/20:4(8Z,11Z,14Z,17Z)/0:0)	[H][C@](CO)(COC(=O)CCCCCC\C=C/C\C=C/C\C=C/CCCCC)OC(=O)CCCCCC\C=C/C\C=C/C\C=C/C\C=C/CC	GCRNNXVAIBLHEH-IHIDHSJOSA-N	C43H70O5	667.0129	666.52232535
HMDB0007501	DG(20:4(5Z,8Z,11Z,14Z)/14:0/0:0)	[H][C@](CO)(COC(=O)CCC\C=C/C\C=C/C\C=C/C\C=C/CCCCC)OC(=O)CCCCCCCCCCCCC	JJXZMRRQULHJIN-DEZFVEHNSA-N	C37H64O5	588.9011	588.475375158
HMDB0007504	DG(20:4(5Z,8Z,11Z,14Z)/16:0/0:0)	[H][C@](CO)(COC(=O)CCC\C=C/C\C=C/C\C=C/C\C=C/CCCCC)OC(=O)CCCCCCCCCCCCCCC	MPIXRXDQNLLCPW-HOXKCEEVSA-N	C39H68O5	616.9542	616.506675286
HMDB0007505	DG(20:4(5Z,8Z,11Z,14Z)/16:1(9Z)/0:0)	[H][C@](CO)(COC(=O)CCC\C=C/C\C=C/C\C=C/C\C=C/CCCCC)OC(=O)CCCCCCC\C=C/CCCCCC	IOKHFYXUAVQDTI-JUVVOIJLSA-N	C39H66O5	614.9383	614.491025222
HMDB0007506	DG(20:4(5Z,8Z,11Z,14Z)/18:0/0:0)	[H][C@](CO)(COC(=O)CCC\C=C/C\C=C/C\C=C/C\C=C/CCCCC)OC(=O)CCCCCCCCCCCCCCCCC	SSLUIKJWXSAHQW-JEKYZICCSA-N	C41H72O5	645.0074	644.537975414
HMDB0007507	DG(20:4(5Z,8Z,11Z,14Z)/18:1(11Z)/0:0)	[H][C@](CO)(COC(=O)CCC\C=C/C\C=C/C\C=C/C\C=C/CCCCC)OC(=O)CCCCCCCCC\C=C/CCCCCC	JUFRUXYUYTWCEP-QISYXKOFSA-N	C41H70O5	642.9915	642.52232535
HMDB0007508	DG(20:4(5Z,8Z,11Z,14Z)/18:1(9Z)/0:0)	[H][C@](CO)(COC(=O)CCC\C=C/C\C=C/C\C=C/C\C=C/CCCCC)OC(=O)CCCCCCC\C=C/CCCCCCCC	YOXLBXCEDZBDAK-CIFJYXINSA-N	C41H70O5	642.9915	642.52232535
HMDB0007509	DG(20:4(5Z,8Z,11Z,14Z)/18:2(9Z,12Z)/0:0)	[H][C@](CO)(COC(=O)CCC\C=C/C\C=C/C\C=C/C\C=C/CCCCC)OC(=O)CCCCCCC\C=C/C\C=C/CCCCC	IRDZWZNFELPJCK-JIPPLWADSA-N	C41H68O5	640.9756	640.506675286
HMDB0007513	DG(20:4(5Z,8Z,11Z,14Z)/20:0/0:0)	[H][C@](CO)(COC(=O)CCC\C=C/C\C=C/C\C=C/C\C=C/CCCCC)OC(=O)CCCCCCCCCCCCCCCCCCC	LOXKXTMPIRLCJL-SDNYUQNHSA-N	C43H76O5	673.0605	672.569275542
HMDB0007515	DG(20:4(5Z,8Z,11Z,14Z)/20:2(11Z,14Z)/0:0)	[H][C@](CO)(COC(=O)CCC\C=C/C\C=C/C\C=C/C\C=C/CCCCC)OC(=O)CCCCCCCCC\C=C/C\C=C/CCCCC	KWNSFYWJPQIBQL-SZDMVCCJSA-N	C43H72O5	669.0288	668.537975414
HMDB0007516	DG(20:4(5Z,8Z,11Z,14Z)/20:3(5Z,8Z,11Z)/0:0)	[H][C@](CO)(COC(=O)CCC\C=C/C\C=C/C\C=C/C\C=C/CCCCC)OC(=O)CCC\C=C/C\C=C/C\C=C/CCCCCCCC	IDNWRPMAVMNDGB-HBQIWVRBSA-N	C43H70O5	667.0129	666.52232535
HMDB0007517	DG(20:4(5Z,8Z,11Z,14Z)/20:3(8Z,11Z,14Z)/0:0)	[H][C@](CO)(COC(=O)CCC\C=C/C\C=C/C\C=C/C\C=C/CCCCC)OC(=O)CCCCCC\C=C/C\C=C/C\C=C/CCCCC	WZZUIUAEONPKOS-CVOQPVPSSA-N	C43H70O5	667.0129	666.52232535
HMDB0007530	DG(20:4(8Z,11Z,14Z,17Z)/14:0/0:0)	[H][C@](CO)(COC(=O)CCCCCC\C=C/C\C=C/C\C=C/C\C=C/CC)OC(=O)CCCCCCCCCCCCC	OSJZKMLDRVKCSL-LAOUYMLRSA-N	C37H64O5	588.9011	588.475375158
HMDB0007533	DG(20:4(8Z,11Z,14Z,17Z)/16:0/0:0)	[H][C@](CO)(COC(=O)CCCCCC\C=C/C\C=C/C\C=C/C\C=C/CC)OC(=O)CCCCCCCCCCCCCCC	MEUZVHWHERKKNA-MILDWRPISA-N	C39H68O5	616.9542	616.506675286
HMDB0007534	DG(20:4(8Z,11Z,14Z,17Z)/16:1(9Z)/0:0)	[H][C@](CO)(COC(=O)CCCCCC\C=C/C\C=C/C\C=C/C\C=C/CC)OC(=O)CCCCCCC\C=C/CCCCCC	ZNGGGMQOPKOZLZ-YGFCVJAISA-N	C39H66O5	614.9383	614.491025222
HMDB0007535	DG(20:4(8Z,11Z,14Z,17Z)/18:0/0:0)	[H][C@](CO)(COC(=O)CCCCCC\C=C/C\C=C/C\C=C/C\C=C/CC)OC(=O)CCCCCCCCCCCCCCCCC	WGGPVIRCYGIRPH-XHATVUSISA-N	C41H72O5	645.0074	644.537975414
HMDB0007536	DG(20:4(8Z,11Z,14Z,17Z)/18:1(11Z)/0:0)	[H][C@](CO)(COC(=O)CCCCCC\C=C/C\C=C/C\C=C/C\C=C/CC)OC(=O)CCCCCCCCC\C=C/CCCCCC	UOOVTLWGFPLTTE-CNEYRVONSA-N	C41H70O5	642.9915	642.52232535
HMDB0007537	DG(20:4(8Z,11Z,14Z,17Z)/18:1(9Z)/0:0)	[H][C@](CO)(COC(=O)CCCCCC\C=C/C\C=C/C\C=C/C\C=C/CC)OC(=O)CCCCCCC\C=C/CCCCCCCC	RIIMVWRPHMOXFG-KGCWUKPLSA-N	C41H70O5	642.9915	642.52232535
HMDB0007538	DG(20:4(8Z,11Z,14Z,17Z)/18:2(9Z,12Z)/0:0)	[H][C@](CO)(COC(=O)CCCCCC\C=C/C\C=C/C\C=C/C\C=C/CC)OC(=O)CCCCCCC\C=C/C\C=C/CCCCC	HOAWEJZWXPKSQB-WJVKJRFCSA-N	C41H68O5	640.9756	640.506675286
HMDB0007542	DG(20:4(8Z,11Z,14Z,17Z)/20:0/0:0)	[H][C@](CO)(COC(=O)CCCCCC\C=C/C\C=C/C\C=C/C\C=C/CC)OC(=O)CCCCCCCCCCCCCCCCCCC	SFRAHICJPYFBTH-ANMDJUIDSA-N	C43H76O5	673.0605	672.569275542
HMDB0007544	DG(20:4(8Z,11Z,14Z,17Z)/20:2(11Z,14Z)/0:0)	[H][C@](CO)(COC(=O)CCCCCC\C=C/C\C=C/C\C=C/C\C=C/CC)OC(=O)CCCCCCCCC\C=C/C\C=C/CCCCC	CMOADEJDYGMJFA-WUIAEINNSA-N	C43H72O5	669.0288	668.537975414
HMDB0007545	DG(20:4(8Z,11Z,14Z,17Z)/20:3(5Z,8Z,11Z)/0:0)	[H][C@](CO)(COC(=O)CCCCCC\C=C/C\C=C/C\C=C/C\C=C/CC)OC(=O)CCC\C=C/C\C=C/C\C=C/CCCCCCCC	JVDNJGFTEDUUFZ-BLLDRTOQSA-N	C43H70O5	667.0129	666.52232535
HMDB0007546	DG(20:4(8Z,11Z,14Z,17Z)/20:3(8Z,11Z,14Z)/0:0)	[H][C@](CO)(COC(=O)CCCCCC\C=C/C\C=C/C\C=C/C\C=C/CC)OC(=O)CCCCCC\C=C/C\C=C/C\C=C/CCCCC	GZHWEZNKMRNQRJ-GJPFLTJYSA-N	C43H70O5	667.0129	666.52232535
HMDB0007562	DG(20:5(5Z,8Z,11Z,14Z,17Z)/16:0/0:0)	[H][C@](CO)(COC(=O)CCC\C=C/C\C=C/C\C=C/C\C=C/C\C=C/CC)OC(=O)CCCCCCCCCCCCCCC	NXYFOPFKIDKTMC-MISHMQECSA-N	C39H66O5	614.9383	614.491025222
HMDB0007564	DG(20:5(5Z,8Z,11Z,14Z,17Z)/18:0/0:0)	[H][C@](CO)(COC(=O)CCC\C=C/C\C=C/C\C=C/C\C=C/C\C=C/CC)OC(=O)CCCCCCCCCCCCCCCCC	KTSNNVBEAOPRPI-BROCNRGJSA-N	C41H70O5	642.9915	642.52232535
HMDB0007565	DG(20:5(5Z,8Z,11Z,14Z,17Z)/18:1(11Z)/0:0)	[H][C@](CO)(COC(=O)CCC\C=C/C\C=C/C\C=C/C\C=C/C\C=C/CC)OC(=O)CCCCCCCCC\C=C/CCCCCC	BQHUTGIHYWQLEF-OCKRNHPSSA-N	C41H68O5	640.9756	640.506675286
HMDB0007566	DG(20:5(5Z,8Z,11Z,14Z,17Z)/18:1(9Z)/0:0)	[H][C@](CO)(COC(=O)CCC\C=C/C\C=C/C\C=C/C\C=C/C\C=C/CC)OC(=O)CCCCCCC\C=C/CCCCCCCC	KAIGHRWUPKTDHD-QIZUXMJSSA-N	C41H68O5	640.9756	640.506675286
HMDB0007572	DG(20:5(5Z,8Z,11Z,14Z,17Z)/20:1(11Z)/0:0)	[H][C@](CO)(COC(=O)CCC\C=C/C\C=C/C\C=C/C\C=C/C\C=C/CC)OC(=O)CCCCCCCCC\C=C/CCCCCCCC	HPTHPDWEVHVEGM-GJSVQJKPSA-N	C43H72O5	669.0288	668.537975414
HMDB0007573	DG(20:5(5Z,8Z,11Z,14Z,17Z)/20:2(11Z,14Z)/0:0)	[H][C@](CO)(COC(=O)CCC\C=C/C\C=C/C\C=C/C\C=C/C\C=C/CC)OC(=O)CCCCCCCCC\C=C/C\C=C/CCCCC	UGFBSCSGZGEOQP-NGVALLSDSA-N	C43H70O5	667.0129	666.52232535
HMDB0007588	DG(22:0/14:0/0:0)	[H][C@](CO)(COC(=O)CCCCCCCCCCCCCCCCCCCCC)OC(=O)CCCCCCCCCCCCC	GPTYHEUZPNNEAA-QNGWXLTQSA-N	C39H76O5	625.0177	624.569275542
HMDB0007589	DG(22:0/14:1(9Z)/0:0)	[H][C@](CO)(COC(=O)CCCCCCCCCCCCCCCCCCCCC)OC(=O)CCCCCCC\C=C/CCCC	ANKVDPMNEXVLIF-LEWNPWSNSA-N	C39H74O5	623.0019	622.553625478
HMDB0007591	DG(22:0/16:0/0:0)	[H][C@](CO)(COC(=O)CCCCCCCCCCCCCCCCCCCCC)OC(=O)CCCCCCCCCCCCCCC	IQNYOCFHHRCMKY-KDXMTYKHSA-N	C41H80O5	653.0709	652.60057567
HMDB0007592	DG(22:0/16:1(9Z)/0:0)	[H][C@](CO)(COC(=O)CCCCCCCCCCCCCCCCCCCCC)OC(=O)CCCCCCC\C=C/CCCCCC	QRZOVPVPADACPO-QZEPCWIRSA-N	C41H78O5	651.055	650.584925606
HMDB0007599	DG(22:0/18:4(6Z,9Z,12Z,15Z)/0:0)	[H][C@](CO)(COC(=O)CCCCCCCCCCCCCCCCCCCCC)OC(=O)CCCC\C=C/C\C=C/C\C=C/C\C=C/CC	SXRFCJXNEUITMA-RFJKBMEDSA-N	C43H76O5	673.0605	672.569275542
HMDB0007617	DG(22:1(13Z)/14:0/0:0)	[H][C@](CO)(COC(=O)CCCCCCCCCCC\C=C/CCCCCCCC)OC(=O)CCCCCCCCCCCCC	JWFGFILKCCPCQY-DPTREUNKSA-N	C39H74O5	623.0019	622.553625478
HMDB0007618	DG(22:1(13Z)/14:1(9Z)/0:0)	[H][C@](CO)(COC(=O)CCCCCCCCCCC\C=C/CCCCCCCC)OC(=O)CCCCCCC\C=C/CCCC	PGIXLWJGGIVRAK-PAHRDQFESA-N	C39H72O5	620.986	620.537975414
HMDB0007620	DG(22:1(13Z)/16:0/0:0)	[H][C@](CO)(COC(=O)CCCCCCCCCCC\C=C/CCCCCCCC)OC(=O)CCCCCCCCCCCCCCC	RXOTVNUQJAJLLR-VAINBGCVSA-N	C41H78O5	651.055	650.584925606
HMDB0007621	DG(22:1(13Z)/16:1(9Z)/0:0)	[H][C@](CO)(COC(=O)CCCCCCCCCCC\C=C/CCCCCCCC)OC(=O)CCCCCCC\C=C/CCCCCC	MOOFSNCSOBPSIA-NFIJARSKSA-N	C41H76O5	649.0391	648.569275542
HMDB0007626	DG(22:1(13Z)/18:3(6Z,9Z,12Z)/0:0)	[H][C@](CO)(COC(=O)CCCCCCCCCCC\C=C/CCCCCCCC)OC(=O)CCCC\C=C/C\C=C/C\C=C/CCCCC	KDNDIKPAWMWNEU-KKMJWZOUSA-N	C43H76O5	673.0605	672.569275542
HMDB0007627	DG(22:1(13Z)/18:3(9Z,12Z,15Z)/0:0)	[H][C@](CO)(COC(=O)CCCCCCCCCCC\C=C/CCCCCCCC)OC(=O)CCCCCCC\C=C/C\C=C/C\C=C/CC	NCZZMJBUWFQPBY-OBJNFHFWSA-N	C43H76O5	673.0605	672.569275542
HMDB0007646	DG(22:2(13Z,16Z)/14:0/0:0)	[H][C@](CO)(COC(=O)CCCCCCCCCCC\C=C/C\C=C/CCCCC)OC(=O)CCCCCCCCCCCCC	QHYUDKBZLXVCCQ-KAOSVWFWSA-N	C39H72O5	620.986	620.537975414
HMDB0007647	DG(22:2(13Z,16Z)/14:1(9Z)/0:0)	[H][C@](CO)(COC(=O)CCCCCCCCCCC\C=C/C\C=C/CCCCC)OC(=O)CCCCCCC\C=C/CCCC	XMQZLKOQIZBZII-VXBBTDFSSA-N	C39H70O5	618.9701	618.52232535
HMDB0007649	DG(22:2(13Z,16Z)/16:0/0:0)	[H][C@](CO)(COC(=O)CCCCCCCCCCC\C=C/C\C=C/CCCCC)OC(=O)CCCCCCCCCCCCCCC	UBTDFTXXEMBGHF-QIXAIMDBSA-N	C41H76O5	649.0391	648.569275542
HMDB0007650	DG(22:2(13Z,16Z)/16:1(9Z)/0:0)	[H][C@](CO)(COC(=O)CCCCCCCCCCC\C=C/C\C=C/CCCCC)OC(=O)CCCCCCC\C=C/CCCCCC	ZWNSQXDCOSRUMS-VWMWQVQRSA-N	C41H74O5	647.0233	646.553625478
HMDB0007654	DG(22:2(13Z,16Z)/18:2(9Z,12Z)/0:0)	[H][C@](CO)(COC(=O)CCCCCCCCCCC\C=C/C\C=C/CCCCC)OC(=O)CCCCCCC\C=C/C\C=C/CCCCC	HCTGXWJRDDNPHS-AFRYFLNXSA-N	C43H76O5	673.0605	672.569275542
HMDB0007657	DG(22:2(13Z,16Z)/18:4(6Z,9Z,12Z,15Z)/0:0)	[H][C@](CO)(COC(=O)CCCCCCCCCCC\C=C/C\C=C/CCCCC)OC(=O)CCCC\C=C/C\C=C/C\C=C/C\C=C/CC	IJQJNLWIGQWLKJ-DOIMQTEOSA-N	C43H72O5	669.0288	668.537975414
HMDB0007675	DG(22:4(7Z,10Z,13Z,16Z)/14:0/0:0)	[H][C@](CO)(COC(=O)CCCCC\C=C/C\C=C/C\C=C/C\C=C/CCCCC)OC(=O)CCCCCCCCCCCCC	QBGBPUQBBPKIMB-QILILDRISA-N	C39H68O5	616.9542	616.506675286
HMDB0007676	DG(22:4(7Z,10Z,13Z,16Z)/14:1(9Z)/0:0)	[H][C@](CO)(COC(=O)CCCCC\C=C/C\C=C/C\C=C/C\C=C/CCCCC)OC(=O)CCCCCCC\C=C/CCCC	XFHLWLAUVLOPFQ-ADJKREHHSA-N	C39H66O5	614.9383	614.491025222
HMDB0007678	DG(22:4(7Z,10Z,13Z,16Z)/16:0/0:0)	[H][C@](CO)(COC(=O)CCCCC\C=C/C\C=C/C\C=C/C\C=C/CCCCC)OC(=O)CCCCCCCCCCCCCCC	GWNXFBACTYTMFR-HCAHGFDZSA-N	C41H72O5	645.0074	644.537975414
HMDB0007679	DG(22:4(7Z,10Z,13Z,16Z)/16:1(9Z)/0:0)	[H][C@](CO)(COC(=O)CCCCC\C=C/C\C=C/C\C=C/C\C=C/CCCCC)OC(=O)CCCCCCC\C=C/CCCCCC	IZRHMCUTZWGDJC-ZLRBFKGLSA-N	C41H70O5	642.9915	642.52232535
HMDB0007680	DG(22:4(7Z,10Z,13Z,16Z)/18:0/0:0)	[H][C@](CO)(COC(=O)CCCCC\C=C/C\C=C/C\C=C/C\C=C/CCCCC)OC(=O)CCCCCCCCCCCCCCCCC	ILHWYNVBJNFYEM-ZXGMNUQFSA-N	C43H76O5	673.0605	672.569275542
HMDB0007683	DG(22:4(7Z,10Z,13Z,16Z)/18:2(9Z,12Z)/0:0)	[H][C@](CO)(COC(=O)CCCCC\C=C/C\C=C/C\C=C/C\C=C/CCCCC)OC(=O)CCCCCCC\C=C/C\C=C/CCCCC	PAEBSLIJYHGPGF-QBNBIVAASA-N	C43H72O5	669.0288	668.537975414
HMDB0007684	DG(22:4(7Z,10Z,13Z,16Z)/18:3(6Z,9Z,12Z)/0:0)	[H][C@](CO)(COC(=O)CCCCC\C=C/C\C=C/C\C=C/C\C=C/CCCCC)OC(=O)CCCC\C=C/C\C=C/C\C=C/CCCCC	ICNDZMSZWNYUNY-OQBVMXLYSA-N	C43H70O5	667.0129	666.52232535
HMDB0007685	DG(22:4(7Z,10Z,13Z,16Z)/18:3(9Z,12Z,15Z)/0:0)	[H][C@](CO)(COC(=O)CCCCC\C=C/C\C=C/C\C=C/C\C=C/CCCCC)OC(=O)CCCCCCC\C=C/C\C=C/C\C=C/CC	NZTQSONEKNVKON-QWXAMJRVSA-N	C43H70O5	667.0129	666.52232535
HMDB0007704	DG(22:5(4Z,7Z,10Z,13Z,16Z)/14:0/0:0)	[H][C@](CO)(COC(=O)CC\C=C/C\C=C/C\C=C/C\C=C/C\C=C/CCCCC)OC(=O)CCCCCCCCCCCCC	VQVOIPHXRHXGBT-VZVMZLABSA-N	C39H66O5	614.9383	614.491025222
HMDB0007707	DG(22:5(4Z,7Z,10Z,13Z,16Z)/16:0/0:0)	[H][C@](CO)(COC(=O)CC\C=C/C\C=C/C\C=C/C\C=C/C\C=C/CCCCC)OC(=O)CCCCCCCCCCCCCCC	BKMYQEAEUFOEQK-XLFMNSAVSA-N	C41H70O5	642.9915	642.52232535
HMDB0007708	DG(22:5(4Z,7Z,10Z,13Z,16Z)/16:1(9Z)/0:0)	[H][C@](CO)(COC(=O)CC\C=C/C\C=C/C\C=C/C\C=C/C\C=C/CCCCC)OC(=O)CCCCCCC\C=C/CCCCCC	AOLGRWFYCNPHAV-CZQFILTPSA-N	C41H68O5	640.9756	640.506675286
HMDB0007710	DG(22:5(4Z,7Z,10Z,13Z,16Z)/18:1(11Z)/0:0)	[H][C@](CO)(COC(=O)CC\C=C/C\C=C/C\C=C/C\C=C/C\C=C/CCCCC)OC(=O)CCCCCCCCC\C=C/CCCCCC	VMCYQHGROWEMCZ-AWRAWGKASA-N	C43H72O5	669.0288	668.537975414
HMDB0007711	DG(22:5(4Z,7Z,10Z,13Z,16Z)/18:1(9Z)/0:0)	[H][C@](CO)(COC(=O)CC\C=C/C\C=C/C\C=C/C\C=C/C\C=C/CCCCC)OC(=O)CCCCCCC\C=C/CCCCCCCC	NNQANODPBJKCJM-OOERVMSXSA-N	C43H72O5	669.0288	668.537975414
HMDB0007712	DG(22:5(4Z,7Z,10Z,13Z,16Z)/18:2(9Z,12Z)/0:0)	[H][C@](CO)(COC(=O)CC\C=C/C\C=C/C\C=C/C\C=C/C\C=C/CCCCC)OC(=O)CCCCCCC\C=C/C\C=C/CCCCC	JRWYXGSAPUEGDE-FAUBTCNBSA-N	C43H70O5	667.0129	666.52232535
HMDB0007733	DG(22:5(7Z,10Z,13Z,16Z,19Z)/14:0/0:0)	[H][C@](CO)(COC(=O)CCCCC\C=C/C\C=C/C\C=C/C\C=C/C\C=C/CC)OC(=O)CCCCCCCCCCCCC	ZVROWTOTBSWALZ-MTCOIHPXSA-N	C39H66O5	614.9383	614.491025222
HMDB0007736	DG(22:5(7Z,10Z,13Z,16Z,19Z)/16:0/0:0)	[H][C@](CO)(COC(=O)CCCCC\C=C/C\C=C/C\C=C/C\C=C/C\C=C/CC)OC(=O)CCCCCCCCCCCCCCC	JQLFUAQCNIZDSC-BVODOJPOSA-N	C41H70O5	642.9915	642.52232535
HMDB0007737	DG(22:5(7Z,10Z,13Z,16Z,19Z)/16:1(9Z)/0:0)	[H][C@](CO)(COC(=O)CCCCC\C=C/C\C=C/C\C=C/C\C=C/C\C=C/CC)OC(=O)CCCCCCC\C=C/CCCCCC	ASOMWOPPVTZMNM-PHOLIVLSSA-N	C41H68O5	640.9756	640.506675286
HMDB0007739	DG(22:5(7Z,10Z,13Z,16Z,19Z)/18:1(11Z)/0:0)	[H][C@](CO)(COC(=O)CCCCC\C=C/C\C=C/C\C=C/C\C=C/C\C=C/CC)OC(=O)CCCCCCCCC\C=C/CCCCCC	OAUHLSFRFTZERV-OEMUPAMISA-N	C43H72O5	669.0288	668.537975414
HMDB0007740	DG(22:5(7Z,10Z,13Z,16Z,19Z)/18:1(9Z)/0:0)	[H][C@](CO)(COC(=O)CCCCC\C=C/C\C=C/C\C=C/C\C=C/C\C=C/CC)OC(=O)CCCCCCC\C=C/CCCCCCCC	GECUAKBGRVJUJU-GRVHNFGUSA-N	C43H72O5	669.0288	668.537975414
HMDB0007741	DG(22:5(7Z,10Z,13Z,16Z,19Z)/18:2(9Z,12Z)/0:0)	[H][C@](CO)(COC(=O)CCCCC\C=C/C\C=C/C\C=C/C\C=C/C\C=C/CC)OC(=O)CCCCCCC\C=C/C\C=C/CCCCC	SBQQDCWXRMEXSL-NNZCLDOESA-N	C43H70O5	667.0129	666.52232535
HMDB0007765	DG(22:6(4Z,7Z,10Z,13Z,16Z,19Z)/16:0/0:0)	[H][C@](CO)(COC(=O)CC\C=C/C\C=C/C\C=C/C\C=C/C\C=C/C\C=C/CC)OC(=O)CCCCCCCCCCCCCCC	YSSOTPCOKHYQLF-ZOLFRYQZSA-N	C41H68O5	640.9756	640.506675286
HMDB0007767	DG(22:6(4Z,7Z,10Z,13Z,16Z,19Z)/18:0/0:0)	[H][C@](CO)(COC(=O)CC\C=C/C\C=C/C\C=C/C\C=C/C\C=C/C\C=C/CC)OC(=O)CCCCCCCCCCCCCCCCC	FEIXBHFPDYRMBE-ATZSXMIDSA-N	C43H72O5	669.0288	668.537975414
HMDB0007768	DG(22:6(4Z,7Z,10Z,13Z,16Z,19Z)/18:1(11Z)/0:0)	[H][C@](CO)(COC(=O)CC\C=C/C\C=C/C\C=C/C\C=C/C\C=C/C\C=C/CC)OC(=O)CCCCCCCCC\C=C/CCCCCC	QFILWJZAISMBNU-MNIJWQJWSA-N	C43H70O5	667.0129	666.52232535
HMDB0007769	DG(22:6(4Z,7Z,10Z,13Z,16Z,19Z)/18:1(9Z)/0:0)	[H][C@](CO)(COC(=O)CC\C=C/C\C=C/C\C=C/C\C=C/C\C=C/C\C=C/CC)OC(=O)CCCCCCC\C=C/CCCCCCCC	NXCMGJUQOZEDQC-LXCLWIILSA-N	C43H70O5	667.0129	666.52232535
HMDB0007791	DG(24:0/14:0/0:0)	[H][C@](CO)(COC(=O)CCCCCCCCCCCCCCCCCCCCCCC)OC(=O)CCCCCCCCCCCCC	FJCHOCNTBKOXQW-KDXMTYKHSA-N	C41H80O5	653.0709	652.60057567
HMDB0007792	DG(24:0/14:1(9Z)/0:0)	[H][C@](CO)(COC(=O)CCCCCCCCCCCCCCCCCCCCCCC)OC(=O)CCCCCCC\C=C/CCCC	SIOOGZNYMDUCPK-BAFOCXNNSA-N	C41H78O5	651.055	650.584925606
HMDB0007820	DG(24:1(15Z)/14:0/0:0)	[H][C@](CO)(COC(=O)CCCCCCCCCCCCC\C=C/CCCCCCCC)OC(=O)CCCCCCCCCCCCC	SLTJAXBWBKSHTL-DKEJYNJJSA-N	C41H78O5	651.055	650.584925606
HMDB0007821	DG(24:1(15Z)/14:1(9Z)/0:0)	[H][C@](CO)(COC(=O)CCCCCCCCCCCCC\C=C/CCCCCCCC)OC(=O)CCCCCCC\C=C/CCCC	ILTAUBZEJAXFMT-NGOVACPCSA-N	C41H76O5	649.0391	648.569275542
HMDB0007858	PA(16:0/18:1(11Z))	[H][C@@](COC(=O)CCCCCCCCCCCCCCC)(COP(O)(O)=O)OC(=O)CCCCCCCCC\C=C/CCCCCC	YDFKTEAAIYLUQP-JUOLSMOWSA-N	C37H71O8P	674.941	674.488656244
HMDB0007859	PA(16:0/18:1(9Z))	[H][C@@](COC(=O)CCCCCCCCCCCCCCC)(COP(O)(O)=O)OC(=O)CCCCCCC\C=C/CCCCCCCC	OPVZUEPSMJNLOM-QEJMHMKOSA-N	C37H71O8P	674.941	674.488656244
HMDB0007860	PA(16:0/18:2(9Z,12Z))	CCCCCCCCCCCCCCCC(=O)OC[C@]([H])(COP(O)(=O)O)OC(=O)CCCCCCC\C=C/C\C=C/CCCCC	YQMUIZXKIKXZHD-UMKNCJEQSA-N	C37H69O8P	672.9127	672.473005696
HMDB0007861	PA(18:0/18:2(9Z,12Z))	CCCCCCCCCCCCCCCCCC(=O)OC[C@]([H])(COP(O)(=O)O)OC(=O)CCCCCCC\C=C/C\C=C/CCCCC	QYYWMYCDFOLKKH-DAKWMOBOSA-N	C39H73O8P	700.9659	700.504305824
HMDB0007862	PA(18:1(11Z)/18:1(11Z))	[H][C@@](COC(=O)CCCCCCCCC\C=C/CCCCCC)(COP(O)(O)=O)OC(=O)CCCCCCCCC\C=C/CCCCCC	LMYYBYHAZAFVTR-RLSIPVDZSA-N	C39H73O8P	700.979	700.504306309
HMDB0007863	PA(18:1(11Z)/18:1(9Z))	[H][C@@](COC(=O)CCCCCCCCC\C=C/CCCCCC)(COP(O)(O)=O)OC(=O)CCCCCCC\C=C/CCCCCCCC	IIMFLKINUHKKSA-SLLMOJSDSA-N	C39H73O8P	700.979	700.504306309
HMDB0007864	PA(18:1(9Z)/18:1(11Z))	[H][C@@](COC(=O)CCCCCCC\C=C/CCCCCCCC)(COP(O)(O)=O)OC(=O)CCCCCCCCC\C=C/CCCCCC	WXGVPSHYGAKQHX-YFPMXLMLSA-N	C39H73O8P	700.979	700.504306309
HMDB0007865	PA(18:1(9Z)/18:1(9Z))	[H][C@@](COC(=O)CCCCCCC\C=C/CCCCCCCC)(COP(O)(O)=O)OC(=O)CCCCCCC\C=C/CCCCCCCC	MHUWZNTUIIFHAS-DSSVUWSHSA-N	C39H73O8P	700.979	700.504306309
HMDB0007867	PC(28:1)	CCCCCCCCCCCCCC(=O)OC[C@]([H])(COP([O-])(=O)OCC[N+](C)(C)C)OC(=O)CCCCCCC\C=C/CCCC	SNDOMDWDQRZWFS-NOLSVFIGSA-N	C36H70NO8P	675.9167	675.483904733
HMDB0007869	PC(30:0)	[H][C@@](COC(=O)CCCCCCCCCCCCC)(COP([O-])(=O)OCC[N+](C)(C)C)OC(=O)CCCCCCCCCCCCCCC	RFVFQQWKPSOBED-PSXMRANNSA-N	C38H76NO8P	705.9857	705.530854925
HMDB0007871	PC(14:0/18:0)	[H][C@@](COC(=O)CCCCCCCCCCCCC)(COP([O-])(=O)OCC[N+](C)(C)C)OC(=O)CCCCCCCCCCCCCCCCC	TYAQXZHDAGZOEO-KXQOOQHDSA-N	C40H80NO8P	734.0389	733.562155053
HMDB0007872	PC(32:1)	CCCCCCCCCCCCCC(=O)OC[C@]([H])(COP([O-])(=O)OCC[N+](C)(C)C)OC(=O)CCCCCCCCC\C=C/CCCCCC	GMJKBBMXRYZKEP-WYRBGLKBSA-N	C40H78NO8P	732.023	731.546504989
HMDB0007873	PC(14:0/18:1(9Z))	CCCCCCCCCCCCCC(=O)OC[C@]([H])(COP([O-])(=O)OCC[N+](C)(C)C)OC(=O)CCCCCCC\C=C/CCCCCCCC	NXASLICYTANYBI-OQHNRNOKSA-N	C40H78NO8P	732.023	731.546504989
HMDB0007874	PC(32:2)	[H][C@@](COC(=O)CCCCCCCCCCCCC)(COP([O-])(=O)OCC[N+](C)(C)C)OC(=O)CCCCCCC\C=C/C\C=C/CCCCC	IWXJKHSPEQSQMD-GMGFYYQASA-N	C40H76NO8P	730.0071	729.530854925
HMDB0007875	PC(32:3)	CCCCCCCCCCCCCC(=O)OC[C@]([H])(COP([O-])(=O)OCC[N+](C)(C)C)OC(=O)CCCC\C=C/C\C=C/C\C=C/CCCCC	VZQRMZUULSWEHB-XCFXQIAYSA-N	C40H74NO8P	727.9912	727.515204861
HMDB0007876	PC(14:0/18:3(9Z,12Z,15Z))	CCCCCCCCCCCCCC(=O)OC[C@]([H])(COP([O-])(=O)OCC[N+](C)(C)C)OC(=O)CCCCCCC\C=C/C\C=C/C\C=C/CC	AGQKQQAJRFTOGL-XPTMXNASSA-N	C40H74NO8P	727.9912	727.515204861
HMDB0007879	PC(34:1)	CCCCCCCCCCCCCC(=O)OC[C@]([H])(COP([O-])(=O)OCC[N+](C)(C)C)OC(=O)CCCCCCCCC\C=C/CCCCCCCC	DMEBDXIQFIKNQR-OIJJMQLXSA-N	C42H82NO8P	760.0761	759.577805117
HMDB0007880	PC(34:2)	CCCCCCCCCCCCCC(=O)OC[C@]([H])(COP([O-])(=O)OCC[N+](C)(C)C)OC(=O)CCCCCCCCC\C=C/C\C=C/CCCCC	IRYMXEVDAKMFIF-YBLKGUNISA-N	C42H80NO8P	758.0603	757.562155053
HMDB0007881	PC(34:3)	CCCCCCCCCCCCCC(=O)OC[C@]([H])(COP([O-])(=O)OCC[N+](C)(C)C)OC(=O)CCC\C=C/C\C=C/C\C=C/CCCCCCCC	XWHIBISICRMDDW-ZLBNXBDKSA-N	C42H78NO8P	756.0444	755.546504989
HMDB0007882	PC(14:0/20:3(8Z,11Z,14Z))	CCCCCCCCCCCCCC(=O)OC[C@]([H])(COP([O-])(=O)OCC[N+](C)(C)C)OC(=O)CCCCCC\C=C/C\C=C/C\C=C/CCCCC	ZAUFLMLTXNKVAB-AFYHZPHLSA-N	C42H78NO8P	756.0444	755.546504989
HMDB0007883	PC(34:4)	CCCCCCCCCCCCCC(=O)OC[C@]([H])(COP([O-])(=O)OCC[N+](C)(C)C)OC(=O)CCC\C=C/C\C=C/C\C=C/C\C=C/CCCCC	SRQSAJRUMDQMMS-NLDJLLEISA-N	C42H76NO8P	754.0285	753.530854925
HMDB0007884	PC(14:0/20:4(8Z,11Z,14Z,17Z))	CCCCCCCCCCCCCC(=O)OC[C@]([H])(COP([O-])(=O)OCC[N+](C)(C)C)OC(=O)CCCCCC\C=C/C\C=C/C\C=C/C\C=C/CC	BXZPYXMUABUWBT-JAHIUHDMSA-N	C42H76NO8P	754.0285	753.530854925
HMDB0007886	PC(36:0)	[H][C@@](COC(=O)CCCCCCCCCCCCC)(COP([O-])(=O)OCC[N+](C)(C)C)OC(=O)CCCCCCCCCCCCCCCCCCCCC	KNQNJCODLDRFSM-HUESYALOSA-N	C44H88NO8P	790.1452	789.624755309
HMDB0007887	PC(36:1)	CCCCCCCCCCCCCC(=O)OC[C@]([H])(COP([O-])(=O)OCC[N+](C)(C)C)OC(=O)CCCCCCCCCCC\C=C/CCCCCCCC	LOVKBDFNFACEND-HSEDGGQWSA-N	C44H86NO8P	788.1293	787.609105245
HMDB0007888	PC(14:0/22:2(13Z,16Z))	CCCCCCCCCCCCCC(=O)OC[C@]([H])(COP([O-])(=O)OCC[N+](C)(C)C)OC(=O)CCCCCCCCCCC\C=C/C\C=C/CCCCC	BRAPXNOAYHMWEX-JHHJWKSXSA-N	C44H84NO8P	786.1134	785.593455181
HMDB0007889	PC(36:4)	CCCCCCCCCCCCCC(=O)OC[C@]([H])(COP([O-])(=O)OCC[N+](C)(C)C)OC(=O)CCCCC\C=C/C\C=C/C\C=C/C\C=C/CCCCC	UDOCLKXJVMJFLD-CCHOKCMJSA-N	C44H80NO8P	782.0817	781.562155053
HMDB0007890	PC(36:5)	CCCCCCCCCCCCCC(=O)OC[C@]([H])(COP([O-])(=O)OCC[N+](C)(C)C)OC(=O)CC\C=C/C\C=C/C\C=C/C\C=C/C\C=C/CCCCC	MGUTYWPZCZBAGE-JZDIRDTQSA-N	C44H78NO8P	780.0658	779.546504989
HMDB0007891	PC(14:0/22:5(7Z,10Z,13Z,16Z,19Z))	CCCCCCCCCCCCCC(=O)OC[C@]([H])(COP([O-])(=O)OCC[N+](C)(C)C)OC(=O)CCCCC\C=C/C\C=C/C\C=C/C\C=C/C\C=C/CC	SFEMWZZGMMRGCX-DYPKKMQZSA-N	C44H78NO8P	780.0658	779.546504989
HMDB0007892	PC(14:0/22:6(4Z,7Z,10Z,13Z,16Z,19Z))	CCCCCCCCCCCCCC(=O)OC[C@]([H])(COP([O-])(=O)OCC[N+](C)(C)C)OC(=O)CC\C=C/C\C=C/C\C=C/C\C=C/C\C=C/C\C=C/CC	HAIPHKFLSXSDAN-BLOCXYQCSA-N	C44H76NO8P	778.0499	777.530854925
HMDB0007893	PC(38:0)	[H][C@@](COC(=O)CCCCCCCCCCCCC)(COP([O-])(=O)OCC[N+](C)(C)C)OC(=O)CCCCCCCCCCCCCCCCCCCCCCC	HZKNKWPYIHKKKL-USYZEHPZSA-N	C46H92NO8P	818.1983	817.656055437
HMDB0007894	PC(38:1)	CCCCCCCCCCCCCC(=O)OC[C@]([H])(COP([O-])(=O)OCC[N+](C)(C)C)OC(=O)CCCCCCCCCCCCC\C=C/CCCCCCCC	GIPZQCAVEQRWOM-IKJFKDIMSA-N	C46H90NO8P	816.1825	815.640405373
HMDB0007895	PC(14:0/P-16:0)	CCCCCCCCCCCCCC\C=C/OC(COC(=O)CCCCCCCCCCCCC)COP([O-])(=O)OCC[N+](C)(C)C	JCYQQPUPIWZLSG-MEIHLTSWSA-N	C38H76NO7P	689.9863	689.535940303
HMDB0007896	PC(14:0/P-18:0)	CCCCCCCCCCCCCCCC\C=C/OC(COC(=O)CCCCCCCCCCCCC)COP([O-])(=O)OCC[N+](C)(C)C	RGTWJEUZOMLQFH-JCUPVDEDSA-N	C40H80NO7P	718.0395	717.567240431
HMDB0007897	PC(14:0/P-18:1(11Z))	CCCCCCCCCCCCCC(=O)OCC(COP([O-])(=O)OCC[N+](C)(C)C)O\C=C/CCCCCCCC\C=C/CCCCCC	YRMZQKFOVROEJO-NKTXNVSESA-N	C40H78NO7P	716.0236	715.551590367
HMDB0007898	PC(14:0/P-18:1(9Z))	CCCCCCCCCCCCCC(=O)OCC(COP([O-])(=O)OCC[N+](C)(C)C)O\C=C/CCCCCC\C=C/CCCCCCCC	JWHYYJPWODHUBX-FWMFHLHFSA-N	C40H78NO7P	716.0236	715.551590367
HMDB0007899	PC(14:1(9Z)/14:0)	CCCCCCCCCCCCCC(=O)O[C@]([H])(COC(=O)CCCCCCC\C=C/CCCC)COP([O-])(=O)OCC[N+](C)(C)C	XQPYHFHTTVXZKL-XBEBLRSGSA-N	C36H70NO8P	675.9167	675.483904733
HMDB0007903	PC(14:1(9Z)/16:1(9Z))	CCCCCC\C=C/CCCCCCCC(=O)O[C@]([H])(COC(=O)CCCCCCC\C=C/CCCC)COP([O-])(=O)OCC[N+](C)(C)C	RUTXZOOOUKHIRR-KQGJYXFZSA-N	C38H72NO8P	701.9539	701.499554797
HMDB0007904	PC(14:1(9Z)/18:0)	CCCCCCCCCCCCCCCCCC(=O)O[C@]([H])(COC(=O)CCCCCCC\C=C/CCCC)COP([O-])(=O)OCC[N+](C)(C)C	USMRUWLOXQOAAX-IUXSEFJDSA-N	C40H78NO8P	732.023	731.546504989
HMDB0007905	PC(14:1(9Z)/18:1(11Z))	CCCCCC\C=C/CCCCCCCCCC(=O)O[C@]([H])(COC(=O)CCCCCCC\C=C/CCCC)COP([O-])(=O)OCC[N+](C)(C)C	QNWUSMHOBHFMNS-MIXVWNHBSA-N	C40H76NO8P	730.0071	729.530854925
HMDB0007906	PC(14:1(9Z)/18:1(9Z))	CCCCCCCC\C=C/CCCCCCCC(=O)O[C@]([H])(COC(=O)CCCCCCC\C=C/CCCC)COP([O-])(=O)OCC[N+](C)(C)C	KFGSHFVDCHWRGE-LULHKCDZSA-N	C40H76NO8P	730.0071	729.530854925
HMDB0007907	PC(14:1(9Z)/18:2(9Z,12Z))	CCCCC\C=C/C\C=C/CCCCCCCC(=O)O[C@]([H])(COC(=O)CCCCCCC\C=C/CCCC)COP([O-])(=O)OCC[N+](C)(C)C	FLXFESILEUFIBE-SHAXIEEXSA-N	C40H74NO8P	727.9912	727.515204861
HMDB0007911	PC(14:1(9Z)/20:0)	CCCCCCCCCCCCCCCCCCCC(=O)O[C@]([H])(COC(=O)CCCCCCC\C=C/CCCC)COP([O-])(=O)OCC[N+](C)(C)C	SJLGFZBXPQKJIH-LLVYEJTBSA-N	C42H82NO8P	760.0761	759.577805117
HMDB0007912	PC(14:1(9Z)/20:1(11Z))	CCCCCCCC\C=C/CCCCCCCCCC(=O)O[C@]([H])(COC(=O)CCCCCCC\C=C/CCCC)COP([O-])(=O)OCC[N+](C)(C)C	OLUKQTJCNPHKRC-LYJZGNKWSA-N	C42H80NO8P	758.0603	757.562155053
HMDB0007913	PC(14:1(9Z)/20:2(11Z,14Z))	CCCCC\C=C/C\C=C/CCCCCCCCCC(=O)O[C@]([H])(COC(=O)CCCCCCC\C=C/CCCC)COP([O-])(=O)OCC[N+](C)(C)C	KBHCBANQRIOXLD-FRPVHTQQSA-N	C42H78NO8P	756.0444	755.546504989
HMDB0007914	PC(14:1(9Z)/20:3(5Z,8Z,11Z))	CCCCCCCC\C=C/C\C=C/C\C=C/CCCC(=O)O[C@]([H])(COC(=O)CCCCCCC\C=C/CCCC)COP([O-])(=O)OCC[N+](C)(C)C	PONMSDSBSOWGHR-DKHJBHHKSA-N	C42H76NO8P	754.0285	753.530854925
HMDB0007915	PC(14:1(9Z)/20:3(8Z,11Z,14Z))	CCCCC\C=C/C\C=C/C\C=C/CCCCCCC(=O)O[C@]([H])(COC(=O)CCCCCCC\C=C/CCCC)COP([O-])(=O)OCC[N+](C)(C)C	MGHZJKXUBUUNJR-PCBJBAEXSA-N	C42H76NO8P	754.0285	753.530854925
HMDB0007919	PC(14:1(9Z)/22:0)	CCCCCCCCCCCCCCCCCCCCCC(=O)O[C@]([H])(COC(=O)CCCCCCC\C=C/CCCC)COP([O-])(=O)OCC[N+](C)(C)C	OSTGKIDWKPXCRQ-FASREOMLSA-N	C44H86NO8P	788.1293	787.609105245
HMDB0007920	PC(14:1(9Z)/22:1(13Z))	CCCCCCCC\C=C/CCCCCCCCCCCC(=O)O[C@]([H])(COC(=O)CCCCCCC\C=C/CCCC)COP([O-])(=O)OCC[N+](C)(C)C	CGXBWJDAGMQUFG-MHJIJCEHSA-N	C44H84NO8P	786.1134	785.593455181
HMDB0007921	PC(36:3)	CCCCC\C=C/C\C=C/CCCCCCCCCCCC(=O)O[C@]([H])(COC(=O)CCCCCCC\C=C/CCCC)COP([O-])(=O)OCC[N+](C)(C)C	LMYYUVAVNWPEPG-GXAHKNHCSA-N	C44H82NO8P	784.0975	783.577805117
HMDB0007922	PC(14:1(9Z)/22:4(7Z,10Z,13Z,16Z))	CCCCC\C=C/C\C=C/C\C=C/C\C=C/CCCCCC(=O)O[C@]([H])(COC(=O)CCCCCCC\C=C/CCCC)COP([O-])(=O)OCC[N+](C)(C)C	XBLSNYPBWMKQLW-WPNBCRARSA-N	C44H78NO8P	780.0658	779.546504989
HMDB0007923	PC(14:1(9Z)/22:5(4Z,7Z,10Z,13Z,16Z))	CCCCC\C=C/C\C=C/C\C=C/C\C=C/C\C=C/CCC(=O)O[C@]([H])(COC(=O)CCCCCCC\C=C/CCCC)COP([O-])(=O)OCC[N+](C)(C)C	KFMGBOJDAOKOJL-OBYOARCJSA-N	C44H76NO8P	778.0499	777.530854925
HMDB0007924	PC(14:1(9Z)/22:5(7Z,10Z,13Z,16Z,19Z))	CCCC\C=C/CCCCCCCC(=O)OC[C@]([H])(COP([O-])(=O)OCC[N+](C)(C)C)OC(=O)CCCCC\C=C/C\C=C/C\C=C/C\C=C/C\C=C/CC	QXPGEDBVJUZDLW-WKOATJLPSA-N	C44H76NO8P	778.0499	777.530854925
HMDB0007926	PC(14:1(9Z)/24:0)	CCCCCCCCCCCCCCCCCCCCCCCC(=O)O[C@]([H])(COC(=O)CCCCCCC\C=C/CCCC)COP([O-])(=O)OCC[N+](C)(C)C	CGKBIHDFAQJNDL-KTKPPDABSA-N	C46H90NO8P	816.1825	815.640405373
HMDB0007929	PC(14:1(9Z)/P-18:0)	CCCCCCCCCCCCCCCC\C=C/OC(COC(=O)CCCCCCC\C=C/CCCC)COP([O-])(=O)OCC[N+](C)(C)C	KSNPZAABSICMCR-CQWYKKOZSA-N	C40H78NO7P	716.0236	715.551590367
HMDB0007930	PC(14:1(9Z)/P-18:1(11Z))	CCCCCC\C=C/CCCCCCCC\C=C/OC(COC(=O)CCCCCCC\C=C/CCCC)COP([O-])(=O)OCC[N+](C)(C)C	AWIMNAYXZNZGLW-NGYPZWAFSA-N	C40H76NO7P	714.0077	713.535940303
HMDB0007931	PC(14:1(9Z)/P-18:1(9Z))	CCCCCCCC\C=C/CCCCCC\C=C/OC(COC(=O)CCCCCCC\C=C/CCCC)COP([O-])(=O)OCC[N+](C)(C)C	LJBPTQCYACDIMR-WLTDODEOSA-N	C40H76NO7P	714.0077	713.535940303
HMDB0007934	PC(15:0/15:0)	[H][C@@](COC(=O)CCCCCCCCCCCCCC)(COP([O-])(=O)OCC[N+](C)(C)C)OC(=O)CCCCCCCCCCCCCC	LJARBVLDSOWRJT-PSXMRANNSA-N	C38H76NO8P	705.9857	705.530854925
HMDB0007965	PC(16:0/14:0)	[H][C@@](COC(=O)CCCCCCCCCCCCCCC)(COP([O-])(=O)OCC[N+](C)(C)C)OC(=O)CCCCCCCCCCCCC	UIXXHROAQSBBOV-PSXMRANNSA-N	C38H76NO8P	705.9857	705.530854925
HMDB0007969	PC(16:0/16:1(9Z))	CCCCCCCCCCCCCCCC(=O)OC[C@]([H])(COP([O-])(=O)OCC[N+](C)(C)C)OC(=O)CCCCCCC\C=C/CCCCCC	QIBZFHLFHCIUOT-NPBIGWJUSA-N	C40H78NO8P	732.023	731.546504989
HMDB0007971	PC(16:0/18:1(11Z))	[H][C@@](COC(=O)CCCCCCCCCCCCCCC)(COP([O-])(=O)OCC[N+](C)(C)C)OC(=O)CCCCCCCCC\C=C/CCCCCC	AEPVLLKGEBHLEJ-KWNHIAGJSA-N	C42H82NO8P	760.0761	759.577805117
HMDB0007972	PC(16:0/18:1(9Z))	[H][C@@](COC(=O)CCCCCCCCCCCCCCC)(COP([O-])(=O)OCC[N+](C)(C)C)OC(=O)CCCCCCC\C=C/CCCCCCCC	WTJKGGKOPKCXLL-VYOBOKEXSA-N	C42H82NO8P	760.0761	759.577805117
HMDB0007973	PC(16:0/18:2(9Z,12Z))	[H][C@@](COC(=O)CCCCCCCCCCCCCCC)(COP([O-])(=O)OCC[N+](C)(C)C)OC(=O)CCCCCCC\C=C/C\C=C/CCCCC	JLPULHDHAOZNQI-ZTIMHPMXSA-N	C42H80NO8P	758.0603	757.562155053
HMDB0007974	PC(16:0/18:3(6Z,9Z,12Z))	CCCCCCCCCCCCCCCC(=O)OC[C@]([H])(COP([O-])(=O)OCC[N+](C)(C)C)OC(=O)CCCC\C=C/C\C=C/C\C=C/CCCCC	CNNSEHUKQJCGTE-UPPWDXJYSA-N	C42H78NO8P	756.0444	755.546504989
HMDB0007975	PC(16:0/18:3(9Z,12Z,15Z))	CCCCCCCCCCCCCCCC(=O)OC[C@]([H])(COP([O-])(=O)OCC[N+](C)(C)C)OC(=O)CCCCCCC\C=C/C\C=C/C\C=C/CC	JMAYDGBZRHQJAT-QWFQJEORSA-N	C42H78NO8P	756.0444	755.546504989
HMDB0007976	PC(16:0/18:4(6Z,9Z,12Z,15Z))	CCCCCCCCCCCCCCCC(=O)OC[C@]([H])(COP([O-])(=O)OCC[N+](C)(C)C)OC(=O)CCCC\C=C/C\C=C/C\C=C/C\C=C/CC	USCDCOXUROEQQA-ZPWYYLPXSA-N	C42H76NO8P	754.0285	753.530854925
HMDB0007977	PC(16:0/20:0)	[H][C@@](COC(=O)CCCCCCCCCCCCCCC)(COP([O-])(=O)OCC[N+](C)(C)C)OC(=O)CCCCCCCCCCCCCCCCCCC	HVPURDWMANOTFO-HUESYALOSA-N	C44H88NO8P	790.1452	789.624755309
HMDB0007978	PC(16:0/20:1(11Z))	CCCCCCCCCCCCCCCC(=O)OC[C@]([H])(COP([O-])(=O)OCC[N+](C)(C)C)OC(=O)CCCCCCCCC\C=C/CCCCCCCC	MZZHKIPFYPOYKP-NYJULOOZSA-N	C44H86NO8P	788.1293	787.609105245
HMDB0007979	PC(16:0/20:2(11Z,14Z))	CCCCCCCCCCCCCCCC(=O)OC[C@]([H])(COP([O-])(=O)OCC[N+](C)(C)C)OC(=O)CCCCCCCCC\C=C/C\C=C/CCCCC	ZRTZULWIAWDUBY-UXSLIEDSSA-N	C44H84NO8P	786.1134	785.593455181
HMDB0007980	PC(16:0/20:3(5Z,8Z,11Z))	CCCCCCCCCCCCCCCC(=O)OC[C@]([H])(COP([O-])(=O)OCC[N+](C)(C)C)OC(=O)CCC\C=C/C\C=C/C\C=C/CCCCCCCC	XMZFUVYOYPLVOA-VLHUWQDUSA-N	C44H82NO8P	784.0975	783.577805117
HMDB0007981	PC(16:0/20:3(8Z,11Z,14Z))	CCCCCCCCCCCCCCCC(=O)OC[C@]([H])(COP([O-])(=O)OCC[N+](C)(C)C)OC(=O)CCCCCC\C=C/C\C=C/C\C=C/CCCCC	SRIGHEHXEGELQJ-YYQUKWHJSA-N	C44H82NO8P	784.0975	783.577805117
HMDB0007982	PC(16:0/20:4(5Z,8Z,11Z,14Z))	CCCCCCCCCCCCCCCC(=O)OC[C@]([H])(COP([O-])(=O)OCC[N+](C)(C)C)OC(=O)CCC\C=C/C\C=C/C\C=C/C\C=C/CCCCC	IIZPXYDJLKNOIY-JXPKJXOSSA-N	C44H80NO8P	782.0817	781.562155053
HMDB0007983	PC(16:0/20:4(8Z,11Z,14Z,17Z))	[H][C@@](COC(=O)CCCCCCCCCCCCCCC)(COP([O-])(=O)OCC[N+](C)(C)C)OC(=O)CCCCCC\C=C/C\C=C/C\C=C/C\C=C/CC	JAVWFBAAZSHHAD-HCYAGMRRSA-N	C44H80NO8P	782.0817	781.562155053
HMDB0007984	PC(16:0/20:5(5Z,8Z,11Z,14Z,17Z))	CCCCCCCCCCCCCCCC(=O)OC[C@]([H])(COP([O-])(=O)OCC[N+](C)(C)C)OC(=O)CCC\C=C/C\C=C/C\C=C/C\C=C/C\C=C/CC	KLTHQSWIRFFBRI-CPFPVJFHSA-N	C44H78NO8P	780.0658	779.546504989
HMDB0007985	PC(16:0/22:0)	[H][C@@](COC(=O)CCCCCCCCCCCCCCC)(COP([O-])(=O)OCC[N+](C)(C)C)OC(=O)CCCCCCCCCCCCCCCCCCCCC	GHBAFISLPNCOEP-USYZEHPZSA-N	C46H92NO8P	818.1983	817.656055437
HMDB0007986	PC(16:0/22:1(13Z))	CCCCCCCCCCCCCCCC(=O)OC[C@]([H])(COP([O-])(=O)OCC[N+](C)(C)C)OC(=O)CCCCCCCCCCC\C=C/CCCCCCCC	BBIXKOPOMMUIOM-UIJSWADASA-N	C46H90NO8P	816.1825	815.640405373
HMDB0007988	PC(38:4)	CCCCCCCCCCCCCCCC(=O)OC[C@]([H])(COP([O-])(=O)OCC[N+](C)(C)C)OC(=O)CCCCC\C=C/C\C=C/C\C=C/C\C=C/CCCCC	IRWRFKUTKSUFST-MDYGELLQSA-N	C46H84NO8P	810.1348	809.593455181
HMDB0007989	PC(38:5)	CCCCCCCCCCCCCCCC(=O)OC[C@]([H])(COP([O-])(=O)OCC[N+](C)(C)C)OC(=O)CC\C=C/C\C=C/C\C=C/C\C=C/C\C=C/CCCCC	MWXAIAMSOXOQJK-JIXVGTEKSA-N	C46H82NO8P	808.1189	807.577805117
HMDB0007990	PC(16:0/22:5(7Z,10Z,13Z,16Z,19Z))	CCCCCCCCCCCCCCCC(=O)OC[C@]([H])(COP([O-])(=O)OCC[N+](C)(C)C)OC(=O)CCCCC\C=C/C\C=C/C\C=C/C\C=C/C\C=C/CC	ARDJUHDXABDVFH-ZHSIBHBUSA-N	C46H82NO8P	808.1189	807.577805117
HMDB0007991	PC(38:6)	CCCCCCCCCCCCCCCC(=O)OC[C@]([H])(COP([O-])(=O)OCC[N+](C)(C)C)OC(=O)CC\C=C/C\C=C/C\C=C/C\C=C/C\C=C/C\C=C/CC	IESVDEZGAHUQJU-ZLBXKVHBSA-N	C46H80NO8P	806.1031	805.562155053
HMDB0007993	PC(40:1)	CCCCCCCCCCCCCCCC(=O)OC[C@]([H])(COP([O-])(=O)OCC[N+](C)(C)C)OC(=O)CCCCCCCCCCCCC\C=C/CCCCCCCC	XUCOLWONUSFHRC-QFQSVWFISA-N	C48H94NO8P	844.2356	843.671705501
HMDB0007994	PC(16:0/P-16:0)	CCCCCCCCCCCCCCCC(=O)OCC(COP([O-])(=O)OCC[N+](C)(C)C)O\C=C/CCCCCCCCCCCCCC	KEVGQWGZKKFGDC-JCUPVDEDSA-N	C40H80NO7P	718.0395	717.567240431
HMDB0007996	PC(16:0/P-18:1(11Z))	CCCCCCCCCCCCCCCC(=O)OCC(COP([O-])(=O)OCC[N+](C)(C)C)O\C=C/CCCCCCCC\C=C/CCCCCC	MPQGNHKVOVYEEN-RTVLTNFHSA-N	C42H82NO7P	744.0767	743.582890495
HMDB0007997	PC(16:0/P-18:1(9Z))	CCCCCCCCCCCCCCCC(=O)OCC(COP([O-])(=O)OCC[N+](C)(C)C)O\C=C/CCCCCC\C=C/CCCCCCCC	UQCSRPHVLJIYTA-ADJITVTDSA-N	C42H82NO7P	744.0767	743.582890495
HMDB0007999	PC(16:1(9Z)/14:1(9Z))	CCCCCC\C=C/CCCCCCCC(=O)OC[C@]([H])(COP([O-])(=O)OCC[N+](C)(C)C)OC(=O)CCCCCCC\C=C/CCCC	WEVWHXAKLAWWAP-KQGJYXFZSA-N	C38H72NO8P	701.9539	701.499554797
HMDB0008001	PC(16:1(9Z)/16:0)	[H][C@@](COC(=O)CCCCCCC\C=C/CCCCCC)(COP([O-])(=O)OCC[N+](C)(C)C)OC(=O)CCCCCCCCCCCCCCC	IPMVHVDAYPUFKH-WYRBGLKBSA-N	C40H78NO8P	732.023	731.546504989
HMDB0008002	PC(16:1(9Z)/16:1(9Z))	CCCCCC\C=C/CCCCCCCC(=O)OC[C@]([H])(COP([O-])(=O)OCC[N+](C)(C)C)OC(=O)CCCCCCC\C=C/CCCCCC	GPWHCUUIQMGELX-VHQDNGOZSA-N	C40H76NO8P	730.0071	729.530854925
HMDB0008003	PC(16:1(9Z)/18:0)	CCCCCCCCCCCCCCCCCC(=O)O[C@]([H])(COC(=O)CCCCCCC\C=C/CCCCCC)COP([O-])(=O)OCC[N+](C)(C)C	LJUDFFWSOQEQKW-QCFYSATCSA-N	C42H82NO8P	760.0761	759.577805117
HMDB0008004	PC(16:1(9Z)/18:1(11Z))	CCCCCC\C=C/CCCCCCCCCC(=O)O[C@]([H])(COC(=O)CCCCCCC\C=C/CCCCCC)COP([O-])(=O)OCC[N+](C)(C)C	JUVGBPLHSDPAMK-JSLHZOBYSA-N	C42H80NO8P	758.0603	757.562155053
HMDB0008005	PC(16:1(9Z)/18:1(9Z))	CCCCCCCC\C=C/CCCCCCCC(=O)O[C@]([H])(COC(=O)CCCCCCC\C=C/CCCCCC)COP([O-])(=O)OCC[N+](C)(C)C	ZRCWDIULNHKQRD-RWGOWQMXSA-N	C42H80NO8P	758.0603	757.562155053
HMDB0008006	PC(16:1(9Z)/18:2(9Z,12Z))	CCCCCC\C=C/CCCCCCCC(=O)OC[C@]([H])(COP([O-])(=O)OCC[N+](C)(C)C)OC(=O)CCCCCCC\C=C/C\C=C/CCCCC	QJWDAOSZZYVBJZ-KXESGEQTSA-N	C42H78NO8P	756.0444	755.546504989
HMDB0008007	PC(16:1(9Z)/18:3(6Z,9Z,12Z))	CCCCCC\C=C/CCCCCCCC(=O)OC[C@]([H])(COP([O-])(=O)OCC[N+](C)(C)C)OC(=O)CCCC\C=C/C\C=C/C\C=C/CCCCC	ZZLFVAJFRYBVSN-URBNVOGLSA-N	C42H76NO8P	754.0285	753.530854925
HMDB0008008	PC(16:1(9Z)/18:3(9Z,12Z,15Z))	CCCCCC\C=C/CCCCCCCC(=O)OC[C@]([H])(COP([O-])(=O)OCC[N+](C)(C)C)OC(=O)CCCCCCC\C=C/C\C=C/C\C=C/CC	MMUCLZZSNHBNFL-KBTBXKTRSA-N	C42H76NO8P	754.0285	753.530854925
HMDB0008010	PC(16:1(9Z)/20:0)	[H][C@@](COC(=O)CCCCCCC\C=C/CCCCCC)(COP([O-])(=O)OCC[N+](C)(C)C)OC(=O)CCCCCCCCCCCCCCCCCCC	YFGYYMPGHQJKLU-HTDYWKJCSA-N	C44H86NO8P	788.1293	787.609105245
HMDB0008011	PC(16:1(9Z)/20:1(11Z))	CCCCCCCC\C=C/CCCCCCCCCC(=O)O[C@]([H])(COC(=O)CCCCCCC\C=C/CCCCCC)COP([O-])(=O)OCC[N+](C)(C)C	RPEHVLWFOYUNMD-NPCYKUJHSA-N	C44H84NO8P	786.1134	785.593455181
HMDB0008012	PC(16:1(9Z)/20:2(11Z,14Z))	CCCCCC\C=C/CCCCCCCC(=O)OC[C@]([H])(COP([O-])(=O)OCC[N+](C)(C)C)OC(=O)CCCCCCCCC\C=C/C\C=C/CCCCC	IIGHFIDXVYEMME-ZAEMQJNLSA-N	C44H82NO8P	784.0975	783.577805117
HMDB0008013	PC(16:1(9Z)/20:3(5Z,8Z,11Z))	CCCCCCCC\C=C/C\C=C/C\C=C/CCCC(=O)O[C@]([H])(COC(=O)CCCCCCC\C=C/CCCCCC)COP([O-])(=O)OCC[N+](C)(C)C	SKHRULFMZYNDLW-IRKGUOCTSA-N	C44H80NO8P	782.0817	781.562155053
HMDB0008014	PC(16:1(9Z)/20:3(8Z,11Z,14Z))	CCCCCC\C=C/CCCCCCCC(=O)OC[C@]([H])(COP([O-])(=O)OCC[N+](C)(C)C)OC(=O)CCCCCC\C=C/C\C=C/C\C=C/CCCCC	SCFKGVINVZBYAF-MLQXCARSSA-N	C44H80NO8P	782.0817	781.562155053
HMDB0008015	PC(16:1(9Z)/20:4(5Z,8Z,11Z,14Z))	CCCCCC\C=C/CCCCCCCC(=O)OC[C@]([H])(COP([O-])(=O)OCC[N+](C)(C)C)OC(=O)CCC\C=C/C\C=C/C\C=C/C\C=C/CCCCC	DYDDZDMJSQYFGN-OIVUZXIWSA-N	C44H78NO8P	780.0658	779.546504989
HMDB0008016	PC(16:1(9Z)/20:4(8Z,11Z,14Z,17Z))	CCCCCC\C=C/CCCCCCCC(=O)OC[C@]([H])(COP([O-])(=O)OCC[N+](C)(C)C)OC(=O)CCCCCC\C=C/C\C=C/C\C=C/C\C=C/CC	NJKOHDXHBBUJBZ-HVRDEFPWSA-N	C44H78NO8P	780.0658	779.546504989
HMDB0008017	PC(16:1(9Z)/20:5(5Z,8Z,11Z,14Z,17Z))	CCCCCC\C=C/CCCCCCCC(=O)OC[C@]([H])(COP([O-])(=O)OCC[N+](C)(C)C)OC(=O)CCC\C=C/C\C=C/C\C=C/C\C=C/C\C=C/CC	IITWSVMUNFGFQI-MMWBFVNXSA-N	C44H76NO8P	778.0499	777.530854925
HMDB0008018	PC(16:1(9Z)/22:0)	CCCCCCCCCCCCCCCCCCCCCC(=O)O[C@]([H])(COC(=O)CCCCCCC\C=C/CCCCCC)COP([O-])(=O)OCC[N+](C)(C)C	PIILEMYAXFKXLL-VPMPJQFESA-N	C46H90NO8P	816.1825	815.640405373
HMDB0008020	PC(38:3)	CCCCCC\C=C/CCCCCCCC(=O)OC[C@]([H])(COP([O-])(=O)OCC[N+](C)(C)C)OC(=O)CCCCCCCCCCC\C=C/C\C=C/CCCCC	IHEXWEKEFCKFEL-UTIGHQPQSA-N	C46H86NO8P	812.1507	811.609105245
HMDB0008021	PC(16:1(9Z)/22:4(7Z,10Z,13Z,16Z))	CCCCCC\C=C/CCCCCCCC(=O)OC[C@]([H])(COP([O-])(=O)OCC[N+](C)(C)C)OC(=O)CCCCC\C=C/C\C=C/C\C=C/C\C=C/CCCCC	XJISBSFDFOVVHI-QIOBQPIHSA-N	C46H82NO8P	808.1189	807.577805117
HMDB0008022	PC(16:1(9Z)/22:5(4Z,7Z,10Z,13Z,16Z))	CCCCCC\C=C/CCCCCCCC(=O)OC[C@]([H])(COP([O-])(=O)OCC[N+](C)(C)C)OC(=O)CC\C=C/C\C=C/C\C=C/C\C=C/C\C=C/CCCCC	WCODZEYPAWOVBI-UMQSOSPQSA-N	C46H80NO8P	806.1031	805.562155053
HMDB0008024	PC(16:1(9Z)/22:5(7Z,10Z,13Z,16Z,19Z))	CCCCCC\C=C/CCCCCCCC(=O)OC[C@]([H])(COP([O-])(=O)OCC[N+](C)(C)C)OC(=O)CCCCC\C=C/C\C=C/C\C=C/C\C=C/C\C=C/CC	WNHOGFDQJFYPDE-GBGUCBAQSA-N	C46H80NO8P	806.1031	805.562155053
HMDB0008025	PC(16:1(9Z)/24:0)	CCCCCCCCCCCCCCCCCCCCCCCC(=O)O[C@]([H])(COC(=O)CCCCCCC\C=C/CCCCCC)COP([O-])(=O)OCC[N+](C)(C)C	IFFKOYCNNLGBBE-VGURBHAXSA-N	C48H94NO8P	844.2356	843.671705501
HMDB0008026	PC(16:1(9Z)/24:1(15Z))	CCCCCCCC\C=C/CCCCCCCCCCCCCC(=O)O[C@]([H])(COC(=O)CCCCCCC\C=C/CCCCCC)COP([O-])(=O)OCC[N+](C)(C)C	FVYIRCQXEGIKHY-QYQAGSNQSA-N	C48H92NO8P	842.2197	841.656055437
HMDB0008027	PC(16:1(9Z)/P-16:0)	CCCCCCCCCCCCCC\C=C/OC(COC(=O)CCCCCCC\C=C/CCCCCC)COP([O-])(=O)OCC[N+](C)(C)C	KQAIGMPEJCAVJO-JVTCOHPVSA-N	C40H78NO7P	716.0236	715.551590367
HMDB0008028	PC(16:1(9Z)/P-18:0)	CCCCCCCCCCCCCCCC\C=C/OC(COC(=O)CCCCCCC\C=C/CCCCCC)COP([O-])(=O)OCC[N+](C)(C)C	IHJLXDUOYHJZQE-IOGJYWBCSA-N	C42H82NO7P	744.0767	743.582890495
HMDB0008029	PC(16:1(9Z)/P-18:1(11Z))	CCCCCC\C=C/CCCCCCCC\C=C/OC(COC(=O)CCCCCCC\C=C/CCCCCC)COP([O-])(=O)OCC[N+](C)(C)C	ZFACUKICYTXONE-IWDZABBFSA-N	C42H80NO7P	742.0609	741.567240431
HMDB0008030	PC(16:1(9Z)/P-18:1(9Z))	CCCCCCCC\C=C/CCCCCC\C=C/OC(COC(=O)CCCCCCC\C=C/CCCCCC)COP([O-])(=O)OCC[N+](C)(C)C	UMCQOQMEDBTSBS-YJTQHARMSA-N	C42H80NO7P	742.0609	741.567240431
HMDB0008031	PC(18:0/14:0)	[H][C@@](COC(=O)CCCCCCCCCCCCCCCCC)(COP([O-])(=O)OCC[N+](C)(C)C)OC(=O)CCCCCCCCCCCCC	MZWGYEJOZNRLQE-KXQOOQHDSA-N	C40H80NO8P	734.0389	733.562155053
HMDB0008032	PC(18:0/14:1(9Z))	CCCCCCCCCCCCCCCCCC(=O)OC[C@]([H])(COP([O-])(=O)OCC[N+](C)(C)C)OC(=O)CCCCCCC\C=C/CCCC	DHRQNMSQBJKUCK-IUXSEFJDSA-N	C40H78NO8P	732.023	731.546504989
HMDB0008035	PC(18:0/16:1(9Z))	CCCCCCCCCCCCCCCCCC(=O)OC[C@]([H])(COP([O-])(=O)OCC[N+](C)(C)C)OC(=O)CCCCCCC\C=C/CCCCCC	QRSPNOMDLRZDPG-QCFYSATCSA-N	C42H82NO8P	760.0761	759.577805117
HMDB0008036	PC(18:0/18:0)	[H][C@@](COC(=O)CCCCCCCCCCCCCCCCC)(COP([O-])(=O)OCC[N+](C)(C)C)OC(=O)CCCCCCCCCCCCCCCCC	NRJAVPSFFCBXDT-HUESYALOSA-N	C44H88NO8P	790.1452	789.624755309
HMDB0008037	PC(18:0/18:1(11Z))	CCCCCCCCCCCCCCCCCC(=O)OC[C@]([H])(COP([O-])(=O)OCC[N+](C)(C)C)OC(=O)CCCCCCCCC\C=C/CCCCCC	AEAMHDRXCYEOCU-HTDYWKJCSA-N	C44H86NO8P	788.1293	787.609105245
HMDB0008038	PC(18:0/18:1(9Z))	[H][C@@](COC(=O)CCCCCCCCCCCCCCCCC)(COP([O-])(=O)OCC[N+](C)(C)C)OC(=O)CCCCCCC\C=C/CCCCCCCC	ATHVAWFAEPLPPQ-VRDBWYNSSA-N	C44H86NO8P	788.1293	787.609105245
HMDB0008039	PC(18:0/18:2(9Z,12Z))	CCCCCCCCCCCCCCCCCC(=O)OC[C@]([H])(COP([O-])(=O)OCC[N+](C)(C)C)OC(=O)CCCCCCC\C=C/C\C=C/CCCCC	FORFDCPQKJHEBF-VPUSDGANSA-N	C44H84NO8P	786.1134	785.593455181
HMDB0008040	PC(18:0/18:3(6Z,9Z,12Z))	CCCCCCCCCCCCCCCCCC(=O)OC[C@]([H])(COP([O-])(=O)OCC[N+](C)(C)C)OC(=O)CCCC\C=C/C\C=C/C\C=C/CCCCC	KJVJKBRMUDGTKA-NZXQIXPOSA-N	C44H82NO8P	784.0975	783.577805117
HMDB0008041	PC(18:0/18:3(9Z,12Z,15Z))	CCCCCCCCCCCCCCCCCC(=O)OC[C@]([H])(COP([O-])(=O)OCC[N+](C)(C)C)OC(=O)CCCCCCC\C=C/C\C=C/C\C=C/CC	WZCLAXMADUBPSG-RIXBAXMTSA-N	C44H82NO8P	784.0975	783.577805117
HMDB0008042	PC(18:0/18:4(6Z,9Z,12Z,15Z))	CCCCCCCCCCCCCCCCCC(=O)OC[C@]([H])(COP([O-])(=O)OCC[N+](C)(C)C)OC(=O)CCCC\C=C/C\C=C/C\C=C/C\C=C/CC	MGIFJPVLDQAGPZ-ROBDCESFSA-N	C44H80NO8P	782.0817	781.562155053
HMDB0008043	PC(18:0/20:0)	[H][C@@](COC(=O)CCCCCCCCCCCCCCCCC)(COP([O-])(=O)OCC[N+](C)(C)C)OC(=O)CCCCCCCCCCCCCCCCCCC	ZNSGCWMTNLBFEQ-USYZEHPZSA-N	C46H92NO8P	818.1983	817.656055437
HMDB0008044	PC(18:0/20:1(11Z))	CCCCCCCCCCCCCCCCCC(=O)OC[C@]([H])(COP([O-])(=O)OCC[N+](C)(C)C)OC(=O)CCCCCCCCC\C=C/CCCCCCCC	PDGHHNMEFVJAAM-UQBBPPAYSA-N	C46H90NO8P	816.1825	815.640405373
HMDB0008046	PC(18:0/20:3(5Z,8Z,11Z))	CCCCCCCCCCCCCCCCCC(=O)OC[C@]([H])(COP([O-])(=O)OCC[N+](C)(C)C)OC(=O)CCC\C=C/C\C=C/C\C=C/CCCCCCCC	QXDDDGCNWRUEFM-UMKMFDOBSA-N	C46H86NO8P	812.1507	811.609105245
HMDB0008047	PC(18:0/20:3(8Z,11Z,14Z))	CCCCCCCCCCCCCCCCCC(=O)OC[C@]([H])(COP([O-])(=O)OCC[N+](C)(C)C)OC(=O)CCCCCC\C=C/C\C=C/C\C=C/CCCCC	VGSUMLIRUGDCTF-NSMRCOLJSA-N	C46H86NO8P	812.1507	811.609105245
HMDB0008048	PC(18:0/20:4(5Z,8Z,11Z,14Z))	CCCCCCCCCCCCCCCCCC(=O)OC[C@]([H])(COP([O-])(=O)OCC[N+](C)(C)C)OC(=O)CCC\C=C/C\C=C/C\C=C/C\C=C/CCCCC	PSVRFUPOQYJOOZ-QNPWAGBNSA-N	C46H84NO8P	810.1348	809.593455181
HMDB0008049	PC(18:0/20:4(8Z,11Z,14Z,17Z))	CCCCCCCCCCCCCCCCCC(=O)OC[C@]([H])(COP([O-])(=O)OCC[N+](C)(C)C)OC(=O)CCCCCC\C=C/C\C=C/C\C=C/C\C=C/CC	HAKKEJDMTIQLJH-UGKDIXSWSA-N	C46H84NO8P	810.1348	809.593455181
HMDB0008050	PC(18:0/20:5(5Z,8Z,11Z,14Z,17Z))	CCCCCCCCCCCCCCCCCC(=O)OC[C@]([H])(COP([O-])(=O)OCC[N+](C)(C)C)OC(=O)CCC\C=C/C\C=C/C\C=C/C\C=C/C\C=C/CC	ZMNDHWFRGYCJKG-UQIQIHEKSA-N	C46H82NO8P	808.1189	807.577805117
HMDB0008052	PC(18:0/22:1(13Z))	CCCCCCCCCCCCCCCCCC(=O)OC[C@]([H])(COP([O-])(=O)OCC[N+](C)(C)C)OC(=O)CCCCCCCCCCC\C=C/CCCCCCCC	PQUQBWAOWNGATH-USIWBXHFSA-N	C48H94NO8P	844.2356	843.671705501
HMDB0008053	PC(18:0/22:2(13Z,16Z))	CCCCCCCCCCCCCCCCCC(=O)OC[C@]([H])(COP([O-])(=O)OCC[N+](C)(C)C)OC(=O)CCCCCCCCCCC\C=C/C\C=C/CCCCC	QSSXNEFJRXXKQD-SZAAGBBJSA-N	C48H92NO8P	842.2197	841.656055437
HMDB0008054	PC(40:4)	CCCCCCCCCCCCCCCCCC(=O)OC[C@]([H])(COP([O-])(=O)OCC[N+](C)(C)C)OC(=O)CCCCC\C=C/C\C=C/C\C=C/C\C=C/CCCCC	AXZGUCXCTZMPTR-UVGACIQRSA-N	C48H88NO8P	838.188	837.624755309
HMDB0008055	PC(40:5)	CCCCCCCCCCCCCCCCCC(=O)OC[C@]([H])(COP([O-])(=O)OCC[N+](C)(C)C)OC(=O)CC\C=C/C\C=C/C\C=C/C\C=C/C\C=C/CCCCC	GLPAGCOJQYNMCC-NEEAVLKMSA-N	C48H86NO8P	836.1721	835.609105245
HMDB0008056	PC(18:0/22:5(7Z,10Z,13Z,16Z,19Z))	CCCCCCCCCCCCCCCCCC(=O)OC[C@]([H])(COP([O-])(=O)OCC[N+](C)(C)C)OC(=O)CCCCC\C=C/C\C=C/C\C=C/C\C=C/C\C=C/CC	MAAMGQXOTCBPFS-JPGWWKBXSA-N	C48H86NO8P	836.1721	835.609105245
HMDB0008057	PC(40:6)	CCCCCCCCCCCCCCCCCC(=O)OC[C@]([H])(COP([O-])(=O)OCC[N+](C)(C)C)OC(=O)CC\C=C/C\C=C/C\C=C/C\C=C/C\C=C/C\C=C/CC	FAUYAENFVCNTAL-PFFNLMTBSA-N	C48H84NO8P	834.1562	833.593455181
HMDB0008058	PC(42:0)	[H][C@@](COC(=O)CCCCCCCCCCCCCCCCC)(COP([O-])(=O)OCC[N+](C)(C)C)OC(=O)CCCCCCCCCCCCCCCCCCCCCCC	JAGKNQMHXVLJKL-QSCHNALKSA-N	C50H100NO8P	874.3047	873.718655693
HMDB0008059	PC(42:1)	CCCCCCCCCCCCCCCCCC(=O)OC[C@]([H])(COP([O-])(=O)OCC[N+](C)(C)C)OC(=O)CCCCCCCCCCCCC\C=C/CCCCCCCC	PAHPUCKPYBHMBM-RURDTVAGSA-N	C50H98NO8P	872.2888	871.703005629
HMDB0008061	PC(18:0/P-18:0)	CCCCCCCCCCCCCCCCCC(=O)OCC(COP([O-])(=O)OCC[N+](C)(C)C)O\C=C/CCCCCCCCCCCCCCCC	LQGHAKFUDWIULA-HYLXNHFUSA-N	C44H88NO7P	774.1458	773.629840687
HMDB0008062	PC(18:0/P-18:1(11Z))	CCCCCCCCCCCCCCCCCC(=O)OCC(COP([O-])(=O)OCC[N+](C)(C)C)O\C=C/CCCCCCCC\C=C/CCCCCC	JREOXIRIVLLXMO-MWNCGOSWSA-N	C44H86NO7P	772.1299	771.614190623
HMDB0008063	PC(18:0/P-18:1(9Z))	CCCCCCCCCCCCCCCCCC(=O)OCC(COP([O-])(=O)OCC[N+](C)(C)C)O\C=C/CCCCCC\C=C/CCCCCCCC	WKBKYWULQUMFDH-DJRFHFPXSA-N	C44H86NO7P	772.1299	771.614190623
HMDB0008064	PC(18:1(11Z)/14:0)	CCCCCCCCCCCCCC(=O)O[C@]([H])(COC(=O)CCCCCCCCC\C=C/CCCCCC)COP([O-])(=O)OCC[N+](C)(C)C	ZBQGASWGCNJQQT-WYRBGLKBSA-N	C40H78NO8P	732.023	731.546504989
HMDB0008065	PC(18:1(11Z)/14:1(9Z))	CCCCCC\C=C/CCCCCCCCCC(=O)OC[C@]([H])(COP([O-])(=O)OCC[N+](C)(C)C)OC(=O)CCCCCCC\C=C/CCCC	KVLXYLCYQNSPQA-MIXVWNHBSA-N	C40H76NO8P	730.0071	729.530854925
HMDB0008067	PC(18:1(11Z)/16:0)	CCCCCCCCCCCCCCCC(=O)O[C@]([H])(COC(=O)CCCCCCCCC\C=C/CCCCCC)COP([O-])(=O)OCC[N+](C)(C)C	WPAONTMCEBPEAF-KWNHIAGJSA-N	C42H82NO8P	760.0761	759.577805117
HMDB0008068	PC(18:1(11Z)/16:1(9Z))	CCCCCC\C=C/CCCCCCCCCC(=O)OC[C@]([H])(COP([O-])(=O)OCC[N+](C)(C)C)OC(=O)CCCCCCC\C=C/CCCCCC	FDBAKEKHEMZAPT-JSLHZOBYSA-N	C42H80NO8P	758.0603	757.562155053
HMDB0008069	PC(18:1(11Z)/18:0)	CCCCCCCCCCCCCCCCCC(=O)O[C@]([H])(COC(=O)CCCCCCCCC\C=C/CCCCCC)COP([O-])(=O)OCC[N+](C)(C)C	VSQJLPDEJFLZDH-ASXRIEHBSA-N	C44H86NO8P	788.1293	787.609105245
HMDB0008070	PC(18:1(11Z)/18:1(11Z))	[H][C@@](COC(=O)CCCCCCCCC\C=C/CCCCCC)(COP([O-])(=O)OCC[N+](C)(C)C)OC(=O)CCCCCCCCC\C=C/CCCCCC	XUCDYRWWRZBNCQ-BHOZFUPKSA-N	C44H84NO8P	786.1134	785.593455181
HMDB0008071	PC(18:1(11Z)/18:1(9Z))	CCCCCCCC\C=C/CCCCCCCC(=O)O[C@]([H])(COC(=O)CCCCCCCCC\C=C/CCCCCC)COP([O-])(=O)OCC[N+](C)(C)C	FOECFSINPHCSNE-IYXNDCFRSA-N	C44H84NO8P	786.1134	785.593455181
HMDB0008072	PC(18:1(11Z)/18:2(9Z,12Z))	CCCCCC\C=C/CCCCCCCCCC(=O)OC[C@]([H])(COP([O-])(=O)OCC[N+](C)(C)C)OC(=O)CCCCCCC\C=C/C\C=C/CCCCC	YBNAKFLXDDROCX-YGRWKTHCSA-N	C44H82NO8P	784.0975	783.577805117
HMDB0008073	PC(18:1(11Z)/18:3(6Z,9Z,12Z))	CCCCCC\C=C/CCCCCCCCCC(=O)OC[C@]([H])(COP([O-])(=O)OCC[N+](C)(C)C)OC(=O)CCCC\C=C/C\C=C/C\C=C/CCCCC	MRRFMOUCAPXWJC-SSCJOAGESA-N	C44H80NO8P	782.0817	781.562155053
HMDB0008074	PC(18:1(11Z)/18:3(9Z,12Z,15Z))	CCCCCC\C=C/CCCCCCCCCC(=O)OC[C@]([H])(COP([O-])(=O)OCC[N+](C)(C)C)OC(=O)CCCCCCC\C=C/C\C=C/C\C=C/CC	DPEYXLDDNACOGV-ANVMUZGGSA-N	C44H80NO8P	782.0817	781.562155053
HMDB0008075	PC(18:1(11Z)/18:4(6Z,9Z,12Z,15Z))	CCCCCC\C=C/CCCCCCCCCC(=O)OC[C@]([H])(COP([O-])(=O)OCC[N+](C)(C)C)OC(=O)CCCC\C=C/C\C=C/C\C=C/C\C=C/CC	QAMLWHXIPWZMCT-WXVJBZSZSA-N	C44H78NO8P	780.0658	779.546504989
HMDB0008076	PC(18:1(11Z)/20:0)	CCCCCCCCCCCCCCCCCCCC(=O)O[C@]([H])(COC(=O)CCCCCCCCC\C=C/CCCCCC)COP([O-])(=O)OCC[N+](C)(C)C	SVGIHMPCJDYYLJ-VPMPJQFESA-N	C46H90NO8P	816.1825	815.640405373
HMDB0008078	PC(18:1(11Z)/20:2(11Z,14Z))	CCCCCC\C=C/CCCCCCCCCC(=O)OC[C@]([H])(COP([O-])(=O)OCC[N+](C)(C)C)OC(=O)CCCCCCCCC\C=C/C\C=C/CCCCC	MLMXSUWPTPCRLG-HYYWERRFSA-N	C46H86NO8P	812.1507	811.609105245
HMDB0008079	PC(18:1(11Z)/20:3(5Z,8Z,11Z))	CCCCCCCC\C=C/C\C=C/C\C=C/CCCC(=O)O[C@]([H])(COC(=O)CCCCCCCCC\C=C/CCCCCC)COP([O-])(=O)OCC[N+](C)(C)C	GUKWLDDRYZDHHJ-QQZUSIKJSA-N	C46H84NO8P	810.1348	809.593455181
HMDB0008080	PC(18:1(11Z)/20:3(8Z,11Z,14Z))	CCCCCC\C=C/CCCCCCCCCC(=O)OC[C@]([H])(COP([O-])(=O)OCC[N+](C)(C)C)OC(=O)CCCCCC\C=C/C\C=C/C\C=C/CCCCC	ILTMNYOFBVFSJD-NIUYMHGESA-N	C46H84NO8P	810.1348	809.593455181
HMDB0008081	PC(18:1(11Z)/20:4(5Z,8Z,11Z,14Z))	CCCCCC\C=C/CCCCCCCCCC(=O)OC[C@]([H])(COP([O-])(=O)OCC[N+](C)(C)C)OC(=O)CCC\C=C/C\C=C/C\C=C/C\C=C/CCCCC	BHFJAGXKWFRMSK-ZUSAGPHLSA-N	C46H82NO8P	808.1189	807.577805117
HMDB0008082	PC(18:1(11Z)/20:4(8Z,11Z,14Z,17Z))	CCCCCC\C=C/CCCCCCCCCC(=O)OC[C@]([H])(COP([O-])(=O)OCC[N+](C)(C)C)OC(=O)CCCCCC\C=C/C\C=C/C\C=C/C\C=C/CC	JZIYIXOCSAGFBB-OYQODMOWSA-N	C46H82NO8P	808.1189	807.577805117
HMDB0008083	PC(18:1(11Z)/20:5(5Z,8Z,11Z,14Z,17Z))	CCCCCC\C=C/CCCCCCCCCC(=O)OC[C@]([H])(COP([O-])(=O)OCC[N+](C)(C)C)OC(=O)CCC\C=C/C\C=C/C\C=C/C\C=C/C\C=C/CC	BLXFIBZJVTVAKI-BLPZMAMRSA-N	C46H80NO8P	806.1031	805.562155053
HMDB0008084	PC(18:1(11Z)/22:0)	CCCCCCCCCCCCCCCCCCCCCC(=O)O[C@]([H])(COC(=O)CCCCCCCCC\C=C/CCCCCC)COP([O-])(=O)OCC[N+](C)(C)C	DOKTZAMOHSCUOQ-VGURBHAXSA-N	C48H94NO8P	844.2356	843.671705501
HMDB0008085	PC(18:1(11Z)/22:1(13Z))	CCCCCCCC\C=C/CCCCCCCCCCCC(=O)O[C@]([H])(COC(=O)CCCCCCCCC\C=C/CCCCCC)COP([O-])(=O)OCC[N+](C)(C)C	FMYLRXULDVDXKI-WQZYGQBESA-N	C48H92NO8P	842.2197	841.656055437
HMDB0008086	PC(40:3)	CCCCCC\C=C/CCCCCCCCCC(=O)OC[C@]([H])(COP([O-])(=O)OCC[N+](C)(C)C)OC(=O)CCCCCCCCCCC\C=C/C\C=C/CCCCC	XNHCNUBXMMIUNS-IMLSBYECSA-N	C48H90NO8P	840.2039	839.640405373
HMDB0008087	PC(18:1(11Z)/22:4(7Z,10Z,13Z,16Z))	CCCCCC\C=C/CCCCCCCCCC(=O)OC[C@]([H])(COP([O-])(=O)OCC[N+](C)(C)C)OC(=O)CCCCC\C=C/C\C=C/C\C=C/C\C=C/CCCCC	BQFFJWIBGUKWIZ-DJYGVMKWSA-N	C48H86NO8P	836.1721	835.609105245
HMDB0008088	PC(18:1(11Z)/22:5(4Z,7Z,10Z,13Z,16Z))	CCCCCC\C=C/CCCCCCCCCC(=O)OC[C@]([H])(COP([O-])(=O)OCC[N+](C)(C)C)OC(=O)CC\C=C/C\C=C/C\C=C/C\C=C/C\C=C/CCCCC	CYJDDIDEUCNWDQ-IAOSCPQNSA-N	C48H84NO8P	834.1562	833.593455181
HMDB0008089	PC(18:1(11Z)/22:5(7Z,10Z,13Z,16Z,19Z))	CCCCCC\C=C/CCCCCCCCCC(=O)OC[C@]([H])(COP([O-])(=O)OCC[N+](C)(C)C)OC(=O)CCCCC\C=C/C\C=C/C\C=C/C\C=C/C\C=C/CC	FYVNIFOYDIIODX-KNKJIUSSSA-N	C48H84NO8P	834.1562	833.593455181
HMDB0008091	PC(18:1(11Z)/24:0)	CCCCCCCCCCCCCCCCCCCCCCCC(=O)O[C@]([H])(COC(=O)CCCCCCCCC\C=C/CCCCCC)COP([O-])(=O)OCC[N+](C)(C)C	FPXADVQYVJYLOJ-IOVWWOAPSA-N	C50H98NO8P	872.2888	871.703005629
HMDB0008092	PC(42:2)	CCCCCCCC\C=C/CCCCCCCCCCCCCC(=O)O[C@]([H])(COC(=O)CCCCCCCCC\C=C/CCCCCC)COP([O-])(=O)OCC[N+](C)(C)C	PRNSLAVQZUIWHD-PRTODFFFSA-N	C50H96NO8P	870.2729	869.687355565
HMDB0008093	PC(18:1(11Z)/P-16:0)	CCCCCCCCCCCCCC\C=C/OC(COC(=O)CCCCCCCCC\C=C/CCCCCC)COP([O-])(=O)OCC[N+](C)(C)C	QZDZCTPKRWPFFS-RTVLTNFHSA-N	C42H82NO7P	744.0767	743.582890495
HMDB0008094	PC(18:1(11Z)/P-18:0)	CCCCCCCCCCCCCCCC\C=C/OC(COC(=O)CCCCCCCCC\C=C/CCCCCC)COP([O-])(=O)OCC[N+](C)(C)C	FDNRZRXSENYWER-JTLDGTJHSA-N	C44H86NO7P	772.1299	771.614190623
HMDB0008095	PC(18:1(11Z)/P-18:1(11Z))	CCCCCC\C=C/CCCCCCCCCC(=O)OCC(COP([O-])(=O)OCC[N+](C)(C)C)O\C=C/CCCCCCCC\C=C/CCCCCC	STUDWKIRLPDNHV-RIWLRQSZSA-N	C44H84NO7P	770.114	769.598540559
HMDB0008096	PC(18:1(11Z)/P-18:1(9Z))	CCCCCCCC\C=C/CCCCCC\C=C/OC(COC(=O)CCCCCCCCC\C=C/CCCCCC)COP([O-])(=O)OCC[N+](C)(C)C	JAVZDEIBGKQDCN-VRKRHMBPSA-N	C44H84NO7P	770.114	769.598540559
HMDB0008097	PC(18:1(9Z)/14:0)	CCCCCCCCCCCCCC(=O)O[C@]([H])(COC(=O)CCCCCCC\C=C/CCCCCCCC)COP([O-])(=O)OCC[N+](C)(C)C	KIVAJCJTVPWSRJ-OQHNRNOKSA-N	C40H78NO8P	732.023	731.546504989
HMDB0008098	PC(18:1(9Z)/14:1(9Z))	CCCCCCCC\C=C/CCCCCCCC(=O)OC[C@]([H])(COP([O-])(=O)OCC[N+](C)(C)C)OC(=O)CCCCCCC\C=C/CCCC	VYABGHZPSJWGOZ-LULHKCDZSA-N	C40H76NO8P	730.0071	729.530854925
HMDB0008100	PC(18:1(9Z)/16:0)	CCCCCCCCCCCCCCCC(=O)O[C@]([H])(COC(=O)CCCCCCC\C=C/CCCCCCCC)COP([O-])(=O)OCC[N+](C)(C)C	RRVPPYNAZJRZFR-VYOBOKEXSA-N	C42H82NO8P	760.0761	759.577805117
HMDB0008101	PC(18:1(9Z)/16:1(9Z))	CCCCCCCC\C=C/CCCCCCCC(=O)OC[C@]([H])(COP([O-])(=O)OCC[N+](C)(C)C)OC(=O)CCCCCCC\C=C/CCCCCC	QJZAWHQVXYMEQR-RWGOWQMXSA-N	C42H80NO8P	758.0603	757.562155053
HMDB0008102	PC(18:1(9Z)/18:0)	CCCCCCCCCCCCCCCCCC(=O)O[C@]([H])(COC(=O)CCCCCCC\C=C/CCCCCCCC)COP([O-])(=O)OCC[N+](C)(C)C	NMJCSTNQFYPVOR-VHONOUADSA-N	C44H86NO8P	788.1293	787.609105245
HMDB0008103	PC(18:1(9Z)/18:1(11Z))	CCCCCCCC\C=C/CCCCCCCC(=O)OC[C@]([H])(COP([O-])(=O)OCC[N+](C)(C)C)OC(=O)CCCCCCCCC\C=C/CCCCCC	GMCZAOACLPIWHN-VZDDXLEPSA-N	C44H84NO8P	786.1134	785.593455181
HMDB0008105	PC(18:1(9Z)/18:2(9Z,12Z))	CCCCCCCC\C=C/CCCCCCCC(=O)OC[C@]([H])(COP([O-])(=O)OCC[N+](C)(C)C)OC(=O)CCCCCCC\C=C/C\C=C/CCCCC	GDWULUGDXGHJIJ-VJHNMZKJSA-N	C44H82NO8P	784.0975	783.577805117
HMDB0008106	PC(18:1(9Z)/18:3(6Z,9Z,12Z))	CCCCCCCC\C=C/CCCCCCCC(=O)OC[C@]([H])(COP([O-])(=O)OCC[N+](C)(C)C)OC(=O)CCCC\C=C/C\C=C/C\C=C/CCCCC	KATPUHPZOZWFBR-ZBFGQIGBSA-N	C44H80NO8P	782.0817	781.562155053
HMDB0008107	PC(18:1(9Z)/18:3(9Z,12Z,15Z))	CCCCCCCC\C=C/CCCCCCCC(=O)OC[C@]([H])(COP([O-])(=O)OCC[N+](C)(C)C)OC(=O)CCCCCCC\C=C/C\C=C/C\C=C/CC	FVQGNFUBHWGFCY-HJOYQDMMSA-N	C44H80NO8P	782.0817	781.562155053
HMDB0008108	PC(18:1(9Z)/18:4(6Z,9Z,12Z,15Z))	[H][C@@](COC(=O)CCCCCCC\C=C/CCCCCCCC)(COP([O-])(=O)OCC[N+](C)(C)C)OC(=O)CCCC\C=C/C\C=C/C\C=C/C\C=C/CC	VTBLOCMXAXXMCO-ITFWVWPTSA-N	C44H78NO8P	780.0658	779.546504989
HMDB0008109	PC(18:1(9Z)/20:0)	CCCCCCCCCCCCCCCCCCCC(=O)O[C@]([H])(COC(=O)CCCCCCC\C=C/CCCCCCCC)COP([O-])(=O)OCC[N+](C)(C)C	MXRBMASUAJMEIJ-FHLWKLDVSA-N	C46H90NO8P	816.1825	815.640405373
HMDB0008111	PC(18:1(9Z)/20:2(11Z,14Z))	CCCCCCCC\C=C/CCCCCCCC(=O)OC[C@]([H])(COP([O-])(=O)OCC[N+](C)(C)C)OC(=O)CCCCCCCCC\C=C/C\C=C/CCCCC	MGYXVNKVMWUCEN-UETRTARBSA-N	C46H86NO8P	812.1507	811.609105245
HMDB0008112	PC(18:1(9Z)/20:3(5Z,8Z,11Z))	CCCCCCCC\C=C/CCCCCCCC(=O)OC[C@]([H])(COP([O-])(=O)OCC[N+](C)(C)C)OC(=O)CCC\C=C/C\C=C/C\C=C/CCCCCCCC	APIPSPZJMLSCBO-NRTPYZNRSA-N	C46H84NO8P	810.1348	809.593455181
HMDB0008113	PC(18:1(9Z)/20:3(8Z,11Z,14Z))	CCCCCCCC\C=C/CCCCCCCC(=O)OC[C@]([H])(COP([O-])(=O)OCC[N+](C)(C)C)OC(=O)CCCCCC\C=C/C\C=C/C\C=C/CCCCC	HLJHXSCXSDXLNW-OHDHZNPQSA-N	C46H84NO8P	810.1348	809.593455181
HMDB0008114	PC(18:1(9Z)/20:4(5Z,8Z,11Z,14Z))	CCCCCCCC\C=C/CCCCCCCC(=O)OC[C@]([H])(COP([O-])(=O)OCC[N+](C)(C)C)OC(=O)CCC\C=C/C\C=C/C\C=C/C\C=C/CCCCC	ZAYXPDDGEIJGGW-VSDNDEBUSA-N	C46H82NO8P	808.1189	807.577805117
HMDB0008115	PC(18:1(9Z)/20:4(8Z,11Z,14Z,17Z))	CCCCCCCC\C=C/CCCCCCCC(=O)OC[C@]([H])(COP([O-])(=O)OCC[N+](C)(C)C)OC(=O)CCCCCC\C=C/C\C=C/C\C=C/C\C=C/CC	SWOKEJBWARJLGN-ORKYUJCWSA-N	C46H82NO8P	808.1189	807.577805117
HMDB0008116	PC(18:1(9Z)/20:5(5Z,8Z,11Z,14Z,17Z))	CCCCCCCC\C=C/CCCCCCCC(=O)OC[C@]([H])(COP([O-])(=O)OCC[N+](C)(C)C)OC(=O)CCC\C=C/C\C=C/C\C=C/C\C=C/C\C=C/CC	PAQLDAUPMINLDS-UTNJSSBTSA-N	C46H80NO8P	806.1031	805.562155053
HMDB0008117	PC(18:1(9Z)/22:0)	CCCCCCCCCCCCCCCCCCCCCC(=O)O[C@]([H])(COC(=O)CCCCCCC\C=C/CCCCCCCC)COP([O-])(=O)OCC[N+](C)(C)C	VKFMYKGEBZVPJU-MLLRONJJSA-N	C48H94NO8P	844.2356	843.671705501
HMDB0008118	PC(18:1(9Z)/22:1(13Z))	CCCCCCCC\C=C/CCCCCCCCCCCC(=O)O[C@]([H])(COC(=O)CCCCCCC\C=C/CCCCCCCC)COP([O-])(=O)OCC[N+](C)(C)C	MOAVQOSWWXXGJQ-ACZCORRTSA-N	C48H92NO8P	842.2197	841.656055437
HMDB0008119	PC(18:1(9Z)/22:2(13Z,16Z))	CCCCCCCC\C=C/CCCCCCCC(=O)OC[C@]([H])(COP([O-])(=O)OCC[N+](C)(C)C)OC(=O)CCCCCCCCCCC\C=C/C\C=C/CCCCC	DUAKPLFDAPDPHQ-LJUWQHBFSA-N	C48H90NO8P	840.2039	839.640405373
HMDB0008120	PC(18:1(9Z)/22:4(7Z,10Z,13Z,16Z))	CCCCCCCC\C=C/CCCCCCCC(=O)OC[C@]([H])(COP([O-])(=O)OCC[N+](C)(C)C)OC(=O)CCCCC\C=C/C\C=C/C\C=C/C\C=C/CCCCC	RNPXVUWNKQBTRY-UXAWILDOSA-N	C48H86NO8P	836.1721	835.609105245
HMDB0008121	PC(18:1(9Z)/22:5(4Z,7Z,10Z,13Z,16Z))	CCCCCCCC\C=C/CCCCCCCC(=O)OC[C@]([H])(COP([O-])(=O)OCC[N+](C)(C)C)OC(=O)CC\C=C/C\C=C/C\C=C/C\C=C/C\C=C/CCCCC	FBWAPFMKODNGIU-IMCFLUOMSA-N	C48H84NO8P	834.1562	833.593455181
HMDB0008122	PC(18:1(9Z)/22:5(7Z,10Z,13Z,16Z,19Z))	CCCCCCCC\C=C/CCCCCCCC(=O)OC[C@]([H])(COP([O-])(=O)OCC[N+](C)(C)C)OC(=O)CCCCC\C=C/C\C=C/C\C=C/C\C=C/C\C=C/CC	LQILTFYUCKNMSR-JEOKZORUSA-N	C48H84NO8P	834.1562	833.593455181
HMDB0008124	PC(18:1(9Z)/24:0)	CCCCCCCCCCCCCCCCCCCCCCCC(=O)O[C@]([H])(COC(=O)CCCCCCC\C=C/CCCCCCCC)COP([O-])(=O)OCC[N+](C)(C)C	FOWWMXZTRWYEGK-FQUFUIAJSA-N	C50H98NO8P	872.2888	871.703005629
HMDB0008125	PC(18:1(9Z)/24:1(15Z))	CCCCCCCC\C=C/CCCCCCCCCCCCCC(=O)O[C@]([H])(COC(=O)CCCCCCC\C=C/CCCCCCCC)COP([O-])(=O)OCC[N+](C)(C)C	VTFFKKZKTDVMKI-JXSZFMCPSA-N	C50H96NO8P	870.2729	869.687355565
HMDB0008126	PC(18:1(9Z)/P-16:0)	CCCCCCCCCCCCCC\C=C/OC(COC(=O)CCCCCCC\C=C/CCCCCCCC)COP([O-])(=O)OCC[N+](C)(C)C	FQVFGIZCMMQDNV-NQQLFREJSA-N	C42H82NO7P	744.0767	743.582890495
HMDB0008127	PC(18:1(9Z)/P-18:0)	CCCCCCCCCCCCCCCC\C=C/OC(COC(=O)CCCCCCC\C=C/CCCCCCCC)COP([O-])(=O)OCC[N+](C)(C)C	HTJGKEVKFGCWNR-DVBGXPIKSA-N	C44H86NO7P	772.1299	771.614190623
HMDB0008128	PC(18:1(9Z)/P-18:1(11Z))	CCCCCCCC\C=C/CCCCCCCC(=O)OCC(COP([O-])(=O)OCC[N+](C)(C)C)O\C=C/CCCCCCCC\C=C/CCCCCC	AXIKTMZHHMNCSC-XDEIMXHKSA-N	C44H84NO7P	770.114	769.598540559
HMDB0008129	PC(18:1(9Z)/P-18:1(9Z))	CCCCCCCC\C=C/CCCCCCCC(=O)OCC(COP([O-])(=O)OCC[N+](C)(C)C)O\C=C/CCCCCC\C=C/CCCCCCCC	BNLANPMAYYCMLY-LCXZALMSSA-N	C44H84NO7P	770.114	769.598540559
HMDB0008130	PC(18:2(9Z,12Z)/14:0)	CCCCCCCCCCCCCC(=O)O[C@]([H])(COC(=O)CCCCCCC\C=C/C\C=C/CCCCC)COP([O-])(=O)OCC[N+](C)(C)C	IORKBJYFXXCDMP-GMGFYYQASA-N	C40H76NO8P	730.0071	729.530854925
HMDB0008131	PC(18:2(9Z,12Z)/14:1(9Z))	CCCCC\C=C/C\C=C/CCCCCCCC(=O)OC[C@]([H])(COP([O-])(=O)OCC[N+](C)(C)C)OC(=O)CCCCCCC\C=C/CCCC	MEEAGHVLDDTFHZ-SHAXIEEXSA-N	C40H74NO8P	727.9912	727.515204861
HMDB0008133	PC(18:2(9Z,12Z)/16:0)	CCCCCCCCCCCCCCCC(=O)O[C@]([H])(COC(=O)CCCCCCC\C=C/C\C=C/CCCCC)COP([O-])(=O)OCC[N+](C)(C)C	FWMYJLDHIVCJCT-ZTIMHPMXSA-N	C42H80NO8P	758.0603	757.562155053
HMDB0008134	PC(18:2(9Z,12Z)/16:1(9Z))	CCCCCC\C=C/CCCCCCCC(=O)O[C@]([H])(COC(=O)CCCCCCC\C=C/C\C=C/CCCCC)COP([O-])(=O)OCC[N+](C)(C)C	PPCVNZFMCABQCL-KXESGEQTSA-N	C42H78NO8P	756.0444	755.546504989
HMDB0008135	PC(18:2(9Z,12Z)/18:0)	CCCCCCCCCCCCCCCCCC(=O)O[C@]([H])(COC(=O)CCCCCCC\C=C/C\C=C/CCCCC)COP([O-])(=O)OCC[N+](C)(C)C	DZPKSVTWWIZUMS-FPUNCOTOSA-N	C44H84NO8P	786.1134	785.593455181
HMDB0008136	PC(18:2(9Z,12Z)/18:1(11Z))	CCCCCC\C=C/CCCCCCCCCC(=O)O[C@]([H])(COC(=O)CCCCCCC\C=C/C\C=C/CCCCC)COP([O-])(=O)OCC[N+](C)(C)C	YPAZQMWFRMHBBM-CLKMJQEKSA-N	C44H82NO8P	784.0975	783.577805117
HMDB0008137	PC(18:2(9Z,12Z)/18:1(9Z))	CCCCCCCC\C=C/CCCCCCCC(=O)O[C@]([H])(COC(=O)CCCCCCC\C=C/C\C=C/CCCCC)COP([O-])(=O)OCC[N+](C)(C)C	RTAZWRZKFSTMOY-NMSVECGZSA-N	C44H82NO8P	784.0975	783.577805117
HMDB0008138	PC(18:2(9Z,12Z)/18:2(9Z,12Z))	CCCCC\C=C/C\C=C/CCCCCCCC(=O)OC[C@]([H])(COP([O-])(=O)OCC[N+](C)(C)C)OC(=O)CCCCCCC\C=C/C\C=C/CCCCC	FVXDQWZBHIXIEJ-LNDKUQBDSA-N	C44H80NO8P	782.0817	781.562155053
HMDB0008139	PC(18:2(9Z,12Z)/20:3(5Z,8Z,11Z))	CCCCCCCC\C=C/C\C=C/C\C=C/CCCC(=O)O[C@]([H])(COC(=O)CCCCCCC\C=C/C\C=C/CCCCC)COP([O-])(=O)OCC[N+](C)(C)C	DCJXJVWGBOCAHZ-UZVREBQPSA-N	C46H82NO8P	808.1189	807.577805117
HMDB0008140	PC(18:2(9Z,12Z)/18:3(6Z,9Z,12Z))	CCCCC\C=C/C\C=C/CCCCCCCC(=O)OC[C@]([H])(COP([O-])(=O)OCC[N+](C)(C)C)OC(=O)CCCC\C=C/C\C=C/C\C=C/CCCCC	ZYUVFKWRZDKQNL-YHOYFWGCSA-N	C44H78NO8P	780.0658	779.546504989
HMDB0008141	PC(18:2(9Z,12Z)/18:3(9Z,12Z,15Z))	CCCCC\C=C/C\C=C/CCCCCCCC(=O)OC[C@]([H])(COP([O-])(=O)OCC[N+](C)(C)C)OC(=O)CCCCCCC\C=C/C\C=C/C\C=C/CC	HZGAVPNEGHQJID-UNBCHYIMSA-N	C44H78NO8P	780.0658	779.546504989
HMDB0008142	PC(18:2(9Z,12Z)/18:4(6Z,9Z,12Z,15Z))	CCCCC\C=C/C\C=C/CCCCCCCC(=O)OC[C@]([H])(COP([O-])(=O)OCC[N+](C)(C)C)OC(=O)CCCC\C=C/C\C=C/C\C=C/C\C=C/CC	AHAUBJRIXRHFSJ-LTUZQPMLSA-N	C44H76NO8P	778.0499	777.530854925
HMDB0008144	PC(18:2(9Z,12Z)/20:1(11Z))	CCCCCCCC\C=C/CCCCCCCCCC(=O)O[C@]([H])(COC(=O)CCCCCCC\C=C/C\C=C/CCCCC)COP([O-])(=O)OCC[N+](C)(C)C	OJHJKEBRZSDTTL-VHWCKNCUSA-N	C46H86NO8P	812.1507	811.609105245
HMDB0008145	PC(18:2(9Z,12Z)/20:2(11Z,14Z))	CCCCC\C=C/C\C=C/CCCCCCCCCC(=O)O[C@]([H])(COC(=O)CCCCCCC\C=C/C\C=C/CCCCC)COP([O-])(=O)OCC[N+](C)(C)C	ORELBRKCYWQHTL-JEHIXBSSSA-N	C46H84NO8P	810.1348	809.593455181
HMDB0008146	PC(18:2(9Z,12Z)/20:3(8Z,11Z,14Z))	CCCCC\C=C/C\C=C/CCCCCCCC(=O)OC[C@]([H])(COP([O-])(=O)OCC[N+](C)(C)C)OC(=O)CCCCCC\C=C/C\C=C/C\C=C/CCCCC	SMIXWIPQRZURJV-GMLOEBGYSA-N	C46H82NO8P	808.1189	807.577805117
HMDB0008147	PC(18:2(9Z,12Z)/20:4(5Z,8Z,11Z,14Z))	CCCCC\C=C/C\C=C/CCCCCCCC(=O)OC[C@]([H])(COP([O-])(=O)OCC[N+](C)(C)C)OC(=O)CCC\C=C/C\C=C/C\C=C/C\C=C/CCCCC	ZZSZQATYGVHNLZ-PUMLCSCDSA-N	C46H80NO8P	806.1031	805.562155053
HMDB0008148	PC(18:2(9Z,12Z)/20:4(8Z,11Z,14Z,17Z))	CCCCC\C=C/C\C=C/CCCCCCCC(=O)OC[C@]([H])(COP([O-])(=O)OCC[N+](C)(C)C)OC(=O)CCCCCC\C=C/C\C=C/C\C=C/C\C=C/CC	RUHBZJXWUDKAMZ-XXAGCNFXSA-N	C46H80NO8P	806.1031	805.562155053
HMDB0008150	PC(18:2(9Z,12Z)/22:0)	CCCCCCCCCCCCCCCCCCCCCC(=O)O[C@]([H])(COC(=O)CCCCCCC\C=C/C\C=C/CCCCC)COP([O-])(=O)OCC[N+](C)(C)C	PEKXFIVBDJUQJI-QGXZLJJESA-N	C48H92NO8P	842.2197	841.656055437
HMDB0008151	PC(18:2(9Z,12Z)/22:1(13Z))	CCCCCCCC\C=C/CCCCCCCCCCCC(=O)O[C@]([H])(COC(=O)CCCCCCC\C=C/C\C=C/CCCCC)COP([O-])(=O)OCC[N+](C)(C)C	JJWICPUXGFOAPG-PUXNAPJVSA-N	C48H90NO8P	840.2039	839.640405373
HMDB0008152	PC(18:2(9Z,12Z)/22:2(13Z,16Z))	CCCCC\C=C/C\C=C/CCCCCCCCCCCC(=O)O[C@]([H])(COC(=O)CCCCCCC\C=C/C\C=C/CCCCC)COP([O-])(=O)OCC[N+](C)(C)C	STQUXYWUPXSBHS-NMUBDWGHSA-N	C48H88NO8P	838.188	837.624755309
HMDB0008153	PC(18:2(9Z,12Z)/22:4(7Z,10Z,13Z,16Z))	CCCCC\C=C/C\C=C/CCCCCCCC(=O)OC[C@]([H])(COP([O-])(=O)OCC[N+](C)(C)C)OC(=O)CCCCC\C=C/C\C=C/C\C=C/C\C=C/CCCCC	PNFUIOJRSUFFPH-VYFLHTJVSA-N	C48H84NO8P	834.1562	833.593455181
HMDB0008157	PC(18:2(9Z,12Z)/24:0)	CCCCCCCCCCCCCCCCCCCCCCCC(=O)O[C@]([H])(COC(=O)CCCCCCC\C=C/C\C=C/CCCCC)COP([O-])(=O)OCC[N+](C)(C)C	INOAKRDQRDGXPN-WPYVRAPFSA-N	C50H96NO8P	870.2729	869.687355565
HMDB0008159	PC(18:2(9Z,12Z)/P-16:0)	CCCCCCCCCCCCCC\C=C/OC(COC(=O)CCCCCCC\C=C/C\C=C/CCCCC)COP([O-])(=O)OCC[N+](C)(C)C	CQSFBGMPNOVJCB-QIDPJIOXSA-N	C42H80NO7P	742.0609	741.567240431
HMDB0008160	PC(18:2(9Z,12Z)/P-18:0)	CCCCCCCCCCCCCCCC\C=C/OC(COC(=O)CCCCCCC\C=C/C\C=C/CCCCC)COP([O-])(=O)OCC[N+](C)(C)C	PUXCZIPCPIAUQI-MXZMOBGESA-N	C44H84NO7P	770.114	769.598540559
HMDB0008161	PC(18:2(9Z,12Z)/P-18:1(11Z))	CCCCCC\C=C/CCCCCCCC\C=C/OC(COC(=O)CCCCCCC\C=C/C\C=C/CCCCC)COP([O-])(=O)OCC[N+](C)(C)C	ZBSQZEUBNKZCLS-JWWHMUFISA-N	C44H82NO7P	768.0981	767.582890495
HMDB0008162	PC(18:2(9Z,12Z)/P-18:1(9Z))	CCCCCCCC\C=C/CCCCCC\C=C/OC(COC(=O)CCCCCCC\C=C/C\C=C/CCCCC)COP([O-])(=O)OCC[N+](C)(C)C	FEFYKLQDFZXIQW-ATJXVOTKSA-N	C44H82NO7P	768.0981	767.582890495
HMDB0008163	PC(18:3(6Z,9Z,12Z)/14:0)	CCCCCCCCCCCCCC(=O)O[C@]([H])(COC(=O)CCCC\C=C/C\C=C/C\C=C/CCCCC)COP([O-])(=O)OCC[N+](C)(C)C	UXEFXNOSLOCOLX-ZCHSEWAGSA-N	C40H74NO8P	727.9912	727.515204861
HMDB0008166	PC(18:3(6Z,9Z,12Z)/16:0)	CCCCCCCCCCCCCCCC(=O)O[C@]([H])(COC(=O)CCCC\C=C/C\C=C/C\C=C/CCCCC)COP([O-])(=O)OCC[N+](C)(C)C	MXPOYZQNXGPEDV-REAAISNBSA-N	C42H78NO8P	756.0444	755.546504989
HMDB0008167	PC(18:3(6Z,9Z,12Z)/16:1(9Z))	CCCCCC\C=C/CCCCCCCC(=O)O[C@]([H])(COC(=O)CCCC\C=C/C\C=C/C\C=C/CCCCC)COP([O-])(=O)OCC[N+](C)(C)C	LPHXBROJEZXFQN-HZZYYZCGSA-N	C42H76NO8P	754.0285	753.530854925
HMDB0008168	PC(18:3(6Z,9Z,12Z)/18:0)	CCCCCCCCCCCCCCCCCC(=O)O[C@]([H])(COC(=O)CCCC\C=C/C\C=C/C\C=C/CCCCC)COP([O-])(=O)OCC[N+](C)(C)C	HOOCTPAZCNJQPX-OJKLBMRPSA-N	C44H82NO8P	784.0975	783.577805117
HMDB0008169	PC(18:3(6Z,9Z,12Z)/18:1(11Z))	CCCCCC\C=C/CCCCCCCCCC(=O)O[C@]([H])(COC(=O)CCCC\C=C/C\C=C/C\C=C/CCCCC)COP([O-])(=O)OCC[N+](C)(C)C	FSIVQVROUQUYAU-ODKKILQESA-N	C44H80NO8P	782.0817	781.562155053
HMDB0008170	PC(18:3(6Z,9Z,12Z)/18:1(9Z))	CCCCCCCC\C=C/CCCCCCCC(=O)O[C@]([H])(COC(=O)CCCC\C=C/C\C=C/C\C=C/CCCCC)COP([O-])(=O)OCC[N+](C)(C)C	NKQPOVROGSWLTO-NVPMBMBWSA-N	C44H80NO8P	782.0817	781.562155053
HMDB0008171	PC(18:3(6Z,9Z,12Z)/18:2(9Z,12Z))	CCCCC\C=C/C\C=C/CCCCCCCC(=O)O[C@]([H])(COC(=O)CCCC\C=C/C\C=C/C\C=C/CCCCC)COP([O-])(=O)OCC[N+](C)(C)C	HBJOLTVTFPGCMX-XXDURKHJSA-N	C44H78NO8P	780.0658	779.546504989
HMDB0008172	PC(18:3(6Z,9Z,12Z)/18:3(6Z,9Z,12Z))	[H][C@@](COC(=O)CCCC\C=C/C\C=C/C\C=C/CCCCC)(COP([O-])(=O)OCC[N+](C)(C)C)OC(=O)CCCC\C=C/C\C=C/C\C=C/CCCCC	YNQXQNOLOMVDLG-HJYHAXFASA-N	C44H76NO8P	778.0499	777.530854925
HMDB0008173	PC(18:3(6Z,9Z,12Z)/18:3(9Z,12Z,15Z))	[H][C@@](COC(=O)CCCC\C=C/C\C=C/C\C=C/CCCCC)(COP([O-])(=O)OCC[N+](C)(C)C)OC(=O)CCCCCCC\C=C/C\C=C/C\C=C/CC	ZTJWDXHNCGVNRM-HIAIPKTQSA-N	C44H76NO8P	778.0499	777.530854925
HMDB0008175	PC(18:3(6Z,9Z,12Z)/20:0)	CCCCCCCCCCCCCCCCCCCC(=O)O[C@]([H])(COC(=O)CCCC\C=C/C\C=C/C\C=C/CCCCC)COP([O-])(=O)OCC[N+](C)(C)C	ZVIYLLGWTBXCIL-VNXCBJMSSA-N	C46H86NO8P	812.1507	811.609105245
HMDB0008176	PC(18:3(6Z,9Z,12Z)/20:1(11Z))	CCCCCCCC\C=C/CCCCCCCCCC(=O)O[C@]([H])(COC(=O)CCCC\C=C/C\C=C/C\C=C/CCCCC)COP([O-])(=O)OCC[N+](C)(C)C	SVOGSAQWUMDSCM-OJCVPQOYSA-N	C46H84NO8P	810.1348	809.593455181
HMDB0008177	PC(18:3(6Z,9Z,12Z)/20:2(11Z,14Z))	CCCCC\C=C/C\C=C/CCCCCCCCCC(=O)O[C@]([H])(COC(=O)CCCC\C=C/C\C=C/C\C=C/CCCCC)COP([O-])(=O)OCC[N+](C)(C)C	JEEMMQUVRFTVSG-AZITXYQXSA-N	C46H82NO8P	808.1189	807.577805117
HMDB0008178	PC(18:3(6Z,9Z,12Z)/20:3(5Z,8Z,11Z))	CCCCCCCC\C=C/C\C=C/C\C=C/CCCC(=O)O[C@]([H])(COC(=O)CCCC\C=C/C\C=C/C\C=C/CCCCC)COP([O-])(=O)OCC[N+](C)(C)C	ZHAKGAMMEBQJPE-VLILCDILSA-N	C46H80NO8P	806.1031	805.562155053
HMDB0008179	PC(18:3(6Z,9Z,12Z)/20:3(8Z,11Z,14Z))	CCCCC\C=C/C\C=C/C\C=C/CCCCCCC(=O)O[C@]([H])(COC(=O)CCCC\C=C/C\C=C/C\C=C/CCCCC)COP([O-])(=O)OCC[N+](C)(C)C	AHOMSZWEDIDNLL-SVXFTSFPSA-N	C46H80NO8P	806.1031	805.562155053
HMDB0008183	PC(18:3(6Z,9Z,12Z)/22:0)	CCCCCCCCCCCCCCCCCCCCCC(=O)O[C@]([H])(COC(=O)CCCC\C=C/C\C=C/C\C=C/CCCCC)COP([O-])(=O)OCC[N+](C)(C)C	URWUZTOLBMHCQL-WREMRUDSSA-N	C48H90NO8P	840.2039	839.640405373
HMDB0008184	PC(18:3(6Z,9Z,12Z)/22:1(13Z))	CCCCCCCC\C=C/CCCCCCCCCCCC(=O)O[C@]([H])(COC(=O)CCCC\C=C/C\C=C/C\C=C/CCCCC)COP([O-])(=O)OCC[N+](C)(C)C	KRZVEGHGJRMPEH-SXHNUEEOSA-N	C48H88NO8P	838.188	837.624755309
HMDB0008185	PC(18:3(6Z,9Z,12Z)/22:2(13Z,16Z))	CCCCC\C=C/C\C=C/CCCCCCCCCCCC(=O)O[C@]([H])(COC(=O)CCCC\C=C/C\C=C/C\C=C/CCCCC)COP([O-])(=O)OCC[N+](C)(C)C	FJONAKXDSCCFIL-OBASLGNKSA-N	C48H86NO8P	836.1721	835.609105245
HMDB0008191	PC(42:4)	CCCCCCCC\C=C/CCCCCCCCCCCCCC(=O)O[C@]([H])(COC(=O)CCCC\C=C/C\C=C/C\C=C/CCCCC)COP([O-])(=O)OCC[N+](C)(C)C	LQQRQYIGEYFSIG-UWESVXFQSA-N	C50H92NO8P	866.2411	865.656055437
HMDB0008192	PC(18:3(6Z,9Z,12Z)/P-16:0)	CCCCCCCCCCCCCC\C=C/OC(COC(=O)CCCC\C=C/C\C=C/C\C=C/CCCCC)COP([O-])(=O)OCC[N+](C)(C)C	XRJDZRCUSSFZDP-LHKYHRLFSA-N	C42H78NO7P	740.045	739.551590367
HMDB0008193	PC(18:3(6Z,9Z,12Z)/P-18:0)	CCCCCCCCCCCCCCCC\C=C/OC(COC(=O)CCCC\C=C/C\C=C/C\C=C/CCCCC)COP([O-])(=O)OCC[N+](C)(C)C	JDCBGIJVCHLVEY-QGDGKIETSA-N	C44H82NO7P	768.0981	767.582890495
HMDB0008194	PC(18:3(6Z,9Z,12Z)/P-18:1(11Z))	CCCCCC\C=C/CCCCCCCC\C=C/OC(COC(=O)CCCC\C=C/C\C=C/C\C=C/CCCCC)COP([O-])(=O)OCC[N+](C)(C)C	FSIYZOTWZBSNRL-HWGQMOSASA-N	C44H80NO7P	766.0823	765.567240431
HMDB0008195	PC(18:3(6Z,9Z,12Z)/P-18:1(9Z))	CCCCCCCC\C=C/CCCCCC\C=C/OC(COC(=O)CCCC\C=C/C\C=C/C\C=C/CCCCC)COP([O-])(=O)OCC[N+](C)(C)C	KNUHCOXKVDQBIW-UPRXZTSASA-N	C44H80NO7P	766.0823	765.567240431
HMDB0008196	PC(18:3(9Z,12Z,15Z)/14:0)	CCCCCCCCCCCCCC(=O)O[C@]([H])(COC(=O)CCCCCCC\C=C/C\C=C/C\C=C/CC)COP([O-])(=O)OCC[N+](C)(C)C	FJUVFXSFGYBNBR-XPTMXNASSA-N	C40H74NO8P	727.9912	727.515204861
HMDB0008199	PC(18:3(9Z,12Z,15Z)/16:0)	CCCCCCCCCCCCCCCC(=O)O[C@]([H])(COC(=O)CCCCCCC\C=C/C\C=C/C\C=C/CC)COP([O-])(=O)OCC[N+](C)(C)C	RAPKGPDUGWBPHR-QWFQJEORSA-N	C42H78NO8P	756.0444	755.546504989
HMDB0008200	PC(18:3(9Z,12Z,15Z)/16:1(9Z))	CCCCCC\C=C/CCCCCCCC(=O)O[C@]([H])(COC(=O)CCCCCCC\C=C/C\C=C/C\C=C/CC)COP([O-])(=O)OCC[N+](C)(C)C	QWIZBBFFDQPBKI-KBTBXKTRSA-N	C42H76NO8P	754.0285	753.530854925
HMDB0008201	PC(18:3(9Z,12Z,15Z)/18:0)	CCCCCCCCCCCCCCCCCC(=O)O[C@]([H])(COC(=O)CCCCCCC\C=C/C\C=C/C\C=C/CC)COP([O-])(=O)OCC[N+](C)(C)C	QAVRIJZWHPNXBW-BHLPDSGJSA-N	C44H82NO8P	784.0975	783.577805117
HMDB0008202	PC(18:3(9Z,12Z,15Z)/18:1(11Z))	CCCCCC\C=C/CCCCCCCCCC(=O)O[C@]([H])(COC(=O)CCCCCCC\C=C/C\C=C/C\C=C/CC)COP([O-])(=O)OCC[N+](C)(C)C	AHEPKIJTHGCAOA-KEPRVZTLSA-N	C44H80NO8P	782.0817	781.562155053
HMDB0008203	PC(18:3(9Z,12Z,15Z)/18:1(9Z))	CCCCCCCC\C=C/CCCCCCCC(=O)O[C@]([H])(COC(=O)CCCCCCC\C=C/C\C=C/C\C=C/CC)COP([O-])(=O)OCC[N+](C)(C)C	LPDGUCIMNBNWEJ-BXZVQSHESA-N	C44H80NO8P	782.0817	781.562155053
HMDB0008204	PC(18:3(9Z,12Z,15Z)/18:2(9Z,12Z))	CCCCC\C=C/C\C=C/CCCCCCCC(=O)O[C@]([H])(COC(=O)CCCCCCC\C=C/C\C=C/C\C=C/CC)COP([O-])(=O)OCC[N+](C)(C)C	QFDYIDGUKXRPKH-VSLGLSMXSA-N	C44H78NO8P	780.0658	779.546504989
HMDB0008205	PC(18:3(9Z,12Z,15Z)/18:3(6Z,9Z,12Z))	[H][C@@](COC(=O)CCCCCCC\C=C/C\C=C/C\C=C/CC)(COP([O-])(=O)OCC[N+](C)(C)C)OC(=O)CCCC\C=C/C\C=C/C\C=C/CCCCC	SPWBDEZMKCRQSX-NGPPOSSDSA-N	C44H76NO8P	778.0499	777.530854925
HMDB0008206	PC(18:3(9Z,12Z,15Z)/18:3(9Z,12Z,15Z))	[H][C@@](COC(=O)CCCCCCC\C=C/C\C=C/C\C=C/CC)(COP([O-])(=O)OCC[N+](C)(C)C)OC(=O)CCCCCCC\C=C/C\C=C/C\C=C/CC	XXKFQTJOJZELMD-JICBSJGISA-N	C44H76NO8P	778.0499	777.530854925
HMDB0008208	PC(18:3(9Z,12Z,15Z)/20:0)	CCCCCCCCCCCCCCCCCCCC(=O)O[C@]([H])(COC(=O)CCCCCCC\C=C/C\C=C/C\C=C/CC)COP([O-])(=O)OCC[N+](C)(C)C	CFHMUBPSPSTZCR-LITWNLNFSA-N	C46H86NO8P	812.1507	811.609105245
HMDB0008209	PC(18:3(9Z,12Z,15Z)/20:1(11Z))	CCCCCCCC\C=C/CCCCCCCCCC(=O)O[C@]([H])(COC(=O)CCCCCCC\C=C/C\C=C/C\C=C/CC)COP([O-])(=O)OCC[N+](C)(C)C	WAZYDHAWJWFGBD-LMJTUUMUSA-N	C46H84NO8P	810.1348	809.593455181
HMDB0008210	PC(18:3(9Z,12Z,15Z)/20:2(11Z,14Z))	CCCCC\C=C/C\C=C/CCCCCCCCCC(=O)O[C@]([H])(COC(=O)CCCCCCC\C=C/C\C=C/C\C=C/CC)COP([O-])(=O)OCC[N+](C)(C)C	WQYONUAQJUQROT-HTEBOPLQSA-N	C46H82NO8P	808.1189	807.577805117
HMDB0008211	PC(18:3(9Z,12Z,15Z)/20:3(5Z,8Z,11Z))	CCCCCCCC\C=C/C\C=C/C\C=C/CCCC(=O)O[C@]([H])(COC(=O)CCCCCCC\C=C/C\C=C/C\C=C/CC)COP([O-])(=O)OCC[N+](C)(C)C	STOQKWQLRLMJRQ-MAGOUTJKSA-N	C46H80NO8P	806.1031	805.562155053
HMDB0008212	PC(18:3(9Z,12Z,15Z)/20:3(8Z,11Z,14Z))	CCCCC\C=C/C\C=C/C\C=C/CCCCCCC(=O)O[C@]([H])(COC(=O)CCCCCCC\C=C/C\C=C/C\C=C/CC)COP([O-])(=O)OCC[N+](C)(C)C	WZLXKZRHVGVNTE-NYMMKBANSA-N	C46H80NO8P	806.1031	805.562155053
HMDB0008216	PC(18:3(9Z,12Z,15Z)/22:0)	CCCCCCCCCCCCCCCCCCCCCC(=O)O[C@]([H])(COC(=O)CCCCCCC\C=C/C\C=C/C\C=C/CC)COP([O-])(=O)OCC[N+](C)(C)C	GOHLCSOGBDQPMM-NOAWTOFZSA-N	C48H90NO8P	840.2039	839.640405373
HMDB0008217	PC(18:3(9Z,12Z,15Z)/22:1(13Z))	CCCCCCCC\C=C/CCCCCCCCCCCC(=O)O[C@]([H])(COC(=O)CCCCCCC\C=C/C\C=C/C\C=C/CC)COP([O-])(=O)OCC[N+](C)(C)C	ZIQIWGNSQBOJMS-JUGJLYODSA-N	C48H88NO8P	838.188	837.624755309
HMDB0008218	PC(18:3(9Z,12Z,15Z)/22:2(13Z,16Z))	CCCCC\C=C/C\C=C/CCCCCCCCCCCC(=O)O[C@]([H])(COC(=O)CCCCCCC\C=C/C\C=C/C\C=C/CC)COP([O-])(=O)OCC[N+](C)(C)C	YMTXWKKZUPUPPG-KCLVDFFQSA-N	C48H86NO8P	836.1721	835.609105245
HMDB0008224	PC(18:3(9Z,12Z,15Z)/24:1(15Z))	CCCCCCCC\C=C/CCCCCCCCCCCCCC(=O)O[C@]([H])(COC(=O)CCCCCCC\C=C/C\C=C/C\C=C/CC)COP([O-])(=O)OCC[N+](C)(C)C	TWBJVLQZDLTKLG-XRNMTXJFSA-N	C50H92NO8P	866.2411	865.656055437
HMDB0008225	PC(18:3(9Z,12Z,15Z)/P-16:0)	CCCCCCCCCCCCCC\C=C/OC(COC(=O)CCCCCCC\C=C/C\C=C/C\C=C/CC)COP([O-])(=O)OCC[N+](C)(C)C	YPDGITFWYDXHDP-WYPAQUOOSA-N	C42H78NO7P	740.045	739.551590367
HMDB0008226	PC(18:3(9Z,12Z,15Z)/P-18:0)	CCCCCCCCCCCCCCCC\C=C/OC(COC(=O)CCCCCCC\C=C/C\C=C/C\C=C/CC)COP([O-])(=O)OCC[N+](C)(C)C	SVYSTFPSOJUEFY-FINMKEMFSA-N	C44H82NO7P	768.0981	767.582890495
HMDB0008227	PC(18:3(9Z,12Z,15Z)/P-18:1(11Z))	CCCCCC\C=C/CCCCCCCC\C=C/OC(COC(=O)CCCCCCC\C=C/C\C=C/C\C=C/CC)COP([O-])(=O)OCC[N+](C)(C)C	FLBWPWFVTIYWQD-ZXWSQSGJSA-N	C44H80NO7P	766.0823	765.567240431
HMDB0008228	PC(18:3(9Z,12Z,15Z)/P-18:1(9Z))	CCCCCCCC\C=C/CCCCCC\C=C/OC(COC(=O)CCCCCCC\C=C/C\C=C/C\C=C/CC)COP([O-])(=O)OCC[N+](C)(C)C	VKZKYJFORUZUEF-IEHHMJAHSA-N	C44H80NO7P	766.0823	765.567240431
HMDB0008232	PC(18:4(6Z,9Z,12Z,15Z)/16:0)	CCCCCCCCCCCCCCCC(=O)O[C@]([H])(COC(=O)CCCC\C=C/C\C=C/C\C=C/C\C=C/CC)COP([O-])(=O)OCC[N+](C)(C)C	YWDDIWXKFJEMKF-JTZVLWBESA-N	C42H76NO8P	754.0285	753.530854925
HMDB0008234	PC(18:4(6Z,9Z,12Z,15Z)/18:0)	CCCCCCCCCCCCCCCCCC(=O)O[C@]([H])(COC(=O)CCCC\C=C/C\C=C/C\C=C/C\C=C/CC)COP([O-])(=O)OCC[N+](C)(C)C	MGPSPRHJNJDBJK-TXLPWOKVSA-N	C44H80NO8P	782.0817	781.562155053
HMDB0008235	PC(18:4(6Z,9Z,12Z,15Z)/18:1(11Z))	CCCCCC\C=C/CCCCCCCCCC(=O)O[C@]([H])(COC(=O)CCCC\C=C/C\C=C/C\C=C/C\C=C/CC)COP([O-])(=O)OCC[N+](C)(C)C	QOXYZMOODLXNGF-DEURNQBTSA-N	C44H78NO8P	780.0658	779.546504989
HMDB0008236	PC(18:4(6Z,9Z,12Z,15Z)/18:1(9Z))	CCCCCCCC\C=C/CCCCCCCC(=O)O[C@]([H])(COC(=O)CCCC\C=C/C\C=C/C\C=C/C\C=C/CC)COP([O-])(=O)OCC[N+](C)(C)C	SQOJMBITSSDGAU-MAFUUHOFSA-N	C44H78NO8P	780.0658	779.546504989
HMDB0008237	PC(18:4(6Z,9Z,12Z,15Z)/18:2(9Z,12Z))	CCCCC\C=C/C\C=C/CCCCCCCC(=O)O[C@]([H])(COC(=O)CCCC\C=C/C\C=C/C\C=C/C\C=C/CC)COP([O-])(=O)OCC[N+](C)(C)C	PJFKKIKARAUHQB-PMGQXJSISA-N	C44H76NO8P	778.0499	777.530854925
HMDB0008241	PC(18:4(6Z,9Z,12Z,15Z)/20:0)	CCCCCCCCCCCCCCCCCCCC(=O)O[C@]([H])(COC(=O)CCCC\C=C/C\C=C/C\C=C/C\C=C/CC)COP([O-])(=O)OCC[N+](C)(C)C	HGTVFXGQQZVIJK-BCHSVXNCSA-N	C46H84NO8P	810.1348	809.593455181
HMDB0008242	PC(18:4(6Z,9Z,12Z,15Z)/20:1(11Z))	CCCCCCCC\C=C/CCCCCCCCCC(=O)O[C@]([H])(COC(=O)CCCC\C=C/C\C=C/C\C=C/C\C=C/CC)COP([O-])(=O)OCC[N+](C)(C)C	WJGXHQGSFRJRJR-JQMRBUEGSA-N	C46H82NO8P	808.1189	807.577805117
HMDB0008243	PC(18:4(6Z,9Z,12Z,15Z)/20:2(11Z,14Z))	CCCCC\C=C/C\C=C/CCCCCCCCCC(=O)O[C@]([H])(COC(=O)CCCC\C=C/C\C=C/C\C=C/C\C=C/CC)COP([O-])(=O)OCC[N+](C)(C)C	RJBUKRKXNJFIDS-MXQFTRAWSA-N	C46H80NO8P	806.1031	805.562155053
HMDB0008249	PC(18:4(6Z,9Z,12Z,15Z)/22:0)	CCCCCCCCCCCCCCCCCCCCCC(=O)O[C@]([H])(COC(=O)CCCC\C=C/C\C=C/C\C=C/C\C=C/CC)COP([O-])(=O)OCC[N+](C)(C)C	KISSKTFZLUEROR-MNPIPRPGSA-N	C48H88NO8P	838.188	837.624755309
HMDB0008250	PC(18:4(6Z,9Z,12Z,15Z)/22:1(13Z))	CCCCCCCC\C=C/CCCCCCCCCCCC(=O)O[C@]([H])(COC(=O)CCCC\C=C/C\C=C/C\C=C/C\C=C/CC)COP([O-])(=O)OCC[N+](C)(C)C	DJYBHEQPGXRDCL-OAUHGFOMSA-N	C48H86NO8P	836.1721	835.609105245
HMDB0008251	PC(18:4(6Z,9Z,12Z,15Z)/22:2(13Z,16Z))	CCCCC\C=C/C\C=C/CCCCCCCCCCCC(=O)O[C@]([H])(COC(=O)CCCC\C=C/C\C=C/C\C=C/C\C=C/CC)COP([O-])(=O)OCC[N+](C)(C)C	RFHMXCPYGOPESD-JTWPCWRCSA-N	C48H84NO8P	834.1562	833.593455181
HMDB0008256	PC(18:4(6Z,9Z,12Z,15Z)/24:0)	CCCCCCCCCCCCCCCCCCCCCCCC(=O)O[C@]([H])(COC(=O)CCCC\C=C/C\C=C/C\C=C/C\C=C/CC)COP([O-])(=O)OCC[N+](C)(C)C	BOJNWKCDIBUHSO-XHOIARRISA-N	C50H92NO8P	866.2411	865.656055437
HMDB0008257	PC(42:5)	CCCCCCCC\C=C/CCCCCCCCCCCCCC(=O)O[C@]([H])(COC(=O)CCCC\C=C/C\C=C/C\C=C/C\C=C/CC)COP([O-])(=O)OCC[N+](C)(C)C	ASXUZHUMYDXYIQ-OPGXBSGHSA-N	C50H90NO8P	864.2253	863.640405373
HMDB0008258	PC(18:4(6Z,9Z,12Z,15Z)/P-16:0)	CCCCCCCCCCCCCC\C=C/OC(COC(=O)CCCC\C=C/C\C=C/C\C=C/C\C=C/CC)COP([O-])(=O)OCC[N+](C)(C)C	CLSCXJAQDUXCBA-DWIAYCKOSA-N	C42H76NO7P	738.0291	737.535940303
HMDB0008259	PC(18:4(6Z,9Z,12Z,15Z)/P-18:0)	CCCCCCCCCCCCCCCC\C=C/OC(COC(=O)CCCC\C=C/C\C=C/C\C=C/C\C=C/CC)COP([O-])(=O)OCC[N+](C)(C)C	FHDLSCQITSAFFT-GZVUYCLPSA-N	C44H80NO7P	766.0823	765.567240431
HMDB0008260	PC(18:4(6Z,9Z,12Z,15Z)/P-18:1(11Z))	CCCCCC\C=C/CCCCCCCC\C=C/OC(COC(=O)CCCC\C=C/C\C=C/C\C=C/C\C=C/CC)COP([O-])(=O)OCC[N+](C)(C)C	JCIBOIAZHLGPOT-BEDVMKBTSA-N	C44H78NO7P	764.0664	763.551590367
HMDB0008261	PC(18:4(6Z,9Z,12Z,15Z)/P-18:1(9Z))	CCCCCCCC\C=C/CCCCCC\C=C/OC(COC(=O)CCCC\C=C/C\C=C/C\C=C/C\C=C/CC)COP([O-])(=O)OCC[N+](C)(C)C	KRKGEBPORBUETM-JJJJCJMPSA-N	C44H78NO7P	764.0664	763.551590367
HMDB0008263	PC(20:0/14:1(9Z))	CCCCCCCCCCCCCCCCCCCC(=O)OC[C@]([H])(COP([O-])(=O)OCC[N+](C)(C)C)OC(=O)CCCCCCC\C=C/CCCC	HUTFJQFEXOTHFG-LLVYEJTBSA-N	C42H82NO8P	760.0761	759.577805117
HMDB0008265	PC(20:0/16:0)	[H][C@@](COC(=O)CCCCCCCCCCCCCCCCCCC)(COP([O-])(=O)OCC[N+](C)(C)C)OC(=O)CCCCCCCCCCCCCCC	JJSZXCSTFDBBBZ-HUESYALOSA-N	C44H88NO8P	790.1452	789.624755309
HMDB0008266	PC(20:0/16:1(9Z))	CCCCCCCCCCCCCCCCCCCC(=O)OC[C@]([H])(COP([O-])(=O)OCC[N+](C)(C)C)OC(=O)CCCCCCC\C=C/CCCCCC	VIOCEOKULYHXNJ-HTDYWKJCSA-N	C44H86NO8P	788.1293	787.609105245
HMDB0008267	PC(20:0/18:0)	[H][C@@](COC(=O)CCCCCCCCCCCCCCCCCCC)(COP([O-])(=O)OCC[N+](C)(C)C)OC(=O)CCCCCCCCCCCCCCCCC	PFDOAXXOABJINJ-USYZEHPZSA-N	C46H92NO8P	818.1983	817.656055437
HMDB0008268	PC(20:0/18:1(11Z))	CCCCCCCCCCCCCCCCCCCC(=O)OC[C@]([H])(COP([O-])(=O)OCC[N+](C)(C)C)OC(=O)CCCCCCCCC\C=C/CCCCCC	FFUSYBVVEOYOMV-VPMPJQFESA-N	C46H90NO8P	816.1825	815.640405373
HMDB0008269	PC(20:0/18:1(9Z))	CCCCCCCCCCCCCCCCCCCC(=O)OC[C@]([H])(COP([O-])(=O)OCC[N+](C)(C)C)OC(=O)CCCCCCC\C=C/CCCCCCCC	IKNYBQRADNMEDT-FHLWKLDVSA-N	C46H90NO8P	816.1825	815.640405373
HMDB0008271	PC(20:0/18:3(6Z,9Z,12Z))	CCCCCCCCCCCCCCCCCCCC(=O)OC[C@]([H])(COP([O-])(=O)OCC[N+](C)(C)C)OC(=O)CCCC\C=C/C\C=C/C\C=C/CCCCC	DLZPSAPMHALIOA-YNCVDBFYSA-N	C46H86NO8P	812.1507	811.609105245
HMDB0008272	PC(20:0/18:3(9Z,12Z,15Z))	CCCCCCCCCCCCCCCCCCCC(=O)OC[C@]([H])(COP([O-])(=O)OCC[N+](C)(C)C)OC(=O)CCCCCCC\C=C/C\C=C/C\C=C/CC	ZDCCXTFOQDDLSE-LITWNLNFSA-N	C46H86NO8P	812.1507	811.609105245
HMDB0008273	PC(20:0/18:4(6Z,9Z,12Z,15Z))	CCCCCCCCCCCCCCCCCCCC(=O)OC[C@]([H])(COP([O-])(=O)OCC[N+](C)(C)C)OC(=O)CCCC\C=C/C\C=C/C\C=C/C\C=C/CC	UELRKDJVEHFVAI-QZOXBMLCSA-N	C46H84NO8P	810.1348	809.593455181
HMDB0008275	PC(20:0/20:1(11Z))	CCCCCCCCCCCCCCCCCCCC(=O)OC[C@]([H])(COP([O-])(=O)OCC[N+](C)(C)C)OC(=O)CCCCCCCCC\C=C/CCCCCCCC	BUESVEVOCVSHOF-CRPILRSJSA-N	C48H94NO8P	844.2356	843.671705501
HMDB0008276	PC(20:0/20:2(11Z,14Z))	CCCCCCCCCCCCCCCCCCCC(=O)OC[C@]([H])(COP([O-])(=O)OCC[N+](C)(C)C)OC(=O)CCCCCCCCC\C=C/C\C=C/CCCCC	DGKXFLANAYRYMU-BYZVZMPQSA-N	C48H92NO8P	842.2197	841.656055437
HMDB0008277	PC(20:0/20:3(5Z,8Z,11Z))	CCCCCCCCCCCCCCCCCCCC(=O)OC[C@]([H])(COP([O-])(=O)OCC[N+](C)(C)C)OC(=O)CCC\C=C/C\C=C/C\C=C/CCCCCCCC	DRLPGXPQVTVTPF-WZCTXQQESA-N	C48H90NO8P	840.2039	839.640405373
HMDB0008278	PC(20:0/20:3(8Z,11Z,14Z))	CCCCCCCCCCCCCCCCCCCC(=O)OC[C@]([H])(COP([O-])(=O)OCC[N+](C)(C)C)OC(=O)CCCCCC\C=C/C\C=C/C\C=C/CCCCC	BRHVVSCMXSBYAI-XXXCGRBJSA-N	C48H90NO8P	840.2039	839.640405373
HMDB0008279	PC(20:0/20:4(5Z,8Z,11Z,14Z))	CCCCCCCCCCCCCCCCCCCC(=O)OC[C@]([H])(COP([O-])(=O)OCC[N+](C)(C)C)OC(=O)CCC\C=C/C\C=C/C\C=C/C\C=C/CCCCC	UAVRPIXHIHJERN-CBTSKTMBSA-N	C48H88NO8P	838.188	837.624755309
HMDB0008280	PC(20:0/20:4(8Z,11Z,14Z,17Z))	CCCCCCCCCCCCCCCCCCCC(=O)OC[C@]([H])(COP([O-])(=O)OCC[N+](C)(C)C)OC(=O)CCCCCC\C=C/C\C=C/C\C=C/C\C=C/CC	DDIJTWRVGORCFN-CWNWGPEUSA-N	C48H88NO8P	838.188	837.624755309
HMDB0008281	PC(20:0/20:5(5Z,8Z,11Z,14Z,17Z))	CCCCCCCCCCCCCCCCCCCC(=O)OC[C@]([H])(COP([O-])(=O)OCC[N+](C)(C)C)OC(=O)CCC\C=C/C\C=C/C\C=C/C\C=C/C\C=C/CC	GQQALHZKRGXRTO-AEMURDCYSA-N	C48H86NO8P	836.1721	835.609105245
HMDB0008282	PC(20:0/22:0)	[H][C@@](COC(=O)CCCCCCCCCCCCCCCCCCC)(COP([O-])(=O)OCC[N+](C)(C)C)OC(=O)CCCCCCCCCCCCCCCCCCCCC	UTWUFCVPUHKIOD-QSCHNALKSA-N	C50H100NO8P	874.3047	873.718655693
HMDB0008283	PC(20:0/22:1(13Z))	CCCCCCCCCCCCCCCCCCCC(=O)OC[C@]([H])(COP([O-])(=O)OCC[N+](C)(C)C)OC(=O)CCCCCCCCCCC\C=C/CCCCCCCC	QXFAPNLFOQKMLO-RURDTVAGSA-N	C50H98NO8P	872.2888	871.703005629
HMDB0008284	PC(20:0/22:2(13Z,16Z))	CCCCCCCCCCCCCCCCCCCC(=O)OC[C@]([H])(COP([O-])(=O)OCC[N+](C)(C)C)OC(=O)CCCCCCCCCCC\C=C/C\C=C/CCCCC	BLJPXEWRRNWICS-NWFGWYPUSA-N	C50H96NO8P	870.2729	869.687355565
HMDB0008285	PC(20:0/22:4(7Z,10Z,13Z,16Z))	CCCCCCCCCCCCCCCCCCCC(=O)OC[C@]([H])(COP([O-])(=O)OCC[N+](C)(C)C)OC(=O)CCCCC\C=C/C\C=C/C\C=C/C\C=C/CCCCC	DTROTNUOFDHYFZ-OCTIYZTESA-N	C50H92NO8P	866.2411	865.656055437
HMDB0008286	PC(20:0/22:5(4Z,7Z,10Z,13Z,16Z))	CCCCCCCCCCCCCCCCCCCC(=O)OC[C@]([H])(COP([O-])(=O)OCC[N+](C)(C)C)OC(=O)CC\C=C/C\C=C/C\C=C/C\C=C/C\C=C/CCCCC	JLXCNUZOWANUCG-TXFPWIMSSA-N	C50H90NO8P	864.2253	863.640405373
HMDB0008287	PC(20:0/22:5(7Z,10Z,13Z,16Z,19Z))	CCCCCCCCCCCCCCCCCCCC(=O)OC[C@]([H])(COP([O-])(=O)OCC[N+](C)(C)C)OC(=O)CCCCC\C=C/C\C=C/C\C=C/C\C=C/C\C=C/CC	SGYNBRXEOXADHS-CIUHTZMDSA-N	C50H90NO8P	864.2253	863.640405373
HMDB0008288	PC(42:6)	CCCCCCCCCCCCCCCCCCCC(=O)OC[C@]([H])(COP([O-])(=O)OCC[N+](C)(C)C)OC(=O)CC\C=C/C\C=C/C\C=C/C\C=C/C\C=C/C\C=C/CC	WAFWSBFKIPCFOF-ZDAJSWCOSA-N	C50H88NO8P	862.2094	861.624755309
HMDB0008291	PC(20:0/P-16:0)	CCCCCCCCCCCCCCCCCCCC(=O)OCC(COP([O-])(=O)OCC[N+](C)(C)C)O\C=C/CCCCCCCCCCCCCC	LULGGIBBAVYIAY-HYLXNHFUSA-N	C44H88NO7P	774.1458	773.629840687
HMDB0008292	PC(20:0/P-18:0)	CCCCCCCCCCCCCCCCCCCC(=O)OCC(COP([O-])(=O)OCC[N+](C)(C)C)O\C=C/CCCCCCCCCCCCCCCC	GDYYYHKXEVZRRR-GJARRJKISA-N	C46H92NO7P	802.1989	801.661140815
HMDB0008293	PC(20:0/P-18:1(11Z))	CCCCCCCCCCCCCCCCCCCC(=O)OCC(COP([O-])(=O)OCC[N+](C)(C)C)O\C=C/CCCCCCCC\C=C/CCCCCC	IPQVMJPVAWGSJA-AFQYYBNPSA-N	C46H90NO7P	800.1831	799.645490751
HMDB0008294	PC(20:0/P-18:1(9Z))	CCCCCCCCCCCCCCCCCCCC(=O)OCC(COP([O-])(=O)OCC[N+](C)(C)C)O\C=C/CCCCCC\C=C/CCCCCCCC	AUALMVXSBBFVSO-MOVUKYBSSA-N	C46H90NO7P	800.1831	799.645490751
HMDB0008295	PC(20:1(11Z)/14:0)	CCCCCCCCCCCCCC(=O)O[C@]([H])(COC(=O)CCCCCCCCC\C=C/CCCCCCCC)COP([O-])(=O)OCC[N+](C)(C)C	WSBNPWBHAOQZJF-OIJJMQLXSA-N	C42H82NO8P	760.0761	759.577805117
HMDB0008296	PC(20:1(11Z)/14:1(9Z))	CCCCCCCC\C=C/CCCCCCCCCC(=O)OC[C@]([H])(COP([O-])(=O)OCC[N+](C)(C)C)OC(=O)CCCCCCC\C=C/CCCC	FMLFVZOURBVUJL-LYJZGNKWSA-N	C42H80NO8P	758.0603	757.562155053
HMDB0008298	PC(20:1(11Z)/16:0)	CCCCCCCCCCCCCCCC(=O)O[C@]([H])(COC(=O)CCCCCCCCC\C=C/CCCCCCCC)COP([O-])(=O)OCC[N+](C)(C)C	RLIWKVWRUOJIHW-NYJULOOZSA-N	C44H86NO8P	788.1293	787.609105245
HMDB0008299	PC(20:1(11Z)/16:1(9Z))	CCCCCCCC\C=C/CCCCCCCCCC(=O)OC[C@]([H])(COP([O-])(=O)OCC[N+](C)(C)C)OC(=O)CCCCCCC\C=C/CCCCCC	NZMJAZKGUFCMTN-NPCYKUJHSA-N	C44H84NO8P	786.1134	785.593455181
HMDB0008300	PC(20:1(11Z)/18:0)	CCCCCCCCCCCCCCCCCC(=O)O[C@]([H])(COC(=O)CCCCCCCCC\C=C/CCCCCCCC)COP([O-])(=O)OCC[N+](C)(C)C	YJEDSWZVBUZFIM-UQBBPPAYSA-N	C46H90NO8P	816.1825	815.640405373
HMDB0008303	PC(20:1(11Z)/18:2(9Z,12Z))	CCCCCCCC\C=C/CCCCCCCCCC(=O)OC[C@]([H])(COP([O-])(=O)OCC[N+](C)(C)C)OC(=O)CCCCCCC\C=C/C\C=C/CCCCC	KJDCENXZHMAYTN-VHWCKNCUSA-N	C46H86NO8P	812.1507	811.609105245
HMDB0008304	PC(20:1(11Z)/18:3(6Z,9Z,12Z))	CCCCCCCC\C=C/CCCCCCCCCC(=O)OC[C@]([H])(COP([O-])(=O)OCC[N+](C)(C)C)OC(=O)CCCC\C=C/C\C=C/C\C=C/CCCCC	FHOBLZOUZRDCHR-VSYNYFESSA-N	C46H84NO8P	810.1348	809.593455181
HMDB0008305	PC(20:1(11Z)/18:3(9Z,12Z,15Z))	CCCCCCCC\C=C/CCCCCCCCCC(=O)OC[C@]([H])(COP([O-])(=O)OCC[N+](C)(C)C)OC(=O)CCCCCCC\C=C/C\C=C/C\C=C/CC	NOWQIXJSMOBJLS-LMJTUUMUSA-N	C46H84NO8P	810.1348	809.593455181
HMDB0008306	PC(20:1(11Z)/18:4(6Z,9Z,12Z,15Z))	CCCCCCCC\C=C/CCCCCCCCCC(=O)OC[C@]([H])(COP([O-])(=O)OCC[N+](C)(C)C)OC(=O)CCCC\C=C/C\C=C/C\C=C/C\C=C/CC	YDPVXGLBOPTMBY-SNMLGIRPSA-N	C46H82NO8P	808.1189	807.577805117
HMDB0008307	PC(20:1(11Z)/20:0)	CCCCCCCCCCCCCCCCCCCC(=O)O[C@]([H])(COC(=O)CCCCCCCCC\C=C/CCCCCCCC)COP([O-])(=O)OCC[N+](C)(C)C	HENMLPWKVBGCLG-USIWBXHFSA-N	C48H94NO8P	844.2356	843.671705501
HMDB0008308	PC(20:1(11Z)/20:1(11Z))	CCCCCCCC\C=C/CCCCCCCCCC(=O)OC[C@]([H])(COP([O-])(=O)OCC[N+](C)(C)C)OC(=O)CCCCCCCCC\C=C/CCCCCCCC	AEUCYCQYAUFAKH-DITNKEBASA-N	C48H92NO8P	842.2197	841.656055437
HMDB0008309	PC(20:1(11Z)/20:2(11Z,14Z))	CCCCCCCC\C=C/CCCCCCCCCC(=O)OC[C@]([H])(COP([O-])(=O)OCC[N+](C)(C)C)OC(=O)CCCCCCCCC\C=C/C\C=C/CCCCC	ZGKPOUQXLZVCDF-GPPISGLTSA-N	C48H90NO8P	840.2039	839.640405373
HMDB0008310	PC(20:1(11Z)/20:3(5Z,8Z,11Z))	CCCCCCCC\C=C/CCCCCCCCCC(=O)OC[C@]([H])(COP([O-])(=O)OCC[N+](C)(C)C)OC(=O)CCC\C=C/C\C=C/C\C=C/CCCCCCCC	HHXYMQKMOOHXMX-RRYCHQORSA-N	C48H88NO8P	838.188	837.624755309
HMDB0008311	PC(20:1(11Z)/20:3(8Z,11Z,14Z))	CCCCCCCC\C=C/CCCCCCCCCC(=O)OC[C@]([H])(COP([O-])(=O)OCC[N+](C)(C)C)OC(=O)CCCCCC\C=C/C\C=C/C\C=C/CCCCC	QLESDNGWICTNRJ-ONITYOGDSA-N	C48H88NO8P	838.188	837.624755309
HMDB0008312	PC(20:1(11Z)/20:4(5Z,8Z,11Z,14Z))	CCCCCCCC\C=C/CCCCCCCCCC(=O)OC[C@]([H])(COP([O-])(=O)OCC[N+](C)(C)C)OC(=O)CCC\C=C/C\C=C/C\C=C/C\C=C/CCCCC	LJFKFKIYUJNFPZ-ZLFSCUDPSA-N	C48H86NO8P	836.1721	835.609105245
HMDB0008313	PC(20:1(11Z)/20:4(8Z,11Z,14Z,17Z))	CCCCCCCC\C=C/CCCCCCCCCC(=O)OC[C@]([H])(COP([O-])(=O)OCC[N+](C)(C)C)OC(=O)CCCCCC\C=C/C\C=C/C\C=C/C\C=C/CC	SFSJJONFWFZOGW-UBCJTPMWSA-N	C48H86NO8P	836.1721	835.609105245
HMDB0008314	PC(20:1(11Z)/20:5(5Z,8Z,11Z,14Z,17Z))	CCCCCCCC\C=C/CCCCCCCCCC(=O)OC[C@]([H])(COP([O-])(=O)OCC[N+](C)(C)C)OC(=O)CCC\C=C/C\C=C/C\C=C/C\C=C/C\C=C/CC	PQDQSVDTILKDMN-DBQSUDOFSA-N	C48H84NO8P	834.1562	833.593455181
HMDB0008315	PC(20:1(11Z)/22:0)	CCCCCCCCCCCCCCCCCCCCCC(=O)O[C@]([H])(COC(=O)CCCCCCCCC\C=C/CCCCCCCC)COP([O-])(=O)OCC[N+](C)(C)C	ZOBCQAOOEOICKA-ZPFYZEQDSA-N	C50H98NO8P	872.2888	871.703005629
HMDB0008316	PC(20:1(11Z)/22:1(13Z))	CCCCCCCC\C=C/CCCCCCCCCCCC(=O)O[C@]([H])(COC(=O)CCCCCCCCC\C=C/CCCCCCCC)COP([O-])(=O)OCC[N+](C)(C)C	MUFCWCXVLIXBJC-PIUCSNMVSA-N	C50H96NO8P	870.2729	869.687355565
HMDB0008318	PC(20:1(11Z)/22:4(7Z,10Z,13Z,16Z))	CCCCCCCC\C=C/CCCCCCCCCC(=O)OC[C@]([H])(COP([O-])(=O)OCC[N+](C)(C)C)OC(=O)CCCCC\C=C/C\C=C/C\C=C/C\C=C/CCCCC	DFPIMXAFTWITSV-CMOKSHSASA-N	C50H90NO8P	864.2253	863.640405373
HMDB0008319	PC(20:1(11Z)/22:5(4Z,7Z,10Z,13Z,16Z))	CCCCCCCC\C=C/CCCCCCCCCC(=O)OC[C@]([H])(COP([O-])(=O)OCC[N+](C)(C)C)OC(=O)CC\C=C/C\C=C/C\C=C/C\C=C/C\C=C/CCCCC	VMSZSCNUIIWNKA-SINOTDJUSA-N	C50H88NO8P	862.2094	861.624755309
HMDB0008320	PC(20:1(11Z)/22:5(7Z,10Z,13Z,16Z,19Z))	CCCCCCCC\C=C/CCCCCCCCCC(=O)OC[C@]([H])(COP([O-])(=O)OCC[N+](C)(C)C)OC(=O)CCCCC\C=C/C\C=C/C\C=C/C\C=C/C\C=C/CC	PMEGQTAPMLGFBO-AICWAUARSA-N	C50H88NO8P	862.2094	861.624755309
HMDB0008324	PC(20:1(11Z)/P-16:0)	CCCCCCCCCCCCCC\C=C/OC(COC(=O)CCCCCCCCC\C=C/CCCCCCCC)COP([O-])(=O)OCC[N+](C)(C)C	ADZUZWOTJKDMEP-DJRFHFPXSA-N	C44H86NO7P	772.1299	771.614190623
HMDB0008325	PC(20:1(11Z)/P-18:0)	CCCCCCCCCCCCCCCC\C=C/OC(COC(=O)CCCCCCCCC\C=C/CCCCCCCC)COP([O-])(=O)OCC[N+](C)(C)C	BJZAIVYSIZULEA-NYALRLSRSA-N	C46H90NO7P	800.1831	799.645490751
HMDB0008328	PC(20:2(11Z,14Z)/14:0)	CCCCCCCCCCCCCC(=O)O[C@]([H])(COC(=O)CCCCCCCCC\C=C/C\C=C/CCCCC)COP([O-])(=O)OCC[N+](C)(C)C	JFWZYNWHJJSDAY-YBLKGUNISA-N	C42H80NO8P	758.0603	757.562155053
HMDB0008329	PC(20:2(11Z,14Z)/14:1(9Z))	CCCCC\C=C/C\C=C/CCCCCCCCCC(=O)OC[C@]([H])(COP([O-])(=O)OCC[N+](C)(C)C)OC(=O)CCCCCCC\C=C/CCCC	MYWHURBVYAKZKD-FRPVHTQQSA-N	C42H78NO8P	756.0444	755.546504989
HMDB0008331	PC(20:2(11Z,14Z)/16:0)	CCCCCCCCCCCCCCCC(=O)O[C@]([H])(COC(=O)CCCCCCCCC\C=C/C\C=C/CCCCC)COP([O-])(=O)OCC[N+](C)(C)C	JCABAGPMEUGRDK-UXSLIEDSSA-N	C44H84NO8P	786.1134	785.593455181
HMDB0008332	PC(20:2(11Z,14Z)/16:1(9Z))	CCCCCC\C=C/CCCCCCCC(=O)O[C@]([H])(COC(=O)CCCCCCCCC\C=C/C\C=C/CCCCC)COP([O-])(=O)OCC[N+](C)(C)C	VPDVXUMWNZFISL-ZAEMQJNLSA-N	C44H82NO8P	784.0975	783.577805117
HMDB0008334	PC(20:2(11Z,14Z)/18:1(11Z))	CCCCCC\C=C/CCCCCCCCCC(=O)O[C@]([H])(COC(=O)CCCCCCCCC\C=C/C\C=C/CCCCC)COP([O-])(=O)OCC[N+](C)(C)C	KNNHXKQRTYEWCA-HYYWERRFSA-N	C46H86NO8P	812.1507	811.609105245
HMDB0008335	PC(20:2(11Z,14Z)/18:1(9Z))	CCCCCCCC\C=C/CCCCCCCC(=O)O[C@]([H])(COC(=O)CCCCCCCCC\C=C/C\C=C/CCCCC)COP([O-])(=O)OCC[N+](C)(C)C	YULWBFNKMAKVNZ-UETRTARBSA-N	C46H86NO8P	812.1507	811.609105245
HMDB0008336	PC(20:2(11Z,14Z)/18:2(9Z,12Z))	CCCCC\C=C/C\C=C/CCCCCCCCCC(=O)OC[C@]([H])(COP([O-])(=O)OCC[N+](C)(C)C)OC(=O)CCCCCCC\C=C/C\C=C/CCCCC	ZPAYLLVKQCNXOK-JEHIXBSSSA-N	C46H84NO8P	810.1348	809.593455181
HMDB0008337	PC(20:2(11Z,14Z)/18:3(6Z,9Z,12Z))	CCCCC\C=C/C\C=C/CCCCCCCCCC(=O)OC[C@]([H])(COP([O-])(=O)OCC[N+](C)(C)C)OC(=O)CCCC\C=C/C\C=C/C\C=C/CCCCC	WTLVSDIWQGLEAN-MFMUPFOOSA-N	C46H82NO8P	808.1189	807.577805117
HMDB0008338	PC(20:2(11Z,14Z)/18:3(9Z,12Z,15Z))	CCCCC\C=C/C\C=C/CCCCCCCCCC(=O)OC[C@]([H])(COP([O-])(=O)OCC[N+](C)(C)C)OC(=O)CCCCCCC\C=C/C\C=C/C\C=C/CC	ZWBUMNLEWHYPRH-HTEBOPLQSA-N	C46H82NO8P	808.1189	807.577805117
HMDB0008339	PC(20:2(11Z,14Z)/18:4(6Z,9Z,12Z,15Z))	CCCCC\C=C/C\C=C/CCCCCCCCCC(=O)OC[C@]([H])(COP([O-])(=O)OCC[N+](C)(C)C)OC(=O)CCCC\C=C/C\C=C/C\C=C/C\C=C/CC	DMULDNPMYQMFAE-YCAHXJLUSA-N	C46H80NO8P	806.1031	805.562155053
HMDB0008340	PC(20:2(11Z,14Z)/20:0)	CCCCCCCCCCCCCCCCCCCC(=O)O[C@]([H])(COC(=O)CCCCCCCCC\C=C/C\C=C/CCCCC)COP([O-])(=O)OCC[N+](C)(C)C	BVDPROLNIRIVET-SZAAGBBJSA-N	C48H92NO8P	842.2197	841.656055437
HMDB0008341	PC(20:2(11Z,14Z)/20:1(11Z))	CCCCCCCC\C=C/CCCCCCCCCC(=O)O[C@]([H])(COC(=O)CCCCCCCCC\C=C/C\C=C/CCCCC)COP([O-])(=O)OCC[N+](C)(C)C	VSWBEFJQWZEWPT-KWPMQJQMSA-N	C48H90NO8P	840.2039	839.640405373
HMDB0008342	PC(20:2(11Z,14Z)/20:2(11Z,14Z))	CCCCC\C=C/C\C=C/CCCCCCCCCC(=O)OC[C@]([H])(COP([O-])(=O)OCC[N+](C)(C)C)OC(=O)CCCCCCCCC\C=C/C\C=C/CCCCC	AAYOXXRTLLISDA-RCXGQNHQSA-N	C48H88NO8P	838.188	837.624755309
HMDB0008343	PC(20:2(11Z,14Z)/20:3(5Z,8Z,11Z))	CCCCCCCC\C=C/C\C=C/C\C=C/CCCC(=O)O[C@]([H])(COC(=O)CCCCCCCCC\C=C/C\C=C/CCCCC)COP([O-])(=O)OCC[N+](C)(C)C	XTVSTQRZIOBKQE-ARGNTUNSSA-N	C48H86NO8P	836.1721	835.609105245
HMDB0008344	PC(20:2(11Z,14Z)/20:3(8Z,11Z,14Z))	CCCCC\C=C/C\C=C/CCCCCCCCCC(=O)OC[C@]([H])(COP([O-])(=O)OCC[N+](C)(C)C)OC(=O)CCCCCC\C=C/C\C=C/C\C=C/CCCCC	GANPUNUVKLEDAZ-UOEGASQNSA-N	C48H86NO8P	836.1721	835.609105245
HMDB0008345	PC(20:2(11Z,14Z)/20:4(5Z,8Z,11Z,14Z))	CCCCC\C=C/C\C=C/CCCCCCCCCC(=O)OC[C@]([H])(COP([O-])(=O)OCC[N+](C)(C)C)OC(=O)CCC\C=C/C\C=C/C\C=C/C\C=C/CCCCC	TYRTWVKQVGNGSZ-RGBTVBCDSA-N	C48H84NO8P	834.1562	833.593455181
HMDB0008346	PC(20:2(11Z,14Z)/20:4(8Z,11Z,14Z,17Z))	CCCCC\C=C/C\C=C/CCCCCCCCCC(=O)OC[C@]([H])(COP([O-])(=O)OCC[N+](C)(C)C)OC(=O)CCCCCC\C=C/C\C=C/C\C=C/C\C=C/CC	DWNZYUCWYBDRIX-JXHRKKHCSA-N	C48H84NO8P	834.1562	833.593455181
HMDB0008348	PC(20:2(11Z,14Z)/22:0)	CCCCCCCCCCCCCCCCCCCCCC(=O)O[C@]([H])(COC(=O)CCCCCCCCC\C=C/C\C=C/CCCCC)COP([O-])(=O)OCC[N+](C)(C)C	GGBMXULOGOMRJY-HHITYQTISA-N	C50H96NO8P	870.2729	869.687355565
HMDB0008350	PC(20:2(11Z,14Z)/22:2(13Z,16Z))	CCCCC\C=C/C\C=C/CCCCCCCCCCCC(=O)O[C@]([H])(COC(=O)CCCCCCCCC\C=C/C\C=C/CCCCC)COP([O-])(=O)OCC[N+](C)(C)C	VHZGGUTXBMEKQA-OARALLPOSA-N	C50H92NO8P	866.2411	865.656055437
HMDB0008351	PC(20:2(11Z,14Z)/22:4(7Z,10Z,13Z,16Z))	CCCCC\C=C/C\C=C/CCCCCCCCCC(=O)OC[C@]([H])(COP([O-])(=O)OCC[N+](C)(C)C)OC(=O)CCCCC\C=C/C\C=C/C\C=C/C\C=C/CCCCC	NKRRVGINBMUVRW-RGBATGMRSA-N	C50H88NO8P	862.2094	861.624755309
HMDB0008357	PC(20:2(11Z,14Z)/P-16:0)	CCCCCCCCCCCCCC\C=C/OC(COC(=O)CCCCCCCCC\C=C/C\C=C/CCCCC)COP([O-])(=O)OCC[N+](C)(C)C	KXKCEQLFMBHBOP-FOWUIZIDSA-N	C44H84NO7P	770.114	769.598540559
HMDB0008359	PC(20:2(11Z,14Z)/P-18:1(11Z))	CCCCCC\C=C/CCCCCCCC\C=C/OC(COC(=O)CCCCCCCCC\C=C/C\C=C/CCCCC)COP([O-])(=O)OCC[N+](C)(C)C	JWQATZSUGKZPPL-GHQGZNKKSA-N	C46H86NO7P	796.1513	795.614190623
HMDB0008360	PC(20:2(11Z,14Z)/P-18:1(9Z))	CCCCCCCC\C=C/CCCCCC\C=C/OC(COC(=O)CCCCCCCCC\C=C/C\C=C/CCCCC)COP([O-])(=O)OCC[N+](C)(C)C	MNYVVMFJSOVVPD-HGCMYEHPSA-N	C46H86NO7P	796.1513	795.614190623
[truncated: 1,129 more rows]
