# Supplementary material for: Data-Driven Electrochemistry Reveals the Impact of Hydrophobicity on Aptamer Cross-Reactivity
Source: ACS Meas Sci Au. 2026 May 20;6(3):752–64. doi: 10.1021/acsmeasuresciau.6c00040 (PMC13281204; doi:10.1021/acsmeasuresciau.6c00040)
Supplement: Supplementary file 1 [file tg6c00040_si_001.zip › data/code/Interferent Selection.ipynb]

# %% [markdown]


# %% [markdown]
# Interferent Selection

# %% [markdown]
## Imports

# %% [code]

import pandas as pd
import matplotlib.pyplot as plt
import numpy as np
from rdkit import Chem
from rdkit.Chem import rdFingerprintGenerator
from rdkit import DataStructs
from sklearn.decomposition import PCA
import pickle

# %% [markdown]
## Interferent Scope

# %% [markdown]
### Processing Metabolite Database

# %% [markdown]
First we import the CSV downloaded from the Human Metabolome Database (https://www.hmdb.ca) containing all entries filtered by "Filter by biospecimen:" = "Blood" and "Filter by metabolite status (default all):" = "Detected and quantified"

We further screen compound based on the following rules

1. Must contain c in the smiles string (must be organic)

2. Must not contain ':' or '/', as this indicates lipid species that will not be commercially available

# %% [code]
db_file = "./blood_metabolites_quant.csv"
df_int = pd.read_csv(db_file)
keep_mol = []

for n in range(len(df_int)):
    name = df_int["NAME"][n]
    smiles = df_int["SMILES"][n]
    mol = Chem.MolFromSmiles(smiles)
    keep = True

    if mol is None:
        keep = False
        keep_mol.append(keep)
        continue

    atoms = [atom.GetSymbol() for atom in mol.GetAtoms()]

    if "C" not in atoms:
        keep = False
    if "/" in name:
        keep = False
    if ":" in name:
        keep = False
    keep_mol.append(keep)

df_int["keep"] = keep_mol
df_int = df_int[df_int["keep"]].reset_index(drop=True)


# %% [markdown]
We can see that we have filtered to a more reasonable size for our dataset. Now we will use RDKit to generate Morgan fingerprints for all of our molecules

Once we have our fingerprints, we calculate Tanimoto similarity for each molecule and progesterone, our target analyte

# %% [code]
def smiles_to_fp(smiles):
    fpgen = rdFingerprintGenerator.GetMorganGenerator(radius=2,fpSize=1024)
    mol = Chem.MolFromSmiles(smiles)
    fp = fpgen.GetFingerprint(mol)
    return fp

def prog_similarity(a,b_smiles):
    b = smiles_to_fp(b_smiles)
    return DataStructs.TanimotoSimilarity(a,b)

df_int['fp'] = df_int['SMILES'].apply(lambda x: smiles_to_fp(x))
df_int['fp_array'] = df_int['fp'].apply(lambda x: np.array(x))
df_int['similarity'] = df_int['fp'].apply(lambda x: prog_similarity(x,'CC(=O)[C@H]1CC[C@@H]2[C@@]1(CC[C@H]3[C@H]2CCC4=CC(=O)CC[C@]34C)C'))
df_int = df_int.sort_values('similarity',ascending=True).reset_index(drop=True)


# %% [markdown]
### Dimensionality reduction and clustering

# %% [markdown]
Our Morgan fingerprints have 1024 features -- we want to reduce this down to 2, so we can visualize the chemical space easily

We first perform PCA as an intermediate dimensionality reduction. We will use the elbow method to find a number of components that is reasonable small while still capturing a large amount of variance

# %% [code]
def distance(x1, y1, x2, y2):
    return np.sqrt((x1 - x2) ** 2 + (y1 - y2) ** 2)

pca = PCA(n_components=1024)
fps = np.stack(df_int['fp_array'].values)
pca.fit(fps).transform(fps)

x1, y1 = 0, 1
distances = []
for n in range(1024):
    x2 = n/1024
    y2 = np.cumsum(pca.explained_variance_ratio_)[n]
    distances.append(distance(x1, y1, x2, y2))

plt.figure(figsize=(4,3),dpi=300)
plt.plot(np.cumsum(pca.explained_variance_ratio_),zorder=0)
plt.scatter(np.argmin(distances),np.cumsum(pca.explained_variance_ratio_)[np.argmin(distances)], color='k', label='Optimal Dimension',zorder=1)
plt.text(np.argmin(distances)+20, np.cumsum(pca.explained_variance_ratio_)[np.argmin(distances)]-0.05, f'{np.argmin(distances)} components', color='k')
plt.xlabel('Number of Components')
plt.ylabel('Cumulative Explained Variance')

# %% [markdown]
Now we have less dimensions, which will make our next step less computationally intensive

We now will use tSNE to reduce our dimensionality even further. tSNE can capture non-linear structure.

We note that tSNE is not deterministic, and even when the random seed is set it is not reproducible from computer to computer. We have provided pkl files for our results. If you would like to use your own, uncomment the "tsne_fp = ..." and "tsne = ..." lines below

# %% [code]
pca = PCA(np.argmin(distances), random_state=0)
fps = np.stack(df_int['fp_array'].values)
pca_fp = pca.fit(fps).transform(fps)

with open('tsne.pkl','rb') as f:
    tsne = pickle.load(f)

with open('tsne_fp.pkl','rb') as f:
    tsne_fp = pickle.load(f)
    
#Uncomment below to run your own tSNE!
#tsne = TSNE(n_components=2,perplexity=50, n_iter=5000, random_state=42, verbose=1, early_exaggeration=50)
#tsne_fp = tsne.fit_transform(pca_fp)

df_int = df_int.sort_values("similarity",ascending=True)
df_int['t_sne1'] = tsne_fp[:,0]
df_int['t_sne2'] = tsne_fp[:,1]

plt.figure(figsize=(4,3),dpi=300)
plt.scatter(df_int['t_sne1'],df_int['t_sne2'],c=df_int['similarity'],s=3,alpha=1,vmin=0,vmax=1,linewidth=0.1)
plt.xlabel('t-SNE 1')
plt.ylabel('t-SNE 2')
plt.colorbar(label='Similarity to Progesterone')

# %% [markdown]
Now we want to cluster our data -- there are a variety of methods that work for this, but we chose the DBSCAN clustering technique, as it accounts for noise, making sure we get relatively sizeable clusters

# %% [code]
int_names = ['Glucose', 'Styrene', 'Formic acid', 'Thiamine', 'Glutamic acid', 'Benzyl alcohol', 'Sucrose', '4-Aminophenol', 'Malonic acid', 'Hydroquinone', 'Urea', 'Dodecanoic acid', 'FAD', 'Butyric acid', 'Ascorbic acid', 'Indoleacetic acid', 'Creatine', 'Caffeine', 'Nicotinic acid', 'Melatonin', 'Acetic acid', 'Aspirin', 'Acetaminophen', 'Vitamin A', 'Vitamin D3', 'Cholic acid', 'Estriol', 'Estradiol', 'Estrone', 'Cholesterol', 'Cortisol', 'Pregnenolone', '17-Hydroxyprogesterone', 'Progesterone', 'Betaine', 'L-Carnitine', 'NADH', 'Cobalamin', 'N-Acetylglutamine', 'D-Phenylalanine']


state = True
df_int.reset_index(drop=True)
plt.figure(figsize=(3,3),dpi=600)
centroids = []


plt.scatter(df_int['t_sne1'], df_int['t_sne2'],c='C7', s=1, alpha=1,zorder=2)

for name in int_names:
    plt.scatter(df_int[(df_int['NAME'] == name)]['t_sne1'], df_int[(df_int['NAME'] == name)]['t_sne2'], s=40, marker='*', edgecolors='k', facecolors='gold', linewidths=0.5, zorder=3)

            
def distance(x1, y1, x2, y2):
    return np.sqrt((x1 - x2) ** 2 + (y1 - y2) ** 2)


plt.scatter(0,-100,c='C7',s=30, marker='o', edgecolors='none', alpha=1,label='All HMDB compounds')
plt.scatter(0,-100,c='gold',s=50, marker='*', edgecolors='k', linewidths=0.5,label='Sampled interferents')

plt.xlabel('t-SNE 1')
plt.ylabel('t-SNE 2')

plt.xlabel('t-SNE 1')
plt.ylabel('t-SNE 2')
plt.legend(fontsize=5,edgecolor='none',loc='lower left')
plt.ylim(-80,70)
