# Supplementary material for: Data-Driven Electrochemistry Reveals the Impact of Hydrophobicity on Aptamer Cross-Reactivity
Source: ACS Meas Sci Au. 2026 May 20;6(3):752–64. doi: 10.1021/acsmeasuresciau.6c00040 (PMC13281204; doi:10.1021/acsmeasuresciau.6c00040)
Supplement: Supplementary file 1 [file tg6c00040_si_001.zip › data/code/ML Modeling.ipynb]

# %% [markdown]
# ML Modeling

# %% [markdown]
## Imports

# %% [code]
import hardpotato as hp
import pandas as pd
import os
import matplotlib.pyplot as plt
import numpy as np
import random
import shap

from collections import Counter
from copy import copy
from matplotlib.gridspec import GridSpec
from scipy.optimize import curve_fit

from rdkit import Chem
from rdkit.Chem import Descriptors
from rdkit.Chem import AllChem
from rdkit.Chem import rdFingerprintGenerator
from rdkit import DataStructs

from sklearn.svm import SVR
from sklearn.linear_model import Lasso, Ridge, ElasticNet, LinearRegression
from sklearn.kernel_ridge import KernelRidge
from sklearn.multioutput import MultiOutputRegressor
from sklearn.ensemble import RandomForestRegressor
from sklearn.model_selection import LeaveOneOut, train_test_split
from sklearn.neighbors import KNeighborsRegressor
from sklearn.pipeline import Pipeline
from sklearn.preprocessing import StandardScaler
from sklearn.model_selection import GridSearchCV
from sklearn.metrics import r2_score
from sklearn.inspection import permutation_importance


# %% [markdown]
## Loading in interferent SMILES and calculating some RDKit descriptors

# %% [code]

df = pd.read_csv("./targets.csv")

morgan_gen = rdFingerprintGenerator.GetMorganGenerator(radius=2)

prog_smile = "CC(=O)[C@H]1CC[C@@H]2[C@@]1(CC[C@H]3[C@H]2CCC4=CC(=O)CC[C@]34C)C"

def calc_similarity(smile1, smile2):
    mol1 = Chem.MolFromSmiles(smile1)
    mol2 = Chem.MolFromSmiles(smile2)
    fp1 = morgan_gen.GetFingerprint(mol1)
    fp2 = morgan_gen.GetFingerprint(mol2)
    return DataStructs.TanimotoSimilarity(fp1, fp2)


descriptors = []
similarities = []
volumes = []

prog_mol = Chem.MolFromSmiles(prog_smile)

for smile in df["smiles"].values:
    mol = Chem.MolFromSmiles(smile)
    if mol is None:
        descriptors.append({})
        similarities.append(None)
        volumes.append(None)
        continue

    mol_h = Chem.AddHs(mol)
    AllChem.EmbedMolecule(mol_h, randomSeed=42)
    mol_volume = AllChem.ComputeMolVolume(mol_h)

    descriptors.append(Descriptors.CalcMolDescriptors(mol))
    similarities.append(calc_similarity(prog_smile, smile))
    volumes.append(round(mol_volume, 3))


desc_df = pd.DataFrame(descriptors)

df = pd.concat([df, desc_df], axis=1)
df["similarity"] = similarities
df["volume"] = volumes


# %% [markdown]
## Loading and processing SWVs from interferent study

# %% [code]
subs = ['']

mean_on, mean_off = [], []
std_on, std_off = [], []

def baseline_sub(E, i):
    m = (i[0] - i[-1]) / (E[0] - E[-1])
    b = i[0]
    return m * E + b


folders = [f'../interferent study/Training Set/Round {n} Interferents Trials_{d}' for d in ['1_2_3','4_5_6','7_8_9'] for n in [1,2]]


def process_swv(sub, folder, freq, n):
    """Load background/analyte SWVs, baseline-correct, return normalized peak height."""
    # Background
    bg = hp.load_data.CV(
        fileName=f'SWV_{sub}_background_{freq}hz_{n}.txt',
        folder=folder,
        model='chi760e'
    )
    bg.i[:, 2] -= baseline_sub(bg.E, bg.i[:, 2])
    peak = np.max(bg.i[:, 2])

    # Analyte
    an = hp.load_data.CV(
        fileName=f'SWV_{sub}_analyte_{freq}hz_{n}.txt',
        folder=folder,
        model='chi760e'
    )
    an.i[:, 2] -= baseline_sub(an.E, an.i[:, 2])

    return (np.max(an.i[:, 2]) / peak) - 1


for name in df['title'].values:

    sub = 'progesterone2' if name == 'progesterone' else name

    on_vals, off_vals = [], []

    for folder in folders:

        # Ensure background file exists to avoid exceptions
        if f'SWV_{sub}_background_200hz_0.txt' not in os.listdir(folder):
            continue

        for n in range(3):
            # 200 Hz
            on_vals.append(process_swv(sub, folder, freq=200,  n=n))
            # 2000 Hz
            off_vals.append(process_swv(sub, folder, freq=2000, n=n))

    # Aggregate
    mean_on.append(np.mean(on_vals))
    std_on.append(np.std(on_vals))
    mean_off.append(np.mean(off_vals))
    std_off.append(np.std(off_vals))


df['on']      = mean_on
df['off']     = mean_off
df['on_std']  = std_on
df['off_std'] = std_off
df['total']   = np.abs(df['on']) + np.abs(df['off'])

# %% [markdown]
## Finding appropriate features

# %% [code]
df.sort_values('total', ascending=True, inplace=True)
df_num = df.select_dtypes(include=[np.number]).drop(columns=['on','off','on_std','off_std','total'])
columns_to_use = []
df_num = df_num[df_num.columns[df_num.std() != 0]]
for col in df_num.columns:
    if any(x in col for x in ['Mol','Num', 'fr', 'Count', 'TPSA', 'SP3']):
        columns_to_use.append(col)
features = [col for col in columns_to_use if col not in ['MolWt','MolMR','HeavyAtomMolWt','ExactMolWt','NumValenceElectrons','NHOHCount','NOCount','HeavyAtomCount','NumHeteroatoms','NumAliphaticHeterocycles','NumHeterocycles','NumHDonors','NumHAcceptors','fr_priamide','fr_nitrile','fr_phenol','fr_phenol_noOrthoHbond']]
features = features
y = df[['off','on']]
y = np.arcsinh(y*10)
feature_list = []
while len(features) > 1:
    random.shuffle(features)
    #random.shuffle(features)
    prog_idx = df.index[df["title"] == "progesterone"][0]
    X = df[features]


    # Split without progesterone
    X_rest = X.drop(prog_idx)
    y_rest = y.drop(prog_idx)


    X_train, X_test, y_train, y_test = train_test_split(
        X_rest, y_rest, test_size=0.4, random_state=42
    )

    X_train = pd.concat([X_train, X.loc[[prog_idx]]])
    y_train = pd.concat([y_train, y.loc[[prog_idx]]])


    pipe = Pipeline([
        ("scaler", StandardScaler()),
        ("reg", MultiOutputRegressor(Ridge()))  # Placeholder, will be set by param_grid
    ])

    param_grid = [
        {
            "reg": [MultiOutputRegressor(KernelRidge())],
            "reg__estimator__alpha": np.logspace(-6, 6, 10),
            "reg__estimator__kernel": ["rbf","linear","poly"]
        },
        {
            "reg": [MultiOutputRegressor(SVR())],
            "reg__estimator__C": np.logspace(-2, 2, 5),
            "reg__estimator__kernel": ["rbf","linear","poly"]
        },
        {
            "reg": [MultiOutputRegressor(RandomForestRegressor(max_features='sqrt'))],
            "reg__estimator__n_estimators": [25,50,100,250,500],
            "reg__estimator__max_depth": [5,10,15,20],
            
        }
    ]

    grid = GridSearchCV(
        pipe,
        param_grid=param_grid,
        cv=5,
        scoring="neg_mean_squared_error",
        n_jobs=-1,
    )

    grid.fit(X_train, y_train)

    best_est = grid.best_estimator_

    perm = permutation_importance(best_est, X_train, y_train, n_repeats=30, random_state=42)
    perm_imp = pd.Series(perm.importances_mean, index=features).sort_values(ascending=False)
    features = list(perm_imp[:-1].index)
    feature_list.append(features)
    print(features)

# %% [markdown]
Select from the following based on ones that come up often during downselection + are relevant to progesterone

# %% [code]

feature_counts = Counter(f for sublist in feature_list for f in sublist)
print(feature_counts)

# %% [markdown]
## Finding best model

# %% [markdown]
Grid search with LOO cross validation for relevant features

# %% [code]

df["ketone_desc"] = df["fr_ketone_Topliss"] + df["fr_allylic_oxid"] + df["fr_ketone"]
features = ['MolLogP','ketone_desc','similarity','NumAliphaticCarbocycles',
            'FractionCSP3','TPSA','volume']

prog_idx = df.index[df["title"] == "progesterone"][0]

X = df[features]
y = df[['off','on']]
y = np.arcsinh(y * 10)

# Remove progesterone for test split
X_rest = X.drop(prog_idx)
y_rest = y.drop(prog_idx)

X_train, X_test, y_train, y_test = train_test_split(
    X_rest, y_rest, test_size=0.4, random_state=42
)

# Add progesterone to TRAIN only
X_train = pd.concat([X_train, X.loc[[prog_idx]]])
y_train = pd.concat([y_train, y.loc[[prog_idx]]])


pipe = Pipeline([
    ("scaler", StandardScaler()),
    ("reg", Ridge())   # placeholder
])


param_grid = [


    {
        "reg": [LinearRegression()],
    },
    {
        "reg": [Ridge()],
        "reg__alpha": np.logspace(-3, 3, 7),
    },
    {
        "reg": [Lasso(max_iter=5000)],
        "reg__alpha": np.logspace(-4, 1, 6),
    },
    {
        "reg": [ElasticNet(max_iter=5000)],
        "reg__alpha": np.logspace(-4, 1, 6),
        "reg__l1_ratio": [0.1, 0.5, 0.9]
    },

    {
        "reg": [RandomForestRegressor(random_state=42)],
        "reg__n_estimators": [100, 200, 300, 400],
        "reg__max_depth": [3, 5, 7, 10, None],
        "reg__max_features": ["sqrt","log2"]
    },

    {
        "reg": [KNeighborsRegressor()],
        "reg__n_neighbors": [3, 5, 8, 12],
        "reg__weights": ["uniform", "distance"]
    },
]


cv = LeaveOneOut()
models = []
for n, model in enumerate(param_grid):
    print(f"Model {n+1}: {model['reg'][0].__class__.__name__}")
    grid = GridSearchCV(
        pipe,
        param_grid=param_grid[n],
        cv=cv,
        n_jobs=-1,
        scoring="neg_mean_squared_error",
        verbose=1
    )
    grid.fit(X_train, y_train)  

    print("Best estimator:", grid.best_estimator_)
    print("Best parameters:", grid.best_params_)
    print("Best CV score:", grid.best_score_)


    best_model = grid.best_estimator_
    models.append(grid)


# %% [markdown]
Comparing models

# %% [code]

r2_train = [r2_score(y_train, i.best_estimator_.predict(X_train)) for i in models]
r2_test = [r2_score(y_test, i.best_estimator_.predict(X_test)) for i in models]
plt.figure(figsize=(4,4), dpi=500)
plt.bar(range(len(r2_train)), r2_train,width=0.4, label='Train', align='edge')
plt.bar(range(len(r2_test)), r2_test,width=-0.4, label='Test', align='edge')
plt.xticks(range(len(r2_train)), [model.best_estimator_.named_steps['reg'].__class__.__name__ for model in models], rotation=45, ha='right')
plt.ylabel('R\u00b2 Score', fontsize='x-large')
plt.legend(edgecolor='none')
plt.tight_layout()
plt.show()

# %% [markdown]
Looking at performance of RF model, as it had best train/test R2

# %% [code]
best_est = models[4].best_estimator_

y_pred_train = best_est.predict(X_train)
y_pred_test = best_est.predict(X_test)


fig,axs = plt.subplots(figsize=(3.1,3), dpi = 500)
cmap = plt.get_cmap('coolwarm')
red = cmap(1.0)
blue = cmap(0.0)
axs.scatter(y_train.values[:,0], y_pred_train[:,0],marker='o',color='C7')
axs.scatter(y_train.values[:,1], y_pred_train[:,1],marker='s',color='C7')
axs.scatter(y_test.values[:,0], y_pred_test[:,0],marker='o',color=red)
axs.scatter(y_test.values[:,1], y_pred_test[:,1],marker='s',color=blue)
axs.legend(['Train (On)', 'Train (Off)', 'Test (On)', 'Test (Off)'],ncol=2,edgecolor='none',columnspacing=0.1,fontsize='x-small',facecolor='none')
axs.set_xlabel('True Values',fontsize='large')
axs.set_ylabel('Predicted Values',fontsize='large')
axs.plot([min(y_train.values[:,1]), max(y_train.values[:,1])],
         [min(y_train.values[:,1]), max(y_train.values[:,1])],
         color='k', linestyle=':')
axs.plot([min(y_train.values[:,0]), max(y_train.values[:,0])],
         [min(y_train.values[:,0]), max(y_train.values[:,0])],
         color='k', linestyle=':')
fig.tight_layout()
fig.savefig('pred_vs_true.svg')

print(r2_score(y_train, y_pred_train))
print(r2_score(y_test, y_pred_test))


# %% [code]
MAE_test = np.mean(np.abs(y_test - y_pred_test), axis=0)
MAE_train = np.mean(np.abs(y_train - y_pred_train), axis=0)
print("Train MAE (Off, On): ", MAE_train)
print("Test MAE (Off, On): ", MAE_test)


# %% [markdown]
## SHAP analysis

# %% [markdown]
Seperating estimator from preprocessing step in pipeline

# %% [code]
model = copy(best_est[-1])     
preprocessor = copy( best_est[:-1])

X_trans = preprocessor.transform(X)
X_trans = pd.DataFrame(X_trans, index=X.index, columns=X.columns)
target_names = ['off', 'on']


# %% [markdown]
Performing SHAP analysis for both outputs of the model

# %% [code]
target_names = ['off', 'on']
titles = ['  On response', '  Off response']
shap_values_all = {}


shap_values_all = {}
for i, target in enumerate(target_names):
    explainer = shap.Explainer(
        lambda X, i=i: model.predict(X)[:, i],  # explicit output
        X_trans
    )
    shap_values_all[target] = explainer(X_trans)


all_abs = np.concatenate([np.abs(shap_values_all[t].values).flatten() for t in target_names])
max_abs_val = np.max(all_abs)


fig = plt.figure(constrained_layout=True, dpi=300)
gs = GridSpec(1, 3, figure=fig, width_ratios=[2.5, 3, 6])
axs = [fig.add_subplot(gs[0, i]) for i in range(3)]


for i, target in enumerate(target_names):
    plt.sca(axs[i])
    shap.summary_plot(
        shap_values_all[target],
        X_trans,
        show=False,
        cmap='coolwarm',
        color_bar=(i == 1)
    )

    if i == 1:  # adjust colorbar for the second plot
        cax = fig.axes[-1]  # SHAP adds a colorbar axis
        cax.set_ylabel("Feature value", fontsize='small', labelpad=-20)
        cax.tick_params(labelsize='small')

    axs[i].set_title(titles[i], fontsize='large')
    axs[i].set_ylabel("")
    axs[i].set_xlabel("")
    axs[i].tick_params(axis='x', labelsize='medium', labelcolor='black')

    if i == 0:
        axs[i].tick_params(axis='y', labelsize='medium', labelcolor='black')
    elif i == 1:
        axs[i].tick_params(axis='y', left=False, labelleft=False)


if X_trans.shape[1] == 7:
    pass
    axs[0].set_yticks(np.arange(7))
    # Adjust this after seeing order of actual values
    axs[0].set_yticklabels([
        'Aliphatic Carbocycles','Fraction CSP3', 'Volume',
        'Similarity',  'TPSA', 'Ketone Descriptor', 'MolLogP'
    ])
   
axs[1].set_xlabel("SHAP value       ", fontsize='large', loc='left')


abs_importances = []
for target in target_names:
    shap_df = pd.DataFrame(np.abs(shap_values_all[target].values), columns=X_trans.columns)
    abs_importances.append(shap_df.mean().rename(target))

importance_df = pd.concat(abs_importances, axis=1)
importance_df['mean_importance'] = importance_df.mean(axis=1)
importance_df.sort_values('mean_importance', ascending=False, inplace=True)


ax = axs[2]
ax.barh(y=importance_df.index, width=importance_df['mean_importance'], color='C7')
ax.invert_yaxis()
ax.set_ylabel("")
ax.set_yticks([])
ax.set_title("Feature Importance", fontsize='large')
ax.set_xlabel("Mean |SHAP value|", fontsize='large')
ax.tick_params(axis='x', labelsize='medium')


fig.set_size_inches(10, 3)
fig.savefig('shap_summary_plots.svg', bbox_inches='tight')
plt.show()

# %% [markdown]
## Studying MolLogP impact

# %% [markdown]
Loading in validation compounds

# %% [code]

folders = [f'../interferent study/logP validation/Trials_{folder}' for folder in ['1_2_3','4_5_6','7_8_9']]
int_smiles = ['CCCCC\\C=C/C\\C=C/CCCCCCCC(O)=O', 'CN(C)C(=O)C(CCN1CCC(O)(CC1)C1=CC=C(Cl)C=C1)(C1=CC=CC=C1)C1=CC=CC=C1', 'CCOC(=O)N1CCC(CC1)=C1C2=C(CCC3=C1N=CC=C3)C=C(Cl)C=C2', 'OC1=CC(Cl)=CC=C1OC1=C(Cl)C=C(Cl)C=C1']

subs = ['lineolic acid', 'loperamide', 'loratadine', 'triclosan']
clogp = [5.88,5.09,4.89,5.14]

val_mean_on, val_mean_off = [], []
val_std_on, val_std_off = [], []

for idx, name in enumerate(subs):
    on, off = [], []
    sub = name
    if name == 'progesterone': 
        sub = 'progesterone2'
    for folder in folders:
        if f'SWV_{sub}_background_200hz_0.txt' in os.listdir(folder):
            for n in range(3):

                freq = 200
                data = hp.load_data.CV(fileName=f'SWV_{sub}_background_{freq}hz_{n}.txt', folder=folder, model='chi760e')
                base = min(data.i[:, 2])
                data.i[:, 2] = data.i[:, 2] - base
                peak = max(data.i[:, 2])

                data = hp.load_data.CV(fileName=f'SWV_{sub}_analyte_{freq}hz_{n}.txt', folder=folder, model='chi760e')
                data.i[:, 2] = data.i[:, 2] - base

                on.append((max(data.i[:, 2]) / peak) - 1)

                freq = 2000
                data = hp.load_data.CV(fileName=f'SWV_{sub}_background_{freq}hz_{n}.txt', folder=folder, model='chi760e')
                base = min(data.i[:, 2])
                data.i[:, 2] = data.i[:, 2] - base
                peak = max(data.i[:, 2])

                data = hp.load_data.CV(fileName=f'SWV_{sub}_analyte_{freq}hz_{n}.txt', folder=folder, model='chi760e')
                data.i[:, 2] = data.i[:, 2] - base

                off.append((max(data.i[:, 2]) / peak) - 1)

    val_mean_on.append(np.mean(on))
    val_std_on.append(np.std(on))
    val_mean_off.append(np.mean(off))
    val_std_off.append(np.std(off))
    print(name, np.mean(on),' +/- ', np.std(on))


# %% [markdown]
Looking at relationship, plotting gaussian to see clearly the peak behavior

# %% [code]

# Gaussian model (allowing negative amplitudes)
def gaussian(x, a, mu, sigma, c):
    return a * np.exp(-(x - mu)**2 / (2 * sigma**2)) + c

# Get data
x = df['MolLogP'].values
y_on, y_on_std = df['on'].values, df['on_std'].values
y_off, y_off_std = df['off'].values, df['off_std'].values

# Initial guesses for both
p0_on = [np.max(y_on) - np.min(y_on), 5, np.std(x), np.mean(y_on)]
p0_off = [np.min(y_off) - np.max(y_off), 5, np.std(x), np.mean(y_off)]

# Fit Gaussians (with weighting by stddev)
popt_on, _ = curve_fit(gaussian, x, y_on, p0=p0_on, sigma=y_on_std, absolute_sigma=True, maxfev=10000)
popt_off, _ = curve_fit(gaussian, x, y_off, p0=p0_off, sigma=y_off_std, absolute_sigma=True, maxfev=10000)

# Evaluate fits
x_fit = np.linspace(np.min(x), np.max(x), 300)
y_on_fit = gaussian(x_fit, *popt_on)
y_off_fit = gaussian(x_fit, *popt_off)

# Print parameters
print("On fit:  a={:.3f}, μ={:.3f}, σ={:.3f}, c={:.3f}".format(*popt_on))
print("Off fit: a={:.3f}, μ={:.3f}, σ={:.3f}, c={:.3f}".format(*popt_off))

# Plot
cmap = plt.get_cmap('coolwarm')
red = cmap(1.0)
red_val = cmap(0.75)
blue = cmap(0.0)
blue_val = cmap(0.25)

plt.figure(figsize=(3.5,3), dpi=300)
plt.errorbar(x, y_on, yerr=y_on_std, fmt='o', color=red, ecolor='k', markersize=2, elinewidth=1, capsize=1, label='On')
plt.errorbar(x, y_off, yerr=y_off_std, fmt='o', color=blue, ecolor='k', markersize=2, elinewidth=1, capsize=1, label='Off')
plt.errorbar(clogp, val_mean_on, yerr=val_std_on, fmt='*', color=red_val, ecolor='k', markersize=5, elinewidth=1, capsize=1, label='Validation On')
plt.errorbar(clogp, val_mean_off, yerr=val_std_off, fmt='*', color=blue_val, ecolor='k', markersize=5, elinewidth=1, capsize=1, label='Validation Off')
plt.plot(x_fit, y_on_fit, color=red, lw=1, alpha=0.7,linestyle=':')
plt.plot(x_fit, y_off_fit, color=blue, lw=1, alpha=0.7,linestyle=':')
plt.xlabel('MolLogP', fontsize='large')
plt.ylabel('Response', fontsize='large')
plt.yticks([-1,-0.5,0.0,0.5,1.0])
plt.legend(fontsize='small',edgecolor='none',ncol=2,columnspacing=0.5,loc='upper left')
plt.tight_layout()
plt.savefig('logp_response_fits.svg')

# %% [markdown]
Calculating other descriptors for the validation set

# %% [code]
int_smiles = ['CCCCC\\C=C/C\\C=C/CCCCCCCC(O)=O', 'CN(C)C(=O)C(CCN1CCC(O)(CC1)C1=CC=C(Cl)C=C1)(C1=CC=CC=C1)C1=CC=CC=C1', 'CCOC(=O)N1CCC(CC1)=C1C2=C(CCC3=C1N=CC=C3)C=C(Cl)C=C2', 'OC1=CC(Cl)=CC=C1OC1=C(Cl)C=C(Cl)C=C1']
subs = ['lineolic acid', 'loperamide', 'loratadine', 'triclosan']
df_int_mol = pd.DataFrame({'smiles': int_smiles, 'title': subs})
descriptors = []
similarity = []
volume = []
prog_smile = 'CC(=O)[C@H]1CC[C@@H]2[C@@]1(CC[C@H]3[C@H]2CCC4=CC(=O)CC[C@]34C)C'
def calc_similarity(smile1, smile2):
    mol1 = Chem.MolFromSmiles(smile1)
    mol2 = Chem.MolFromSmiles(smile2)
    fp1 = rdFingerprintGenerator.GetMorganGenerator(radius=2).GetFingerprint(mol1)
    fp2 = rdFingerprintGenerator.GetMorganGenerator(radius=2).GetFingerprint(mol2)
    return DataStructs.TanimotoSimilarity(fp1, fp2)

for smile in int_smiles:
    mol = Chem.MolFromSmiles(smile)
    mol = Chem.AddHs(mol)
    AllChem.EmbedMolecule(mol,randomSeed=42)
    mol_volume = AllChem.ComputeMolVolume(mol)
    #vdw_vol = Chem.rdMolDescriptors.DoubleCubicLatticeVolume(mol).GetVDWVolume()
    descriptors.append(Chem.Descriptors.CalcMolDescriptors(mol))
    similarity.append(calc_similarity(prog_smile, smile))
    volume.append(round(mol_volume, 3))

desc_df = pd.DataFrame(descriptors)
df_int_mol = pd.concat([df_int_mol, desc_df], axis=1)
df_int_mol['similarity'] = similarity
df_int_mol['volume'] = volume
df_int_mol['ketone_desc'] = df_int_mol['fr_ketone_Topliss'] + df_int_mol['fr_allylic_oxid'] + df_int_mol['fr_ketone']

    

# %% [markdown]
Looking at aptamer response as a function of all descriptors

# %% [code]
fig, axs = plt.subplots(2,4, figsize=(12,6), dpi=300)
for n,feature in enumerate(['MolLogP', 'TPSA', 'ketone_desc', 'similarity', 'NumAliphaticCarbocycles', 'FractionCSP3', 'volume']):
    x = df[feature].values
    y_on, y_on_std = df['on'].values, df['on_std'].values
    y_off, y_off_std = df['off'].values, df['off_std'].values
    ax = axs.flatten()[n]
    ax.scatter(x, y_on, marker='o', color=red, s=4)
    ax.scatter(x, y_off, marker='o', color=blue, s=4)
    ax.errorbar(x, y_on, yerr=y_on_std, fmt='o', color=red, ecolor='k', markersize=2, elinewidth=1, capsize=1, label='On')
    ax.errorbar(x, y_off, yerr=y_off_std, fmt='o', color=blue, ecolor='k', markersize=2, elinewidth=1, capsize=1, label='Off')
    # Plot validation points
    int_x = df_int_mol[feature].values
    int_y_on, int_y_on_std = val_mean_on, val_std_on
    int_y_off, int_y_off_std = val_mean_off, val_std_off
    ax.errorbar(int_x, int_y_on, yerr=int_y_on_std, fmt='*', color=red_val, ecolor='k', markersize=5, elinewidth=1, capsize=1, label='Validation On')
    ax.errorbar(int_x, int_y_off, yerr=int_y_off_std, fmt='*', color=blue_val, ecolor='k', markersize=5, elinewidth=1, capsize=1, label='Validation Off')
    ax.set_xlabel(['Volume','Fraction CSP3', 'Aliphatic Carbocycles','Similarity','Ketone Descriptor', 'TPSA', 'MolLogP'][::-1][n], fontsize='large')
    ax.set_ylabel('Response', fontsize='large')
    ax.set_yticks([-1,-0.5,0.0,0.5,1.0])
    ax.legend(fontsize='small',edgecolor='none',ncol=2,columnspacing=0.5,loc='upper left')
axs.flatten()[-1].axis('off')

fig.tight_layout(pad=1)
