# Supplementary material for: Data-Driven Electrochemistry Reveals the Impact of Hydrophobicity on Aptamer Cross-Reactivity
Source: ACS Meas Sci Au. 2026 May 20;6(3):752–64. doi: 10.1021/acsmeasuresciau.6c00040 (PMC13281204; doi:10.1021/acsmeasuresciau.6c00040)
Supplement: Supplementary file 1 [file tg6c00040_si_001.zip › data/code/targets.csv]

smiles	title
CC(=O)[C@]1(CC[C@@H]2[C@@]1(CC[C@H]3[C@H]2CCC4=CC(=O)CC[C@]34C)C)O	17OHprogesterone
O=C(O)Cc1c[nH]c2ccccc12	3-indoleaceticacid
Oc1ccc(N)cc1	4aminophenol
CC(=O)Nc1ccc(O)cc1	acetaminophen
CC(O)=O	aceticacid
CC1(C(N2C(S1)C(C2=O)NC(=O)C(C3=CC=CC=C3)N)C(=O)O)C	ampicillin
O=C(C)Oc1ccccc1C(=O)O	aspirin
c1ccc(cc1)CO	benzylalcohol
C[N+](C)(C)CC(=O)[O-]	betaine
O=C(O)CCC	butyricacid
CN1C=NC2=C1C(=O)N(C(=O)N2C)C	caffeine
O[C@@H]1CC(\C(=C)CC1)=C\C=C2/CCC[C@]3([C@H]2CC[C@@H]3[C@H](C)CCCC(C)C)C	cholecalciferol
C[C@H](CCCC(C)C)[C@H]1CC[C@@H]2[C@@]1(CC[C@H]3[C@H]2CC=C4[C@@]3(CC[C@@H](C4)O)C)C	cholesterol
C[C@H](CCC(=O)O)[C@H]1CC[C@@H]2[C@@]1([C@H](C[C@H]3[C@H]2[C@@H](C[C@H]4[C@@]3(CC[C@H](C4)O)C)O)O)C	cholicacid
NC(=O)C[C@@]8(C)[C@H](CCC(N)=O)C=2/N=C8/C(/C)=C1/[C@@H](CCC(N)=O)[C@](C)(CC(N)=O)[C@@](C)(N1[Co+]C#N)[C@@H]7/N=C(C(\C)=C3/N=C(/C=2)C(C)(C)[C@@H]3CCC(N)=O)[C@](C)(CCC(=O)NCC(C)OP([O-])(=O)O[C@@H]6[C@@H](CO)O[C@H](n5cnc4cc(C)c(C)cc45)[C@@H]6O)[C@H]7CC(N)=O	cobalamin
O=C4\C=C2/[C@]([C@H]1[C@@H](O)C[C@@]3([C@@](O)(C(=O)CO)CC[C@H]3[C@@H]1CC2)C)(C)CC4	cortisol
CN(CC(=O)O)C(=N)N	creatine
O=C(O)CCCCCCCCCCC	dodecanoicacid
C1=CC=C(C=C1)C[C@H](C(=O)O)N	D-phenylalanine
C[C@]12CC[C@@H]3c4ccc(cc4CC[C@H]3[C@@H]1CC[C@@H]2O)O	estradiol
C[C@]12CC[C@H]3[C@H]([C@@H]1C[C@H]([C@@H]2O)O)CCC4=C3C=CC(=C4)O	estriol
O=C4[C@]3(CC[C@@H]2c1ccc(O)cc1CC[C@H]2[C@@H]3CC4)C	estrone
c12cc(C)c(C)cc1N=C3C(=O)NC(=O)N=C3N2C[C@H](O)[C@H](O)[C@H](O)COP(=O)(O)OP(=O)(O)OC[C@@H]4[C@@H](O)[C@@H](O)[C@@H](O4)n5cnc6c5ncnc6N	FAD
O=CO	formicacid
C([C@@H]1[C@H]([C@@H]([C@H]([C@H](O1)O)O)O)O)O	glucose
c1cc(ccc1O)O	hydroquinone
OC[C@H](O)[C@H]1OC(=O)C(O)=C1O	l-ascorbicacid
C[N+](C)(C)CC(CC(=O)[O-])O	L-carnitine
C(CC(=O)O)[C@@H](C(=O)O)N	L-glutamicacid
O=C(O)CC(O)=O	malonicacid
CC(=O)NCCC1=CNC2=C1C=C(C=C2)OC	melatonin
CC(=O)NC(CCC(N)=O)C(O)=O	N-acetylglutamine
O=C(N)C1CC=C[N](C=1)[C@@H]2O[C@@H]([C@@H](O)[C@H]2O)COP([O-])(=O)OP(=O)([O-])OC[C@H]5O[C@@H](n4cnc3c(ncnc34)N)[C@H](O)[C@@H]5O	NADH
OC(=O)c1cccnc1	niacin
CC(=O)[C@H]1CC[C@@H]2[C@@]1(CC[C@H]3[C@H]2CC=C4[C@@]3(CC[C@@H](C4)O)C)C	pregnenolone
CC(=O)[C@H]1CC[C@@H]2[C@@]1(CC[C@H]3[C@H]2CCC4=CC(=O)CC[C@]34C)C	progesterone
OC/C=C(C)/C=C/C=C(C)/C=C/C1=C(C)/CCCC1(C)C	retinol
c1ccccc1C=C	styrene
O1[C@H](CO)[C@@H](O)[C@H](O)[C@@H](O)[C@H]1O[C@@]2(O[C@@H]([C@@H](O)[C@@H]2O)CO)CO	sucrose
Cc2ncc(C[n+]1csc(CCO)c1C)c(N)n2	thiamine
C(=O)(N)N	urea
