# Supplementary material for: Data-Driven Electrochemistry Reveals the Impact of Hydrophobicity on Aptamer Cross-Reactivity
Source: ACS Meas Sci Au. 2026 May 20;6(3):752–64. doi: 10.1021/acsmeasuresciau.6c00040 (PMC13281204; doi:10.1021/acsmeasuresciau.6c00040)
Supplement: Supplementary file 1 [file tg6c00040_si_001.zip › data/electrochemical cleaning/CH H2SO4.txt]

Oct. 21, 2025   11:54:08
Cyclic Voltammetry
File: ch h2so4.bin
Data Source:  Experiment
Instrument Model:  CHI660E
Ref. Electrode: 
Header: 
Note: 

Init E (V) = 0
High E (V) = 1.6
Low E (V) = 0
Init P/N = P
Scan Rate (V/s) = 0.5
Segment = 400
Sample Interval (V) = 0.01
Quiet Time (sec) = 2
Sensitivity (A/V) = 0.001

Potential/V, Current/A, Charge/C

0.005, 2.441e-7, 4.881e-9
0.015, -2.790e-7, -6.993e-10
0.025, -6.181e-7, -1.306e-8
0.035, -8.021e-7, -2.910e-8
0.045, -1.049e-6, -5.008e-8
0.055, -1.325e-6, -7.658e-8
0.065, -1.418e-6, -1.049e-7
0.075, -1.664e-6, -1.382e-7
0.085, -1.787e-6, -1.740e-7
0.095, -1.941e-6, -2.128e-7
0.105, -2.003e-6, -2.528e-7
0.115, -2.157e-6, -2.960e-7
0.125, -2.280e-6, -3.416e-7
0.135, -2.280e-6, -3.872e-7
0.145, -2.311e-6, -4.334e-7
0.155, -2.465e-6, -4.827e-7
0.165, -2.588e-6, -5.345e-7
0.175, -2.588e-6, -5.862e-7
0.185, -2.588e-6, -6.380e-7
0.195, -2.619e-6, -6.904e-7
0.205, -2.742e-6, -7.452e-7
0.215, -2.864e-6, -8.025e-7
0.225, -2.864e-6, -8.598e-7
0.235, -2.896e-6, -9.177e-7
0.245, -2.896e-6, -9.756e-7
0.255, -2.896e-6, -1.034e-6
0.265, -2.896e-6, -1.091e-6
0.275, -2.896e-6, -1.149e-6
0.285, -2.896e-6, -1.207e-6
0.295, -2.927e-6, -1.266e-6
0.305, -2.988e-6, -1.326e-6
0.315, -3.081e-6, -1.387e-6
0.325, -3.142e-6, -1.450e-6
0.335, -3.142e-6, -1.513e-6
0.345, -3.172e-6, -1.576e-6
0.355, -3.172e-6, -1.640e-6
0.365, -3.172e-6, -1.703e-6
0.375, -3.172e-6, -1.767e-6
0.385, -3.172e-6, -1.830e-6
0.395, -3.172e-6, -1.894e-6
0.405, -3.203e-6, -1.958e-6
0.415, -3.172e-6, -2.021e-6
0.425, -3.203e-6, -2.085e-6
0.435, -3.203e-6, -2.149e-6
0.445, -3.203e-6, -2.213e-6
0.455, -3.203e-6, -2.277e-6
0.465, -3.203e-6, -2.341e-6
0.475, -3.203e-6, -2.405e-6
0.485, -3.203e-6, -2.470e-6
0.495, -3.203e-6, -2.534e-6
0.505, -3.203e-6, -2.598e-6
0.515, -3.203e-6, -2.662e-6
0.525, -3.203e-6, -2.726e-6
0.535, -3.203e-6, -2.790e-6
0.545, -3.203e-6, -2.854e-6
0.555, -3.203e-6, -2.918e-6
0.565, -3.203e-6, -2.982e-6
0.575, -3.203e-6, -3.046e-6
0.585, -3.203e-6, -3.110e-6
0.595, -3.203e-6, -3.174e-6
0.605, -3.172e-6, -3.238e-6
0.615, -3.172e-6, -3.301e-6
0.625, -3.172e-6, -3.365e-6
0.635, -3.081e-6, -3.426e-6
0.645, -3.050e-6, -3.487e-6
0.655, -2.988e-6, -3.547e-6
0.665, -2.896e-6, -3.605e-6
0.675, -2.896e-6, -3.663e-6
0.685, -2.896e-6, -3.721e-6
0.695, -2.927e-6, -3.779e-6
0.705, -2.896e-6, -3.837e-6
0.715, -2.896e-6, -3.895e-6
0.725, -2.957e-6, -3.954e-6
0.735, -3.018e-6, -4.015e-6
0.745, -2.988e-6, -4.074e-6
0.755, -3.172e-6, -4.138e-6
0.765, -3.203e-6, -4.202e-6
0.775, -3.203e-6, -4.266e-6
0.785, -3.511e-6, -4.336e-6
0.795, -3.665e-6, -4.409e-6
0.805, -4.004e-6, -4.490e-6
0.815, -4.466e-6, -4.579e-6
0.825, -5.173e-6, -4.682e-6
0.835, -6.189e-6, -4.806e-6
0.845, -7.482e-6, -4.956e-6
0.855, -9.238e-6, -5.141e-6
0.865, -1.118e-5, -5.364e-6
0.875, -1.336e-5, -5.631e-6
0.885, -1.509e-5, -5.933e-6
0.895, -1.629e-5, -6.259e-6
0.905, -1.635e-5, -6.586e-6
0.915, -1.533e-5, -6.892e-6
0.925, -1.348e-5, -7.162e-6
0.935, -1.148e-5, -7.392e-6
0.945, -9.883e-6, -7.589e-6
0.955, -8.713e-6, -7.764e-6
0.965, -7.975e-6, -7.923e-6
0.975, -7.482e-6, -8.073e-6
0.985, -7.205e-6, -8.217e-6
0.995, -7.113e-6, -8.359e-6
1.005, -6.898e-6, -8.497e-6
1.015, -6.836e-6, -8.634e-6
1.025, -6.866e-6, -8.771e-6
1.035, -6.898e-6, -8.909e-6
1.045, -6.959e-6, -9.048e-6
1.055, -7.328e-6, -9.195e-6
1.065, -8.068e-6, -9.356e-6
1.075, -9.699e-6, -9.550e-6
1.085, -1.404e-5, -9.831e-6
1.095, -2.411e-5, -1.031e-5
1.105, -3.854e-5, -1.108e-5
1.115, -5.052e-5, -1.209e-5
1.125, -5.852e-5, -1.326e-5
1.135, -6.354e-5, -1.454e-5
1.145, -6.656e-5, -1.587e-5
1.155, -6.797e-5, -1.723e-5
1.165, -6.816e-5, -1.859e-5
1.175, -6.810e-5, -1.995e-5
1.185, -6.773e-5, -2.131e-5
1.195, -6.733e-5, -2.265e-5
1.205, -6.671e-5, -2.399e-5
1.215, -6.585e-5, -2.530e-5
1.225, -6.471e-5, -2.660e-5
1.235, -6.345e-5, -2.787e-5
1.245, -6.203e-5, -2.911e-5
1.255, -6.077e-5, -3.032e-5
1.265, -5.966e-5, -3.152e-5
1.275, -5.889e-5, -3.269e-5
1.285, -5.824e-5, -3.386e-5
1.295, -5.781e-5, -3.501e-5
1.305, -5.769e-5, -3.617e-5
1.315, -5.769e-5, -3.732e-5
1.325, -5.769e-5, -3.848e-5
1.335, -5.751e-5, -3.963e-5
1.345, -5.652e-5, -4.076e-5
1.355, -5.409e-5, -4.184e-5
1.365, -4.999e-5, -4.284e-5
1.375, -4.559e-5, -4.375e-5
1.385, -4.193e-5, -4.459e-5
1.395, -3.953e-5, -4.538e-5
1.405, -3.796e-5, -4.614e-5
1.415, -3.685e-5, -4.688e-5
1.425, -3.611e-5, -4.760e-5
1.435, -3.571e-5, -4.831e-5
1.445, -3.546e-5, -4.902e-5
1.455, -3.534e-5, -4.973e-5
1.465, -3.553e-5, -5.044e-5
1.475, -3.577e-5, -5.115e-5
1.485, -3.614e-5, -5.188e-5
1.495, -3.667e-5, -5.261e-5
1.505, -3.734e-5, -5.336e-5
1.515, -3.824e-5, -5.412e-5
1.525, -3.928e-5, -5.491e-5
1.535, -4.048e-5, -5.572e-5
1.545, -4.184e-5, -5.655e-5
1.555, -4.344e-5, -5.742e-5
1.565, -4.525e-5, -5.833e-5
1.575, -4.729e-5, -5.927e-5
1.585, -4.966e-5, -6.027e-5
1.595, -5.224e-5, -6.131e-5
1.595, -4.578e-5, -6.223e-5
1.585, -3.399e-5, -6.291e-5
1.575, -2.586e-5, -6.342e-5
1.565, -2.013e-5, -6.383e-5
1.555, -1.582e-5, -6.414e-5
1.545, -1.269e-5, -6.440e-5
1.535, -1.019e-5, -6.460e-5
1.525, -8.251e-6, -6.477e-5
1.515, -6.775e-6, -6.490e-5
1.505, -5.544e-6, -6.501e-5
1.495, -4.589e-6, -6.510e-5
1.485, -3.819e-6, -6.518e-5
1.475, -3.142e-6, -6.524e-5
1.465, -2.557e-6, -6.529e-5
1.455, -2.126e-6, -6.534e-5
1.445, -1.787e-6, -6.537e-5
1.435, -1.449e-6, -6.540e-5
1.425, -1.171e-6, -6.542e-5
1.415, -9.560e-7, -6.544e-5
1.405, -7.720e-7, -6.546e-5
1.395, -5.556e-7, -6.547e-5
1.385, -4.017e-7, -6.548e-5
1.375, -2.790e-7, -6.548e-5
1.365, -1.251e-7, -6.549e-5
1.355, -6.378e-8, -6.549e-5
1.345, 2.881e-8, -6.549e-5
1.335, 1.827e-7, -6.548e-5
1.325, 1.827e-7, -6.548e-5
1.315, 2.753e-7, -6.547e-5
1.305, 3.679e-7, -6.547e-5
1.295, 4.593e-7, -6.546e-5
1.285, 4.906e-7, -6.545e-5
1.275, 4.906e-7, -6.544e-5
1.265, 6.445e-7, -6.543e-5
1.255, 7.671e-7, -6.541e-5
1.245, 7.984e-7, -6.539e-5
1.235, 8.910e-7, -6.538e-5
1.225, 7.984e-7, -6.536e-5
1.215, 9.211e-7, -6.534e-5
1.205, 1.106e-6, -6.532e-5
1.195, 1.106e-6, -6.530e-5
1.185, 1.138e-6, -6.527e-5
1.175, 1.260e-6, -6.525e-5
1.165, 1.383e-6, -6.522e-5
1.155, 1.414e-6, -6.519e-5
1.145, 1.445e-6, -6.516e-5
1.135, 1.661e-6, -6.513e-5
1.125, 1.722e-6, -6.510e-5
1.115, 1.876e-6, -6.506e-5
1.105, 2.030e-6, -6.502e-5
1.095, 2.122e-6, -6.498e-5
1.085, 2.338e-6, -6.493e-5
1.075, 2.523e-6, -6.488e-5
1.065, 2.768e-6, -6.482e-5
1.055, 3.015e-6, -6.476e-5
1.045, 3.292e-6, -6.470e-5
1.035, 3.630e-6, -6.463e-5
1.025, 3.969e-6, -6.455e-5
1.015, 4.370e-6, -6.446e-5
1.005, 4.923e-6, -6.436e-5
0.995, 5.477e-6, -6.425e-5
0.985, 6.093e-6, -6.413e-5
0.975, 6.894e-6, -6.399e-5
0.965, 7.879e-6, -6.383e-5
0.955, 8.925e-6, -6.365e-5
0.945, 1.025e-5, -6.345e-5
0.935, 1.182e-5, -6.321e-5
0.925, 1.385e-5, -6.294e-5
0.915, 1.634e-5, -6.261e-5
0.905, 1.955e-5, -6.222e-5
0.895, 2.367e-5, -6.174e-5
0.885, 2.897e-5, -6.117e-5
0.875, 3.626e-5, -6.044e-5
0.865, 4.620e-5, -5.952e-5
0.855, 6.015e-5, -5.831e-5
0.845, 7.954e-5, -5.672e-5
0.835, 1.062e-4, -5.460e-5
0.825, 1.408e-4, -5.178e-5
0.815, 1.818e-4, -4.815e-5
0.805, 2.201e-4, -4.374e-5
0.795, 2.415e-4, -3.891e-5
0.785, 2.350e-4, -3.421e-5
0.775, 2.036e-4, -3.014e-5
0.765, 1.603e-4, -2.694e-5
0.755, 1.194e-4, -2.455e-5
0.745, 8.862e-5, -2.278e-5
0.735, 6.763e-5, -2.142e-5
0.725, 5.270e-5, -2.037e-5
0.715, 4.122e-5, -1.955e-5
0.705, 3.192e-5, -1.891e-5
0.695, 2.450e-5, -1.842e-5
0.685, 1.871e-5, -1.804e-5
0.675, 1.431e-5, -1.776e-5
0.665, 1.105e-5, -1.754e-5
0.655, 8.679e-6, -1.736e-5
0.645, 7.170e-6, -1.722e-5
0.635, 6.154e-6, -1.710e-5
0.625, 5.447e-6, -1.699e-5
0.615, 4.954e-6, -1.689e-5
0.605, 4.678e-6, -1.679e-5
0.595, 4.461e-6, -1.671e-5
0.585, 4.246e-6, -1.662e-5
0.575, 4.185e-6, -1.654e-5
0.565, 3.908e-6, -1.646e-5
0.555, 3.846e-6, -1.638e-5
0.545, 3.754e-6, -1.631e-5
0.535, 3.662e-6, -1.623e-5
0.525, 3.600e-6, -1.616e-5
0.515, 3.569e-6, -1.609e-5
0.505, 3.569e-6, -1.602e-5
0.495, 3.569e-6, -1.595e-5
0.485, 3.569e-6, -1.588e-5
0.475, 3.538e-6, -1.581e-5
0.465, 3.569e-6, -1.573e-5
0.455, 3.569e-6, -1.566e-5
0.445, 3.569e-6, -1.559e-5
0.435, 3.569e-6, -1.552e-5
0.425, 3.569e-6, -1.545e-5
0.415, 3.569e-6, -1.538e-5
0.405, 3.569e-6, -1.531e-5
0.395, 3.569e-6, -1.523e-5
0.385, 3.508e-6, -1.516e-5
0.375, 3.569e-6, -1.509e-5
0.365, 3.569e-6, -1.502e-5
0.355, 3.569e-6, -1.495e-5
0.345, 3.538e-6, -1.488e-5
0.335, 3.476e-6, -1.481e-5
0.325, 3.538e-6, -1.474e-5
0.315, 3.569e-6, -1.467e-5
0.305, 3.508e-6, -1.460e-5
0.295, 3.476e-6, -1.453e-5
0.285, 3.476e-6, -1.446e-5
0.275, 3.446e-6, -1.439e-5
0.265, 3.354e-6, -1.432e-5
0.255, 3.384e-6, -1.425e-5
0.245, 3.292e-6, -1.419e-5
0.235, 3.261e-6, -1.412e-5
0.225, 3.261e-6, -1.406e-5
0.215, 3.261e-6, -1.399e-5
0.205, 3.261e-6, -1.393e-5
0.195, 3.261e-6, -1.386e-5
0.185, 3.261e-6, -1.380e-5
0.175, 3.261e-6, -1.373e-5
0.165, 3.261e-6, -1.367e-5
0.155, 3.292e-6, -1.360e-5
0.145, 3.569e-6, -1.353e-5
0.135, 3.569e-6, -1.346e-5
0.125, 3.784e-6, -1.338e-5
0.115, 3.938e-6, -1.330e-5
0.105, 4.246e-6, -1.322e-5
0.095, 4.524e-6, -1.313e-5
0.085, 4.862e-6, -1.303e-5
0.075, 5.262e-6, -1.293e-5
0.065, 5.816e-6, -1.281e-5
0.055, 6.278e-6, -1.268e-5
0.045, 6.832e-6, -1.255e-5
0.035, 7.509e-6, -1.240e-5
0.025, 8.033e-6, -1.224e-5
0.015, 8.710e-6, -1.206e-5
0.005, 9.295e-6, -1.188e-5
0.005, 5.077e-6, -1.177e-5
0.015, 3.230e-6, -1.171e-5
0.025, 2.276e-6, -1.166e-5
0.035, 1.475e-6, -1.164e-5
0.045, 8.597e-7, -1.162e-5
0.055, 3.366e-7, -1.161e-5
0.065, -9.384e-8, -1.161e-5
0.075, -4.329e-7, -1.162e-5
0.085, -7.720e-7, -1.164e-5
0.095, -1.049e-6, -1.166e-5
0.105, -1.234e-6, -1.168e-5
0.115, -1.388e-6, -1.171e-5
0.125, -1.603e-6, -1.174e-5
0.135, -1.696e-6, -1.178e-5
0.145, -1.972e-6, -1.182e-5
0.155, -1.972e-6, -1.186e-5
0.165, -2.003e-6, -1.190e-5
0.175, -2.157e-6, -1.194e-5
0.185, -2.280e-6, -1.198e-5
0.195, -2.280e-6, -1.203e-5
0.205, -2.341e-6, -1.208e-5
0.215, -2.495e-6, -1.213e-5
0.225, -2.465e-6, -1.218e-5
0.235, -2.557e-6, -1.223e-5
0.245, -2.588e-6, -1.228e-5
0.255, -2.588e-6, -1.233e-5
0.265, -2.588e-6, -1.238e-5
0.275, -2.588e-6, -1.243e-5
0.285, -2.588e-6, -1.249e-5
0.295, -2.619e-6, -1.254e-5
0.305, -2.619e-6, -1.259e-5
0.315, -2.742e-6, -1.265e-5
0.325, -2.864e-6, -1.270e-5
0.335, -2.803e-6, -1.276e-5
0.345, -2.896e-6, -1.282e-5
0.355, -2.896e-6, -1.287e-5
0.365, -2.896e-6, -1.293e-5
0.375, -2.896e-6, -1.299e-5
0.385, -2.957e-6, -1.305e-5
0.395, -3.050e-6, -1.311e-5
0.405, -3.203e-6, -1.317e-5
0.415, -3.265e-6, -1.324e-5
0.425, -3.480e-6, -1.331e-5
0.435, -3.634e-6, -1.338e-5
0.445, -3.819e-6, -1.346e-5
0.455, -3.634e-6, -1.353e-5
0.465, -3.511e-6, -1.360e-5
0.475, -3.326e-6, -1.367e-5
0.485, -3.235e-6, -1.373e-5
0.495, -3.203e-6, -1.380e-5
0.505, -3.203e-6, -1.386e-5
0.515, -3.203e-6, -1.392e-5
0.525, -3.203e-6, -1.399e-5
0.535, -3.203e-6, -1.405e-5
0.545, -3.172e-6, -1.412e-5
0.555, -3.142e-6, -1.418e-5
0.565, -3.050e-6, -1.424e-5
0.575, -2.988e-6, -1.430e-5
0.585, -2.896e-6, -1.436e-5
0.595, -2.896e-6, -1.442e-5
0.605, -2.896e-6, -1.447e-5
0.615, -2.896e-6, -1.453e-5
0.625, -2.896e-6, -1.459e-5
0.635, -2.896e-6, -1.465e-5
0.645, -2.896e-6, -1.471e-5
0.655, -2.834e-6, -1.476e-5
0.665, -2.773e-6, -1.482e-5
0.675, -2.742e-6, -1.487e-5
0.685, -2.619e-6, -1.492e-5
0.695, -2.619e-6, -1.498e-5
0.705, -2.588e-6, -1.503e-5
0.715, -2.588e-6, -1.508e-5
0.725, -2.588e-6, -1.513e-5
0.735, -2.588e-6, -1.518e-5
0.745, -2.588e-6, -1.524e-5
0.755, -2.588e-6, -1.529e-5
0.765, -2.588e-6, -1.534e-5
0.775, -2.619e-6, -1.539e-5
0.785, -2.803e-6, -1.545e-5
0.795, -2.896e-6, -1.551e-5
0.805, -2.957e-6, -1.557e-5
0.815, -3.235e-6, -1.563e-5
0.825, -3.604e-6, -1.570e-5
0.835, -4.158e-6, -1.579e-5
0.845, -4.958e-6, -1.588e-5
0.855, -6.189e-6, -1.601e-5
0.865, -7.606e-6, -1.616e-5
0.875, -9.299e-6, -1.635e-5
0.885, -1.093e-5, -1.656e-5
0.895, -1.216e-5, -1.681e-5
0.905, -1.241e-5, -1.706e-5
0.915, -1.167e-5, -1.729e-5
0.925, -1.016e-5, -1.749e-5
0.935, -8.437e-6, -1.766e-5
0.945, -7.051e-6, -1.780e-5
0.955, -6.097e-6, -1.792e-5
0.965, -5.481e-6, -1.803e-5
0.975, -5.173e-6, -1.814e-5
0.985, -4.989e-6, -1.824e-5
0.995, -4.804e-6, -1.833e-5
1.005, -4.743e-6, -1.843e-5
1.015, -4.743e-6, -1.852e-5
1.025, -4.743e-6, -1.862e-5
1.035, -4.743e-6, -1.871e-5
1.045, -4.774e-6, -1.881e-5
1.055, -5.143e-6, -1.891e-5
1.065, -5.789e-6, -1.903e-5
1.075, -7.267e-6, -1.917e-5
1.085, -1.099e-5, -1.939e-5
1.095, -2.050e-5, -1.980e-5
1.105, -3.636e-5, -2.053e-5
1.115, -5.052e-5, -2.154e-5
1.125, -5.966e-5, -2.273e-5
1.135, -6.483e-5, -2.403e-5
1.145, -6.766e-5, -2.538e-5
1.155, -6.893e-5, -2.676e-5
1.165, -6.890e-5, -2.814e-5
1.175, -6.853e-5, -2.951e-5
1.185, -6.791e-5, -3.087e-5
1.195, -6.736e-5, -3.221e-5
1.205, -6.668e-5, -3.355e-5
1.215, -6.585e-5, -3.487e-5
1.225, -6.456e-5, -3.616e-5
1.235, -6.317e-5, -3.742e-5
1.245, -6.169e-5, -3.865e-5
1.255, -6.043e-5, -3.986e-5
1.265, -5.917e-5, -4.105e-5
1.275, -5.827e-5, -4.221e-5
1.285, -5.763e-5, -4.336e-5
1.295, -5.698e-5, -4.450e-5
1.305, -5.664e-5, -4.564e-5
1.315, -5.618e-5, -4.676e-5
1.325, -5.535e-5, -4.787e-5
1.335, -5.375e-5, -4.894e-5
1.345, -5.089e-5, -4.996e-5
1.355, -4.701e-5, -5.090e-5
1.365, -4.298e-5, -5.176e-5
1.375, -3.965e-5, -5.255e-5
1.385, -3.716e-5, -5.330e-5
1.395, -3.556e-5, -5.401e-5
1.405, -3.426e-5, -5.469e-5
1.415, -3.337e-5, -5.536e-5
1.425, -3.285e-5, -5.602e-5
1.435, -3.239e-5, -5.666e-5
1.445, -3.214e-5, -5.731e-5
1.455, -3.214e-5, -5.795e-5
1.465, -3.226e-5, -5.860e-5
1.475, -3.254e-5, -5.925e-5
1.485, -3.294e-5, -5.990e-5
1.495, -3.359e-5, -6.058e-5
1.505, -3.429e-5, -6.126e-5
1.515, -3.522e-5, -6.197e-5
1.525, -3.623e-5, -6.269e-5
1.535, -3.747e-5, -6.344e-5
1.545, -3.888e-5, -6.422e-5
1.555, -4.057e-5, -6.503e-5
1.565, -4.242e-5, -6.588e-5
1.575, -4.455e-5, -6.677e-5
1.585, -4.688e-5, -6.771e-5
1.595, -4.959e-5, -6.870e-5
1.595, -4.341e-5, -6.957e-5
1.585, -3.202e-5, -7.021e-5
1.575, -2.423e-5, -7.069e-5
1.565, -1.863e-5, -7.106e-5
1.555, -1.459e-5, -7.136e-5
1.545, -1.152e-5, -7.159e-5
1.535, -9.268e-6, -7.177e-5
1.525, -7.421e-6, -7.192e-5
1.515, -6.035e-6, -7.204e-5
1.505, -4.928e-6, -7.214e-5
1.495, -4.004e-6, -7.222e-5
1.485, -3.265e-6, -7.228e-5
1.475, -2.649e-6, -7.234e-5
1.465, -2.126e-6, -7.238e-5
1.455, -1.787e-6, -7.242e-5
1.445, -1.418e-6, -7.244e-5
1.435, -1.110e-6, -7.247e-5
1.425, -8.634e-7, -7.248e-5
1.415, -6.795e-7, -7.250e-5
1.405, -4.642e-7, -7.251e-5
1.395, -3.403e-7, -7.251e-5
1.385, -1.564e-7, -7.252e-5
1.375, -1.251e-7, -7.252e-5
1.365, 6.008e-8, -7.252e-5
1.355, 1.827e-7, -7.251e-5
1.345, 2.140e-7, -7.251e-5
1.335, 2.753e-7, -7.250e-5
1.325, 4.292e-7, -7.250e-5
1.315, 4.906e-7, -7.249e-5
1.305, 4.906e-7, -7.248e-5
1.295, 5.218e-7, -7.247e-5
1.285, 5.218e-7, -7.246e-5
1.275, 7.671e-7, -7.244e-5
1.265, 7.984e-7, -7.242e-5
1.255, 8.297e-7, -7.241e-5
1.245, 8.297e-7, -7.239e-5
1.235, 9.211e-7, -7.237e-5
1.225, 1.045e-6, -7.235e-5
1.215, 1.106e-6, -7.233e-5
1.205, 1.106e-6, -7.231e-5
1.195, 1.199e-6, -7.228e-5
1.185, 1.199e-6, -7.226e-5
1.175, 1.383e-6, -7.223e-5
1.165, 1.445e-6, -7.220e-5
1.155, 1.445e-6, -7.217e-5
1.145, 1.661e-6, -7.214e-5
1.135, 1.722e-6, -7.211e-5
1.125, 1.783e-6, -7.207e-5
1.115, 2.030e-6, -7.203e-5
1.105, 2.091e-6, -7.199e-5
1.095, 2.306e-6, -7.194e-5
1.085, 2.399e-6, -7.189e-5
1.075, 2.645e-6, -7.184e-5
1.065, 2.861e-6, -7.178e-5
1.055, 3.107e-6, -7.172e-5
1.045, 3.384e-6, -7.165e-5
1.035, 3.754e-6, -7.158e-5
1.025, 4.123e-6, -7.150e-5
1.015, 4.585e-6, -7.141e-5
1.005, 5.077e-6, -7.130e-5
0.995, 5.662e-6, -7.119e-5
0.985, 6.371e-6, -7.106e-5
0.975, 7.170e-6, -7.092e-5
0.965, 8.186e-6, -7.076e-5
0.955, 9.325e-6, -7.057e-5
0.945, 1.074e-5, -7.035e-5
0.935, 1.243e-5, -7.011e-5
0.925, 1.465e-5, -6.981e-5
0.915, 1.727e-5, -6.947e-5
0.905, 2.081e-5, -6.905e-5
0.895, 2.524e-5, -6.855e-5
0.885, 3.124e-5, -6.792e-5
0.875, 3.934e-5, -6.713e-5
0.865, 5.058e-5, -6.612e-5
0.855, 6.627e-5, -6.480e-5
0.845, 8.804e-5, -6.304e-5
0.835, 1.175e-4, -6.069e-5
0.825, 1.547e-4, -5.759e-5
0.815, 1.962e-4, -5.367e-5
0.805, 2.309e-4, -4.905e-5
0.795, 2.443e-4, -4.416e-5
0.785, 2.292e-4, -3.958e-5
0.775, 1.921e-4, -3.574e-5
0.765, 1.471e-4, -3.280e-5
0.755, 1.079e-4, -3.064e-5
0.745, 7.997e-5, -2.904e-5
0.735, 6.138e-5, -2.781e-5
0.725, 4.808e-5, -2.685e-5
0.715, 3.780e-5, -2.609e-5
0.705, 2.937e-5, -2.550e-5
0.695, 2.272e-5, -2.505e-5
0.685, 1.739e-5, -2.470e-5
0.675, 1.327e-5, -2.444e-5
0.665, 1.013e-5, -2.423e-5
0.655, 7.940e-6, -2.408e-5
0.645, 6.555e-6, -2.394e-5
0.635, 5.539e-6, -2.383e-5
0.625, 4.985e-6, -2.373e-5
0.615, 4.585e-6, -2.364e-5
0.605, 4.246e-6, -2.356e-5
0.595, 4.123e-6, -2.348e-5
0.585, 3.877e-6, -2.340e-5
0.575, 3.784e-6, -2.332e-5
0.565, 3.569e-6, -2.325e-5
0.555, 3.569e-6, -2.318e-5
0.545, 3.569e-6, -2.311e-5
0.535, 3.446e-6, -2.304e-5
0.525, 3.384e-6, -2.297e-5
0.515, 3.261e-6, -2.291e-5
0.505, 3.292e-6, -2.284e-5
0.495, 3.261e-6, -2.278e-5
0.485, 3.292e-6, -2.271e-5
0.475, 3.261e-6, -2.264e-5
0.465, 3.261e-6, -2.258e-5
0.455, 3.261e-6, -2.251e-5
0.445, 3.292e-6, -2.245e-5
0.435, 3.322e-6, -2.238e-5
0.425, 3.354e-6, -2.231e-5
0.415, 3.354e-6, -2.225e-5
0.405, 3.322e-6, -2.218e-5
0.395, 3.292e-6, -2.211e-5
0.385, 3.292e-6, -2.205e-5
0.375, 3.354e-6, -2.198e-5
0.365, 3.292e-6, -2.192e-5
0.355, 3.261e-6, -2.185e-5
0.345, 3.292e-6, -2.179e-5
0.335, 3.261e-6, -2.172e-5
0.325, 3.261e-6, -2.165e-5
0.315, 3.261e-6, -2.159e-5
0.305, 3.261e-6, -2.152e-5
0.295, 3.322e-6, -2.146e-5
0.285, 3.261e-6, -2.139e-5
0.275, 3.261e-6, -2.133e-5
0.265, 3.261e-6, -2.126e-5
0.255, 3.261e-6, -2.120e-5
0.245, 3.230e-6, -2.113e-5
0.235, 3.230e-6, -2.107e-5
0.225, 3.076e-6, -2.101e-5
0.215, 2.953e-6, -2.095e-5
0.205, 3.076e-6, -2.089e-5
0.195, 3.169e-6, -2.082e-5
0.185, 3.200e-6, -2.076e-5
0.175, 3.200e-6, -2.069e-5
0.165, 3.261e-6, -2.063e-5
0.155, 3.322e-6, -2.056e-5
0.145, 3.476e-6, -2.049e-5
0.135, 3.569e-6, -2.042e-5
0.125, 3.815e-6, -2.035e-5
0.115, 4.031e-6, -2.026e-5
0.105, 4.370e-6, -2.018e-5
0.095, 4.646e-6, -2.008e-5
0.085, 5.047e-6, -1.998e-5
0.075, 5.509e-6, -1.987e-5
0.065, 6.032e-6, -1.975e-5
0.055, 6.616e-6, -1.962e-5
0.045, 7.232e-6, -1.948e-5
0.035, 7.909e-6, -1.932e-5
0.025, 8.587e-6, -1.915e-5
0.015, 9.325e-6, -1.896e-5
0.005, 9.910e-6, -1.876e-5
0.005, 5.539e-6, -1.865e-5
0.015, 3.569e-6, -1.858e-5
0.025, 2.553e-6, -1.853e-5
0.035, 1.691e-6, -1.849e-5
0.045, 1.045e-6, -1.847e-5
0.055, 5.218e-7, -1.846e-5
0.065, -2.451e-9, -1.846e-5
0.075, -3.103e-7, -1.847e-5
0.085, -6.795e-7, -1.848e-5
0.095, -9.873e-7, -1.850e-5
0.105, -1.264e-6, -1.853e-5
0.115, -1.418e-6, -1.856e-5
0.125, -1.633e-6, -1.859e-5
0.135, -1.696e-6, -1.862e-5
0.145, -1.941e-6, -1.866e-5
0.155, -1.972e-6, -1.870e-5
0.165, -2.003e-6, -1.874e-5
0.175, -2.065e-6, -1.878e-5
0.185, -2.249e-6, -1.883e-5
0.195, -2.280e-6, -1.887e-5
0.205, -2.280e-6, -1.892e-5
0.215, -2.280e-6, -1.896e-5
0.225, -2.434e-6, -1.901e-5
0.235, -2.557e-6, -1.906e-5
0.245, -2.557e-6, -1.911e-5
0.255, -2.588e-6, -1.917e-5
0.265, -2.588e-6, -1.922e-5
0.275, -2.588e-6, -1.927e-5
0.285, -2.588e-6, -1.932e-5
0.295, -2.588e-6, -1.937e-5
0.305, -2.588e-6, -1.943e-5
0.315, -2.588e-6, -1.948e-5
0.325, -2.619e-6, -1.953e-5
0.335, -2.742e-6, -1.958e-5
0.345, -2.803e-6, -1.964e-5
0.355, -2.834e-6, -1.970e-5
0.365, -2.896e-6, -1.975e-5
0.375, -2.896e-6, -1.981e-5
0.385, -2.896e-6, -1.987e-5
0.395, -2.896e-6, -1.993e-5
0.405, -2.957e-6, -1.999e-5
0.415, -3.142e-6, -2.005e-5
0.425, -3.235e-6, -2.012e-5
0.435, -3.296e-6, -2.018e-5
0.445, -3.511e-6, -2.025e-5
0.455, -3.511e-6, -2.032e-5
0.465, -3.326e-6, -2.039e-5
0.475, -3.203e-6, -2.045e-5
0.485, -3.203e-6, -2.052e-5
0.495, -3.203e-6, -2.058e-5
0.505, -3.203e-6, -2.064e-5
0.515, -3.172e-6, -2.071e-5
0.525, -3.111e-6, -2.077e-5
0.535, -3.018e-6, -2.083e-5
0.545, -2.988e-6, -2.089e-5
0.555, -2.927e-6, -2.095e-5
0.565, -2.896e-6, -2.101e-5
0.575, -2.896e-6, -2.106e-5
0.585, -2.896e-6, -2.112e-5
0.595, -2.896e-6, -2.118e-5
0.605, -2.896e-6, -2.124e-5
0.615, -2.864e-6, -2.130e-5
0.625, -2.834e-6, -2.135e-5
0.635, -2.773e-6, -2.141e-5
0.645, -2.680e-6, -2.146e-5
0.655, -2.649e-6, -2.151e-5
0.665, -2.588e-6, -2.157e-5
0.675, -2.588e-6, -2.162e-5
0.685, -2.588e-6, -2.167e-5
0.695, -2.557e-6, -2.172e-5
0.705, -2.588e-6, -2.177e-5
0.715, -2.588e-6, -2.182e-5
0.725, -2.557e-6, -2.188e-5
0.735, -2.434e-6, -2.192e-5
0.745, -2.557e-6, -2.198e-5
0.755, -2.526e-6, -2.203e-5
0.765, -2.588e-6, -2.208e-5
0.775, -2.557e-6, -2.213e-5
0.785, -2.588e-6, -2.218e-5
0.795, -2.619e-6, -2.223e-5
0.805, -2.742e-6, -2.229e-5
0.815, -2.927e-6, -2.235e-5
0.825, -3.172e-6, -2.241e-5
0.835, -3.604e-6, -2.248e-5
0.845, -4.220e-6, -2.257e-5
0.855, -5.112e-6, -2.267e-5
0.865, -6.343e-6, -2.280e-5
0.875, -7.821e-6, -2.295e-5
0.885, -9.268e-6, -2.314e-5
0.895, -1.056e-5, -2.335e-5
0.905, -1.090e-5, -2.357e-5
0.915, -1.047e-5, -2.378e-5
0.925, -9.238e-6, -2.396e-5
0.935, -7.667e-6, -2.411e-5
0.945, -6.404e-6, -2.424e-5
0.955, -5.512e-6, -2.435e-5
0.965, -5.019e-6, -2.445e-5
0.975, -4.681e-6, -2.455e-5
0.985, -4.466e-6, -2.464e-5
0.995, -4.435e-6, -2.472e-5
1.005, -4.342e-6, -2.481e-5
1.015, -4.250e-6, -2.490e-5
1.025, -4.281e-6, -2.498e-5
1.035, -4.281e-6, -2.507e-5
1.045, -4.373e-6, -2.515e-5
1.055, -4.589e-6, -2.525e-5
1.065, -5.173e-6, -2.535e-5
1.075, -6.436e-6, -2.548e-5
1.085, -9.761e-6, -2.567e-5
1.095, -1.847e-5, -2.604e-5
1.105, -3.460e-5, -2.674e-5
1.115, -5.012e-5, -2.774e-5
1.125, -6.034e-5, -2.894e-5
1.135, -6.606e-5, -3.027e-5
1.145, -6.908e-5, -3.165e-5
1.155, -7.034e-5, -3.305e-5
1.165, -7.007e-5, -3.446e-5
1.175, -6.927e-5, -3.584e-5
1.185, -6.843e-5, -3.721e-5
1.195, -6.779e-5, -3.857e-5
1.205, -6.696e-5, -3.990e-5
1.215, -6.594e-5, -4.122e-5
1.225, -6.462e-5, -4.252e-5
1.235, -6.308e-5, -4.378e-5
1.245, -6.145e-5, -4.501e-5
1.255, -6.006e-5, -4.621e-5
1.265, -5.880e-5, -4.738e-5
1.275, -5.781e-5, -4.854e-5
1.285, -5.704e-5, -4.968e-5
1.295, -5.646e-5, -5.081e-5
1.305, -5.594e-5, -5.193e-5
1.315, -5.535e-5, -5.304e-5
1.325, -5.446e-5, -5.412e-5
1.335, -5.270e-5, -5.518e-5
1.345, -4.990e-5, -5.618e-5
1.355, -4.618e-5, -5.710e-5
1.365, -4.230e-5, -5.795e-5
1.375, -3.897e-5, -5.873e-5
1.385, -3.651e-5, -5.946e-5
1.395, -3.482e-5, -6.015e-5
1.405, -3.353e-5, -6.082e-5
1.415, -3.263e-5, -6.148e-5
1.425, -3.202e-5, -6.212e-5
1.435, -3.162e-5, -6.275e-5
1.445, -3.140e-5, -6.338e-5
1.455, -3.128e-5, -6.400e-5
1.465, -3.146e-5, -6.463e-5
1.475, -3.171e-5, -6.526e-5
1.485, -3.220e-5, -6.591e-5
1.495, -3.276e-5, -6.656e-5
1.505, -3.343e-5, -6.723e-5
1.515, -3.433e-5, -6.792e-5
1.525, -3.540e-5, -6.863e-5
1.535, -3.654e-5, -6.936e-5
1.545, -3.802e-5, -7.012e-5
1.555, -3.962e-5, -7.091e-5
1.565, -4.150e-5, -7.174e-5
1.575, -4.359e-5, -7.261e-5
1.585, -4.590e-5, -7.353e-5
1.595, -4.864e-5, -7.450e-5
1.595, -4.242e-5, -7.535e-5
1.585, -3.125e-5, -7.598e-5
1.575, -2.358e-5, -7.645e-5
1.565, -1.816e-5, -7.681e-5
1.555, -1.419e-5, -7.710e-5
1.545, -1.121e-5, -7.732e-5
1.535, -8.867e-6, -7.750e-5
1.525, -7.144e-6, -7.764e-5
1.515, -5.697e-6, -7.775e-5
1.505, -4.681e-6, -7.785e-5
1.495, -3.758e-6, -7.792e-5
1.485, -3.018e-6, -7.798e-5
1.475, -2.465e-6, -7.803e-5
1.465, -2.003e-6, -7.807e-5
1.455, -1.572e-6, -7.810e-5
1.445, -1.295e-6, -7.813e-5
1.435, -9.560e-7, -7.815e-5
1.425, -7.408e-7, -7.816e-5
1.415, -6.181e-7, -7.818e-5
1.405, -3.716e-7, -7.818e-5
1.395, -1.564e-7, -7.819e-5
1.385, -1.251e-7, -7.819e-5
1.375, 2.881e-8, -7.819e-5
1.365, 1.827e-7, -7.819e-5
1.355, 1.827e-7, -7.818e-5
1.345, 2.753e-7, -7.818e-5
1.335, 4.292e-7, -7.817e-5
1.325, 4.906e-7, -7.816e-5
1.315, 5.218e-7, -7.815e-5
1.305, 5.218e-7, -7.814e-5
1.295, 6.132e-7, -7.812e-5
1.285, 7.058e-7, -7.811e-5
1.275, 7.984e-7, -7.809e-5
1.265, 7.984e-7, -7.808e-5
1.255, 7.984e-7, -7.806e-5
1.245, 9.836e-7, -7.804e-5
1.235, 1.045e-6, -7.802e-5
1.225, 1.106e-6, -7.800e-5
1.215, 1.106e-6, -7.798e-5
1.205, 1.138e-6, -7.795e-5
1.195, 1.229e-6, -7.793e-5
1.185, 1.353e-6, -7.790e-5
1.175, 1.414e-6, -7.787e-5
1.165, 1.475e-6, -7.785e-5
1.155, 1.568e-6, -7.781e-5
1.145, 1.722e-6, -7.778e-5
1.135, 1.722e-6, -7.775e-5
1.125, 1.845e-6, -7.771e-5
1.115, 2.061e-6, -7.767e-5
1.105, 2.122e-6, -7.762e-5
1.095, 2.369e-6, -7.758e-5
1.085, 2.584e-6, -7.753e-5
1.075, 2.738e-6, -7.747e-5
1.065, 2.953e-6, -7.741e-5
1.055, 3.169e-6, -7.735e-5
1.045, 3.476e-6, -7.728e-5
1.035, 3.846e-6, -7.720e-5
1.025, 4.307e-6, -7.712e-5
1.015, 4.708e-6, -7.702e-5
1.005, 5.231e-6, -7.692e-5
0.995, 5.846e-6, -7.680e-5
0.985, 6.555e-6, -7.667e-5
0.975, 7.356e-6, -7.652e-5
0.965, 8.433e-6, -7.635e-5
0.955, 9.664e-6, -7.616e-5
0.945, 1.108e-5, -7.594e-5
0.935, 1.293e-5, -7.568e-5
0.925, 1.521e-5, -7.538e-5
0.915, 1.807e-5, -7.501e-5
0.905, 2.167e-5, -7.458e-5
0.895, 2.650e-5, -7.405e-5
0.885, 3.291e-5, -7.339e-5
0.875, 4.165e-5, -7.256e-5
0.865, 5.393e-5, -7.148e-5
0.855, 7.089e-5, -7.006e-5
0.845, 9.453e-5, -6.817e-5
0.835, 1.260e-4, -6.565e-5
0.825, 1.649e-4, -6.235e-5
0.815, 2.060e-4, -5.823e-5
0.805, 2.367e-4, -5.350e-5
0.795, 2.437e-4, -4.863e-5
0.785, 2.223e-4, -4.418e-5
0.775, 1.818e-4, -4.054e-5
0.765, 1.366e-4, -3.781e-5
0.755, 9.952e-5, -3.582e-5
0.745, 7.394e-5, -3.434e-5
0.735, 5.710e-5, -3.320e-5
0.725, 4.497e-5, -3.230e-5
0.715, 3.549e-5, -3.159e-5
0.705, 2.773e-5, -3.104e-5
0.695, 2.155e-5, -3.061e-5
0.685, 1.653e-5, -3.028e-5
0.675, 1.253e-5, -3.003e-5
0.665, 9.602e-6, -2.983e-5
0.655, 7.478e-6, -2.968e-5
0.645, 6.093e-6, -2.956e-5
0.635, 5.231e-6, -2.946e-5
0.625, 4.646e-6, -2.936e-5
0.615, 4.307e-6, -2.928e-5
0.605, 4.092e-6, -2.920e-5
0.595, 3.877e-6, -2.912e-5
0.585, 3.662e-6, -2.905e-5
0.575, 3.569e-6, -2.897e-5
0.565, 3.508e-6, -2.890e-5
0.555, 3.415e-6, -2.884e-5
0.545, 3.322e-6, -2.877e-5
0.535, 3.261e-6, -2.870e-5
0.525, 3.261e-6, -2.864e-5
0.515, 3.261e-6, -2.857e-5
0.505, 3.261e-6, -2.851e-5
0.495, 3.261e-6, -2.844e-5
0.485, 3.261e-6, -2.838e-5
0.475, 3.261e-6, -2.831e-5
0.465, 3.230e-6, -2.825e-5
0.455, 3.261e-6, -2.818e-5
0.445, 3.261e-6, -2.812e-5
0.435, 3.261e-6, -2.805e-5
0.425, 3.261e-6, -2.799e-5
0.415, 3.261e-6, -2.792e-5
0.405, 3.261e-6, -2.786e-5
0.395, 3.261e-6, -2.779e-5
0.385, 3.261e-6, -2.773e-5
0.375, 3.261e-6, -2.766e-5
0.365, 3.261e-6, -2.760e-5
0.355, 3.261e-6, -2.753e-5
0.345, 3.261e-6, -2.747e-5
0.335, 3.261e-6, -2.740e-5
0.325, 3.261e-6, -2.734e-5
0.315, 3.261e-6, -2.727e-5
0.305, 3.261e-6, -2.720e-5
0.295, 3.261e-6, -2.714e-5
0.285, 3.261e-6, -2.707e-5
0.275, 3.230e-6, -2.701e-5
0.265, 3.200e-6, -2.695e-5
0.255, 3.200e-6, -2.688e-5
0.245, 3.015e-6, -2.682e-5
0.235, 2.953e-6, -2.676e-5
0.225, 2.985e-6, -2.670e-5
0.215, 2.985e-6, -2.664e-5
0.205, 2.953e-6, -2.658e-5
0.195, 2.953e-6, -2.652e-5
0.185, 3.046e-6, -2.646e-5
0.175, 3.138e-6, -2.640e-5
0.165, 3.261e-6, -2.634e-5
0.155, 3.261e-6, -2.627e-5
0.145, 3.538e-6, -2.620e-5
0.135, 3.600e-6, -2.613e-5
0.125, 3.846e-6, -2.605e-5
0.115, 4.092e-6, -2.597e-5
0.105, 4.370e-6, -2.588e-5
0.095, 4.678e-6, -2.579e-5
0.085, 5.139e-6, -2.569e-5
0.075, 5.601e-6, -2.557e-5
0.065, 6.186e-6, -2.545e-5
0.055, 6.771e-6, -2.531e-5
0.045, 7.417e-6, -2.517e-5
0.035, 8.125e-6, -2.500e-5
0.025, 8.833e-6, -2.483e-5
0.015, 9.541e-6, -2.464e-5
0.005, 1.019e-5, -2.443e-5
0.005, 5.846e-6, -2.432e-5
0.015, 3.784e-6, -2.424e-5
0.025, 2.738e-6, -2.419e-5
0.035, 1.876e-6, -2.415e-5
0.045, 1.168e-6, -2.412e-5
0.055, 6.132e-7, -2.411e-5
0.065, 1.214e-7, -2.411e-5
0.075, -2.790e-7, -2.412e-5
0.085, -5.869e-7, -2.413e-5
0.095, -9.260e-7, -2.415e-5
0.105, -1.141e-6, -2.417e-5
0.115, -1.388e-6, -2.420e-5
0.125, -1.572e-6, -2.423e-5
0.135, -1.664e-6, -2.426e-5
0.145, -1.880e-6, -2.430e-5
0.155, -1.972e-6, -2.434e-5
0.165, -2.033e-6, -2.438e-5
0.175, -2.126e-6, -2.442e-5
0.185, -2.280e-6, -2.447e-5
0.195, -2.280e-6, -2.451e-5
0.205, -2.280e-6, -2.456e-5
0.215, -2.280e-6, -2.460e-5
0.225, -2.341e-6, -2.465e-5
0.235, -2.495e-6, -2.470e-5
0.245, -2.465e-6, -2.475e-5
0.255, -2.465e-6, -2.480e-5
0.265, -2.588e-6, -2.485e-5
0.275, -2.557e-6, -2.490e-5
0.285, -2.588e-6, -2.495e-5
0.295, -2.588e-6, -2.500e-5
0.305, -2.588e-6, -2.506e-5
0.315, -2.588e-6, -2.511e-5
0.325, -2.619e-6, -2.516e-5
0.335, -2.588e-6, -2.521e-5
0.345, -2.710e-6, -2.527e-5
0.355, -2.649e-6, -2.532e-5
0.365, -2.742e-6, -2.537e-5
0.375, -2.864e-6, -2.543e-5
0.385, -2.896e-6, -2.549e-5
0.395, -2.896e-6, -2.555e-5
0.405, -2.896e-6, -2.561e-5
0.415, -2.927e-6, -2.566e-5
0.425, -3.081e-6, -2.573e-5
0.435, -3.203e-6, -2.579e-5
0.445, -3.296e-6, -2.586e-5
0.455, -3.326e-6, -2.592e-5
0.465, -3.235e-6, -2.599e-5
0.475, -3.203e-6, -2.605e-5
0.485, -3.172e-6, -2.611e-5
0.495, -3.111e-6, -2.618e-5
0.505, -3.203e-6, -2.624e-5
0.515, -3.111e-6, -2.630e-5
0.525, -3.018e-6, -2.636e-5
0.535, -2.896e-6, -2.642e-5
0.545, -2.896e-6, -2.648e-5
0.555, -2.896e-6, -2.654e-5
0.565, -2.896e-6, -2.660e-5
0.575, -2.896e-6, -2.665e-5
0.585, -2.803e-6, -2.671e-5
0.595, -2.896e-6, -2.677e-5
0.605, -2.710e-6, -2.682e-5
0.615, -2.649e-6, -2.687e-5
0.625, -2.680e-6, -2.693e-5
0.635, -2.588e-6, -2.698e-5
0.645, -2.588e-6, -2.703e-5
0.655, -2.588e-6, -2.708e-5
0.665, -2.588e-6, -2.713e-5
0.675, -2.588e-6, -2.719e-5
0.685, -2.588e-6, -2.724e-5
0.695, -2.557e-6, -2.729e-5
0.705, -2.526e-6, -2.734e-5
0.715, -2.526e-6, -2.739e-5
0.725, -2.434e-6, -2.744e-5
0.735, -2.403e-6, -2.749e-5
0.745, -2.403e-6, -2.754e-5
0.755, -2.434e-6, -2.758e-5
0.765, -2.434e-6, -2.763e-5
0.775, -2.526e-6, -2.768e-5
0.785, -2.557e-6, -2.773e-5
0.795, -2.588e-6, -2.779e-5
0.805, -2.588e-6, -2.784e-5
0.815, -2.742e-6, -2.789e-5
0.825, -2.957e-6, -2.795e-5
0.835, -3.296e-6, -2.802e-5
0.845, -3.850e-6, -2.809e-5
0.855, -4.557e-6, -2.819e-5
0.865, -5.605e-6, -2.830e-5
0.875, -6.929e-6, -2.844e-5
0.885, -8.344e-6, -2.860e-5
0.895, -9.514e-6, -2.879e-5
0.905, -1.004e-5, -2.899e-5
0.915, -9.729e-6, -2.919e-5
0.925, -8.713e-6, -2.936e-5
0.935, -7.298e-6, -2.951e-5
0.945, -6.159e-6, -2.963e-5
0.955, -5.297e-6, -2.974e-5
0.965, -4.835e-6, -2.984e-5
0.975, -4.496e-6, -2.992e-5
0.985, -4.342e-6, -3.001e-5
0.995, -4.188e-6, -3.010e-5
1.005, -4.127e-6, -3.018e-5
1.015, -4.127e-6, -3.026e-5
1.025, -4.127e-6, -3.034e-5
1.035, -4.127e-6, -3.043e-5
1.045, -4.158e-6, -3.051e-5
1.055, -4.373e-6, -3.060e-5
1.065, -4.865e-6, -3.069e-5
1.075, -6.035e-6, -3.081e-5
1.085, -8.930e-6, -3.099e-5
1.095, -1.684e-5, -3.133e-5
1.105, -3.272e-5, -3.198e-5
1.115, -4.929e-5, -3.297e-5
1.125, -6.043e-5, -3.418e-5
1.135, -6.674e-5, -3.551e-5
1.145, -7.016e-5, -3.692e-5
1.155, -7.145e-5, -3.835e-5
1.165, -7.111e-5, -3.977e-5
1.175, -7.016e-5, -4.117e-5
1.185, -6.908e-5, -4.255e-5
1.195, -6.825e-5, -4.392e-5
1.205, -6.729e-5, -4.526e-5
1.215, -6.625e-5, -4.659e-5
1.225, -6.480e-5, -4.788e-5
1.235, -6.320e-5, -4.915e-5
1.245, -6.157e-5, -5.038e-5
1.255, -5.997e-5, -5.158e-5
1.265, -5.865e-5, -5.275e-5
1.275, -5.757e-5, -5.390e-5
1.285, -5.671e-5, -5.504e-5
1.295, -5.609e-5, -5.616e-5
1.305, -5.547e-5, -5.727e-5
1.315, -5.489e-5, -5.837e-5
1.325, -5.394e-5, -5.945e-5
1.335, -5.227e-5, -6.049e-5
1.345, -4.953e-5, -6.148e-5
1.355, -4.590e-5, -6.240e-5
1.365, -4.199e-5, -6.324e-5
1.375, -3.867e-5, -6.401e-5
1.385, -3.617e-5, -6.474e-5
1.395, -3.445e-5, -6.543e-5
1.405, -3.309e-5, -6.609e-5
1.415, -3.217e-5, -6.673e-5
1.425, -3.162e-5, -6.736e-5
1.435, -3.119e-5, -6.799e-5
1.445, -3.091e-5, -6.860e-5
1.455, -3.091e-5, -6.922e-5
1.465, -3.097e-5, -6.984e-5
1.475, -3.122e-5, -7.047e-5
1.485, -3.168e-5, -7.110e-5
1.495, -3.223e-5, -7.174e-5
1.505, -3.291e-5, -7.240e-5
1.515, -3.380e-5, -7.308e-5
1.525, -3.491e-5, -7.378e-5
1.535, -3.602e-5, -7.450e-5
1.545, -3.740e-5, -7.525e-5
1.555, -3.901e-5, -7.603e-5
1.565, -4.088e-5, -7.684e-5
1.575, -4.298e-5, -7.770e-5
1.585, -4.532e-5, -7.861e-5
1.595, -4.799e-5, -7.957e-5
1.595, -4.181e-5, -8.041e-5
1.585, -3.075e-5, -8.102e-5
1.575, -2.318e-5, -8.148e-5
1.565, -1.773e-5, -8.184e-5
1.555, -1.386e-5, -8.212e-5
1.545, -1.093e-5, -8.233e-5
1.535, -8.683e-6, -8.251e-5
1.525, -6.929e-6, -8.265e-5
1.515, -5.544e-6, -8.276e-5
1.505, -4.496e-6, -8.285e-5
1.495, -3.604e-6, -8.292e-5
1.485, -2.896e-6, -8.298e-5
1.475, -2.373e-6, -8.302e-5
1.465, -1.880e-6, -8.306e-5
1.455, -1.479e-6, -8.309e-5
1.445, -1.171e-6, -8.312e-5
1.435, -9.260e-7, -8.313e-5
1.425, -7.095e-7, -8.315e-5
1.415, -4.642e-7, -8.316e-5
1.405, -3.103e-7, -8.316e-5
1.395, -1.251e-7, -8.317e-5
1.385, -6.378e-8, -8.317e-5
1.375, 9.014e-8, -8.317e-5
1.365, 1.827e-7, -8.316e-5
1.355, 2.140e-7, -8.316e-5
1.345, 3.679e-7, -8.315e-5
1.335, 4.593e-7, -8.314e-5
1.325, 4.906e-7, -8.313e-5
1.315, 5.218e-7, -8.312e-5
1.305, 6.132e-7, -8.311e-5
1.295, 7.671e-7, -8.309e-5
1.285, 7.984e-7, -8.308e-5
1.275, 7.984e-7, -8.306e-5
1.265, 8.297e-7, -8.304e-5
1.255, 8.597e-7, -8.303e-5
1.245, 9.211e-7, -8.301e-5
1.235, 1.045e-6, -8.299e-5
1.225, 1.106e-6, -8.297e-5
1.215, 1.106e-6, -8.294e-5
1.205, 1.106e-6, -8.292e-5
1.195, 1.229e-6, -8.290e-5
1.185, 1.383e-6, -8.287e-5
1.175, 1.414e-6, -8.284e-5
1.165, 1.414e-6, -8.281e-5
1.155, 1.661e-6, -8.278e-5
1.145, 1.722e-6, -8.275e-5
1.135, 1.753e-6, -8.271e-5
1.125, 1.998e-6, -8.267e-5
1.115, 2.061e-6, -8.263e-5
1.105, 2.184e-6, -8.259e-5
1.095, 2.369e-6, -8.254e-5
1.085, 2.553e-6, -8.249e-5
1.075, 2.799e-6, -8.243e-5
1.065, 2.985e-6, -8.237e-5
1.055, 3.230e-6, -8.231e-5
1.045, 3.569e-6, -8.224e-5
1.035, 3.938e-6, -8.216e-5
1.025, 4.307e-6, -8.207e-5
1.015, 4.739e-6, -8.198e-5
1.005, 5.293e-6, -8.187e-5
0.995, 5.970e-6, -8.175e-5
0.985, 6.647e-6, -8.162e-5
0.975, 7.540e-6, -8.147e-5
0.965, 8.587e-6, -8.129e-5
0.955, 9.849e-6, -8.110e-5
0.945, 1.139e-5, -8.087e-5
0.935, 1.327e-5, -8.060e-5
0.925, 1.554e-5, -8.029e-5
0.915, 1.862e-5, -7.992e-5
0.905, 2.247e-5, -7.947e-5
0.895, 2.755e-5, -7.892e-5
0.885, 3.432e-5, -7.823e-5
0.875, 4.371e-5, -7.736e-5
0.865, 5.682e-5, -7.622e-5
0.855, 7.505e-5, -7.472e-5
0.845, 1.003e-4, -7.272e-5
0.835, 1.334e-4, -7.005e-5
0.825, 1.734e-4, -6.658e-5
0.815, 2.135e-4, -6.231e-5
0.805, 2.403e-4, -5.750e-5
0.795, 2.415e-4, -5.267e-5
0.785, 2.153e-4, -4.837e-5
0.775, 1.724e-4, -4.492e-5
0.765, 1.278e-4, -4.236e-5
0.755, 9.281e-5, -4.051e-5
0.745, 6.929e-5, -3.912e-5
0.735, 5.390e-5, -3.804e-5
0.725, 4.263e-5, -3.719e-5
0.715, 3.371e-5, -3.652e-5
0.705, 2.647e-5, -3.599e-5
0.695, 2.056e-5, -3.558e-5
0.685, 1.579e-5, -3.526e-5
0.675, 1.203e-5, -3.502e-5
0.665, 9.171e-6, -3.484e-5
0.655, 7.140e-6, -3.469e-5
0.645, 5.785e-6, -3.458e-5
0.635, 5.016e-6, -3.448e-5
0.625, 4.400e-6, -3.439e-5
0.615, 4.185e-6, -3.431e-5
0.605, 3.908e-6, -3.423e-5
0.595, 3.754e-6, -3.415e-5
0.585, 3.569e-6, -3.408e-5
0.575, 3.476e-6, -3.401e-5
0.565, 3.354e-6, -3.394e-5
0.555, 3.261e-6, -3.388e-5
0.545, 3.261e-6, -3.381e-5
0.535, 3.261e-6, -3.375e-5
0.525, 3.261e-6, -3.368e-5
0.515, 3.230e-6, -3.362e-5
0.505, 3.230e-6, -3.355e-5
0.495, 3.169e-6, -3.349e-5
0.485, 3.200e-6, -3.343e-5
0.475, 3.169e-6, -3.336e-5
0.465, 3.169e-6, -3.330e-5
0.455, 3.107e-6, -3.324e-5
0.445, 3.230e-6, -3.317e-5
0.435, 3.261e-6, -3.311e-5
0.425, 3.200e-6, -3.304e-5
0.415, 3.261e-6, -3.298e-5
0.405, 3.230e-6, -3.291e-5
0.395, 3.230e-6, -3.285e-5
0.385, 3.169e-6, -3.279e-5
0.375, 3.138e-6, -3.272e-5
0.365, 3.138e-6, -3.266e-5
0.355, 3.200e-6, -3.260e-5
0.345, 3.200e-6, -3.253e-5
0.335, 3.230e-6, -3.247e-5
0.325, 3.107e-6, -3.241e-5
0.315, 3.200e-6, -3.234e-5
0.305, 3.107e-6, -3.228e-5
0.295, 3.169e-6, -3.222e-5
0.285, 3.169e-6, -3.215e-5
0.275, 3.169e-6, -3.209e-5
0.265, 3.046e-6, -3.203e-5
0.255, 3.015e-6, -3.197e-5
0.245, 2.985e-6, -3.191e-5
0.235, 2.953e-6, -3.185e-5
0.225, 2.953e-6, -3.179e-5
0.215, 2.953e-6, -3.173e-5
0.205, 2.953e-6, -3.167e-5
0.195, 2.953e-6, -3.161e-5
0.185, 2.985e-6, -3.155e-5
0.175, 3.076e-6, -3.149e-5
0.165, 3.230e-6, -3.143e-5
0.155, 3.261e-6, -3.136e-5
0.145, 3.384e-6, -3.129e-5
0.135, 3.569e-6, -3.122e-5
0.125, 3.784e-6, -3.115e-5
0.115, 4.092e-6, -3.107e-5
0.105, 4.400e-6, -3.098e-5
0.095, 4.739e-6, -3.088e-5
0.085, 5.201e-6, -3.078e-5
0.075, 5.662e-6, -3.067e-5
0.065, 6.308e-6, -3.054e-5
0.055, 6.986e-6, -3.040e-5
0.045, 7.571e-6, -3.025e-5
0.035, 8.310e-6, -3.008e-5
0.025, 9.017e-6, -2.990e-5
0.015, 9.726e-6, -2.971e-5
0.005, 1.040e-5, -2.950e-5
0.005, 6.000e-6, -2.938e-5
0.015, 3.999e-6, -2.930e-5
0.025, 2.831e-6, -2.924e-5
0.035, 1.968e-6, -2.920e-5
0.045, 1.199e-6, -2.918e-5
0.055, 7.058e-7, -2.917e-5
0.065, 1.827e-7, -2.916e-5
0.075, -2.177e-7, -2.917e-5
0.085, -6.181e-7, -2.918e-5
0.095, -9.260e-7, -2.920e-5
0.105, -1.171e-6, -2.922e-5
0.115, -1.356e-6, -2.925e-5
0.125, -1.542e-6, -2.928e-5
0.135, -1.664e-6, -2.931e-5
0.145, -1.880e-6, -2.935e-5
0.155, -1.972e-6, -2.939e-5
0.165, -1.972e-6, -2.943e-5
0.175, -2.187e-6, -2.947e-5
0.185, -2.249e-6, -2.952e-5
0.195, -2.280e-6, -2.956e-5
0.205, -2.280e-6, -2.961e-5
0.215, -2.311e-6, -2.965e-5
0.225, -2.280e-6, -2.970e-5
0.235, -2.373e-6, -2.975e-5
0.245, -2.434e-6, -2.980e-5
0.255, -2.526e-6, -2.985e-5
0.265, -2.557e-6, -2.990e-5
0.275, -2.557e-6, -2.995e-5
0.285, -2.588e-6, -3.000e-5
0.295, -2.588e-6, -3.005e-5
0.305, -2.526e-6, -3.010e-5
0.315, -2.588e-6, -3.015e-5
0.325, -2.588e-6, -3.021e-5
0.335, -2.588e-6, -3.026e-5
0.345, -2.588e-6, -3.031e-5
0.355, -2.619e-6, -3.036e-5
0.365, -2.742e-6, -3.042e-5
0.375, -2.896e-6, -3.047e-5
0.385, -2.773e-6, -3.053e-5
0.395, -2.864e-6, -3.059e-5
0.405, -2.896e-6, -3.065e-5
0.415, -2.896e-6, -3.070e-5
0.425, -2.957e-6, -3.076e-5
0.435, -3.172e-6, -3.083e-5
0.445, -3.203e-6, -3.089e-5
0.455, -3.203e-6, -3.095e-5
0.465, -3.203e-6, -3.102e-5
0.475, -3.172e-6, -3.108e-5
0.485, -3.172e-6, -3.114e-5
0.495, -3.081e-6, -3.121e-5
0.505, -3.050e-6, -3.127e-5
0.515, -2.988e-6, -3.133e-5
0.525, -2.896e-6, -3.139e-5
0.535, -2.896e-6, -3.144e-5
0.545, -2.896e-6, -3.150e-5
0.555, -2.896e-6, -3.156e-5
0.565, -2.864e-6, -3.162e-5
0.575, -2.864e-6, -3.167e-5
0.585, -2.834e-6, -3.173e-5
0.595, -2.710e-6, -3.178e-5
0.605, -2.680e-6, -3.184e-5
0.615, -2.588e-6, -3.189e-5
0.625, -2.588e-6, -3.194e-5
0.635, -2.588e-6, -3.199e-5
0.645, -2.588e-6, -3.204e-5
0.655, -2.588e-6, -3.210e-5
0.665, -2.588e-6, -3.215e-5
0.675, -2.588e-6, -3.220e-5
0.685, -2.557e-6, -3.225e-5
0.695, -2.434e-6, -3.230e-5
0.705, -2.465e-6, -3.235e-5
0.715, -2.434e-6, -3.240e-5
0.725, -2.434e-6, -3.245e-5
0.735, -2.311e-6, -3.249e-5
0.745, -2.373e-6, -3.254e-5
0.755, -2.311e-6, -3.259e-5
0.765, -2.341e-6, -3.263e-5
0.775, -2.311e-6, -3.268e-5
0.785, -2.434e-6, -3.273e-5
0.795, -2.557e-6, -3.278e-5
0.805, -2.588e-6, -3.283e-5
0.815, -2.619e-6, -3.288e-5
0.825, -2.896e-6, -3.294e-5
0.835, -3.111e-6, -3.300e-5
0.845, -3.573e-6, -3.308e-5
0.855, -4.158e-6, -3.316e-5
0.865, -5.143e-6, -3.326e-5
0.875, -6.313e-6, -3.339e-5
0.885, -7.575e-6, -3.354e-5
0.895, -8.745e-6, -3.371e-5
0.905, -9.391e-6, -3.390e-5
0.915, -9.206e-6, -3.409e-5
0.925, -8.314e-6, -3.425e-5
0.935, -7.144e-6, -3.439e-5
0.945, -6.035e-6, -3.452e-5
0.955, -5.173e-6, -3.462e-5
0.965, -4.681e-6, -3.471e-5
0.975, -4.435e-6, -3.480e-5
0.985, -4.220e-6, -3.489e-5
0.995, -4.127e-6, -3.497e-5
1.005, -4.127e-6, -3.505e-5
1.015, -4.096e-6, -3.513e-5
1.025, -4.066e-6, -3.521e-5
1.035, -4.096e-6, -3.530e-5
1.045, -4.127e-6, -3.538e-5
1.055, -4.220e-6, -3.546e-5
1.065, -4.681e-6, -3.556e-5
1.075, -5.697e-6, -3.567e-5
1.085, -8.251e-6, -3.584e-5
1.095, -1.549e-5, -3.615e-5
1.105, -3.094e-5, -3.676e-5
1.115, -4.830e-5, -3.773e-5
1.125, -6.037e-5, -3.894e-5
1.135, -6.729e-5, -4.028e-5
1.145, -7.096e-5, -4.170e-5
1.155, -7.253e-5, -4.315e-5
1.165, -7.210e-5, -4.460e-5
1.175, -7.093e-5, -4.601e-5
1.185, -6.973e-5, -4.741e-5
1.195, -6.868e-5, -4.878e-5
1.205, -6.770e-5, -5.014e-5
1.215, -6.659e-5, -5.147e-5
1.225, -6.508e-5, -5.277e-5
1.235, -6.339e-5, -5.404e-5
1.245, -6.157e-5, -5.527e-5
1.255, -5.988e-5, -5.647e-5
1.265, -5.855e-5, -5.764e-5
1.275, -5.738e-5, -5.878e-5
1.285, -5.649e-5, -5.991e-5
1.295, -5.578e-5, -6.103e-5
1.305, -5.517e-5, -6.213e-5
1.315, -5.455e-5, -6.322e-5
1.325, -5.357e-5, -6.430e-5
1.335, -5.193e-5, -6.533e-5
1.345, -4.938e-5, -6.632e-5
1.355, -4.578e-5, -6.724e-5
1.365, -4.190e-5, -6.808e-5
1.375, -3.851e-5, -6.885e-5
1.385, -3.602e-5, -6.957e-5
1.395, -3.420e-5, -7.025e-5
1.405, -3.288e-5, -7.091e-5
1.415, -3.199e-5, -7.155e-5
1.425, -3.131e-5, -7.217e-5
1.435, -3.082e-5, -7.279e-5
1.445, -3.060e-5, -7.340e-5
1.455, -3.060e-5, -7.401e-5
1.465, -3.060e-5, -7.463e-5
1.475, -3.091e-5, -7.524e-5
1.485, -3.134e-5, -7.587e-5
1.495, -3.186e-5, -7.651e-5
1.505, -3.263e-5, -7.716e-5
1.515, -3.346e-5, -7.783e-5
1.525, -3.454e-5, -7.852e-5
1.535, -3.571e-5, -7.924e-5
1.545, -3.703e-5, -7.998e-5
1.555, -3.860e-5, -8.075e-5
1.565, -4.045e-5, -8.156e-5
1.575, -4.251e-5, -8.241e-5
1.585, -4.482e-5, -8.330e-5
1.595, -4.747e-5, -8.425e-5
1.595, -4.144e-5, -8.508e-5
1.585, -3.039e-5, -8.569e-5
1.575, -2.287e-5, -8.615e-5
1.565, -1.746e-5, -8.650e-5
1.555, -1.364e-5, -8.677e-5
1.545, -1.071e-5, -8.698e-5
1.535, -8.559e-6, -8.715e-5
1.525, -6.805e-6, -8.729e-5
1.515, -5.420e-6, -8.740e-5
1.505, -4.404e-6, -8.749e-5
1.495, -3.511e-6, -8.756e-5
1.485, -2.864e-6, -8.761e-5
1.475, -2.249e-6, -8.766e-5
1.465, -1.849e-6, -8.770e-5
1.455, -1.449e-6, -8.773e-5
1.445, -1.110e-6, -8.775e-5
1.435, -8.947e-7, -8.777e-5
1.425, -6.482e-7, -8.778e-5
1.415, -4.329e-7, -8.779e-5
1.405, -3.103e-7, -8.779e-5
1.395, -1.251e-7, -8.780e-5
1.385, -2.451e-9, -8.780e-5
1.375, 1.515e-7, -8.779e-5
1.365, 1.827e-7, -8.779e-5
1.355, 2.753e-7, -8.778e-5
1.345, 4.292e-7, -8.777e-5
1.335, 4.906e-7, -8.777e-5
1.325, 4.906e-7, -8.776e-5
1.315, 5.218e-7, -8.774e-5
1.305, 5.519e-7, -8.773e-5
1.295, 7.671e-7, -8.772e-5
1.285, 7.984e-7, -8.770e-5
1.275, 7.984e-7, -8.769e-5
1.265, 8.297e-7, -8.767e-5
1.255, 8.597e-7, -8.765e-5
1.245, 9.836e-7, -8.763e-5
1.235, 1.106e-6, -8.761e-5
1.225, 1.106e-6, -8.759e-5
1.215, 1.106e-6, -8.757e-5
1.205, 1.138e-6, -8.754e-5
1.195, 1.291e-6, -8.752e-5
1.185, 1.414e-6, -8.749e-5
1.175, 1.475e-6, -8.746e-5
1.165, 1.507e-6, -8.743e-5
1.155, 1.661e-6, -8.740e-5
1.145, 1.722e-6, -8.736e-5
1.135, 1.783e-6, -8.733e-5
1.125, 1.998e-6, -8.729e-5
1.115, 2.061e-6, -8.725e-5
1.105, 2.276e-6, -8.720e-5
1.095, 2.369e-6, -8.715e-5
1.085, 2.645e-6, -8.710e-5
1.075, 2.892e-6, -8.704e-5
1.065, 3.015e-6, -8.698e-5
1.055, 3.322e-6, -8.692e-5
1.045, 3.600e-6, -8.684e-5
1.035, 3.938e-6, -8.676e-5
1.025, 4.400e-6, -8.668e-5
1.015, 4.862e-6, -8.658e-5
1.005, 5.385e-6, -8.647e-5
0.995, 6.032e-6, -8.635e-5
0.985, 6.771e-6, -8.622e-5
0.975, 7.694e-6, -8.606e-5
0.965, 8.771e-6, -8.589e-5
0.955, 1.000e-5, -8.569e-5
0.945, 1.167e-5, -8.545e-5
0.935, 1.357e-5, -8.518e-5
0.925, 1.604e-5, -8.486e-5
0.915, 1.918e-5, -8.448e-5
0.905, 2.318e-5, -8.401e-5
0.895, 2.847e-5, -8.344e-5
0.885, 3.565e-5, -8.273e-5
0.875, 4.562e-5, -8.182e-5
0.865, 5.947e-5, -8.063e-5
0.855, 7.890e-5, -7.905e-5
0.845, 1.056e-4, -7.694e-5
0.835, 1.400e-4, -7.414e-5
0.825, 1.807e-4, -7.053e-5
0.815, 2.195e-4, -6.614e-5
0.805, 2.425e-4, -6.129e-5
0.795, 2.386e-4, -5.652e-5
0.785, 2.086e-4, -5.234e-5
0.775, 1.641e-4, -4.906e-5
0.765, 1.204e-4, -4.665e-5
0.755, 8.739e-5, -4.490e-5
0.745, 6.572e-5, -4.359e-5
0.735, 5.138e-5, -4.256e-5
0.725, 4.069e-5, -4.175e-5
0.715, 3.232e-5, -4.110e-5
0.705, 2.543e-5, -4.059e-5
0.695, 1.976e-5, -4.020e-5
0.685, 1.524e-5, -3.989e-5
0.675, 1.167e-5, -3.966e-5
0.665, 8.863e-6, -3.948e-5
0.655, 6.894e-6, -3.935e-5
0.645, 5.631e-6, -3.923e-5
0.635, 4.832e-6, -3.914e-5
0.625, 4.277e-6, -3.905e-5
0.615, 4.031e-6, -3.897e-5
0.605, 3.784e-6, -3.889e-5
0.595, 3.569e-6, -3.882e-5
0.585, 3.508e-6, -3.875e-5
0.575, 3.354e-6, -3.869e-5
0.565, 3.292e-6, -3.862e-5
0.555, 3.261e-6, -3.856e-5
0.545, 3.230e-6, -3.849e-5
0.535, 3.169e-6, -3.843e-5
0.525, 3.107e-6, -3.836e-5
0.515, 3.076e-6, -3.830e-5
0.505, 3.046e-6, -3.824e-5
0.495, 3.046e-6, -3.818e-5
0.485, 3.076e-6, -3.812e-5
0.475, 3.046e-6, -3.806e-5
0.465, 3.076e-6, -3.800e-5
0.455, 3.015e-6, -3.794e-5
0.445, 3.107e-6, -3.788e-5
0.435, 3.076e-6, -3.781e-5
0.425, 3.015e-6, -3.775e-5
0.415, 3.107e-6, -3.769e-5
0.405, 3.076e-6, -3.763e-5
0.395, 3.076e-6, -3.757e-5
0.385, 3.046e-6, -3.751e-5
0.375, 3.138e-6, -3.744e-5
0.365, 3.046e-6, -3.738e-5
0.355, 3.046e-6, -3.732e-5
0.345, 3.046e-6, -3.726e-5
0.335, 3.015e-6, -3.720e-5
0.325, 3.046e-6, -3.714e-5
0.315, 3.076e-6, -3.708e-5
0.305, 2.985e-6, -3.702e-5
0.295, 2.985e-6, -3.696e-5
0.285, 3.107e-6, -3.690e-5
0.275, 2.985e-6, -3.684e-5
0.265, 3.046e-6, -3.678e-5
0.255, 2.953e-6, -3.672e-5
0.245, 2.953e-6, -3.666e-5
0.235, 2.953e-6, -3.660e-5
0.225, 2.953e-6, -3.654e-5
0.215, 2.953e-6, -3.648e-5
0.205, 2.953e-6, -3.642e-5
0.195, 2.953e-6, -3.636e-5
0.185, 2.985e-6, -3.630e-5
0.175, 3.046e-6, -3.624e-5
0.165, 3.200e-6, -3.618e-5
0.155, 3.261e-6, -3.611e-5
0.145, 3.322e-6, -3.605e-5
0.135, 3.600e-6, -3.598e-5
0.125, 3.846e-6, -3.590e-5
0.115, 4.153e-6, -3.582e-5
0.105, 4.431e-6, -3.573e-5
0.095, 4.893e-6, -3.563e-5
0.085, 5.293e-6, -3.552e-5
0.075, 5.785e-6, -3.541e-5
0.065, 6.401e-6, -3.528e-5
0.055, 7.016e-6, -3.514e-5
0.045, 7.663e-6, -3.499e-5
0.035, 8.433e-6, -3.482e-5
0.025, 9.171e-6, -3.463e-5
0.015, 9.941e-6, -3.443e-5
0.005, 1.062e-5, -3.422e-5
0.005, 6.124e-6, -3.410e-5
0.015, 4.062e-6, -3.402e-5
0.025, 2.922e-6, -3.396e-5
0.035, 2.030e-6, -3.392e-5
0.045, 1.321e-6, -3.389e-5
0.055, 7.371e-7, -3.388e-5
0.065, 2.441e-7, -3.387e-5
0.075, -2.478e-7, -3.388e-5
0.085, -5.869e-7, -3.389e-5
0.095, -8.947e-7, -3.391e-5
0.105, -1.110e-6, -3.393e-5
0.115, -1.356e-6, -3.396e-5
0.125, -1.572e-6, -3.399e-5
0.135, -1.664e-6, -3.402e-5
0.145, -1.757e-6, -3.406e-5
0.155, -1.972e-6, -3.410e-5
0.165, -2.003e-6, -3.414e-5
0.175, -2.065e-6, -3.418e-5
0.185, -2.219e-6, -3.422e-5
0.195, -2.249e-6, -3.427e-5
0.205, -2.280e-6, -3.431e-5
0.215, -2.280e-6, -3.436e-5
0.225, -2.280e-6, -3.440e-5
0.235, -2.311e-6, -3.445e-5
0.245, -2.373e-6, -3.450e-5
0.255, -2.465e-6, -3.455e-5
0.265, -2.557e-6, -3.460e-5
0.275, -2.526e-6, -3.465e-5
0.285, -2.557e-6, -3.470e-5
0.295, -2.588e-6, -3.475e-5
0.305, -2.588e-6, -3.480e-5
0.315, -2.557e-6, -3.485e-5
0.325, -2.588e-6, -3.491e-5
0.335, -2.588e-6, -3.496e-5
0.345, -2.588e-6, -3.501e-5
0.355, -2.649e-6, -3.506e-5
0.365, -2.649e-6, -3.512e-5
0.375, -2.649e-6, -3.517e-5
0.385, -2.680e-6, -3.522e-5
0.395, -2.742e-6, -3.528e-5
0.405, -2.896e-6, -3.534e-5
0.415, -2.896e-6, -3.539e-5
0.425, -2.927e-6, -3.545e-5
0.435, -3.081e-6, -3.551e-5
0.445, -3.142e-6, -3.558e-5
0.455, -3.203e-6, -3.564e-5
0.465, -3.172e-6, -3.570e-5
0.475, -3.142e-6, -3.577e-5
0.485, -3.050e-6, -3.583e-5
0.495, -2.927e-6, -3.589e-5
0.505, -2.957e-6, -3.595e-5
0.515, -2.927e-6, -3.600e-5
0.525, -2.896e-6, -3.606e-5
0.535, -2.896e-6, -3.612e-5
0.545, -2.896e-6, -3.618e-5
0.555, -2.896e-6, -3.624e-5
0.565, -2.803e-6, -3.629e-5
0.575, -2.773e-6, -3.635e-5
0.585, -2.710e-6, -3.640e-5
0.595, -2.649e-6, -3.645e-5
0.605, -2.588e-6, -3.651e-5
0.615, -2.588e-6, -3.656e-5
0.625, -2.588e-6, -3.661e-5
0.635, -2.588e-6, -3.666e-5
0.645, -2.588e-6, -3.671e-5
0.655, -2.588e-6, -3.676e-5
0.665, -2.588e-6, -3.682e-5
0.675, -2.495e-6, -3.687e-5
0.685, -2.495e-6, -3.692e-5
0.695, -2.373e-6, -3.696e-5
0.705, -2.341e-6, -3.701e-5
0.715, -2.341e-6, -3.706e-5
0.725, -2.280e-6, -3.710e-5
0.735, -2.280e-6, -3.715e-5
0.745, -2.280e-6, -3.719e-5
0.755, -2.280e-6, -3.724e-5
0.765, -2.280e-6, -3.729e-5
0.775, -2.280e-6, -3.733e-5
0.785, -2.311e-6, -3.738e-5
0.795, -2.434e-6, -3.743e-5
0.805, -2.495e-6, -3.748e-5
0.815, -2.588e-6, -3.753e-5
0.825, -2.773e-6, -3.758e-5
0.835, -3.018e-6, -3.764e-5
0.845, -3.326e-6, -3.771e-5
0.855, -3.942e-6, -3.779e-5
0.865, -4.711e-6, -3.788e-5
0.875, -5.820e-6, -3.800e-5
0.885, -7.083e-6, -3.814e-5
0.895, -8.160e-6, -3.830e-5
0.905, -8.867e-6, -3.848e-5
0.915, -8.898e-6, -3.866e-5
0.925, -8.098e-6, -3.882e-5
0.935, -6.990e-6, -3.896e-5
0.945, -5.913e-6, -3.908e-5
0.955, -5.050e-6, -3.918e-5
0.965, -4.650e-6, -3.927e-5
0.975, -4.404e-6, -3.936e-5
0.985, -4.158e-6, -3.944e-5
0.995, -4.127e-6, -3.953e-5
1.005, -4.096e-6, -3.961e-5
1.015, -4.066e-6, -3.969e-5
1.025, -4.004e-6, -3.977e-5
1.035, -3.912e-6, -3.985e-5
1.045, -4.034e-6, -3.993e-5
1.055, -4.096e-6, -4.001e-5
1.065, -4.496e-6, -4.010e-5
1.075, -5.481e-6, -4.021e-5
1.085, -7.852e-6, -4.037e-5
1.095, -1.435e-5, -4.065e-5
1.105, -2.925e-5, -4.124e-5
1.115, -4.722e-5, -4.218e-5
1.125, -6.006e-5, -4.339e-5
1.135, -6.760e-5, -4.474e-5
1.145, -7.167e-5, -4.617e-5
1.155, -7.345e-5, -4.764e-5
1.165, -7.302e-5, -4.910e-5
1.175, -7.164e-5, -5.053e-5
1.185, -7.031e-5, -5.194e-5
1.195, -6.914e-5, -5.332e-5
1.205, -6.810e-5, -5.468e-5
1.215, -6.689e-5, -5.602e-5
1.225, -6.526e-5, -5.733e-5
1.235, -6.354e-5, -5.860e-5
1.245, -6.166e-5, -5.983e-5
1.255, -5.994e-5, -6.103e-5
1.265, -5.843e-5, -6.220e-5
1.275, -5.720e-5, -6.334e-5
1.285, -5.631e-5, -6.447e-5
1.295, -5.557e-5, -6.558e-5
1.305, -5.489e-5, -6.668e-5
1.315, -5.427e-5, -6.776e-5
1.325, -5.332e-5, -6.883e-5
1.335, -5.172e-5, -6.986e-5
1.345, -4.922e-5, -7.085e-5
1.355, -4.575e-5, -7.176e-5
1.365, -4.187e-5, -7.260e-5
1.375, -3.845e-5, -7.337e-5
1.385, -3.593e-5, -7.409e-5
1.395, -3.405e-5, -7.477e-5
1.405, -3.276e-5, -7.542e-5
1.415, -3.174e-5, -7.606e-5
1.425, -3.106e-5, -7.668e-5
1.435, -3.063e-5, -7.729e-5
1.445, -3.048e-5, -7.790e-5
1.455, -3.029e-5, -7.851e-5
1.465, -3.048e-5, -7.912e-5
1.475, -3.072e-5, -7.973e-5
1.485, -3.103e-5, -8.035e-5
1.495, -3.159e-5, -8.098e-5
1.505, -3.239e-5, -8.163e-5
1.515, -3.319e-5, -8.230e-5
1.525, -3.423e-5, -8.298e-5
1.535, -3.543e-5, -8.369e-5
1.545, -3.670e-5, -8.442e-5
1.555, -3.830e-5, -8.519e-5
1.565, -4.008e-5, -8.599e-5
1.575, -4.211e-5, -8.683e-5
1.585, -4.445e-5, -8.772e-5
1.595, -4.710e-5, -8.866e-5
1.595, -4.094e-5, -8.948e-5
1.585, -3.005e-5, -9.008e-5
1.575, -2.260e-5, -9.054e-5
1.565, -1.730e-5, -9.088e-5
1.555, -1.352e-5, -9.115e-5
1.545, -1.056e-5, -9.136e-5
1.535, -8.375e-6, -9.153e-5
1.525, -6.744e-6, -9.167e-5
1.515, -5.358e-6, -9.177e-5
1.505, -4.342e-6, -9.186e-5
1.495, -3.450e-6, -9.193e-5
1.485, -2.773e-6, -9.198e-5
1.475, -2.219e-6, -9.203e-5
1.465, -1.818e-6, -9.207e-5
1.455, -1.418e-6, -9.209e-5
1.445, -1.110e-6, -9.212e-5
1.435, -8.634e-7, -9.213e-5
1.425, -5.556e-7, -9.214e-5
1.415, -4.329e-7, -9.215e-5
1.405, -2.790e-7, -9.216e-5
1.395, -1.251e-7, -9.216e-5
1.385, 2.881e-8, -9.216e-5
1.375, 1.515e-7, -9.216e-5
1.365, 1.827e-7, -9.215e-5
1.355, 3.054e-7, -9.215e-5
1.345, 4.593e-7, -9.214e-5
1.335, 4.906e-7, -9.213e-5
1.325, 4.906e-7, -9.212e-5
1.315, 5.832e-7, -9.211e-5
1.305, 7.058e-7, -9.209e-5
1.295, 7.671e-7, -9.208e-5
1.285, 7.984e-7, -9.206e-5
1.275, 7.984e-7, -9.205e-5
1.265, 7.984e-7, -9.203e-5
1.255, 9.836e-7, -9.201e-5
1.245, 1.045e-6, -9.199e-5
1.235, 1.106e-6, -9.197e-5
1.225, 1.106e-6, -9.194e-5
1.215, 1.138e-6, -9.192e-5
1.205, 1.229e-6, -9.190e-5
1.195, 1.291e-6, -9.187e-5
1.185, 1.414e-6, -9.184e-5
1.175, 1.414e-6, -9.182e-5
1.165, 1.507e-6, -9.179e-5
1.155, 1.691e-6, -9.175e-5
1.145, 1.722e-6, -9.172e-5
1.135, 1.783e-6, -9.168e-5
1.125, 2.030e-6, -9.164e-5
1.115, 2.091e-6, -9.160e-5
1.105, 2.276e-6, -9.155e-5
1.095, 2.460e-6, -9.150e-5
1.085, 2.614e-6, -9.145e-5
1.075, 2.799e-6, -9.140e-5
1.065, 3.107e-6, -9.133e-5
1.055, 3.322e-6, -9.127e-5
1.045, 3.630e-6, -9.119e-5
1.035, 3.999e-6, -9.111e-5
1.025, 4.461e-6, -9.103e-5
1.015, 4.954e-6, -9.093e-5
1.005, 5.447e-6, -9.082e-5
0.995, 6.124e-6, -9.069e-5
0.985, 6.863e-6, -9.056e-5
0.975, 7.755e-6, -9.040e-5
0.965, 8.895e-6, -9.022e-5
0.955, 1.022e-5, -9.002e-5
0.945, 1.185e-5, -8.978e-5
0.935, 1.382e-5, -8.951e-5
0.925, 1.637e-5, -8.918e-5
0.915, 1.964e-5, -8.879e-5
0.905, 2.376e-5, -8.831e-5
0.895, 2.943e-5, -8.772e-5
0.885, 3.691e-5, -8.698e-5
0.875, 4.744e-5, -8.604e-5
0.865, 6.206e-5, -8.479e-5
0.855, 8.256e-5, -8.314e-5
0.845, 1.104e-4, -8.094e-5
0.835, 1.462e-4, -7.801e-5
0.825, 1.870e-4, -7.427e-5
0.815, 2.243e-4, -6.978e-5
0.805, 2.437e-4, -6.491e-5
0.795, 2.353e-4, -6.021e-5
0.785, 2.021e-4, -5.616e-5
0.775, 1.567e-4, -5.303e-5
0.765, 1.140e-4, -5.075e-5
0.755, 8.290e-5, -4.909e-5
0.745, 6.273e-5, -4.784e-5
0.735, 4.922e-5, -4.685e-5
0.725, 3.919e-5, -4.607e-5
0.715, 3.112e-5, -4.545e-5
0.705, 2.453e-5, -4.496e-5
0.695, 1.915e-5, -4.457e-5
0.685, 1.477e-5, -4.428e-5
0.675, 1.120e-5, -4.405e-5
0.665, 8.556e-6, -4.388e-5
0.655, 6.647e-6, -4.375e-5
0.645, 5.385e-6, -4.364e-5
0.635, 4.708e-6, -4.355e-5
0.625, 4.153e-6, -4.346e-5
0.615, 3.877e-6, -4.339e-5
0.605, 3.662e-6, -4.331e-5
0.595, 3.538e-6, -4.324e-5
0.585, 3.446e-6, -4.317e-5
0.575, 3.261e-6, -4.311e-5
0.565, 3.261e-6, -4.304e-5
0.555, 3.261e-6, -4.298e-5
0.545, 3.138e-6, -4.292e-5
0.535, 3.076e-6, -4.285e-5
0.525, 3.015e-6, -4.279e-5
0.515, 2.953e-6, -4.273e-5
0.505, 3.015e-6, -4.267e-5
0.495, 2.953e-6, -4.262e-5
0.485, 2.985e-6, -4.256e-5
0.475, 2.985e-6, -4.250e-5
0.465, 2.985e-6, -4.244e-5
0.455, 3.015e-6, -4.238e-5
0.445, 2.985e-6, -4.232e-5
0.435, 3.046e-6, -4.226e-5
0.425, 2.953e-6, -4.220e-5
0.415, 3.015e-6, -4.214e-5
0.405, 2.985e-6, -4.208e-5
0.395, 3.015e-6, -4.202e-5
0.385, 2.985e-6, -4.196e-5
0.375, 3.015e-6, -4.190e-5
0.365, 2.985e-6, -4.184e-5
0.355, 2.985e-6, -4.178e-5
0.345, 2.953e-6, -4.172e-5
0.335, 2.953e-6, -4.166e-5
0.325, 3.015e-6, -4.160e-5
0.315, 2.953e-6, -4.154e-5
0.305, 2.953e-6, -4.148e-5
0.295, 2.953e-6, -4.142e-5
0.285, 2.953e-6, -4.136e-5
0.275, 2.953e-6, -4.130e-5
0.265, 2.985e-6, -4.124e-5
0.255, 2.953e-6, -4.118e-5
0.245, 2.953e-6, -4.113e-5
0.235, 2.953e-6, -4.107e-5
0.225, 2.953e-6, -4.101e-5
0.215, 2.953e-6, -4.095e-5
0.205, 2.953e-6, -4.089e-5
0.195, 2.953e-6, -4.083e-5
0.185, 2.953e-6, -4.077e-5
0.175, 2.985e-6, -4.071e-5
0.165, 3.200e-6, -4.065e-5
0.155, 3.292e-6, -4.058e-5
0.145, 3.384e-6, -4.051e-5
0.135, 3.569e-6, -4.044e-5
0.125, 3.784e-6, -4.037e-5
0.115, 4.153e-6, -4.028e-5
0.105, 4.461e-6, -4.019e-5
0.095, 4.862e-6, -4.010e-5
0.085, 5.293e-6, -3.999e-5
0.075, 5.846e-6, -3.987e-5
0.065, 6.462e-6, -3.974e-5
0.055, 7.109e-6, -3.960e-5
0.045, 7.879e-6, -3.945e-5
0.035, 8.618e-6, -3.927e-5
0.025, 9.325e-6, -3.909e-5
0.015, 1.003e-5, -3.889e-5
0.005, 1.071e-5, -3.867e-5
0.005, 6.278e-6, -3.855e-5
0.015, 4.185e-6, -3.846e-5
0.025, 3.046e-6, -3.840e-5
0.035, 2.122e-6, -3.836e-5
0.045, 1.445e-6, -3.833e-5
0.055, 7.371e-7, -3.832e-5
0.065, 2.753e-7, -3.831e-5
0.075, -2.177e-7, -3.831e-5
0.085, -5.255e-7, -3.832e-5
0.095, -8.634e-7, -3.834e-5
0.105, -1.080e-6, -3.836e-5
0.115, -1.356e-6, -3.839e-5
0.125, -1.510e-6, -3.842e-5
0.135, -1.664e-6, -3.845e-5
0.145, -1.757e-6, -3.849e-5
0.155, -1.972e-6, -3.853e-5
0.165, -1.972e-6, -3.857e-5
0.175, -2.065e-6, -3.861e-5
0.185, -2.187e-6, -3.865e-5
0.195, -2.280e-6, -3.870e-5
0.205, -2.280e-6, -3.874e-5
0.215, -2.280e-6, -3.879e-5
0.225, -2.280e-6, -3.884e-5
0.235, -2.311e-6, -3.888e-5
0.245, -2.341e-6, -3.893e-5
0.255, -2.465e-6, -3.898e-5
0.265, -2.465e-6, -3.903e-5
0.275, -2.557e-6, -3.908e-5
0.285, -2.557e-6, -3.913e-5
0.295, -2.526e-6, -3.918e-5
0.305, -2.557e-6, -3.923e-5
0.315, -2.526e-6, -3.928e-5
0.325, -2.588e-6, -3.933e-5
0.335, -2.588e-6, -3.938e-5
0.345, -2.588e-6, -3.944e-5
0.355, -2.588e-6, -3.949e-5
0.365, -2.588e-6, -3.954e-5
0.375, -2.619e-6, -3.959e-5
0.385, -2.710e-6, -3.965e-5
0.395, -2.803e-6, -3.970e-5
0.405, -2.864e-6, -3.976e-5
0.415, -2.896e-6, -3.982e-5
0.425, -2.896e-6, -3.988e-5
0.435, -2.957e-6, -3.994e-5
0.445, -3.081e-6, -4.000e-5
0.455, -3.203e-6, -4.006e-5
0.465, -3.172e-6, -4.012e-5
0.475, -3.050e-6, -4.019e-5
0.485, -2.927e-6, -4.024e-5
0.495, -2.896e-6, -4.030e-5
0.505, -2.896e-6, -4.036e-5
0.515, -2.896e-6, -4.042e-5
0.525, -2.896e-6, -4.048e-5
0.535, -2.896e-6, -4.053e-5
0.545, -2.864e-6, -4.059e-5
0.555, -2.896e-6, -4.065e-5
0.565, -2.803e-6, -4.070e-5
0.575, -2.680e-6, -4.076e-5
0.585, -2.649e-6, -4.081e-5
0.595, -2.619e-6, -4.086e-5
0.605, -2.588e-6, -4.092e-5
0.615, -2.588e-6, -4.097e-5
0.625, -2.588e-6, -4.102e-5
0.635, -2.557e-6, -4.107e-5
0.645, -2.588e-6, -4.112e-5
0.655, -2.588e-6, -4.117e-5
0.665, -2.495e-6, -4.122e-5
0.675, -2.557e-6, -4.127e-5
0.685, -2.403e-6, -4.132e-5
0.695, -2.434e-6, -4.137e-5
0.705, -2.280e-6, -4.142e-5
0.715, -2.280e-6, -4.146e-5
0.725, -2.280e-6, -4.151e-5
0.735, -2.280e-6, -4.155e-5
0.745, -2.280e-6, -4.160e-5
0.755, -2.280e-6, -4.164e-5
0.765, -2.280e-6, -4.169e-5
0.775, -2.280e-6, -4.174e-5
0.785, -2.280e-6, -4.178e-5
0.795, -2.373e-6, -4.183e-5
0.805, -2.526e-6, -4.188e-5
0.815, -2.557e-6, -4.193e-5
0.825, -2.710e-6, -4.198e-5
0.835, -2.864e-6, -4.204e-5
0.845, -3.235e-6, -4.211e-5
0.855, -3.758e-6, -4.218e-5
0.865, -4.466e-6, -4.227e-5
0.875, -5.451e-6, -4.238e-5
0.885, -6.590e-6, -4.251e-5
0.895, -7.698e-6, -4.267e-5
0.905, -8.437e-6, -4.283e-5
0.915, -8.529e-6, -4.301e-5
0.925, -7.882e-6, -4.316e-5
0.935, -6.836e-6, -4.330e-5
0.945, -5.881e-6, -4.342e-5
0.955, -5.082e-6, -4.352e-5
0.965, -4.650e-6, -4.361e-5
0.975, -4.373e-6, -4.370e-5
0.985, -4.127e-6, -4.378e-5
0.995, -4.127e-6, -4.386e-5
1.005, -4.066e-6, -4.395e-5
1.015, -3.912e-6, -4.402e-5
1.025, -3.880e-6, -4.410e-5
1.035, -3.880e-6, -4.418e-5
1.045, -3.942e-6, -4.426e-5
1.055, -4.096e-6, -4.434e-5
1.065, -4.466e-6, -4.443e-5
1.075, -5.358e-6, -4.454e-5
1.085, -7.452e-6, -4.469e-5
1.095, -1.348e-5, -4.496e-5
1.105, -2.768e-5, -4.551e-5
1.115, -4.609e-5, -4.643e-5
1.125, -5.966e-5, -4.762e-5
1.135, -6.785e-5, -4.898e-5
1.145, -7.228e-5, -5.043e-5
1.155, -7.419e-5, -5.191e-5
1.165, -7.382e-5, -5.339e-5
1.175, -7.237e-5, -5.483e-5
1.185, -7.083e-5, -5.625e-5
1.195, -6.954e-5, -5.764e-5
1.205, -6.840e-5, -5.901e-5
1.215, -6.720e-5, -6.035e-5
1.225, -6.557e-5, -6.167e-5
1.235, -6.369e-5, -6.294e-5
1.245, -6.175e-5, -6.417e-5
1.255, -5.994e-5, -6.537e-5
1.265, -5.843e-5, -6.654e-5
1.275, -5.714e-5, -6.768e-5
1.285, -5.612e-5, -6.881e-5
1.295, -5.532e-5, -6.991e-5
1.305, -5.470e-5, -7.101e-5
1.315, -5.406e-5, -7.209e-5
1.325, -5.307e-5, -7.315e-5
1.335, -5.153e-5, -7.418e-5
1.345, -4.919e-5, -7.516e-5
1.355, -4.575e-5, -7.608e-5
1.365, -4.190e-5, -7.692e-5
1.375, -3.845e-5, -7.769e-5
1.385, -3.587e-5, -7.840e-5
1.395, -3.389e-5, -7.908e-5
1.405, -3.254e-5, -7.973e-5
1.415, -3.159e-5, -8.036e-5
1.425, -3.091e-5, -8.098e-5
1.435, -3.048e-5, -8.159e-5
1.445, -3.026e-5, -8.220e-5
1.455, -3.020e-5, -8.280e-5
1.465, -3.026e-5, -8.341e-5
1.475, -3.048e-5, -8.402e-5
1.485, -3.085e-5, -8.463e-5
1.495, -3.134e-5, -8.526e-5
1.505, -3.208e-5, -8.590e-5
1.515, -3.291e-5, -8.656e-5
1.525, -3.396e-5, -8.724e-5
1.535, -3.516e-5, -8.794e-5
1.545, -3.651e-5, -8.867e-5
1.555, -3.802e-5, -8.943e-5
1.565, -3.977e-5, -9.023e-5
1.575, -4.184e-5, -9.106e-5
1.585, -4.415e-5, -9.195e-5
1.595, -4.673e-5, -9.288e-5
1.595, -4.073e-5, -9.370e-5
1.585, -2.974e-5, -9.429e-5
1.575, -2.232e-5, -9.474e-5
1.565, -1.712e-5, -9.508e-5
1.555, -1.327e-5, -9.535e-5
1.545, -1.053e-5, -9.556e-5
1.535, -8.375e-6, -9.572e-5
1.525, -6.651e-6, -9.586e-5
1.515, -5.327e-6, -9.596e-5
1.505, -4.250e-6, -9.605e-5
1.495, -3.450e-6, -9.612e-5
1.485, -2.710e-6, -9.617e-5
1.475, -2.219e-6, -9.622e-5
1.465, -1.696e-6, -9.625e-5
1.455, -1.295e-6, -9.628e-5
1.445, -1.049e-6, -9.630e-5
1.435, -7.408e-7, -9.631e-5
1.425, -4.943e-7, -9.632e-5
1.415, -4.329e-7, -9.633e-5
1.405, -1.251e-7, -9.633e-5
1.395, -1.251e-7, -9.633e-5
1.385, 6.008e-8, -9.633e-5
1.375, 1.827e-7, -9.633e-5
1.365, 2.140e-7, -9.633e-5
1.355, 2.753e-7, -9.632e-5
1.345, 4.292e-7, -9.631e-5
1.335, 4.906e-7, -9.630e-5
1.325, 4.906e-7, -9.629e-5
1.315, 5.832e-7, -9.628e-5
1.305, 6.758e-7, -9.627e-5
1.295, 7.984e-7, -9.625e-5
1.285, 7.984e-7, -9.623e-5
1.275, 7.984e-7, -9.622e-5
1.265, 8.297e-7, -9.620e-5
1.255, 9.211e-7, -9.618e-5
1.245, 1.045e-6, -9.616e-5
1.235, 1.106e-6, -9.614e-5
1.225, 1.106e-6, -9.612e-5
1.215, 1.138e-6, -9.610e-5
1.205, 1.291e-6, -9.607e-5
1.195, 1.353e-6, -9.604e-5
1.185, 1.414e-6, -9.601e-5
1.175, 1.414e-6, -9.599e-5
1.165, 1.599e-6, -9.595e-5
1.155, 1.691e-6, -9.592e-5
1.145, 1.722e-6, -9.589e-5
1.135, 1.907e-6, -9.585e-5
1.125, 1.968e-6, -9.581e-5
1.115, 2.122e-6, -9.577e-5
1.105, 2.338e-6, -9.572e-5
1.095, 2.460e-6, -9.567e-5
1.085, 2.645e-6, -9.562e-5
1.075, 2.892e-6, -9.556e-5
1.065, 3.046e-6, -9.550e-5
1.055, 3.384e-6, -9.543e-5
1.045, 3.692e-6, -9.536e-5
1.035, 4.062e-6, -9.528e-5
1.025, 4.461e-6, -9.519e-5
1.015, 4.985e-6, -9.509e-5
1.005, 5.509e-6, -9.498e-5
0.995, 6.186e-6, -9.485e-5
0.985, 7.048e-6, -9.471e-5
0.975, 7.879e-6, -9.455e-5
0.965, 9.017e-6, -9.437e-5
0.955, 1.037e-5, -9.417e-5
0.945, 1.203e-5, -9.393e-5
0.935, 1.416e-5, -9.364e-5
0.925, 1.671e-5, -9.331e-5
0.915, 2.013e-5, -9.291e-5
0.905, 2.444e-5, -9.242e-5
0.895, 3.020e-5, -9.181e-5
0.885, 3.817e-5, -9.105e-5
0.875, 4.913e-5, -9.007e-5
0.865, 6.449e-5, -8.878e-5
0.855, 8.585e-5, -8.706e-5
0.845, 1.149e-4, -8.476e-5
0.835, 1.516e-4, -8.173e-5
0.825, 1.926e-4, -7.788e-5
0.815, 2.282e-4, -7.331e-5
0.805, 2.440e-4, -6.843e-5
0.795, 2.318e-4, -6.380e-5
0.785, 1.960e-4, -5.988e-5
0.775, 1.500e-4, -5.688e-5
0.765, 1.086e-4, -5.471e-5
0.755, 7.908e-5, -5.313e-5
0.745, 6.021e-5, -5.192e-5
0.735, 4.747e-5, -5.097e-5
0.725, 3.783e-5, -5.021e-5
0.715, 3.014e-5, -4.961e-5
0.705, 2.376e-5, -4.914e-5
0.695, 1.859e-5, -4.877e-5
0.685, 1.434e-5, -4.848e-5
0.675, 1.093e-5, -4.826e-5
0.665, 8.279e-6, -4.809e-5
0.655, 6.462e-6, -4.796e-5
0.645, 5.231e-6, -4.786e-5
0.635, 4.585e-6, -4.777e-5
0.625, 4.031e-6, -4.769e-5
0.615, 3.784e-6, -4.761e-5
0.605, 3.569e-6, -4.754e-5
0.595, 3.538e-6, -4.747e-5
0.585, 3.292e-6, -4.740e-5
0.575, 3.261e-6, -4.734e-5
0.565, 3.230e-6, -4.727e-5
0.555, 3.230e-6, -4.721e-5
0.545, 2.985e-6, -4.715e-5
0.535, 3.015e-6, -4.709e-5
0.525, 2.985e-6, -4.703e-5
0.515, 2.985e-6, -4.697e-5
0.505, 2.953e-6, -4.691e-5
0.495, 2.953e-6, -4.685e-5
0.485, 2.985e-6, -4.679e-5
0.475, 2.985e-6, -4.673e-5
0.465, 2.953e-6, -4.667e-5
0.455, 2.985e-6, -4.661e-5
0.445, 2.953e-6, -4.656e-5
0.435, 2.953e-6, -4.650e-5
0.425, 2.953e-6, -4.644e-5
0.415, 2.985e-6, -4.638e-5
0.405, 2.953e-6, -4.632e-5
0.395, 2.953e-6, -4.626e-5
0.385, 2.953e-6, -4.620e-5
0.375, 2.953e-6, -4.614e-5
0.365, 2.953e-6, -4.608e-5
0.355, 2.953e-6, -4.602e-5
0.345, 2.953e-6, -4.596e-5
0.335, 2.953e-6, -4.590e-5
0.325, 2.985e-6, -4.585e-5
0.315, 2.953e-6, -4.579e-5
0.305, 2.953e-6, -4.573e-5
0.295, 2.953e-6, -4.567e-5
0.285, 2.985e-6, -4.561e-5
0.275, 2.953e-6, -4.555e-5
0.265, 2.953e-6, -4.549e-5
0.255, 2.953e-6, -4.543e-5
0.245, 2.922e-6, -4.537e-5
0.235, 2.922e-6, -4.531e-5
0.225, 2.892e-6, -4.526e-5
0.215, 2.922e-6, -4.520e-5
0.205, 2.922e-6, -4.514e-5
0.195, 2.953e-6, -4.508e-5
0.185, 2.953e-6, -4.502e-5
0.175, 2.953e-6, -4.496e-5
0.165, 3.200e-6, -4.490e-5
0.155, 3.261e-6, -4.483e-5
0.145, 3.322e-6, -4.477e-5
0.135, 3.569e-6, -4.470e-5
0.125, 3.815e-6, -4.462e-5
0.115, 4.123e-6, -4.454e-5
0.105, 4.524e-6, -4.445e-5
0.095, 4.893e-6, -4.435e-5
0.085, 5.416e-6, -4.424e-5
0.075, 5.970e-6, -4.412e-5
0.065, 6.555e-6, -4.399e-5
0.055, 7.202e-6, -4.385e-5
0.045, 7.909e-6, -4.369e-5
0.035, 8.710e-6, -4.351e-5
0.025, 9.448e-6, -4.332e-5
0.015, 1.019e-5, -4.312e-5
0.005, 1.083e-5, -4.290e-5
0.005, 6.462e-6, -4.277e-5
0.015, 4.307e-6, -4.269e-5
0.025, 3.076e-6, -4.263e-5
0.035, 2.245e-6, -4.258e-5
0.045, 1.414e-6, -4.255e-5
0.055, 7.671e-7, -4.254e-5
0.065, 3.366e-7, -4.253e-5
0.075, -1.564e-7, -4.253e-5
0.085, -5.255e-7, -4.254e-5
0.095, -8.334e-7, -4.256e-5
0.105, -1.080e-6, -4.258e-5
0.115, -1.325e-6, -4.261e-5
0.125, -1.479e-6, -4.264e-5
0.135, -1.696e-6, -4.267e-5
0.145, -1.818e-6, -4.271e-5
0.155, -1.972e-6, -4.275e-5
0.165, -1.972e-6, -4.279e-5
0.175, -2.065e-6, -4.283e-5
0.185, -2.157e-6, -4.287e-5
0.195, -2.280e-6, -4.292e-5
0.205, -2.280e-6, -4.296e-5
0.215, -2.280e-6, -4.301e-5
0.225, -2.280e-6, -4.306e-5
0.235, -2.280e-6, -4.310e-5
0.245, -2.280e-6, -4.315e-5
0.255, -2.403e-6, -4.319e-5
0.265, -2.434e-6, -4.324e-5
0.275, -2.526e-6, -4.329e-5
0.285, -2.526e-6, -4.334e-5
0.295, -2.465e-6, -4.339e-5
0.305, -2.557e-6, -4.344e-5
0.315, -2.588e-6, -4.350e-5
0.325, -2.588e-6, -4.355e-5
0.335, -2.588e-6, -4.360e-5
0.345, -2.588e-6, -4.365e-5
0.355, -2.588e-6, -4.370e-5
0.365, -2.588e-6, -4.376e-5
0.375, -2.588e-6, -4.381e-5
0.385, -2.649e-6, -4.386e-5
0.395, -2.710e-6, -4.391e-5
0.405, -2.803e-6, -4.397e-5
0.415, -2.896e-6, -4.403e-5
0.425, -2.864e-6, -4.409e-5
0.435, -2.896e-6, -4.414e-5
0.445, -2.988e-6, -4.420e-5
0.455, -3.050e-6, -4.426e-5
0.465, -3.081e-6, -4.433e-5
0.475, -2.988e-6, -4.439e-5
0.485, -2.927e-6, -4.444e-5
0.495, -2.896e-6, -4.450e-5
0.505, -2.896e-6, -4.456e-5
0.515, -2.896e-6, -4.462e-5
0.525, -2.896e-6, -4.468e-5
0.535, -2.896e-6, -4.473e-5
0.545, -2.896e-6, -4.479e-5
0.555, -2.864e-6, -4.485e-5
0.565, -2.773e-6, -4.490e-5
0.575, -2.588e-6, -4.496e-5
0.585, -2.588e-6, -4.501e-5
0.595, -2.588e-6, -4.506e-5
0.605, -2.588e-6, -4.511e-5
0.615, -2.588e-6, -4.516e-5
0.625, -2.588e-6, -4.521e-5
0.635, -2.588e-6, -4.527e-5
0.645, -2.557e-6, -4.532e-5
0.655, -2.588e-6, -4.537e-5
0.665, -2.526e-6, -4.542e-5
0.675, -2.465e-6, -4.547e-5
0.685, -2.373e-6, -4.552e-5
0.695, -2.311e-6, -4.556e-5
0.705, -2.280e-6, -4.561e-5
0.715, -2.280e-6, -4.565e-5
0.725, -2.280e-6, -4.570e-5
0.735, -2.280e-6, -4.575e-5
0.745, -2.280e-6, -4.579e-5
0.755, -2.280e-6, -4.584e-5
0.765, -2.280e-6, -4.588e-5
0.775, -2.280e-6, -4.593e-5
0.785, -2.280e-6, -4.597e-5
0.795, -2.280e-6, -4.602e-5
0.805, -2.403e-6, -4.607e-5
0.815, -2.495e-6, -4.612e-5
0.825, -2.588e-6, -4.617e-5
0.835, -2.803e-6, -4.622e-5
0.845, -3.142e-6, -4.629e-5
0.855, -3.604e-6, -4.636e-5
0.865, -4.281e-6, -4.645e-5
0.875, -5.204e-6, -4.655e-5
0.885, -6.221e-6, -4.667e-5
0.895, -7.328e-6, -4.682e-5
0.905, -8.098e-6, -4.698e-5
0.915, -8.221e-6, -4.715e-5
0.925, -7.760e-6, -4.730e-5
0.935, -6.805e-6, -4.744e-5
0.945, -5.759e-6, -4.755e-5
0.955, -5.050e-6, -4.765e-5
0.965, -4.589e-6, -4.775e-5
0.975, -4.373e-6, -4.783e-5
0.985, -4.127e-6, -4.792e-5
0.995, -4.127e-6, -4.800e-5
1.005, -4.034e-6, -4.808e-5
1.015, -3.942e-6, -4.816e-5
1.025, -3.942e-6, -4.824e-5
1.035, -3.819e-6, -4.831e-5
1.045, -3.819e-6, -4.839e-5
1.055, -4.096e-6, -4.847e-5
1.065, -4.342e-6, -4.856e-5
1.075, -5.173e-6, -4.866e-5
1.085, -7.174e-6, -4.881e-5
1.095, -1.269e-5, -4.906e-5
1.105, -2.626e-5, -4.958e-5
1.115, -4.498e-5, -5.048e-5
1.125, -5.935e-5, -5.167e-5
1.135, -6.800e-5, -5.303e-5
1.145, -7.271e-5, -5.449e-5
1.155, -7.496e-5, -5.598e-5
1.165, -7.459e-5, -5.748e-5
1.175, -7.299e-5, -5.894e-5
1.185, -7.139e-5, -6.036e-5
1.195, -6.994e-5, -6.176e-5
1.205, -6.871e-5, -6.314e-5
1.215, -6.745e-5, -6.449e-5
1.225, -6.576e-5, -6.580e-5
1.235, -6.394e-5, -6.708e-5
1.245, -6.185e-5, -6.832e-5
1.255, -5.997e-5, -6.952e-5
1.265, -5.837e-5, -7.068e-5
1.275, -5.707e-5, -7.182e-5
1.285, -5.600e-5, -7.294e-5
1.295, -5.520e-5, -7.405e-5
1.305, -5.455e-5, -7.514e-5
1.315, -5.387e-5, -7.622e-5
1.325, -5.289e-5, -7.727e-5
1.335, -5.141e-5, -7.830e-5
1.345, -4.904e-5, -7.928e-5
1.355, -4.572e-5, -8.020e-5
1.365, -4.196e-5, -8.104e-5
1.375, -3.845e-5, -8.181e-5
1.385, -3.574e-5, -8.252e-5
1.395, -3.383e-5, -8.320e-5
1.405, -3.248e-5, -8.385e-5
1.415, -3.143e-5, -8.448e-5
1.425, -3.075e-5, -8.509e-5
1.435, -3.029e-5, -8.570e-5
1.445, -3.005e-5, -8.630e-5
1.455, -2.999e-5, -8.690e-5
1.465, -3.005e-5, -8.750e-5
1.475, -3.035e-5, -8.811e-5
1.485, -3.072e-5, -8.872e-5
1.495, -3.125e-5, -8.935e-5
1.505, -3.186e-5, -8.998e-5
1.515, -3.269e-5, -9.064e-5
1.525, -3.371e-5, -9.131e-5
1.535, -3.491e-5, -9.201e-5
1.545, -3.626e-5, -9.273e-5
1.555, -3.784e-5, -9.349e-5
1.565, -3.953e-5, -9.428e-5
1.575, -4.156e-5, -9.511e-5
1.585, -4.390e-5, -9.599e-5
1.595, -4.652e-5, -9.692e-5
1.595, -4.042e-5, -9.773e-5
1.585, -2.955e-5, -9.832e-5
1.575, -2.220e-5, -9.876e-5
1.565, -1.699e-5, -9.910e-5
1.555, -1.321e-5, -9.937e-5
1.545, -1.038e-5, -9.958e-5
1.535, -8.190e-6, -9.974e-5
1.525, -6.497e-6, -9.987e-5
1.515, -5.204e-6, -9.997e-5
1.505, -4.188e-6, -1.001e-4
1.495, -3.357e-6, -1.001e-4
1.485, -2.710e-6, -1.002e-4
1.475, -2.157e-6, -1.002e-4
1.465, -1.726e-6, -1.003e-4
1.455, -1.295e-6, -1.003e-4
1.445, -1.017e-6, -1.003e-4
1.435, -7.720e-7, -1.003e-4
1.425, -4.943e-7, -1.003e-4
1.415, -3.716e-7, -1.003e-4
1.405, -1.251e-7, -1.003e-4
1.395, -6.378e-8, -1.003e-4
1.385, 1.515e-7, -1.003e-4
1.375, 1.827e-7, -1.003e-4
1.365, 2.441e-7, -1.003e-4
1.355, 3.980e-7, -1.003e-4
1.345, 4.906e-7, -1.003e-4
1.335, 4.906e-7, -1.003e-4
1.325, 5.218e-7, -1.003e-4
1.315, 6.132e-7, -1.003e-4
1.305, 7.984e-7, -1.003e-4
1.295, 7.984e-7, -1.002e-4
1.285, 7.984e-7, -1.002e-4
1.275, 8.297e-7, -1.002e-4
1.265, 8.910e-7, -1.002e-4
1.255, 1.014e-6, -1.002e-4
1.245, 1.075e-6, -1.002e-4
1.235, 1.106e-6, -1.001e-4
1.225, 1.106e-6, -1.001e-4
1.215, 1.168e-6, -1.001e-4
1.205, 1.260e-6, -1.001e-4
1.195, 1.414e-6, -1.000e-4
1.185, 1.414e-6, -1.000e-4
1.175, 1.414e-6, -9.998e-5
1.165, 1.599e-6, -9.994e-5
1.155, 1.691e-6, -9.991e-5
1.145, 1.753e-6, -9.987e-5
1.135, 1.937e-6, -9.984e-5
1.125, 2.030e-6, -9.980e-5
1.115, 2.122e-6, -9.975e-5
1.105, 2.338e-6, -9.971e-5
1.095, 2.399e-6, -9.966e-5
1.085, 2.645e-6, -9.961e-5
1.075, 2.922e-6, -9.955e-5
1.065, 3.107e-6, -9.948e-5
1.055, 3.354e-6, -9.942e-5
1.045, 3.754e-6, -9.934e-5
1.035, 4.062e-6, -9.926e-5
1.025, 4.492e-6, -9.917e-5
1.015, 5.047e-6, -9.907e-5
1.005, 5.570e-6, -9.896e-5
0.995, 6.247e-6, -9.883e-5
0.985, 7.078e-6, -9.869e-5
0.975, 8.033e-6, -9.853e-5
0.965, 9.171e-6, -9.835e-5
0.955, 1.050e-5, -9.814e-5
0.945, 1.231e-5, -9.789e-5
0.935, 1.440e-5, -9.760e-5
0.925, 1.702e-5, -9.726e-5
0.915, 2.047e-5, -9.685e-5
0.905, 2.496e-5, -9.636e-5
0.895, 3.097e-5, -9.574e-5
0.885, 3.922e-5, -9.495e-5
0.875, 5.070e-5, -9.394e-5
0.865, 6.674e-5, -9.260e-5
0.855, 8.909e-5, -9.082e-5
0.845, 1.190e-4, -8.844e-5
0.835, 1.566e-4, -8.531e-5
0.825, 1.976e-4, -8.136e-5
0.815, 2.313e-4, -7.673e-5
0.805, 2.438e-4, -7.186e-5
0.795, 2.282e-4, -6.729e-5
0.785, 1.903e-4, -6.349e-5
0.775, 1.440e-4, -6.060e-5
0.765, 1.038e-4, -5.853e-5
0.755, 7.585e-5, -5.701e-5
0.745, 5.809e-5, -5.585e-5
0.735, 4.593e-5, -5.493e-5
0.725, 3.675e-5, -5.420e-5
0.715, 2.927e-5, -5.361e-5
0.705, 2.321e-5, -5.315e-5
0.695, 1.813e-5, -5.278e-5
0.685, 1.404e-5, -5.250e-5
0.675, 1.059e-5, -5.229e-5
0.665, 8.125e-6, -5.213e-5
0.655, 6.278e-6, -5.200e-5
0.645, 5.139e-6, -5.190e-5
0.635, 4.431e-6, -5.181e-5
0.625, 4.062e-6, -5.173e-5
0.615, 3.723e-6, -5.166e-5
0.605, 3.569e-6, -5.159e-5
0.595, 3.354e-6, -5.152e-5
0.585, 3.261e-6, -5.145e-5
0.575, 3.261e-6, -5.139e-5
0.565, 3.138e-6, -5.133e-5
0.555, 3.107e-6, -5.126e-5
0.545, 3.076e-6, -5.120e-5
0.535, 3.015e-6, -5.114e-5
0.525, 2.953e-6, -5.108e-5
0.515, 2.953e-6, -5.102e-5
0.505, 2.953e-6, -5.096e-5
0.495, 2.953e-6, -5.090e-5
0.485, 2.953e-6, -5.085e-5
0.475, 2.953e-6, -5.079e-5
0.465, 2.953e-6, -5.073e-5
0.455, 2.953e-6, -5.067e-5
0.445, 2.953e-6, -5.061e-5
0.435, 2.953e-6, -5.055e-5
0.425, 2.985e-6, -5.049e-5
0.415, 2.953e-6, -5.043e-5
0.405, 2.985e-6, -5.037e-5
0.395, 2.953e-6, -5.031e-5
0.385, 2.953e-6, -5.025e-5
0.375, 2.953e-6, -5.019e-5
0.365, 2.953e-6, -5.014e-5
0.355, 2.953e-6, -5.008e-5
0.345, 2.953e-6, -5.002e-5
0.335, 2.953e-6, -4.996e-5
0.325, 2.953e-6, -4.990e-5
0.315, 2.953e-6, -4.984e-5
0.305, 2.953e-6, -4.978e-5
0.295, 2.953e-6, -4.972e-5
0.285, 2.953e-6, -4.966e-5
0.275, 2.953e-6, -4.960e-5
0.265, 2.953e-6, -4.955e-5
0.255, 2.985e-6, -4.949e-5
0.245, 2.861e-6, -4.943e-5
0.235, 2.861e-6, -4.937e-5
0.225, 2.892e-6, -4.931e-5
0.215, 2.768e-6, -4.926e-5
0.205, 2.892e-6, -4.920e-5
0.195, 2.953e-6, -4.914e-5
0.185, 2.953e-6, -4.908e-5
0.175, 2.985e-6, -4.902e-5
0.165, 3.046e-6, -4.896e-5
0.155, 3.261e-6, -4.890e-5
0.145, 3.384e-6, -4.883e-5
0.135, 3.630e-6, -4.876e-5
0.125, 3.877e-6, -4.868e-5
0.115, 4.123e-6, -4.860e-5
0.105, 4.554e-6, -4.850e-5
0.095, 4.954e-6, -4.841e-5
0.085, 5.416e-6, -4.830e-5
0.075, 5.939e-6, -4.818e-5
0.065, 6.647e-6, -4.805e-5
0.055, 7.294e-6, -4.790e-5
0.045, 8.002e-6, -4.774e-5
0.035, 8.771e-6, -4.756e-5
0.025, 9.541e-6, -4.737e-5
0.015, 1.028e-5, -4.717e-5
0.005, 1.096e-5, -4.695e-5
0.005, 6.462e-6, -4.682e-5
0.015, 4.339e-6, -4.673e-5
0.025, 3.138e-6, -4.667e-5
0.035, 2.245e-6, -4.662e-5
0.045, 1.507e-6, -4.659e-5
0.055, 8.597e-7, -4.658e-5
0.065, 3.054e-7, -4.657e-5
0.075, -3.251e-8, -4.657e-5
0.085, -4.943e-7, -4.658e-5
0.095, -8.021e-7, -4.660e-5
0.105, -1.049e-6, -4.662e-5
0.115, -1.325e-6, -4.665e-5
0.125, -1.542e-6, -4.668e-5
0.135, -1.664e-6, -4.671e-5
0.145, -1.757e-6, -4.674e-5
0.155, -1.972e-6, -4.678e-5
0.165, -1.972e-6, -4.682e-5
0.175, -2.033e-6, -4.686e-5
0.185, -2.126e-6, -4.691e-5
0.195, -2.095e-6, -4.695e-5
0.205, -2.280e-6, -4.699e-5
0.215, -2.280e-6, -4.704e-5
0.225, -2.280e-6, -4.709e-5
0.235, -2.280e-6, -4.713e-5
0.245, -2.311e-6, -4.718e-5
0.255, -2.403e-6, -4.723e-5
0.265, -2.403e-6, -4.727e-5
0.275, -2.465e-6, -4.732e-5
0.285, -2.495e-6, -4.737e-5
0.295, -2.557e-6, -4.742e-5
0.305, -2.495e-6, -4.747e-5
0.315, -2.495e-6, -4.752e-5
0.325, -2.588e-6, -4.758e-5
0.335, -2.557e-6, -4.763e-5
0.345, -2.588e-6, -4.768e-5
0.355, -2.588e-6, -4.773e-5
0.365, -2.588e-6, -4.778e-5
0.375, -2.588e-6, -4.783e-5
0.385, -2.588e-6, -4.789e-5
0.395, -2.649e-6, -4.794e-5
0.405, -2.742e-6, -4.799e-5
0.415, -2.864e-6, -4.805e-5
0.425, -2.896e-6, -4.811e-5
0.435, -2.896e-6, -4.817e-5
0.445, -2.896e-6, -4.822e-5
0.455, -3.050e-6, -4.829e-5
0.465, -2.988e-6, -4.834e-5
0.475, -2.896e-6, -4.840e-5
0.485, -2.927e-6, -4.846e-5
0.495, -2.896e-6, -4.852e-5
0.505, -2.896e-6, -4.858e-5
0.515, -2.896e-6, -4.864e-5
0.525, -2.896e-6, -4.869e-5
0.535, -2.896e-6, -4.875e-5
0.545, -2.803e-6, -4.881e-5
0.555, -2.773e-6, -4.886e-5
0.565, -2.742e-6, -4.892e-5
0.575, -2.649e-6, -4.897e-5
0.585, -2.588e-6, -4.902e-5
0.595, -2.588e-6, -4.907e-5
0.605, -2.588e-6, -4.913e-5
0.615, -2.588e-6, -4.918e-5
0.625, -2.557e-6, -4.923e-5
0.635, -2.526e-6, -4.928e-5
0.645, -2.557e-6, -4.933e-5
0.655, -2.434e-6, -4.938e-5
0.665, -2.495e-6, -4.943e-5
0.675, -2.341e-6, -4.948e-5
0.685, -2.311e-6, -4.952e-5
0.695, -2.280e-6, -4.957e-5
0.705, -2.280e-6, -4.961e-5
0.715, -2.280e-6, -4.966e-5
0.725, -2.280e-6, -4.970e-5
0.735, -2.280e-6, -4.975e-5
0.745, -2.280e-6, -4.980e-5
0.755, -2.280e-6, -4.984e-5
0.765, -2.280e-6, -4.989e-5
0.775, -2.280e-6, -4.993e-5
0.785, -2.280e-6, -4.998e-5
0.795, -2.280e-6, -5.002e-5
0.805, -2.280e-6, -5.007e-5
0.815, -2.526e-6, -5.012e-5
0.825, -2.588e-6, -5.017e-5
0.835, -2.803e-6, -5.023e-5
0.845, -3.081e-6, -5.029e-5
0.855, -3.480e-6, -5.036e-5
0.865, -4.096e-6, -5.044e-5
0.875, -4.897e-6, -5.054e-5
0.885, -5.881e-6, -5.066e-5
0.895, -6.959e-6, -5.080e-5
0.905, -7.698e-6, -5.095e-5
0.915, -8.068e-6, -5.111e-5
0.925, -7.606e-6, -5.126e-5
0.935, -6.712e-6, -5.140e-5
0.945, -5.789e-6, -5.151e-5
0.955, -4.989e-6, -5.161e-5
0.965, -4.620e-6, -5.170e-5
0.975, -4.373e-6, -5.179e-5
0.985, -4.127e-6, -5.187e-5
0.995, -4.127e-6, -5.196e-5
1.005, -4.066e-6, -5.204e-5
1.015, -3.912e-6, -5.212e-5
1.025, -3.819e-6, -5.219e-5
1.035, -3.819e-6, -5.227e-5
1.045, -3.850e-6, -5.235e-5
1.055, -4.004e-6, -5.243e-5
1.065, -4.281e-6, -5.251e-5
1.075, -5.019e-6, -5.261e-5
1.085, -6.866e-6, -5.275e-5
1.095, -1.201e-5, -5.299e-5
1.105, -2.500e-5, -5.349e-5
1.115, -4.396e-5, -5.437e-5
1.125, -5.889e-5, -5.555e-5
1.135, -6.800e-5, -5.691e-5
1.145, -7.311e-5, -5.837e-5
1.155, -7.554e-5, -5.988e-5
1.165, -7.533e-5, -6.139e-5
1.175, -7.361e-5, -6.286e-5
1.185, -7.185e-5, -6.430e-5
1.195, -7.037e-5, -6.570e-5
1.205, -6.902e-5, -6.708e-5
1.215, -6.770e-5, -6.844e-5
1.225, -6.606e-5, -6.976e-5
1.235, -6.412e-5, -7.104e-5
1.245, -6.197e-5, -7.228e-5
1.255, -6.006e-5, -7.348e-5
1.265, -5.831e-5, -7.465e-5
1.275, -5.698e-5, -7.579e-5
1.285, -5.590e-5, -7.691e-5
1.295, -5.504e-5, -7.801e-5
1.305, -5.437e-5, -7.909e-5
1.315, -5.363e-5, -8.017e-5
1.325, -5.267e-5, -8.122e-5
1.335, -5.129e-5, -8.225e-5
1.345, -4.901e-5, -8.323e-5
1.355, -4.572e-5, -8.414e-5
1.365, -4.196e-5, -8.498e-5
1.375, -3.845e-5, -8.575e-5
1.385, -3.571e-5, -8.646e-5
1.395, -3.377e-5, -8.714e-5
1.405, -3.236e-5, -8.779e-5
1.415, -3.134e-5, -8.841e-5
1.425, -3.069e-5, -8.903e-5
1.435, -3.014e-5, -8.963e-5
1.445, -2.999e-5, -9.023e-5
1.455, -2.983e-5, -9.083e-5
1.465, -2.995e-5, -9.142e-5
1.475, -3.011e-5, -9.203e-5
1.485, -3.051e-5, -9.264e-5
1.495, -3.106e-5, -9.326e-5
1.505, -3.171e-5, -9.389e-5
1.515, -3.257e-5, -9.454e-5
1.525, -3.356e-5, -9.521e-5
1.535, -3.482e-5, -9.591e-5
1.545, -3.605e-5, -9.663e-5
1.555, -3.753e-5, -9.738e-5
1.565, -3.937e-5, -9.817e-5
1.575, -4.134e-5, -9.900e-5
1.585, -4.362e-5, -9.987e-5
1.595, -4.624e-5, -1.008e-4
1.595, -4.018e-5, -1.016e-4
1.585, -2.940e-5, -1.022e-4
1.575, -2.204e-5, -1.026e-4
1.565, -1.684e-5, -1.030e-4
1.555, -1.315e-5, -1.032e-4
1.545, -1.031e-5, -1.034e-4
1.535, -8.160e-6, -1.036e-4
1.525, -6.467e-6, -1.037e-4
1.515, -5.143e-6, -1.038e-4
1.505, -4.127e-6, -1.039e-4
1.495, -3.296e-6, -1.040e-4
1.485, -2.680e-6, -1.040e-4
1.475, -2.126e-6, -1.041e-4
1.465, -1.633e-6, -1.041e-4
1.455, -1.325e-6, -1.041e-4
1.445, -9.560e-7, -1.042e-4
1.435, -7.408e-7, -1.042e-4
1.425, -4.943e-7, -1.042e-4
1.415, -4.017e-7, -1.042e-4
1.405, -1.251e-7, -1.042e-4
1.395, -9.384e-8, -1.042e-4
1.385, 1.214e-7, -1.042e-4
1.375, 1.827e-7, -1.042e-4
1.365, 2.441e-7, -1.042e-4
1.355, 4.292e-7, -1.042e-4
1.345, 4.906e-7, -1.042e-4
1.335, 4.906e-7, -1.041e-4
1.325, 5.218e-7, -1.041e-4
1.315, 5.519e-7, -1.041e-4
1.305, 7.671e-7, -1.041e-4
1.295, 7.984e-7, -1.041e-4
1.285, 7.984e-7, -1.041e-4
1.275, 8.297e-7, -1.041e-4
1.265, 8.597e-7, -1.040e-4
1.255, 1.014e-6, -1.040e-4
1.245, 1.106e-6, -1.040e-4
1.235, 1.106e-6, -1.040e-4
1.225, 1.138e-6, -1.040e-4
1.215, 1.199e-6, -1.039e-4
1.205, 1.260e-6, -1.039e-4
1.195, 1.414e-6, -1.039e-4
1.185, 1.414e-6, -1.039e-4
1.175, 1.414e-6, -1.038e-4
1.165, 1.691e-6, -1.038e-4
1.155, 1.691e-6, -1.038e-4
1.145, 1.722e-6, -1.037e-4
1.135, 1.937e-6, -1.037e-4
1.125, 2.030e-6, -1.036e-4
1.115, 2.184e-6, -1.036e-4
1.105, 2.306e-6, -1.036e-4
1.095, 2.460e-6, -1.035e-4
1.085, 2.645e-6, -1.035e-4
1.075, 2.953e-6, -1.034e-4
1.065, 3.138e-6, -1.033e-4
1.055, 3.446e-6, -1.033e-4
1.045, 3.723e-6, -1.032e-4
1.035, 4.092e-6, -1.031e-4
1.025, 4.554e-6, -1.030e-4
1.015, 5.077e-6, -1.029e-4
1.005, 5.693e-6, -1.028e-4
0.995, 6.339e-6, -1.027e-4
0.985, 7.140e-6, -1.025e-4
0.975, 8.063e-6, -1.024e-4
0.965, 9.295e-6, -1.022e-4
0.955, 1.068e-5, -1.020e-4
0.945, 1.247e-5, -1.017e-4
0.935, 1.459e-5, -1.014e-4
0.925, 1.736e-5, -1.011e-4
0.915, 2.093e-5, -1.007e-4
0.905, 2.552e-5, -1.002e-4
0.895, 3.174e-5, -9.952e-5
0.885, 4.020e-5, -9.871e-5
0.875, 5.221e-5, -9.767e-5
0.865, 6.886e-5, -9.629e-5
0.855, 9.210e-5, -9.445e-5
0.845, 1.229e-4, -9.199e-5
0.835, 1.612e-4, -8.876e-5
0.825, 2.019e-4, -8.473e-5
0.815, 2.338e-4, -8.005e-5
0.805, 2.433e-4, -7.519e-5
0.795, 2.246e-4, -7.069e-5
0.785, 1.850e-4, -6.699e-5
0.775, 1.386e-4, -6.422e-5
0.765, 9.968e-5, -6.223e-5
0.755, 7.308e-5, -6.077e-5
0.745, 5.624e-5, -5.964e-5
0.735, 4.457e-5, -5.875e-5
0.725, 3.571e-5, -5.804e-5
0.715, 2.856e-5, -5.747e-5
0.705, 2.259e-5, -5.701e-5
0.695, 1.764e-5, -5.666e-5
0.685, 1.363e-5, -5.639e-5
0.675, 1.037e-5, -5.618e-5
0.665, 7.848e-6, -5.602e-5
0.655, 6.124e-6, -5.590e-5
0.645, 4.954e-6, -5.580e-5
0.635, 4.307e-6, -5.572e-5
0.625, 3.846e-6, -5.564e-5
0.615, 3.662e-6, -5.557e-5
0.605, 3.508e-6, -5.550e-5
0.595, 3.322e-6, -5.543e-5
0.585, 3.261e-6, -5.536e-5
0.575, 3.230e-6, -5.530e-5
0.565, 3.107e-6, -5.524e-5
0.555, 3.046e-6, -5.518e-5
0.545, 2.953e-6, -5.512e-5
0.535, 2.985e-6, -5.506e-5
0.525, 2.953e-6, -5.500e-5
0.515, 2.953e-6, -5.494e-5
0.505, 2.953e-6, -5.488e-5
0.495, 2.953e-6, -5.482e-5
0.485, 2.953e-6, -5.476e-5
0.475, 2.953e-6, -5.470e-5
0.465, 2.953e-6, -5.464e-5
0.455, 2.953e-6, -5.459e-5
0.445, 2.953e-6, -5.453e-5
0.435, 2.953e-6, -5.447e-5
0.425, 2.953e-6, -5.441e-5
0.415, 2.953e-6, -5.435e-5
0.405, 2.985e-6, -5.429e-5
0.395, 2.953e-6, -5.423e-5
0.385, 2.953e-6, -5.417e-5
0.375, 2.953e-6, -5.411e-5
0.365, 2.953e-6, -5.405e-5
0.355, 2.953e-6, -5.399e-5
0.345, 2.953e-6, -5.393e-5
0.335, 2.985e-6, -5.388e-5
0.325, 2.953e-6, -5.382e-5
0.315, 2.953e-6, -5.376e-5
0.305, 2.953e-6, -5.370e-5
0.295, 2.953e-6, -5.364e-5
0.285, 2.953e-6, -5.358e-5
0.275, 2.922e-6, -5.352e-5
0.265, 2.953e-6, -5.346e-5
0.255, 2.953e-6, -5.340e-5
0.245, 2.831e-6, -5.335e-5
0.235, 2.707e-6, -5.329e-5
0.225, 2.831e-6, -5.324e-5
0.215, 2.831e-6, -5.318e-5
0.205, 2.922e-6, -5.312e-5
0.195, 2.922e-6, -5.306e-5
0.185, 2.953e-6, -5.300e-5
0.175, 2.985e-6, -5.294e-5
0.165, 3.076e-6, -5.288e-5
0.155, 3.261e-6, -5.282e-5
0.145, 3.415e-6, -5.275e-5
0.135, 3.569e-6, -5.268e-5
0.125, 3.877e-6, -5.260e-5
0.115, 4.153e-6, -5.252e-5
0.105, 4.524e-6, -5.243e-5
0.095, 4.985e-6, -5.233e-5
0.085, 5.477e-6, -5.222e-5
0.075, 6.032e-6, -5.210e-5
0.065, 6.709e-6, -5.196e-5
0.055, 7.356e-6, -5.181e-5
0.045, 8.125e-6, -5.165e-5
0.035, 8.833e-6, -5.148e-5
0.025, 9.602e-6, -5.128e-5
0.015, 1.034e-5, -5.108e-5
0.005, 1.105e-5, -5.086e-5
0.005, 6.525e-6, -5.073e-5
0.015, 4.400e-6, -5.064e-5
0.025, 3.169e-6, -5.057e-5
0.035, 2.245e-6, -5.053e-5
0.045, 1.537e-6, -5.050e-5
0.055, 8.910e-7, -5.048e-5
0.065, 3.366e-7, -5.047e-5
0.075, -3.251e-8, -5.047e-5
0.085, -4.329e-7, -5.048e-5
0.095, -7.408e-7, -5.050e-5
0.105, -1.017e-6, -5.052e-5
0.115, -1.325e-6, -5.054e-5
0.125, -1.479e-6, -5.057e-5
0.135, -1.664e-6, -5.061e-5
0.145, -1.726e-6, -5.064e-5
0.155, -1.911e-6, -5.068e-5
0.165, -1.972e-6, -5.072e-5
0.175, -1.972e-6, -5.076e-5
0.185, -2.187e-6, -5.080e-5
0.195, -2.280e-6, -5.085e-5
0.205, -2.280e-6, -5.089e-5
0.215, -2.249e-6, -5.094e-5
0.225, -2.280e-6, -5.098e-5
0.235, -2.280e-6, -5.103e-5
0.245, -2.280e-6, -5.108e-5
0.255, -2.341e-6, -5.112e-5
0.265, -2.403e-6, -5.117e-5
0.275, -2.403e-6, -5.122e-5
0.285, -2.434e-6, -5.127e-5
0.295, -2.465e-6, -5.132e-5
0.305, -2.465e-6, -5.137e-5
0.315, -2.557e-6, -5.142e-5
0.325, -2.557e-6, -5.147e-5
0.335, -2.557e-6, -5.152e-5
0.345, -2.588e-6, -5.157e-5
0.355, -2.588e-6, -5.162e-5
0.365, -2.588e-6, -5.167e-5
0.375, -2.588e-6, -5.173e-5
0.385, -2.588e-6, -5.178e-5
0.395, -2.588e-6, -5.183e-5
0.405, -2.680e-6, -5.188e-5
0.415, -2.803e-6, -5.194e-5
0.425, -2.864e-6, -5.200e-5
0.435, -2.896e-6, -5.206e-5
0.445, -2.896e-6, -5.211e-5
0.455, -2.927e-6, -5.217e-5
0.465, -2.957e-6, -5.223e-5
0.475, -2.896e-6, -5.229e-5
0.485, -2.896e-6, -5.235e-5
0.495, -2.896e-6, -5.240e-5
0.505, -2.864e-6, -5.246e-5
0.515, -2.896e-6, -5.252e-5
0.525, -2.864e-6, -5.258e-5
0.535, -2.834e-6, -5.263e-5
0.545, -2.773e-6, -5.269e-5
0.555, -2.710e-6, -5.274e-5
0.565, -2.649e-6, -5.280e-5
0.575, -2.619e-6, -5.285e-5
0.585, -2.588e-6, -5.290e-5
0.595, -2.588e-6, -5.295e-5
0.605, -2.588e-6, -5.300e-5
0.615, -2.557e-6, -5.305e-5
0.625, -2.588e-6, -5.311e-5
0.635, -2.557e-6, -5.316e-5
0.645, -2.557e-6, -5.321e-5
0.655, -2.495e-6, -5.326e-5
0.665, -2.403e-6, -5.331e-5
0.675, -2.373e-6, -5.335e-5
0.685, -2.311e-6, -5.340e-5
0.695, -2.280e-6, -5.345e-5
0.705, -2.280e-6, -5.349e-5
0.715, -2.280e-6, -5.354e-5
0.725, -2.280e-6, -5.358e-5
0.735, -2.280e-6, -5.363e-5
0.745, -2.280e-6, -5.367e-5
0.755, -2.249e-6, -5.372e-5
0.765, -2.280e-6, -5.376e-5
0.775, -2.280e-6, -5.381e-5
0.785, -2.280e-6, -5.386e-5
0.795, -2.280e-6, -5.390e-5
0.805, -2.311e-6, -5.395e-5
0.815, -2.403e-6, -5.400e-5
0.825, -2.588e-6, -5.405e-5
0.835, -2.742e-6, -5.410e-5
0.845, -2.957e-6, -5.416e-5
0.855, -3.357e-6, -5.423e-5
0.865, -3.912e-6, -5.431e-5
0.875, -4.681e-6, -5.440e-5
0.885, -5.697e-6, -5.451e-5
0.895, -6.621e-6, -5.465e-5
0.905, -7.482e-6, -5.480e-5
0.915, -7.790e-6, -5.495e-5
0.925, -7.391e-6, -5.510e-5
0.935, -6.651e-6, -5.523e-5
0.945, -5.727e-6, -5.535e-5
0.955, -5.082e-6, -5.545e-5
0.965, -4.557e-6, -5.554e-5
0.975, -4.373e-6, -5.563e-5
0.985, -4.127e-6, -5.571e-5
0.995, -4.127e-6, -5.579e-5
1.005, -4.066e-6, -5.587e-5
1.015, -3.942e-6, -5.595e-5
1.025, -3.912e-6, -5.603e-5
1.035, -3.819e-6, -5.611e-5
1.045, -3.819e-6, -5.618e-5
1.055, -3.942e-6, -5.626e-5
1.065, -4.250e-6, -5.635e-5
1.075, -4.865e-6, -5.645e-5
1.085, -6.651e-6, -5.658e-5
1.095, -1.142e-5, -5.681e-5
1.105, -2.389e-5, -5.728e-5
1.115, -4.285e-5, -5.814e-5
1.125, -5.843e-5, -5.931e-5
1.135, -6.800e-5, -6.067e-5
1.145, -7.336e-5, -6.214e-5
1.155, -7.613e-5, -6.366e-5
1.165, -7.595e-5, -6.518e-5
1.175, -7.413e-5, -6.666e-5
1.185, -7.228e-5, -6.811e-5
1.195, -7.065e-5, -6.952e-5
1.205, -6.936e-5, -7.091e-5
1.215, -6.797e-5, -7.227e-5
1.225, -6.625e-5, -7.359e-5
1.235, -6.425e-5, -7.488e-5
1.245, -6.209e-5, -7.612e-5
1.255, -6.009e-5, -7.732e-5
1.265, -5.834e-5, -7.849e-5
1.275, -5.692e-5, -7.963e-5
1.285, -5.581e-5, -8.074e-5
1.295, -5.489e-5, -8.184e-5
1.305, -5.415e-5, -8.292e-5
1.315, -5.350e-5, -8.399e-5
1.325, -5.258e-5, -8.504e-5
1.335, -5.116e-5, -8.607e-5
1.345, -4.892e-5, -8.705e-5
1.355, -4.575e-5, -8.796e-5
1.365, -4.199e-5, -8.880e-5
1.375, -3.845e-5, -8.957e-5
1.385, -3.568e-5, -9.028e-5
1.395, -3.374e-5, -9.096e-5
1.405, -3.229e-5, -9.160e-5
1.415, -3.128e-5, -9.223e-5
1.425, -3.054e-5, -9.284e-5
1.435, -3.008e-5, -9.344e-5
1.445, -2.977e-5, -9.404e-5
1.455, -2.968e-5, -9.463e-5
1.465, -2.977e-5, -9.523e-5
1.475, -3.002e-5, -9.583e-5
1.485, -3.039e-5, -9.643e-5
1.495, -3.088e-5, -9.705e-5
1.505, -3.152e-5, -9.768e-5
1.515, -3.236e-5, -9.833e-5
1.525, -3.334e-5, -9.900e-5
1.535, -3.457e-5, -9.969e-5
1.545, -3.590e-5, -1.004e-4
1.555, -3.743e-5, -1.012e-4
1.565, -3.916e-5, -1.019e-4
1.575, -4.119e-5, -1.028e-4
1.585, -4.347e-5, -1.036e-4
1.595, -4.593e-5, -1.045e-4
1.595, -3.993e-5, -1.053e-4
1.585, -2.922e-5, -1.059e-4
1.575, -2.195e-5, -1.064e-4
1.565, -1.675e-5, -1.067e-4
1.555, -1.296e-5, -1.070e-4
1.545, -1.019e-5, -1.072e-4
1.535, -8.036e-6, -1.073e-4
1.525, -6.404e-6, -1.075e-4
1.515, -5.112e-6, -1.076e-4
1.505, -4.066e-6, -1.076e-4
1.495, -3.265e-6, -1.077e-4
1.485, -2.649e-6, -1.078e-4
1.475, -2.095e-6, -1.078e-4
1.465, -1.633e-6, -1.078e-4
1.455, -1.264e-6, -1.079e-4
1.445, -1.017e-6, -1.079e-4
1.435, -6.795e-7, -1.079e-4
1.425, -4.642e-7, -1.079e-4
1.415, -3.103e-7, -1.079e-4
1.405, -1.251e-7, -1.079e-4
1.395, -3.251e-8, -1.079e-4
1.385, 1.214e-7, -1.079e-4
1.375, 1.827e-7, -1.079e-4
1.365, 2.753e-7, -1.079e-4
1.355, 4.292e-7, -1.079e-4
1.345, 4.906e-7, -1.079e-4
1.335, 4.906e-7, -1.079e-4
1.325, 4.906e-7, -1.079e-4
1.315, 5.218e-7, -1.079e-4
1.305, 7.671e-7, -1.078e-4
1.295, 7.984e-7, -1.078e-4
1.285, 7.984e-7, -1.078e-4
1.275, 8.297e-7, -1.078e-4
1.265, 8.910e-7, -1.078e-4
1.255, 9.836e-7, -1.078e-4
1.245, 1.075e-6, -1.077e-4
1.235, 1.106e-6, -1.077e-4
1.225, 1.168e-6, -1.077e-4
1.215, 1.260e-6, -1.077e-4
1.205, 1.321e-6, -1.076e-4
1.195, 1.414e-6, -1.076e-4
1.185, 1.414e-6, -1.076e-4
1.175, 1.445e-6, -1.075e-4
1.165, 1.599e-6, -1.075e-4
1.155, 1.722e-6, -1.075e-4
1.145, 1.753e-6, -1.074e-4
1.135, 1.907e-6, -1.074e-4
1.125, 2.030e-6, -1.074e-4
1.115, 2.152e-6, -1.073e-4
1.105, 2.338e-6, -1.073e-4
1.095, 2.460e-6, -1.072e-4
1.085, 2.677e-6, -1.072e-4
1.075, 2.953e-6, -1.071e-4
1.065, 3.230e-6, -1.071e-4
1.055, 3.446e-6, -1.070e-4
1.045, 3.754e-6, -1.069e-4
1.035, 4.153e-6, -1.068e-4
1.025, 4.646e-6, -1.067e-4
1.015, 5.108e-6, -1.066e-4
1.005, 5.724e-6, -1.065e-4
0.995, 6.401e-6, -1.064e-4
0.985, 7.232e-6, -1.062e-4
0.975, 8.186e-6, -1.061e-4
0.965, 9.387e-6, -1.059e-4
0.955, 1.090e-5, -1.057e-4
0.945, 1.259e-5, -1.054e-4
0.935, 1.490e-5, -1.051e-4
0.925, 1.761e-5, -1.048e-4
0.915, 2.130e-5, -1.043e-4
0.905, 2.610e-5, -1.038e-4
0.895, 3.251e-5, -1.032e-4
0.885, 4.128e-5, -1.023e-4
0.875, 5.359e-5, -1.013e-4
0.865, 7.092e-5, -9.986e-5
0.855, 9.493e-5, -9.796e-5
0.845, 1.267e-4, -9.542e-5
0.835, 1.655e-4, -9.211e-5
0.825, 2.057e-4, -8.800e-5
0.815, 2.358e-4, -8.328e-5
0.805, 2.423e-4, -7.844e-5
0.795, 2.210e-4, -7.402e-5
0.785, 1.799e-4, -7.042e-5
0.775, 1.337e-4, -6.775e-5
0.765, 9.598e-5, -6.583e-5
0.755, 7.074e-5, -6.441e-5
0.745, 5.464e-5, -6.332e-5
0.735, 4.353e-5, -6.245e-5
0.725, 3.488e-5, -6.175e-5
0.715, 2.789e-5, -6.119e-5
0.705, 2.207e-5, -6.075e-5
0.695, 1.736e-5, -6.040e-5
0.685, 1.336e-5, -6.014e-5
0.675, 1.019e-5, -5.993e-5
0.665, 7.694e-6, -5.978e-5
0.655, 5.970e-6, -5.966e-5
0.645, 4.832e-6, -5.956e-5
0.635, 4.277e-6, -5.948e-5
0.625, 3.877e-6, -5.940e-5
0.615, 3.630e-6, -5.933e-5
0.605, 3.446e-6, -5.926e-5
0.595, 3.261e-6, -5.919e-5
0.585, 3.261e-6, -5.913e-5
0.575, 3.200e-6, -5.906e-5
0.565, 3.046e-6, -5.900e-5
0.555, 2.953e-6, -5.894e-5
0.545, 2.985e-6, -5.888e-5
0.535, 2.953e-6, -5.882e-5
0.525, 2.953e-6, -5.877e-5
0.515, 2.953e-6, -5.871e-5
0.505, 2.953e-6, -5.865e-5
0.495, 2.953e-6, -5.859e-5
0.485, 2.953e-6, -5.853e-5
0.475, 2.953e-6, -5.847e-5
0.465, 2.953e-6, -5.841e-5
0.455, 2.953e-6, -5.835e-5
0.445, 2.953e-6, -5.829e-5
0.435, 2.953e-6, -5.823e-5
0.425, 2.953e-6, -5.818e-5
0.415, 2.953e-6, -5.812e-5
0.405, 2.953e-6, -5.806e-5
0.395, 2.953e-6, -5.800e-5
0.385, 2.953e-6, -5.794e-5
0.375, 2.953e-6, -5.788e-5
0.365, 2.953e-6, -5.782e-5
0.355, 2.953e-6, -5.776e-5
0.345, 2.953e-6, -5.770e-5
0.335, 2.953e-6, -5.764e-5
0.325, 2.953e-6, -5.758e-5
0.315, 2.953e-6, -5.753e-5
0.305, 2.953e-6, -5.747e-5
0.295, 2.953e-6, -5.741e-5
0.285, 2.953e-6, -5.735e-5
0.275, 2.922e-6, -5.729e-5
0.265, 2.953e-6, -5.723e-5
0.255, 2.922e-6, -5.717e-5
0.245, 2.831e-6, -5.712e-5
0.235, 2.707e-6, -5.706e-5
0.225, 2.707e-6, -5.701e-5
0.215, 2.707e-6, -5.695e-5
0.205, 2.799e-6, -5.690e-5
0.195, 2.799e-6, -5.684e-5
0.185, 2.953e-6, -5.678e-5
0.175, 2.953e-6, -5.672e-5
0.165, 3.138e-6, -5.666e-5
0.155, 3.230e-6, -5.660e-5
0.145, 3.322e-6, -5.653e-5
0.135, 3.630e-6, -5.646e-5
0.125, 3.908e-6, -5.638e-5
0.115, 4.216e-6, -5.629e-5
0.105, 4.554e-6, -5.620e-5
0.095, 4.985e-6, -5.610e-5
0.085, 5.509e-6, -5.599e-5
0.075, 6.124e-6, -5.587e-5
0.065, 6.771e-6, -5.574e-5
0.055, 7.417e-6, -5.559e-5
0.045, 8.156e-6, -5.542e-5
0.035, 8.956e-6, -5.524e-5
0.025, 9.726e-6, -5.505e-5
0.015, 1.043e-5, -5.484e-5
0.005, 1.114e-5, -5.462e-5
0.005, 6.647e-6, -5.449e-5
0.015, 4.461e-6, -5.440e-5
0.025, 3.261e-6, -5.433e-5
0.035, 2.276e-6, -5.429e-5
0.045, 1.507e-6, -5.426e-5
0.055, 9.836e-7, -5.424e-5
0.065, 3.366e-7, -5.423e-5
0.075, -3.251e-8, -5.423e-5
0.085, -4.329e-7, -5.424e-5
0.095, -7.720e-7, -5.425e-5
0.105, -1.017e-6, -5.427e-5
0.115, -1.264e-6, -5.430e-5
0.125, -1.449e-6, -5.433e-5
0.135, -1.664e-6, -5.436e-5
0.145, -1.849e-6, -5.440e-5
0.155, -1.941e-6, -5.444e-5
0.165, -1.972e-6, -5.448e-5
0.175, -2.033e-6, -5.452e-5
0.185, -2.065e-6, -5.456e-5
0.195, -2.249e-6, -5.460e-5
0.205, -2.280e-6, -5.465e-5
0.215, -2.249e-6, -5.469e-5
0.225, -2.280e-6, -5.474e-5
0.235, -2.280e-6, -5.479e-5
0.245, -2.280e-6, -5.483e-5
0.255, -2.311e-6, -5.488e-5
0.265, -2.341e-6, -5.492e-5
0.275, -2.403e-6, -5.497e-5
0.285, -2.465e-6, -5.502e-5
0.295, -2.465e-6, -5.507e-5
0.305, -2.495e-6, -5.512e-5
0.315, -2.403e-6, -5.517e-5
0.325, -2.557e-6, -5.522e-5
0.335, -2.588e-6, -5.527e-5
0.345, -2.557e-6, -5.532e-5
0.355, -2.588e-6, -5.537e-5
0.365, -2.588e-6, -5.543e-5
0.375, -2.588e-6, -5.548e-5
0.385, -2.588e-6, -5.553e-5
0.395, -2.619e-6, -5.558e-5
0.405, -2.649e-6, -5.564e-5
0.415, -2.773e-6, -5.569e-5
0.425, -2.834e-6, -5.575e-5
0.435, -2.896e-6, -5.581e-5
0.445, -2.896e-6, -5.586e-5
0.455, -2.896e-6, -5.592e-5
0.465, -2.896e-6, -5.598e-5
0.475, -2.896e-6, -5.604e-5
0.485, -2.896e-6, -5.610e-5
0.495, -2.896e-6, -5.615e-5
0.505, -2.773e-6, -5.621e-5
0.515, -2.864e-6, -5.627e-5
0.525, -2.864e-6, -5.632e-5
0.535, -2.773e-6, -5.638e-5
0.545, -2.773e-6, -5.643e-5
0.555, -2.619e-6, -5.649e-5
0.565, -2.588e-6, -5.654e-5
0.575, -2.588e-6, -5.659e-5
0.585, -2.588e-6, -5.664e-5
0.595, -2.588e-6, -5.669e-5
0.605, -2.588e-6, -5.675e-5
0.615, -2.557e-6, -5.680e-5
0.625, -2.557e-6, -5.685e-5
0.635, -2.465e-6, -5.690e-5
0.645, -2.465e-6, -5.695e-5
0.655, -2.434e-6, -5.699e-5
0.665, -2.403e-6, -5.704e-5
0.675, -2.280e-6, -5.709e-5
0.685, -2.280e-6, -5.713e-5
0.695, -2.280e-6, -5.718e-5
0.705, -2.280e-6, -5.723e-5
0.715, -2.280e-6, -5.727e-5
0.725, -2.280e-6, -5.732e-5
0.735, -2.280e-6, -5.736e-5
0.745, -2.280e-6, -5.741e-5
0.755, -2.280e-6, -5.745e-5
0.765, -2.249e-6, -5.750e-5
0.775, -2.280e-6, -5.754e-5
0.785, -2.280e-6, -5.759e-5
0.795, -2.280e-6, -5.763e-5
0.805, -2.280e-6, -5.768e-5
0.815, -2.373e-6, -5.773e-5
0.825, -2.557e-6, -5.778e-5
0.835, -2.649e-6, -5.783e-5
0.845, -2.927e-6, -5.789e-5
0.855, -3.296e-6, -5.796e-5
0.865, -3.788e-6, -5.803e-5
0.875, -4.557e-6, -5.812e-5
0.885, -5.420e-6, -5.823e-5
0.895, -6.436e-6, -5.836e-5
0.905, -7.267e-6, -5.851e-5
0.915, -7.513e-6, -5.866e-5
0.925, -7.328e-6, -5.880e-5
0.935, -6.558e-6, -5.893e-5
0.945, -5.697e-6, -5.905e-5
0.955, -5.019e-6, -5.915e-5
0.965, -4.620e-6, -5.924e-5
0.975, -4.373e-6, -5.933e-5
0.985, -4.127e-6, -5.941e-5
0.995, -4.127e-6, -5.949e-5
1.005, -4.034e-6, -5.957e-5
1.015, -3.880e-6, -5.965e-5
1.025, -3.850e-6, -5.973e-5
1.035, -3.850e-6, -5.981e-5
1.045, -3.850e-6, -5.988e-5
1.055, -4.004e-6, -5.996e-5
1.065, -4.220e-6, -6.005e-5
1.075, -4.897e-6, -6.014e-5
1.085, -6.528e-6, -6.028e-5
1.095, -1.093e-5, -6.049e-5
1.105, -2.275e-5, -6.095e-5
1.115, -4.181e-5, -6.179e-5
1.125, -5.794e-5, -6.294e-5
1.135, -6.797e-5, -6.430e-5
1.145, -7.364e-5, -6.578e-5
1.155, -7.659e-5, -6.731e-5
1.165, -7.656e-5, -6.884e-5
1.175, -7.478e-5, -7.033e-5
1.185, -7.281e-5, -7.179e-5
1.195, -7.102e-5, -7.321e-5
1.205, -6.966e-5, -7.460e-5
1.215, -6.819e-5, -7.597e-5
1.225, -6.646e-5, -7.730e-5
1.235, -6.443e-5, -7.859e-5
1.245, -6.219e-5, -7.983e-5
1.255, -6.012e-5, -8.103e-5
1.265, -5.834e-5, -8.220e-5
1.275, -5.686e-5, -8.334e-5
1.285, -5.563e-5, -8.445e-5
1.295, -5.483e-5, -8.555e-5
1.305, -5.406e-5, -8.663e-5
1.315, -5.335e-5, -8.769e-5
1.325, -5.246e-5, -8.874e-5
1.335, -5.110e-5, -8.976e-5
1.345, -4.882e-5, -9.074e-5
1.355, -4.572e-5, -9.166e-5
1.365, -4.202e-5, -9.250e-5
1.375, -3.848e-5, -9.327e-5
1.385, -3.568e-5, -9.398e-5
1.395, -3.368e-5, -9.465e-5
1.405, -3.220e-5, -9.530e-5
1.415, -3.125e-5, -9.592e-5
1.425, -3.045e-5, -9.653e-5
1.435, -2.995e-5, -9.713e-5
1.445, -2.971e-5, -9.772e-5
1.455, -2.965e-5, -9.832e-5
1.465, -2.968e-5, -9.891e-5
1.475, -2.992e-5, -9.951e-5
1.485, -3.017e-5, -1.001e-4
1.495, -3.079e-5, -1.007e-4
1.505, -3.146e-5, -1.014e-4
1.515, -3.226e-5, -1.020e-4
1.525, -3.328e-5, -1.027e-4
1.535, -3.439e-5, -1.034e-4
1.545, -3.571e-5, -1.041e-4
1.555, -3.722e-5, -1.048e-4
1.565, -3.904e-5, -1.056e-4
1.575, -4.101e-5, -1.064e-4
1.585, -4.322e-5, -1.073e-4
1.595, -4.584e-5, -1.082e-4
1.595, -3.974e-5, -1.090e-4
1.585, -2.903e-5, -1.096e-4
1.575, -2.177e-5, -1.100e-4
1.565, -1.666e-5, -1.103e-4
1.555, -1.293e-5, -1.106e-4
1.545, -1.010e-5, -1.108e-4
1.535, -8.006e-6, -1.110e-4
1.525, -6.343e-6, -1.111e-4
1.515, -5.082e-6, -1.112e-4
1.505, -4.066e-6, -1.113e-4
1.495, -3.235e-6, -1.113e-4
1.485, -2.619e-6, -1.114e-4
1.475, -2.095e-6, -1.114e-4
1.465, -1.572e-6, -1.115e-4
1.455, -1.264e-6, -1.115e-4
1.445, -9.873e-7, -1.115e-4
1.435, -7.095e-7, -1.115e-4
1.425, -4.642e-7, -1.115e-4
1.415, -3.103e-7, -1.115e-4
1.405, -1.251e-7, -1.115e-4
1.395, -2.451e-9, -1.115e-4
1.385, 1.515e-7, -1.115e-4
1.375, 1.827e-7, -1.115e-4
1.365, 2.140e-7, -1.115e-4
1.355, 3.980e-7, -1.115e-4
1.345, 4.906e-7, -1.115e-4
1.335, 4.906e-7, -1.115e-4
1.325, 5.218e-7, -1.115e-4
1.315, 7.058e-7, -1.115e-4
1.305, 7.984e-7, -1.115e-4
1.295, 7.984e-7, -1.114e-4
1.285, 7.984e-7, -1.114e-4
1.275, 8.597e-7, -1.114e-4
1.265, 9.211e-7, -1.114e-4
1.255, 1.014e-6, -1.114e-4
1.245, 1.106e-6, -1.113e-4
1.235, 1.106e-6, -1.113e-4
1.225, 1.106e-6, -1.113e-4
1.215, 1.260e-6, -1.113e-4
1.205, 1.353e-6, -1.113e-4
1.195, 1.414e-6, -1.112e-4
1.185, 1.414e-6, -1.112e-4
1.175, 1.475e-6, -1.112e-4
1.165, 1.629e-6, -1.111e-4
1.155, 1.722e-6, -1.111e-4
1.145, 1.783e-6, -1.111e-4
1.135, 1.998e-6, -1.110e-4
1.125, 2.030e-6, -1.110e-4
1.115, 2.245e-6, -1.109e-4
1.105, 2.338e-6, -1.109e-4
1.095, 2.584e-6, -1.108e-4
1.085, 2.677e-6, -1.108e-4
1.075, 2.922e-6, -1.107e-4
1.065, 3.169e-6, -1.107e-4
1.055, 3.508e-6, -1.106e-4
1.045, 3.846e-6, -1.105e-4
1.035, 4.216e-6, -1.104e-4
1.025, 4.615e-6, -1.103e-4
1.015, 5.169e-6, -1.102e-4
1.005, 5.724e-6, -1.101e-4
0.995, 6.462e-6, -1.100e-4
0.985, 7.294e-6, -1.098e-4
0.975, 8.217e-6, -1.097e-4
0.965, 9.448e-6, -1.095e-4
0.955, 1.096e-5, -1.093e-4
0.945, 1.274e-5, -1.090e-4
0.935, 1.502e-5, -1.087e-4
0.925, 1.794e-5, -1.084e-4
0.915, 2.167e-5, -1.079e-4
0.905, 2.647e-5, -1.074e-4
0.895, 3.315e-5, -1.067e-4
0.885, 4.226e-5, -1.059e-4
0.875, 5.501e-5, -1.048e-4
0.865, 7.286e-5, -1.033e-4
0.855, 9.764e-5, -1.014e-4
0.845, 1.301e-4, -9.878e-5
0.835, 1.694e-4, -9.539e-5
0.825, 2.092e-4, -9.120e-5
0.815, 2.374e-4, -8.646e-5
0.805, 2.412e-4, -8.163e-5
0.795, 2.174e-4, -7.728e-5
0.785, 1.752e-4, -7.378e-5
0.775, 1.293e-4, -7.120e-5
0.765, 9.272e-5, -6.934e-5
0.755, 6.849e-5, -6.797e-5
0.745, 5.319e-5, -6.691e-5
0.735, 4.239e-5, -6.606e-5
0.725, 3.411e-5, -6.538e-5
0.715, 2.727e-5, -6.483e-5
0.705, 2.164e-5, -6.440e-5
0.695, 1.693e-5, -6.406e-5
0.685, 1.308e-5, -6.380e-5
0.675, 1.000e-5, -6.360e-5
0.665, 7.540e-6, -6.345e-5
0.655, 5.816e-6, -6.333e-5
0.645, 4.800e-6, -6.324e-5
0.635, 4.153e-6, -6.315e-5
0.625, 3.815e-6, -6.308e-5
0.615, 3.508e-6, -6.301e-5
0.605, 3.384e-6, -6.294e-5
0.595, 3.261e-6, -6.287e-5
0.585, 3.200e-6, -6.281e-5
0.575, 3.046e-6, -6.275e-5
0.565, 3.015e-6, -6.269e-5
0.555, 2.953e-6, -6.263e-5
0.545, 2.953e-6, -6.257e-5
0.535, 2.953e-6, -6.251e-5
0.525, 2.953e-6, -6.245e-5
0.515, 2.953e-6, -6.239e-5
0.505, 2.953e-6, -6.233e-5
0.495, 2.953e-6, -6.227e-5
0.485, 2.953e-6, -6.222e-5
0.475, 2.953e-6, -6.216e-5
0.465, 2.953e-6, -6.210e-5
0.455, 2.953e-6, -6.204e-5
0.445, 2.953e-6, -6.198e-5
0.435, 2.953e-6, -6.192e-5
0.425, 2.953e-6, -6.186e-5
0.415, 2.922e-6, -6.180e-5
0.405, 2.953e-6, -6.174e-5
0.395, 2.953e-6, -6.168e-5
0.385, 2.953e-6, -6.163e-5
0.375, 2.953e-6, -6.157e-5
0.365, 2.922e-6, -6.151e-5
0.355, 2.953e-6, -6.145e-5
0.345, 2.922e-6, -6.139e-5
0.335, 2.953e-6, -6.133e-5
0.325, 2.953e-6, -6.127e-5
0.315, 2.922e-6, -6.121e-5
0.305, 2.953e-6, -6.116e-5
0.295, 2.953e-6, -6.110e-5
0.285, 2.922e-6, -6.104e-5
0.275, 2.922e-6, -6.098e-5
0.265, 2.861e-6, -6.092e-5
0.255, 2.892e-6, -6.086e-5
0.245, 2.738e-6, -6.081e-5
0.235, 2.799e-6, -6.075e-5
0.225, 2.707e-6, -6.070e-5
0.215, 2.645e-6, -6.065e-5
0.205, 2.861e-6, -6.059e-5
0.195, 2.861e-6, -6.053e-5
0.185, 2.953e-6, -6.047e-5
0.175, 2.953e-6, -6.041e-5
0.165, 3.015e-6, -6.035e-5
0.155, 3.261e-6, -6.029e-5
0.145, 3.384e-6, -6.022e-5
0.135, 3.630e-6, -6.015e-5
0.125, 3.938e-6, -6.007e-5
0.115, 4.246e-6, -5.998e-5
0.105, 4.585e-6, -5.989e-5
0.095, 5.016e-6, -5.979e-5
0.085, 5.539e-6, -5.968e-5
0.075, 6.154e-6, -5.956e-5
0.065, 6.801e-6, -5.942e-5
0.055, 7.540e-6, -5.927e-5
0.045, 8.248e-6, -5.911e-5
0.035, 9.017e-6, -5.893e-5
0.025, 9.787e-6, -5.873e-5
0.015, 1.050e-5, -5.852e-5
0.005, 1.126e-5, -5.830e-5
0.005, 6.647e-6, -5.816e-5
0.015, 4.524e-6, -5.807e-5
0.025, 3.354e-6, -5.800e-5
0.035, 2.338e-6, -5.796e-5
0.045, 1.599e-6, -5.793e-5
0.055, 9.523e-7, -5.791e-5
0.065, 4.292e-7, -5.790e-5
0.075, -9.384e-8, -5.790e-5
0.085, -4.943e-7, -5.791e-5
0.095, -7.408e-7, -5.793e-5
0.105, -1.049e-6, -5.795e-5
0.115, -1.295e-6, -5.797e-5
0.125, -1.510e-6, -5.800e-5
0.135, -1.664e-6, -5.804e-5
0.145, -1.757e-6, -5.807e-5
0.155, -1.941e-6, -5.811e-5
0.165, -1.972e-6, -5.815e-5
0.175, -2.003e-6, -5.819e-5
0.185, -2.095e-6, -5.823e-5
0.195, -2.219e-6, -5.828e-5
0.205, -2.280e-6, -5.832e-5
0.215, -2.249e-6, -5.837e-5
0.225, -2.280e-6, -5.841e-5
0.235, -2.280e-6, -5.846e-5
0.245, -2.280e-6, -5.850e-5
0.255, -2.311e-6, -5.855e-5
0.265, -2.311e-6, -5.860e-5
0.275, -2.341e-6, -5.864e-5
0.285, -2.341e-6, -5.869e-5
0.295, -2.341e-6, -5.874e-5
0.305, -2.403e-6, -5.878e-5
0.315, -2.495e-6, -5.883e-5
0.325, -2.465e-6, -5.888e-5
0.335, -2.557e-6, -5.893e-5
0.345, -2.588e-6, -5.899e-5
0.355, -2.588e-6, -5.904e-5
0.365, -2.588e-6, -5.909e-5
0.375, -2.588e-6, -5.914e-5
0.385, -2.588e-6, -5.919e-5
0.395, -2.619e-6, -5.925e-5
0.405, -2.619e-6, -5.930e-5
0.415, -2.649e-6, -5.935e-5
0.425, -2.773e-6, -5.941e-5
0.435, -2.864e-6, -5.946e-5
0.445, -2.896e-6, -5.952e-5
0.455, -2.896e-6, -5.958e-5
0.465, -2.896e-6, -5.964e-5
0.475, -2.896e-6, -5.969e-5
0.485, -2.896e-6, -5.975e-5
0.495, -2.896e-6, -5.981e-5
0.505, -2.896e-6, -5.987e-5
0.515, -2.834e-6, -5.993e-5
0.525, -2.864e-6, -5.998e-5
0.535, -2.773e-6, -6.004e-5
0.545, -2.710e-6, -6.009e-5
0.555, -2.649e-6, -6.015e-5
0.565, -2.588e-6, -6.020e-5
0.575, -2.588e-6, -6.025e-5
0.585, -2.588e-6, -6.030e-5
0.595, -2.588e-6, -6.035e-5
0.605, -2.588e-6, -6.040e-5
0.615, -2.557e-6, -6.046e-5
0.625, -2.588e-6, -6.051e-5
0.635, -2.526e-6, -6.056e-5
0.645, -2.495e-6, -6.061e-5
0.655, -2.341e-6, -6.065e-5
0.665, -2.373e-6, -6.070e-5
0.675, -2.311e-6, -6.075e-5
0.685, -2.311e-6, -6.079e-5
0.695, -2.280e-6, -6.084e-5
0.705, -2.280e-6, -6.089e-5
0.715, -2.280e-6, -6.093e-5
0.725, -2.280e-6, -6.098e-5
0.735, -2.280e-6, -6.102e-5
0.745, -2.219e-6, -6.107e-5
0.755, -2.280e-6, -6.111e-5
0.765, -2.280e-6, -6.116e-5
0.775, -2.249e-6, -6.120e-5
0.785, -2.249e-6, -6.125e-5
0.795, -2.280e-6, -6.129e-5
0.805, -2.280e-6, -6.134e-5
0.815, -2.311e-6, -6.139e-5
0.825, -2.526e-6, -6.144e-5
0.835, -2.619e-6, -6.149e-5
0.845, -2.864e-6, -6.155e-5
0.855, -3.203e-6, -6.161e-5
0.865, -3.665e-6, -6.168e-5
0.875, -4.404e-6, -6.177e-5
0.885, -5.266e-6, -6.188e-5
0.895, -6.159e-6, -6.200e-5
0.905, -6.959e-6, -6.214e-5
0.915, -7.328e-6, -6.228e-5
0.925, -7.113e-6, -6.243e-5
0.935, -6.467e-6, -6.256e-5
0.945, -5.697e-6, -6.267e-5
0.955, -5.050e-6, -6.277e-5
0.965, -4.589e-6, -6.286e-5
0.975, -4.342e-6, -6.295e-5
0.985, -4.127e-6, -6.303e-5
0.995, -4.127e-6, -6.312e-5
1.005, -4.096e-6, -6.320e-5
1.015, -3.912e-6, -6.328e-5
1.025, -3.819e-6, -6.335e-5
1.035, -3.819e-6, -6.343e-5
1.045, -3.819e-6, -6.350e-5
1.055, -3.912e-6, -6.358e-5
1.065, -4.188e-6, -6.367e-5
1.075, -4.835e-6, -6.376e-5
1.085, -6.343e-6, -6.389e-5
1.095, -1.056e-5, -6.410e-5
1.105, -2.177e-5, -6.454e-5
1.115, -4.073e-5, -6.535e-5
1.125, -5.735e-5, -6.650e-5
1.135, -6.794e-5, -6.786e-5
1.145, -7.382e-5, -6.933e-5
1.155, -7.693e-5, -7.087e-5
1.165, -7.718e-5, -7.242e-5
1.175, -7.536e-5, -7.392e-5
1.185, -7.308e-5, -7.538e-5
1.195, -7.142e-5, -7.681e-5
1.205, -6.994e-5, -7.821e-5
1.215, -6.843e-5, -7.958e-5
1.225, -6.668e-5, -8.091e-5
1.235, -6.462e-5, -8.221e-5
1.245, -6.231e-5, -8.345e-5
1.255, -6.018e-5, -8.466e-5
1.265, -5.834e-5, -8.582e-5
1.275, -5.683e-5, -8.696e-5
1.285, -5.563e-5, -8.807e-5
1.295, -5.470e-5, -8.917e-5
1.305, -5.394e-5, -9.024e-5
1.315, -5.317e-5, -9.131e-5
1.325, -5.233e-5, -9.235e-5
1.335, -5.104e-5, -9.338e-5
1.345, -4.882e-5, -9.435e-5
1.355, -4.578e-5, -9.527e-5
1.365, -4.211e-5, -9.611e-5
1.375, -3.845e-5, -9.688e-5
1.385, -3.565e-5, -9.759e-5
1.395, -3.359e-5, -9.826e-5
1.405, -3.217e-5, -9.891e-5
1.415, -3.109e-5, -9.953e-5
1.425, -3.039e-5, -1.001e-4
1.435, -2.995e-5, -1.007e-4
1.445, -2.965e-5, -1.013e-4
1.455, -2.952e-5, -1.019e-4
1.465, -2.965e-5, -1.025e-4
1.475, -2.980e-5, -1.031e-4
1.485, -3.008e-5, -1.037e-4
1.495, -3.066e-5, -1.043e-4
1.505, -3.131e-5, -1.049e-4
1.515, -3.214e-5, -1.056e-4
1.525, -3.309e-5, -1.063e-4
1.535, -3.433e-5, -1.069e-4
1.545, -3.562e-5, -1.077e-4
1.555, -3.710e-5, -1.084e-4
1.565, -3.882e-5, -1.092e-4
1.575, -4.085e-5, -1.100e-4
1.585, -4.301e-5, -1.108e-4
1.595, -4.565e-5, -1.118e-4
1.595, -3.956e-5, -1.126e-4
1.585, -2.888e-5, -1.131e-4
1.575, -2.170e-5, -1.136e-4
1.565, -1.656e-5, -1.139e-4
1.555, -1.287e-5, -1.142e-4
1.545, -1.010e-5, -1.144e-4
1.535, -7.975e-6, -1.145e-4
1.525, -6.343e-6, -1.146e-4
1.515, -5.082e-6, -1.147e-4
1.505, -4.066e-6, -1.148e-4
1.495, -3.203e-6, -1.149e-4
1.485, -2.588e-6, -1.149e-4
1.475, -2.003e-6, -1.150e-4
1.465, -1.633e-6, -1.150e-4
1.455, -1.234e-6, -1.150e-4
1.445, -9.260e-7, -1.151e-4
1.435, -6.795e-7, -1.151e-4
1.425, -4.329e-7, -1.151e-4
1.415, -3.103e-7, -1.151e-4
1.405, -1.251e-7, -1.151e-4
1.395, 2.881e-8, -1.151e-4
1.385, 1.827e-7, -1.151e-4
1.375, 2.140e-7, -1.151e-4
1.365, 2.753e-7, -1.151e-4
1.355, 4.906e-7, -1.151e-4
1.345, 4.906e-7, -1.151e-4
1.335, 4.906e-7, -1.150e-4
1.325, 5.519e-7, -1.150e-4
1.315, 6.445e-7, -1.150e-4
1.305, 7.984e-7, -1.150e-4
1.295, 7.984e-7, -1.150e-4
1.285, 7.984e-7, -1.150e-4
1.275, 8.597e-7, -1.150e-4
1.265, 9.211e-7, -1.149e-4
1.255, 9.836e-7, -1.149e-4
1.245, 1.075e-6, -1.149e-4
1.235, 1.106e-6, -1.149e-4
1.225, 1.106e-6, -1.149e-4
1.215, 1.138e-6, -1.148e-4
1.205, 1.321e-6, -1.148e-4
1.195, 1.414e-6, -1.148e-4
1.185, 1.414e-6, -1.147e-4
1.175, 1.475e-6, -1.147e-4
1.165, 1.691e-6, -1.147e-4
1.155, 1.722e-6, -1.146e-4
1.145, 1.783e-6, -1.146e-4
1.135, 2.030e-6, -1.146e-4
1.125, 2.061e-6, -1.145e-4
1.115, 2.245e-6, -1.145e-4
1.105, 2.369e-6, -1.144e-4
1.095, 2.523e-6, -1.144e-4
1.085, 2.707e-6, -1.143e-4
1.075, 2.985e-6, -1.143e-4
1.065, 3.169e-6, -1.142e-4
1.055, 3.446e-6, -1.141e-4
1.045, 3.754e-6, -1.141e-4
1.035, 4.185e-6, -1.140e-4
1.025, 4.646e-6, -1.139e-4
1.015, 5.139e-6, -1.138e-4
1.005, 5.755e-6, -1.137e-4
0.995, 6.525e-6, -1.135e-4
0.985, 7.386e-6, -1.134e-4
0.975, 8.371e-6, -1.132e-4
0.965, 9.572e-6, -1.130e-4
0.955, 1.105e-5, -1.128e-4
0.945, 1.290e-5, -1.126e-4
0.935, 1.521e-5, -1.123e-4
0.925, 1.819e-5, -1.119e-4
0.915, 2.204e-5, -1.114e-4
0.905, 2.703e-5, -1.109e-4
0.895, 3.380e-5, -1.102e-4
0.885, 4.328e-5, -1.094e-4
0.875, 5.639e-5, -1.082e-4
0.865, 7.483e-5, -1.067e-4
0.855, 1.002e-4, -1.047e-4
0.845, 1.334e-4, -1.021e-4
0.835, 1.732e-4, -9.860e-5
0.825, 2.123e-4, -9.436e-5
0.815, 2.387e-4, -8.958e-5
0.805, 2.397e-4, -8.479e-5
0.795, 2.139e-4, -8.051e-5
0.785, 1.706e-4, -7.710e-5
0.775, 1.251e-4, -7.460e-5
0.765, 8.976e-5, -7.280e-5
0.755, 6.664e-5, -7.147e-5
0.745, 5.193e-5, -7.043e-5
0.735, 4.153e-5, -6.960e-5
0.725, 3.340e-5, -6.893e-5
0.715, 2.669e-5, -6.840e-5
0.705, 2.121e-5, -6.797e-5
0.695, 1.665e-5, -6.764e-5
0.685, 1.283e-5, -6.738e-5
0.675, 9.695e-6, -6.719e-5
0.665, 7.417e-6, -6.704e-5
0.655, 5.724e-6, -6.693e-5
0.645, 4.678e-6, -6.683e-5
0.635, 4.092e-6, -6.675e-5
0.625, 3.723e-6, -6.668e-5
0.615, 3.538e-6, -6.660e-5
0.605, 3.354e-6, -6.654e-5
0.595, 3.261e-6, -6.647e-5
0.585, 3.230e-6, -6.641e-5
0.575, 3.046e-6, -6.635e-5
0.565, 3.015e-6, -6.629e-5
0.555, 2.953e-6, -6.623e-5
0.545, 2.953e-6, -6.617e-5
0.535, 2.953e-6, -6.611e-5
0.525, 2.953e-6, -6.605e-5
0.515, 2.953e-6, -6.599e-5
0.505, 2.953e-6, -6.593e-5
0.495, 2.953e-6, -6.587e-5
0.485, 2.892e-6, -6.582e-5
0.475, 2.922e-6, -6.576e-5
0.465, 2.953e-6, -6.570e-5
0.455, 2.922e-6, -6.564e-5
0.445, 2.922e-6, -6.558e-5
0.435, 2.922e-6, -6.552e-5
0.425, 2.861e-6, -6.547e-5
0.415, 2.892e-6, -6.541e-5
0.405, 2.953e-6, -6.535e-5
0.395, 2.953e-6, -6.529e-5
0.385, 2.922e-6, -6.523e-5
0.375, 2.953e-6, -6.517e-5
0.365, 2.953e-6, -6.511e-5
0.355, 2.922e-6, -6.505e-5
0.345, 2.953e-6, -6.500e-5
0.335, 2.922e-6, -6.494e-5
0.325, 2.892e-6, -6.488e-5
0.315, 2.953e-6, -6.482e-5
0.305, 2.892e-6, -6.476e-5
0.295, 2.953e-6, -6.470e-5
0.285, 2.922e-6, -6.464e-5
0.275, 2.892e-6, -6.459e-5
0.265, 2.892e-6, -6.453e-5
0.255, 2.831e-6, -6.447e-5
0.245, 2.738e-6, -6.442e-5
0.235, 2.707e-6, -6.436e-5
0.225, 2.645e-6, -6.431e-5
0.215, 2.707e-6, -6.426e-5
0.205, 2.768e-6, -6.420e-5
0.195, 2.831e-6, -6.414e-5
0.185, 2.922e-6, -6.409e-5
0.175, 2.953e-6, -6.403e-5
0.165, 3.015e-6, -6.397e-5
0.155, 3.261e-6, -6.390e-5
0.145, 3.354e-6, -6.383e-5
0.135, 3.569e-6, -6.376e-5
0.125, 3.938e-6, -6.368e-5
0.115, 4.185e-6, -6.360e-5
0.105, 4.646e-6, -6.351e-5
0.095, 5.077e-6, -6.341e-5
0.085, 5.570e-6, -6.329e-5
0.075, 6.186e-6, -6.317e-5
0.065, 6.832e-6, -6.303e-5
0.055, 7.571e-6, -6.288e-5
0.045, 8.279e-6, -6.272e-5
0.035, 9.079e-6, -6.254e-5
0.025, 9.849e-6, -6.234e-5
0.015, 1.062e-5, -6.213e-5
0.005, 1.123e-5, -6.190e-5
0.005, 6.740e-6, -6.177e-5
0.015, 4.585e-6, -6.168e-5
0.025, 3.384e-6, -6.161e-5
0.035, 2.399e-6, -6.156e-5
0.045, 1.691e-6, -6.153e-5
0.055, 9.523e-7, -6.151e-5
0.065, 3.980e-7, -6.150e-5
0.075, -3.251e-8, -6.150e-5
0.085, -4.329e-7, -6.151e-5
0.095, -8.021e-7, -6.152e-5
0.105, -1.080e-6, -6.155e-5
0.115, -1.295e-6, -6.157e-5
0.125, -1.479e-6, -6.160e-5
0.135, -1.664e-6, -6.163e-5
0.145, -1.664e-6, -6.167e-5
0.155, -1.972e-6, -6.171e-5
0.165, -1.972e-6, -6.175e-5
0.175, -1.972e-6, -6.179e-5
0.185, -2.126e-6, -6.183e-5
0.195, -2.187e-6, -6.187e-5
0.205, -2.280e-6, -6.192e-5
0.215, -2.280e-6, -6.196e-5
0.225, -2.280e-6, -6.201e-5
0.235, -2.280e-6, -6.205e-5
0.245, -2.280e-6, -6.210e-5
0.255, -2.311e-6, -6.215e-5
0.265, -2.280e-6, -6.219e-5
0.275, -2.341e-6, -6.224e-5
0.285, -2.341e-6, -6.229e-5
0.295, -2.403e-6, -6.233e-5
0.305, -2.373e-6, -6.238e-5
0.315, -2.403e-6, -6.243e-5
0.325, -2.465e-6, -6.248e-5
0.335, -2.588e-6, -6.253e-5
0.345, -2.588e-6, -6.258e-5
0.355, -2.588e-6, -6.263e-5
0.365, -2.588e-6, -6.269e-5
0.375, -2.588e-6, -6.274e-5
0.385, -2.588e-6, -6.279e-5
0.395, -2.588e-6, -6.284e-5
0.405, -2.588e-6, -6.289e-5
0.415, -2.649e-6, -6.295e-5
0.425, -2.742e-6, -6.300e-5
0.435, -2.896e-6, -6.306e-5
0.445, -2.864e-6, -6.312e-5
0.455, -2.896e-6, -6.317e-5
0.465, -2.896e-6, -6.323e-5
0.475, -2.896e-6, -6.329e-5
0.485, -2.896e-6, -6.335e-5
0.495, -2.864e-6, -6.340e-5
0.505, -2.864e-6, -6.346e-5
0.515, -2.864e-6, -6.352e-5
0.525, -2.834e-6, -6.358e-5
0.535, -2.710e-6, -6.363e-5
0.545, -2.680e-6, -6.368e-5
0.555, -2.649e-6, -6.374e-5
0.565, -2.588e-6, -6.379e-5
0.575, -2.588e-6, -6.384e-5
0.585, -2.588e-6, -6.389e-5
0.595, -2.588e-6, -6.394e-5
0.605, -2.588e-6, -6.400e-5
0.615, -2.588e-6, -6.405e-5
0.625, -2.495e-6, -6.410e-5
0.635, -2.526e-6, -6.415e-5
0.645, -2.434e-6, -6.420e-5
0.655, -2.373e-6, -6.424e-5
0.665, -2.311e-6, -6.429e-5
0.675, -2.280e-6, -6.434e-5
0.685, -2.280e-6, -6.438e-5
0.695, -2.280e-6, -6.443e-5
0.705, -2.280e-6, -6.447e-5
0.715, -2.280e-6, -6.452e-5
0.725, -2.280e-6, -6.456e-5
0.735, -2.249e-6, -6.461e-5
0.745, -2.219e-6, -6.465e-5
0.755, -2.219e-6, -6.470e-5
0.765, -2.249e-6, -6.474e-5
0.775, -2.249e-6, -6.479e-5
0.785, -2.280e-6, -6.483e-5
0.795, -2.280e-6, -6.488e-5
0.805, -2.280e-6, -6.492e-5
0.815, -2.373e-6, -6.497e-5
0.825, -2.495e-6, -6.502e-5
0.835, -2.588e-6, -6.507e-5
0.845, -2.834e-6, -6.513e-5
0.855, -3.111e-6, -6.519e-5
0.865, -3.573e-6, -6.526e-5
0.875, -4.250e-6, -6.535e-5
0.885, -5.019e-6, -6.545e-5
0.895, -5.943e-6, -6.557e-5
0.905, -6.744e-6, -6.570e-5
0.915, -7.174e-6, -6.585e-5
0.925, -7.051e-6, -6.599e-5
0.935, -6.374e-6, -6.611e-5
0.945, -5.635e-6, -6.623e-5
0.955, -4.989e-6, -6.633e-5
0.965, -4.620e-6, -6.642e-5
0.975, -4.435e-6, -6.651e-5
0.985, -4.158e-6, -6.659e-5
0.995, -4.127e-6, -6.667e-5
1.005, -4.066e-6, -6.676e-5
1.015, -3.912e-6, -6.683e-5
1.025, -3.850e-6, -6.691e-5
1.035, -3.819e-6, -6.699e-5
1.045, -3.819e-6, -6.706e-5
1.055, -3.912e-6, -6.714e-5
1.065, -4.188e-6, -6.723e-5
1.075, -4.711e-6, -6.732e-5
1.085, -6.282e-6, -6.745e-5
1.095, -1.016e-5, -6.765e-5
1.105, -2.084e-5, -6.807e-5
1.115, -3.977e-5, -6.886e-5
1.125, -5.677e-5, -7.000e-5
1.135, -6.785e-5, -7.135e-5
1.145, -7.410e-5, -7.283e-5
1.155, -7.745e-5, -7.438e-5
1.165, -7.770e-5, -7.594e-5
1.175, -7.585e-5, -7.746e-5
1.185, -7.354e-5, -7.893e-5
1.195, -7.173e-5, -8.036e-5
1.205, -7.019e-5, -8.176e-5
1.215, -6.865e-5, -8.314e-5
1.225, -6.689e-5, -8.448e-5
1.235, -6.474e-5, -8.577e-5
1.245, -6.240e-5, -8.702e-5
1.255, -6.025e-5, -8.822e-5
1.265, -5.837e-5, -8.939e-5
1.275, -5.677e-5, -9.053e-5
1.285, -5.554e-5, -9.164e-5
1.295, -5.455e-5, -9.273e-5
1.305, -5.387e-5, -9.380e-5
1.315, -5.313e-5, -9.487e-5
1.325, -5.212e-5, -9.591e-5
1.335, -5.089e-5, -9.693e-5
1.345, -4.879e-5, -9.790e-5
1.355, -4.581e-5, -9.882e-5
1.365, -4.208e-5, -9.966e-5
1.375, -3.851e-5, -1.004e-4
1.385, -3.565e-5, -1.011e-4
1.395, -3.362e-5, -1.018e-4
1.405, -3.208e-5, -1.025e-4
1.415, -3.103e-5, -1.031e-4
1.425, -3.023e-5, -1.037e-4
1.435, -2.980e-5, -1.043e-4
1.445, -2.955e-5, -1.049e-4
1.455, -2.937e-5, -1.055e-4
1.465, -2.943e-5, -1.060e-4
1.475, -2.968e-5, -1.066e-4
1.485, -3.011e-5, -1.072e-4
1.495, -3.057e-5, -1.079e-4
1.505, -3.116e-5, -1.085e-4
1.515, -3.202e-5, -1.091e-4
1.525, -3.303e-5, -1.098e-4
1.535, -3.414e-5, -1.105e-4
1.545, -3.550e-5, -1.112e-4
1.555, -3.697e-5, -1.119e-4
1.565, -3.867e-5, -1.127e-4
1.575, -4.067e-5, -1.135e-4
1.585, -4.295e-5, -1.144e-4
1.595, -4.544e-5, -1.153e-4
1.595, -3.944e-5, -1.161e-4
1.585, -2.872e-5, -1.166e-4
1.575, -2.161e-5, -1.171e-4
1.565, -1.647e-5, -1.174e-4
1.555, -1.284e-5, -1.176e-4
1.545, -1.004e-5, -1.178e-4
1.535, -7.914e-6, -1.180e-4
1.525, -6.282e-6, -1.181e-4
1.515, -5.019e-6, -1.182e-4
1.505, -4.004e-6, -1.183e-4
1.495, -3.203e-6, -1.184e-4
1.485, -2.526e-6, -1.184e-4
1.475, -1.972e-6, -1.185e-4
1.465, -1.572e-6, -1.185e-4
1.455, -1.234e-6, -1.185e-4
1.445, -9.560e-7, -1.185e-4
1.435, -6.795e-7, -1.186e-4
1.425, -4.642e-7, -1.186e-4
1.415, -2.177e-7, -1.186e-4
1.405, -1.251e-7, -1.186e-4
1.395, -6.378e-8, -1.186e-4
1.385, 1.515e-7, -1.186e-4
1.375, 1.827e-7, -1.186e-4
1.365, 2.441e-7, -1.186e-4
1.355, 4.292e-7, -1.186e-4
1.345, 4.906e-7, -1.185e-4
1.335, 4.906e-7, -1.185e-4
1.325, 6.132e-7, -1.185e-4
1.315, 7.058e-7, -1.185e-4
1.305, 7.984e-7, -1.185e-4
1.295, 7.984e-7, -1.185e-4
1.285, 7.984e-7, -1.185e-4
1.275, 8.297e-7, -1.184e-4
1.265, 9.211e-7, -1.184e-4
1.255, 1.106e-6, -1.184e-4
1.245, 1.106e-6, -1.184e-4
1.235, 1.106e-6, -1.184e-4
1.225, 1.106e-6, -1.183e-4
1.215, 1.138e-6, -1.183e-4
1.205, 1.353e-6, -1.183e-4
1.195, 1.414e-6, -1.183e-4
1.185, 1.445e-6, -1.182e-4
1.175, 1.507e-6, -1.182e-4
1.165, 1.722e-6, -1.182e-4
1.155, 1.722e-6, -1.181e-4
1.145, 1.845e-6, -1.181e-4
1.135, 1.968e-6, -1.181e-4
1.125, 2.030e-6, -1.180e-4
1.115, 2.245e-6, -1.180e-4
1.105, 2.369e-6, -1.179e-4
1.095, 2.614e-6, -1.179e-4
1.085, 2.707e-6, -1.178e-4
1.075, 2.953e-6, -1.178e-4
1.065, 3.261e-6, -1.177e-4
1.055, 3.538e-6, -1.176e-4
1.045, 3.846e-6, -1.175e-4
1.035, 4.185e-6, -1.175e-4
1.025, 4.739e-6, -1.174e-4
1.015, 5.262e-6, -1.173e-4
1.005, 5.846e-6, -1.171e-4
0.995, 6.616e-6, -1.170e-4
0.985, 7.386e-6, -1.169e-4
0.975, 8.464e-6, -1.167e-4
0.965, 9.726e-6, -1.165e-4
0.955, 1.114e-5, -1.163e-4
0.945, 1.308e-5, -1.160e-4
0.935, 1.539e-5, -1.157e-4
0.925, 1.844e-5, -1.153e-4
0.915, 2.232e-5, -1.149e-4
0.905, 2.736e-5, -1.143e-4
0.895, 3.448e-5, -1.137e-4
0.885, 4.411e-5, -1.128e-4
0.875, 5.769e-5, -1.116e-4
0.865, 7.665e-5, -1.101e-4
0.855, 1.028e-4, -1.080e-4
0.845, 1.366e-4, -1.053e-4
0.835, 1.766e-4, -1.018e-4
0.825, 2.151e-4, -9.746e-5
0.815, 2.396e-4, -9.267e-5
0.805, 2.383e-4, -8.790e-5
0.795, 2.105e-4, -8.369e-5
0.785, 1.664e-4, -8.036e-5
0.775, 1.214e-4, -7.794e-5
0.765, 8.705e-5, -7.619e-5
0.755, 6.489e-5, -7.490e-5
0.745, 5.082e-5, -7.388e-5
0.735, 4.066e-5, -7.307e-5
0.725, 3.275e-5, -7.241e-5
0.715, 2.623e-5, -7.189e-5
0.705, 2.090e-5, -7.147e-5
0.695, 1.637e-5, -7.114e-5
0.685, 1.268e-5, -7.089e-5
0.675, 9.572e-6, -7.070e-5
0.665, 7.263e-6, -7.055e-5
0.655, 5.631e-6, -7.044e-5
0.645, 4.646e-6, -7.035e-5
0.635, 3.999e-6, -7.027e-5
0.625, 3.692e-6, -7.019e-5
0.615, 3.476e-6, -7.012e-5
0.605, 3.292e-6, -7.006e-5
0.595, 3.261e-6, -6.999e-5
0.585, 3.138e-6, -6.993e-5
0.575, 2.985e-6, -6.987e-5
0.565, 2.953e-6, -6.981e-5
0.555, 2.953e-6, -6.975e-5
0.545, 2.953e-6, -6.969e-5
0.535, 2.953e-6, -6.963e-5
0.525, 2.922e-6, -6.957e-5
0.515, 2.953e-6, -6.952e-5
0.505, 2.922e-6, -6.946e-5
0.495, 2.922e-6, -6.940e-5
0.485, 2.953e-6, -6.934e-5
0.475, 2.892e-6, -6.928e-5
0.465, 2.831e-6, -6.922e-5
0.455, 2.922e-6, -6.917e-5
0.445, 2.861e-6, -6.911e-5
0.435, 2.892e-6, -6.905e-5
0.425, 2.831e-6, -6.899e-5
0.415, 2.922e-6, -6.894e-5
0.405, 2.922e-6, -6.888e-5
0.395, 2.922e-6, -6.882e-5
0.385, 2.892e-6, -6.876e-5
0.375, 2.922e-6, -6.870e-5
0.365, 2.892e-6, -6.865e-5
0.355, 2.861e-6, -6.859e-5
0.345, 2.831e-6, -6.853e-5
0.335, 2.861e-6, -6.847e-5
0.325, 2.831e-6, -6.842e-5
0.315, 2.799e-6, -6.836e-5
0.305, 2.892e-6, -6.830e-5
0.295, 2.831e-6, -6.825e-5
0.285, 2.831e-6, -6.819e-5
0.275, 2.861e-6, -6.813e-5
0.265, 2.768e-6, -6.808e-5
0.255, 2.677e-6, -6.802e-5
0.245, 2.677e-6, -6.797e-5
0.235, 2.677e-6, -6.792e-5
0.225, 2.707e-6, -6.786e-5
0.215, 2.707e-6, -6.781e-5
0.205, 2.707e-6, -6.775e-5
0.195, 2.831e-6, -6.770e-5
0.185, 2.953e-6, -6.764e-5
0.175, 2.953e-6, -6.758e-5
0.165, 3.046e-6, -6.752e-5
0.155, 3.261e-6, -6.745e-5
0.145, 3.354e-6, -6.739e-5
0.135, 3.569e-6, -6.732e-5
0.125, 3.938e-6, -6.724e-5
0.115, 4.277e-6, -6.715e-5
0.105, 4.678e-6, -6.706e-5
0.095, 5.047e-6, -6.696e-5
0.085, 5.570e-6, -6.685e-5
0.075, 6.217e-6, -6.672e-5
0.065, 6.894e-6, -6.658e-5
0.055, 7.601e-6, -6.643e-5
0.045, 8.402e-6, -6.626e-5
0.035, 9.141e-6, -6.608e-5
0.025, 9.972e-6, -6.588e-5
0.015, 1.065e-5, -6.567e-5
0.005, 1.133e-5, -6.544e-5
0.005, 6.740e-6, -6.531e-5
0.015, 4.585e-6, -6.521e-5
0.025, 3.446e-6, -6.515e-5
0.035, 2.460e-6, -6.510e-5
0.045, 1.691e-6, -6.506e-5
0.055, 9.836e-7, -6.504e-5
0.065, 4.593e-7, -6.503e-5
0.075, 2.881e-8, -6.503e-5
0.085, -4.329e-7, -6.504e-5
0.095, -7.720e-7, -6.506e-5
0.105, -1.017e-6, -6.508e-5
0.115, -1.295e-6, -6.510e-5
0.125, -1.418e-6, -6.513e-5
0.135, -1.664e-6, -6.517e-5
0.145, -1.787e-6, -6.520e-5
0.155, -1.941e-6, -6.524e-5
0.165, -1.972e-6, -6.528e-5
0.175, -1.972e-6, -6.532e-5
0.185, -1.972e-6, -6.536e-5
0.195, -2.249e-6, -6.540e-5
0.205, -2.249e-6, -6.545e-5
0.215, -2.280e-6, -6.549e-5
0.225, -2.280e-6, -6.554e-5
0.235, -2.280e-6, -6.559e-5
0.245, -2.280e-6, -6.563e-5
0.255, -2.280e-6, -6.568e-5
0.265, -2.280e-6, -6.572e-5
0.275, -2.311e-6, -6.577e-5
0.285, -2.403e-6, -6.582e-5
0.295, -2.341e-6, -6.586e-5
0.305, -2.373e-6, -6.591e-5
0.315, -2.373e-6, -6.596e-5
0.325, -2.495e-6, -6.601e-5
0.335, -2.465e-6, -6.606e-5
0.345, -2.526e-6, -6.611e-5
0.355, -2.557e-6, -6.616e-5
0.365, -2.588e-6, -6.621e-5
0.375, -2.588e-6, -6.626e-5
0.385, -2.588e-6, -6.631e-5
0.395, -2.588e-6, -6.637e-5
0.405, -2.588e-6, -6.642e-5
0.415, -2.680e-6, -6.647e-5
0.425, -2.619e-6, -6.652e-5
0.435, -2.803e-6, -6.658e-5
0.445, -2.896e-6, -6.664e-5
0.455, -2.896e-6, -6.670e-5
0.465, -2.896e-6, -6.675e-5
0.475, -2.896e-6, -6.681e-5
0.485, -2.896e-6, -6.687e-5
0.495, -2.864e-6, -6.693e-5
0.505, -2.803e-6, -6.698e-5
0.515, -2.834e-6, -6.704e-5
0.525, -2.742e-6, -6.709e-5
0.535, -2.680e-6, -6.715e-5
0.545, -2.619e-6, -6.720e-5
0.555, -2.588e-6, -6.725e-5
0.565, -2.588e-6, -6.730e-5
0.575, -2.588e-6, -6.736e-5
0.585, -2.588e-6, -6.741e-5
0.595, -2.588e-6, -6.746e-5
0.605, -2.588e-6, -6.751e-5
0.615, -2.526e-6, -6.756e-5
0.625, -2.526e-6, -6.761e-5
0.635, -2.495e-6, -6.766e-5
0.645, -2.403e-6, -6.771e-5
0.655, -2.403e-6, -6.776e-5
0.665, -2.341e-6, -6.780e-5
0.675, -2.311e-6, -6.785e-5
0.685, -2.280e-6, -6.790e-5
0.695, -2.280e-6, -6.794e-5
0.705, -2.280e-6, -6.799e-5
0.715, -2.249e-6, -6.803e-5
0.725, -2.249e-6, -6.808e-5
0.735, -2.219e-6, -6.812e-5
0.745, -2.249e-6, -6.817e-5
0.755, -2.249e-6, -6.821e-5
0.765, -2.249e-6, -6.826e-5
0.775, -2.219e-6, -6.830e-5
0.785, -2.219e-6, -6.835e-5
0.795, -2.280e-6, -6.839e-5
0.805, -2.280e-6, -6.844e-5
0.815, -2.311e-6, -6.848e-5
0.825, -2.495e-6, -6.853e-5
0.835, -2.588e-6, -6.858e-5
0.845, -2.773e-6, -6.864e-5
0.855, -3.050e-6, -6.870e-5
0.865, -3.511e-6, -6.877e-5
0.875, -4.096e-6, -6.885e-5
0.885, -4.897e-6, -6.895e-5
0.895, -5.789e-6, -6.907e-5
0.905, -6.528e-6, -6.920e-5
0.915, -6.929e-6, -6.934e-5
0.925, -6.836e-6, -6.947e-5
0.935, -6.282e-6, -6.960e-5
0.945, -5.605e-6, -6.971e-5
0.955, -4.958e-6, -6.981e-5
0.965, -4.589e-6, -6.990e-5
0.975, -4.404e-6, -6.999e-5
0.985, -4.127e-6, -7.007e-5
0.995, -4.127e-6, -7.015e-5
1.005, -4.096e-6, -7.024e-5
1.015, -3.942e-6, -7.032e-5
1.025, -3.912e-6, -7.039e-5
1.035, -3.850e-6, -7.047e-5
1.045, -3.819e-6, -7.055e-5
1.055, -3.942e-6, -7.063e-5
1.065, -4.158e-6, -7.071e-5
1.075, -4.681e-6, -7.080e-5
1.085, -6.067e-6, -7.092e-5
1.095, -9.822e-6, -7.112e-5
1.105, -2.007e-5, -7.152e-5
1.115, -3.879e-5, -7.230e-5
1.125, -5.627e-5, -7.342e-5
1.135, -6.770e-5, -7.478e-5
1.145, -7.425e-5, -7.626e-5
1.155, -7.776e-5, -7.782e-5
1.165, -7.822e-5, -7.938e-5
1.175, -7.631e-5, -8.091e-5
1.185, -7.397e-5, -8.239e-5
1.195, -7.204e-5, -8.383e-5
1.205, -7.040e-5, -8.524e-5
1.215, -6.890e-5, -8.661e-5
1.225, -6.708e-5, -8.796e-5
1.235, -6.486e-5, -8.925e-5
1.245, -6.249e-5, -9.050e-5
1.255, -6.028e-5, -9.171e-5
1.265, -5.837e-5, -9.288e-5
1.275, -5.677e-5, -9.401e-5
1.285, -5.550e-5, -9.512e-5
1.295, -5.452e-5, -9.621e-5
1.305, -5.372e-5, -9.729e-5
1.315, -5.304e-5, -9.835e-5
1.325, -5.206e-5, -9.939e-5
1.335, -5.083e-5, -1.004e-4
1.345, -4.876e-5, -1.014e-4
1.355, -4.578e-5, -1.023e-4
1.365, -4.211e-5, -1.031e-4
1.375, -3.851e-5, -1.039e-4
1.385, -3.568e-5, -1.046e-4
1.395, -3.353e-5, -1.053e-4
1.405, -3.202e-5, -1.059e-4
1.415, -3.091e-5, -1.066e-4
1.425, -3.017e-5, -1.072e-4
1.435, -2.977e-5, -1.077e-4
1.445, -2.940e-5, -1.083e-4
1.455, -2.937e-5, -1.089e-4
1.465, -2.940e-5, -1.095e-4
1.475, -2.962e-5, -1.101e-4
1.485, -2.995e-5, -1.107e-4
1.495, -3.051e-5, -1.113e-4
1.505, -3.109e-5, -1.119e-4
1.515, -3.186e-5, -1.126e-4
1.525, -3.291e-5, -1.132e-4
1.535, -3.402e-5, -1.139e-4
1.545, -3.543e-5, -1.146e-4
1.555, -3.688e-5, -1.154e-4
1.565, -3.854e-5, -1.161e-4
1.575, -4.054e-5, -1.169e-4
1.585, -4.279e-5, -1.178e-4
1.595, -4.535e-5, -1.187e-4
1.595, -3.931e-5, -1.195e-4
1.585, -2.866e-5, -1.201e-4
1.575, -2.143e-5, -1.205e-4
1.565, -1.638e-5, -1.208e-4
1.555, -1.269e-5, -1.211e-4
1.545, -9.976e-6, -1.213e-4
1.535, -7.882e-6, -1.214e-4
1.525, -6.282e-6, -1.216e-4
1.515, -4.958e-6, -1.217e-4
1.505, -4.004e-6, -1.217e-4
1.495, -3.142e-6, -1.218e-4
1.485, -2.495e-6, -1.218e-4
1.475, -1.972e-6, -1.219e-4
1.465, -1.572e-6, -1.219e-4
1.455, -1.203e-6, -1.219e-4
1.445, -8.947e-7, -1.220e-4
1.435, -6.181e-7, -1.220e-4
1.425, -4.329e-7, -1.220e-4
1.415, -2.790e-7, -1.220e-4
1.405, -9.384e-8, -1.220e-4
1.395, -2.451e-9, -1.220e-4
1.385, 1.827e-7, -1.220e-4
1.375, 1.827e-7, -1.220e-4
1.365, 2.441e-7, -1.220e-4
1.355, 4.906e-7, -1.220e-4
1.345, 4.906e-7, -1.220e-4
1.335, 5.218e-7, -1.219e-4
1.325, 6.132e-7, -1.219e-4
1.315, 7.671e-7, -1.219e-4
1.305, 7.671e-7, -1.219e-4
1.295, 7.984e-7, -1.219e-4
1.285, 8.297e-7, -1.219e-4
1.275, 8.297e-7, -1.219e-4
1.265, 9.836e-7, -1.218e-4
1.255, 1.045e-6, -1.218e-4
1.245, 1.106e-6, -1.218e-4
1.235, 1.106e-6, -1.218e-4
1.225, 1.168e-6, -1.217e-4
1.215, 1.168e-6, -1.217e-4
1.205, 1.383e-6, -1.217e-4
1.195, 1.414e-6, -1.217e-4
1.185, 1.414e-6, -1.216e-4
1.175, 1.537e-6, -1.216e-4
1.165, 1.722e-6, -1.216e-4
1.155, 1.722e-6, -1.215e-4
1.145, 1.845e-6, -1.215e-4
1.135, 1.968e-6, -1.215e-4
1.125, 2.030e-6, -1.214e-4
1.115, 2.245e-6, -1.214e-4
1.105, 2.369e-6, -1.213e-4
1.095, 2.584e-6, -1.213e-4
1.085, 2.768e-6, -1.212e-4
1.075, 2.985e-6, -1.212e-4
1.065, 3.261e-6, -1.211e-4
1.055, 3.508e-6, -1.210e-4
1.045, 3.877e-6, -1.209e-4
1.035, 4.246e-6, -1.209e-4
1.025, 4.739e-6, -1.208e-4
1.015, 5.293e-6, -1.207e-4
1.005, 5.846e-6, -1.205e-4
0.995, 6.616e-6, -1.204e-4
0.985, 7.448e-6, -1.203e-4
0.975, 8.494e-6, -1.201e-4
0.965, 9.756e-6, -1.199e-4
0.955, 1.133e-5, -1.197e-4
0.945, 1.320e-5, -1.194e-4
0.935, 1.557e-5, -1.191e-4
0.925, 1.862e-5, -1.187e-4
0.915, 2.265e-5, -1.183e-4
0.905, 2.789e-5, -1.177e-4
0.895, 3.506e-5, -1.170e-4
0.885, 4.497e-5, -1.161e-4
0.875, 5.892e-5, -1.149e-4
0.865, 7.853e-5, -1.134e-4
0.855, 1.052e-4, -1.113e-4
0.845, 1.397e-4, -1.085e-4
0.835, 1.798e-4, -1.049e-4
0.825, 2.176e-4, -1.005e-4
0.815, 2.404e-4, -9.571e-5
0.805, 2.367e-4, -9.098e-5
0.795, 2.072e-4, -8.683e-5
0.785, 1.624e-4, -8.359e-5
0.775, 1.180e-4, -8.123e-5
0.765, 8.462e-5, -7.954e-5
0.755, 6.344e-5, -7.827e-5
0.745, 4.971e-5, -7.727e-5
0.735, 3.989e-5, -7.647e-5
0.725, 3.214e-5, -7.583e-5
0.715, 2.579e-5, -7.532e-5
0.705, 2.053e-5, -7.490e-5
0.695, 1.607e-5, -7.458e-5
0.685, 1.243e-5, -7.433e-5
0.675, 9.387e-6, -7.415e-5
0.665, 7.140e-6, -7.400e-5
0.655, 5.539e-6, -7.389e-5
0.645, 4.615e-6, -7.380e-5
0.635, 4.062e-6, -7.372e-5
0.625, 3.630e-6, -7.365e-5
0.615, 3.415e-6, -7.358e-5
0.605, 3.261e-6, -7.351e-5
0.595, 3.230e-6, -7.345e-5
0.585, 3.138e-6, -7.339e-5
0.575, 2.985e-6, -7.333e-5
0.565, 2.953e-6, -7.327e-5
0.555, 2.953e-6, -7.321e-5
0.545, 2.953e-6, -7.315e-5
0.535, 2.922e-6, -7.309e-5
0.525, 2.861e-6, -7.303e-5
0.515, 2.953e-6, -7.297e-5
0.505, 2.861e-6, -7.292e-5
0.495, 2.892e-6, -7.286e-5
0.485, 2.831e-6, -7.280e-5
0.475, 2.831e-6, -7.275e-5
0.465, 2.861e-6, -7.269e-5
0.455, 2.861e-6, -7.263e-5
0.445, 2.831e-6, -7.258e-5
0.435, 2.831e-6, -7.252e-5
0.425, 2.861e-6, -7.246e-5
0.415, 2.799e-6, -7.241e-5
0.405, 2.799e-6, -7.235e-5
0.395, 2.922e-6, -7.229e-5
0.385, 2.831e-6, -7.223e-5
0.375, 2.768e-6, -7.218e-5
0.365, 2.831e-6, -7.212e-5
0.355, 2.892e-6, -7.206e-5
0.345, 2.892e-6, -7.201e-5
0.335, 2.861e-6, -7.195e-5
0.325, 2.799e-6, -7.189e-5
0.315, 2.861e-6, -7.184e-5
0.305, 2.831e-6, -7.178e-5
0.295, 2.738e-6, -7.173e-5
0.285, 2.831e-6, -7.167e-5
0.275, 2.738e-6, -7.161e-5
0.265, 2.707e-6, -7.156e-5
0.255, 2.707e-6, -7.151e-5
0.245, 2.645e-6, -7.145e-5
0.235, 2.677e-6, -7.140e-5
0.225, 2.677e-6, -7.135e-5
0.215, 2.645e-6, -7.129e-5
0.205, 2.738e-6, -7.124e-5
0.195, 2.768e-6, -7.118e-5
0.185, 2.922e-6, -7.112e-5
0.175, 2.953e-6, -7.107e-5
0.165, 3.107e-6, -7.100e-5
0.155, 3.230e-6, -7.094e-5
0.145, 3.415e-6, -7.087e-5
0.135, 3.630e-6, -7.080e-5
0.125, 3.846e-6, -7.072e-5
0.115, 4.277e-6, -7.063e-5
0.105, 4.646e-6, -7.054e-5
0.095, 5.139e-6, -7.044e-5
0.085, 5.724e-6, -7.032e-5
0.075, 6.247e-6, -7.020e-5
0.065, 6.955e-6, -7.006e-5
0.055, 7.663e-6, -6.991e-5
0.045, 8.464e-6, -6.974e-5
0.035, 9.171e-6, -6.955e-5
0.025, 1.000e-5, -6.935e-5
0.015, 1.068e-5, -6.914e-5
0.005, 1.145e-5, -6.891e-5
0.005, 6.771e-6, -6.878e-5
0.015, 4.646e-6, -6.868e-5
0.025, 3.384e-6, -6.862e-5
0.035, 2.460e-6, -6.857e-5
0.045, 1.691e-6, -6.853e-5
0.055, 1.014e-6, -6.851e-5
0.065, 4.593e-7, -6.850e-5
0.075, -2.451e-9, -6.850e-5
0.085, -3.716e-7, -6.851e-5
0.095, -6.795e-7, -6.852e-5
0.105, -1.049e-6, -6.855e-5
0.115, -1.264e-6, -6.857e-5
0.125, -1.449e-6, -6.860e-5
0.135, -1.664e-6, -6.863e-5
0.145, -1.849e-6, -6.867e-5
0.155, -1.941e-6, -6.871e-5
0.165, -1.972e-6, -6.875e-5
0.175, -1.972e-6, -6.879e-5
0.185, -2.095e-6, -6.883e-5
0.195, -2.187e-6, -6.887e-5
0.205, -2.219e-6, -6.892e-5
0.215, -2.280e-6, -6.896e-5
0.225, -2.280e-6, -6.901e-5
0.235, -2.280e-6, -6.905e-5
0.245, -2.280e-6, -6.910e-5
0.255, -2.280e-6, -6.915e-5
0.265, -2.280e-6, -6.919e-5
0.275, -2.341e-6, -6.924e-5
0.285, -2.311e-6, -6.928e-5
0.295, -2.311e-6, -6.933e-5
0.305, -2.341e-6, -6.938e-5
0.315, -2.403e-6, -6.943e-5
0.325, -2.465e-6, -6.947e-5
0.335, -2.526e-6, -6.953e-5
0.345, -2.495e-6, -6.958e-5
0.355, -2.557e-6, -6.963e-5
0.365, -2.588e-6, -6.968e-5
0.375, -2.588e-6, -6.973e-5
0.385, -2.588e-6, -6.978e-5
0.395, -2.588e-6, -6.983e-5
0.405, -2.619e-6, -6.989e-5
0.415, -2.649e-6, -6.994e-5
0.425, -2.649e-6, -6.999e-5
0.435, -2.742e-6, -7.005e-5
0.445, -2.896e-6, -7.010e-5
0.455, -2.864e-6, -7.016e-5
0.465, -2.896e-6, -7.022e-5
0.475, -2.864e-6, -7.028e-5
0.485, -2.834e-6, -7.033e-5
0.495, -2.834e-6, -7.039e-5
0.505, -2.742e-6, -7.045e-5
0.515, -2.680e-6, -7.050e-5
0.525, -2.649e-6, -7.055e-5
0.535, -2.649e-6, -7.060e-5
0.545, -2.588e-6, -7.066e-5
0.555, -2.619e-6, -7.071e-5
0.565, -2.588e-6, -7.076e-5
0.575, -2.588e-6, -7.081e-5
0.585, -2.557e-6, -7.086e-5
0.595, -2.588e-6, -7.092e-5
0.605, -2.526e-6, -7.097e-5
0.615, -2.526e-6, -7.102e-5
0.625, -2.526e-6, -7.107e-5
0.635, -2.403e-6, -7.112e-5
0.645, -2.373e-6, -7.116e-5
0.655, -2.311e-6, -7.121e-5
0.665, -2.280e-6, -7.125e-5
0.675, -2.280e-6, -7.130e-5
0.685, -2.280e-6, -7.135e-5
0.695, -2.280e-6, -7.139e-5
0.705, -2.280e-6, -7.144e-5
0.715, -2.280e-6, -7.148e-5
0.725, -2.249e-6, -7.153e-5
0.735, -2.249e-6, -7.157e-5
0.745, -2.280e-6, -7.162e-5
0.755, -2.249e-6, -7.166e-5
0.765, -2.280e-6, -7.171e-5
0.775, -2.249e-6, -7.175e-5
0.785, -2.280e-6, -7.180e-5
0.795, -2.280e-6, -7.184e-5
0.805, -2.280e-6, -7.189e-5
0.815, -2.311e-6, -7.194e-5
0.825, -2.526e-6, -7.199e-5
0.835, -2.588e-6, -7.204e-5
0.845, -2.710e-6, -7.209e-5
0.855, -3.018e-6, -7.215e-5
0.865, -3.389e-6, -7.222e-5
0.875, -3.973e-6, -7.230e-5
0.885, -4.743e-6, -7.240e-5
0.895, -5.605e-6, -7.251e-5
0.905, -6.374e-6, -7.263e-5
0.915, -6.805e-6, -7.277e-5
0.925, -6.775e-6, -7.291e-5
0.935, -6.221e-6, -7.303e-5
0.945, -5.574e-6, -7.314e-5
0.955, -4.928e-6, -7.324e-5
0.965, -4.557e-6, -7.333e-5
0.975, -4.342e-6, -7.342e-5
0.985, -4.158e-6, -7.350e-5
0.995, -4.127e-6, -7.358e-5
1.005, -4.004e-6, -7.366e-5
1.015, -3.973e-6, -7.374e-5
1.025, -3.850e-6, -7.382e-5
1.035, -3.819e-6, -7.390e-5
1.045, -3.819e-6, -7.397e-5
1.055, -3.850e-6, -7.405e-5
1.065, -4.127e-6, -7.413e-5
1.075, -4.650e-6, -7.423e-5
1.085, -5.943e-6, -7.435e-5
1.095, -9.514e-6, -7.454e-5
1.105, -1.927e-5, -7.492e-5
1.115, -3.787e-5, -7.568e-5
1.125, -5.578e-5, -7.679e-5
1.135, -6.754e-5, -7.814e-5
1.145, -7.437e-5, -7.963e-5
1.155, -7.801e-5, -8.119e-5
1.165, -7.868e-5, -8.277e-5
1.175, -7.681e-5, -8.430e-5
1.185, -7.437e-5, -8.579e-5
1.195, -7.234e-5, -8.724e-5
1.205, -7.062e-5, -8.865e-5
1.215, -6.914e-5, -9.003e-5
1.225, -6.720e-5, -9.138e-5
1.235, -6.505e-5, -9.268e-5
1.245, -6.265e-5, -9.393e-5
1.255, -6.040e-5, -9.514e-5
1.265, -5.837e-5, -9.631e-5
1.275, -5.674e-5, -9.744e-5
1.285, -5.544e-5, -9.855e-5
1.295, -5.443e-5, -9.964e-5
1.305, -5.372e-5, -1.007e-4
1.315, -5.280e-5, -1.018e-4
1.325, -5.200e-5, -1.028e-4
1.335, -5.073e-5, -1.038e-4
1.345, -4.873e-5, -1.048e-4
1.355, -4.581e-5, -1.057e-4
1.365, -4.214e-5, -1.066e-4
1.375, -3.854e-5, -1.073e-4
1.385, -3.559e-5, -1.080e-4
1.395, -3.349e-5, -1.087e-4
1.405, -3.199e-5, -1.093e-4
1.415, -3.085e-5, -1.100e-4
1.425, -3.017e-5, -1.106e-4
1.435, -2.968e-5, -1.112e-4
1.445, -2.937e-5, -1.117e-4
1.455, -2.931e-5, -1.123e-4
1.465, -2.934e-5, -1.129e-4
1.475, -2.952e-5, -1.135e-4
1.485, -2.986e-5, -1.141e-4
1.495, -3.039e-5, -1.147e-4
1.505, -3.103e-5, -1.153e-4
1.515, -3.183e-5, -1.160e-4
1.525, -3.279e-5, -1.166e-4
1.535, -3.393e-5, -1.173e-4
1.545, -3.525e-5, -1.180e-4
1.555, -3.673e-5, -1.187e-4
1.565, -3.848e-5, -1.195e-4
1.575, -4.045e-5, -1.203e-4
1.585, -4.267e-5, -1.212e-4
1.595, -4.513e-5, -1.221e-4
1.595, -3.913e-5, -1.229e-4
1.585, -2.854e-5, -1.234e-4
1.575, -2.140e-5, -1.239e-4
1.565, -1.632e-5, -1.242e-4
1.555, -1.265e-5, -1.244e-4
1.545, -9.915e-6, -1.246e-4
1.535, -7.821e-6, -1.248e-4
1.525, -6.189e-6, -1.249e-4
1.515, -4.928e-6, -1.250e-4
1.505, -4.004e-6, -1.251e-4
1.495, -3.142e-6, -1.252e-4
1.485, -2.557e-6, -1.252e-4
1.475, -2.003e-6, -1.253e-4
1.465, -1.510e-6, -1.253e-4
1.455, -1.171e-6, -1.253e-4
1.445, -8.334e-7, -1.253e-4
1.435, -6.482e-7, -1.253e-4
1.425, -4.017e-7, -1.253e-4
1.415, -2.478e-7, -1.254e-4
1.405, -9.384e-8, -1.254e-4
1.395, -2.451e-9, -1.254e-4
1.385, 1.827e-7, -1.253e-4
1.375, 2.441e-7, -1.253e-4
1.365, 3.366e-7, -1.253e-4
1.355, 4.906e-7, -1.253e-4
1.345, 4.906e-7, -1.253e-4
1.335, 5.218e-7, -1.253e-4
1.325, 6.758e-7, -1.253e-4
1.315, 6.758e-7, -1.253e-4
1.305, 7.984e-7, -1.253e-4
1.295, 7.984e-7, -1.252e-4
1.285, 7.984e-7, -1.252e-4
1.275, 9.211e-7, -1.252e-4
1.265, 9.836e-7, -1.252e-4
1.255, 1.075e-6, -1.252e-4
1.245, 1.106e-6, -1.252e-4
1.235, 1.106e-6, -1.251e-4
1.225, 1.106e-6, -1.251e-4
1.215, 1.260e-6, -1.251e-4
1.205, 1.383e-6, -1.251e-4
1.195, 1.414e-6, -1.250e-4
1.185, 1.414e-6, -1.250e-4
1.175, 1.537e-6, -1.250e-4
1.165, 1.691e-6, -1.249e-4
1.155, 1.722e-6, -1.249e-4
1.145, 1.783e-6, -1.249e-4
1.135, 2.030e-6, -1.248e-4
1.125, 2.030e-6, -1.248e-4
1.115, 2.276e-6, -1.247e-4
1.105, 2.399e-6, -1.247e-4
1.095, 2.584e-6, -1.246e-4
1.085, 2.738e-6, -1.246e-4
1.075, 2.985e-6, -1.245e-4
1.065, 3.261e-6, -1.245e-4
1.055, 3.538e-6, -1.244e-4
1.045, 3.877e-6, -1.243e-4
1.035, 4.339e-6, -1.242e-4
1.025, 4.708e-6, -1.241e-4
1.015, 5.323e-6, -1.240e-4
1.005, 5.878e-6, -1.239e-4
0.995, 6.647e-6, -1.238e-4
0.985, 7.571e-6, -1.236e-4
0.975, 8.525e-6, -1.234e-4
0.965, 9.910e-6, -1.233e-4
0.955, 1.139e-5, -1.230e-4
0.945, 1.330e-5, -1.228e-4
0.935, 1.579e-5, -1.224e-4
0.925, 1.890e-5, -1.221e-4
0.915, 2.296e-5, -1.216e-4
0.905, 2.829e-5, -1.210e-4
0.895, 3.568e-5, -1.203e-4
0.885, 4.587e-5, -1.194e-4
0.875, 6.012e-5, -1.182e-4
0.865, 8.016e-5, -1.166e-4
0.855, 1.075e-4, -1.145e-4
0.845, 1.425e-4, -1.116e-4
0.835, 1.828e-4, -1.079e-4
0.825, 2.199e-4, -1.035e-4
0.815, 2.408e-4, -9.873e-5
0.805, 2.351e-4, -9.403e-5
0.795, 2.040e-4, -8.995e-5
0.785, 1.587e-4, -8.677e-5
0.775, 1.148e-4, -8.448e-5
0.765, 8.250e-5, -8.283e-5
0.755, 6.197e-5, -8.159e-5
0.745, 4.879e-5, -8.061e-5
0.735, 3.919e-5, -7.983e-5
0.725, 3.161e-5, -7.920e-5
0.715, 2.536e-5, -7.869e-5
0.705, 2.022e-5, -7.828e-5
0.695, 1.582e-5, -7.797e-5
0.685, 1.228e-5, -7.772e-5
0.675, 9.325e-6, -7.754e-5
0.665, 6.986e-6, -7.740e-5
0.655, 5.447e-6, -7.729e-5
0.645, 4.492e-6, -7.720e-5
0.635, 3.969e-6, -7.712e-5
0.625, 3.569e-6, -7.705e-5
0.615, 3.384e-6, -7.698e-5
0.605, 3.261e-6, -7.691e-5
0.595, 3.200e-6, -7.685e-5
0.585, 3.046e-6, -7.679e-5
0.575, 2.985e-6, -7.673e-5
0.565, 2.953e-6, -7.667e-5
0.555, 2.953e-6, -7.661e-5
0.545, 2.953e-6, -7.655e-5
0.535, 2.953e-6, -7.649e-5
0.525, 2.831e-6, -7.644e-5
0.515, 2.892e-6, -7.638e-5
0.505, 2.831e-6, -7.632e-5
0.495, 2.831e-6, -7.627e-5
0.485, 2.768e-6, -7.621e-5
0.475, 2.831e-6, -7.615e-5
0.465, 2.831e-6, -7.610e-5
0.455, 2.799e-6, -7.604e-5
0.445, 2.831e-6, -7.598e-5
0.435, 2.738e-6, -7.593e-5
0.425, 2.768e-6, -7.587e-5
0.415, 2.738e-6, -7.582e-5
0.405, 2.861e-6, -7.576e-5
0.395, 2.831e-6, -7.571e-5
0.385, 2.799e-6, -7.565e-5
0.375, 2.768e-6, -7.559e-5
0.365, 2.768e-6, -7.554e-5
0.355, 2.799e-6, -7.548e-5
0.345, 2.799e-6, -7.543e-5
0.335, 2.799e-6, -7.537e-5
0.325, 2.799e-6, -7.531e-5
0.315, 2.768e-6, -7.526e-5
0.305, 2.738e-6, -7.520e-5
0.295, 2.799e-6, -7.515e-5
0.285, 2.738e-6, -7.509e-5
0.275, 2.738e-6, -7.504e-5
0.265, 2.707e-6, -7.498e-5
0.255, 2.645e-6, -7.493e-5
0.245, 2.677e-6, -7.488e-5
0.235, 2.677e-6, -7.482e-5
0.225, 2.645e-6, -7.477e-5
0.215, 2.707e-6, -7.472e-5
0.205, 2.707e-6, -7.466e-5
0.195, 2.799e-6, -7.461e-5
0.185, 2.922e-6, -7.455e-5
0.175, 2.953e-6, -7.449e-5
0.165, 3.046e-6, -7.443e-5
0.155, 3.261e-6, -7.436e-5
0.145, 3.415e-6, -7.430e-5
0.135, 3.600e-6, -7.422e-5
0.125, 3.999e-6, -7.414e-5
0.115, 4.307e-6, -7.406e-5
0.105, 4.646e-6, -7.396e-5
0.095, 5.139e-6, -7.386e-5
0.085, 5.662e-6, -7.375e-5
0.075, 6.308e-6, -7.362e-5
0.065, 6.955e-6, -7.348e-5
0.055, 7.694e-6, -7.333e-5
0.045, 8.433e-6, -7.316e-5
0.035, 9.203e-6, -7.298e-5
0.025, 1.006e-5, -7.278e-5
0.015, 1.080e-5, -7.256e-5
0.005, 1.142e-5, -7.233e-5
0.005, 6.863e-6, -7.219e-5
0.015, 4.739e-6, -7.210e-5
0.025, 3.446e-6, -7.203e-5
0.035, 2.523e-6, -7.198e-5
0.045, 1.661e-6, -7.195e-5
0.055, 1.045e-6, -7.193e-5
0.065, 5.218e-7, -7.192e-5
0.075, 6.008e-8, -7.191e-5
0.085, -3.716e-7, -7.192e-5
0.095, -7.720e-7, -7.194e-5
0.105, -1.017e-6, -7.196e-5
0.115, -1.264e-6, -7.198e-5
0.125, -1.449e-6, -7.201e-5
0.135, -1.633e-6, -7.204e-5
0.145, -1.696e-6, -7.208e-5
0.155, -1.880e-6, -7.212e-5
0.165, -1.972e-6, -7.216e-5
0.175, -1.972e-6, -7.219e-5
0.185, -2.095e-6, -7.224e-5
0.195, -2.157e-6, -7.228e-5
0.205, -2.249e-6, -7.232e-5
0.215, -2.280e-6, -7.237e-5
0.225, -2.280e-6, -7.242e-5
0.235, -2.280e-6, -7.246e-5
0.245, -2.280e-6, -7.251e-5
0.255, -2.280e-6, -7.255e-5
0.265, -2.280e-6, -7.260e-5
0.275, -2.280e-6, -7.264e-5
0.285, -2.280e-6, -7.269e-5
0.295, -2.311e-6, -7.274e-5
0.305, -2.341e-6, -7.278e-5
0.315, -2.403e-6, -7.283e-5
0.325, -2.495e-6, -7.288e-5
0.335, -2.434e-6, -7.293e-5
0.345, -2.495e-6, -7.298e-5
0.355, -2.588e-6, -7.303e-5
0.365, -2.588e-6, -7.308e-5
0.375, -2.588e-6, -7.313e-5
0.385, -2.588e-6, -7.319e-5
0.395, -2.588e-6, -7.324e-5
0.405, -2.588e-6, -7.329e-5
0.415, -2.619e-6, -7.334e-5
0.425, -2.619e-6, -7.339e-5
0.435, -2.649e-6, -7.345e-5
0.445, -2.803e-6, -7.350e-5
0.455, -2.834e-6, -7.356e-5
0.465, -2.864e-6, -7.362e-5
0.475, -2.896e-6, -7.368e-5
0.485, -2.896e-6, -7.373e-5
0.495, -2.803e-6, -7.379e-5
0.505, -2.742e-6, -7.384e-5
0.515, -2.773e-6, -7.390e-5
0.525, -2.619e-6, -7.395e-5
0.535, -2.619e-6, -7.400e-5
0.545, -2.619e-6, -7.406e-5
0.555, -2.588e-6, -7.411e-5
0.565, -2.588e-6, -7.416e-5
0.575, -2.588e-6, -7.421e-5
0.585, -2.557e-6, -7.426e-5
0.595, -2.557e-6, -7.431e-5
0.605, -2.526e-6, -7.436e-5
0.615, -2.465e-6, -7.441e-5
0.625, -2.403e-6, -7.446e-5
0.635, -2.465e-6, -7.451e-5
0.645, -2.373e-6, -7.456e-5
0.655, -2.311e-6, -7.460e-5
0.665, -2.280e-6, -7.465e-5
0.675, -2.280e-6, -7.470e-5
0.685, -2.280e-6, -7.474e-5
0.695, -2.280e-6, -7.479e-5
0.705, -2.280e-6, -7.483e-5
0.715, -2.280e-6, -7.488e-5
0.725, -2.249e-6, -7.492e-5
0.735, -2.280e-6, -7.497e-5
0.745, -2.249e-6, -7.501e-5
0.755, -2.249e-6, -7.506e-5
0.765, -2.219e-6, -7.510e-5
0.775, -2.249e-6, -7.515e-5
0.785, -2.219e-6, -7.519e-5
0.795, -2.280e-6, -7.524e-5
0.805, -2.280e-6, -7.528e-5
0.815, -2.280e-6, -7.533e-5
0.825, -2.465e-6, -7.538e-5
0.835, -2.588e-6, -7.543e-5
0.845, -2.710e-6, -7.548e-5
0.855, -3.018e-6, -7.555e-5
0.865, -3.357e-6, -7.561e-5
0.875, -3.880e-6, -7.569e-5
0.885, -4.589e-6, -7.578e-5
0.895, -5.358e-6, -7.589e-5
0.905, -6.128e-6, -7.601e-5
0.915, -6.621e-6, -7.614e-5
0.925, -6.558e-6, -7.628e-5
0.935, -6.128e-6, -7.640e-5
0.945, -5.574e-6, -7.651e-5
0.955, -4.897e-6, -7.661e-5
0.965, -4.557e-6, -7.670e-5
0.975, -4.435e-6, -7.679e-5
0.985, -4.127e-6, -7.687e-5
0.995, -4.127e-6, -7.695e-5
1.005, -4.066e-6, -7.703e-5
1.015, -4.034e-6, -7.711e-5
1.025, -3.850e-6, -7.719e-5
1.035, -3.819e-6, -7.727e-5
1.045, -3.819e-6, -7.734e-5
1.055, -3.880e-6, -7.742e-5
1.065, -4.127e-6, -7.750e-5
1.075, -4.589e-6, -7.760e-5
1.085, -5.881e-6, -7.771e-5
1.095, -9.268e-6, -7.790e-5
1.105, -1.860e-5, -7.827e-5
1.115, -3.700e-5, -7.901e-5
1.125, -5.517e-5, -8.011e-5
1.135, -6.729e-5, -8.146e-5
1.145, -7.444e-5, -8.295e-5
1.155, -7.835e-5, -8.452e-5
1.165, -7.921e-5, -8.610e-5
1.175, -7.730e-5, -8.765e-5
1.185, -7.478e-5, -8.914e-5
1.195, -7.265e-5, -9.059e-5
1.205, -7.090e-5, -9.201e-5
1.215, -6.933e-5, -9.340e-5
1.225, -6.742e-5, -9.475e-5
1.235, -6.523e-5, -9.605e-5
1.245, -6.274e-5, -9.731e-5
1.255, -6.040e-5, -9.851e-5
1.265, -5.843e-5, -9.968e-5
1.275, -5.674e-5, -1.008e-4
1.285, -5.541e-5, -1.019e-4
1.295, -5.443e-5, -1.030e-4
1.305, -5.357e-5, -1.041e-4
1.315, -5.283e-5, -1.051e-4
1.325, -5.200e-5, -1.062e-4
1.335, -5.067e-5, -1.072e-4
1.345, -4.864e-5, -1.082e-4
1.355, -4.581e-5, -1.091e-4
1.365, -4.214e-5, -1.099e-4
1.375, -3.854e-5, -1.107e-4
1.385, -3.562e-5, -1.114e-4
1.395, -3.346e-5, -1.121e-4
1.405, -3.192e-5, -1.127e-4
1.415, -3.079e-5, -1.133e-4
1.425, -3.005e-5, -1.139e-4
1.435, -2.955e-5, -1.145e-4
1.445, -2.928e-5, -1.151e-4
1.455, -2.909e-5, -1.157e-4
1.465, -2.918e-5, -1.163e-4
1.475, -2.940e-5, -1.169e-4
1.485, -2.980e-5, -1.175e-4
1.495, -3.029e-5, -1.181e-4
1.505, -3.088e-5, -1.187e-4
1.515, -3.174e-5, -1.193e-4
1.525, -3.266e-5, -1.200e-4
1.535, -3.386e-5, -1.207e-4
1.545, -3.519e-5, -1.214e-4
1.555, -3.660e-5, -1.221e-4
1.565, -3.830e-5, -1.229e-4
1.575, -4.033e-5, -1.237e-4
1.585, -4.255e-5, -1.245e-4
1.595, -4.507e-5, -1.254e-4
1.595, -3.897e-5, -1.262e-4
1.585, -2.845e-5, -1.268e-4
1.575, -2.127e-5, -1.272e-4
1.565, -1.629e-5, -1.275e-4
1.555, -1.259e-5, -1.278e-4
1.545, -9.853e-6, -1.280e-4
1.535, -7.760e-6, -1.281e-4
1.525, -6.159e-6, -1.282e-4
1.515, -4.897e-6, -1.283e-4
1.505, -3.880e-6, -1.284e-4
1.495, -3.142e-6, -1.285e-4
1.485, -2.465e-6, -1.285e-4
1.475, -1.941e-6, -1.286e-4
1.465, -1.510e-6, -1.286e-4
1.455, -1.171e-6, -1.286e-4
1.445, -8.947e-7, -1.286e-4
1.435, -6.482e-7, -1.286e-4
1.425, -4.329e-7, -1.287e-4
1.415, -2.478e-7, -1.287e-4
1.405, -1.251e-7, -1.287e-4
1.395, 6.008e-8, -1.287e-4
1.385, 1.827e-7, -1.287e-4
1.375, 1.827e-7, -1.287e-4
1.365, 3.054e-7, -1.287e-4
1.355, 4.593e-7, -1.286e-4
1.345, 4.906e-7, -1.286e-4
1.335, 5.218e-7, -1.286e-4
1.325, 5.218e-7, -1.286e-4
1.315, 7.058e-7, -1.286e-4
1.305, 7.984e-7, -1.286e-4
1.295, 7.984e-7, -1.286e-4
1.285, 8.297e-7, -1.285e-4
1.275, 8.910e-7, -1.285e-4
1.265, 9.211e-7, -1.285e-4
1.255, 1.045e-6, -1.285e-4
1.245, 1.106e-6, -1.285e-4
1.235, 1.106e-6, -1.284e-4
1.225, 1.138e-6, -1.284e-4
1.215, 1.229e-6, -1.284e-4
1.205, 1.414e-6, -1.284e-4
1.195, 1.414e-6, -1.283e-4
1.185, 1.414e-6, -1.283e-4
1.175, 1.629e-6, -1.283e-4
1.165, 1.722e-6, -1.282e-4
1.155, 1.722e-6, -1.282e-4
1.145, 1.845e-6, -1.282e-4
1.135, 1.998e-6, -1.281e-4
1.125, 2.061e-6, -1.281e-4
1.115, 2.276e-6, -1.280e-4
1.105, 2.369e-6, -1.280e-4
1.095, 2.645e-6, -1.279e-4
1.085, 2.768e-6, -1.279e-4
1.075, 2.985e-6, -1.278e-4
1.065, 3.292e-6, -1.278e-4
1.055, 3.538e-6, -1.277e-4
1.045, 3.877e-6, -1.276e-4
1.035, 4.370e-6, -1.275e-4
1.025, 4.800e-6, -1.274e-4
1.015, 5.323e-6, -1.273e-4
1.005, 5.939e-6, -1.272e-4
0.995, 6.740e-6, -1.271e-4
0.985, 7.601e-6, -1.269e-4
0.975, 8.648e-6, -1.268e-4
0.965, 9.972e-6, -1.266e-4
0.955, 1.157e-5, -1.263e-4
0.945, 1.348e-5, -1.261e-4
0.935, 1.597e-5, -1.257e-4
0.925, 1.915e-5, -1.253e-4
0.915, 2.330e-5, -1.249e-4
0.905, 2.872e-5, -1.243e-4
0.895, 3.626e-5, -1.236e-4
0.885, 4.667e-5, -1.226e-4
0.875, 6.129e-5, -1.214e-4
0.865, 8.179e-5, -1.198e-4
0.855, 1.097e-4, -1.176e-4
0.845, 1.453e-4, -1.147e-4
0.835, 1.857e-4, -1.110e-4
0.825, 2.219e-4, -1.065e-4
0.815, 2.412e-4, -1.017e-4
0.805, 2.336e-4, -9.704e-5
0.795, 2.008e-4, -9.303e-5
0.785, 1.552e-4, -8.992e-5
0.775, 1.118e-4, -8.769e-5
0.765, 8.053e-5, -8.608e-5
0.755, 6.070e-5, -8.486e-5
0.745, 4.787e-5, -8.390e-5
0.735, 3.854e-5, -8.313e-5
0.725, 3.112e-5, -8.251e-5
0.715, 2.499e-5, -8.201e-5
0.705, 1.988e-5, -8.161e-5
0.695, 1.561e-5, -8.130e-5
0.685, 1.203e-5, -8.106e-5
0.675, 9.171e-6, -8.088e-5
0.665, 6.894e-6, -8.074e-5
0.655, 5.385e-6, -8.063e-5
0.645, 4.431e-6, -8.054e-5
0.635, 3.877e-6, -8.047e-5
0.625, 3.538e-6, -8.039e-5
0.615, 3.415e-6, -8.033e-5
0.605, 3.261e-6, -8.026e-5
0.595, 3.076e-6, -8.020e-5
0.585, 3.015e-6, -8.014e-5
0.575, 2.953e-6, -8.008e-5
0.565, 2.953e-6, -8.002e-5
0.555, 2.953e-6, -7.996e-5
0.545, 2.953e-6, -7.990e-5
0.535, 2.892e-6, -7.984e-5
0.525, 2.831e-6, -7.979e-5
0.515, 2.799e-6, -7.973e-5
0.505, 2.768e-6, -7.968e-5
0.495, 2.768e-6, -7.962e-5
0.485, 2.768e-6, -7.957e-5
0.475, 2.768e-6, -7.951e-5
0.465, 2.831e-6, -7.945e-5
0.455, 2.738e-6, -7.940e-5
0.445, 2.831e-6, -7.934e-5
0.435, 2.768e-6, -7.929e-5
0.425, 2.738e-6, -7.923e-5
0.415, 2.707e-6, -7.918e-5
0.405, 2.799e-6, -7.912e-5
0.395, 2.645e-6, -7.907e-5
0.385, 2.768e-6, -7.901e-5
0.375, 2.707e-6, -7.896e-5
0.365, 2.738e-6, -7.891e-5
0.355, 2.707e-6, -7.885e-5
0.345, 2.707e-6, -7.880e-5
0.335, 2.768e-6, -7.874e-5
0.325, 2.677e-6, -7.869e-5
0.315, 2.738e-6, -7.863e-5
0.305, 2.768e-6, -7.858e-5
0.295, 2.677e-6, -7.852e-5
0.285, 2.707e-6, -7.847e-5
0.275, 2.738e-6, -7.842e-5
0.265, 2.738e-6, -7.836e-5
0.255, 2.645e-6, -7.831e-5
0.245, 2.645e-6, -7.826e-5
0.235, 2.645e-6, -7.820e-5
0.225, 2.645e-6, -7.815e-5
0.215, 2.738e-6, -7.809e-5
0.205, 2.707e-6, -7.804e-5
0.195, 2.768e-6, -7.799e-5
0.185, 2.831e-6, -7.793e-5
0.175, 2.953e-6, -7.787e-5
0.165, 3.015e-6, -7.781e-5
0.155, 3.230e-6, -7.774e-5
0.145, 3.415e-6, -7.768e-5
0.135, 3.630e-6, -7.760e-5
0.125, 3.969e-6, -7.752e-5
0.115, 4.277e-6, -7.744e-5
0.105, 4.678e-6, -7.735e-5
0.095, 5.201e-6, -7.724e-5
0.085, 5.693e-6, -7.713e-5
0.075, 6.371e-6, -7.700e-5
0.065, 7.016e-6, -7.686e-5
0.055, 7.725e-6, -7.670e-5
0.045, 8.556e-6, -7.653e-5
0.035, 9.295e-6, -7.635e-5
0.025, 1.006e-5, -7.615e-5
0.015, 1.083e-5, -7.593e-5
0.005, 1.157e-5, -7.570e-5
0.005, 6.986e-6, -7.556e-5
0.015, 4.708e-6, -7.546e-5
0.025, 3.415e-6, -7.540e-5
0.035, 2.492e-6, -7.535e-5
0.045, 1.691e-6, -7.531e-5
0.055, 1.014e-6, -7.529e-5
0.065, 5.218e-7, -7.528e-5
0.075, -2.451e-9, -7.528e-5
0.085, -3.403e-7, -7.529e-5
0.095, -6.795e-7, -7.530e-5
0.105, -1.017e-6, -7.532e-5
0.115, -1.234e-6, -7.535e-5
0.125, -1.418e-6, -7.538e-5
0.135, -1.664e-6, -7.541e-5
0.145, -1.664e-6, -7.544e-5
0.155, -1.941e-6, -7.548e-5
0.165, -1.972e-6, -7.552e-5
0.175, -2.003e-6, -7.556e-5
0.185, -2.126e-6, -7.560e-5
0.195, -2.219e-6, -7.565e-5
0.205, -2.219e-6, -7.569e-5
0.215, -2.280e-6, -7.574e-5
0.225, -2.280e-6, -7.578e-5
0.235, -2.280e-6, -7.583e-5
0.245, -2.280e-6, -7.587e-5
0.255, -2.280e-6, -7.592e-5
0.265, -2.280e-6, -7.597e-5
0.275, -2.280e-6, -7.601e-5
0.285, -2.341e-6, -7.606e-5
0.295, -2.341e-6, -7.610e-5
0.305, -2.280e-6, -7.615e-5
0.315, -2.341e-6, -7.620e-5
0.325, -2.403e-6, -7.625e-5
0.335, -2.373e-6, -7.629e-5
0.345, -2.495e-6, -7.634e-5
0.355, -2.465e-6, -7.639e-5
0.365, -2.588e-6, -7.644e-5
0.375, -2.588e-6, -7.650e-5
0.385, -2.588e-6, -7.655e-5
0.395, -2.588e-6, -7.660e-5
0.405, -2.588e-6, -7.665e-5
0.415, -2.588e-6, -7.670e-5
0.425, -2.619e-6, -7.675e-5
0.435, -2.619e-6, -7.681e-5
0.445, -2.742e-6, -7.686e-5
0.455, -2.896e-6, -7.692e-5
0.465, -2.896e-6, -7.698e-5
0.475, -2.896e-6, -7.704e-5
0.485, -2.864e-6, -7.709e-5
0.495, -2.742e-6, -7.715e-5
0.505, -2.742e-6, -7.720e-5
0.515, -2.680e-6, -7.726e-5
0.525, -2.649e-6, -7.731e-5
0.535, -2.619e-6, -7.736e-5
0.545, -2.588e-6, -7.741e-5
0.555, -2.588e-6, -7.747e-5
0.565, -2.588e-6, -7.752e-5
0.575, -2.588e-6, -7.757e-5
0.585, -2.557e-6, -7.762e-5
0.595, -2.588e-6, -7.767e-5
0.605, -2.526e-6, -7.772e-5
0.615, -2.557e-6, -7.777e-5
0.625, -2.403e-6, -7.782e-5
0.635, -2.373e-6, -7.787e-5
0.645, -2.311e-6, -7.792e-5
0.655, -2.311e-6, -7.796e-5
0.665, -2.280e-6, -7.801e-5
0.675, -2.280e-6, -7.805e-5
0.685, -2.280e-6, -7.810e-5
0.695, -2.280e-6, -7.814e-5
0.705, -2.280e-6, -7.819e-5
0.715, -2.249e-6, -7.823e-5
0.725, -2.249e-6, -7.828e-5
0.735, -2.280e-6, -7.832e-5
0.745, -2.219e-6, -7.837e-5
0.755, -2.219e-6, -7.841e-5
0.765, -2.187e-6, -7.846e-5
0.775, -2.280e-6, -7.850e-5
0.785, -2.249e-6, -7.855e-5
0.795, -2.280e-6, -7.859e-5
0.805, -2.280e-6, -7.864e-5
0.815, -2.280e-6, -7.868e-5
0.825, -2.373e-6, -7.873e-5
0.835, -2.557e-6, -7.878e-5
0.845, -2.619e-6, -7.884e-5
0.855, -2.927e-6, -7.889e-5
0.865, -3.357e-6, -7.896e-5
0.875, -3.819e-6, -7.904e-5
0.885, -4.496e-6, -7.913e-5
0.895, -5.204e-6, -7.923e-5
0.905, -5.913e-6, -7.935e-5
0.915, -6.436e-6, -7.948e-5
0.925, -6.528e-6, -7.961e-5
0.935, -6.128e-6, -7.973e-5
0.945, -5.512e-6, -7.984e-5
0.955, -4.928e-6, -7.994e-5
0.965, -4.589e-6, -8.003e-5
0.975, -4.373e-6, -8.012e-5
0.985, -4.158e-6, -8.020e-5
0.995, -4.127e-6, -8.029e-5
1.005, -4.066e-6, -8.037e-5
1.015, -4.004e-6, -8.045e-5
1.025, -3.880e-6, -8.052e-5
1.035, -3.850e-6, -8.060e-5
1.045, -3.819e-6, -8.068e-5
1.055, -3.850e-6, -8.076e-5
1.065, -4.034e-6, -8.084e-5
1.075, -4.527e-6, -8.093e-5
1.085, -5.759e-6, -8.104e-5
1.095, -9.021e-6, -8.122e-5
1.105, -1.801e-5, -8.158e-5
1.115, -3.614e-5, -8.230e-5
1.125, -5.458e-5, -8.340e-5
1.135, -6.717e-5, -8.474e-5
1.145, -7.453e-5, -8.623e-5
1.155, -7.865e-5, -8.780e-5
1.165, -7.967e-5, -8.940e-5
1.175, -7.773e-5, -9.095e-5
1.185, -7.518e-5, -9.246e-5
1.195, -7.293e-5, -9.391e-5
1.205, -7.111e-5, -9.534e-5
1.215, -6.945e-5, -9.672e-5
1.225, -6.757e-5, -9.808e-5
1.235, -6.539e-5, -9.938e-5
1.245, -6.286e-5, -1.006e-4
1.255, -6.052e-5, -1.019e-4
1.265, -5.837e-5, -1.030e-4
1.275, -5.671e-5, -1.042e-4
1.285, -5.538e-5, -1.053e-4
1.295, -5.434e-5, -1.063e-4
1.305, -5.350e-5, -1.074e-4
1.315, -5.273e-5, -1.085e-4
1.325, -5.181e-5, -1.095e-4
1.335, -5.055e-5, -1.105e-4
1.345, -4.861e-5, -1.115e-4
1.355, -4.578e-5, -1.124e-4
1.365, -4.218e-5, -1.133e-4
1.375, -3.857e-5, -1.140e-4
1.385, -3.562e-5, -1.147e-4
1.395, -3.340e-5, -1.154e-4
1.405, -3.183e-5, -1.160e-4
1.415, -3.072e-5, -1.167e-4
1.425, -2.999e-5, -1.173e-4
1.435, -2.952e-5, -1.178e-4
1.445, -2.918e-5, -1.184e-4
1.455, -2.909e-5, -1.190e-4
1.465, -2.906e-5, -1.196e-4
1.475, -2.937e-5, -1.202e-4
1.485, -2.965e-5, -1.208e-4
1.495, -3.017e-5, -1.214e-4
1.505, -3.082e-5, -1.220e-4
1.515, -3.162e-5, -1.226e-4
1.525, -3.263e-5, -1.233e-4
1.535, -3.371e-5, -1.240e-4
1.545, -3.500e-5, -1.247e-4
1.555, -3.651e-5, -1.254e-4
1.565, -3.820e-5, -1.261e-4
1.575, -4.024e-5, -1.269e-4
1.585, -4.242e-5, -1.278e-4
1.595, -4.495e-5, -1.287e-4
1.595, -3.891e-5, -1.295e-4
1.585, -2.832e-5, -1.300e-4
1.575, -2.118e-5, -1.305e-4
1.565, -1.619e-5, -1.308e-4
1.555, -1.259e-5, -1.310e-4
1.545, -9.883e-6, -1.312e-4
1.535, -7.760e-6, -1.314e-4
1.525, -6.221e-6, -1.315e-4
1.515, -4.897e-6, -1.316e-4
1.505, -3.912e-6, -1.317e-4
1.495, -3.111e-6, -1.318e-4
1.485, -2.373e-6, -1.318e-4
1.475, -1.972e-6, -1.318e-4
1.465, -1.510e-6, -1.319e-4
1.455, -1.171e-6, -1.319e-4
1.445, -8.947e-7, -1.319e-4
1.435, -6.482e-7, -1.319e-4
1.425, -4.329e-7, -1.319e-4
1.415, -2.177e-7, -1.319e-4
1.405, -1.251e-7, -1.319e-4
1.395, 9.014e-8, -1.319e-4
1.385, 1.827e-7, -1.319e-4
1.375, 2.441e-7, -1.319e-4
1.365, 3.679e-7, -1.319e-4
1.355, 4.593e-7, -1.319e-4
1.345, 4.906e-7, -1.319e-4
1.335, 5.519e-7, -1.319e-4
1.325, 6.132e-7, -1.319e-4
1.315, 7.671e-7, -1.319e-4
1.305, 7.984e-7, -1.319e-4
1.295, 7.984e-7, -1.318e-4
1.285, 7.984e-7, -1.318e-4
1.275, 9.523e-7, -1.318e-4
1.265, 1.014e-6, -1.318e-4
1.255, 1.075e-6, -1.318e-4
1.245, 1.106e-6, -1.317e-4
1.235, 1.106e-6, -1.317e-4
1.225, 1.168e-6, -1.317e-4
1.215, 1.260e-6, -1.317e-4
1.205, 1.414e-6, -1.316e-4
1.195, 1.414e-6, -1.316e-4
1.185, 1.507e-6, -1.316e-4
1.175, 1.629e-6, -1.315e-4
1.165, 1.722e-6, -1.315e-4
1.155, 1.722e-6, -1.315e-4
1.145, 1.845e-6, -1.314e-4
1.135, 2.030e-6, -1.314e-4
1.125, 2.061e-6, -1.314e-4
1.115, 2.276e-6, -1.313e-4
1.105, 2.369e-6, -1.313e-4
1.095, 2.645e-6, -1.312e-4
1.085, 2.799e-6, -1.312e-4
1.075, 3.015e-6, -1.311e-4
1.065, 3.322e-6, -1.310e-4
1.055, 3.569e-6, -1.310e-4
1.045, 3.969e-6, -1.309e-4
1.035, 4.339e-6, -1.308e-4
1.025, 4.769e-6, -1.307e-4
1.015, 5.416e-6, -1.306e-4
1.005, 5.970e-6, -1.305e-4
0.995, 6.771e-6, -1.303e-4
0.985, 7.632e-6, -1.302e-4
0.975, 8.741e-6, -1.300e-4
0.965, 1.003e-5, -1.298e-4
0.955, 1.163e-5, -1.296e-4
0.945, 1.354e-5, -1.293e-4
0.935, 1.607e-5, -1.290e-4
0.925, 1.936e-5, -1.286e-4
0.915, 2.352e-5, -1.281e-4
0.905, 2.915e-5, -1.275e-4
0.895, 3.675e-5, -1.268e-4
0.885, 4.744e-5, -1.259e-4
0.875, 6.246e-5, -1.246e-4
0.865, 8.342e-5, -1.229e-4
0.855, 1.118e-4, -1.207e-4
0.845, 1.478e-4, -1.177e-4
0.835, 1.882e-4, -1.140e-4
0.825, 2.237e-4, -1.095e-4
0.815, 2.414e-4, -1.047e-4
0.805, 2.318e-4, -1.000e-4
0.795, 1.979e-4, -9.609e-5
0.785, 1.518e-4, -9.305e-5
0.775, 1.091e-4, -9.087e-5
0.765, 7.862e-5, -8.930e-5
0.755, 5.950e-5, -8.811e-5
0.745, 4.707e-5, -8.717e-5
0.735, 3.795e-5, -8.641e-5
0.725, 3.066e-5, -8.580e-5
0.715, 2.466e-5, -8.530e-5
0.705, 1.967e-5, -8.491e-5
0.695, 1.539e-5, -8.460e-5
0.685, 1.194e-5, -8.436e-5
0.675, 9.017e-6, -8.418e-5
0.665, 6.740e-6, -8.405e-5
0.655, 5.293e-6, -8.394e-5
0.645, 4.307e-6, -8.385e-5
0.635, 3.815e-6, -8.378e-5
0.625, 3.569e-6, -8.371e-5
0.615, 3.292e-6, -8.364e-5
0.605, 3.261e-6, -8.358e-5
0.595, 3.169e-6, -8.351e-5
0.585, 3.015e-6, -8.345e-5
0.575, 2.953e-6, -8.339e-5
0.565, 2.953e-6, -8.333e-5
0.555, 2.953e-6, -8.328e-5
0.545, 2.953e-6, -8.322e-5
0.535, 2.892e-6, -8.316e-5
0.525, 2.892e-6, -8.310e-5
0.515, 2.768e-6, -8.305e-5
0.505, 2.707e-6, -8.299e-5
0.495, 2.738e-6, -8.294e-5
0.485, 2.707e-6, -8.288e-5
0.475, 2.677e-6, -8.283e-5
0.465, 2.768e-6, -8.277e-5
0.455, 2.677e-6, -8.272e-5
0.445, 2.707e-6, -8.267e-5
0.435, 2.677e-6, -8.261e-5
0.425, 2.768e-6, -8.256e-5
0.415, 2.677e-6, -8.250e-5
0.405, 2.707e-6, -8.245e-5
0.395, 2.707e-6, -8.239e-5
0.385, 2.707e-6, -8.234e-5
0.375, 2.799e-6, -8.228e-5
0.365, 2.677e-6, -8.223e-5
0.355, 2.707e-6, -8.218e-5
0.345, 2.738e-6, -8.212e-5
0.335, 2.738e-6, -8.207e-5
0.325, 2.707e-6, -8.201e-5
0.315, 2.707e-6, -8.196e-5
0.305, 2.738e-6, -8.190e-5
0.295, 2.799e-6, -8.185e-5
0.285, 2.707e-6, -8.179e-5
0.275, 2.677e-6, -8.174e-5
0.265, 2.645e-6, -8.169e-5
0.255, 2.707e-6, -8.163e-5
0.245, 2.645e-6, -8.158e-5
0.235, 2.645e-6, -8.153e-5
0.225, 2.645e-6, -8.148e-5
0.215, 2.645e-6, -8.142e-5
0.205, 2.677e-6, -8.137e-5
0.195, 2.677e-6, -8.132e-5
0.185, 2.922e-6, -8.126e-5
0.175, 2.953e-6, -8.120e-5
0.165, 3.046e-6, -8.114e-5
0.155, 3.261e-6, -8.107e-5
0.145, 3.384e-6, -8.100e-5
0.135, 3.662e-6, -8.093e-5
0.125, 3.908e-6, -8.085e-5
0.115, 4.307e-6, -8.077e-5
0.105, 4.678e-6, -8.067e-5
0.095, 5.201e-6, -8.057e-5
0.085, 5.693e-6, -8.045e-5
0.075, 6.339e-6, -8.033e-5
0.065, 7.048e-6, -8.019e-5
0.055, 7.755e-6, -8.003e-5
0.045, 8.587e-6, -7.986e-5
0.035, 9.387e-6, -7.967e-5
0.025, 1.019e-5, -7.947e-5
0.015, 1.090e-5, -7.925e-5
0.005, 1.154e-5, -7.902e-5
0.005, 6.924e-6, -7.888e-5
0.015, 4.832e-6, -7.878e-5
0.025, 3.476e-6, -7.872e-5
0.035, 2.523e-6, -7.866e-5
0.045, 1.753e-6, -7.863e-5
0.055, 1.014e-6, -7.861e-5
0.065, 4.906e-7, -7.860e-5
0.075, 2.881e-8, -7.860e-5
0.085, -3.403e-7, -7.861e-5
0.095, -7.095e-7, -7.862e-5
0.105, -1.049e-6, -7.864e-5
0.115, -1.264e-6, -7.867e-5
0.125, -1.449e-6, -7.870e-5
0.135, -1.664e-6, -7.873e-5
0.145, -1.726e-6, -7.876e-5
0.155, -1.911e-6, -7.880e-5
0.165, -1.911e-6, -7.884e-5
0.175, -2.003e-6, -7.888e-5
0.185, -2.033e-6, -7.892e-5
0.195, -2.157e-6, -7.896e-5
0.205, -2.219e-6, -7.901e-5
0.215, -2.280e-6, -7.905e-5
0.225, -2.280e-6, -7.910e-5
0.235, -2.249e-6, -7.914e-5
0.245, -2.280e-6, -7.919e-5
0.255, -2.280e-6, -7.924e-5
0.265, -2.280e-6, -7.928e-5
0.275, -2.280e-6, -7.933e-5
0.285, -2.280e-6, -7.937e-5
0.295, -2.280e-6, -7.942e-5
0.305, -2.280e-6, -7.946e-5
0.315, -2.280e-6, -7.951e-5
0.325, -2.373e-6, -7.956e-5
0.335, -2.465e-6, -7.961e-5
0.345, -2.403e-6, -7.965e-5
0.355, -2.588e-6, -7.971e-5
0.365, -2.557e-6, -7.976e-5
0.375, -2.588e-6, -7.981e-5
0.385, -2.588e-6, -7.986e-5
0.395, -2.588e-6, -7.991e-5
0.405, -2.588e-6, -7.996e-5
0.415, -2.588e-6, -8.002e-5
0.425, -2.588e-6, -8.007e-5
0.435, -2.680e-6, -8.012e-5
0.445, -2.710e-6, -8.017e-5
0.455, -2.864e-6, -8.023e-5
0.465, -2.896e-6, -8.029e-5
0.475, -2.803e-6, -8.035e-5
0.485, -2.742e-6, -8.040e-5
0.495, -2.742e-6, -8.046e-5
0.505, -2.742e-6, -8.051e-5
0.515, -2.680e-6, -8.056e-5
0.525, -2.649e-6, -8.062e-5
0.535, -2.588e-6, -8.067e-5
0.545, -2.588e-6, -8.072e-5
0.555, -2.588e-6, -8.077e-5
0.565, -2.588e-6, -8.082e-5
0.575, -2.557e-6, -8.088e-5
0.585, -2.588e-6, -8.093e-5
0.595, -2.526e-6, -8.098e-5
0.605, -2.557e-6, -8.103e-5
0.615, -2.495e-6, -8.108e-5
0.625, -2.373e-6, -8.113e-5
0.635, -2.311e-6, -8.117e-5
0.645, -2.280e-6, -8.122e-5
0.655, -2.280e-6, -8.126e-5
0.665, -2.280e-6, -8.131e-5
0.675, -2.280e-6, -8.135e-5
0.685, -2.280e-6, -8.140e-5
0.695, -2.280e-6, -8.145e-5
0.705, -2.249e-6, -8.149e-5
0.715, -2.280e-6, -8.154e-5
0.725, -2.219e-6, -8.158e-5
0.735, -2.280e-6, -8.163e-5
0.745, -2.249e-6, -8.167e-5
0.755, -2.157e-6, -8.171e-5
0.765, -2.187e-6, -8.176e-5
0.775, -2.187e-6, -8.180e-5
0.785, -2.249e-6, -8.185e-5
0.795, -2.249e-6, -8.189e-5
0.805, -2.280e-6, -8.194e-5
0.815, -2.280e-6, -8.198e-5
0.825, -2.341e-6, -8.203e-5
0.835, -2.557e-6, -8.208e-5
0.845, -2.619e-6, -8.213e-5
0.855, -2.927e-6, -8.219e-5
0.865, -3.235e-6, -8.226e-5
0.875, -3.665e-6, -8.233e-5
0.885, -4.373e-6, -8.242e-5
0.895, -5.082e-6, -8.252e-5
0.905, -5.820e-6, -8.264e-5
0.915, -6.282e-6, -8.276e-5
0.925, -6.343e-6, -8.289e-5
0.935, -5.974e-6, -8.301e-5
0.945, -5.481e-6, -8.312e-5
0.955, -4.958e-6, -8.322e-5
0.965, -4.527e-6, -8.331e-5
0.975, -4.404e-6, -8.339e-5
0.985, -4.158e-6, -8.348e-5
0.995, -4.096e-6, -8.356e-5
1.005, -4.096e-6, -8.364e-5
1.015, -4.004e-6, -8.372e-5
1.025, -3.880e-6, -8.380e-5
1.035, -3.819e-6, -8.388e-5
1.045, -3.850e-6, -8.395e-5
1.055, -3.819e-6, -8.403e-5
1.065, -4.127e-6, -8.411e-5
1.075, -4.527e-6, -8.420e-5
1.085, -5.666e-6, -8.432e-5
1.095, -8.776e-6, -8.449e-5
1.105, -1.740e-5, -8.484e-5
1.115, -3.534e-5, -8.555e-5
1.125, -5.403e-5, -8.663e-5
1.135, -6.696e-5, -8.797e-5
1.145, -7.459e-5, -8.946e-5
1.155, -7.890e-5, -9.104e-5
1.165, -8.004e-5, -9.264e-5
1.175, -7.810e-5, -9.420e-5
1.185, -7.548e-5, -9.571e-5
1.195, -7.317e-5, -9.717e-5
1.205, -7.130e-5, -9.860e-5
1.215, -6.966e-5, -9.999e-5
1.225, -6.776e-5, -1.013e-4
1.235, -6.548e-5, -1.027e-4
1.245, -6.295e-5, -1.039e-4
1.255, -6.052e-5, -1.051e-4
1.265, -5.840e-5, -1.063e-4
1.275, -5.664e-5, -1.074e-4
1.285, -5.538e-5, -1.085e-4
1.295, -5.427e-5, -1.096e-4
1.305, -5.341e-5, -1.107e-4
1.315, -5.258e-5, -1.117e-4
1.325, -5.172e-5, -1.128e-4
1.335, -5.049e-5, -1.138e-4
1.345, -4.858e-5, -1.148e-4
1.355, -4.581e-5, -1.157e-4
1.365, -4.218e-5, -1.165e-4
1.375, -3.854e-5, -1.173e-4
1.385, -3.559e-5, -1.180e-4
1.395, -3.337e-5, -1.187e-4
1.405, -3.174e-5, -1.193e-4
1.415, -3.069e-5, -1.199e-4
1.425, -2.995e-5, -1.205e-4
1.435, -2.943e-5, -1.211e-4
1.445, -2.909e-5, -1.217e-4
1.455, -2.906e-5, -1.223e-4
1.465, -2.906e-5, -1.228e-4
1.475, -2.928e-5, -1.234e-4
1.485, -2.958e-5, -1.240e-4
1.495, -3.008e-5, -1.246e-4
1.505, -3.072e-5, -1.252e-4
1.515, -3.152e-5, -1.259e-4
1.525, -3.248e-5, -1.265e-4
1.535, -3.365e-5, -1.272e-4
1.545, -3.500e-5, -1.279e-4
1.555, -3.645e-5, -1.286e-4
1.565, -3.814e-5, -1.294e-4
1.575, -4.008e-5, -1.302e-4
1.585, -4.233e-5, -1.310e-4
1.595, -4.476e-5, -1.319e-4
1.595, -3.885e-5, -1.327e-4
1.585, -2.823e-5, -1.333e-4
1.575, -2.115e-5, -1.337e-4
1.565, -1.613e-5, -1.340e-4
1.555, -1.256e-5, -1.343e-4
1.545, -9.791e-6, -1.345e-4
1.535, -7.698e-6, -1.346e-4
1.525, -6.159e-6, -1.347e-4
1.515, -4.865e-6, -1.348e-4
1.505, -3.880e-6, -1.349e-4
1.495, -3.111e-6, -1.350e-4
1.485, -2.465e-6, -1.350e-4
1.475, -1.911e-6, -1.351e-4
1.465, -1.510e-6, -1.351e-4
1.455, -1.141e-6, -1.351e-4
1.445, -8.334e-7, -1.351e-4
1.435, -6.181e-7, -1.351e-4
1.425, -4.329e-7, -1.352e-4
1.415, -1.864e-7, -1.352e-4
1.405, -6.378e-8, -1.352e-4
1.395, 2.881e-8, -1.352e-4
1.385, 1.515e-7, -1.352e-4
1.375, 2.140e-7, -1.352e-4
1.365, 3.054e-7, -1.351e-4
1.355, 4.906e-7, -1.351e-4
1.345, 4.906e-7, -1.351e-4
1.335, 5.218e-7, -1.351e-4
1.325, 6.132e-7, -1.351e-4
1.315, 7.371e-7, -1.351e-4
1.305, 7.984e-7, -1.351e-4
1.295, 7.984e-7, -1.351e-4
1.285, 7.984e-7, -1.350e-4
1.275, 8.910e-7, -1.350e-4
1.265, 1.075e-6, -1.350e-4
1.255, 1.106e-6, -1.350e-4
1.245, 1.106e-6, -1.350e-4
1.235, 1.106e-6, -1.349e-4
1.225, 1.138e-6, -1.349e-4
1.215, 1.353e-6, -1.349e-4
1.205, 1.414e-6, -1.349e-4
1.195, 1.414e-6, -1.348e-4
1.185, 1.475e-6, -1.348e-4
1.175, 1.599e-6, -1.348e-4
1.165, 1.722e-6, -1.347e-4
1.155, 1.722e-6, -1.347e-4
1.145, 1.876e-6, -1.347e-4
1.135, 2.030e-6, -1.346e-4
1.125, 2.030e-6, -1.346e-4
1.115, 2.306e-6, -1.345e-4
1.105, 2.399e-6, -1.345e-4
1.095, 2.614e-6, -1.344e-4
1.085, 2.768e-6, -1.344e-4
1.075, 3.046e-6, -1.343e-4
1.065, 3.322e-6, -1.342e-4
1.055, 3.600e-6, -1.342e-4
1.045, 3.999e-6, -1.341e-4
1.035, 4.339e-6, -1.340e-4
1.025, 4.832e-6, -1.339e-4
1.015, 5.416e-6, -1.338e-4
1.005, 6.000e-6, -1.337e-4
0.995, 6.771e-6, -1.336e-4
0.985, 7.694e-6, -1.334e-4
0.975, 8.771e-6, -1.332e-4
0.965, 1.006e-5, -1.330e-4
0.955, 1.173e-5, -1.328e-4
0.945, 1.373e-5, -1.325e-4
0.935, 1.631e-5, -1.322e-4
0.925, 1.955e-5, -1.318e-4
0.915, 2.379e-5, -1.313e-4
0.905, 2.952e-5, -1.307e-4
0.895, 3.734e-5, -1.300e-4
0.885, 4.821e-5, -1.290e-4
0.875, 6.354e-5, -1.277e-4
0.865, 8.490e-5, -1.260e-4
0.855, 1.138e-4, -1.238e-4
0.845, 1.501e-4, -1.208e-4
0.835, 1.907e-4, -1.170e-4
0.825, 2.253e-4, -1.124e-4
0.815, 2.414e-4, -1.076e-4
0.805, 2.301e-4, -1.030e-4
0.795, 1.950e-4, -9.912e-5
0.785, 1.487e-4, -9.615e-5
0.775, 1.066e-4, -9.401e-5
0.765, 7.705e-5, -9.247e-5
0.755, 5.849e-5, -9.130e-5
0.745, 4.636e-5, -9.037e-5
0.735, 3.740e-5, -8.963e-5
0.725, 3.023e-5, -8.902e-5
0.715, 2.432e-5, -8.854e-5
0.705, 1.945e-5, -8.815e-5
0.695, 1.527e-5, -8.784e-5
0.685, 1.173e-5, -8.761e-5
0.675, 8.863e-6, -8.743e-5
0.665, 6.740e-6, -8.729e-5
0.655, 5.231e-6, -8.719e-5
0.645, 4.339e-6, -8.710e-5
0.635, 3.784e-6, -8.703e-5
0.625, 3.476e-6, -8.696e-5
0.615, 3.292e-6, -8.689e-5
0.605, 3.200e-6, -8.683e-5
0.595, 2.985e-6, -8.677e-5
0.585, 2.953e-6, -8.671e-5
0.575, 2.953e-6, -8.665e-5
0.565, 2.922e-6, -8.659e-5
0.555, 2.953e-6, -8.653e-5
0.545, 2.892e-6, -8.648e-5
0.535, 2.831e-6, -8.642e-5
0.525, 2.861e-6, -8.636e-5
0.515, 2.768e-6, -8.631e-5
0.505, 2.799e-6, -8.625e-5
0.495, 2.768e-6, -8.619e-5
0.485, 2.645e-6, -8.614e-5
0.475, 2.738e-6, -8.609e-5
0.465, 2.707e-6, -8.603e-5
0.455, 2.707e-6, -8.598e-5
0.445, 2.645e-6, -8.593e-5
0.435, 2.707e-6, -8.587e-5
0.425, 2.707e-6, -8.582e-5
0.415, 2.677e-6, -8.576e-5
0.405, 2.707e-6, -8.571e-5
0.395, 2.768e-6, -8.565e-5
0.385, 2.645e-6, -8.560e-5
0.375, 2.738e-6, -8.555e-5
0.365, 2.738e-6, -8.549e-5
0.355, 2.677e-6, -8.544e-5
0.345, 2.677e-6, -8.538e-5
0.335, 2.677e-6, -8.533e-5
0.325, 2.738e-6, -8.528e-5
0.315, 2.738e-6, -8.522e-5
0.305, 2.677e-6, -8.517e-5
0.295, 2.645e-6, -8.512e-5
0.285, 2.707e-6, -8.506e-5
0.275, 2.645e-6, -8.501e-5
0.265, 2.645e-6, -8.496e-5
0.255, 2.645e-6, -8.490e-5
0.245, 2.645e-6, -8.485e-5
0.235, 2.645e-6, -8.480e-5
0.225, 2.645e-6, -8.474e-5
0.215, 2.645e-6, -8.469e-5
0.205, 2.645e-6, -8.464e-5
0.195, 2.707e-6, -8.458e-5
0.185, 2.861e-6, -8.453e-5
0.175, 2.953e-6, -8.447e-5
0.165, 2.985e-6, -8.441e-5
0.155, 3.261e-6, -8.434e-5
0.145, 3.476e-6, -8.427e-5
0.135, 3.630e-6, -8.420e-5
0.125, 3.908e-6, -8.412e-5
0.115, 4.277e-6, -8.404e-5
0.105, 4.708e-6, -8.394e-5
0.095, 5.201e-6, -8.384e-5
0.085, 5.755e-6, -8.372e-5
0.075, 6.371e-6, -8.360e-5
0.065, 7.048e-6, -8.346e-5
0.055, 7.848e-6, -8.330e-5
0.045, 8.556e-6, -8.313e-5
0.035, 9.387e-6, -8.294e-5
0.025, 1.016e-5, -8.274e-5
0.015, 1.096e-5, -8.252e-5
0.005, 1.160e-5, -8.229e-5
0.005, 6.986e-6, -8.215e-5
0.015, 4.769e-6, -8.205e-5
0.025, 3.508e-6, -8.198e-5
0.035, 2.523e-6, -8.193e-5
0.045, 1.722e-6, -8.189e-5
0.055, 1.045e-6, -8.187e-5
0.065, 5.218e-7, -8.186e-5
0.075, 9.014e-8, -8.186e-5
0.085, -3.103e-7, -8.187e-5
0.095, -7.408e-7, -8.188e-5
0.105, -9.873e-7, -8.190e-5
0.115, -1.295e-6, -8.193e-5
0.125, -1.388e-6, -8.196e-5
0.135, -1.603e-6, -8.199e-5
0.145, -1.696e-6, -8.202e-5
0.155, -1.941e-6, -8.206e-5
0.165, -1.972e-6, -8.210e-5
0.175, -1.972e-6, -8.214e-5
0.185, -2.065e-6, -8.218e-5
0.195, -2.126e-6, -8.222e-5
0.205, -2.280e-6, -8.227e-5
0.215, -2.280e-6, -8.231e-5
0.225, -2.280e-6, -8.236e-5
0.235, -2.280e-6, -8.241e-5
0.245, -2.280e-6, -8.245e-5
0.255, -2.280e-6, -8.250e-5
0.265, -2.280e-6, -8.254e-5
0.275, -2.280e-6, -8.259e-5
0.285, -2.280e-6, -8.263e-5
0.295, -2.280e-6, -8.268e-5
0.305, -2.280e-6, -8.273e-5
0.315, -2.341e-6, -8.277e-5
0.325, -2.341e-6, -8.282e-5
0.335, -2.373e-6, -8.287e-5
0.345, -2.403e-6, -8.291e-5
0.355, -2.526e-6, -8.296e-5
0.365, -2.526e-6, -8.302e-5
0.375, -2.588e-6, -8.307e-5
0.385, -2.557e-6, -8.312e-5
0.395, -2.588e-6, -8.317e-5
0.405, -2.588e-6, -8.322e-5
0.415, -2.588e-6, -8.327e-5
0.425, -2.588e-6, -8.333e-5
0.435, -2.619e-6, -8.338e-5
0.445, -2.680e-6, -8.343e-5
0.455, -2.773e-6, -8.349e-5
0.465, -2.834e-6, -8.354e-5
0.475, -2.834e-6, -8.360e-5
0.485, -2.803e-6, -8.366e-5
0.495, -2.710e-6, -8.371e-5
0.505, -2.588e-6, -8.376e-5
0.515, -2.619e-6, -8.381e-5
0.525, -2.588e-6, -8.387e-5
0.535, -2.588e-6, -8.392e-5
0.545, -2.588e-6, -8.397e-5
0.555, -2.588e-6, -8.402e-5
0.565, -2.588e-6, -8.407e-5
0.575, -2.557e-6, -8.412e-5
0.585, -2.557e-6, -8.418e-5
0.595, -2.495e-6, -8.423e-5
0.605, -2.434e-6, -8.427e-5
0.615, -2.434e-6, -8.432e-5
0.625, -2.373e-6, -8.437e-5
0.635, -2.373e-6, -8.442e-5
0.645, -2.311e-6, -8.446e-5
0.655, -2.280e-6, -8.451e-5
0.665, -2.280e-6, -8.456e-5
0.675, -2.249e-6, -8.460e-5
0.685, -2.280e-6, -8.465e-5
0.695, -2.280e-6, -8.469e-5
0.705, -2.249e-6, -8.474e-5
0.715, -2.280e-6, -8.478e-5
0.725, -2.187e-6, -8.483e-5
0.735, -2.187e-6, -8.487e-5
0.745, -2.219e-6, -8.491e-5
0.755, -2.219e-6, -8.496e-5
0.765, -2.157e-6, -8.500e-5
0.775, -2.219e-6, -8.505e-5
0.785, -2.157e-6, -8.509e-5
0.795, -2.219e-6, -8.513e-5
0.805, -2.280e-6, -8.518e-5
0.815, -2.280e-6, -8.522e-5
0.825, -2.373e-6, -8.527e-5
0.835, -2.557e-6, -8.532e-5
0.845, -2.588e-6, -8.537e-5
0.855, -2.864e-6, -8.543e-5
0.865, -3.203e-6, -8.550e-5
0.875, -3.665e-6, -8.557e-5
0.885, -4.312e-6, -8.566e-5
0.895, -4.989e-6, -8.576e-5
0.905, -5.697e-6, -8.587e-5
0.915, -6.159e-6, -8.599e-5
0.925, -6.282e-6, -8.612e-5
0.935, -5.881e-6, -8.624e-5
0.945, -5.420e-6, -8.634e-5
0.955, -4.897e-6, -8.644e-5
0.965, -4.557e-6, -8.653e-5
0.975, -4.342e-6, -8.662e-5
0.985, -4.158e-6, -8.670e-5
0.995, -4.127e-6, -8.679e-5
1.005, -4.127e-6, -8.687e-5
1.015, -3.973e-6, -8.695e-5
1.025, -3.880e-6, -8.703e-5
1.035, -3.850e-6, -8.710e-5
1.045, -3.819e-6, -8.718e-5
1.055, -3.819e-6, -8.726e-5
1.065, -4.034e-6, -8.734e-5
1.075, -4.466e-6, -8.743e-5
1.085, -5.666e-6, -8.754e-5
1.095, -8.559e-6, -8.771e-5
1.105, -1.690e-5, -8.805e-5
1.115, -3.460e-5, -8.874e-5
1.125, -5.353e-5, -8.981e-5
1.135, -6.677e-5, -9.115e-5
1.145, -7.468e-5, -9.264e-5
1.155, -7.909e-5, -9.422e-5
1.165, -8.038e-5, -9.583e-5
1.175, -7.856e-5, -9.740e-5
1.185, -7.588e-5, -9.892e-5
1.195, -7.345e-5, -1.004e-4
1.205, -7.154e-5, -1.018e-4
1.215, -6.985e-5, -1.032e-4
1.225, -6.794e-5, -1.046e-4
1.235, -6.566e-5, -1.059e-4
1.245, -6.308e-5, -1.071e-4
1.255, -6.061e-5, -1.084e-4
1.265, -5.846e-5, -1.095e-4
1.275, -5.667e-5, -1.107e-4
1.285, -5.532e-5, -1.118e-4
1.295, -5.424e-5, -1.129e-4
1.305, -5.332e-5, -1.139e-4
1.315, -5.255e-5, -1.150e-4
1.325, -5.160e-5, -1.160e-4
1.335, -5.046e-5, -1.170e-4
1.345, -4.849e-5, -1.180e-4
1.355, -4.578e-5, -1.189e-4
1.365, -4.218e-5, -1.197e-4
1.375, -3.857e-5, -1.205e-4
1.385, -3.556e-5, -1.212e-4
1.395, -3.334e-5, -1.219e-4
1.405, -3.174e-5, -1.225e-4
1.415, -3.060e-5, -1.231e-4
1.425, -2.983e-5, -1.237e-4
1.435, -2.934e-5, -1.243e-4
1.445, -2.909e-5, -1.249e-4
1.455, -2.900e-5, -1.255e-4
1.465, -2.903e-5, -1.261e-4
1.475, -2.915e-5, -1.266e-4
1.485, -2.952e-5, -1.272e-4
1.495, -3.002e-5, -1.278e-4
1.505, -3.066e-5, -1.285e-4
1.515, -3.146e-5, -1.291e-4
1.525, -3.248e-5, -1.297e-4
1.535, -3.353e-5, -1.304e-4
1.545, -3.491e-5, -1.311e-4
1.555, -3.633e-5, -1.318e-4
1.565, -3.808e-5, -1.326e-4
1.575, -4.002e-5, -1.334e-4
1.585, -4.218e-5, -1.342e-4
1.595, -4.479e-5, -1.351e-4
1.595, -3.873e-5, -1.359e-4
1.585, -2.814e-5, -1.365e-4
1.575, -2.112e-5, -1.369e-4
1.565, -1.610e-5, -1.372e-4
1.555, -1.247e-5, -1.375e-4
1.545, -9.791e-6, -1.377e-4
1.535, -7.698e-6, -1.378e-4
1.525, -6.097e-6, -1.379e-4
1.515, -4.835e-6, -1.380e-4
1.505, -3.880e-6, -1.381e-4
1.495, -3.018e-6, -1.382e-4
1.485, -2.465e-6, -1.382e-4
1.475, -1.880e-6, -1.383e-4
1.465, -1.479e-6, -1.383e-4
1.455, -1.141e-6, -1.383e-4
1.445, -8.634e-7, -1.383e-4
1.435, -6.482e-7, -1.383e-4
1.425, -4.017e-7, -1.383e-4
1.415, -2.177e-7, -1.383e-4
1.405, -1.251e-7, -1.383e-4
1.395, 6.008e-8, -1.383e-4
1.385, 1.827e-7, -1.383e-4
1.375, 2.140e-7, -1.383e-4
1.365, 3.980e-7, -1.383e-4
1.355, 4.906e-7, -1.383e-4
1.345, 5.519e-7, -1.383e-4
1.335, 5.218e-7, -1.383e-4
1.325, 5.832e-7, -1.383e-4
1.315, 7.371e-7, -1.383e-4
1.305, 7.984e-7, -1.383e-4
1.295, 7.984e-7, -1.382e-4
1.285, 7.984e-7, -1.382e-4
1.275, 7.984e-7, -1.382e-4
1.265, 9.836e-7, -1.382e-4
1.255, 1.106e-6, -1.382e-4
1.245, 1.106e-6, -1.381e-4
1.235, 1.106e-6, -1.381e-4
1.225, 1.168e-6, -1.381e-4
1.215, 1.353e-6, -1.381e-4
1.205, 1.414e-6, -1.380e-4
1.195, 1.414e-6, -1.380e-4
1.185, 1.445e-6, -1.380e-4
1.175, 1.599e-6, -1.380e-4
1.165, 1.722e-6, -1.379e-4
1.155, 1.722e-6, -1.379e-4
1.145, 1.815e-6, -1.379e-4
1.135, 1.998e-6, -1.378e-4
1.125, 2.091e-6, -1.378e-4
1.115, 2.338e-6, -1.377e-4
1.105, 2.430e-6, -1.377e-4
1.095, 2.645e-6, -1.376e-4
1.085, 2.768e-6, -1.376e-4
1.075, 3.046e-6, -1.375e-4
1.065, 3.322e-6, -1.374e-4
1.055, 3.600e-6, -1.374e-4
1.045, 3.969e-6, -1.373e-4
1.035, 4.370e-6, -1.372e-4
1.025, 4.862e-6, -1.371e-4
1.015, 5.416e-6, -1.370e-4
1.005, 6.032e-6, -1.369e-4
0.995, 6.863e-6, -1.367e-4
0.985, 7.725e-6, -1.366e-4
0.975, 8.833e-6, -1.364e-4
0.965, 1.016e-5, -1.362e-4
0.955, 1.173e-5, -1.360e-4
0.945, 1.382e-5, -1.357e-4
0.935, 1.641e-5, -1.354e-4
0.925, 1.973e-5, -1.350e-4
0.915, 2.410e-5, -1.345e-4
0.905, 2.989e-5, -1.339e-4
0.895, 3.783e-5, -1.331e-4
0.885, 4.894e-5, -1.322e-4
0.875, 6.455e-5, -1.309e-4
0.865, 8.638e-5, -1.291e-4
0.855, 1.157e-4, -1.268e-4
0.845, 1.525e-4, -1.238e-4
0.835, 1.929e-4, -1.199e-4
0.825, 2.268e-4, -1.154e-4
0.815, 2.413e-4, -1.105e-4
0.805, 2.284e-4, -1.060e-4
0.795, 1.923e-4, -1.021e-4
0.785, 1.458e-4, -9.922e-5
0.775, 1.043e-4, -9.713e-5
0.765, 7.551e-5, -9.562e-5
0.755, 5.759e-5, -9.447e-5
0.745, 4.571e-5, -9.356e-5
0.735, 3.685e-5, -9.282e-5
0.725, 2.983e-5, -9.222e-5
0.715, 2.404e-5, -9.174e-5
0.705, 1.921e-5, -9.136e-5
0.695, 1.508e-5, -9.106e-5
0.685, 1.167e-5, -9.082e-5
0.675, 8.741e-6, -9.065e-5
0.665, 6.586e-6, -9.052e-5
0.655, 5.169e-6, -9.041e-5
0.645, 4.277e-6, -9.033e-5
0.635, 3.754e-6, -9.025e-5
0.625, 3.476e-6, -9.018e-5
0.615, 3.261e-6, -9.012e-5
0.605, 3.169e-6, -9.005e-5
0.595, 2.953e-6, -9.000e-5
0.585, 2.953e-6, -8.994e-5
0.575, 2.953e-6, -8.988e-5
0.565, 2.953e-6, -8.982e-5
0.555, 2.892e-6, -8.976e-5
0.545, 2.799e-6, -8.970e-5
0.535, 2.738e-6, -8.965e-5
0.525, 2.707e-6, -8.960e-5
0.515, 2.738e-6, -8.954e-5
0.505, 2.831e-6, -8.948e-5
0.495, 2.707e-6, -8.943e-5
0.485, 2.799e-6, -8.937e-5
0.475, 2.707e-6, -8.932e-5
0.465, 2.768e-6, -8.926e-5
0.455, 2.768e-6, -8.921e-5
0.445, 2.738e-6, -8.915e-5
0.435, 2.707e-6, -8.910e-5
0.425, 2.645e-6, -8.905e-5
0.415, 2.645e-6, -8.899e-5
0.405, 2.738e-6, -8.894e-5
0.395, 2.677e-6, -8.889e-5
0.385, 2.645e-6, -8.883e-5
0.375, 2.645e-6, -8.878e-5
0.365, 2.677e-6, -8.873e-5
0.355, 2.645e-6, -8.867e-5
0.345, 2.707e-6, -8.862e-5
0.335, 2.738e-6, -8.857e-5
0.325, 2.677e-6, -8.851e-5
0.315, 2.677e-6, -8.846e-5
0.305, 2.645e-6, -8.841e-5
0.295, 2.645e-6, -8.835e-5
0.285, 2.707e-6, -8.830e-5
0.275, 2.677e-6, -8.824e-5
0.265, 2.677e-6, -8.819e-5
0.255, 2.645e-6, -8.814e-5
0.245, 2.645e-6, -8.809e-5
0.235, 2.645e-6, -8.803e-5
0.225, 2.645e-6, -8.798e-5
0.215, 2.645e-6, -8.793e-5
0.205, 2.645e-6, -8.787e-5
0.195, 2.707e-6, -8.782e-5
0.185, 2.799e-6, -8.776e-5
0.175, 2.953e-6, -8.770e-5
0.165, 2.985e-6, -8.764e-5
0.155, 3.230e-6, -8.758e-5
0.145, 3.384e-6, -8.751e-5
0.135, 3.662e-6, -8.744e-5
0.125, 3.969e-6, -8.736e-5
0.115, 4.339e-6, -8.727e-5
0.105, 4.708e-6, -8.718e-5
0.095, 5.262e-6, -8.707e-5
0.085, 5.785e-6, -8.696e-5
0.075, 6.371e-6, -8.683e-5
0.065, 7.078e-6, -8.669e-5
0.055, 7.879e-6, -8.653e-5
0.045, 8.679e-6, -8.636e-5
0.035, 9.448e-6, -8.617e-5
0.025, 1.019e-5, -8.597e-5
0.015, 1.102e-5, -8.574e-5
0.005, 1.163e-5, -8.551e-5
0.005, 7.016e-6, -8.537e-5
0.015, 4.832e-6, -8.528e-5
0.025, 3.600e-6, -8.520e-5
0.035, 2.523e-6, -8.515e-5
0.045, 1.753e-6, -8.512e-5
0.055, 1.075e-6, -8.510e-5
0.065, 5.519e-7, -8.509e-5
0.075, 6.008e-8, -8.508e-5
0.085, -2.790e-7, -8.509e-5
0.095, -7.095e-7, -8.510e-5
0.105, -1.017e-6, -8.512e-5
0.115, -1.295e-6, -8.515e-5
0.125, -1.388e-6, -8.518e-5
0.135, -1.633e-6, -8.521e-5
0.145, -1.757e-6, -8.525e-5
0.155, -1.849e-6, -8.528e-5
0.165, -1.972e-6, -8.532e-5
0.175, -1.972e-6, -8.536e-5
0.185, -2.003e-6, -8.540e-5
0.195, -2.219e-6, -8.545e-5
0.205, -2.219e-6, -8.549e-5
0.215, -2.280e-6, -8.554e-5
0.225, -2.280e-6, -8.558e-5
0.235, -2.280e-6, -8.563e-5
0.245, -2.280e-6, -8.567e-5
0.255, -2.280e-6, -8.572e-5
0.265, -2.280e-6, -8.576e-5
0.275, -2.280e-6, -8.581e-5
0.285, -2.280e-6, -8.585e-5
0.295, -2.311e-6, -8.590e-5
0.305, -2.280e-6, -8.595e-5
0.315, -2.280e-6, -8.599e-5
0.325, -2.280e-6, -8.604e-5
0.335, -2.403e-6, -8.609e-5
0.345, -2.434e-6, -8.613e-5
0.355, -2.465e-6, -8.618e-5
0.365, -2.557e-6, -8.624e-5
0.375, -2.588e-6, -8.629e-5
0.385, -2.588e-6, -8.634e-5
0.395, -2.557e-6, -8.639e-5
0.405, -2.588e-6, -8.644e-5
0.415, -2.588e-6, -8.649e-5
0.425, -2.588e-6, -8.654e-5
0.435, -2.588e-6, -8.660e-5
0.445, -2.680e-6, -8.665e-5
0.455, -2.773e-6, -8.671e-5
0.465, -2.710e-6, -8.676e-5
0.475, -2.773e-6, -8.682e-5
0.485, -2.742e-6, -8.687e-5
0.495, -2.680e-6, -8.692e-5
0.505, -2.588e-6, -8.698e-5
0.515, -2.649e-6, -8.703e-5
0.525, -2.619e-6, -8.708e-5
0.535, -2.588e-6, -8.713e-5
0.545, -2.588e-6, -8.718e-5
0.555, -2.588e-6, -8.724e-5
0.565, -2.588e-6, -8.729e-5
0.575, -2.588e-6, -8.734e-5
0.585, -2.526e-6, -8.739e-5
0.595, -2.557e-6, -8.744e-5
0.605, -2.526e-6, -8.749e-5
0.615, -2.403e-6, -8.754e-5
0.625, -2.465e-6, -8.759e-5
0.635, -2.280e-6, -8.763e-5
0.645, -2.280e-6, -8.768e-5
0.655, -2.280e-6, -8.773e-5
0.665, -2.280e-6, -8.777e-5
0.675, -2.280e-6, -8.782e-5
0.685, -2.280e-6, -8.786e-5
0.695, -2.280e-6, -8.791e-5
0.705, -2.219e-6, -8.795e-5
0.715, -2.249e-6, -8.800e-5
0.725, -2.249e-6, -8.804e-5
0.735, -2.219e-6, -8.809e-5
0.745, -2.280e-6, -8.813e-5
0.755, -2.095e-6, -8.817e-5
0.765, -2.219e-6, -8.822e-5
0.775, -2.157e-6, -8.826e-5
0.785, -2.187e-6, -8.831e-5
0.795, -2.187e-6, -8.835e-5
0.805, -2.280e-6, -8.840e-5
0.815, -2.280e-6, -8.844e-5
0.825, -2.280e-6, -8.849e-5
0.835, -2.495e-6, -8.854e-5
0.845, -2.588e-6, -8.859e-5
0.855, -2.803e-6, -8.864e-5
0.865, -3.203e-6, -8.871e-5
0.875, -3.573e-6, -8.878e-5
0.885, -4.127e-6, -8.886e-5
0.895, -4.865e-6, -8.896e-5
0.905, -5.512e-6, -8.907e-5
0.915, -6.035e-6, -8.919e-5
0.925, -6.189e-6, -8.931e-5
0.935, -5.913e-6, -8.943e-5
0.945, -5.390e-6, -8.954e-5
0.955, -4.865e-6, -8.964e-5
0.965, -4.527e-6, -8.973e-5
0.975, -4.312e-6, -8.981e-5
0.985, -4.158e-6, -8.990e-5
0.995, -4.127e-6, -8.998e-5
1.005, -4.127e-6, -9.006e-5
1.015, -3.942e-6, -9.014e-5
1.025, -3.880e-6, -9.022e-5
1.035, -3.819e-6, -9.030e-5
1.045, -3.819e-6, -9.037e-5
1.055, -3.850e-6, -9.045e-5
1.065, -4.096e-6, -9.053e-5
1.075, -4.373e-6, -9.062e-5
1.085, -5.481e-6, -9.073e-5
1.095, -8.375e-6, -9.090e-5
1.105, -1.644e-5, -9.122e-5
1.115, -3.374e-5, -9.190e-5
1.125, -5.298e-5, -9.296e-5
1.135, -6.653e-5, -9.429e-5
1.145, -7.478e-5, -9.578e-5
1.155, -7.930e-5, -9.737e-5
1.165, -8.078e-5, -9.899e-5
1.175, -7.896e-5, -1.006e-4
1.185, -7.616e-5, -1.021e-4
1.195, -7.376e-5, -1.036e-4
1.205, -7.176e-5, -1.050e-4
1.215, -7.007e-5, -1.064e-4
1.225, -6.813e-5, -1.078e-4
1.235, -6.579e-5, -1.091e-4
1.245, -6.317e-5, -1.103e-4
1.255, -6.065e-5, -1.116e-4
1.265, -5.852e-5, -1.127e-4
1.275, -5.664e-5, -1.139e-4
1.285, -5.529e-5, -1.150e-4
1.295, -5.418e-5, -1.160e-4
1.305, -5.326e-5, -1.171e-4
1.315, -5.246e-5, -1.182e-4
1.325, -5.157e-5, -1.192e-4
1.335, -5.039e-5, -1.202e-4
1.345, -4.852e-5, -1.212e-4
1.355, -4.578e-5, -1.221e-4
1.365, -4.221e-5, -1.229e-4
1.375, -3.857e-5, -1.237e-4
1.385, -3.556e-5, -1.244e-4
1.395, -3.328e-5, -1.251e-4
1.405, -3.171e-5, -1.257e-4
1.415, -3.054e-5, -1.263e-4
1.425, -2.986e-5, -1.269e-4
1.435, -2.934e-5, -1.275e-4
1.445, -2.900e-5, -1.281e-4
1.455, -2.882e-5, -1.287e-4
1.465, -2.891e-5, -1.292e-4
1.475, -2.906e-5, -1.298e-4
1.485, -2.949e-5, -1.304e-4
1.495, -2.995e-5, -1.310e-4
1.505, -3.060e-5, -1.316e-4
1.515, -3.137e-5, -1.323e-4
1.525, -3.236e-5, -1.329e-4
1.535, -3.346e-5, -1.336e-4
1.545, -3.485e-5, -1.343e-4
1.555, -3.626e-5, -1.350e-4
1.565, -3.799e-5, -1.358e-4
1.575, -3.996e-5, -1.366e-4
1.585, -4.211e-5, -1.374e-4
1.595, -4.461e-5, -1.383e-4
1.595, -3.860e-5, -1.391e-4
1.585, -2.811e-5, -1.396e-4
1.575, -2.103e-5, -1.400e-4
1.565, -1.604e-5, -1.404e-4
1.555, -1.235e-5, -1.406e-4
1.545, -9.699e-6, -1.408e-4
1.535, -7.636e-6, -1.410e-4
1.525, -6.097e-6, -1.411e-4
1.515, -4.804e-6, -1.412e-4
1.505, -3.788e-6, -1.412e-4
1.495, -3.050e-6, -1.413e-4
1.485, -2.434e-6, -1.414e-4
1.475, -1.911e-6, -1.414e-4
1.465, -1.479e-6, -1.414e-4
1.455, -1.141e-6, -1.414e-4
1.445, -8.947e-7, -1.415e-4
1.435, -6.482e-7, -1.415e-4
1.425, -4.329e-7, -1.415e-4
1.415, -2.478e-7, -1.415e-4
1.405, -1.251e-7, -1.415e-4
1.395, 9.014e-8, -1.415e-4
1.385, 1.827e-7, -1.415e-4
1.375, 2.753e-7, -1.415e-4
1.365, 4.593e-7, -1.415e-4
1.355, 4.906e-7, -1.415e-4
1.345, 4.906e-7, -1.415e-4
1.335, 5.218e-7, -1.414e-4
1.325, 6.132e-7, -1.414e-4
1.315, 7.371e-7, -1.414e-4
1.305, 7.984e-7, -1.414e-4
1.295, 7.984e-7, -1.414e-4
1.285, 8.597e-7, -1.414e-4
1.275, 8.910e-7, -1.414e-4
1.265, 1.045e-6, -1.413e-4
1.255, 1.045e-6, -1.413e-4
1.245, 1.106e-6, -1.413e-4
1.235, 1.138e-6, -1.413e-4
1.225, 1.168e-6, -1.412e-4
1.215, 1.291e-6, -1.412e-4
1.205, 1.414e-6, -1.412e-4
1.195, 1.414e-6, -1.412e-4
1.185, 1.445e-6, -1.411e-4
1.175, 1.568e-6, -1.411e-4
1.165, 1.691e-6, -1.411e-4
1.155, 1.783e-6, -1.410e-4
1.145, 1.845e-6, -1.410e-4
1.135, 2.030e-6, -1.410e-4
1.125, 2.122e-6, -1.409e-4
1.115, 2.338e-6, -1.409e-4
1.105, 2.399e-6, -1.408e-4
1.095, 2.645e-6, -1.408e-4
1.085, 2.831e-6, -1.407e-4
1.075, 3.076e-6, -1.406e-4
1.065, 3.322e-6, -1.406e-4
1.055, 3.630e-6, -1.405e-4
1.045, 4.031e-6, -1.404e-4
1.035, 4.370e-6, -1.403e-4
1.025, 4.893e-6, -1.402e-4
1.015, 5.477e-6, -1.401e-4
1.005, 6.063e-6, -1.400e-4
0.995, 6.863e-6, -1.399e-4
0.985, 7.786e-6, -1.397e-4
0.975, 8.863e-6, -1.395e-4
0.965, 1.025e-5, -1.393e-4
0.955, 1.194e-5, -1.391e-4
0.945, 1.388e-5, -1.388e-4
0.935, 1.665e-5, -1.385e-4
0.925, 1.998e-5, -1.381e-4
0.915, 2.435e-5, -1.376e-4
0.905, 3.020e-5, -1.370e-4
0.895, 3.835e-5, -1.362e-4
0.885, 4.965e-5, -1.352e-4
0.875, 6.563e-5, -1.339e-4
0.865, 8.792e-5, -1.322e-4
0.855, 1.176e-4, -1.298e-4
0.845, 1.547e-4, -1.267e-4
0.835, 1.950e-4, -1.228e-4
0.825, 2.281e-4, -1.183e-4
0.815, 2.412e-4, -1.134e-4
0.805, 2.268e-4, -1.089e-4
0.795, 1.896e-4, -1.051e-4
0.785, 1.430e-4, -1.022e-4
0.775, 1.022e-4, -1.002e-4
0.765, 7.406e-5, -9.872e-5
0.755, 5.655e-5, -9.759e-5
0.745, 4.510e-5, -9.669e-5
0.735, 3.638e-5, -9.596e-5
0.725, 2.946e-5, -9.537e-5
0.715, 2.376e-5, -9.489e-5
0.705, 1.902e-5, -9.451e-5
0.695, 1.490e-5, -9.421e-5
0.685, 1.142e-5, -9.399e-5
0.675, 8.710e-6, -9.381e-5
0.665, 6.525e-6, -9.368e-5
0.655, 5.077e-6, -9.358e-5
0.645, 4.185e-6, -9.350e-5
0.635, 3.723e-6, -9.342e-5
0.625, 3.476e-6, -9.335e-5
0.615, 3.261e-6, -9.329e-5
0.605, 3.138e-6, -9.322e-5
0.595, 3.015e-6, -9.316e-5
0.585, 2.953e-6, -9.310e-5
0.575, 2.953e-6, -9.305e-5
0.565, 2.953e-6, -9.299e-5
0.555, 2.922e-6, -9.293e-5
0.545, 2.707e-6, -9.287e-5
0.535, 2.861e-6, -9.282e-5
0.525, 2.738e-6, -9.276e-5
0.515, 2.707e-6, -9.271e-5
0.505, 2.768e-6, -9.265e-5
0.495, 2.677e-6, -9.260e-5
0.485, 2.707e-6, -9.255e-5
0.475, 2.677e-6, -9.249e-5
0.465, 2.677e-6, -9.244e-5
0.455, 2.707e-6, -9.238e-5
0.445, 2.677e-6, -9.233e-5
0.435, 2.707e-6, -9.228e-5
0.425, 2.677e-6, -9.222e-5
0.415, 2.645e-6, -9.217e-5
0.405, 2.677e-6, -9.212e-5
0.395, 2.645e-6, -9.206e-5
0.385, 2.677e-6, -9.201e-5
0.375, 2.645e-6, -9.196e-5
0.365, 2.677e-6, -9.190e-5
0.355, 2.677e-6, -9.185e-5
0.345, 2.677e-6, -9.180e-5
0.335, 2.645e-6, -9.174e-5
0.325, 2.645e-6, -9.169e-5
0.315, 2.645e-6, -9.164e-5
0.305, 2.677e-6, -9.158e-5
0.295, 2.677e-6, -9.153e-5
0.285, 2.645e-6, -9.148e-5
0.275, 2.645e-6, -9.142e-5
0.265, 2.677e-6, -9.137e-5
0.255, 2.645e-6, -9.132e-5
0.245, 2.645e-6, -9.127e-5
0.235, 2.645e-6, -9.121e-5
0.225, 2.645e-6, -9.116e-5
0.215, 2.645e-6, -9.111e-5
0.205, 2.645e-6, -9.105e-5
0.195, 2.768e-6, -9.100e-5
0.185, 2.922e-6, -9.094e-5
0.175, 2.953e-6, -9.088e-5
0.165, 3.076e-6, -9.082e-5
0.155, 3.200e-6, -9.076e-5
0.145, 3.415e-6, -9.069e-5
0.135, 3.692e-6, -9.061e-5
0.125, 3.969e-6, -9.053e-5
0.115, 4.339e-6, -9.045e-5
0.105, 4.708e-6, -9.035e-5
0.095, 5.262e-6, -9.025e-5
0.085, 5.785e-6, -9.013e-5
0.075, 6.432e-6, -9.000e-5
0.065, 7.140e-6, -8.986e-5
0.055, 7.879e-6, -8.970e-5
0.045, 8.679e-6, -8.953e-5
0.035, 9.510e-6, -8.934e-5
0.025, 1.025e-5, -8.913e-5
0.015, 1.102e-5, -8.891e-5
0.005, 1.167e-5, -8.868e-5
0.005, 7.016e-6, -8.854e-5
0.015, 4.832e-6, -8.844e-5
0.025, 3.569e-6, -8.837e-5
0.035, 2.614e-6, -8.832e-5
0.045, 1.753e-6, -8.828e-5
0.055, 1.106e-6, -8.826e-5
0.065, 6.132e-7, -8.825e-5
0.075, 2.881e-8, -8.825e-5
0.085, -3.103e-7, -8.826e-5
0.095, -6.482e-7, -8.827e-5
0.105, -9.560e-7, -8.829e-5
0.115, -1.264e-6, -8.831e-5
0.125, -1.418e-6, -8.834e-5
0.135, -1.633e-6, -8.837e-5
0.145, -1.664e-6, -8.841e-5
0.155, -1.941e-6, -8.845e-5
0.165, -1.972e-6, -8.849e-5
0.175, -1.972e-6, -8.853e-5
0.185, -2.033e-6, -8.857e-5
0.195, -2.219e-6, -8.861e-5
0.205, -2.219e-6, -8.865e-5
0.215, -2.249e-6, -8.870e-5
0.225, -2.280e-6, -8.875e-5
0.235, -2.280e-6, -8.879e-5
0.245, -2.280e-6, -8.884e-5
0.255, -2.280e-6, -8.888e-5
0.265, -2.280e-6, -8.893e-5
0.275, -2.280e-6, -8.897e-5
0.285, -2.280e-6, -8.902e-5
0.295, -2.280e-6, -8.906e-5
0.305, -2.280e-6, -8.911e-5
0.315, -2.311e-6, -8.916e-5
0.325, -2.311e-6, -8.920e-5
0.335, -2.311e-6, -8.925e-5
0.345, -2.373e-6, -8.930e-5
0.355, -2.526e-6, -8.935e-5
0.365, -2.373e-6, -8.939e-5
0.375, -2.526e-6, -8.944e-5
0.385, -2.588e-6, -8.950e-5
0.395, -2.557e-6, -8.955e-5
0.405, -2.588e-6, -8.960e-5
0.415, -2.588e-6, -8.965e-5
0.425, -2.588e-6, -8.970e-5
0.435, -2.588e-6, -8.975e-5
0.445, -2.619e-6, -8.981e-5
0.455, -2.649e-6, -8.986e-5
0.465, -2.742e-6, -8.991e-5
0.475, -2.773e-6, -8.997e-5
0.485, -2.742e-6, -9.003e-5
0.495, -2.649e-6, -9.008e-5
0.505, -2.619e-6, -9.013e-5
0.515, -2.588e-6, -9.018e-5
0.525, -2.588e-6, -9.023e-5
0.535, -2.588e-6, -9.029e-5
0.545, -2.588e-6, -9.034e-5
0.555, -2.588e-6, -9.039e-5
0.565, -2.588e-6, -9.044e-5
0.575, -2.588e-6, -9.049e-5
0.585, -2.465e-6, -9.054e-5
0.595, -2.526e-6, -9.059e-5
0.605, -2.373e-6, -9.064e-5
0.615, -2.434e-6, -9.069e-5
0.625, -2.341e-6, -9.074e-5
0.635, -2.280e-6, -9.078e-5
0.645, -2.311e-6, -9.083e-5
0.655, -2.280e-6, -9.087e-5
0.665, -2.280e-6, -9.092e-5
0.675, -2.280e-6, -9.096e-5
0.685, -2.280e-6, -9.101e-5
0.695, -2.280e-6, -9.106e-5
0.705, -2.280e-6, -9.110e-5
0.715, -2.187e-6, -9.114e-5
0.725, -2.219e-6, -9.119e-5
0.735, -2.219e-6, -9.123e-5
0.745, -2.157e-6, -9.128e-5
0.755, -2.219e-6, -9.132e-5
0.765, -2.033e-6, -9.136e-5
0.775, -2.219e-6, -9.141e-5
0.785, -2.280e-6, -9.145e-5
0.795, -2.249e-6, -9.150e-5
0.805, -2.249e-6, -9.154e-5
0.815, -2.280e-6, -9.159e-5
0.825, -2.311e-6, -9.163e-5
0.835, -2.465e-6, -9.168e-5
0.845, -2.588e-6, -9.173e-5
0.855, -2.803e-6, -9.179e-5
0.865, -3.111e-6, -9.185e-5
0.875, -3.543e-6, -9.192e-5
0.885, -4.034e-6, -9.200e-5
0.895, -4.681e-6, -9.210e-5
0.905, -5.358e-6, -9.221e-5
0.915, -5.851e-6, -9.232e-5
0.925, -6.005e-6, -9.244e-5
0.935, -5.759e-6, -9.256e-5
0.945, -5.297e-6, -9.266e-5
0.955, -4.928e-6, -9.276e-5
0.965, -4.527e-6, -9.285e-5
0.975, -4.373e-6, -9.294e-5
0.985, -4.188e-6, -9.302e-5
0.995, -4.127e-6, -9.311e-5
1.005, -4.127e-6, -9.319e-5
1.015, -3.942e-6, -9.327e-5
1.025, -3.850e-6, -9.334e-5
1.035, -3.819e-6, -9.342e-5
1.045, -3.819e-6, -9.350e-5
1.055, -3.819e-6, -9.357e-5
1.065, -4.066e-6, -9.366e-5
1.075, -4.373e-6, -9.374e-5
1.085, -5.358e-6, -9.385e-5
1.095, -8.251e-6, -9.401e-5
1.105, -1.601e-5, -9.433e-5
1.115, -3.316e-5, -9.500e-5
1.125, -5.249e-5, -9.605e-5
1.135, -6.628e-5, -9.737e-5
1.145, -7.474e-5, -9.887e-5
1.155, -7.955e-5, -1.005e-4
1.165, -8.115e-5, -1.021e-4
1.175, -7.936e-5, -1.037e-4
1.185, -7.653e-5, -1.052e-4
1.195, -7.407e-5, -1.067e-4
1.205, -7.200e-5, -1.081e-4
1.215, -7.019e-5, -1.095e-4
1.225, -6.822e-5, -1.109e-4
1.235, -6.594e-5, -1.122e-4
1.245, -6.323e-5, -1.135e-4
1.255, -6.071e-5, -1.147e-4
1.265, -5.852e-5, -1.159e-4
1.275, -5.667e-5, -1.170e-4
1.285, -5.529e-5, -1.181e-4
1.295, -5.415e-5, -1.192e-4
1.305, -5.320e-5, -1.202e-4
1.315, -5.243e-5, -1.213e-4
1.325, -5.150e-5, -1.223e-4
1.335, -5.030e-5, -1.233e-4
1.345, -4.849e-5, -1.243e-4
1.355, -4.572e-5, -1.252e-4
1.365, -4.227e-5, -1.261e-4
1.375, -3.857e-5, -1.268e-4
1.385, -3.556e-5, -1.275e-4
1.395, -3.331e-5, -1.282e-4
1.405, -3.168e-5, -1.288e-4
1.415, -3.054e-5, -1.295e-4
1.425, -2.980e-5, -1.300e-4
1.435, -2.922e-5, -1.306e-4
1.445, -2.891e-5, -1.312e-4
1.455, -2.875e-5, -1.318e-4
1.465, -2.882e-5, -1.324e-4
1.475, -2.909e-5, -1.329e-4
1.485, -2.940e-5, -1.335e-4
1.495, -2.992e-5, -1.341e-4
1.505, -3.054e-5, -1.347e-4
1.515, -3.134e-5, -1.354e-4
1.525, -3.226e-5, -1.360e-4
1.535, -3.343e-5, -1.367e-4
1.545, -3.473e-5, -1.374e-4
1.555, -3.614e-5, -1.381e-4
1.565, -3.784e-5, -1.389e-4
1.575, -3.980e-5, -1.397e-4
1.585, -4.199e-5, -1.405e-4
1.595, -4.451e-5, -1.414e-4
1.595, -3.860e-5, -1.422e-4
1.585, -2.805e-5, -1.427e-4
1.575, -2.090e-5, -1.431e-4
1.565, -1.595e-5, -1.435e-4
1.555, -1.232e-5, -1.437e-4
1.545, -9.729e-6, -1.439e-4
1.535, -7.636e-6, -1.440e-4
1.525, -6.035e-6, -1.442e-4
1.515, -4.774e-6, -1.443e-4
1.505, -3.850e-6, -1.443e-4
1.495, -2.988e-6, -1.444e-4
1.485, -2.465e-6, -1.444e-4
1.475, -1.880e-6, -1.445e-4
1.465, -1.449e-6, -1.445e-4
1.455, -1.141e-6, -1.445e-4
1.445, -8.634e-7, -1.446e-4
1.435, -5.869e-7, -1.446e-4
1.425, -4.329e-7, -1.446e-4
1.415, -3.103e-7, -1.446e-4
1.405, -1.251e-7, -1.446e-4
1.395, 6.008e-8, -1.446e-4
1.385, 1.827e-7, -1.446e-4
1.375, 2.441e-7, -1.446e-4
1.365, 4.292e-7, -1.446e-4
1.355, 4.906e-7, -1.446e-4
1.345, 4.906e-7, -1.445e-4
1.335, 5.218e-7, -1.445e-4
1.325, 5.832e-7, -1.445e-4
1.315, 7.671e-7, -1.445e-4
1.305, 7.984e-7, -1.445e-4
1.295, 7.984e-7, -1.445e-4
1.285, 7.984e-7, -1.445e-4
1.275, 8.297e-7, -1.444e-4
1.265, 1.014e-6, -1.444e-4
1.255, 1.106e-6, -1.444e-4
1.245, 1.106e-6, -1.444e-4
1.235, 1.106e-6, -1.444e-4
1.225, 1.106e-6, -1.443e-4
1.215, 1.383e-6, -1.443e-4
1.205, 1.414e-6, -1.443e-4
1.195, 1.414e-6, -1.442e-4
1.185, 1.445e-6, -1.442e-4
1.175, 1.629e-6, -1.442e-4
1.165, 1.722e-6, -1.442e-4
1.155, 1.722e-6, -1.441e-4
1.145, 1.907e-6, -1.441e-4
1.135, 2.030e-6, -1.440e-4
1.125, 2.091e-6, -1.440e-4
1.115, 2.306e-6, -1.440e-4
1.105, 2.460e-6, -1.439e-4
1.095, 2.645e-6, -1.439e-4
1.085, 2.892e-6, -1.438e-4
1.075, 3.076e-6, -1.437e-4
1.065, 3.354e-6, -1.437e-4
1.055, 3.630e-6, -1.436e-4
1.045, 4.031e-6, -1.435e-4
1.035, 4.400e-6, -1.434e-4
1.025, 4.862e-6, -1.433e-4
1.015, 5.509e-6, -1.432e-4
1.005, 6.124e-6, -1.431e-4
0.995, 6.863e-6, -1.430e-4
0.985, 7.817e-6, -1.428e-4
0.975, 8.925e-6, -1.426e-4
0.965, 1.025e-5, -1.424e-4
0.955, 1.197e-5, -1.422e-4
0.945, 1.404e-5, -1.419e-4
0.935, 1.665e-5, -1.416e-4
0.925, 2.013e-5, -1.412e-4
0.915, 2.459e-5, -1.407e-4
0.905, 3.054e-5, -1.401e-4
0.895, 3.885e-5, -1.393e-4
0.885, 5.042e-5, -1.383e-4
0.875, 6.658e-5, -1.369e-4
0.865, 8.921e-5, -1.352e-4
0.855, 1.194e-4, -1.328e-4
0.845, 1.568e-4, -1.296e-4
0.835, 1.970e-4, -1.257e-4
0.825, 2.292e-4, -1.211e-4
0.815, 2.409e-4, -1.163e-4
0.805, 2.251e-4, -1.118e-4
0.795, 1.869e-4, -1.080e-4
0.785, 1.404e-4, -1.052e-4
0.775, 1.002e-4, -1.032e-4
0.765, 7.277e-5, -1.018e-4
0.755, 5.581e-5, -1.007e-4
0.745, 4.442e-5, -9.978e-5
0.735, 3.595e-5, -9.906e-5
0.725, 2.912e-5, -9.848e-5
0.715, 2.342e-5, -9.801e-5
0.705, 1.878e-5, -9.763e-5
0.695, 1.474e-5, -9.734e-5
0.685, 1.142e-5, -9.711e-5
0.675, 8.525e-6, -9.694e-5
0.665, 6.493e-6, -9.681e-5
0.655, 5.077e-6, -9.671e-5
0.645, 4.153e-6, -9.662e-5
0.635, 3.662e-6, -9.655e-5
0.625, 3.415e-6, -9.648e-5
0.615, 3.261e-6, -9.642e-5
0.605, 3.169e-6, -9.635e-5
0.595, 3.015e-6, -9.629e-5
0.585, 2.953e-6, -9.623e-5
0.575, 2.953e-6, -9.617e-5
0.565, 2.922e-6, -9.612e-5
0.555, 2.768e-6, -9.606e-5
0.545, 2.768e-6, -9.601e-5
0.535, 2.768e-6, -9.595e-5
0.525, 2.677e-6, -9.590e-5
0.515, 2.738e-6, -9.584e-5
0.505, 2.677e-6, -9.579e-5
0.495, 2.677e-6, -9.573e-5
0.485, 2.738e-6, -9.568e-5
0.475, 2.677e-6, -9.563e-5
0.465, 2.645e-6, -9.557e-5
0.455, 2.677e-6, -9.552e-5
0.445, 2.645e-6, -9.547e-5
0.435, 2.645e-6, -9.541e-5
0.425, 2.645e-6, -9.536e-5
0.415, 2.707e-6, -9.531e-5
0.405, 2.677e-6, -9.525e-5
0.395, 2.645e-6, -9.520e-5
0.385, 2.645e-6, -9.515e-5
0.375, 2.677e-6, -9.509e-5
0.365, 2.677e-6, -9.504e-5
0.355, 2.645e-6, -9.499e-5
0.345, 2.645e-6, -9.493e-5
0.335, 2.677e-6, -9.488e-5
0.325, 2.677e-6, -9.483e-5
0.315, 2.645e-6, -9.477e-5
0.305, 2.645e-6, -9.472e-5
0.295, 2.677e-6, -9.467e-5
0.285, 2.677e-6, -9.461e-5
0.275, 2.645e-6, -9.456e-5
0.265, 2.645e-6, -9.451e-5
0.255, 2.645e-6, -9.446e-5
0.245, 2.645e-6, -9.440e-5
0.235, 2.645e-6, -9.435e-5
0.225, 2.614e-6, -9.430e-5
0.215, 2.645e-6, -9.424e-5
0.205, 2.677e-6, -9.419e-5
0.195, 2.707e-6, -9.414e-5
0.185, 2.922e-6, -9.408e-5
0.175, 2.953e-6, -9.402e-5
0.165, 3.015e-6, -9.396e-5
0.155, 3.261e-6, -9.389e-5
0.145, 3.415e-6, -9.383e-5
0.135, 3.662e-6, -9.375e-5
0.125, 3.969e-6, -9.367e-5
0.115, 4.339e-6, -9.359e-5
0.105, 4.800e-6, -9.349e-5
0.095, 5.231e-6, -9.339e-5
0.085, 5.816e-6, -9.327e-5
0.075, 6.432e-6, -9.314e-5
0.065, 7.109e-6, -9.300e-5
0.055, 7.879e-6, -9.284e-5
0.045, 8.679e-6, -9.267e-5
0.035, 9.479e-6, -9.248e-5
0.025, 1.034e-5, -9.227e-5
0.015, 1.102e-5, -9.205e-5
0.005, 1.176e-5, -9.182e-5
0.005, 7.078e-6, -9.167e-5
0.015, 4.862e-6, -9.158e-5
0.025, 3.569e-6, -9.151e-5
0.035, 2.614e-6, -9.145e-5
0.045, 1.815e-6, -9.142e-5
0.055, 1.106e-6, -9.139e-5
0.065, 5.519e-7, -9.138e-5
0.075, 1.214e-7, -9.138e-5
0.085, -3.403e-7, -9.139e-5
0.095, -6.795e-7, -9.140e-5
0.105, -9.873e-7, -9.142e-5
0.115, -1.234e-6, -9.145e-5
0.125, -1.388e-6, -9.147e-5
0.135, -1.664e-6, -9.151e-5
0.145, -1.664e-6, -9.154e-5
0.155, -1.911e-6, -9.158e-5
0.165, -1.972e-6, -9.162e-5
0.175, -1.972e-6, -9.166e-5
0.185, -2.003e-6, -9.170e-5
0.195, -2.065e-6, -9.174e-5
0.205, -2.187e-6, -9.178e-5
0.215, -2.280e-6, -9.183e-5
0.225, -2.280e-6, -9.187e-5
0.235, -2.280e-6, -9.192e-5
0.245, -2.280e-6, -9.197e-5
0.255, -2.280e-6, -9.201e-5
0.265, -2.280e-6, -9.206e-5
0.275, -2.280e-6, -9.210e-5
0.285, -2.280e-6, -9.215e-5
0.295, -2.311e-6, -9.219e-5
0.305, -2.280e-6, -9.224e-5
0.315, -2.280e-6, -9.228e-5
0.325, -2.311e-6, -9.233e-5
0.335, -2.311e-6, -9.238e-5
0.345, -2.373e-6, -9.242e-5
0.355, -2.526e-6, -9.248e-5
0.365, -2.526e-6, -9.253e-5
0.375, -2.526e-6, -9.258e-5
0.385, -2.557e-6, -9.263e-5
0.395, -2.588e-6, -9.268e-5
0.405, -2.588e-6, -9.273e-5
0.415, -2.588e-6, -9.278e-5
0.425, -2.588e-6, -9.283e-5
0.435, -2.588e-6, -9.289e-5
0.445, -2.619e-6, -9.294e-5
0.455, -2.649e-6, -9.299e-5
0.465, -2.710e-6, -9.305e-5
0.475, -2.680e-6, -9.310e-5
0.485, -2.710e-6, -9.315e-5
0.495, -2.619e-6, -9.321e-5
0.505, -2.649e-6, -9.326e-5
0.515, -2.588e-6, -9.331e-5
0.525, -2.649e-6, -9.336e-5
0.535, -2.588e-6, -9.342e-5
0.545, -2.588e-6, -9.347e-5
0.555, -2.588e-6, -9.352e-5
0.565, -2.588e-6, -9.357e-5
0.575, -2.557e-6, -9.362e-5
0.585, -2.526e-6, -9.367e-5
0.595, -2.526e-6, -9.372e-5
0.605, -2.434e-6, -9.377e-5
0.615, -2.341e-6, -9.382e-5
0.625, -2.373e-6, -9.387e-5
0.635, -2.280e-6, -9.391e-5
0.645, -2.280e-6, -9.396e-5
0.655, -2.280e-6, -9.400e-5
0.665, -2.280e-6, -9.405e-5
0.675, -2.280e-6, -9.409e-5
0.685, -2.280e-6, -9.414e-5
0.695, -2.280e-6, -9.419e-5
0.705, -2.249e-6, -9.423e-5
0.715, -2.249e-6, -9.428e-5
0.725, -2.219e-6, -9.432e-5
0.735, -2.126e-6, -9.436e-5
0.745, -2.157e-6, -9.441e-5
0.755, -2.187e-6, -9.445e-5
0.765, -2.126e-6, -9.449e-5
0.775, -2.187e-6, -9.454e-5
0.785, -2.157e-6, -9.458e-5
0.795, -2.219e-6, -9.462e-5
0.805, -2.280e-6, -9.467e-5
0.815, -2.280e-6, -9.471e-5
0.825, -2.311e-6, -9.476e-5
0.835, -2.403e-6, -9.481e-5
0.845, -2.588e-6, -9.486e-5
0.855, -2.742e-6, -9.491e-5
0.865, -3.050e-6, -9.498e-5
0.875, -3.480e-6, -9.505e-5
0.885, -3.973e-6, -9.512e-5
0.895, -4.620e-6, -9.522e-5
0.905, -5.266e-6, -9.532e-5
0.915, -5.789e-6, -9.544e-5
0.925, -5.974e-6, -9.556e-5
0.935, -5.727e-6, -9.567e-5
0.945, -5.266e-6, -9.578e-5
0.955, -4.835e-6, -9.587e-5
0.965, -4.527e-6, -9.596e-5
0.975, -4.342e-6, -9.605e-5
0.985, -4.158e-6, -9.613e-5
0.995, -4.127e-6, -9.622e-5
1.005, -4.066e-6, -9.630e-5
1.015, -4.004e-6, -9.638e-5
1.025, -3.880e-6, -9.646e-5
1.035, -3.819e-6, -9.653e-5
1.045, -3.819e-6, -9.661e-5
1.055, -3.819e-6, -9.669e-5
1.065, -4.004e-6, -9.677e-5
1.075, -4.404e-6, -9.685e-5
1.085, -5.451e-6, -9.696e-5
1.095, -8.129e-6, -9.713e-5
1.105, -1.552e-5, -9.744e-5
1.115, -3.248e-5, -9.809e-5
1.125, -5.200e-5, -9.913e-5
1.135, -6.606e-5, -1.004e-4
1.145, -7.478e-5, -1.019e-4
1.155, -7.973e-5, -1.035e-4
1.165, -8.146e-5, -1.052e-4
1.175, -7.967e-5, -1.068e-4
1.185, -7.693e-5, -1.083e-4
1.195, -7.425e-5, -1.098e-4
1.205, -7.222e-5, -1.112e-4
1.215, -7.034e-5, -1.126e-4
1.225, -6.834e-5, -1.140e-4
1.235, -6.603e-5, -1.153e-4
1.245, -6.335e-5, -1.166e-4
1.255, -6.080e-5, -1.178e-4
1.265, -5.855e-5, -1.190e-4
1.275, -5.667e-5, -1.201e-4
1.285, -5.523e-5, -1.212e-4
1.295, -5.409e-5, -1.223e-4
1.305, -5.320e-5, -1.234e-4
1.315, -5.233e-5, -1.244e-4
1.325, -5.141e-5, -1.254e-4
1.335, -5.021e-5, -1.264e-4
1.345, -4.839e-5, -1.274e-4
1.355, -4.578e-5, -1.283e-4
1.365, -4.218e-5, -1.292e-4
1.375, -3.857e-5, -1.299e-4
1.385, -3.550e-5, -1.306e-4
1.395, -3.325e-5, -1.313e-4
1.405, -3.165e-5, -1.319e-4
1.415, -3.048e-5, -1.326e-4
1.425, -2.968e-5, -1.331e-4
1.435, -2.922e-5, -1.337e-4
1.445, -2.888e-5, -1.343e-4
1.455, -2.875e-5, -1.349e-4
1.465, -2.875e-5, -1.355e-4
1.475, -2.897e-5, -1.360e-4
1.485, -2.937e-5, -1.366e-4
1.495, -2.980e-5, -1.372e-4
1.505, -3.045e-5, -1.378e-4
1.515, -3.122e-5, -1.385e-4
1.525, -3.220e-5, -1.391e-4
1.535, -3.331e-5, -1.398e-4
1.545, -3.470e-5, -1.405e-4
1.555, -3.611e-5, -1.412e-4
1.565, -3.780e-5, -1.419e-4
1.575, -3.977e-5, -1.427e-4
1.585, -4.193e-5, -1.436e-4
1.595, -4.442e-5, -1.445e-4
1.595, -3.848e-5, -1.452e-4
1.585, -2.792e-5, -1.458e-4
1.575, -2.087e-5, -1.462e-4
1.565, -1.598e-5, -1.465e-4
1.555, -1.228e-5, -1.468e-4
1.545, -9.668e-6, -1.470e-4
1.535, -7.575e-6, -1.471e-4
1.525, -6.067e-6, -1.472e-4
1.515, -4.835e-6, -1.473e-4
1.505, -3.788e-6, -1.474e-4
1.495, -3.018e-6, -1.475e-4
1.485, -2.434e-6, -1.475e-4
1.475, -1.880e-6, -1.476e-4
1.465, -1.479e-6, -1.476e-4
1.455, -1.110e-6, -1.476e-4
1.445, -8.634e-7, -1.476e-4
1.435, -6.482e-7, -1.476e-4
1.425, -4.329e-7, -1.476e-4
1.415, -2.177e-7, -1.477e-4
1.405, -9.384e-8, -1.477e-4
1.395, 1.827e-7, -1.477e-4
1.385, 1.827e-7, -1.476e-4
1.375, 2.140e-7, -1.476e-4
1.365, 3.980e-7, -1.476e-4
1.355, 4.906e-7, -1.476e-4
1.345, 5.218e-7, -1.476e-4
1.335, 5.218e-7, -1.476e-4
1.325, 5.832e-7, -1.476e-4
1.315, 7.371e-7, -1.476e-4
1.305, 7.984e-7, -1.476e-4
1.295, 8.297e-7, -1.475e-4
1.285, 8.597e-7, -1.475e-4
1.275, 9.836e-7, -1.475e-4
1.265, 9.836e-7, -1.475e-4
1.255, 1.106e-6, -1.475e-4
1.245, 1.106e-6, -1.474e-4
1.235, 1.168e-6, -1.474e-4
1.225, 1.199e-6, -1.474e-4
1.215, 1.291e-6, -1.474e-4
1.205, 1.414e-6, -1.473e-4
1.195, 1.414e-6, -1.473e-4
1.185, 1.445e-6, -1.473e-4
1.175, 1.722e-6, -1.473e-4
1.165, 1.722e-6, -1.472e-4
1.155, 1.753e-6, -1.472e-4
1.145, 1.937e-6, -1.471e-4
1.135, 2.030e-6, -1.471e-4
1.125, 2.122e-6, -1.471e-4
1.115, 2.338e-6, -1.470e-4
1.105, 2.430e-6, -1.470e-4
1.095, 2.645e-6, -1.469e-4
1.085, 2.831e-6, -1.469e-4
1.075, 3.015e-6, -1.468e-4
1.065, 3.354e-6, -1.467e-4
1.055, 3.662e-6, -1.467e-4
1.045, 4.031e-6, -1.466e-4
1.035, 4.400e-6, -1.465e-4
1.025, 4.954e-6, -1.464e-4
1.015, 5.477e-6, -1.463e-4
1.005, 6.093e-6, -1.462e-4
0.995, 6.955e-6, -1.460e-4
0.985, 7.879e-6, -1.459e-4
0.975, 9.017e-6, -1.457e-4
0.965, 1.031e-5, -1.455e-4
0.955, 1.207e-5, -1.452e-4
0.945, 1.416e-5, -1.449e-4
0.935, 1.690e-5, -1.446e-4
0.925, 2.035e-5, -1.442e-4
0.915, 2.484e-5, -1.437e-4
0.905, 3.091e-5, -1.431e-4
0.895, 3.928e-5, -1.423e-4
0.885, 5.113e-5, -1.413e-4
0.875, 6.754e-5, -1.399e-4
0.865, 9.053e-5, -1.381e-4
0.855, 1.212e-4, -1.357e-4
0.845, 1.590e-4, -1.325e-4
0.835, 1.990e-4, -1.285e-4
0.825, 2.303e-4, -1.239e-4
0.815, 2.406e-4, -1.191e-4
0.805, 2.234e-4, -1.147e-4
0.795, 1.845e-4, -1.110e-4
0.785, 1.378e-4, -1.082e-4
0.775, 9.823e-5, -1.062e-4
0.765, 7.154e-5, -1.048e-4
0.755, 5.501e-5, -1.037e-4
0.745, 4.386e-5, -1.028e-4
0.735, 3.552e-5, -1.021e-4
0.725, 2.878e-5, -1.015e-4
0.715, 2.330e-5, -1.011e-4
0.705, 1.856e-5, -1.007e-4
0.695, 1.465e-5, -1.004e-4
0.685, 1.123e-5, -1.002e-4
0.675, 8.494e-6, -1.000e-4
0.665, 6.401e-6, -9.989e-5
0.655, 4.985e-6, -9.979e-5
0.645, 4.123e-6, -9.971e-5
0.635, 3.662e-6, -9.964e-5
0.625, 3.322e-6, -9.957e-5
0.615, 3.261e-6, -9.951e-5
0.605, 3.138e-6, -9.944e-5
0.595, 2.953e-6, -9.938e-5
0.585, 2.953e-6, -9.932e-5
0.575, 2.922e-6, -9.927e-5
0.565, 2.922e-6, -9.921e-5
0.555, 2.831e-6, -9.915e-5
0.545, 2.799e-6, -9.909e-5
0.535, 2.707e-6, -9.904e-5
0.525, 2.738e-6, -9.899e-5
0.515, 2.707e-6, -9.893e-5
0.505, 2.645e-6, -9.888e-5
0.495, 2.677e-6, -9.883e-5
0.485, 2.677e-6, -9.877e-5
0.475, 2.677e-6, -9.872e-5
0.465, 2.645e-6, -9.867e-5
0.455, 2.707e-6, -9.861e-5
0.445, 2.645e-6, -9.856e-5
0.435, 2.645e-6, -9.851e-5
0.425, 2.677e-6, -9.845e-5
0.415, 2.645e-6, -9.840e-5
0.405, 2.677e-6, -9.835e-5
0.395, 2.645e-6, -9.829e-5
0.385, 2.645e-6, -9.824e-5
0.375, 2.645e-6, -9.819e-5
0.365, 2.645e-6, -9.813e-5
0.355, 2.645e-6, -9.808e-5
0.345, 2.707e-6, -9.803e-5
0.335, 2.645e-6, -9.797e-5
0.325, 2.645e-6, -9.792e-5
0.315, 2.645e-6, -9.787e-5
0.305, 2.645e-6, -9.782e-5
0.295, 2.645e-6, -9.776e-5
0.285, 2.645e-6, -9.771e-5
0.275, 2.645e-6, -9.766e-5
0.265, 2.645e-6, -9.760e-5
0.255, 2.645e-6, -9.755e-5
0.245, 2.645e-6, -9.750e-5
0.235, 2.645e-6, -9.744e-5
0.225, 2.645e-6, -9.739e-5
0.215, 2.645e-6, -9.734e-5
0.205, 2.677e-6, -9.729e-5
0.195, 2.707e-6, -9.723e-5
0.185, 2.768e-6, -9.718e-5
0.175, 2.953e-6, -9.712e-5
0.165, 3.046e-6, -9.706e-5
0.155, 3.292e-6, -9.699e-5
0.145, 3.446e-6, -9.692e-5
0.135, 3.692e-6, -9.685e-5
0.125, 3.999e-6, -9.677e-5
0.115, 4.307e-6, -9.668e-5
0.105, 4.800e-6, -9.659e-5
0.095, 5.262e-6, -9.648e-5
0.085, 5.846e-6, -9.636e-5
0.075, 6.493e-6, -9.623e-5
0.065, 7.170e-6, -9.609e-5
0.055, 7.879e-6, -9.593e-5
0.045, 8.710e-6, -9.576e-5
0.035, 9.541e-6, -9.557e-5
0.025, 1.031e-5, -9.536e-5
0.015, 1.102e-5, -9.514e-5
0.005, 1.179e-5, -9.490e-5
0.005, 7.078e-6, -9.476e-5
0.015, 4.832e-6, -9.467e-5
0.025, 3.538e-6, -9.460e-5
0.035, 2.645e-6, -9.454e-5
0.045, 1.753e-6, -9.451e-5
0.055, 1.075e-6, -9.449e-5
0.065, 5.832e-7, -9.447e-5
0.075, 6.008e-8, -9.447e-5
0.085, -3.716e-7, -9.448e-5
0.095, -7.095e-7, -9.450e-5
0.105, -1.017e-6, -9.452e-5
0.115, -1.203e-6, -9.454e-5
0.125, -1.388e-6, -9.457e-5
0.135, -1.664e-6, -9.460e-5
0.145, -1.726e-6, -9.463e-5
0.155, -1.880e-6, -9.467e-5
0.165, -1.972e-6, -9.471e-5
0.175, -1.972e-6, -9.475e-5
0.185, -2.033e-6, -9.479e-5
0.195, -2.126e-6, -9.483e-5
0.205, -2.249e-6, -9.488e-5
0.215, -2.249e-6, -9.492e-5
0.225, -2.280e-6, -9.497e-5
0.235, -2.280e-6, -9.502e-5
0.245, -2.280e-6, -9.506e-5
0.255, -2.280e-6, -9.511e-5
0.265, -2.280e-6, -9.515e-5
0.275, -2.280e-6, -9.520e-5
0.285, -2.280e-6, -9.524e-5
0.295, -2.280e-6, -9.529e-5
0.305, -2.280e-6, -9.533e-5
0.315, -2.280e-6, -9.538e-5
0.325, -2.280e-6, -9.543e-5
0.335, -2.341e-6, -9.547e-5
0.345, -2.434e-6, -9.552e-5
0.355, -2.403e-6, -9.557e-5
0.365, -2.526e-6, -9.562e-5
0.375, -2.465e-6, -9.567e-5
0.385, -2.526e-6, -9.572e-5
0.395, -2.465e-6, -9.577e-5
0.405, -2.588e-6, -9.582e-5
0.415, -2.557e-6, -9.587e-5
0.425, -2.588e-6, -9.592e-5
0.435, -2.588e-6, -9.598e-5
0.445, -2.588e-6, -9.603e-5
0.455, -2.588e-6, -9.608e-5
0.465, -2.680e-6, -9.613e-5
0.475, -2.619e-6, -9.619e-5
0.485, -2.649e-6, -9.624e-5
0.495, -2.619e-6, -9.629e-5
0.505, -2.619e-6, -9.634e-5
0.515, -2.588e-6, -9.639e-5
0.525, -2.588e-6, -9.645e-5
0.535, -2.588e-6, -9.650e-5
0.545, -2.588e-6, -9.655e-5
0.555, -2.588e-6, -9.660e-5
0.565, -2.588e-6, -9.665e-5
0.575, -2.526e-6, -9.670e-5
0.585, -2.526e-6, -9.675e-5
0.595, -2.434e-6, -9.680e-5
0.605, -2.434e-6, -9.685e-5
0.615, -2.403e-6, -9.690e-5
0.625, -2.311e-6, -9.695e-5
0.635, -2.280e-6, -9.699e-5
0.645, -2.280e-6, -9.704e-5
0.655, -2.280e-6, -9.708e-5
0.665, -2.280e-6, -9.713e-5
0.675, -2.280e-6, -9.717e-5
0.685, -2.280e-6, -9.722e-5
0.695, -2.280e-6, -9.727e-5
0.705, -2.249e-6, -9.731e-5
0.715, -2.187e-6, -9.735e-5
0.725, -2.219e-6, -9.740e-5
0.735, -2.219e-6, -9.744e-5
0.745, -2.095e-6, -9.748e-5
0.755, -2.033e-6, -9.753e-5
0.765, -2.095e-6, -9.757e-5
0.775, -2.126e-6, -9.761e-5
0.785, -2.095e-6, -9.765e-5
0.795, -2.249e-6, -9.770e-5
0.805, -2.280e-6, -9.774e-5
0.815, -2.280e-6, -9.779e-5
0.825, -2.280e-6, -9.783e-5
0.835, -2.434e-6, -9.788e-5
0.845, -2.588e-6, -9.793e-5
0.855, -2.773e-6, -9.799e-5
0.865, -3.050e-6, -9.805e-5
0.875, -3.450e-6, -9.812e-5
0.885, -3.912e-6, -9.820e-5
0.895, -4.496e-6, -9.829e-5
0.905, -5.143e-6, -9.839e-5
0.915, -5.605e-6, -9.850e-5
0.925, -5.789e-6, -9.862e-5
0.935, -5.605e-6, -9.873e-5
0.945, -5.204e-6, -9.883e-5
0.955, -4.835e-6, -9.893e-5
0.965, -4.466e-6, -9.902e-5
0.975, -4.281e-6, -9.911e-5
0.985, -4.158e-6, -9.919e-5
0.995, -4.127e-6, -9.927e-5
1.005, -4.066e-6, -9.935e-5
1.015, -3.973e-6, -9.943e-5
1.025, -3.880e-6, -9.951e-5
1.035, -3.850e-6, -9.959e-5
1.045, -3.819e-6, -9.966e-5
1.055, -3.819e-6, -9.974e-5
1.065, -3.973e-6, -9.982e-5
1.075, -4.342e-6, -9.991e-5
1.085, -5.327e-6, -1.000e-4
1.095, -7.944e-6, -1.002e-4
1.105, -1.518e-5, -1.005e-4
1.115, -3.180e-5, -1.011e-4
1.125, -5.150e-5, -1.021e-4
1.135, -6.591e-5, -1.035e-4
1.145, -7.481e-5, -1.050e-4
1.155, -7.989e-5, -1.066e-4
1.165, -8.179e-5, -1.082e-4
1.175, -8.019e-5, -1.098e-4
1.185, -7.718e-5, -1.113e-4
1.195, -7.453e-5, -1.128e-4
1.205, -7.234e-5, -1.143e-4
1.215, -7.050e-5, -1.157e-4
1.225, -6.850e-5, -1.171e-4
1.235, -6.612e-5, -1.184e-4
1.245, -6.351e-5, -1.196e-4
1.255, -6.083e-5, -1.209e-4
1.265, -5.858e-5, -1.220e-4
1.275, -5.667e-5, -1.232e-4
1.285, -5.526e-5, -1.243e-4
1.295, -5.409e-5, -1.254e-4
1.305, -5.317e-5, -1.264e-4
1.315, -5.227e-5, -1.275e-4
1.325, -5.135e-5, -1.285e-4
1.335, -5.018e-5, -1.295e-4
1.345, -4.836e-5, -1.305e-4
1.355, -4.575e-5, -1.314e-4
1.365, -4.218e-5, -1.322e-4
1.375, -3.857e-5, -1.330e-4
1.385, -3.550e-5, -1.337e-4
1.395, -3.328e-5, -1.344e-4
1.405, -3.152e-5, -1.350e-4
1.415, -3.045e-5, -1.356e-4
1.425, -2.962e-5, -1.362e-4
1.435, -2.909e-5, -1.368e-4
1.445, -2.882e-5, -1.374e-4
1.455, -2.872e-5, -1.379e-4
1.465, -2.875e-5, -1.385e-4
1.475, -2.891e-5, -1.391e-4
1.485, -2.925e-5, -1.397e-4
1.495, -2.974e-5, -1.403e-4
1.505, -3.039e-5, -1.409e-4
1.515, -3.119e-5, -1.415e-4
1.525, -3.220e-5, -1.421e-4
1.535, -3.334e-5, -1.428e-4
1.545, -3.460e-5, -1.435e-4
1.555, -3.608e-5, -1.442e-4
1.565, -3.777e-5, -1.450e-4
1.575, -3.971e-5, -1.458e-4
1.585, -4.187e-5, -1.466e-4
1.595, -4.439e-5, -1.475e-4
1.595, -3.839e-5, -1.483e-4
1.585, -2.786e-5, -1.488e-4
1.575, -2.084e-5, -1.492e-4
1.565, -1.595e-5, -1.496e-4
1.555, -1.232e-5, -1.498e-4
1.545, -9.668e-6, -1.500e-4
1.535, -7.575e-6, -1.501e-4
1.525, -5.974e-6, -1.503e-4
1.515, -4.774e-6, -1.504e-4
1.505, -3.758e-6, -1.504e-4
1.495, -2.988e-6, -1.505e-4
1.485, -2.341e-6, -1.505e-4
1.475, -1.911e-6, -1.506e-4
1.465, -1.418e-6, -1.506e-4
1.455, -1.141e-6, -1.506e-4
1.445, -8.021e-7, -1.506e-4
1.435, -6.482e-7, -1.507e-4
1.425, -3.716e-7, -1.507e-4
1.415, -1.864e-7, -1.507e-4
1.405, -6.378e-8, -1.507e-4
1.395, 6.008e-8, -1.507e-4
1.385, 1.827e-7, -1.507e-4
1.375, 2.753e-7, -1.507e-4
1.365, 4.292e-7, -1.507e-4
1.355, 4.906e-7, -1.506e-4
1.345, 4.906e-7, -1.506e-4
1.335, 4.906e-7, -1.506e-4
1.325, 7.058e-7, -1.506e-4
1.315, 7.984e-7, -1.506e-4
1.305, 7.984e-7, -1.506e-4
1.295, 7.984e-7, -1.506e-4
1.285, 8.297e-7, -1.505e-4
1.275, 9.211e-7, -1.505e-4
1.265, 1.045e-6, -1.505e-4
1.255, 1.075e-6, -1.505e-4
1.245, 1.106e-6, -1.505e-4
1.235, 1.138e-6, -1.504e-4
1.225, 1.199e-6, -1.504e-4
1.215, 1.414e-6, -1.504e-4
1.205, 1.414e-6, -1.504e-4
1.195, 1.414e-6, -1.503e-4
1.185, 1.537e-6, -1.503e-4
1.175, 1.629e-6, -1.503e-4
1.165, 1.722e-6, -1.502e-4
1.155, 1.722e-6, -1.502e-4
1.145, 1.876e-6, -1.502e-4
1.135, 2.030e-6, -1.501e-4
1.125, 2.184e-6, -1.501e-4
1.115, 2.306e-6, -1.500e-4
1.105, 2.460e-6, -1.500e-4
1.095, 2.677e-6, -1.499e-4
1.085, 2.892e-6, -1.499e-4
1.075, 3.046e-6, -1.498e-4
1.065, 3.354e-6, -1.497e-4
1.055, 3.723e-6, -1.497e-4
1.045, 4.031e-6, -1.496e-4
1.035, 4.400e-6, -1.495e-4
1.025, 4.985e-6, -1.494e-4
1.015, 5.477e-6, -1.493e-4
1.005, 6.154e-6, -1.492e-4
0.995, 6.955e-6, -1.490e-4
0.985, 7.879e-6, -1.489e-4
0.975, 9.017e-6, -1.487e-4
0.965, 1.034e-5, -1.485e-4
0.955, 1.213e-5, -1.482e-4
0.945, 1.422e-5, -1.480e-4
0.935, 1.696e-5, -1.476e-4
0.925, 2.044e-5, -1.472e-4
0.915, 2.502e-5, -1.467e-4
0.905, 3.124e-5, -1.461e-4
0.895, 3.974e-5, -1.453e-4
0.885, 5.175e-5, -1.443e-4
0.875, 6.846e-5, -1.429e-4
0.865, 9.183e-5, -1.410e-4
0.855, 1.229e-4, -1.386e-4
0.845, 1.608e-4, -1.354e-4
0.835, 2.008e-4, -1.314e-4
0.825, 2.313e-4, -1.267e-4
0.815, 2.402e-4, -1.219e-4
0.805, 2.217e-4, -1.175e-4
0.795, 1.821e-4, -1.139e-4
0.785, 1.355e-4, -1.111e-4
0.775, 9.647e-5, -1.092e-4
0.765, 7.040e-5, -1.078e-4
0.755, 5.430e-5, -1.067e-4
0.745, 4.337e-5, -1.059e-4
0.735, 3.515e-5, -1.052e-4
0.725, 2.850e-5, -1.046e-4
0.715, 2.302e-5, -1.041e-4
0.705, 1.838e-5, -1.038e-4
0.695, 1.440e-5, -1.035e-4
0.685, 1.111e-5, -1.032e-4
0.675, 8.371e-6, -1.031e-4
0.665, 6.308e-6, -1.029e-4
0.655, 4.923e-6, -1.028e-4
0.645, 4.153e-6, -1.028e-4
0.635, 3.600e-6, -1.027e-4
0.625, 3.322e-6, -1.026e-4
0.615, 3.261e-6, -1.026e-4
0.605, 3.046e-6, -1.025e-4
0.595, 2.953e-6, -1.024e-4
0.585, 2.953e-6, -1.024e-4
0.575, 2.953e-6, -1.023e-4
0.565, 2.831e-6, -1.023e-4
0.555, 2.768e-6, -1.022e-4
0.545, 2.768e-6, -1.022e-4
0.535, 2.645e-6, -1.021e-4
0.525, 2.707e-6, -1.021e-4
0.515, 2.645e-6, -1.020e-4
0.505, 2.677e-6, -1.019e-4
0.495, 2.707e-6, -1.019e-4
0.485, 2.645e-6, -1.018e-4
0.475, 2.677e-6, -1.018e-4
0.465, 2.677e-6, -1.017e-4
0.455, 2.645e-6, -1.017e-4
0.445, 2.677e-6, -1.016e-4
0.435, 2.645e-6, -1.016e-4
0.425, 2.677e-6, -1.015e-4
0.415, 2.645e-6, -1.015e-4
0.405, 2.645e-6, -1.014e-4
0.395, 2.645e-6, -1.014e-4
0.385, 2.645e-6, -1.013e-4
0.375, 2.645e-6, -1.013e-4
0.365, 2.645e-6, -1.012e-4
0.355, 2.645e-6, -1.011e-4
0.345, 2.645e-6, -1.011e-4
0.335, 2.645e-6, -1.010e-4
0.325, 2.645e-6, -1.010e-4
0.315, 2.645e-6, -1.009e-4
0.305, 2.645e-6, -1.009e-4
0.295, 2.645e-6, -1.008e-4
0.285, 2.645e-6, -1.008e-4
0.275, 2.645e-6, -1.007e-4
0.265, 2.645e-6, -1.007e-4
0.255, 2.645e-6, -1.006e-4
0.245, 2.645e-6, -1.006e-4
0.235, 2.645e-6, -1.005e-4
0.225, 2.645e-6, -1.005e-4
0.215, 2.645e-6, -1.004e-4
0.205, 2.645e-6, -1.004e-4
0.195, 2.707e-6, -1.003e-4
0.185, 2.768e-6, -1.002e-4
0.175, 2.953e-6, -1.002e-4
0.165, 3.015e-6, -1.001e-4
0.155, 3.230e-6, -1.001e-4
0.145, 3.415e-6, -9.999e-5
0.135, 3.662e-6, -9.992e-5
0.125, 4.031e-6, -9.984e-5
0.115, 4.339e-6, -9.975e-5
0.105, 4.800e-6, -9.965e-5
0.095, 5.293e-6, -9.955e-5
0.085, 5.846e-6, -9.943e-5
0.075, 6.462e-6, -9.930e-5
0.065, 7.232e-6, -9.916e-5
0.055, 7.909e-6, -9.900e-5
0.045, 8.771e-6, -9.882e-5
0.035, 9.541e-6, -9.863e-5
0.025, 1.037e-5, -9.843e-5
0.015, 1.111e-5, -9.820e-5
0.005, 1.176e-5, -9.797e-5
0.005, 7.048e-6, -9.783e-5
0.015, 4.832e-6, -9.773e-5
0.025, 3.600e-6, -9.766e-5
0.035, 2.584e-6, -9.761e-5
0.045, 1.753e-6, -9.757e-5
0.055, 1.075e-6, -9.755e-5
0.065, 6.132e-7, -9.754e-5
0.075, 6.008e-8, -9.754e-5
0.085, -2.790e-7, -9.754e-5
0.095, -6.795e-7, -9.756e-5
0.105, -9.873e-7, -9.758e-5
0.115, -1.264e-6, -9.760e-5
0.125, -1.449e-6, -9.763e-5
0.135, -1.633e-6, -9.766e-5
0.145, -1.696e-6, -9.770e-5
0.155, -1.880e-6, -9.773e-5
0.165, -1.972e-6, -9.777e-5
0.175, -1.972e-6, -9.781e-5
0.185, -1.972e-6, -9.785e-5
0.195, -2.033e-6, -9.789e-5
0.205, -2.157e-6, -9.794e-5
0.215, -2.280e-6, -9.798e-5
0.225, -2.249e-6, -9.803e-5
0.235, -2.280e-6, -9.807e-5
0.245, -2.280e-6, -9.812e-5
0.255, -2.280e-6, -9.816e-5
0.265, -2.280e-6, -9.821e-5
0.275, -2.280e-6, -9.826e-5
0.285, -2.280e-6, -9.830e-5
0.295, -2.280e-6, -9.835e-5
0.305, -2.280e-6, -9.839e-5
0.315, -2.280e-6, -9.844e-5
0.325, -2.280e-6, -9.848e-5
0.335, -2.280e-6, -9.853e-5
0.345, -2.403e-6, -9.858e-5
0.355, -2.465e-6, -9.863e-5
0.365, -2.465e-6, -9.868e-5
0.375, -2.465e-6, -9.872e-5
0.385, -2.526e-6, -9.878e-5
0.395, -2.557e-6, -9.883e-5
0.405, -2.526e-6, -9.888e-5
0.415, -2.588e-6, -9.893e-5
0.425, -2.588e-6, -9.898e-5
0.435, -2.588e-6, -9.903e-5
0.445, -2.619e-6, -9.908e-5
0.455, -2.588e-6, -9.914e-5
0.465, -2.649e-6, -9.919e-5
0.475, -2.619e-6, -9.924e-5
0.485, -2.619e-6, -9.929e-5
0.495, -2.588e-6, -9.935e-5
0.505, -2.588e-6, -9.940e-5
0.515, -2.588e-6, -9.945e-5
0.525, -2.588e-6, -9.950e-5
0.535, -2.588e-6, -9.955e-5
0.545, -2.588e-6, -9.960e-5
0.555, -2.588e-6, -9.966e-5
0.565, -2.526e-6, -9.971e-5
0.575, -2.588e-6, -9.976e-5
0.585, -2.526e-6, -9.981e-5
0.595, -2.341e-6, -9.986e-5
0.605, -2.434e-6, -9.990e-5
0.615, -2.311e-6, -9.995e-5
0.625, -2.311e-6, -1.000e-4
0.635, -2.311e-6, -1.000e-4
0.645, -2.280e-6, -1.001e-4
0.655, -2.280e-6, -1.001e-4
0.665, -2.280e-6, -1.002e-4
0.675, -2.249e-6, -1.002e-4
0.685, -2.280e-6, -1.003e-4
0.695, -2.187e-6, -1.003e-4
0.705, -2.219e-6, -1.004e-4
0.715, -2.249e-6, -1.004e-4
0.725, -2.157e-6, -1.004e-4
0.735, -2.095e-6, -1.005e-4
0.745, -2.033e-6, -1.005e-4
0.755, -2.095e-6, -1.006e-4
0.765, -2.033e-6, -1.006e-4
0.775, -2.065e-6, -1.007e-4
0.785, -2.219e-6, -1.007e-4
0.795, -2.187e-6, -1.007e-4
0.805, -2.157e-6, -1.008e-4
0.815, -2.249e-6, -1.008e-4
0.825, -2.280e-6, -1.009e-4
0.835, -2.373e-6, -1.009e-4
0.845, -2.526e-6, -1.010e-4
0.855, -2.680e-6, -1.010e-4
0.865, -2.957e-6, -1.011e-4
0.875, -3.296e-6, -1.012e-4
0.885, -3.788e-6, -1.012e-4
0.895, -4.404e-6, -1.013e-4
0.905, -5.050e-6, -1.014e-4
0.915, -5.481e-6, -1.015e-4
0.925, -5.666e-6, -1.016e-4
0.935, -5.544e-6, -1.018e-4
0.945, -5.173e-6, -1.019e-4
0.955, -4.835e-6, -1.020e-4
0.965, -4.496e-6, -1.020e-4
0.975, -4.281e-6, -1.021e-4
0.985, -4.127e-6, -1.022e-4
0.995, -4.127e-6, -1.023e-4
1.005, -4.066e-6, -1.024e-4
1.015, -4.034e-6, -1.025e-4
1.025, -3.880e-6, -1.025e-4
1.035, -3.819e-6, -1.026e-4
1.045, -3.819e-6, -1.027e-4
1.055, -3.850e-6, -1.028e-4
1.065, -3.973e-6, -1.028e-4
1.075, -4.373e-6, -1.029e-4
1.085, -5.266e-6, -1.030e-4
1.095, -7.882e-6, -1.032e-4
1.105, -1.481e-5, -1.035e-4
1.115, -3.122e-5, -1.041e-4
1.125, -5.101e-5, -1.051e-4
1.135, -6.573e-5, -1.064e-4
1.145, -7.474e-5, -1.079e-4
1.155, -8.010e-5, -1.095e-4
1.165, -8.210e-5, -1.112e-4
1.175, -8.053e-5, -1.128e-4
1.185, -7.755e-5, -1.143e-4
1.195, -7.478e-5, -1.158e-4
1.205, -7.253e-5, -1.173e-4
1.215, -7.065e-5, -1.187e-4
1.225, -6.862e-5, -1.201e-4
1.235, -6.628e-5, -1.214e-4
1.245, -6.348e-5, -1.227e-4
1.255, -6.089e-5, -1.239e-4
1.265, -5.858e-5, -1.251e-4
1.275, -5.664e-5, -1.262e-4
1.285, -5.517e-5, -1.273e-4
1.295, -5.400e-5, -1.284e-4
1.305, -5.310e-5, -1.294e-4
1.315, -5.218e-5, -1.305e-4
1.325, -5.129e-5, -1.315e-4
1.335, -5.012e-5, -1.325e-4
1.345, -4.830e-5, -1.335e-4
1.355, -4.559e-5, -1.344e-4
1.365, -4.211e-5, -1.352e-4
1.375, -3.854e-5, -1.360e-4
1.385, -3.546e-5, -1.367e-4
1.395, -3.319e-5, -1.374e-4
1.405, -3.152e-5, -1.380e-4
1.415, -3.039e-5, -1.386e-4
1.425, -2.952e-5, -1.392e-4
1.435, -2.903e-5, -1.398e-4
1.445, -2.875e-5, -1.404e-4
1.455, -2.863e-5, -1.409e-4
1.465, -2.869e-5, -1.415e-4
1.475, -2.888e-5, -1.421e-4
1.485, -2.922e-5, -1.427e-4
1.495, -2.971e-5, -1.433e-4
1.505, -3.026e-5, -1.439e-4
1.515, -3.112e-5, -1.445e-4
1.525, -3.208e-5, -1.451e-4
1.535, -3.319e-5, -1.458e-4
1.545, -3.457e-5, -1.465e-4
1.555, -3.602e-5, -1.472e-4
1.565, -3.768e-5, -1.480e-4
1.575, -3.965e-5, -1.488e-4
1.585, -4.184e-5, -1.496e-4
1.595, -4.427e-5, -1.505e-4
1.595, -3.830e-5, -1.512e-4
1.585, -2.783e-5, -1.518e-4
1.575, -2.084e-5, -1.522e-4
1.565, -1.586e-5, -1.525e-4
1.555, -1.228e-5, -1.528e-4
1.545, -9.637e-6, -1.530e-4
1.535, -7.544e-6, -1.531e-4
1.525, -5.974e-6, -1.532e-4
1.515, -4.743e-6, -1.533e-4
1.505, -3.758e-6, -1.534e-4
1.495, -2.988e-6, -1.535e-4
1.485, -2.403e-6, -1.535e-4
1.475, -1.849e-6, -1.536e-4
1.465, -1.479e-6, -1.536e-4
1.455, -1.080e-6, -1.536e-4
1.445, -7.720e-7, -1.536e-4
1.435, -6.482e-7, -1.536e-4
1.425, -4.329e-7, -1.536e-4
1.415, -2.177e-7, -1.536e-4
1.405, -6.378e-8, -1.537e-4
1.395, 9.014e-8, -1.536e-4
1.385, 1.827e-7, -1.536e-4
1.375, 2.753e-7, -1.536e-4
1.365, 3.980e-7, -1.536e-4
1.355, 4.906e-7, -1.536e-4
1.345, 4.906e-7, -1.536e-4
1.335, 6.132e-7, -1.536e-4
1.325, 6.758e-7, -1.536e-4
1.315, 7.371e-7, -1.536e-4
1.305, 7.984e-7, -1.536e-4
1.295, 7.984e-7, -1.535e-4
1.285, 7.984e-7, -1.535e-4
1.275, 8.597e-7, -1.535e-4
1.265, 1.075e-6, -1.535e-4
1.255, 1.106e-6, -1.535e-4
1.245, 1.106e-6, -1.534e-4
1.235, 1.106e-6, -1.534e-4
1.225, 1.199e-6, -1.534e-4
1.215, 1.383e-6, -1.534e-4
1.205, 1.414e-6, -1.533e-4
1.195, 1.414e-6, -1.533e-4
1.185, 1.414e-6, -1.533e-4
1.175, 1.629e-6, -1.532e-4
1.165, 1.722e-6, -1.532e-4
1.155, 1.753e-6, -1.532e-4
1.145, 1.998e-6, -1.531e-4
1.135, 2.030e-6, -1.531e-4
1.125, 2.122e-6, -1.531e-4
1.115, 2.338e-6, -1.530e-4
1.105, 2.460e-6, -1.530e-4
1.095, 2.677e-6, -1.529e-4
1.085, 2.922e-6, -1.528e-4
1.075, 3.076e-6, -1.528e-4
1.065, 3.354e-6, -1.527e-4
1.055, 3.723e-6, -1.526e-4
1.045, 4.062e-6, -1.526e-4
1.035, 4.461e-6, -1.525e-4
1.025, 4.923e-6, -1.524e-4
1.015, 5.539e-6, -1.523e-4
1.005, 6.154e-6, -1.521e-4
0.995, 6.986e-6, -1.520e-4
0.985, 8.002e-6, -1.518e-4
0.975, 9.110e-6, -1.517e-4
0.965, 1.050e-5, -1.515e-4
0.955, 1.216e-5, -1.512e-4
0.945, 1.431e-5, -1.509e-4
0.935, 1.702e-5, -1.506e-4
0.925, 2.062e-5, -1.502e-4
0.915, 2.530e-5, -1.497e-4
0.905, 3.158e-5, -1.490e-4
0.895, 4.026e-5, -1.482e-4
0.885, 5.239e-5, -1.472e-4
0.875, 6.938e-5, -1.458e-4
0.865, 9.318e-5, -1.439e-4
0.855, 1.245e-4, -1.414e-4
0.845, 1.627e-4, -1.382e-4
0.835, 2.024e-4, -1.341e-4
0.825, 2.322e-4, -1.295e-4
0.815, 2.397e-4, -1.247e-4
0.805, 2.200e-4, -1.203e-4
0.795, 1.798e-4, -1.167e-4
0.785, 1.332e-4, -1.140e-4
0.775, 9.484e-5, -1.121e-4
0.765, 6.935e-5, -1.108e-4
0.755, 5.356e-5, -1.097e-4
0.745, 4.288e-5, -1.088e-4
0.735, 3.478e-5, -1.081e-4
0.725, 2.820e-5, -1.076e-4
0.715, 2.284e-5, -1.071e-4
0.705, 1.822e-5, -1.067e-4
0.695, 1.431e-5, -1.065e-4
0.685, 1.111e-5, -1.062e-4
0.675, 8.279e-6, -1.061e-4
0.665, 6.217e-6, -1.059e-4
0.655, 4.893e-6, -1.058e-4
0.645, 4.031e-6, -1.058e-4
0.635, 3.600e-6, -1.057e-4
0.625, 3.261e-6, -1.056e-4
0.615, 3.230e-6, -1.056e-4
0.605, 3.076e-6, -1.055e-4
0.595, 2.953e-6, -1.054e-4
0.585, 2.953e-6, -1.054e-4
0.575, 2.953e-6, -1.053e-4
0.565, 2.831e-6, -1.053e-4
0.555, 2.861e-6, -1.052e-4
0.545, 2.738e-6, -1.052e-4
0.535, 2.707e-6, -1.051e-4
0.525, 2.645e-6, -1.051e-4
0.515, 2.645e-6, -1.050e-4
0.505, 2.645e-6, -1.049e-4
0.495, 2.645e-6, -1.049e-4
0.485, 2.677e-6, -1.048e-4
0.475, 2.645e-6, -1.048e-4
0.465, 2.645e-6, -1.047e-4
0.455, 2.645e-6, -1.047e-4
0.445, 2.645e-6, -1.046e-4
0.435, 2.645e-6, -1.046e-4
0.425, 2.645e-6, -1.045e-4
0.415, 2.645e-6, -1.045e-4
0.405, 2.645e-6, -1.044e-4
0.395, 2.645e-6, -1.044e-4
0.385, 2.645e-6, -1.043e-4
0.375, 2.645e-6, -1.043e-4
0.365, 2.677e-6, -1.042e-4
0.355, 2.645e-6, -1.041e-4
0.345, 2.645e-6, -1.041e-4
0.335, 2.645e-6, -1.040e-4
0.325, 2.677e-6, -1.040e-4
0.315, 2.645e-6, -1.039e-4
0.305, 2.645e-6, -1.039e-4
0.295, 2.645e-6, -1.038e-4
0.285, 2.677e-6, -1.038e-4
0.275, 2.645e-6, -1.037e-4
0.265, 2.645e-6, -1.037e-4
0.255, 2.645e-6, -1.036e-4
0.245, 2.645e-6, -1.036e-4
0.235, 2.645e-6, -1.035e-4
0.225, 2.645e-6, -1.035e-4
0.215, 2.645e-6, -1.034e-4
0.205, 2.645e-6, -1.034e-4
0.195, 2.645e-6, -1.033e-4
0.185, 2.831e-6, -1.032e-4
0.175, 2.953e-6, -1.032e-4
0.165, 3.015e-6, -1.031e-4
0.155, 3.261e-6, -1.031e-4
0.145, 3.446e-6, -1.030e-4
0.135, 3.662e-6, -1.029e-4
0.125, 3.999e-6, -1.028e-4
0.115, 4.339e-6, -1.028e-4
0.105, 4.800e-6, -1.027e-4
0.095, 5.262e-6, -1.026e-4
0.085, 5.939e-6, -1.024e-4
0.075, 6.493e-6, -1.023e-4
0.065, 7.263e-6, -1.022e-4
0.055, 7.971e-6, -1.020e-4
0.045, 8.802e-6, -1.018e-4
0.035, 9.633e-6, -1.016e-4
0.025, 1.034e-5, -1.014e-4
0.015, 1.117e-5, -1.012e-4
0.005, 1.182e-5, -1.010e-4
0.005, 7.109e-6, -1.008e-4
0.015, 4.862e-6, -1.007e-4
0.025, 3.569e-6, -1.007e-4
0.035, 2.584e-6, -1.006e-4
0.045, 1.815e-6, -1.006e-4
0.055, 1.138e-6, -1.005e-4
0.065, 5.832e-7, -1.005e-4
0.075, 2.881e-8, -1.005e-4
0.085, -3.103e-7, -1.005e-4
0.095, -6.482e-7, -1.005e-4
0.105, -1.049e-6, -1.006e-4
0.115, -1.203e-6, -1.006e-4
0.125, -1.418e-6, -1.006e-4
0.135, -1.664e-6, -1.007e-4
0.145, -1.664e-6, -1.007e-4
0.155, -1.880e-6, -1.007e-4
0.165, -1.972e-6, -1.008e-4
0.175, -1.972e-6, -1.008e-4
0.185, -2.033e-6, -1.008e-4
0.195, -2.126e-6, -1.009e-4
0.205, -2.280e-6, -1.009e-4
0.215, -2.219e-6, -1.010e-4
0.225, -2.280e-6, -1.010e-4
0.235, -2.280e-6, -1.011e-4
0.245, -2.280e-6, -1.011e-4
0.255, -2.280e-6, -1.012e-4
0.265, -2.280e-6, -1.012e-4
0.275, -2.280e-6, -1.013e-4
0.285, -2.280e-6, -1.013e-4
0.295, -2.280e-6, -1.013e-4
0.305, -2.280e-6, -1.014e-4
0.315, -2.280e-6, -1.014e-4
0.325, -2.311e-6, -1.015e-4
0.335, -2.311e-6, -1.015e-4
0.345, -2.341e-6, -1.016e-4
0.355, -2.373e-6, -1.016e-4
0.365, -2.341e-6, -1.017e-4
0.375, -2.557e-6, -1.017e-4
0.385, -2.557e-6, -1.018e-4
0.395, -2.588e-6, -1.018e-4
0.405, -2.557e-6, -1.019e-4
0.415, -2.588e-6, -1.019e-4
0.425, -2.588e-6, -1.020e-4
0.435, -2.588e-6, -1.020e-4
0.445, -2.588e-6, -1.021e-4
0.455, -2.588e-6, -1.021e-4
0.465, -2.588e-6, -1.022e-4
0.475, -2.680e-6, -1.022e-4
0.485, -2.588e-6, -1.023e-4
0.495, -2.619e-6, -1.023e-4
0.505, -2.588e-6, -1.024e-4
0.515, -2.588e-6, -1.024e-4
0.525, -2.588e-6, -1.025e-4
0.535, -2.588e-6, -1.025e-4
0.545, -2.588e-6, -1.026e-4
0.555, -2.588e-6, -1.027e-4
0.565, -2.557e-6, -1.027e-4
0.575, -2.526e-6, -1.028e-4
0.585, -2.465e-6, -1.028e-4
0.595, -2.434e-6, -1.028e-4
0.605, -2.373e-6, -1.029e-4
0.615, -2.311e-6, -1.029e-4
0.625, -2.280e-6, -1.030e-4
0.635, -2.341e-6, -1.030e-4
0.645, -2.280e-6, -1.031e-4
0.655, -2.280e-6, -1.031e-4
0.665, -2.280e-6, -1.032e-4
0.675, -2.280e-6, -1.032e-4
0.685, -2.249e-6, -1.033e-4
0.695, -2.280e-6, -1.033e-4
0.705, -2.219e-6, -1.034e-4
0.715, -2.219e-6, -1.034e-4
0.725, -2.126e-6, -1.034e-4
0.735, -2.126e-6, -1.035e-4
0.745, -2.003e-6, -1.035e-4
0.755, -2.095e-6, -1.036e-4
0.765, -2.095e-6, -1.036e-4
0.775, -2.126e-6, -1.036e-4
0.785, -2.219e-6, -1.037e-4
0.795, -2.187e-6, -1.037e-4
0.805, -2.219e-6, -1.038e-4
0.815, -2.249e-6, -1.038e-4
0.825, -2.280e-6, -1.039e-4
0.835, -2.373e-6, -1.039e-4
0.845, -2.557e-6, -1.040e-4
0.855, -2.680e-6, -1.040e-4
0.865, -2.957e-6, -1.041e-4
0.875, -3.296e-6, -1.041e-4
0.885, -3.758e-6, -1.042e-4
0.895, -4.281e-6, -1.043e-4
0.905, -4.835e-6, -1.044e-4
0.915, -5.297e-6, -1.045e-4
0.925, -5.635e-6, -1.046e-4
0.935, -5.451e-6, -1.047e-4
0.945, -5.112e-6, -1.048e-4
0.955, -4.743e-6, -1.049e-4
0.965, -4.466e-6, -1.050e-4
0.975, -4.281e-6, -1.051e-4
0.985, -4.127e-6, -1.052e-4
0.995, -4.127e-6, -1.053e-4
1.005, -4.096e-6, -1.054e-4
1.015, -3.942e-6, -1.054e-4
1.025, -3.850e-6, -1.055e-4
1.035, -3.819e-6, -1.056e-4
1.045, -3.819e-6, -1.057e-4
1.055, -3.850e-6, -1.057e-4
1.065, -4.004e-6, -1.058e-4
1.075, -4.312e-6, -1.059e-4
1.085, -5.297e-6, -1.060e-4
1.095, -7.728e-6, -1.062e-4
1.105, -1.450e-5, -1.065e-4
1.115, -3.066e-5, -1.071e-4
1.125, -5.055e-5, -1.081e-4
1.135, -6.548e-5, -1.094e-4
1.145, -7.481e-5, -1.109e-4
1.155, -8.019e-5, -1.125e-4
1.165, -8.241e-5, -1.141e-4
1.175, -8.087e-5, -1.158e-4
1.185, -7.782e-5, -1.173e-4
1.195, -7.499e-5, -1.188e-4
1.205, -7.274e-5, -1.203e-4
1.215, -7.077e-5, -1.217e-4
1.225, -6.877e-5, -1.231e-4
1.235, -6.640e-5, -1.244e-4
1.245, -6.366e-5, -1.257e-4
1.255, -6.095e-5, -1.269e-4
1.265, -5.861e-5, -1.281e-4
1.275, -5.664e-5, -1.292e-4
1.285, -5.517e-5, -1.303e-4
1.295, -5.397e-5, -1.314e-4
1.305, -5.304e-5, -1.324e-4
1.315, -5.209e-5, -1.335e-4
1.325, -5.119e-5, -1.345e-4
1.335, -5.003e-5, -1.355e-4
1.345, -4.821e-5, -1.365e-4
1.355, -4.556e-5, -1.374e-4
1.365, -4.214e-5, -1.382e-4
1.375, -3.851e-5, -1.390e-4
1.385, -3.553e-5, -1.397e-4
1.395, -3.312e-5, -1.404e-4
1.405, -3.140e-5, -1.410e-4
1.415, -3.029e-5, -1.416e-4
1.425, -2.949e-5, -1.422e-4
1.435, -2.903e-5, -1.428e-4
1.445, -2.863e-5, -1.433e-4
1.455, -2.851e-5, -1.439e-4
1.465, -2.869e-5, -1.445e-4
1.475, -2.882e-5, -1.451e-4
1.485, -2.912e-5, -1.456e-4
1.495, -2.958e-5, -1.462e-4
1.505, -3.026e-5, -1.468e-4
1.515, -3.109e-5, -1.475e-4
1.525, -3.199e-5, -1.481e-4
1.535, -3.316e-5, -1.488e-4
1.545, -3.451e-5, -1.494e-4
1.555, -3.593e-5, -1.502e-4
1.565, -3.762e-5, -1.509e-4
1.575, -3.956e-5, -1.517e-4
1.585, -4.171e-5, -1.525e-4
1.595, -4.421e-5, -1.534e-4
1.595, -3.824e-5, -1.542e-4
1.585, -2.780e-5, -1.547e-4
1.575, -2.078e-5, -1.552e-4
1.565, -1.582e-5, -1.555e-4
1.555, -1.228e-5, -1.557e-4
1.545, -9.607e-6, -1.559e-4
1.535, -7.513e-6, -1.561e-4
1.525, -5.913e-6, -1.562e-4
1.515, -4.711e-6, -1.563e-4
1.505, -3.696e-6, -1.564e-4
1.495, -3.018e-6, -1.564e-4
1.485, -2.403e-6, -1.565e-4
1.475, -1.849e-6, -1.565e-4
1.465, -1.449e-6, -1.565e-4
1.455, -1.110e-6, -1.566e-4
1.445, -7.720e-7, -1.566e-4
1.435, -5.556e-7, -1.566e-4
1.425, -4.017e-7, -1.566e-4
1.415, -1.251e-7, -1.566e-4
1.405, -9.384e-8, -1.566e-4
1.395, 1.515e-7, -1.566e-4
1.385, 1.827e-7, -1.566e-4
1.375, 2.140e-7, -1.566e-4
1.365, 3.366e-7, -1.566e-4
1.355, 4.906e-7, -1.566e-4
1.345, 5.218e-7, -1.566e-4
1.335, 5.519e-7, -1.565e-4
1.325, 7.671e-7, -1.565e-4
1.315, 7.984e-7, -1.565e-4
1.305, 7.984e-7, -1.565e-4
1.295, 7.984e-7, -1.565e-4
1.285, 7.984e-7, -1.565e-4
1.275, 9.836e-7, -1.564e-4
1.265, 1.106e-6, -1.564e-4
1.255, 1.106e-6, -1.564e-4
1.245, 1.106e-6, -1.564e-4
1.235, 1.138e-6, -1.564e-4
1.225, 1.199e-6, -1.563e-4
1.215, 1.353e-6, -1.563e-4
1.205, 1.414e-6, -1.563e-4
1.195, 1.414e-6, -1.562e-4
1.185, 1.475e-6, -1.562e-4
1.175, 1.691e-6, -1.562e-4
1.165, 1.722e-6, -1.561e-4
1.155, 1.753e-6, -1.561e-4
1.145, 1.968e-6, -1.561e-4
1.135, 2.030e-6, -1.560e-4
1.125, 2.152e-6, -1.560e-4
1.115, 2.338e-6, -1.559e-4
1.105, 2.430e-6, -1.559e-4
1.095, 2.645e-6, -1.558e-4
1.085, 2.922e-6, -1.558e-4
1.075, 3.138e-6, -1.557e-4
1.065, 3.384e-6, -1.557e-4
1.055, 3.662e-6, -1.556e-4
1.045, 4.062e-6, -1.555e-4
1.035, 4.461e-6, -1.554e-4
1.025, 4.954e-6, -1.553e-4
1.015, 5.539e-6, -1.552e-4
1.005, 6.217e-6, -1.551e-4
0.995, 7.016e-6, -1.549e-4
0.985, 7.971e-6, -1.548e-4
0.975, 9.110e-6, -1.546e-4
0.965, 1.056e-5, -1.544e-4
0.955, 1.222e-5, -1.541e-4
0.945, 1.437e-5, -1.538e-4
0.935, 1.721e-5, -1.535e-4
0.925, 2.075e-5, -1.531e-4
0.915, 2.555e-5, -1.526e-4
0.905, 3.186e-5, -1.519e-4
0.895, 4.066e-5, -1.511e-4
0.885, 5.298e-5, -1.501e-4
0.875, 7.031e-5, -1.487e-4
0.865, 9.447e-5, -1.468e-4
0.855, 1.261e-4, -1.443e-4
0.845, 1.646e-4, -1.410e-4
0.835, 2.041e-4, -1.369e-4
0.825, 2.329e-4, -1.322e-4
0.815, 2.392e-4, -1.274e-4
0.805, 2.184e-4, -1.231e-4
0.795, 1.775e-4, -1.195e-4
0.785, 1.311e-4, -1.169e-4
0.775, 9.321e-5, -1.150e-4
0.765, 6.831e-5, -1.137e-4
0.755, 5.298e-5, -1.126e-4
0.745, 4.239e-5, -1.118e-4
0.735, 3.441e-5, -1.111e-4
0.725, 2.792e-5, -1.105e-4
0.715, 2.256e-5, -1.101e-4
0.705, 1.804e-5, -1.097e-4
0.695, 1.428e-5, -1.094e-4
0.685, 1.093e-5, -1.092e-4
0.675, 8.217e-6, -1.090e-4
0.665, 6.217e-6, -1.089e-4
0.655, 4.800e-6, -1.088e-4
0.645, 4.092e-6, -1.087e-4
0.635, 3.569e-6, -1.087e-4
0.625, 3.261e-6, -1.086e-4
0.615, 3.200e-6, -1.085e-4
0.605, 2.985e-6, -1.085e-4
0.595, 2.953e-6, -1.084e-4
0.585, 2.953e-6, -1.084e-4
0.575, 2.831e-6, -1.083e-4
0.565, 2.799e-6, -1.082e-4
0.555, 2.831e-6, -1.082e-4
0.545, 2.677e-6, -1.081e-4
0.535, 2.738e-6, -1.081e-4
0.525, 2.677e-6, -1.080e-4
0.515, 2.645e-6, -1.080e-4
0.505, 2.645e-6, -1.079e-4
0.495, 2.645e-6, -1.079e-4
0.485, 2.677e-6, -1.078e-4
0.475, 2.677e-6, -1.078e-4
0.465, 2.645e-6, -1.077e-4
0.455, 2.645e-6, -1.076e-4
0.445, 2.645e-6, -1.076e-4
0.435, 2.645e-6, -1.075e-4
0.425, 2.645e-6, -1.075e-4
0.415, 2.645e-6, -1.074e-4
0.405, 2.645e-6, -1.074e-4
0.395, 2.645e-6, -1.073e-4
0.385, 2.645e-6, -1.073e-4
0.375, 2.645e-6, -1.072e-4
0.365, 2.645e-6, -1.072e-4
0.355, 2.645e-6, -1.071e-4
0.345, 2.645e-6, -1.071e-4
0.335, 2.645e-6, -1.070e-4
0.325, 2.645e-6, -1.070e-4
0.315, 2.645e-6, -1.069e-4
0.305, 2.645e-6, -1.069e-4
0.295, 2.645e-6, -1.068e-4
0.285, 2.645e-6, -1.067e-4
0.275, 2.645e-6, -1.067e-4
0.265, 2.645e-6, -1.066e-4
0.255, 2.645e-6, -1.066e-4
0.245, 2.645e-6, -1.065e-4
0.235, 2.614e-6, -1.065e-4
0.225, 2.645e-6, -1.064e-4
0.215, 2.645e-6, -1.064e-4
0.205, 2.645e-6, -1.063e-4
0.195, 2.677e-6, -1.063e-4
0.185, 2.831e-6, -1.062e-4
0.175, 2.922e-6, -1.062e-4
0.165, 2.985e-6, -1.061e-4
0.155, 3.230e-6, -1.060e-4
0.145, 3.415e-6, -1.060e-4
0.135, 3.692e-6, -1.059e-4
0.125, 4.031e-6, -1.058e-4
0.115, 4.370e-6, -1.057e-4
0.105, 4.800e-6, -1.056e-4
0.095, 5.293e-6, -1.055e-4
0.085, 5.846e-6, -1.054e-4
0.075, 6.555e-6, -1.053e-4
0.065, 7.263e-6, -1.051e-4
0.055, 7.971e-6, -1.050e-4
0.045, 8.802e-6, -1.048e-4
0.035, 9.664e-6, -1.046e-4
0.025, 1.040e-5, -1.044e-4
0.015, 1.117e-5, -1.042e-4
0.005, 1.182e-5, -1.039e-4
0.005, 7.109e-6, -1.038e-4
0.015, 4.893e-6, -1.037e-4
0.025, 3.630e-6, -1.036e-4
0.035, 2.584e-6, -1.036e-4
0.045, 1.783e-6, -1.035e-4
0.055, 1.106e-6, -1.035e-4
0.065, 4.906e-7, -1.035e-4
0.075, 9.014e-8, -1.035e-4
0.085, -3.403e-7, -1.035e-4
0.095, -6.795e-7, -1.035e-4
0.105, -1.017e-6, -1.035e-4
0.115, -1.203e-6, -1.036e-4
0.125, -1.479e-6, -1.036e-4
0.135, -1.664e-6, -1.036e-4
0.145, -1.696e-6, -1.037e-4
0.155, -1.818e-6, -1.037e-4
0.165, -1.972e-6, -1.037e-4
0.175, -2.003e-6, -1.038e-4
0.185, -2.003e-6, -1.038e-4
0.195, -2.065e-6, -1.039e-4
0.205, -2.187e-6, -1.039e-4
0.215, -2.187e-6, -1.039e-4
0.225, -2.249e-6, -1.040e-4
0.235, -2.280e-6, -1.040e-4
0.245, -2.280e-6, -1.041e-4
0.255, -2.280e-6, -1.041e-4
0.265, -2.280e-6, -1.042e-4
0.275, -2.280e-6, -1.042e-4
0.285, -2.280e-6, -1.043e-4
0.295, -2.280e-6, -1.043e-4
0.305, -2.280e-6, -1.044e-4
0.315, -2.280e-6, -1.044e-4
0.325, -2.311e-6, -1.044e-4
0.335, -2.280e-6, -1.045e-4
0.345, -2.311e-6, -1.045e-4
0.355, -2.403e-6, -1.046e-4
0.365, -2.341e-6, -1.046e-4
0.375, -2.526e-6, -1.047e-4
0.385, -2.495e-6, -1.047e-4
0.395, -2.526e-6, -1.048e-4
0.405, -2.588e-6, -1.048e-4
0.415, -2.588e-6, -1.049e-4
0.425, -2.588e-6, -1.049e-4
0.435, -2.588e-6, -1.050e-4
0.445, -2.588e-6, -1.050e-4
0.455, -2.588e-6, -1.051e-4
0.465, -2.619e-6, -1.051e-4
0.475, -2.619e-6, -1.052e-4
0.485, -2.588e-6, -1.053e-4
0.495, -2.588e-6, -1.053e-4
0.505, -2.588e-6, -1.054e-4
0.515, -2.588e-6, -1.054e-4
0.525, -2.588e-6, -1.055e-4
0.535, -2.588e-6, -1.055e-4
0.545, -2.557e-6, -1.056e-4
0.555, -2.588e-6, -1.056e-4
0.565, -2.588e-6, -1.057e-4
0.575, -2.557e-6, -1.057e-4
0.585, -2.495e-6, -1.058e-4
0.595, -2.403e-6, -1.058e-4
0.605, -2.341e-6, -1.059e-4
0.615, -2.341e-6, -1.059e-4
0.625, -2.341e-6, -1.060e-4
0.635, -2.280e-6, -1.060e-4
0.645, -2.280e-6, -1.060e-4
0.655, -2.280e-6, -1.061e-4
0.665, -2.280e-6, -1.061e-4
0.675, -2.280e-6, -1.062e-4
0.685, -2.249e-6, -1.062e-4
0.695, -2.249e-6, -1.063e-4
0.705, -2.157e-6, -1.063e-4
0.715, -2.219e-6, -1.064e-4
0.725, -2.187e-6, -1.064e-4
0.735, -2.126e-6, -1.064e-4
0.745, -2.033e-6, -1.065e-4
0.755, -2.065e-6, -1.065e-4
0.765, -2.065e-6, -1.066e-4
0.775, -2.126e-6, -1.066e-4
0.785, -2.157e-6, -1.067e-4
0.795, -2.126e-6, -1.067e-4
0.805, -2.187e-6, -1.067e-4
0.815, -2.249e-6, -1.068e-4
0.825, -2.280e-6, -1.068e-4
0.835, -2.373e-6, -1.069e-4
0.845, -2.526e-6, -1.069e-4
0.855, -2.619e-6, -1.070e-4
0.865, -2.864e-6, -1.070e-4
0.875, -3.265e-6, -1.071e-4
0.885, -3.665e-6, -1.072e-4
0.895, -4.220e-6, -1.073e-4
0.905, -4.774e-6, -1.074e-4
0.915, -5.236e-6, -1.075e-4
0.925, -5.481e-6, -1.076e-4
0.935, -5.358e-6, -1.077e-4
0.945, -5.082e-6, -1.078e-4
0.955, -4.743e-6, -1.079e-4
0.965, -4.466e-6, -1.080e-4
0.975, -4.312e-6, -1.081e-4
0.985, -4.127e-6, -1.081e-4
0.995, -4.127e-6, -1.082e-4
1.005, -4.127e-6, -1.083e-4
1.015, -3.973e-6, -1.084e-4
1.025, -3.850e-6, -1.085e-4
1.035, -3.819e-6, -1.085e-4
1.045, -3.819e-6, -1.086e-4
1.055, -3.850e-6, -1.087e-4
1.065, -3.973e-6, -1.088e-4
1.075, -4.281e-6, -1.089e-4
1.085, -5.236e-6, -1.090e-4
1.095, -7.513e-6, -1.091e-4
1.105, -1.419e-5, -1.094e-4
1.115, -3.005e-5, -1.100e-4
1.125, -5.009e-5, -1.110e-4
1.135, -6.529e-5, -1.123e-4
1.145, -7.474e-5, -1.138e-4
1.155, -8.035e-5, -1.154e-4
1.165, -8.272e-5, -1.171e-4
1.175, -8.121e-5, -1.187e-4
1.185, -7.816e-5, -1.202e-4
1.195, -7.524e-5, -1.217e-4
1.205, -7.296e-5, -1.232e-4
1.215, -7.096e-5, -1.246e-4
1.225, -6.893e-5, -1.260e-4
1.235, -6.650e-5, -1.273e-4
1.245, -6.366e-5, -1.286e-4
1.255, -6.105e-5, -1.298e-4
1.265, -5.865e-5, -1.310e-4
1.275, -5.671e-5, -1.321e-4
1.285, -5.514e-5, -1.332e-4
1.295, -5.394e-5, -1.343e-4
1.305, -5.298e-5, -1.354e-4
1.315, -5.212e-5, -1.364e-4
1.325, -5.107e-5, -1.374e-4
1.335, -4.999e-5, -1.384e-4
1.345, -4.818e-5, -1.394e-4
1.355, -4.553e-5, -1.403e-4
1.365, -4.214e-5, -1.412e-4
1.375, -3.854e-5, -1.419e-4
1.385, -3.543e-5, -1.426e-4
1.395, -3.312e-5, -1.433e-4
1.405, -3.143e-5, -1.439e-4
1.415, -3.026e-5, -1.445e-4
1.425, -2.946e-5, -1.451e-4
1.435, -2.894e-5, -1.457e-4
1.445, -2.863e-5, -1.463e-4
1.455, -2.851e-5, -1.468e-4
1.465, -2.848e-5, -1.474e-4
1.475, -2.875e-5, -1.480e-4
1.485, -2.909e-5, -1.486e-4
1.495, -2.955e-5, -1.492e-4
1.505, -3.023e-5, -1.498e-4
1.515, -3.100e-5, -1.504e-4
1.525, -3.192e-5, -1.510e-4
1.535, -3.309e-5, -1.517e-4
1.545, -3.448e-5, -1.524e-4
1.555, -3.587e-5, -1.531e-4
1.565, -3.756e-5, -1.538e-4
1.575, -3.950e-5, -1.546e-4
1.585, -4.168e-5, -1.555e-4
1.595, -4.415e-5, -1.563e-4
1.595, -3.817e-5, -1.571e-4
1.585, -2.768e-5, -1.577e-4
1.575, -2.072e-5, -1.581e-4
1.565, -1.582e-5, -1.584e-4
1.555, -1.228e-5, -1.586e-4
1.545, -9.514e-6, -1.588e-4
1.535, -7.452e-6, -1.590e-4
1.525, -5.943e-6, -1.591e-4
1.515, -4.711e-6, -1.592e-4
1.505, -3.758e-6, -1.593e-4
1.495, -2.957e-6, -1.593e-4
1.485, -2.373e-6, -1.594e-4
1.475, -1.818e-6, -1.594e-4
1.465, -1.356e-6, -1.594e-4
1.455, -1.110e-6, -1.595e-4
1.445, -8.021e-7, -1.595e-4
1.435, -4.943e-7, -1.595e-4
1.425, -3.716e-7, -1.595e-4
1.415, -1.251e-7, -1.595e-4
1.405, -9.384e-8, -1.595e-4
1.395, 1.827e-7, -1.595e-4
1.385, 1.827e-7, -1.595e-4
1.375, 3.054e-7, -1.595e-4
1.365, 3.980e-7, -1.595e-4
1.355, 4.906e-7, -1.595e-4
1.345, 4.906e-7, -1.595e-4
1.335, 5.519e-7, -1.594e-4
1.325, 7.058e-7, -1.594e-4
1.315, 7.984e-7, -1.594e-4
1.305, 7.984e-7, -1.594e-4
1.295, 7.984e-7, -1.594e-4
1.285, 8.297e-7, -1.594e-4
1.275, 9.836e-7, -1.594e-4
1.265, 1.045e-6, -1.593e-4
1.255, 1.075e-6, -1.593e-4
1.245, 1.106e-6, -1.593e-4
1.235, 1.106e-6, -1.593e-4
1.225, 1.199e-6, -1.592e-4
1.215, 1.353e-6, -1.592e-4
1.205, 1.414e-6, -1.592e-4
1.195, 1.414e-6, -1.592e-4
1.185, 1.445e-6, -1.591e-4
1.175, 1.661e-6, -1.591e-4
1.165, 1.722e-6, -1.591e-4
1.155, 1.722e-6, -1.590e-4
1.145, 1.937e-6, -1.590e-4
1.135, 2.061e-6, -1.589e-4
1.125, 2.152e-6, -1.589e-4
1.115, 2.338e-6, -1.589e-4
1.105, 2.492e-6, -1.588e-4
1.095, 2.645e-6, -1.588e-4
1.085, 2.892e-6, -1.587e-4
1.075, 3.138e-6, -1.586e-4
1.065, 3.415e-6, -1.586e-4
1.055, 3.662e-6, -1.585e-4
1.045, 4.062e-6, -1.584e-4
1.035, 4.461e-6, -1.583e-4
1.025, 4.985e-6, -1.582e-4
1.015, 5.631e-6, -1.581e-4
1.005, 6.278e-6, -1.580e-4
0.995, 7.109e-6, -1.578e-4
0.985, 7.971e-6, -1.577e-4
0.975, 9.110e-6, -1.575e-4
0.965, 1.056e-5, -1.573e-4
0.955, 1.231e-5, -1.570e-4
0.945, 1.453e-5, -1.568e-4
0.935, 1.733e-5, -1.564e-4
0.925, 2.096e-5, -1.560e-4
0.915, 2.567e-5, -1.555e-4
0.905, 3.217e-5, -1.548e-4
0.895, 4.106e-5, -1.540e-4
0.885, 5.359e-5, -1.529e-4
0.875, 7.123e-5, -1.515e-4
0.865, 9.561e-5, -1.496e-4
0.855, 1.277e-4, -1.470e-4
0.845, 1.662e-4, -1.437e-4
0.835, 2.055e-4, -1.396e-4
0.825, 2.336e-4, -1.349e-4
0.815, 2.387e-4, -1.302e-4
0.805, 2.168e-4, -1.258e-4
0.795, 1.753e-4, -1.223e-4
0.785, 1.290e-4, -1.197e-4
0.775, 9.176e-5, -1.179e-4
0.765, 6.744e-5, -1.166e-4
0.755, 5.239e-5, -1.155e-4
0.745, 4.199e-5, -1.147e-4
0.735, 3.408e-5, -1.140e-4
0.725, 2.770e-5, -1.134e-4
0.715, 2.238e-5, -1.130e-4
0.705, 1.798e-5, -1.126e-4
0.695, 1.407e-5, -1.123e-4
0.685, 1.080e-5, -1.121e-4
0.675, 8.125e-6, -1.120e-4
0.665, 6.093e-6, -1.118e-4
0.655, 4.769e-6, -1.117e-4
0.645, 3.969e-6, -1.117e-4
0.635, 3.600e-6, -1.116e-4
0.625, 3.261e-6, -1.115e-4
0.615, 3.076e-6, -1.115e-4
0.605, 3.015e-6, -1.114e-4
0.595, 2.953e-6, -1.114e-4
0.585, 2.953e-6, -1.113e-4
0.575, 2.799e-6, -1.112e-4
0.565, 2.768e-6, -1.112e-4
0.555, 2.799e-6, -1.111e-4
0.545, 2.677e-6, -1.111e-4
0.535, 2.645e-6, -1.110e-4
0.525, 2.645e-6, -1.110e-4
0.515, 2.738e-6, -1.109e-4
0.505, 2.645e-6, -1.109e-4
0.495, 2.645e-6, -1.108e-4
0.485, 2.645e-6, -1.108e-4
0.475, 2.645e-6, -1.107e-4
0.465, 2.645e-6, -1.106e-4
0.455, 2.645e-6, -1.106e-4
0.445, 2.677e-6, -1.105e-4
0.435, 2.645e-6, -1.105e-4
0.425, 2.645e-6, -1.104e-4
0.415, 2.645e-6, -1.104e-4
0.405, 2.645e-6, -1.103e-4
0.395, 2.645e-6, -1.103e-4
0.385, 2.645e-6, -1.102e-4
0.375, 2.645e-6, -1.102e-4
0.365, 2.645e-6, -1.101e-4
0.355, 2.645e-6, -1.101e-4
0.345, 2.645e-6, -1.100e-4
0.335, 2.645e-6, -1.100e-4
0.325, 2.645e-6, -1.099e-4
0.315, 2.645e-6, -1.099e-4
0.305, 2.645e-6, -1.098e-4
0.295, 2.645e-6, -1.097e-4
0.285, 2.645e-6, -1.097e-4
0.275, 2.645e-6, -1.096e-4
0.265, 2.645e-6, -1.096e-4
0.255, 2.645e-6, -1.095e-4
0.245, 2.645e-6, -1.095e-4
0.235, 2.645e-6, -1.094e-4
0.225, 2.584e-6, -1.094e-4
0.215, 2.645e-6, -1.093e-4
0.205, 2.645e-6, -1.093e-4
0.195, 2.707e-6, -1.092e-4
0.185, 2.768e-6, -1.092e-4
0.175, 2.953e-6, -1.091e-4
0.165, 3.046e-6, -1.090e-4
0.155, 3.230e-6, -1.090e-4
0.145, 3.476e-6, -1.089e-4
0.135, 3.723e-6, -1.088e-4
0.125, 3.999e-6, -1.088e-4
0.115, 4.370e-6, -1.087e-4
0.105, 4.800e-6, -1.086e-4
0.095, 5.323e-6, -1.085e-4
0.085, 5.939e-6, -1.083e-4
0.075, 6.555e-6, -1.082e-4
0.065, 7.202e-6, -1.081e-4
0.055, 8.002e-6, -1.079e-4
0.045, 8.802e-6, -1.077e-4
0.035, 9.633e-6, -1.075e-4
0.025, 1.040e-5, -1.073e-4
0.015, 1.117e-5, -1.071e-4
0.005, 1.182e-5, -1.069e-4
0.005, 7.109e-6, -1.067e-4
0.015, 4.923e-6, -1.066e-4
0.025, 3.630e-6, -1.066e-4
0.035, 2.645e-6, -1.065e-4
0.045, 1.845e-6, -1.065e-4
0.055, 1.168e-6, -1.064e-4
0.065, 5.519e-7, -1.064e-4
0.075, 9.014e-8, -1.064e-4
0.085, -3.103e-7, -1.064e-4
0.095, -7.095e-7, -1.065e-4
0.105, -9.560e-7, -1.065e-4
0.115, -1.203e-6, -1.065e-4
0.125, -1.388e-6, -1.065e-4
0.135, -1.633e-6, -1.066e-4
0.145, -1.696e-6, -1.066e-4
0.155, -1.849e-6, -1.066e-4
0.165, -1.972e-6, -1.067e-4
0.175, -1.972e-6, -1.067e-4
0.185, -2.065e-6, -1.067e-4
0.195, -2.065e-6, -1.068e-4
0.205, -2.219e-6, -1.068e-4
0.215, -2.249e-6, -1.069e-4
0.225, -2.249e-6, -1.069e-4
0.235, -2.280e-6, -1.070e-4
0.245, -2.280e-6, -1.070e-4
0.255, -2.280e-6, -1.071e-4
0.265, -2.280e-6, -1.071e-4
0.275, -2.280e-6, -1.072e-4
0.285, -2.280e-6, -1.072e-4
0.295, -2.280e-6, -1.072e-4
0.305, -2.280e-6, -1.073e-4
0.315, -2.280e-6, -1.073e-4
0.325, -2.280e-6, -1.074e-4
0.335, -2.311e-6, -1.074e-4
0.345, -2.280e-6, -1.075e-4
0.355, -2.280e-6, -1.075e-4
0.365, -2.373e-6, -1.076e-4
0.375, -2.434e-6, -1.076e-4
0.385, -2.465e-6, -1.077e-4
0.395, -2.495e-6, -1.077e-4
0.405, -2.526e-6, -1.078e-4
0.415, -2.588e-6, -1.078e-4
0.425, -2.588e-6, -1.079e-4
0.435, -2.588e-6, -1.079e-4
0.445, -2.588e-6, -1.080e-4
0.455, -2.588e-6, -1.080e-4
0.465, -2.588e-6, -1.081e-4
0.475, -2.588e-6, -1.081e-4
0.485, -2.588e-6, -1.082e-4
0.495, -2.588e-6, -1.082e-4
0.505, -2.588e-6, -1.083e-4
0.515, -2.588e-6, -1.083e-4
0.525, -2.588e-6, -1.084e-4
0.535, -2.588e-6, -1.084e-4
0.545, -2.588e-6, -1.085e-4
0.555, -2.557e-6, -1.085e-4
0.565, -2.557e-6, -1.086e-4
0.575, -2.495e-6, -1.086e-4
0.585, -2.465e-6, -1.087e-4
0.595, -2.341e-6, -1.087e-4
0.605, -2.311e-6, -1.088e-4
0.615, -2.311e-6, -1.088e-4
0.625, -2.280e-6, -1.089e-4
0.635, -2.280e-6, -1.089e-4
0.645, -2.280e-6, -1.090e-4
0.655, -2.280e-6, -1.090e-4
0.665, -2.280e-6, -1.091e-4
0.675, -2.280e-6, -1.091e-4
0.685, -2.249e-6, -1.091e-4
0.695, -2.249e-6, -1.092e-4
0.705, -2.219e-6, -1.092e-4
0.715, -2.157e-6, -1.093e-4
0.725, -2.095e-6, -1.093e-4
0.735, -2.065e-6, -1.094e-4
0.745, -2.065e-6, -1.094e-4
0.755, -2.003e-6, -1.094e-4
0.765, -2.095e-6, -1.095e-4
0.775, -2.033e-6, -1.095e-4
0.785, -2.065e-6, -1.096e-4
0.795, -2.095e-6, -1.096e-4
0.805, -2.219e-6, -1.097e-4
0.815, -2.249e-6, -1.097e-4
0.825, -2.280e-6, -1.097e-4
0.835, -2.373e-6, -1.098e-4
0.845, -2.495e-6, -1.098e-4
0.855, -2.649e-6, -1.099e-4
0.865, -2.864e-6, -1.100e-4
0.875, -3.235e-6, -1.100e-4
0.885, -3.573e-6, -1.101e-4
0.895, -4.158e-6, -1.102e-4
0.905, -4.711e-6, -1.103e-4
0.915, -5.143e-6, -1.104e-4
0.925, -5.358e-6, -1.105e-4
0.935, -5.236e-6, -1.106e-4
0.945, -5.019e-6, -1.107e-4
0.955, -4.743e-6, -1.108e-4
0.965, -4.373e-6, -1.109e-4
0.975, -4.281e-6, -1.110e-4
0.985, -4.127e-6, -1.110e-4
0.995, -4.127e-6, -1.111e-4
1.005, -4.127e-6, -1.112e-4
1.015, -3.973e-6, -1.113e-4
1.025, -3.819e-6, -1.114e-4
1.035, -3.850e-6, -1.114e-4
1.045, -3.819e-6, -1.115e-4
1.055, -3.819e-6, -1.116e-4
1.065, -3.942e-6, -1.117e-4
1.075, -4.312e-6, -1.117e-4
1.085, -5.112e-6, -1.119e-4
1.095, -7.482e-6, -1.120e-4
1.105, -1.392e-5, -1.123e-4
1.115, -2.955e-5, -1.129e-4
1.125, -4.969e-5, -1.139e-4
1.135, -6.505e-5, -1.152e-4
1.145, -7.478e-5, -1.167e-4
1.155, -8.053e-5, -1.183e-4
1.165, -8.287e-5, -1.199e-4
1.175, -8.149e-5, -1.216e-4
1.185, -7.841e-5, -1.231e-4
1.195, -7.545e-5, -1.246e-4
1.205, -7.308e-5, -1.261e-4
1.215, -7.114e-5, -1.275e-4
1.225, -6.902e-5, -1.289e-4
1.235, -6.659e-5, -1.302e-4
1.245, -6.375e-5, -1.315e-4
1.255, -6.108e-5, -1.327e-4
1.265, -5.874e-5, -1.339e-4
1.275, -5.667e-5, -1.350e-4
1.285, -5.514e-5, -1.361e-4
1.295, -5.390e-5, -1.372e-4
1.305, -5.295e-5, -1.383e-4
1.315, -5.200e-5, -1.393e-4
1.325, -5.113e-5, -1.403e-4
1.335, -4.993e-5, -1.413e-4
1.345, -4.815e-5, -1.423e-4
1.355, -4.553e-5, -1.432e-4
1.365, -4.214e-5, -1.441e-4
1.375, -3.851e-5, -1.448e-4
1.385, -3.546e-5, -1.455e-4
1.395, -3.306e-5, -1.462e-4
1.405, -3.137e-5, -1.468e-4
1.415, -3.020e-5, -1.474e-4
1.425, -2.943e-5, -1.480e-4
1.435, -2.888e-5, -1.486e-4
1.445, -2.854e-5, -1.492e-4
1.455, -2.845e-5, -1.497e-4
1.465, -2.845e-5, -1.503e-4
1.475, -2.869e-5, -1.509e-4
1.485, -2.900e-5, -1.515e-4
1.495, -2.952e-5, -1.520e-4
1.505, -3.014e-5, -1.526e-4
1.515, -3.097e-5, -1.533e-4
1.525, -3.195e-5, -1.539e-4
1.535, -3.300e-5, -1.546e-4
1.545, -3.433e-5, -1.553e-4
1.555, -3.583e-5, -1.560e-4
1.565, -3.753e-5, -1.567e-4
1.575, -3.941e-5, -1.575e-4
1.585, -4.156e-5, -1.583e-4
1.595, -4.408e-5, -1.592e-4
1.595, -3.811e-5, -1.600e-4
1.585, -2.765e-5, -1.605e-4
1.575, -2.066e-5, -1.609e-4
1.565, -1.576e-5, -1.613e-4
1.555, -1.222e-5, -1.615e-4
1.545, -9.453e-6, -1.617e-4
1.535, -7.513e-6, -1.618e-4
1.525, -5.913e-6, -1.620e-4
1.515, -4.711e-6, -1.621e-4
1.505, -3.665e-6, -1.621e-4
1.495, -3.018e-6, -1.622e-4
1.485, -2.311e-6, -1.622e-4
1.475, -1.818e-6, -1.623e-4
1.465, -1.388e-6, -1.623e-4
1.455, -1.080e-6, -1.623e-4
1.445, -7.408e-7, -1.623e-4
1.435, -5.255e-7, -1.624e-4
1.425, -4.017e-7, -1.624e-4
1.415, -1.864e-7, -1.624e-4
1.405, -6.378e-8, -1.624e-4
1.395, 1.827e-7, -1.624e-4
1.385, 1.827e-7, -1.624e-4
1.375, 2.140e-7, -1.624e-4
1.365, 4.593e-7, -1.623e-4
1.355, 4.906e-7, -1.623e-4
1.345, 5.218e-7, -1.623e-4
1.335, 5.519e-7, -1.623e-4
1.325, 6.445e-7, -1.623e-4
1.315, 7.984e-7, -1.623e-4
1.305, 7.984e-7, -1.623e-4
1.295, 7.984e-7, -1.623e-4
1.285, 8.597e-7, -1.622e-4
1.275, 1.014e-6, -1.622e-4
1.265, 1.106e-6, -1.622e-4
1.255, 1.106e-6, -1.622e-4
1.245, 1.106e-6, -1.621e-4
1.235, 1.106e-6, -1.621e-4
1.225, 1.168e-6, -1.621e-4
1.215, 1.353e-6, -1.621e-4
1.205, 1.414e-6, -1.620e-4
1.195, 1.414e-6, -1.620e-4
1.185, 1.475e-6, -1.620e-4
1.175, 1.722e-6, -1.620e-4
1.165, 1.722e-6, -1.619e-4
1.155, 1.753e-6, -1.619e-4
1.145, 2.030e-6, -1.618e-4
1.135, 2.030e-6, -1.618e-4
1.125, 2.184e-6, -1.618e-4
1.115, 2.338e-6, -1.617e-4
1.105, 2.523e-6, -1.617e-4
1.095, 2.677e-6, -1.616e-4
1.085, 2.892e-6, -1.616e-4
1.075, 3.169e-6, -1.615e-4
1.065, 3.384e-6, -1.614e-4
1.055, 3.784e-6, -1.613e-4
1.045, 4.092e-6, -1.613e-4
1.035, 4.492e-6, -1.612e-4
1.025, 5.077e-6, -1.611e-4
1.015, 5.539e-6, -1.610e-4
1.005, 6.247e-6, -1.608e-4
0.995, 7.078e-6, -1.607e-4
0.985, 8.002e-6, -1.605e-4
0.975, 9.233e-6, -1.604e-4
0.965, 1.068e-5, -1.601e-4
0.955, 1.243e-5, -1.599e-4
0.945, 1.462e-5, -1.596e-4
0.935, 1.748e-5, -1.592e-4
0.925, 2.112e-5, -1.588e-4
0.915, 2.589e-5, -1.583e-4
0.905, 3.244e-5, -1.577e-4
0.895, 4.146e-5, -1.568e-4
0.885, 5.421e-5, -1.557e-4
0.875, 7.206e-5, -1.543e-4
0.865, 9.681e-5, -1.524e-4
0.855, 1.291e-4, -1.498e-4
0.845, 1.680e-4, -1.464e-4
0.835, 2.069e-4, -1.423e-4
0.825, 2.342e-4, -1.376e-4
0.815, 2.382e-4, -1.328e-4
0.805, 2.153e-4, -1.285e-4
0.795, 1.732e-4, -1.251e-4
0.785, 1.271e-4, -1.225e-4
0.775, 9.038e-5, -1.207e-4
0.765, 6.661e-5, -1.194e-4
0.755, 5.175e-5, -1.184e-4
0.745, 4.162e-5, -1.175e-4
0.735, 3.386e-5, -1.168e-4
0.725, 2.740e-5, -1.163e-4
0.715, 2.222e-5, -1.158e-4
0.705, 1.776e-5, -1.155e-4
0.695, 1.400e-5, -1.152e-4
0.685, 1.080e-5, -1.150e-4
0.675, 8.033e-6, -1.148e-4
0.665, 6.063e-6, -1.147e-4
0.655, 4.739e-6, -1.146e-4
0.645, 3.999e-6, -1.145e-4
0.635, 3.508e-6, -1.145e-4
0.625, 3.261e-6, -1.144e-4
0.615, 3.138e-6, -1.143e-4
0.605, 2.953e-6, -1.143e-4
0.595, 2.953e-6, -1.142e-4
0.585, 2.953e-6, -1.142e-4
0.575, 2.861e-6, -1.141e-4
0.565, 2.799e-6, -1.141e-4
0.555, 2.738e-6, -1.140e-4
0.545, 2.707e-6, -1.139e-4
0.535, 2.707e-6, -1.139e-4
0.525, 2.645e-6, -1.138e-4
0.515, 2.645e-6, -1.138e-4
0.505, 2.645e-6, -1.137e-4
0.495, 2.645e-6, -1.137e-4
0.485, 2.645e-6, -1.136e-4
0.475, 2.645e-6, -1.136e-4
0.465, 2.645e-6, -1.135e-4
0.455, 2.645e-6, -1.135e-4
0.445, 2.645e-6, -1.134e-4
0.435, 2.645e-6, -1.134e-4
0.425, 2.645e-6, -1.133e-4
0.415, 2.645e-6, -1.133e-4
0.405, 2.645e-6, -1.132e-4
0.395, 2.645e-6, -1.131e-4
0.385, 2.645e-6, -1.131e-4
0.375, 2.645e-6, -1.130e-4
0.365, 2.645e-6, -1.130e-4
0.355, 2.645e-6, -1.129e-4
0.345, 2.645e-6, -1.129e-4
0.335, 2.645e-6, -1.128e-4
0.325, 2.645e-6, -1.128e-4
0.315, 2.645e-6, -1.127e-4
0.305, 2.645e-6, -1.127e-4
0.295, 2.645e-6, -1.126e-4
0.285, 2.645e-6, -1.126e-4
0.275, 2.645e-6, -1.125e-4
0.265, 2.645e-6, -1.125e-4
0.255, 2.645e-6, -1.124e-4
0.245, 2.645e-6, -1.124e-4
0.235, 2.645e-6, -1.123e-4
0.225, 2.645e-6, -1.122e-4
0.215, 2.645e-6, -1.122e-4
0.205, 2.645e-6, -1.121e-4
0.195, 2.677e-6, -1.121e-4
0.185, 2.831e-6, -1.120e-4
0.175, 2.953e-6, -1.120e-4
0.165, 3.076e-6, -1.119e-4
0.155, 3.261e-6, -1.118e-4
0.145, 3.415e-6, -1.118e-4
0.135, 3.630e-6, -1.117e-4
0.125, 4.031e-6, -1.116e-4
0.115, 4.400e-6, -1.115e-4
0.105, 4.769e-6, -1.114e-4
0.095, 5.293e-6, -1.113e-4
0.085, 5.878e-6, -1.112e-4
0.075, 6.616e-6, -1.111e-4
0.065, 7.324e-6, -1.109e-4
0.055, 7.971e-6, -1.108e-4
0.045, 8.833e-6, -1.106e-4
0.035, 9.633e-6, -1.104e-4
0.025, 1.046e-5, -1.102e-4
0.015, 1.120e-5, -1.100e-4
0.005, 1.188e-5, -1.097e-4
0.005, 7.140e-6, -1.096e-4
0.015, 4.862e-6, -1.095e-4
0.025, 3.630e-6, -1.094e-4
0.035, 2.614e-6, -1.094e-4
0.045, 1.815e-6, -1.093e-4
0.055, 1.168e-6, -1.093e-4
0.065, 5.519e-7, -1.093e-4
0.075, 9.014e-8, -1.093e-4
0.085, -3.403e-7, -1.093e-4
0.095, -6.482e-7, -1.093e-4
0.105, -9.873e-7, -1.093e-4
0.115, -1.264e-6, -1.094e-4
0.125, -1.356e-6, -1.094e-4
0.135, -1.603e-6, -1.094e-4
0.145, -1.696e-6, -1.095e-4
0.155, -1.880e-6, -1.095e-4
0.165, -1.972e-6, -1.095e-4
0.175, -1.972e-6, -1.096e-4
0.185, -2.003e-6, -1.096e-4
0.195, -2.157e-6, -1.097e-4
0.205, -2.187e-6, -1.097e-4
0.215, -2.280e-6, -1.097e-4
0.225, -2.219e-6, -1.098e-4
0.235, -2.280e-6, -1.098e-4
0.245, -2.280e-6, -1.099e-4
0.255, -2.280e-6, -1.099e-4
0.265, -2.280e-6, -1.100e-4
0.275, -2.280e-6, -1.100e-4
0.285, -2.280e-6, -1.101e-4
0.295, -2.280e-6, -1.101e-4
0.305, -2.280e-6, -1.102e-4
0.315, -2.280e-6, -1.102e-4
0.325, -2.280e-6, -1.102e-4
0.335, -2.280e-6, -1.103e-4
0.345, -2.280e-6, -1.103e-4
0.355, -2.311e-6, -1.104e-4
0.365, -2.311e-6, -1.104e-4
0.375, -2.403e-6, -1.105e-4
0.385, -2.434e-6, -1.105e-4
0.395, -2.526e-6, -1.106e-4
0.405, -2.588e-6, -1.106e-4
0.415, -2.557e-6, -1.107e-4
0.425, -2.588e-6, -1.107e-4
0.435, -2.588e-6, -1.108e-4
0.445, -2.588e-6, -1.108e-4
0.455, -2.588e-6, -1.109e-4
0.465, -2.588e-6, -1.109e-4
0.475, -2.588e-6, -1.110e-4
0.485, -2.588e-6, -1.110e-4
0.495, -2.588e-6, -1.111e-4
0.505, -2.588e-6, -1.111e-4
0.515, -2.588e-6, -1.112e-4
0.525, -2.588e-6, -1.113e-4
0.535, -2.588e-6, -1.113e-4
0.545, -2.588e-6, -1.114e-4
0.555, -2.557e-6, -1.114e-4
0.565, -2.526e-6, -1.115e-4
0.575, -2.465e-6, -1.115e-4
0.585, -2.465e-6, -1.116e-4
0.595, -2.311e-6, -1.116e-4
0.605, -2.280e-6, -1.116e-4
0.615, -2.280e-6, -1.117e-4
0.625, -2.280e-6, -1.117e-4
0.635, -2.280e-6, -1.118e-4
0.645, -2.311e-6, -1.118e-4
0.655, -2.280e-6, -1.119e-4
0.665, -2.249e-6, -1.119e-4
0.675, -2.280e-6, -1.120e-4
0.685, -2.187e-6, -1.120e-4
0.695, -2.249e-6, -1.121e-4
0.705, -2.219e-6, -1.121e-4
0.715, -2.065e-6, -1.121e-4
0.725, -2.126e-6, -1.122e-4
0.735, -2.065e-6, -1.122e-4
0.745, -1.972e-6, -1.123e-4
0.755, -2.033e-6, -1.123e-4
0.765, -2.033e-6, -1.123e-4
0.775, -2.065e-6, -1.124e-4
0.785, -2.157e-6, -1.124e-4
0.795, -2.157e-6, -1.125e-4
0.805, -2.187e-6, -1.125e-4
0.815, -2.249e-6, -1.126e-4
0.825, -2.249e-6, -1.126e-4
0.835, -2.311e-6, -1.127e-4
0.845, -2.434e-6, -1.127e-4
0.855, -2.619e-6, -1.128e-4
0.865, -2.864e-6, -1.128e-4
0.875, -3.111e-6, -1.129e-4
0.885, -3.573e-6, -1.129e-4
0.895, -3.973e-6, -1.130e-4
0.905, -4.557e-6, -1.131e-4
0.915, -4.958e-6, -1.132e-4
0.925, -5.327e-6, -1.133e-4
0.935, -5.236e-6, -1.134e-4
0.945, -4.989e-6, -1.135e-4
0.955, -4.620e-6, -1.136e-4
0.965, -4.435e-6, -1.137e-4
0.975, -4.220e-6, -1.138e-4
0.985, -4.127e-6, -1.139e-4
0.995, -4.066e-6, -1.140e-4
1.005, -4.096e-6, -1.140e-4
1.015, -3.973e-6, -1.141e-4
1.025, -3.850e-6, -1.142e-4
1.035, -3.819e-6, -1.143e-4
1.045, -3.819e-6, -1.143e-4
1.055, -3.819e-6, -1.144e-4
1.065, -3.942e-6, -1.145e-4
1.075, -4.250e-6, -1.146e-4
1.085, -5.143e-6, -1.147e-4
1.095, -7.391e-6, -1.148e-4
1.105, -1.358e-5, -1.151e-4
1.115, -2.903e-5, -1.157e-4
1.125, -4.922e-5, -1.167e-4
1.135, -6.480e-5, -1.180e-4
1.145, -7.471e-5, -1.195e-4
1.155, -8.062e-5, -1.211e-4
1.165, -8.321e-5, -1.227e-4
1.175, -8.182e-5, -1.244e-4
1.185, -7.868e-5, -1.260e-4
1.195, -7.576e-5, -1.275e-4
1.205, -7.330e-5, -1.289e-4
1.215, -7.120e-5, -1.304e-4
1.225, -6.917e-5, -1.317e-4
1.235, -6.668e-5, -1.331e-4
1.245, -6.391e-5, -1.344e-4
1.255, -6.111e-5, -1.356e-4
1.265, -5.868e-5, -1.367e-4
1.275, -5.677e-5, -1.379e-4
1.285, -5.514e-5, -1.390e-4
1.295, -5.387e-5, -1.401e-4
1.305, -5.289e-5, -1.411e-4
1.315, -5.196e-5, -1.422e-4
1.325, -5.101e-5, -1.432e-4
1.335, -4.981e-5, -1.442e-4
1.345, -4.805e-5, -1.451e-4
1.355, -4.550e-5, -1.460e-4
1.365, -4.211e-5, -1.469e-4
1.375, -3.842e-5, -1.477e-4
1.385, -3.543e-5, -1.484e-4
1.395, -3.297e-5, -1.490e-4
1.405, -3.134e-5, -1.497e-4
1.415, -3.017e-5, -1.503e-4
1.425, -2.937e-5, -1.508e-4
1.435, -2.882e-5, -1.514e-4
1.445, -2.848e-5, -1.520e-4
1.455, -2.841e-5, -1.526e-4
1.465, -2.845e-5, -1.531e-4
1.475, -2.863e-5, -1.537e-4
1.485, -2.894e-5, -1.543e-4
1.495, -2.946e-5, -1.549e-4
1.505, -3.005e-5, -1.555e-4
1.515, -3.091e-5, -1.561e-4
1.525, -3.183e-5, -1.567e-4
1.535, -3.300e-5, -1.574e-4
1.545, -3.429e-5, -1.581e-4
1.555, -3.580e-5, -1.588e-4
1.565, -3.740e-5, -1.595e-4
1.575, -3.931e-5, -1.603e-4
1.585, -4.153e-5, -1.612e-4
1.595, -4.399e-5, -1.620e-4
1.595, -3.805e-5, -1.628e-4
1.585, -2.765e-5, -1.633e-4
1.575, -2.063e-5, -1.638e-4
1.565, -1.570e-5, -1.641e-4
1.555, -1.222e-5, -1.643e-4
1.545, -9.483e-6, -1.645e-4
1.535, -7.482e-6, -1.647e-4
1.525, -5.943e-6, -1.648e-4
1.515, -4.711e-6, -1.649e-4
1.505, -3.665e-6, -1.649e-4
1.495, -2.927e-6, -1.650e-4
1.485, -2.280e-6, -1.650e-4
1.475, -1.818e-6, -1.651e-4
1.465, -1.449e-6, -1.651e-4
1.455, -1.080e-6, -1.651e-4
1.445, -7.720e-7, -1.651e-4
1.435, -5.556e-7, -1.652e-4
1.425, -3.716e-7, -1.652e-4
1.415, -1.251e-7, -1.652e-4
1.405, -3.251e-8, -1.652e-4
1.395, 1.515e-7, -1.652e-4
1.385, 1.827e-7, -1.652e-4
1.375, 3.054e-7, -1.652e-4
1.365, 3.980e-7, -1.651e-4
1.355, 4.906e-7, -1.651e-4
1.345, 5.218e-7, -1.651e-4
1.335, 5.832e-7, -1.651e-4
1.325, 7.058e-7, -1.651e-4
1.315, 7.671e-7, -1.651e-4
1.305, 7.984e-7, -1.651e-4
1.295, 8.297e-7, -1.651e-4
1.285, 8.910e-7, -1.650e-4
1.275, 1.014e-6, -1.650e-4
1.265, 1.045e-6, -1.650e-4
1.255, 1.106e-6, -1.650e-4
1.245, 1.106e-6, -1.650e-4
1.235, 1.138e-6, -1.649e-4
1.225, 1.260e-6, -1.649e-4
1.215, 1.414e-6, -1.649e-4
1.205, 1.414e-6, -1.648e-4
1.195, 1.414e-6, -1.648e-4
1.185, 1.475e-6, -1.648e-4
1.175, 1.661e-6, -1.648e-4
1.165, 1.722e-6, -1.647e-4
1.155, 1.845e-6, -1.647e-4
1.145, 1.998e-6, -1.646e-4
1.135, 2.030e-6, -1.646e-4
1.125, 2.122e-6, -1.646e-4
1.115, 2.338e-6, -1.645e-4
1.105, 2.492e-6, -1.645e-4
1.095, 2.645e-6, -1.644e-4
1.085, 2.922e-6, -1.644e-4
1.075, 3.138e-6, -1.643e-4
1.065, 3.384e-6, -1.642e-4
1.055, 3.723e-6, -1.641e-4
1.045, 4.092e-6, -1.641e-4
1.035, 4.615e-6, -1.640e-4
1.025, 5.047e-6, -1.639e-4
1.015, 5.631e-6, -1.638e-4
1.005, 6.308e-6, -1.636e-4
0.995, 7.170e-6, -1.635e-4
0.985, 8.094e-6, -1.633e-4
0.975, 9.233e-6, -1.631e-4
0.965, 1.074e-5, -1.629e-4
0.955, 1.247e-5, -1.627e-4
0.945, 1.471e-5, -1.624e-4
0.935, 1.754e-5, -1.620e-4
0.925, 2.121e-5, -1.616e-4
0.915, 2.613e-5, -1.611e-4
0.905, 3.278e-5, -1.604e-4
0.895, 4.193e-5, -1.596e-4
0.885, 5.476e-5, -1.585e-4
0.875, 7.289e-5, -1.570e-4
0.865, 9.795e-5, -1.551e-4
0.855, 1.306e-4, -1.525e-4
0.845, 1.695e-4, -1.491e-4
0.835, 2.083e-4, -1.449e-4
0.825, 2.347e-4, -1.402e-4
0.815, 2.377e-4, -1.355e-4
0.805, 2.137e-4, -1.312e-4
0.795, 1.712e-4, -1.278e-4
0.785, 1.253e-4, -1.253e-4
0.775, 8.915e-5, -1.235e-4
0.765, 6.578e-5, -1.222e-4
0.755, 5.122e-5, -1.211e-4
0.745, 4.122e-5, -1.203e-4
0.735, 3.352e-5, -1.196e-4
0.725, 2.724e-5, -1.191e-4
0.715, 2.201e-5, -1.187e-4
0.705, 1.764e-5, -1.183e-4
0.695, 1.391e-5, -1.180e-4
0.685, 1.062e-5, -1.178e-4
0.675, 8.002e-6, -1.177e-4
0.665, 6.063e-6, -1.175e-4
0.655, 4.678e-6, -1.174e-4
0.645, 3.938e-6, -1.174e-4
0.635, 3.508e-6, -1.173e-4
0.625, 3.261e-6, -1.172e-4
0.615, 3.076e-6, -1.172e-4
0.605, 2.985e-6, -1.171e-4
0.595, 2.985e-6, -1.170e-4
0.585, 2.953e-6, -1.170e-4
0.575, 2.861e-6, -1.169e-4
0.565, 2.738e-6, -1.169e-4
0.555, 2.738e-6, -1.168e-4
0.545, 2.677e-6, -1.168e-4
0.535, 2.645e-6, -1.167e-4
0.525, 2.645e-6, -1.167e-4
0.515, 2.645e-6, -1.166e-4
0.505, 2.645e-6, -1.166e-4
0.495, 2.645e-6, -1.165e-4
0.485, 2.645e-6, -1.164e-4
0.475, 2.645e-6, -1.164e-4
0.465, 2.645e-6, -1.163e-4
0.455, 2.645e-6, -1.163e-4
0.445, 2.645e-6, -1.162e-4
0.435, 2.645e-6, -1.162e-4
0.425, 2.645e-6, -1.161e-4
0.415, 2.645e-6, -1.161e-4
0.405, 2.645e-6, -1.160e-4
0.395, 2.645e-6, -1.160e-4
0.385, 2.645e-6, -1.159e-4
0.375, 2.645e-6, -1.159e-4
0.365, 2.645e-6, -1.158e-4
0.355, 2.645e-6, -1.158e-4
0.345, 2.645e-6, -1.157e-4
0.335, 2.645e-6, -1.157e-4
0.325, 2.614e-6, -1.156e-4
0.315, 2.645e-6, -1.155e-4
0.305, 2.645e-6, -1.155e-4
0.295, 2.645e-6, -1.154e-4
0.285, 2.614e-6, -1.154e-4
0.275, 2.645e-6, -1.153e-4
0.265, 2.614e-6, -1.153e-4
0.255, 2.645e-6, -1.152e-4
0.245, 2.645e-6, -1.152e-4
0.235, 2.645e-6, -1.151e-4
0.225, 2.645e-6, -1.151e-4
0.215, 2.614e-6, -1.150e-4
0.205, 2.645e-6, -1.150e-4
0.195, 2.645e-6, -1.149e-4
0.185, 2.768e-6, -1.149e-4
0.175, 2.922e-6, -1.148e-4
0.165, 3.015e-6, -1.147e-4
0.155, 3.261e-6, -1.147e-4
0.145, 3.415e-6, -1.146e-4
0.135, 3.692e-6, -1.145e-4
0.125, 3.999e-6, -1.145e-4
0.115, 4.400e-6, -1.144e-4
0.105, 4.832e-6, -1.143e-4
0.095, 5.355e-6, -1.142e-4
0.085, 5.878e-6, -1.140e-4
0.075, 6.586e-6, -1.139e-4
0.065, 7.294e-6, -1.138e-4
0.055, 8.063e-6, -1.136e-4
0.045, 8.833e-6, -1.134e-4
0.035, 9.664e-6, -1.132e-4
0.025, 1.046e-5, -1.130e-4
0.015, 1.123e-5, -1.128e-4
0.005, 1.182e-5, -1.126e-4
0.005, 7.140e-6, -1.124e-4
0.015, 4.862e-6, -1.123e-4
0.025, 3.662e-6, -1.123e-4
0.035, 2.614e-6, -1.122e-4
0.045, 1.753e-6, -1.122e-4
0.055, 1.106e-6, -1.121e-4
0.065, 5.832e-7, -1.121e-4
0.075, 2.881e-8, -1.121e-4
0.085, -3.403e-7, -1.121e-4
0.095, -6.482e-7, -1.122e-4
0.105, -9.560e-7, -1.122e-4
0.115, -1.264e-6, -1.122e-4
0.125, -1.418e-6, -1.122e-4
0.135, -1.633e-6, -1.123e-4
0.145, -1.696e-6, -1.123e-4
0.155, -1.972e-6, -1.123e-4
0.165, -1.972e-6, -1.124e-4
0.175, -1.972e-6, -1.124e-4
0.185, -2.033e-6, -1.124e-4
0.195, -2.157e-6, -1.125e-4
0.205, -2.219e-6, -1.125e-4
0.215, -2.249e-6, -1.126e-4
0.225, -2.219e-6, -1.126e-4
0.235, -2.249e-6, -1.127e-4
0.245, -2.280e-6, -1.127e-4
0.255, -2.280e-6, -1.128e-4
0.265, -2.280e-6, -1.128e-4
0.275, -2.280e-6, -1.129e-4
0.285, -2.280e-6, -1.129e-4
0.295, -2.280e-6, -1.129e-4
0.305, -2.280e-6, -1.130e-4
0.315, -2.280e-6, -1.130e-4
0.325, -2.280e-6, -1.131e-4
0.335, -2.280e-6, -1.131e-4
0.345, -2.280e-6, -1.132e-4
0.355, -2.341e-6, -1.132e-4
0.365, -2.373e-6, -1.133e-4
0.375, -2.434e-6, -1.133e-4
0.385, -2.495e-6, -1.134e-4
0.395, -2.465e-6, -1.134e-4
0.405, -2.557e-6, -1.135e-4
0.415, -2.588e-6, -1.135e-4
0.425, -2.557e-6, -1.136e-4
0.435, -2.588e-6, -1.136e-4
0.445, -2.588e-6, -1.137e-4
0.455, -2.588e-6, -1.137e-4
0.465, -2.588e-6, -1.138e-4
0.475, -2.588e-6, -1.138e-4
0.485, -2.588e-6, -1.139e-4
0.495, -2.588e-6, -1.139e-4
0.505, -2.588e-6, -1.140e-4
0.515, -2.588e-6, -1.140e-4
0.525, -2.588e-6, -1.141e-4
0.535, -2.588e-6, -1.141e-4
0.545, -2.557e-6, -1.142e-4
0.555, -2.526e-6, -1.142e-4
0.565, -2.495e-6, -1.143e-4
0.575, -2.465e-6, -1.143e-4
0.585, -2.403e-6, -1.144e-4
0.595, -2.403e-6, -1.144e-4
0.605, -2.280e-6, -1.145e-4
0.615, -2.311e-6, -1.145e-4
0.625, -2.280e-6, -1.146e-4
0.635, -2.280e-6, -1.146e-4
0.645, -2.280e-6, -1.147e-4
0.655, -2.280e-6, -1.147e-4
0.665, -2.280e-6, -1.148e-4
0.675, -2.249e-6, -1.148e-4
0.685, -2.249e-6, -1.148e-4
0.695, -2.280e-6, -1.149e-4
0.705, -2.157e-6, -1.149e-4
0.715, -2.126e-6, -1.150e-4
0.725, -2.095e-6, -1.150e-4
0.735, -2.095e-6, -1.151e-4
0.745, -2.095e-6, -1.151e-4
0.755, -2.065e-6, -1.151e-4
0.765, -2.065e-6, -1.152e-4
0.775, -1.972e-6, -1.152e-4
0.785, -2.033e-6, -1.153e-4
0.795, -2.157e-6, -1.153e-4
0.805, -2.249e-6, -1.154e-4
0.815, -2.219e-6, -1.154e-4
0.825, -2.280e-6, -1.154e-4
0.835, -2.311e-6, -1.155e-4
0.845, -2.495e-6, -1.155e-4
0.855, -2.588e-6, -1.156e-4
0.865, -2.864e-6, -1.156e-4
0.875, -3.081e-6, -1.157e-4
0.885, -3.450e-6, -1.158e-4
0.895, -4.004e-6, -1.159e-4
0.905, -4.466e-6, -1.159e-4
0.915, -4.897e-6, -1.160e-4
0.925, -5.204e-6, -1.162e-4
0.935, -5.112e-6, -1.163e-4
0.945, -4.928e-6, -1.164e-4
0.955, -4.589e-6, -1.164e-4
0.965, -4.435e-6, -1.165e-4
0.975, -4.250e-6, -1.166e-4
0.985, -4.127e-6, -1.167e-4
0.995, -4.096e-6, -1.168e-4
1.005, -4.066e-6, -1.169e-4
1.015, -3.850e-6, -1.169e-4
1.025, -3.819e-6, -1.170e-4
1.035, -3.819e-6, -1.171e-4
1.045, -3.819e-6, -1.172e-4
1.055, -3.819e-6, -1.172e-4
1.065, -3.942e-6, -1.173e-4
1.075, -4.250e-6, -1.174e-4
1.085, -5.082e-6, -1.175e-4
1.095, -7.267e-6, -1.177e-4
1.105, -1.342e-5, -1.179e-4
1.115, -2.857e-5, -1.185e-4
1.125, -4.879e-5, -1.195e-4
1.135, -6.456e-5, -1.208e-4
1.145, -7.471e-5, -1.223e-4
1.155, -8.072e-5, -1.239e-4
1.165, -8.339e-5, -1.255e-4
1.175, -8.213e-5, -1.272e-4
1.185, -7.893e-5, -1.288e-4
1.195, -7.588e-5, -1.303e-4
1.205, -7.342e-5, -1.317e-4
1.215, -7.139e-5, -1.332e-4
1.225, -6.923e-5, -1.346e-4
1.235, -6.677e-5, -1.359e-4
1.245, -6.400e-5, -1.372e-4
1.255, -6.120e-5, -1.384e-4
1.265, -5.874e-5, -1.396e-4
1.275, -5.671e-5, -1.407e-4
1.285, -5.514e-5, -1.418e-4
1.295, -5.381e-5, -1.429e-4
1.305, -5.286e-5, -1.439e-4
1.315, -5.187e-5, -1.450e-4
1.325, -5.101e-5, -1.460e-4
1.335, -4.981e-5, -1.470e-4
1.345, -4.809e-5, -1.480e-4
1.355, -4.553e-5, -1.489e-4
1.365, -4.211e-5, -1.497e-4
1.375, -3.848e-5, -1.505e-4
1.385, -3.537e-5, -1.512e-4
1.395, -3.297e-5, -1.518e-4
1.405, -3.125e-5, -1.525e-4
1.415, -3.011e-5, -1.531e-4
1.425, -2.928e-5, -1.537e-4
1.435, -2.882e-5, -1.542e-4
1.445, -2.848e-5, -1.548e-4
1.455, -2.838e-5, -1.554e-4
1.465, -2.841e-5, -1.559e-4
1.475, -2.857e-5, -1.565e-4
1.485, -2.894e-5, -1.571e-4
1.495, -2.937e-5, -1.577e-4
1.505, -2.999e-5, -1.583e-4
1.515, -3.085e-5, -1.589e-4
1.525, -3.183e-5, -1.595e-4
1.535, -3.294e-5, -1.602e-4
1.545, -3.420e-5, -1.609e-4
1.555, -3.571e-5, -1.616e-4
1.565, -3.734e-5, -1.623e-4
1.575, -3.928e-5, -1.631e-4
1.585, -4.147e-5, -1.640e-4
1.595, -4.399e-5, -1.648e-4
1.595, -3.805e-5, -1.656e-4
1.585, -2.758e-5, -1.661e-4
1.575, -2.056e-5, -1.666e-4
1.565, -1.567e-5, -1.669e-4
1.555, -1.216e-5, -1.671e-4
1.545, -9.453e-6, -1.673e-4
1.535, -7.421e-6, -1.675e-4
1.525, -5.881e-6, -1.676e-4
1.515, -4.650e-6, -1.677e-4
1.505, -3.727e-6, -1.677e-4
1.495, -2.927e-6, -1.678e-4
1.485, -2.311e-6, -1.678e-4
1.475, -1.818e-6, -1.679e-4
1.465, -1.418e-6, -1.679e-4
1.455, -1.049e-6, -1.679e-4
1.445, -8.021e-7, -1.679e-4
1.435, -5.255e-7, -1.680e-4
1.425, -3.716e-7, -1.680e-4
1.415, -1.564e-7, -1.680e-4
1.405, -2.451e-9, -1.680e-4
1.395, 1.515e-7, -1.680e-4
1.385, 2.140e-7, -1.680e-4
1.375, 2.753e-7, -1.680e-4
1.365, 4.593e-7, -1.679e-4
1.355, 4.593e-7, -1.679e-4
1.345, 5.218e-7, -1.679e-4
1.335, 5.218e-7, -1.679e-4
1.325, 7.371e-7, -1.679e-4
1.315, 7.984e-7, -1.679e-4
1.305, 7.984e-7, -1.679e-4
1.295, 7.984e-7, -1.678e-4
1.285, 8.297e-7, -1.678e-4
1.275, 9.211e-7, -1.678e-4
1.265, 1.106e-6, -1.678e-4
1.255, 1.106e-6, -1.678e-4
1.245, 1.138e-6, -1.677e-4
1.235, 1.138e-6, -1.677e-4
1.225, 1.260e-6, -1.677e-4
1.215, 1.291e-6, -1.677e-4
1.205, 1.414e-6, -1.676e-4
1.195, 1.475e-6, -1.676e-4
1.185, 1.568e-6, -1.676e-4
1.175, 1.691e-6, -1.676e-4
1.165, 1.722e-6, -1.675e-4
1.155, 1.783e-6, -1.675e-4
1.145, 1.998e-6, -1.674e-4
1.135, 2.030e-6, -1.674e-4
1.125, 2.245e-6, -1.674e-4
1.115, 2.338e-6, -1.673e-4
1.105, 2.492e-6, -1.673e-4
1.095, 2.677e-6, -1.672e-4
1.085, 2.922e-6, -1.671e-4
1.075, 3.169e-6, -1.671e-4
1.065, 3.384e-6, -1.670e-4
1.055, 3.754e-6, -1.669e-4
1.045, 4.092e-6, -1.669e-4
1.035, 4.585e-6, -1.668e-4
1.025, 5.077e-6, -1.667e-4
1.015, 5.662e-6, -1.666e-4
1.005, 6.308e-6, -1.664e-4
0.995, 7.109e-6, -1.663e-4
0.985, 8.094e-6, -1.661e-4
0.975, 9.325e-6, -1.659e-4
0.965, 1.074e-5, -1.657e-4
0.955, 1.250e-5, -1.655e-4
0.945, 1.474e-5, -1.652e-4
0.935, 1.764e-5, -1.648e-4
0.925, 2.139e-5, -1.644e-4
0.915, 2.632e-5, -1.639e-4
0.905, 3.303e-5, -1.632e-4
0.895, 4.233e-5, -1.624e-4
0.885, 5.535e-5, -1.613e-4
0.875, 7.372e-5, -1.598e-4
0.865, 9.906e-5, -1.578e-4
0.855, 1.319e-4, -1.552e-4
0.845, 1.711e-4, -1.517e-4
0.835, 2.096e-4, -1.475e-4
0.825, 2.353e-4, -1.428e-4
0.815, 2.370e-4, -1.381e-4
0.805, 2.121e-4, -1.339e-4
0.795, 1.693e-4, -1.305e-4
0.785, 1.235e-4, -1.280e-4
0.775, 8.789e-5, -1.262e-4
0.765, 6.495e-5, -1.249e-4
0.755, 5.070e-5, -1.239e-4
0.745, 4.082e-5, -1.231e-4
0.735, 3.324e-5, -1.225e-4
0.725, 2.706e-5, -1.219e-4
0.715, 2.192e-5, -1.215e-4
0.705, 1.751e-5, -1.211e-4
0.695, 1.376e-5, -1.208e-4
0.685, 1.050e-5, -1.206e-4
0.675, 7.909e-6, -1.205e-4
0.665, 6.032e-6, -1.204e-4
0.655, 4.678e-6, -1.203e-4
0.645, 3.877e-6, -1.202e-4
0.635, 3.476e-6, -1.201e-4
0.625, 3.230e-6, -1.201e-4
0.615, 3.046e-6, -1.200e-4
0.605, 2.953e-6, -1.199e-4
0.595, 2.953e-6, -1.199e-4
0.585, 2.892e-6, -1.198e-4
0.575, 2.831e-6, -1.198e-4
0.565, 2.768e-6, -1.197e-4
0.555, 2.738e-6, -1.197e-4
0.545, 2.677e-6, -1.196e-4
0.535, 2.645e-6, -1.195e-4
0.525, 2.645e-6, -1.195e-4
0.515, 2.645e-6, -1.194e-4
0.505, 2.645e-6, -1.194e-4
0.495, 2.645e-6, -1.193e-4
0.485, 2.645e-6, -1.193e-4
0.475, 2.645e-6, -1.192e-4
0.465, 2.645e-6, -1.192e-4
0.455, 2.677e-6, -1.191e-4
0.445, 2.645e-6, -1.191e-4
0.435, 2.645e-6, -1.190e-4
0.425, 2.645e-6, -1.190e-4
0.415, 2.645e-6, -1.189e-4
0.405, 2.645e-6, -1.189e-4
0.395, 2.645e-6, -1.188e-4
0.385, 2.645e-6, -1.187e-4
0.375, 2.645e-6, -1.187e-4
0.365, 2.645e-6, -1.186e-4
0.355, 2.645e-6, -1.186e-4
0.345, 2.645e-6, -1.185e-4
0.335, 2.645e-6, -1.185e-4
0.325, 2.645e-6, -1.184e-4
0.315, 2.614e-6, -1.184e-4
0.305, 2.645e-6, -1.183e-4
0.295, 2.645e-6, -1.183e-4
0.285, 2.645e-6, -1.182e-4
0.275, 2.645e-6, -1.182e-4
0.265, 2.645e-6, -1.181e-4
0.255, 2.614e-6, -1.181e-4
0.245, 2.584e-6, -1.180e-4
0.235, 2.614e-6, -1.180e-4
0.225, 2.645e-6, -1.179e-4
0.215, 2.645e-6, -1.179e-4
0.205, 2.645e-6, -1.178e-4
0.195, 2.645e-6, -1.177e-4
0.185, 2.799e-6, -1.177e-4
0.175, 2.953e-6, -1.176e-4
0.165, 3.107e-6, -1.176e-4
0.155, 3.261e-6, -1.175e-4
0.145, 3.384e-6, -1.174e-4
0.135, 3.662e-6, -1.174e-4
0.125, 3.999e-6, -1.173e-4
0.115, 4.370e-6, -1.172e-4
0.105, 4.800e-6, -1.171e-4
0.095, 5.323e-6, -1.170e-4
0.085, 5.939e-6, -1.169e-4
0.075, 6.586e-6, -1.167e-4
0.065, 7.294e-6, -1.166e-4
0.055, 8.094e-6, -1.164e-4
0.045, 8.895e-6, -1.163e-4
0.035, 9.633e-6, -1.161e-4
0.025, 1.050e-5, -1.159e-4
0.015, 1.123e-5, -1.156e-4
0.005, 1.188e-5, -1.154e-4
0.005, 7.078e-6, -1.153e-4
0.015, 4.832e-6, -1.152e-4
0.025, 3.600e-6, -1.151e-4
0.035, 2.614e-6, -1.150e-4
0.045, 1.845e-6, -1.150e-4
0.055, 1.106e-6, -1.150e-4
0.065, 6.132e-7, -1.150e-4
0.075, 1.214e-7, -1.150e-4
0.085, -2.790e-7, -1.150e-4
0.095, -7.095e-7, -1.150e-4
0.105, -9.560e-7, -1.150e-4
0.115, -1.171e-6, -1.150e-4
0.125, -1.418e-6, -1.150e-4
0.135, -1.633e-6, -1.151e-4
0.145, -1.696e-6, -1.151e-4
0.155, -1.941e-6, -1.152e-4
0.165, -1.941e-6, -1.152e-4
0.175, -1.972e-6, -1.152e-4
0.185, -2.003e-6, -1.153e-4
0.195, -2.095e-6, -1.153e-4
0.205, -2.187e-6, -1.154e-4
0.215, -2.187e-6, -1.154e-4
0.225, -2.280e-6, -1.154e-4
0.235, -2.280e-6, -1.155e-4
0.245, -2.249e-6, -1.155e-4
0.255, -2.280e-6, -1.156e-4
0.265, -2.280e-6, -1.156e-4
0.275, -2.280e-6, -1.157e-4
0.285, -2.280e-6, -1.157e-4
0.295, -2.280e-6, -1.158e-4
0.305, -2.280e-6, -1.158e-4
0.315, -2.280e-6, -1.159e-4
0.325, -2.280e-6, -1.159e-4
0.335, -2.280e-6, -1.159e-4
0.345, -2.311e-6, -1.160e-4
0.355, -2.311e-6, -1.160e-4
0.365, -2.373e-6, -1.161e-4
0.375, -2.373e-6, -1.161e-4
0.385, -2.434e-6, -1.162e-4
0.395, -2.465e-6, -1.162e-4
0.405, -2.557e-6, -1.163e-4
0.415, -2.557e-6, -1.163e-4
0.425, -2.557e-6, -1.164e-4
0.435, -2.557e-6, -1.164e-4
0.445, -2.588e-6, -1.165e-4
0.455, -2.588e-6, -1.165e-4
0.465, -2.588e-6, -1.166e-4
0.475, -2.588e-6, -1.166e-4
0.485, -2.588e-6, -1.167e-4
0.495, -2.588e-6, -1.167e-4
0.505, -2.588e-6, -1.168e-4
0.515, -2.588e-6, -1.169e-4
0.525, -2.588e-6, -1.169e-4
0.535, -2.588e-6, -1.170e-4
0.545, -2.588e-6, -1.170e-4
0.555, -2.588e-6, -1.171e-4
0.565, -2.526e-6, -1.171e-4
0.575, -2.403e-6, -1.172e-4
0.585, -2.465e-6, -1.172e-4
0.595, -2.280e-6, -1.173e-4
0.605, -2.280e-6, -1.173e-4
0.615, -2.280e-6, -1.173e-4
0.625, -2.280e-6, -1.174e-4
0.635, -2.280e-6, -1.174e-4
0.645, -2.280e-6, -1.175e-4
0.655, -2.280e-6, -1.175e-4
0.665, -2.280e-6, -1.176e-4
0.675, -2.280e-6, -1.176e-4
0.685, -2.157e-6, -1.177e-4
0.695, -2.219e-6, -1.177e-4
0.705, -2.126e-6, -1.177e-4
0.715, -2.095e-6, -1.178e-4
0.725, -2.095e-6, -1.178e-4
0.735, -2.003e-6, -1.179e-4
0.745, -2.003e-6, -1.179e-4
0.755, -1.972e-6, -1.179e-4
0.765, -1.972e-6, -1.180e-4
0.775, -1.972e-6, -1.180e-4
0.785, -2.033e-6, -1.181e-4
0.795, -2.157e-6, -1.181e-4
0.805, -2.157e-6, -1.182e-4
0.815, -2.219e-6, -1.182e-4
0.825, -2.280e-6, -1.182e-4
0.835, -2.280e-6, -1.183e-4
0.845, -2.495e-6, -1.183e-4
0.855, -2.588e-6, -1.184e-4
0.865, -2.803e-6, -1.184e-4
0.875, -3.081e-6, -1.185e-4
0.885, -3.480e-6, -1.186e-4
0.895, -3.912e-6, -1.187e-4
0.905, -4.404e-6, -1.187e-4
0.915, -4.835e-6, -1.188e-4
0.925, -5.050e-6, -1.189e-4
0.935, -5.050e-6, -1.190e-4
0.945, -4.865e-6, -1.191e-4
0.955, -4.557e-6, -1.192e-4
0.965, -4.435e-6, -1.193e-4
0.975, -4.250e-6, -1.194e-4
0.985, -4.127e-6, -1.195e-4
0.995, -4.066e-6, -1.196e-4
1.005, -4.127e-6, -1.197e-4
1.015, -3.973e-6, -1.197e-4
1.025, -3.819e-6, -1.198e-4
1.035, -3.819e-6, -1.199e-4
1.045, -3.819e-6, -1.200e-4
1.055, -3.819e-6, -1.200e-4
1.065, -3.942e-6, -1.201e-4
1.075, -4.250e-6, -1.202e-4
1.085, -5.112e-6, -1.203e-4
1.095, -7.205e-6, -1.204e-4
1.105, -1.315e-5, -1.207e-4
1.115, -2.805e-5, -1.213e-4
1.125, -4.833e-5, -1.222e-4
1.135, -6.437e-5, -1.235e-4
1.145, -7.471e-5, -1.250e-4
1.155, -8.081e-5, -1.266e-4
1.165, -8.364e-5, -1.283e-4
1.175, -8.241e-5, -1.300e-4
1.185, -7.921e-5, -1.315e-4
1.195, -7.610e-5, -1.331e-4
1.205, -7.364e-5, -1.345e-4
1.215, -7.154e-5, -1.360e-4
1.225, -6.936e-5, -1.374e-4
1.235, -6.693e-5, -1.387e-4
1.245, -6.400e-5, -1.400e-4
1.255, -6.126e-5, -1.412e-4
1.265, -5.874e-5, -1.424e-4
1.275, -5.677e-5, -1.435e-4
1.285, -5.507e-5, -1.446e-4
1.295, -5.378e-5, -1.457e-4
1.305, -5.280e-5, -1.467e-4
1.315, -5.184e-5, -1.478e-4
1.325, -5.095e-5, -1.488e-4
1.335, -4.972e-5, -1.498e-4
1.345, -4.796e-5, -1.508e-4
1.355, -4.550e-5, -1.517e-4
1.365, -4.211e-5, -1.525e-4
1.375, -3.851e-5, -1.533e-4
1.385, -3.531e-5, -1.540e-4
1.395, -3.294e-5, -1.546e-4
1.405, -3.119e-5, -1.553e-4
1.415, -3.005e-5, -1.559e-4
1.425, -2.928e-5, -1.564e-4
1.435, -2.866e-5, -1.570e-4
1.445, -2.845e-5, -1.576e-4
1.455, -2.823e-5, -1.582e-4
1.465, -2.838e-5, -1.587e-4
1.475, -2.854e-5, -1.593e-4
1.485, -2.885e-5, -1.599e-4
1.495, -2.931e-5, -1.605e-4
1.505, -3.002e-5, -1.611e-4
1.515, -3.075e-5, -1.617e-4
1.525, -3.174e-5, -1.623e-4
1.535, -3.285e-5, -1.630e-4
1.545, -3.420e-5, -1.636e-4
1.555, -3.568e-5, -1.644e-4
1.565, -3.731e-5, -1.651e-4
1.575, -3.928e-5, -1.659e-4
1.585, -4.144e-5, -1.667e-4
1.595, -4.390e-5, -1.676e-4
1.595, -3.799e-5, -1.684e-4
1.585, -2.752e-5, -1.689e-4
1.575, -2.053e-5, -1.693e-4
1.565, -1.567e-5, -1.696e-4
1.555, -1.213e-5, -1.699e-4
1.545, -9.453e-6, -1.701e-4
1.535, -7.482e-6, -1.702e-4
1.525, -5.881e-6, -1.703e-4
1.515, -4.711e-6, -1.704e-4
1.505, -3.696e-6, -1.705e-4
1.495, -2.864e-6, -1.706e-4
1.485, -2.373e-6, -1.706e-4
1.475, -1.818e-6, -1.706e-4
1.465, -1.325e-6, -1.707e-4
1.455, -1.017e-6, -1.707e-4
1.445, -7.408e-7, -1.707e-4
1.435, -5.255e-7, -1.707e-4
1.425, -3.403e-7, -1.707e-4
1.415, -1.251e-7, -1.707e-4
1.405, -3.251e-8, -1.707e-4
1.395, 1.515e-7, -1.707e-4
1.385, 1.827e-7, -1.707e-4
1.375, 2.140e-7, -1.707e-4
1.365, 3.679e-7, -1.707e-4
1.355, 4.906e-7, -1.707e-4
1.345, 4.906e-7, -1.707e-4
1.335, 5.832e-7, -1.707e-4
1.325, 6.758e-7, -1.707e-4
1.315, 7.671e-7, -1.706e-4
1.305, 7.984e-7, -1.706e-4
1.295, 7.984e-7, -1.706e-4
1.285, 8.910e-7, -1.706e-4
1.275, 8.597e-7, -1.706e-4
1.265, 1.106e-6, -1.706e-4
1.255, 1.106e-6, -1.705e-4
1.245, 1.138e-6, -1.705e-4
1.235, 1.168e-6, -1.705e-4
1.225, 1.229e-6, -1.705e-4
1.215, 1.414e-6, -1.704e-4
1.205, 1.445e-6, -1.704e-4
1.195, 1.414e-6, -1.704e-4
1.185, 1.475e-6, -1.704e-4
1.175, 1.722e-6, -1.703e-4
1.165, 1.722e-6, -1.703e-4
1.155, 1.722e-6, -1.702e-4
1.145, 1.907e-6, -1.702e-4
1.135, 2.030e-6, -1.702e-4
1.125, 2.184e-6, -1.701e-4
1.115, 2.338e-6, -1.701e-4
1.105, 2.584e-6, -1.700e-4
1.095, 2.645e-6, -1.700e-4
1.085, 2.953e-6, -1.699e-4
1.075, 3.138e-6, -1.699e-4
1.065, 3.415e-6, -1.698e-4
1.055, 3.754e-6, -1.697e-4
1.045, 4.123e-6, -1.696e-4
1.035, 4.524e-6, -1.695e-4
1.025, 5.047e-6, -1.694e-4
1.015, 5.631e-6, -1.693e-4
1.005, 6.371e-6, -1.692e-4
0.995, 7.170e-6, -1.691e-4
0.985, 8.156e-6, -1.689e-4
0.975, 9.356e-6, -1.687e-4
0.965, 1.083e-5, -1.685e-4
0.955, 1.262e-5, -1.682e-4
0.945, 1.490e-5, -1.679e-4
0.935, 1.773e-5, -1.676e-4
0.925, 2.152e-5, -1.671e-4
0.915, 2.647e-5, -1.666e-4
0.905, 3.331e-5, -1.660e-4
0.895, 4.269e-5, -1.651e-4
0.885, 5.590e-5, -1.640e-4
0.875, 7.443e-5, -1.625e-4
0.865, 1.000e-4, -1.605e-4
0.855, 1.333e-4, -1.578e-4
0.845, 1.725e-4, -1.544e-4
0.835, 2.107e-4, -1.502e-4
0.825, 2.356e-4, -1.454e-4
0.815, 2.365e-4, -1.407e-4
0.805, 2.107e-4, -1.365e-4
0.795, 1.674e-4, -1.332e-4
0.785, 1.219e-4, -1.307e-4
0.775, 8.675e-5, -1.290e-4
0.765, 6.427e-5, -1.277e-4
0.755, 5.030e-5, -1.267e-4
0.745, 4.045e-5, -1.259e-4
0.735, 3.300e-5, -1.252e-4
0.725, 2.684e-5, -1.247e-4
0.715, 2.173e-5, -1.243e-4
0.705, 1.739e-5, -1.239e-4
0.695, 1.367e-5, -1.236e-4
0.685, 1.050e-5, -1.234e-4
0.675, 7.817e-6, -1.233e-4
0.665, 5.878e-6, -1.231e-4
0.655, 4.585e-6, -1.231e-4
0.645, 3.846e-6, -1.230e-4
0.635, 3.508e-6, -1.229e-4
0.625, 3.230e-6, -1.228e-4
0.615, 3.015e-6, -1.228e-4
0.605, 2.985e-6, -1.227e-4
0.595, 2.953e-6, -1.227e-4
0.585, 2.922e-6, -1.226e-4
0.575, 2.738e-6, -1.226e-4
0.565, 2.707e-6, -1.225e-4
0.555, 2.677e-6, -1.224e-4
0.545, 2.645e-6, -1.224e-4
0.535, 2.645e-6, -1.223e-4
0.525, 2.645e-6, -1.223e-4
0.515, 2.677e-6, -1.222e-4
0.505, 2.645e-6, -1.222e-4
0.495, 2.645e-6, -1.221e-4
0.485, 2.645e-6, -1.221e-4
0.475, 2.645e-6, -1.220e-4
0.465, 2.645e-6, -1.220e-4
0.455, 2.645e-6, -1.219e-4
0.445, 2.645e-6, -1.219e-4
0.435, 2.645e-6, -1.218e-4
0.425, 2.645e-6, -1.218e-4
0.415, 2.645e-6, -1.217e-4
0.405, 2.645e-6, -1.216e-4
0.395, 2.645e-6, -1.216e-4
0.385, 2.645e-6, -1.215e-4
0.375, 2.645e-6, -1.215e-4
0.365, 2.645e-6, -1.214e-4
0.355, 2.645e-6, -1.214e-4
0.345, 2.614e-6, -1.213e-4
0.335, 2.645e-6, -1.213e-4
0.325, 2.645e-6, -1.212e-4
0.315, 2.645e-6, -1.212e-4
0.305, 2.645e-6, -1.211e-4
0.295, 2.614e-6, -1.211e-4
0.285, 2.584e-6, -1.210e-4
0.275, 2.614e-6, -1.210e-4
0.265, 2.614e-6, -1.209e-4
0.255, 2.645e-6, -1.209e-4
0.245, 2.614e-6, -1.208e-4
0.235, 2.584e-6, -1.208e-4
0.225, 2.614e-6, -1.207e-4
0.215, 2.645e-6, -1.207e-4
0.205, 2.645e-6, -1.206e-4
0.195, 2.677e-6, -1.205e-4
0.185, 2.831e-6, -1.205e-4
0.175, 2.953e-6, -1.204e-4
0.165, 3.046e-6, -1.204e-4
0.155, 3.230e-6, -1.203e-4
0.145, 3.476e-6, -1.202e-4
0.135, 3.692e-6, -1.202e-4
0.125, 3.999e-6, -1.201e-4
0.115, 4.400e-6, -1.200e-4
0.105, 4.832e-6, -1.199e-4
0.095, 5.293e-6, -1.198e-4
0.085, 5.939e-6, -1.197e-4
0.075, 6.586e-6, -1.195e-4
0.065, 7.324e-6, -1.194e-4
0.055, 8.094e-6, -1.192e-4
0.045, 8.833e-6, -1.191e-4
0.035, 9.726e-6, -1.189e-4
0.025, 1.050e-5, -1.186e-4
0.015, 1.130e-5, -1.184e-4
0.005, 1.188e-5, -1.182e-4
0.005, 7.140e-6, -1.180e-4
0.015, 4.862e-6, -1.179e-4
0.025, 3.662e-6, -1.179e-4
0.035, 2.677e-6, -1.178e-4
0.045, 1.845e-6, -1.178e-4
0.055, 1.138e-6, -1.178e-4
0.065, 6.132e-7, -1.177e-4
0.075, 1.214e-7, -1.177e-4
0.085, -3.103e-7, -1.178e-4
0.095, -6.795e-7, -1.178e-4
0.105, -1.017e-6, -1.178e-4
0.115, -1.295e-6, -1.178e-4
0.125, -1.388e-6, -1.178e-4
0.135, -1.664e-6, -1.179e-4
0.145, -1.696e-6, -1.179e-4
0.155, -1.911e-6, -1.179e-4
0.165, -1.972e-6, -1.180e-4
0.175, -1.972e-6, -1.180e-4
0.185, -2.033e-6, -1.181e-4
0.195, -2.126e-6, -1.181e-4
0.205, -2.219e-6, -1.182e-4
0.215, -2.249e-6, -1.182e-4
0.225, -2.249e-6, -1.182e-4
0.235, -2.280e-6, -1.183e-4
0.245, -2.249e-6, -1.183e-4
0.255, -2.280e-6, -1.184e-4
0.265, -2.280e-6, -1.184e-4
0.275, -2.280e-6, -1.185e-4
0.285, -2.280e-6, -1.185e-4
0.295, -2.280e-6, -1.186e-4
0.305, -2.280e-6, -1.186e-4
0.315, -2.280e-6, -1.186e-4
0.325, -2.280e-6, -1.187e-4
0.335, -2.280e-6, -1.187e-4
0.345, -2.280e-6, -1.188e-4
0.355, -2.311e-6, -1.188e-4
0.365, -2.280e-6, -1.189e-4
0.375, -2.341e-6, -1.189e-4
0.385, -2.465e-6, -1.190e-4
0.395, -2.403e-6, -1.190e-4
0.405, -2.495e-6, -1.191e-4
0.415, -2.588e-6, -1.191e-4
0.425, -2.557e-6, -1.192e-4
0.435, -2.588e-6, -1.192e-4
0.445, -2.588e-6, -1.193e-4
0.455, -2.588e-6, -1.193e-4
0.465, -2.588e-6, -1.194e-4
0.475, -2.588e-6, -1.194e-4
0.485, -2.588e-6, -1.195e-4
0.495, -2.588e-6, -1.195e-4
0.505, -2.588e-6, -1.196e-4
0.515, -2.588e-6, -1.196e-4
0.525, -2.588e-6, -1.197e-4
0.535, -2.588e-6, -1.197e-4
0.545, -2.588e-6, -1.198e-4
0.555, -2.465e-6, -1.198e-4
0.565, -2.526e-6, -1.199e-4
0.575, -2.434e-6, -1.199e-4
0.585, -2.434e-6, -1.200e-4
0.595, -2.311e-6, -1.200e-4
0.605, -2.280e-6, -1.201e-4
0.615, -2.280e-6, -1.201e-4
0.625, -2.280e-6, -1.202e-4
0.635, -2.311e-6, -1.202e-4
0.645, -2.280e-6, -1.203e-4
0.655, -2.280e-6, -1.203e-4
0.665, -2.280e-6, -1.204e-4
0.675, -2.280e-6, -1.204e-4
0.685, -2.249e-6, -1.205e-4
0.695, -2.187e-6, -1.205e-4
0.705, -2.095e-6, -1.205e-4
0.715, -2.033e-6, -1.206e-4
0.725, -2.157e-6, -1.206e-4
0.735, -2.003e-6, -1.207e-4
0.745, -1.972e-6, -1.207e-4
0.755, -2.003e-6, -1.207e-4
0.765, -1.972e-6, -1.208e-4
0.775, -1.972e-6, -1.208e-4
0.785, -2.065e-6, -1.209e-4
0.795, -1.972e-6, -1.209e-4
0.805, -2.126e-6, -1.209e-4
0.815, -2.249e-6, -1.210e-4
0.825, -2.280e-6, -1.210e-4
0.835, -2.311e-6, -1.211e-4
0.845, -2.495e-6, -1.211e-4
0.855, -2.588e-6, -1.212e-4
0.865, -2.773e-6, -1.212e-4
0.875, -3.050e-6, -1.213e-4
0.885, -3.389e-6, -1.214e-4
0.895, -3.880e-6, -1.214e-4
0.905, -4.342e-6, -1.215e-4
0.915, -4.711e-6, -1.216e-4
0.925, -5.050e-6, -1.217e-4
0.935, -5.019e-6, -1.218e-4
0.945, -4.804e-6, -1.219e-4
0.955, -4.557e-6, -1.220e-4
0.965, -4.435e-6, -1.221e-4
0.975, -4.188e-6, -1.222e-4
0.985, -4.127e-6, -1.223e-4
0.995, -4.127e-6, -1.223e-4
1.005, -4.096e-6, -1.224e-4
1.015, -3.880e-6, -1.225e-4
1.025, -3.850e-6, -1.226e-4
1.035, -3.819e-6, -1.227e-4
1.045, -3.819e-6, -1.227e-4
1.055, -3.819e-6, -1.228e-4
1.065, -3.912e-6, -1.229e-4
1.075, -4.281e-6, -1.230e-4
1.085, -4.989e-6, -1.231e-4
1.095, -7.113e-6, -1.232e-4
1.105, -1.296e-5, -1.235e-4
1.115, -2.768e-5, -1.240e-4
1.125, -4.793e-5, -1.250e-4
1.135, -6.419e-5, -1.263e-4
1.145, -7.465e-5, -1.278e-4
1.155, -8.090e-5, -1.294e-4
1.165, -8.389e-5, -1.311e-4
1.175, -8.275e-5, -1.327e-4
1.185, -7.949e-5, -1.343e-4
1.195, -7.635e-5, -1.358e-4
1.205, -7.379e-5, -1.373e-4
1.215, -7.164e-5, -1.387e-4
1.225, -6.951e-5, -1.401e-4
1.235, -6.702e-5, -1.415e-4
1.245, -6.412e-5, -1.428e-4
1.255, -6.132e-5, -1.440e-4
1.265, -5.883e-5, -1.452e-4
1.275, -5.671e-5, -1.463e-4
1.285, -5.507e-5, -1.474e-4
1.295, -5.375e-5, -1.485e-4
1.305, -5.280e-5, -1.495e-4
1.315, -5.181e-5, -1.506e-4
1.325, -5.083e-5, -1.516e-4
1.335, -4.966e-5, -1.526e-4
1.345, -4.796e-5, -1.535e-4
1.355, -4.544e-5, -1.544e-4
1.365, -4.202e-5, -1.553e-4
1.375, -3.842e-5, -1.561e-4
1.385, -3.534e-5, -1.568e-4
1.395, -3.288e-5, -1.574e-4
1.405, -3.122e-5, -1.580e-4
1.415, -2.999e-5, -1.586e-4
1.425, -2.922e-5, -1.592e-4
1.435, -2.863e-5, -1.598e-4
1.445, -2.838e-5, -1.604e-4
1.455, -2.817e-5, -1.609e-4
1.465, -2.829e-5, -1.615e-4
1.475, -2.841e-5, -1.621e-4
1.485, -2.885e-5, -1.626e-4
1.495, -2.922e-5, -1.632e-4
1.505, -2.995e-5, -1.638e-4
1.515, -3.072e-5, -1.644e-4
1.525, -3.168e-5, -1.651e-4
1.535, -3.288e-5, -1.657e-4
1.545, -3.414e-5, -1.664e-4
1.555, -3.568e-5, -1.671e-4
1.565, -3.728e-5, -1.679e-4
1.575, -3.919e-5, -1.687e-4
1.585, -4.134e-5, -1.695e-4
1.595, -4.381e-5, -1.704e-4
1.595, -3.787e-5, -1.711e-4
1.585, -2.749e-5, -1.717e-4
1.575, -2.053e-5, -1.721e-4
1.565, -1.558e-5, -1.724e-4
1.555, -1.201e-5, -1.726e-4
1.545, -9.453e-6, -1.728e-4
1.535, -7.391e-6, -1.730e-4
1.525, -5.913e-6, -1.731e-4
1.515, -4.650e-6, -1.732e-4
1.505, -3.604e-6, -1.732e-4
1.495, -2.927e-6, -1.733e-4
1.485, -2.341e-6, -1.734e-4
1.475, -1.818e-6, -1.734e-4
1.465, -1.388e-6, -1.734e-4
1.455, -1.049e-6, -1.734e-4
1.445, -7.095e-7, -1.734e-4
1.435, -5.556e-7, -1.735e-4
1.425, -3.403e-7, -1.735e-4
1.415, -1.251e-7, -1.735e-4
1.405, -3.251e-8, -1.735e-4
1.395, 1.515e-7, -1.735e-4
1.385, 1.827e-7, -1.735e-4
1.375, 3.366e-7, -1.735e-4
1.365, 4.593e-7, -1.734e-4
1.355, 4.906e-7, -1.734e-4
1.345, 5.218e-7, -1.734e-4
1.335, 5.832e-7, -1.734e-4
1.325, 7.671e-7, -1.734e-4
1.315, 7.984e-7, -1.734e-4
1.305, 7.984e-7, -1.734e-4
1.295, 8.597e-7, -1.734e-4
1.285, 9.211e-7, -1.733e-4
1.275, 1.106e-6, -1.733e-4
1.265, 1.106e-6, -1.733e-4
1.255, 1.106e-6, -1.733e-4
1.245, 1.106e-6, -1.732e-4
1.235, 1.106e-6, -1.732e-4
1.225, 1.291e-6, -1.732e-4
1.215, 1.414e-6, -1.732e-4
1.205, 1.414e-6, -1.731e-4
1.195, 1.445e-6, -1.731e-4
1.185, 1.568e-6, -1.731e-4
1.175, 1.661e-6, -1.730e-4
1.165, 1.722e-6, -1.730e-4
1.155, 1.753e-6, -1.730e-4
1.145, 1.968e-6, -1.729e-4
1.135, 2.030e-6, -1.729e-4
1.125, 2.215e-6, -1.729e-4
1.115, 2.338e-6, -1.728e-4
1.105, 2.553e-6, -1.728e-4
1.095, 2.677e-6, -1.727e-4
1.085, 2.953e-6, -1.726e-4
1.075, 3.169e-6, -1.726e-4
1.065, 3.384e-6, -1.725e-4
1.055, 3.723e-6, -1.724e-4
1.045, 4.153e-6, -1.724e-4
1.035, 4.554e-6, -1.723e-4
1.025, 5.108e-6, -1.722e-4
1.015, 5.693e-6, -1.720e-4
1.005, 6.371e-6, -1.719e-4
0.995, 7.263e-6, -1.718e-4
0.985, 8.186e-6, -1.716e-4
0.975, 9.387e-6, -1.714e-4
0.965, 1.080e-5, -1.712e-4
0.955, 1.262e-5, -1.710e-4
0.945, 1.499e-5, -1.707e-4
0.935, 1.788e-5, -1.703e-4
0.925, 2.167e-5, -1.699e-4
0.915, 2.675e-5, -1.693e-4
0.905, 3.358e-5, -1.687e-4
0.895, 4.300e-5, -1.678e-4
0.885, 5.642e-5, -1.667e-4
0.875, 7.511e-5, -1.652e-4
0.865, 1.011e-4, -1.631e-4
0.855, 1.346e-4, -1.605e-4
0.845, 1.739e-4, -1.570e-4
0.835, 2.118e-4, -1.527e-4
0.825, 2.360e-4, -1.480e-4
0.815, 2.359e-4, -1.433e-4
0.805, 2.093e-4, -1.391e-4
0.795, 1.656e-4, -1.358e-4
0.785, 1.203e-4, -1.334e-4
0.775, 8.564e-5, -1.317e-4
0.765, 6.357e-5, -1.304e-4
0.755, 4.981e-5, -1.294e-4
0.745, 4.020e-5, -1.286e-4
0.735, 3.272e-5, -1.280e-4
0.725, 2.663e-5, -1.274e-4
0.715, 2.158e-5, -1.270e-4
0.705, 1.733e-5, -1.266e-4
0.695, 1.357e-5, -1.264e-4
0.685, 1.043e-5, -1.262e-4
0.675, 7.755e-6, -1.260e-4
0.665, 5.878e-6, -1.259e-4
0.655, 4.585e-6, -1.258e-4
0.645, 3.815e-6, -1.257e-4
0.635, 3.446e-6, -1.257e-4
0.625, 3.230e-6, -1.256e-4
0.615, 3.015e-6, -1.255e-4
0.605, 2.953e-6, -1.255e-4
0.595, 2.953e-6, -1.254e-4
0.585, 2.831e-6, -1.254e-4
0.575, 2.799e-6, -1.253e-4
0.565, 2.677e-6, -1.253e-4
0.555, 2.677e-6, -1.252e-4
0.545, 2.645e-6, -1.251e-4
0.535, 2.677e-6, -1.251e-4
0.525, 2.645e-6, -1.250e-4
0.515, 2.677e-6, -1.250e-4
0.505, 2.645e-6, -1.249e-4
0.495, 2.645e-6, -1.249e-4
0.485, 2.645e-6, -1.248e-4
0.475, 2.645e-6, -1.248e-4
0.465, 2.645e-6, -1.247e-4
0.455, 2.645e-6, -1.247e-4
0.445, 2.645e-6, -1.246e-4
0.435, 2.645e-6, -1.246e-4
0.425, 2.645e-6, -1.245e-4
0.415, 2.614e-6, -1.245e-4
0.405, 2.645e-6, -1.244e-4
0.395, 2.645e-6, -1.243e-4
0.385, 2.584e-6, -1.243e-4
0.375, 2.614e-6, -1.242e-4
0.365, 2.614e-6, -1.242e-4
0.355, 2.645e-6, -1.241e-4
0.345, 2.645e-6, -1.241e-4
0.335, 2.614e-6, -1.240e-4
0.325, 2.645e-6, -1.240e-4
0.315, 2.614e-6, -1.239e-4
0.305, 2.645e-6, -1.239e-4
0.295, 2.645e-6, -1.238e-4
0.285, 2.645e-6, -1.238e-4
0.275, 2.614e-6, -1.237e-4
0.265, 2.614e-6, -1.237e-4
0.255, 2.584e-6, -1.236e-4
0.245, 2.523e-6, -1.236e-4
0.235, 2.614e-6, -1.235e-4
0.225, 2.614e-6, -1.235e-4
0.215, 2.645e-6, -1.234e-4
0.205, 2.645e-6, -1.234e-4
0.195, 2.645e-6, -1.233e-4
0.185, 2.707e-6, -1.232e-4
0.175, 2.953e-6, -1.232e-4
0.165, 3.015e-6, -1.231e-4
0.155, 3.261e-6, -1.231e-4
0.145, 3.508e-6, -1.230e-4
0.135, 3.692e-6, -1.229e-4
0.125, 4.062e-6, -1.228e-4
0.115, 4.370e-6, -1.228e-4
0.105, 4.832e-6, -1.227e-4
0.095, 5.323e-6, -1.225e-4
0.085, 5.970e-6, -1.224e-4
0.075, 6.616e-6, -1.223e-4
0.065, 7.356e-6, -1.221e-4
0.055, 8.094e-6, -1.220e-4
0.045, 8.895e-6, -1.218e-4
0.035, 9.726e-6, -1.216e-4
0.025, 1.056e-5, -1.214e-4
0.015, 1.130e-5, -1.212e-4
0.005, 1.191e-5, -1.209e-4
0.005, 7.140e-6, -1.208e-4
0.015, 4.893e-6, -1.207e-4
0.025, 3.662e-6, -1.206e-4
0.035, 2.645e-6, -1.206e-4
0.045, 1.815e-6, -1.205e-4
0.055, 1.138e-6, -1.205e-4
0.065, 5.832e-7, -1.205e-4
0.075, 6.008e-8, -1.205e-4
0.085, -3.103e-7, -1.205e-4
0.095, -6.482e-7, -1.205e-4
0.105, -1.017e-6, -1.205e-4
0.115, -1.234e-6, -1.206e-4
0.125, -1.388e-6, -1.206e-4
0.135, -1.633e-6, -1.206e-4
0.145, -1.696e-6, -1.207e-4
0.155, -1.880e-6, -1.207e-4
0.165, -1.972e-6, -1.207e-4
0.175, -1.972e-6, -1.208e-4
0.185, -2.065e-6, -1.208e-4
0.195, -2.126e-6, -1.209e-4
0.205, -2.249e-6, -1.209e-4
0.215, -2.280e-6, -1.209e-4
0.225, -2.280e-6, -1.210e-4
0.235, -2.280e-6, -1.210e-4
0.245, -2.249e-6, -1.211e-4
0.255, -2.280e-6, -1.211e-4
0.265, -2.280e-6, -1.212e-4
0.275, -2.280e-6, -1.212e-4
0.285, -2.280e-6, -1.213e-4
0.295, -2.280e-6, -1.213e-4
0.305, -2.280e-6, -1.214e-4
0.315, -2.280e-6, -1.214e-4
0.325, -2.280e-6, -1.215e-4
0.335, -2.280e-6, -1.215e-4
0.345, -2.280e-6, -1.215e-4
0.355, -2.311e-6, -1.216e-4
0.365, -2.280e-6, -1.216e-4
0.375, -2.373e-6, -1.217e-4
0.385, -2.403e-6, -1.217e-4
0.395, -2.495e-6, -1.218e-4
0.405, -2.434e-6, -1.218e-4
0.415, -2.495e-6, -1.219e-4
0.425, -2.588e-6, -1.219e-4
0.435, -2.588e-6, -1.220e-4
0.445, -2.588e-6, -1.220e-4
0.455, -2.588e-6, -1.221e-4
0.465, -2.588e-6, -1.221e-4
0.475, -2.588e-6, -1.222e-4
0.485, -2.588e-6, -1.222e-4
0.495, -2.588e-6, -1.223e-4
0.505, -2.588e-6, -1.223e-4
0.515, -2.588e-6, -1.224e-4
0.525, -2.588e-6, -1.224e-4
0.535, -2.588e-6, -1.225e-4
0.545, -2.557e-6, -1.225e-4
0.555, -2.465e-6, -1.226e-4
0.565, -2.526e-6, -1.226e-4
0.575, -2.403e-6, -1.227e-4
0.585, -2.311e-6, -1.227e-4
0.595, -2.311e-6, -1.228e-4
0.605, -2.280e-6, -1.228e-4
0.615, -2.280e-6, -1.229e-4
0.625, -2.280e-6, -1.229e-4
0.635, -2.280e-6, -1.230e-4
0.645, -2.280e-6, -1.230e-4
0.655, -2.249e-6, -1.231e-4
0.665, -2.280e-6, -1.231e-4
0.675, -2.280e-6, -1.232e-4
0.685, -2.249e-6, -1.232e-4
0.695, -2.187e-6, -1.232e-4
0.705, -2.187e-6, -1.233e-4
0.715, -2.095e-6, -1.233e-4
0.725, -2.065e-6, -1.234e-4
0.735, -2.065e-6, -1.234e-4
0.745, -1.972e-6, -1.235e-4
0.755, -2.033e-6, -1.235e-4
0.765, -1.972e-6, -1.235e-4
0.775, -1.972e-6, -1.236e-4
0.785, -2.003e-6, -1.236e-4
0.795, -2.065e-6, -1.237e-4
0.805, -2.157e-6, -1.237e-4
0.815, -2.219e-6, -1.237e-4
0.825, -2.280e-6, -1.238e-4
0.835, -2.280e-6, -1.238e-4
0.845, -2.403e-6, -1.239e-4
0.855, -2.588e-6, -1.239e-4
0.865, -2.773e-6, -1.240e-4
0.875, -3.018e-6, -1.240e-4
0.885, -3.326e-6, -1.241e-4
0.895, -3.788e-6, -1.242e-4
0.905, -4.220e-6, -1.243e-4
0.915, -4.711e-6, -1.244e-4
0.925, -4.958e-6, -1.245e-4
0.935, -5.019e-6, -1.246e-4
0.945, -4.774e-6, -1.247e-4
0.955, -4.589e-6, -1.248e-4
0.965, -4.342e-6, -1.248e-4
0.975, -4.281e-6, -1.249e-4
0.985, -4.127e-6, -1.250e-4
0.995, -4.127e-6, -1.251e-4
1.005, -4.096e-6, -1.252e-4
1.015, -3.912e-6, -1.253e-4
1.025, -3.819e-6, -1.253e-4
1.035, -3.819e-6, -1.254e-4
1.045, -3.819e-6, -1.255e-4
1.055, -3.819e-6, -1.256e-4
1.065, -3.850e-6, -1.256e-4
1.075, -4.220e-6, -1.257e-4
1.085, -4.989e-6, -1.258e-4
1.095, -7.051e-6, -1.260e-4
1.105, -1.272e-5, -1.262e-4
1.115, -2.725e-5, -1.268e-4
1.125, -4.753e-5, -1.277e-4
1.135, -6.391e-5, -1.290e-4
1.145, -7.459e-5, -1.305e-4
1.155, -8.099e-5, -1.321e-4
1.165, -8.410e-5, -1.338e-4
1.175, -8.306e-5, -1.354e-4
1.185, -7.976e-5, -1.370e-4
1.195, -7.656e-5, -1.386e-4
1.205, -7.394e-5, -1.400e-4
1.215, -7.179e-5, -1.415e-4
1.225, -6.963e-5, -1.429e-4
1.235, -6.708e-5, -1.442e-4
1.245, -6.428e-5, -1.455e-4
1.255, -6.132e-5, -1.467e-4
1.265, -5.886e-5, -1.479e-4
1.275, -5.674e-5, -1.490e-4
1.285, -5.511e-5, -1.501e-4
1.295, -5.378e-5, -1.512e-4
1.305, -5.273e-5, -1.523e-4
1.315, -5.178e-5, -1.533e-4
1.325, -5.083e-5, -1.543e-4
1.335, -4.966e-5, -1.553e-4
1.345, -4.790e-5, -1.563e-4
1.355, -4.541e-5, -1.572e-4
1.365, -4.202e-5, -1.580e-4
1.375, -3.836e-5, -1.588e-4
1.385, -3.525e-5, -1.595e-4
1.395, -3.288e-5, -1.602e-4
1.405, -3.116e-5, -1.608e-4
1.415, -2.999e-5, -1.614e-4
1.425, -2.915e-5, -1.620e-4
1.435, -2.857e-5, -1.625e-4
1.445, -2.832e-5, -1.631e-4
1.455, -2.814e-5, -1.637e-4
1.465, -2.817e-5, -1.642e-4
1.475, -2.841e-5, -1.648e-4
1.485, -2.879e-5, -1.654e-4
1.495, -2.928e-5, -1.660e-4
1.505, -2.986e-5, -1.666e-4
1.515, -3.069e-5, -1.672e-4
1.525, -3.165e-5, -1.678e-4
1.535, -3.276e-5, -1.685e-4
1.545, -3.408e-5, -1.691e-4
1.555, -3.556e-5, -1.698e-4
1.565, -3.722e-5, -1.706e-4
1.575, -3.916e-5, -1.714e-4
1.585, -4.131e-5, -1.722e-4
1.595, -4.381e-5, -1.731e-4
1.595, -3.784e-5, -1.738e-4
1.585, -2.746e-5, -1.744e-4
1.575, -2.047e-5, -1.748e-4
1.565, -1.561e-5, -1.751e-4
1.555, -1.198e-5, -1.753e-4
1.545, -9.453e-6, -1.755e-4
1.535, -7.391e-6, -1.757e-4
1.525, -5.820e-6, -1.758e-4
1.515, -4.620e-6, -1.759e-4
1.505, -3.665e-6, -1.760e-4
1.495, -2.927e-6, -1.760e-4
1.485, -2.249e-6, -1.761e-4
1.475, -1.787e-6, -1.761e-4
1.465, -1.356e-6, -1.761e-4
1.455, -1.049e-6, -1.761e-4
1.445, -7.720e-7, -1.762e-4
1.435, -5.255e-7, -1.762e-4
1.425, -3.103e-7, -1.762e-4
1.415, -1.251e-7, -1.762e-4
1.405, -3.251e-8, -1.762e-4
1.395, 1.827e-7, -1.762e-4
1.385, 2.140e-7, -1.762e-4
1.375, 3.366e-7, -1.762e-4
1.365, 4.906e-7, -1.762e-4
1.355, 4.906e-7, -1.762e-4
1.345, 5.218e-7, -1.761e-4
1.335, 5.832e-7, -1.761e-4
1.325, 7.671e-7, -1.761e-4
1.315, 7.984e-7, -1.761e-4
1.305, 7.984e-7, -1.761e-4
1.295, 8.597e-7, -1.761e-4
1.285, 8.597e-7, -1.760e-4
1.275, 9.836e-7, -1.760e-4
1.265, 1.075e-6, -1.760e-4
1.255, 1.106e-6, -1.760e-4
1.245, 1.106e-6, -1.760e-4
1.235, 1.138e-6, -1.759e-4
1.225, 1.260e-6, -1.759e-4
1.215, 1.383e-6, -1.759e-4
1.205, 1.414e-6, -1.759e-4
1.195, 1.475e-6, -1.758e-4
1.185, 1.414e-6, -1.758e-4
1.175, 1.691e-6, -1.758e-4
1.165, 1.722e-6, -1.757e-4
1.155, 1.815e-6, -1.757e-4
1.145, 1.968e-6, -1.757e-4
1.135, 2.030e-6, -1.756e-4
1.125, 2.215e-6, -1.756e-4
1.115, 2.369e-6, -1.755e-4
1.105, 2.553e-6, -1.755e-4
1.095, 2.677e-6, -1.754e-4
1.085, 2.922e-6, -1.754e-4
1.075, 3.169e-6, -1.753e-4
1.065, 3.446e-6, -1.752e-4
1.055, 3.815e-6, -1.752e-4
1.045, 4.185e-6, -1.751e-4
1.035, 4.585e-6, -1.750e-4
1.025, 5.139e-6, -1.749e-4
1.015, 5.693e-6, -1.748e-4
1.005, 6.401e-6, -1.746e-4
0.995, 7.170e-6, -1.745e-4
0.985, 8.156e-6, -1.743e-4
0.975, 9.356e-6, -1.741e-4
0.965, 1.086e-5, -1.739e-4
0.955, 1.271e-5, -1.737e-4
0.945, 1.502e-5, -1.734e-4
0.935, 1.798e-5, -1.730e-4
0.925, 2.179e-5, -1.726e-4
0.915, 2.687e-5, -1.720e-4
0.905, 3.383e-5, -1.714e-4
0.895, 4.340e-5, -1.705e-4
0.885, 5.692e-5, -1.694e-4
0.875, 7.588e-5, -1.678e-4
0.865, 1.021e-4, -1.658e-4
0.855, 1.358e-4, -1.631e-4
0.845, 1.752e-4, -1.596e-4
0.835, 2.129e-4, -1.553e-4
0.825, 2.363e-4, -1.506e-4
0.815, 2.353e-4, -1.459e-4
0.805, 2.079e-4, -1.417e-4
0.795, 1.640e-4, -1.384e-4
0.785, 1.188e-4, -1.361e-4
0.775, 8.459e-5, -1.344e-4
0.765, 6.298e-5, -1.331e-4
0.755, 4.938e-5, -1.321e-4
0.745, 3.986e-5, -1.313e-4
0.735, 3.247e-5, -1.307e-4
0.725, 2.647e-5, -1.302e-4
0.715, 2.142e-5, -1.297e-4
0.705, 1.714e-5, -1.294e-4
0.695, 1.345e-5, -1.291e-4
0.685, 1.031e-5, -1.289e-4
0.675, 7.725e-6, -1.288e-4
0.665, 5.846e-6, -1.286e-4
0.655, 4.554e-6, -1.285e-4
0.645, 3.846e-6, -1.285e-4
0.635, 3.415e-6, -1.284e-4
0.625, 3.261e-6, -1.283e-4
0.615, 2.985e-6, -1.283e-4
0.605, 2.953e-6, -1.282e-4
0.595, 2.922e-6, -1.282e-4
0.585, 2.892e-6, -1.281e-4
0.575, 2.768e-6, -1.280e-4
0.565, 2.707e-6, -1.280e-4
0.555, 2.677e-6, -1.279e-4
0.545, 2.707e-6, -1.279e-4
0.535, 2.645e-6, -1.278e-4
0.525, 2.645e-6, -1.278e-4
0.515, 2.645e-6, -1.277e-4
0.505, 2.645e-6, -1.277e-4
0.495, 2.645e-6, -1.276e-4
0.485, 2.645e-6, -1.276e-4
0.475, 2.645e-6, -1.275e-4
0.465, 2.645e-6, -1.275e-4
0.455, 2.645e-6, -1.274e-4
0.445, 2.645e-6, -1.274e-4
0.435, 2.645e-6, -1.273e-4
0.425, 2.614e-6, -1.272e-4
0.415, 2.614e-6, -1.272e-4
0.405, 2.645e-6, -1.271e-4
0.395, 2.584e-6, -1.271e-4
0.385, 2.614e-6, -1.270e-4
0.375, 2.645e-6, -1.270e-4
0.365, 2.614e-6, -1.269e-4
0.355, 2.645e-6, -1.269e-4
0.345, 2.614e-6, -1.268e-4
0.335, 2.614e-6, -1.268e-4
0.325, 2.614e-6, -1.267e-4
0.315, 2.645e-6, -1.267e-4
0.305, 2.645e-6, -1.266e-4
0.295, 2.645e-6, -1.266e-4
0.285, 2.645e-6, -1.265e-4
0.275, 2.645e-6, -1.265e-4
0.265, 2.645e-6, -1.264e-4
0.255, 2.584e-6, -1.264e-4
0.245, 2.614e-6, -1.263e-4
0.235, 2.584e-6, -1.263e-4
0.225, 2.614e-6, -1.262e-4
0.215, 2.645e-6, -1.261e-4
0.205, 2.645e-6, -1.261e-4
0.195, 2.645e-6, -1.260e-4
0.185, 2.861e-6, -1.260e-4
0.175, 2.953e-6, -1.259e-4
0.165, 3.015e-6, -1.259e-4
0.155, 3.230e-6, -1.258e-4
0.145, 3.446e-6, -1.257e-4
0.135, 3.692e-6, -1.257e-4
0.125, 4.031e-6, -1.256e-4
0.115, 4.400e-6, -1.255e-4
0.105, 4.862e-6, -1.254e-4
0.095, 5.355e-6, -1.253e-4
0.085, 5.970e-6, -1.252e-4
0.075, 6.616e-6, -1.250e-4
0.065, 7.386e-6, -1.249e-4
0.055, 8.063e-6, -1.247e-4
0.045, 8.987e-6, -1.245e-4
0.035, 9.756e-6, -1.243e-4
0.025, 1.053e-5, -1.241e-4
0.015, 1.133e-5, -1.239e-4
0.005, 1.197e-5, -1.237e-4
0.005, 7.140e-6, -1.235e-4
0.015, 4.954e-6, -1.234e-4
0.025, 3.662e-6, -1.234e-4
0.035, 2.677e-6, -1.233e-4
0.045, 1.815e-6, -1.233e-4
0.055, 1.168e-6, -1.232e-4
0.065, 6.132e-7, -1.232e-4
0.075, 9.014e-8, -1.232e-4
0.085, -2.790e-7, -1.232e-4
0.095, -6.181e-7, -1.232e-4
0.105, -9.873e-7, -1.233e-4
0.115, -1.234e-6, -1.233e-4
0.125, -1.388e-6, -1.233e-4
0.135, -1.603e-6, -1.233e-4
0.145, -1.696e-6, -1.234e-4
0.155, -1.911e-6, -1.234e-4
0.165, -1.972e-6, -1.235e-4
0.175, -1.972e-6, -1.235e-4
0.185, -2.003e-6, -1.235e-4
0.195, -2.095e-6, -1.236e-4
0.205, -2.157e-6, -1.236e-4
0.215, -2.187e-6, -1.237e-4
0.225, -2.187e-6, -1.237e-4
0.235, -2.280e-6, -1.238e-4
0.245, -2.280e-6, -1.238e-4
0.255, -2.280e-6, -1.239e-4
0.265, -2.280e-6, -1.239e-4
0.275, -2.280e-6, -1.239e-4
0.285, -2.280e-6, -1.240e-4
0.295, -2.280e-6, -1.240e-4
0.305, -2.280e-6, -1.241e-4
0.315, -2.280e-6, -1.241e-4
0.325, -2.280e-6, -1.242e-4
0.335, -2.280e-6, -1.242e-4
0.345, -2.280e-6, -1.243e-4
0.355, -2.280e-6, -1.243e-4
0.365, -2.311e-6, -1.244e-4
0.375, -2.341e-6, -1.244e-4
0.385, -2.373e-6, -1.244e-4
0.395, -2.403e-6, -1.245e-4
0.405, -2.434e-6, -1.245e-4
0.415, -2.588e-6, -1.246e-4
0.425, -2.588e-6, -1.246e-4
0.435, -2.588e-6, -1.247e-4
0.445, -2.588e-6, -1.248e-4
0.455, -2.588e-6, -1.248e-4
0.465, -2.588e-6, -1.249e-4
0.475, -2.588e-6, -1.249e-4
0.485, -2.588e-6, -1.250e-4
0.495, -2.588e-6, -1.250e-4
0.505, -2.588e-6, -1.251e-4
0.515, -2.588e-6, -1.251e-4
0.525, -2.557e-6, -1.252e-4
0.535, -2.557e-6, -1.252e-4
0.545, -2.526e-6, -1.253e-4
0.555, -2.557e-6, -1.253e-4
0.565, -2.495e-6, -1.254e-4
0.575, -2.465e-6, -1.254e-4
0.585, -2.373e-6, -1.255e-4
0.595, -2.311e-6, -1.255e-4
0.605, -2.280e-6, -1.256e-4
0.615, -2.280e-6, -1.256e-4
0.625, -2.280e-6, -1.256e-4
0.635, -2.280e-6, -1.257e-4
0.645, -2.280e-6, -1.257e-4
0.655, -2.280e-6, -1.258e-4
0.665, -2.280e-6, -1.258e-4
0.675, -2.249e-6, -1.259e-4
0.685, -2.280e-6, -1.259e-4
0.695, -2.126e-6, -1.260e-4
0.705, -2.157e-6, -1.260e-4
0.715, -2.065e-6, -1.260e-4
0.725, -2.003e-6, -1.261e-4
0.735, -1.972e-6, -1.261e-4
0.745, -1.972e-6, -1.262e-4
0.755, -2.003e-6, -1.262e-4
0.765, -2.003e-6, -1.262e-4
0.775, -1.972e-6, -1.263e-4
0.785, -2.033e-6, -1.263e-4
0.795, -2.095e-6, -1.264e-4
0.805, -2.126e-6, -1.264e-4
0.815, -2.157e-6, -1.265e-4
0.825, -2.280e-6, -1.265e-4
0.835, -2.280e-6, -1.265e-4
0.845, -2.403e-6, -1.266e-4
0.855, -2.588e-6, -1.266e-4
0.865, -2.803e-6, -1.267e-4
0.875, -3.018e-6, -1.268e-4
0.885, -3.296e-6, -1.268e-4
0.895, -3.696e-6, -1.269e-4
0.905, -4.158e-6, -1.270e-4
0.915, -4.620e-6, -1.271e-4
0.925, -4.897e-6, -1.272e-4
0.935, -4.928e-6, -1.273e-4
0.945, -4.743e-6, -1.274e-4
0.955, -4.496e-6, -1.275e-4
0.965, -4.373e-6, -1.275e-4
0.975, -4.188e-6, -1.276e-4
0.985, -4.127e-6, -1.277e-4
0.995, -4.127e-6, -1.278e-4
1.005, -4.034e-6, -1.279e-4
1.015, -3.942e-6, -1.280e-4
1.025, -3.850e-6, -1.280e-4
1.035, -3.819e-6, -1.281e-4
1.045, -3.819e-6, -1.282e-4
1.055, -3.819e-6, -1.283e-4
1.065, -3.942e-6, -1.283e-4
1.075, -4.220e-6, -1.284e-4
1.085, -4.958e-6, -1.285e-4
1.095, -6.959e-6, -1.287e-4
1.105, -1.256e-5, -1.289e-4
1.115, -2.678e-5, -1.294e-4
1.125, -4.713e-5, -1.304e-4
1.135, -6.369e-5, -1.317e-4
1.145, -7.459e-5, -1.332e-4
1.155, -8.109e-5, -1.348e-4
1.165, -8.429e-5, -1.365e-4
1.175, -8.333e-5, -1.381e-4
1.185, -7.998e-5, -1.397e-4
1.195, -7.668e-5, -1.413e-4
1.205, -7.407e-5, -1.427e-4
1.215, -7.194e-5, -1.442e-4
1.225, -6.966e-5, -1.456e-4
1.235, -6.717e-5, -1.469e-4
1.245, -6.431e-5, -1.482e-4
1.255, -6.135e-5, -1.494e-4
1.265, -5.886e-5, -1.506e-4
1.275, -5.674e-5, -1.517e-4
1.285, -5.507e-5, -1.528e-4
1.295, -5.384e-5, -1.539e-4
1.305, -5.267e-5, -1.550e-4
1.315, -5.172e-5, -1.560e-4
1.325, -5.076e-5, -1.570e-4
1.335, -4.959e-5, -1.580e-4
1.345, -4.784e-5, -1.590e-4
1.355, -4.535e-5, -1.599e-4
1.365, -4.199e-5, -1.607e-4
1.375, -3.845e-5, -1.615e-4
1.385, -3.528e-5, -1.622e-4
1.395, -3.282e-5, -1.629e-4
1.405, -3.112e-5, -1.635e-4
1.415, -2.995e-5, -1.641e-4
1.425, -2.912e-5, -1.647e-4
1.435, -2.857e-5, -1.652e-4
1.445, -2.823e-5, -1.658e-4
1.455, -2.814e-5, -1.664e-4
1.465, -2.814e-5, -1.669e-4
1.475, -2.838e-5, -1.675e-4
1.485, -2.866e-5, -1.681e-4
1.495, -2.918e-5, -1.686e-4
1.505, -2.983e-5, -1.692e-4
1.515, -3.069e-5, -1.699e-4
1.525, -3.159e-5, -1.705e-4
1.535, -3.272e-5, -1.711e-4
1.545, -3.402e-5, -1.718e-4
1.555, -3.553e-5, -1.725e-4
1.565, -3.719e-5, -1.733e-4
1.575, -3.907e-5, -1.741e-4
1.585, -4.128e-5, -1.749e-4
1.595, -4.378e-5, -1.758e-4
1.595, -3.780e-5, -1.765e-4
1.585, -2.734e-5, -1.771e-4
1.575, -2.050e-5, -1.775e-4
1.565, -1.558e-5, -1.778e-4
1.555, -1.201e-5, -1.780e-4
1.545, -9.422e-6, -1.782e-4
1.535, -7.359e-6, -1.784e-4
1.525, -5.851e-6, -1.785e-4
1.515, -4.620e-6, -1.786e-4
1.505, -3.604e-6, -1.786e-4
1.495, -2.864e-6, -1.787e-4
1.485, -2.280e-6, -1.787e-4
1.475, -1.787e-6, -1.788e-4
1.465, -1.418e-6, -1.788e-4
1.455, -1.049e-6, -1.788e-4
1.445, -7.720e-7, -1.788e-4
1.435, -4.943e-7, -1.789e-4
1.425, -3.103e-7, -1.789e-4
1.415, -1.251e-7, -1.789e-4
1.405, -9.384e-8, -1.789e-4
1.395, 1.827e-7, -1.789e-4
1.385, 2.140e-7, -1.789e-4
1.375, 2.441e-7, -1.789e-4
1.365, 4.593e-7, -1.788e-4
1.355, 4.906e-7, -1.788e-4
1.345, 5.519e-7, -1.788e-4
1.335, 5.519e-7, -1.788e-4
1.325, 7.058e-7, -1.788e-4
1.315, 7.984e-7, -1.788e-4
1.305, 7.984e-7, -1.788e-4
1.295, 7.984e-7, -1.787e-4
1.285, 8.597e-7, -1.787e-4
1.275, 9.836e-7, -1.787e-4
1.265, 1.106e-6, -1.787e-4
1.255, 1.106e-6, -1.787e-4
1.245, 1.106e-6, -1.786e-4
1.235, 1.138e-6, -1.786e-4
1.225, 1.291e-6, -1.786e-4
1.215, 1.383e-6, -1.786e-4
1.205, 1.414e-6, -1.785e-4
1.195, 1.414e-6, -1.785e-4
1.185, 1.507e-6, -1.785e-4
1.175, 1.722e-6, -1.784e-4
1.165, 1.722e-6, -1.784e-4
1.155, 1.753e-6, -1.784e-4
1.145, 1.998e-6, -1.783e-4
1.135, 2.030e-6, -1.783e-4
1.125, 2.215e-6, -1.783e-4
1.115, 2.338e-6, -1.782e-4
1.105, 2.553e-6, -1.782e-4
1.095, 2.677e-6, -1.781e-4
1.085, 2.953e-6, -1.780e-4
1.075, 3.200e-6, -1.780e-4
1.065, 3.476e-6, -1.779e-4
1.055, 3.815e-6, -1.778e-4
1.045, 4.216e-6, -1.777e-4
1.035, 4.554e-6, -1.777e-4
1.025, 5.077e-6, -1.776e-4
1.015, 5.693e-6, -1.774e-4
1.005, 6.401e-6, -1.773e-4
0.995, 7.232e-6, -1.772e-4
0.985, 8.248e-6, -1.770e-4
0.975, 9.479e-6, -1.768e-4
0.965, 1.093e-5, -1.766e-4
0.955, 1.277e-5, -1.763e-4
0.945, 1.505e-5, -1.760e-4
0.935, 1.801e-5, -1.757e-4
0.925, 2.195e-5, -1.752e-4
0.915, 2.703e-5, -1.747e-4
0.905, 3.411e-5, -1.740e-4
0.895, 4.374e-5, -1.731e-4
0.885, 5.747e-5, -1.720e-4
0.875, 7.665e-5, -1.705e-4
0.865, 1.030e-4, -1.684e-4
0.855, 1.370e-4, -1.657e-4
0.845, 1.766e-4, -1.621e-4
0.835, 2.139e-4, -1.579e-4
0.825, 2.366e-4, -1.531e-4
0.815, 2.346e-4, -1.484e-4
0.805, 2.066e-4, -1.443e-4
0.795, 1.622e-4, -1.411e-4
0.785, 1.173e-4, -1.387e-4
0.775, 8.361e-5, -1.370e-4
0.765, 6.237e-5, -1.358e-4
0.755, 4.894e-5, -1.348e-4
0.745, 3.956e-5, -1.340e-4
0.735, 3.229e-5, -1.334e-4
0.725, 2.626e-5, -1.328e-4
0.715, 2.124e-5, -1.324e-4
0.705, 1.702e-5, -1.321e-4
0.695, 1.336e-5, -1.318e-4
0.685, 1.022e-5, -1.316e-4
0.675, 7.694e-6, -1.315e-4
0.665, 5.816e-6, -1.313e-4
0.655, 4.554e-6, -1.312e-4
0.645, 3.754e-6, -1.312e-4
0.635, 3.354e-6, -1.311e-4
0.625, 3.200e-6, -1.310e-4
0.615, 3.015e-6, -1.310e-4
0.605, 2.953e-6, -1.309e-4
0.595, 2.953e-6, -1.309e-4
0.585, 2.861e-6, -1.308e-4
0.575, 2.768e-6, -1.308e-4
0.565, 2.738e-6, -1.307e-4
0.555, 2.707e-6, -1.306e-4
0.545, 2.645e-6, -1.306e-4
0.535, 2.645e-6, -1.305e-4
0.525, 2.645e-6, -1.305e-4
0.515, 2.645e-6, -1.304e-4
0.505, 2.645e-6, -1.304e-4
0.495, 2.645e-6, -1.303e-4
0.485, 2.645e-6, -1.303e-4
0.475, 2.645e-6, -1.302e-4
0.465, 2.645e-6, -1.302e-4
0.455, 2.645e-6, -1.301e-4
0.445, 2.614e-6, -1.301e-4
0.435, 2.645e-6, -1.300e-4
0.425, 2.645e-6, -1.300e-4
0.415, 2.645e-6, -1.299e-4
0.405, 2.645e-6, -1.298e-4
0.395, 2.645e-6, -1.298e-4
0.385, 2.645e-6, -1.297e-4
0.375, 2.645e-6, -1.297e-4
0.365, 2.614e-6, -1.296e-4
0.355, 2.614e-6, -1.296e-4
0.345, 2.614e-6, -1.295e-4
0.335, 2.614e-6, -1.295e-4
0.325, 2.614e-6, -1.294e-4
0.315, 2.614e-6, -1.294e-4
0.305, 2.584e-6, -1.293e-4
0.295, 2.645e-6, -1.293e-4
0.285, 2.584e-6, -1.292e-4
0.275, 2.523e-6, -1.292e-4
0.265, 2.584e-6, -1.291e-4
0.255, 2.584e-6, -1.291e-4
0.245, 2.614e-6, -1.290e-4
0.235, 2.584e-6, -1.290e-4
0.225, 2.645e-6, -1.289e-4
0.215, 2.584e-6, -1.289e-4
0.205, 2.645e-6, -1.288e-4
0.195, 2.677e-6, -1.288e-4
0.185, 2.677e-6, -1.287e-4
0.175, 2.922e-6, -1.286e-4
0.165, 3.076e-6, -1.286e-4
0.155, 3.230e-6, -1.285e-4
0.145, 3.476e-6, -1.284e-4
0.135, 3.692e-6, -1.284e-4
0.125, 3.999e-6, -1.283e-4
0.115, 4.400e-6, -1.282e-4
0.105, 4.832e-6, -1.281e-4
0.095, 5.355e-6, -1.280e-4
0.085, 5.970e-6, -1.279e-4
0.075, 6.616e-6, -1.277e-4
0.065, 7.417e-6, -1.276e-4
0.055, 8.125e-6, -1.274e-4
0.045, 8.956e-6, -1.273e-4
0.035, 9.849e-6, -1.271e-4
0.025, 1.062e-5, -1.268e-4
0.015, 1.133e-5, -1.266e-4
0.005, 1.197e-5, -1.264e-4
0.005, 7.232e-6, -1.262e-4
0.015, 4.954e-6, -1.261e-4
0.025, 3.662e-6, -1.261e-4
0.035, 2.645e-6, -1.260e-4
0.045, 1.845e-6, -1.260e-4
0.055, 1.138e-6, -1.260e-4
0.065, 5.832e-7, -1.259e-4
0.075, 1.214e-7, -1.259e-4
0.085, -2.790e-7, -1.259e-4
0.095, -6.482e-7, -1.260e-4
0.105, -9.873e-7, -1.260e-4
0.115, -1.264e-6, -1.260e-4
0.125, -1.388e-6, -1.260e-4
0.135, -1.664e-6, -1.261e-4
0.145, -1.696e-6, -1.261e-4
0.155, -1.880e-6, -1.261e-4
0.165, -1.941e-6, -1.262e-4
0.175, -1.972e-6, -1.262e-4
0.185, -2.003e-6, -1.263e-4
0.195, -2.157e-6, -1.263e-4
0.205, -2.157e-6, -1.263e-4
0.215, -2.280e-6, -1.264e-4
0.225, -2.187e-6, -1.264e-4
0.235, -2.280e-6, -1.265e-4
0.245, -2.280e-6, -1.265e-4
0.255, -2.280e-6, -1.266e-4
0.265, -2.219e-6, -1.266e-4
0.275, -2.280e-6, -1.267e-4
0.285, -2.280e-6, -1.267e-4
0.295, -2.280e-6, -1.267e-4
0.305, -2.280e-6, -1.268e-4
0.315, -2.280e-6, -1.268e-4
0.325, -2.280e-6, -1.269e-4
0.335, -2.280e-6, -1.269e-4
0.345, -2.280e-6, -1.270e-4
0.355, -2.341e-6, -1.270e-4
0.365, -2.280e-6, -1.271e-4
0.375, -2.311e-6, -1.271e-4
0.385, -2.311e-6, -1.272e-4
0.395, -2.341e-6, -1.272e-4
0.405, -2.373e-6, -1.273e-4
0.415, -2.526e-6, -1.273e-4
0.425, -2.526e-6, -1.274e-4
0.435, -2.557e-6, -1.274e-4
0.445, -2.588e-6, -1.275e-4
0.455, -2.588e-6, -1.275e-4
0.465, -2.588e-6, -1.276e-4
0.475, -2.588e-6, -1.276e-4
0.485, -2.588e-6, -1.277e-4
0.495, -2.588e-6, -1.277e-4
0.505, -2.588e-6, -1.278e-4
0.515, -2.588e-6, -1.278e-4
0.525, -2.588e-6, -1.279e-4
0.535, -2.588e-6, -1.279e-4
0.545, -2.526e-6, -1.280e-4
0.555, -2.495e-6, -1.280e-4
0.565, -2.465e-6, -1.281e-4
0.575, -2.403e-6, -1.281e-4
0.585, -2.373e-6, -1.282e-4
0.595, -2.311e-6, -1.282e-4
0.605, -2.280e-6, -1.283e-4
0.615, -2.280e-6, -1.283e-4
0.625, -2.280e-6, -1.284e-4
0.635, -2.280e-6, -1.284e-4
0.645, -2.280e-6, -1.284e-4
0.655, -2.249e-6, -1.285e-4
0.665, -2.280e-6, -1.285e-4
0.675, -2.280e-6, -1.286e-4
0.685, -2.249e-6, -1.286e-4
0.695, -2.126e-6, -1.287e-4
0.705, -2.095e-6, -1.287e-4
0.715, -2.095e-6, -1.287e-4
0.725, -2.126e-6, -1.288e-4
0.735, -2.003e-6, -1.288e-4
0.745, -2.003e-6, -1.289e-4
0.755, -1.972e-6, -1.289e-4
0.765, -1.972e-6, -1.290e-4
0.775, -1.972e-6, -1.290e-4
0.785, -2.033e-6, -1.290e-4
0.795, -2.065e-6, -1.291e-4
0.805, -2.126e-6, -1.291e-4
0.815, -2.187e-6, -1.292e-4
0.825, -2.280e-6, -1.292e-4
0.835, -2.280e-6, -1.292e-4
0.845, -2.341e-6, -1.293e-4
0.855, -2.588e-6, -1.293e-4
0.865, -2.710e-6, -1.294e-4
0.875, -2.988e-6, -1.295e-4
0.885, -3.326e-6, -1.295e-4
0.895, -3.696e-6, -1.296e-4
0.905, -4.096e-6, -1.297e-4
0.915, -4.557e-6, -1.298e-4
0.925, -4.774e-6, -1.299e-4
0.935, -4.774e-6, -1.300e-4
0.945, -4.711e-6, -1.301e-4
0.955, -4.557e-6, -1.302e-4
0.965, -4.404e-6, -1.302e-4
0.975, -4.220e-6, -1.303e-4
0.985, -4.127e-6, -1.304e-4
0.995, -4.127e-6, -1.305e-4
1.005, -4.066e-6, -1.306e-4
1.015, -3.912e-6, -1.306e-4
1.025, -3.819e-6, -1.307e-4
1.035, -3.819e-6, -1.308e-4
1.045, -3.819e-6, -1.309e-4
1.055, -3.819e-6, -1.310e-4
1.065, -3.912e-6, -1.310e-4
1.075, -4.220e-6, -1.311e-4
1.085, -4.928e-6, -1.312e-4
1.095, -6.898e-6, -1.314e-4
1.105, -1.241e-5, -1.316e-4
1.115, -2.641e-5, -1.321e-4
1.125, -4.676e-5, -1.331e-4
1.135, -6.345e-5, -1.343e-4
1.145, -7.456e-5, -1.358e-4
1.155, -8.118e-5, -1.374e-4
1.165, -8.450e-5, -1.391e-4
1.175, -8.358e-5, -1.408e-4
1.185, -8.019e-5, -1.424e-4
1.195, -7.693e-5, -1.440e-4
1.205, -7.425e-5, -1.454e-4
1.215, -7.197e-5, -1.469e-4
1.225, -6.985e-5, -1.483e-4
1.235, -6.736e-5, -1.496e-4
1.245, -6.434e-5, -1.509e-4
1.255, -6.142e-5, -1.521e-4
1.265, -5.889e-5, -1.533e-4
1.275, -5.677e-5, -1.545e-4
1.285, -5.507e-5, -1.556e-4
1.295, -5.378e-5, -1.566e-4
1.305, -5.261e-5, -1.577e-4
1.315, -5.163e-5, -1.587e-4
1.325, -5.070e-5, -1.597e-4
1.335, -4.950e-5, -1.607e-4
1.345, -4.778e-5, -1.617e-4
1.355, -4.525e-5, -1.626e-4
1.365, -4.199e-5, -1.634e-4
1.375, -3.839e-5, -1.642e-4
1.385, -3.522e-5, -1.649e-4
1.395, -3.282e-5, -1.655e-4
1.405, -3.109e-5, -1.662e-4
1.415, -2.986e-5, -1.668e-4
1.425, -2.906e-5, -1.673e-4
1.435, -2.851e-5, -1.679e-4
1.445, -2.814e-5, -1.685e-4
1.455, -2.814e-5, -1.690e-4
1.465, -2.814e-5, -1.696e-4
1.475, -2.838e-5, -1.702e-4
1.485, -2.866e-5, -1.707e-4
1.495, -2.922e-5, -1.713e-4
1.505, -2.983e-5, -1.719e-4
1.515, -3.060e-5, -1.725e-4
1.525, -3.156e-5, -1.732e-4
1.535, -3.266e-5, -1.738e-4
1.545, -3.399e-5, -1.745e-4
1.555, -3.546e-5, -1.752e-4
1.565, -3.710e-5, -1.760e-4
1.575, -3.904e-5, -1.767e-4
1.585, -4.116e-5, -1.776e-4
1.595, -4.372e-5, -1.784e-4
1.595, -3.774e-5, -1.792e-4
1.585, -2.734e-5, -1.797e-4
1.575, -2.050e-5, -1.801e-4
1.565, -1.558e-5, -1.805e-4
1.555, -1.198e-5, -1.807e-4
1.545, -9.391e-6, -1.809e-4
1.535, -7.359e-6, -1.810e-4
1.525, -5.851e-6, -1.811e-4
1.515, -4.650e-6, -1.812e-4
1.505, -3.634e-6, -1.813e-4
1.495, -2.834e-6, -1.814e-4
1.485, -2.280e-6, -1.814e-4
1.475, -1.787e-6, -1.815e-4
1.465, -1.418e-6, -1.815e-4
1.455, -1.049e-6, -1.815e-4
1.445, -7.720e-7, -1.815e-4
1.435, -4.642e-7, -1.815e-4
1.425, -4.017e-7, -1.815e-4
1.415, -6.378e-8, -1.815e-4
1.405, -2.451e-9, -1.815e-4
1.395, 1.827e-7, -1.815e-4
1.385, 1.827e-7, -1.815e-4
1.375, 2.753e-7, -1.815e-4
1.365, 4.593e-7, -1.815e-4
1.355, 4.906e-7, -1.815e-4
1.345, 4.906e-7, -1.815e-4
1.335, 6.132e-7, -1.815e-4
1.325, 7.058e-7, -1.815e-4
1.315, 7.984e-7, -1.814e-4
1.305, 8.297e-7, -1.814e-4
1.295, 7.984e-7, -1.814e-4
1.285, 9.836e-7, -1.814e-4
1.275, 1.075e-6, -1.814e-4
1.265, 1.075e-6, -1.814e-4
1.255, 1.106e-6, -1.813e-4
1.245, 1.138e-6, -1.813e-4
1.235, 1.199e-6, -1.813e-4
1.225, 1.199e-6, -1.813e-4
1.215, 1.383e-6, -1.812e-4
1.205, 1.414e-6, -1.812e-4
1.195, 1.445e-6, -1.812e-4
1.185, 1.475e-6, -1.811e-4
1.175, 1.661e-6, -1.811e-4
1.165, 1.722e-6, -1.811e-4
1.155, 1.815e-6, -1.810e-4
1.145, 1.998e-6, -1.810e-4
1.135, 2.122e-6, -1.810e-4
1.125, 2.306e-6, -1.809e-4
1.115, 2.338e-6, -1.809e-4
1.105, 2.523e-6, -1.808e-4
1.095, 2.707e-6, -1.808e-4
1.085, 2.985e-6, -1.807e-4
1.075, 3.169e-6, -1.806e-4
1.065, 3.446e-6, -1.806e-4
1.055, 3.815e-6, -1.805e-4
1.045, 4.123e-6, -1.804e-4
1.035, 4.615e-6, -1.803e-4
1.025, 5.077e-6, -1.802e-4
1.015, 5.724e-6, -1.801e-4
1.005, 6.432e-6, -1.800e-4
0.995, 7.294e-6, -1.798e-4
0.985, 8.217e-6, -1.797e-4
0.975, 9.479e-6, -1.795e-4
0.965, 1.096e-5, -1.793e-4
0.955, 1.280e-5, -1.790e-4
0.945, 1.517e-5, -1.787e-4
0.935, 1.819e-5, -1.783e-4
0.925, 2.207e-5, -1.779e-4
0.915, 2.724e-5, -1.773e-4
0.905, 3.426e-5, -1.767e-4
0.895, 4.408e-5, -1.758e-4
0.885, 5.790e-5, -1.746e-4
0.875, 7.730e-5, -1.731e-4
0.865, 1.039e-4, -1.710e-4
0.855, 1.381e-4, -1.682e-4
0.845, 1.777e-4, -1.647e-4
0.835, 2.148e-4, -1.604e-4
0.825, 2.369e-4, -1.556e-4
0.815, 2.339e-4, -1.510e-4
0.805, 2.053e-4, -1.469e-4
0.795, 1.606e-4, -1.437e-4
0.785, 1.160e-4, -1.413e-4
0.775, 8.271e-5, -1.397e-4
0.765, 6.178e-5, -1.384e-4
0.755, 4.864e-5, -1.375e-4
0.745, 3.922e-5, -1.367e-4
0.735, 3.204e-5, -1.360e-4
0.725, 2.604e-5, -1.355e-4
0.715, 2.121e-5, -1.351e-4
0.705, 1.696e-5, -1.348e-4
0.695, 1.330e-5, -1.345e-4
0.685, 1.022e-5, -1.343e-4
0.675, 7.663e-6, -1.341e-4
0.665, 5.724e-6, -1.340e-4
0.655, 4.492e-6, -1.339e-4
0.645, 3.723e-6, -1.339e-4
0.635, 3.354e-6, -1.338e-4
0.625, 3.230e-6, -1.337e-4
0.615, 2.985e-6, -1.337e-4
0.605, 2.953e-6, -1.336e-4
0.595, 2.922e-6, -1.336e-4
0.585, 2.831e-6, -1.335e-4
0.575, 2.677e-6, -1.334e-4
0.565, 2.707e-6, -1.334e-4
0.555, 2.677e-6, -1.333e-4
0.545, 2.645e-6, -1.333e-4
0.535, 2.645e-6, -1.332e-4
0.525, 2.645e-6, -1.332e-4
0.515, 2.645e-6, -1.331e-4
0.505, 2.645e-6, -1.331e-4
0.495, 2.645e-6, -1.330e-4
0.485, 2.645e-6, -1.330e-4
0.475, 2.645e-6, -1.329e-4
0.465, 2.645e-6, -1.329e-4
0.455, 2.645e-6, -1.328e-4
0.445, 2.645e-6, -1.328e-4
0.435, 2.645e-6, -1.327e-4
0.425, 2.645e-6, -1.326e-4
0.415, 2.584e-6, -1.326e-4
0.405, 2.645e-6, -1.325e-4
0.395, 2.645e-6, -1.325e-4
0.385, 2.614e-6, -1.324e-4
0.375, 2.584e-6, -1.324e-4
0.365, 2.553e-6, -1.323e-4
0.355, 2.584e-6, -1.323e-4
0.345, 2.584e-6, -1.322e-4
0.335, 2.584e-6, -1.322e-4
0.325, 2.645e-6, -1.321e-4
0.315, 2.645e-6, -1.321e-4
0.305, 2.645e-6, -1.320e-4
0.295, 2.614e-6, -1.320e-4
0.285, 2.645e-6, -1.319e-4
0.275, 2.614e-6, -1.319e-4
0.265, 2.614e-6, -1.318e-4
0.255, 2.584e-6, -1.318e-4
0.245, 2.584e-6, -1.317e-4
0.235, 2.523e-6, -1.317e-4
0.225, 2.645e-6, -1.316e-4
0.215, 2.645e-6, -1.315e-4
0.205, 2.645e-6, -1.315e-4
0.195, 2.645e-6, -1.314e-4
0.185, 2.707e-6, -1.314e-4
0.175, 2.953e-6, -1.313e-4
0.165, 3.046e-6, -1.313e-4
0.155, 3.261e-6, -1.312e-4
0.145, 3.446e-6, -1.311e-4
0.135, 3.692e-6, -1.311e-4
0.125, 4.031e-6, -1.310e-4
0.115, 4.431e-6, -1.309e-4
0.105, 4.862e-6, -1.308e-4
0.095, 5.385e-6, -1.307e-4
0.085, 5.970e-6, -1.306e-4
0.075, 6.616e-6, -1.304e-4
0.065, 7.417e-6, -1.303e-4
0.055, 8.125e-6, -1.301e-4
0.045, 8.987e-6, -1.299e-4
0.035, 9.787e-6, -1.297e-4
0.025, 1.059e-5, -1.295e-4
0.015, 1.133e-5, -1.293e-4
0.005, 1.200e-5, -1.291e-4
0.005, 7.202e-6, -1.289e-4
0.015, 4.923e-6, -1.288e-4
0.025, 3.723e-6, -1.288e-4
0.035, 2.707e-6, -1.287e-4
0.045, 1.907e-6, -1.287e-4
0.055, 1.229e-6, -1.286e-4
0.065, 5.832e-7, -1.286e-4
0.075, 9.014e-8, -1.286e-4
0.085, -3.103e-7, -1.286e-4
0.095, -6.181e-7, -1.286e-4
0.105, -9.873e-7, -1.287e-4
0.115, -1.203e-6, -1.287e-4
0.125, -1.356e-6, -1.287e-4
0.135, -1.633e-6, -1.287e-4
0.145, -1.696e-6, -1.288e-4
0.155, -1.849e-6, -1.288e-4
0.165, -1.972e-6, -1.289e-4
0.175, -1.972e-6, -1.289e-4
0.185, -1.972e-6, -1.289e-4
0.195, -2.095e-6, -1.290e-4
0.205, -2.187e-6, -1.290e-4
0.215, -2.249e-6, -1.291e-4
0.225, -2.219e-6, -1.291e-4
0.235, -2.219e-6, -1.292e-4
0.245, -2.249e-6, -1.292e-4
0.255, -2.280e-6, -1.292e-4
0.265, -2.280e-6, -1.293e-4
0.275, -2.280e-6, -1.293e-4
0.285, -2.280e-6, -1.294e-4
0.295, -2.280e-6, -1.294e-4
0.305, -2.280e-6, -1.295e-4
0.315, -2.280e-6, -1.295e-4
0.325, -2.280e-6, -1.296e-4
0.335, -2.280e-6, -1.296e-4
0.345, -2.280e-6, -1.297e-4
0.355, -2.311e-6, -1.297e-4
0.365, -2.280e-6, -1.297e-4
0.375, -2.311e-6, -1.298e-4
0.385, -2.341e-6, -1.298e-4
0.395, -2.403e-6, -1.299e-4
0.405, -2.495e-6, -1.299e-4
0.415, -2.526e-6, -1.300e-4
0.425, -2.557e-6, -1.300e-4
0.435, -2.588e-6, -1.301e-4
0.445, -2.588e-6, -1.301e-4
0.455, -2.588e-6, -1.302e-4
0.465, -2.588e-6, -1.302e-4
0.475, -2.588e-6, -1.303e-4
0.485, -2.588e-6, -1.304e-4
0.495, -2.557e-6, -1.304e-4
0.505, -2.588e-6, -1.305e-4
0.515, -2.588e-6, -1.305e-4
0.525, -2.588e-6, -1.306e-4
0.535, -2.588e-6, -1.306e-4
0.545, -2.557e-6, -1.307e-4
0.555, -2.495e-6, -1.307e-4
0.565, -2.465e-6, -1.308e-4
0.575, -2.373e-6, -1.308e-4
0.585, -2.434e-6, -1.309e-4
0.595, -2.280e-6, -1.309e-4
0.605, -2.280e-6, -1.309e-4
0.615, -2.280e-6, -1.310e-4
0.625, -2.280e-6, -1.310e-4
0.635, -2.280e-6, -1.311e-4
0.645, -2.280e-6, -1.311e-4
0.655, -2.280e-6, -1.312e-4
0.665, -2.219e-6, -1.312e-4
0.675, -2.280e-6, -1.313e-4
0.685, -2.157e-6, -1.313e-4
0.695, -2.157e-6, -1.314e-4
0.705, -2.249e-6, -1.314e-4
0.715, -2.095e-6, -1.314e-4
0.725, -2.033e-6, -1.315e-4
0.735, -2.033e-6, -1.315e-4
0.745, -2.003e-6, -1.316e-4
0.755, -2.003e-6, -1.316e-4
0.765, -1.972e-6, -1.316e-4
0.775, -1.972e-6, -1.317e-4
0.785, -2.003e-6, -1.317e-4
0.795, -2.033e-6, -1.318e-4
0.805, -2.187e-6, -1.318e-4
0.815, -2.187e-6, -1.318e-4
0.825, -2.280e-6, -1.319e-4
0.835, -2.280e-6, -1.319e-4
0.845, -2.341e-6, -1.320e-4
0.855, -2.588e-6, -1.320e-4
0.865, -2.710e-6, -1.321e-4
0.875, -2.927e-6, -1.321e-4
0.885, -3.265e-6, -1.322e-4
0.895, -3.634e-6, -1.323e-4
0.905, -4.066e-6, -1.324e-4
0.915, -4.466e-6, -1.325e-4
0.925, -4.711e-6, -1.326e-4
0.935, -4.774e-6, -1.326e-4
0.945, -4.711e-6, -1.327e-4
0.955, -4.527e-6, -1.328e-4
0.965, -4.404e-6, -1.329e-4
0.975, -4.188e-6, -1.330e-4
0.985, -4.127e-6, -1.331e-4
0.995, -4.127e-6, -1.332e-4
1.005, -4.096e-6, -1.333e-4
1.015, -4.004e-6, -1.333e-4
1.025, -3.850e-6, -1.334e-4
1.035, -3.819e-6, -1.335e-4
1.045, -3.819e-6, -1.336e-4
1.055, -3.819e-6, -1.336e-4
1.065, -3.850e-6, -1.337e-4
1.075, -4.158e-6, -1.338e-4
1.085, -4.958e-6, -1.339e-4
1.095, -6.836e-6, -1.340e-4
1.105, -1.216e-5, -1.343e-4
1.115, -2.608e-5, -1.348e-4
1.125, -4.639e-5, -1.357e-4
1.135, -6.332e-5, -1.370e-4
1.145, -7.450e-5, -1.385e-4
1.155, -8.127e-5, -1.401e-4
1.165, -8.463e-5, -1.418e-4
1.175, -8.376e-5, -1.435e-4
1.185, -8.047e-5, -1.451e-4
1.195, -7.708e-5, -1.466e-4
1.205, -7.441e-5, -1.481e-4
1.215, -7.207e-5, -1.496e-4
1.225, -6.991e-5, -1.510e-4
1.235, -6.733e-5, -1.523e-4
1.245, -6.437e-5, -1.536e-4
1.255, -6.154e-5, -1.548e-4
1.265, -5.895e-5, -1.560e-4
1.275, -5.680e-5, -1.571e-4
1.285, -5.504e-5, -1.582e-4
1.295, -5.369e-5, -1.593e-4
1.305, -5.258e-5, -1.604e-4
1.315, -5.163e-5, -1.614e-4
1.325, -5.067e-5, -1.624e-4
1.335, -4.950e-5, -1.634e-4
1.345, -4.778e-5, -1.644e-4
1.355, -4.525e-5, -1.653e-4
1.365, -4.199e-5, -1.661e-4
1.375, -3.833e-5, -1.669e-4
1.385, -3.531e-5, -1.676e-4
1.395, -3.276e-5, -1.682e-4
1.405, -3.106e-5, -1.688e-4
1.415, -2.983e-5, -1.694e-4
1.425, -2.903e-5, -1.700e-4
1.435, -2.851e-5, -1.706e-4
1.445, -2.817e-5, -1.712e-4
1.455, -2.814e-5, -1.717e-4
1.465, -2.811e-5, -1.723e-4
1.475, -2.829e-5, -1.728e-4
1.485, -2.869e-5, -1.734e-4
1.495, -2.912e-5, -1.740e-4
1.505, -2.980e-5, -1.746e-4
1.515, -3.057e-5, -1.752e-4
1.525, -3.143e-5, -1.758e-4
1.535, -3.260e-5, -1.765e-4
1.545, -3.396e-5, -1.772e-4
1.555, -3.540e-5, -1.779e-4
1.565, -3.710e-5, -1.786e-4
1.575, -3.897e-5, -1.794e-4
1.585, -4.119e-5, -1.802e-4
1.595, -4.359e-5, -1.811e-4
1.595, -3.774e-5, -1.819e-4
1.585, -2.734e-5, -1.824e-4
1.575, -2.035e-5, -1.828e-4
1.565, -1.546e-5, -1.831e-4
1.555, -1.198e-5, -1.834e-4
1.545, -9.360e-6, -1.835e-4
1.535, -7.328e-6, -1.837e-4
1.525, -5.789e-6, -1.838e-4
1.515, -4.589e-6, -1.839e-4
1.505, -3.665e-6, -1.840e-4
1.495, -2.864e-6, -1.840e-4
1.485, -2.280e-6, -1.841e-4
1.475, -1.787e-6, -1.841e-4
1.465, -1.418e-6, -1.841e-4
1.455, -1.049e-6, -1.842e-4
1.445, -8.021e-7, -1.842e-4
1.435, -5.255e-7, -1.842e-4
1.425, -3.403e-7, -1.842e-4
1.415, -1.251e-7, -1.842e-4
1.405, -3.251e-8, -1.842e-4
1.395, 1.827e-7, -1.842e-4
1.385, 1.827e-7, -1.842e-4
1.375, 3.679e-7, -1.842e-4
1.365, 4.593e-7, -1.842e-4
1.355, 4.906e-7, -1.842e-4
1.345, 4.906e-7, -1.841e-4
1.335, 5.832e-7, -1.841e-4
1.325, 7.671e-7, -1.841e-4
1.315, 7.984e-7, -1.841e-4
1.305, 7.984e-7, -1.841e-4
1.295, 7.984e-7, -1.841e-4
1.285, 9.211e-7, -1.841e-4
1.275, 1.045e-6, -1.840e-4
1.265, 1.106e-6, -1.840e-4
1.255, 1.106e-6, -1.840e-4
1.245, 1.138e-6, -1.840e-4
1.235, 1.168e-6, -1.839e-4
1.225, 1.383e-6, -1.839e-4
1.215, 1.353e-6, -1.839e-4
1.205, 1.414e-6, -1.839e-4
1.195, 1.414e-6, -1.838e-4
1.185, 1.599e-6, -1.838e-4
1.175, 1.661e-6, -1.838e-4
1.165, 1.722e-6, -1.837e-4
1.155, 1.783e-6, -1.837e-4
1.145, 2.030e-6, -1.837e-4
1.135, 2.061e-6, -1.836e-4
1.125, 2.215e-6, -1.836e-4
1.115, 2.338e-6, -1.835e-4
1.105, 2.553e-6, -1.835e-4
1.095, 2.645e-6, -1.834e-4
1.085, 2.953e-6, -1.834e-4
1.075, 3.200e-6, -1.833e-4
1.065, 3.476e-6, -1.832e-4
1.055, 3.754e-6, -1.832e-4
1.045, 4.153e-6, -1.831e-4
1.035, 4.615e-6, -1.830e-4
1.025, 5.139e-6, -1.829e-4
1.015, 5.693e-6, -1.828e-4
1.005, 6.462e-6, -1.826e-4
0.995, 7.263e-6, -1.825e-4
0.985, 8.279e-6, -1.823e-4
0.975, 9.448e-6, -1.821e-4
0.965, 1.105e-5, -1.819e-4
0.955, 1.283e-5, -1.817e-4
0.945, 1.524e-5, -1.813e-4
0.935, 1.825e-5, -1.810e-4
0.925, 2.216e-5, -1.805e-4
0.915, 2.730e-5, -1.800e-4
0.905, 3.448e-5, -1.793e-4
0.895, 4.445e-5, -1.784e-4
0.885, 5.839e-5, -1.772e-4
0.875, 7.800e-5, -1.757e-4
0.865, 1.048e-4, -1.736e-4
0.855, 1.392e-4, -1.708e-4
0.845, 1.789e-4, -1.672e-4
0.835, 2.157e-4, -1.629e-4
0.825, 2.371e-4, -1.582e-4
0.815, 2.333e-4, -1.535e-4
0.805, 2.040e-4, -1.494e-4
0.795, 1.592e-4, -1.462e-4
0.785, 1.147e-4, -1.440e-4
0.775, 8.182e-5, -1.423e-4
0.765, 6.126e-5, -1.411e-4
0.755, 4.824e-5, -1.401e-4
0.745, 3.903e-5, -1.393e-4
0.735, 3.192e-5, -1.387e-4
0.725, 2.595e-5, -1.382e-4
0.715, 2.099e-5, -1.378e-4
0.705, 1.687e-5, -1.374e-4
0.695, 1.324e-5, -1.372e-4
0.685, 1.016e-5, -1.370e-4
0.675, 7.540e-6, -1.368e-4
0.665, 5.662e-6, -1.367e-4
0.655, 4.461e-6, -1.366e-4
0.645, 3.784e-6, -1.365e-4
0.635, 3.354e-6, -1.365e-4
0.625, 3.169e-6, -1.364e-4
0.615, 3.015e-6, -1.363e-4
0.605, 2.953e-6, -1.363e-4
0.595, 2.953e-6, -1.362e-4
0.585, 2.831e-6, -1.362e-4
0.575, 2.738e-6, -1.361e-4
0.565, 2.677e-6, -1.361e-4
0.555, 2.677e-6, -1.360e-4
0.545, 2.645e-6, -1.360e-4
0.535, 2.645e-6, -1.359e-4
0.525, 2.645e-6, -1.359e-4
0.515, 2.645e-6, -1.358e-4
0.505, 2.645e-6, -1.357e-4
0.495, 2.645e-6, -1.357e-4
0.485, 2.645e-6, -1.356e-4
0.475, 2.645e-6, -1.356e-4
0.465, 2.645e-6, -1.355e-4
0.455, 2.645e-6, -1.355e-4
0.445, 2.645e-6, -1.354e-4
0.435, 2.614e-6, -1.354e-4
0.425, 2.614e-6, -1.353e-4
0.415, 2.645e-6, -1.353e-4
0.405, 2.645e-6, -1.352e-4
0.395, 2.614e-6, -1.352e-4
0.385, 2.614e-6, -1.351e-4
0.375, 2.584e-6, -1.351e-4
0.365, 2.614e-6, -1.350e-4
0.355, 2.553e-6, -1.350e-4
0.345, 2.584e-6, -1.349e-4
0.335, 2.645e-6, -1.349e-4
0.325, 2.614e-6, -1.348e-4
0.315, 2.584e-6, -1.347e-4
0.305, 2.614e-6, -1.347e-4
0.295, 2.614e-6, -1.346e-4
0.285, 2.523e-6, -1.346e-4
0.275, 2.492e-6, -1.345e-4
0.265, 2.614e-6, -1.345e-4
0.255, 2.553e-6, -1.344e-4
0.245, 2.553e-6, -1.344e-4
0.235, 2.523e-6, -1.343e-4
0.225, 2.614e-6, -1.343e-4
0.215, 2.645e-6, -1.342e-4
0.205, 2.645e-6, -1.342e-4
0.195, 2.738e-6, -1.341e-4
0.185, 2.799e-6, -1.341e-4
0.175, 2.953e-6, -1.340e-4
0.165, 3.046e-6, -1.339e-4
0.155, 3.230e-6, -1.339e-4
0.145, 3.476e-6, -1.338e-4
0.135, 3.692e-6, -1.337e-4
0.125, 4.031e-6, -1.337e-4
0.115, 4.370e-6, -1.336e-4
0.105, 4.862e-6, -1.335e-4
0.095, 5.355e-6, -1.334e-4
0.085, 5.970e-6, -1.333e-4
0.075, 6.709e-6, -1.331e-4
0.065, 7.417e-6, -1.330e-4
0.055, 8.186e-6, -1.328e-4
0.045, 8.987e-6, -1.326e-4
0.035, 9.818e-6, -1.324e-4
0.025, 1.059e-5, -1.322e-4
0.015, 1.139e-5, -1.320e-4
0.005, 1.197e-5, -1.317e-4
0.005, 7.263e-6, -1.316e-4
0.015, 4.985e-6, -1.315e-4
0.025, 3.692e-6, -1.314e-4
0.035, 2.677e-6, -1.314e-4
0.045, 1.876e-6, -1.313e-4
0.055, 1.260e-6, -1.313e-4
0.065, 6.132e-7, -1.313e-4
0.075, 1.515e-7, -1.313e-4
0.085, -2.478e-7, -1.313e-4
0.095, -6.795e-7, -1.313e-4
0.105, -9.873e-7, -1.313e-4
0.115, -1.203e-6, -1.314e-4
0.125, -1.418e-6, -1.314e-4
0.135, -1.572e-6, -1.314e-4
0.145, -1.696e-6, -1.315e-4
0.155, -1.880e-6, -1.315e-4
0.165, -1.972e-6, -1.315e-4
0.175, -1.972e-6, -1.316e-4
0.185, -1.972e-6, -1.316e-4
0.195, -2.003e-6, -1.317e-4
0.205, -2.187e-6, -1.317e-4
0.215, -2.219e-6, -1.317e-4
0.225, -2.280e-6, -1.318e-4
0.235, -2.280e-6, -1.318e-4
0.245, -2.280e-6, -1.319e-4
0.255, -2.280e-6, -1.319e-4
0.265, -2.249e-6, -1.320e-4
0.275, -2.280e-6, -1.320e-4
0.285, -2.219e-6, -1.321e-4
0.295, -2.280e-6, -1.321e-4
0.305, -2.249e-6, -1.321e-4
0.315, -2.280e-6, -1.322e-4
0.325, -2.280e-6, -1.322e-4
0.335, -2.280e-6, -1.323e-4
0.345, -2.280e-6, -1.323e-4
0.355, -2.280e-6, -1.324e-4
0.365, -2.280e-6, -1.324e-4
0.375, -2.373e-6, -1.325e-4
0.385, -2.341e-6, -1.325e-4
0.395, -2.373e-6, -1.326e-4
0.405, -2.403e-6, -1.326e-4
0.415, -2.434e-6, -1.327e-4
0.425, -2.588e-6, -1.327e-4
0.435, -2.588e-6, -1.328e-4
0.445, -2.526e-6, -1.328e-4
0.455, -2.588e-6, -1.329e-4
0.465, -2.588e-6, -1.329e-4
0.475, -2.588e-6, -1.330e-4
0.485, -2.588e-6, -1.330e-4
0.495, -2.588e-6, -1.331e-4
0.505, -2.588e-6, -1.331e-4
0.515, -2.557e-6, -1.332e-4
0.525, -2.588e-6, -1.332e-4
0.535, -2.526e-6, -1.333e-4
0.545, -2.526e-6, -1.333e-4
0.555, -2.465e-6, -1.334e-4
0.565, -2.403e-6, -1.334e-4
0.575, -2.341e-6, -1.335e-4
0.585, -2.373e-6, -1.335e-4
0.595, -2.280e-6, -1.336e-4
0.605, -2.280e-6, -1.336e-4
0.615, -2.280e-6, -1.337e-4
0.625, -2.280e-6, -1.337e-4
0.635, -2.280e-6, -1.337e-4
0.645, -2.280e-6, -1.338e-4
0.655, -2.249e-6, -1.338e-4
0.665, -2.280e-6, -1.339e-4
0.675, -2.219e-6, -1.339e-4
0.685, -2.187e-6, -1.340e-4
0.695, -2.126e-6, -1.340e-4
0.705, -2.126e-6, -1.341e-4
0.715, -2.033e-6, -1.341e-4
0.725, -2.065e-6, -1.341e-4
0.735, -1.972e-6, -1.342e-4
0.745, -1.972e-6, -1.342e-4
0.755, -1.972e-6, -1.343e-4
0.765, -1.972e-6, -1.343e-4
0.775, -1.972e-6, -1.343e-4
0.785, -1.972e-6, -1.344e-4
0.795, -2.033e-6, -1.344e-4
0.805, -2.033e-6, -1.345e-4
0.815, -2.187e-6, -1.345e-4
0.825, -2.280e-6, -1.345e-4
0.835, -2.280e-6, -1.346e-4
0.845, -2.373e-6, -1.346e-4
0.855, -2.526e-6, -1.347e-4
0.865, -2.710e-6, -1.347e-4
0.875, -2.896e-6, -1.348e-4
0.885, -3.203e-6, -1.349e-4
0.895, -3.634e-6, -1.349e-4
0.905, -4.034e-6, -1.350e-4
0.915, -4.466e-6, -1.351e-4
0.925, -4.743e-6, -1.352e-4
0.935, -4.743e-6, -1.353e-4
0.945, -4.743e-6, -1.354e-4
0.955, -4.466e-6, -1.355e-4
0.965, -4.342e-6, -1.356e-4
0.975, -4.220e-6, -1.357e-4
0.985, -4.127e-6, -1.357e-4
0.995, -4.127e-6, -1.358e-4
1.005, -4.066e-6, -1.359e-4
1.015, -3.912e-6, -1.360e-4
1.025, -3.819e-6, -1.361e-4
1.035, -3.819e-6, -1.361e-4
1.045, -3.819e-6, -1.362e-4
1.055, -3.819e-6, -1.363e-4
1.065, -3.880e-6, -1.364e-4
1.075, -4.188e-6, -1.364e-4
1.085, -4.928e-6, -1.365e-4
1.095, -6.836e-6, -1.367e-4
1.105, -1.207e-5, -1.369e-4
1.115, -2.564e-5, -1.374e-4
1.125, -4.599e-5, -1.384e-4
1.135, -6.305e-5, -1.396e-4
1.145, -7.434e-5, -1.411e-4
1.155, -8.127e-5, -1.427e-4
1.165, -8.478e-5, -1.444e-4
1.175, -8.401e-5, -1.461e-4
1.185, -8.062e-5, -1.477e-4
1.195, -7.724e-5, -1.493e-4
1.205, -7.450e-5, -1.508e-4
1.215, -7.219e-5, -1.522e-4
1.225, -6.997e-5, -1.536e-4
1.235, -6.739e-5, -1.549e-4
1.245, -6.446e-5, -1.562e-4
1.255, -6.154e-5, -1.575e-4
1.265, -5.901e-5, -1.586e-4
1.275, -5.680e-5, -1.598e-4
1.285, -5.504e-5, -1.609e-4
1.295, -5.366e-5, -1.620e-4
1.305, -5.258e-5, -1.630e-4
1.315, -5.163e-5, -1.640e-4
1.325, -5.064e-5, -1.650e-4
1.335, -4.941e-5, -1.660e-4
1.345, -4.769e-5, -1.670e-4
1.355, -4.522e-5, -1.679e-4
1.365, -4.199e-5, -1.687e-4
1.375, -3.836e-5, -1.695e-4
1.385, -3.522e-5, -1.702e-4
1.395, -3.279e-5, -1.709e-4
1.405, -3.106e-5, -1.715e-4
1.415, -2.974e-5, -1.721e-4
1.425, -2.900e-5, -1.727e-4
1.435, -2.848e-5, -1.732e-4
1.445, -2.814e-5, -1.738e-4
1.455, -2.795e-5, -1.743e-4
1.465, -2.811e-5, -1.749e-4
1.475, -2.817e-5, -1.755e-4
1.485, -2.860e-5, -1.760e-4
1.495, -2.912e-5, -1.766e-4
1.505, -2.971e-5, -1.772e-4
1.515, -3.051e-5, -1.778e-4
1.525, -3.149e-5, -1.785e-4
1.535, -3.260e-5, -1.791e-4
1.545, -3.386e-5, -1.798e-4
1.555, -3.546e-5, -1.805e-4
1.565, -3.703e-5, -1.812e-4
1.575, -3.901e-5, -1.820e-4
1.585, -4.110e-5, -1.828e-4
1.595, -4.359e-5, -1.837e-4
1.595, -3.765e-5, -1.845e-4
1.585, -2.731e-5, -1.850e-4
1.575, -2.035e-5, -1.854e-4
1.565, -1.552e-5, -1.857e-4
1.555, -1.195e-5, -1.860e-4
1.545, -9.391e-6, -1.862e-4
1.535, -7.359e-6, -1.863e-4
1.525, -5.820e-6, -1.864e-4
1.515, -4.620e-6, -1.865e-4
1.505, -3.634e-6, -1.866e-4
1.495, -2.896e-6, -1.866e-4
1.485, -2.280e-6, -1.867e-4
1.475, -1.757e-6, -1.867e-4
1.465, -1.356e-6, -1.868e-4
1.455, -1.017e-6, -1.868e-4
1.445, -7.720e-7, -1.868e-4
1.435, -4.642e-7, -1.868e-4
1.425, -4.017e-7, -1.868e-4
1.415, -1.251e-7, -1.868e-4
1.405, -2.451e-9, -1.868e-4
1.395, 1.515e-7, -1.868e-4
1.385, 2.140e-7, -1.868e-4
1.375, 3.366e-7, -1.868e-4
1.365, 4.906e-7, -1.868e-4
1.355, 4.906e-7, -1.868e-4
1.345, 5.519e-7, -1.868e-4
1.335, 7.058e-7, -1.868e-4
1.325, 7.671e-7, -1.867e-4
1.315, 7.984e-7, -1.867e-4
1.305, 7.984e-7, -1.867e-4
1.295, 7.984e-7, -1.867e-4
1.285, 9.211e-7, -1.867e-4
1.275, 9.836e-7, -1.866e-4
1.265, 1.106e-6, -1.866e-4
1.255, 1.106e-6, -1.866e-4
1.245, 1.138e-6, -1.866e-4
1.235, 1.168e-6, -1.866e-4
1.225, 1.321e-6, -1.865e-4
1.215, 1.383e-6, -1.865e-4
1.205, 1.414e-6, -1.865e-4
1.195, 1.445e-6, -1.864e-4
1.185, 1.599e-6, -1.864e-4
1.175, 1.691e-6, -1.864e-4
1.165, 1.722e-6, -1.863e-4
1.155, 1.845e-6, -1.863e-4
1.145, 1.937e-6, -1.863e-4
1.135, 2.061e-6, -1.862e-4
1.125, 2.306e-6, -1.862e-4
1.115, 2.338e-6, -1.861e-4
1.105, 2.553e-6, -1.861e-4
1.095, 2.707e-6, -1.860e-4
1.085, 2.953e-6, -1.860e-4
1.075, 3.261e-6, -1.859e-4
1.065, 3.508e-6, -1.858e-4
1.055, 3.846e-6, -1.858e-4
1.045, 4.123e-6, -1.857e-4
1.035, 4.678e-6, -1.856e-4
1.025, 5.139e-6, -1.855e-4
1.015, 5.785e-6, -1.854e-4
1.005, 6.432e-6, -1.852e-4
0.995, 7.324e-6, -1.851e-4
0.985, 8.340e-6, -1.849e-4
0.975, 9.572e-6, -1.847e-4
0.965, 1.102e-5, -1.845e-4
0.955, 1.287e-5, -1.843e-4
0.945, 1.530e-5, -1.840e-4
0.935, 1.831e-5, -1.836e-4
0.925, 2.229e-5, -1.831e-4
0.915, 2.758e-5, -1.826e-4
0.905, 3.472e-5, -1.819e-4
0.895, 4.470e-5, -1.810e-4
0.885, 5.886e-5, -1.798e-4
0.875, 7.859e-5, -1.782e-4
0.865, 1.057e-4, -1.761e-4
0.855, 1.403e-4, -1.733e-4
0.845, 1.800e-4, -1.697e-4
0.835, 2.164e-4, -1.654e-4
0.825, 2.372e-4, -1.607e-4
0.815, 2.327e-4, -1.560e-4
0.805, 2.026e-4, -1.520e-4
0.795, 1.577e-4, -1.488e-4
0.785, 1.134e-4, -1.465e-4
0.775, 8.105e-5, -1.449e-4
0.765, 6.083e-5, -1.437e-4
0.755, 4.790e-5, -1.427e-4
0.745, 3.882e-5, -1.420e-4
0.735, 3.167e-5, -1.413e-4
0.725, 2.576e-5, -1.408e-4
0.715, 2.093e-5, -1.404e-4
0.705, 1.674e-5, -1.401e-4
0.695, 1.314e-5, -1.398e-4
0.685, 1.006e-5, -1.396e-4
0.675, 7.509e-6, -1.394e-4
0.665, 5.631e-6, -1.393e-4
0.655, 4.431e-6, -1.392e-4
0.645, 3.692e-6, -1.392e-4
0.635, 3.354e-6, -1.391e-4
0.625, 3.169e-6, -1.390e-4
0.615, 2.953e-6, -1.390e-4
0.605, 2.953e-6, -1.389e-4
0.595, 2.922e-6, -1.389e-4
0.585, 2.799e-6, -1.388e-4
0.575, 2.707e-6, -1.387e-4
0.565, 2.707e-6, -1.387e-4
0.555, 2.677e-6, -1.386e-4
0.545, 2.645e-6, -1.386e-4
0.535, 2.645e-6, -1.385e-4
0.525, 2.645e-6, -1.385e-4
0.515, 2.645e-6, -1.384e-4
0.505, 2.645e-6, -1.384e-4
0.495, 2.645e-6, -1.383e-4
0.485, 2.645e-6, -1.383e-4
0.475, 2.645e-6, -1.382e-4
0.465, 2.645e-6, -1.382e-4
0.455, 2.645e-6, -1.381e-4
0.445, 2.645e-6, -1.381e-4
0.435, 2.645e-6, -1.380e-4
0.425, 2.614e-6, -1.380e-4
0.415, 2.584e-6, -1.379e-4
0.405, 2.645e-6, -1.378e-4
0.395, 2.614e-6, -1.378e-4
0.385, 2.614e-6, -1.377e-4
0.375, 2.553e-6, -1.377e-4
0.365, 2.614e-6, -1.376e-4
0.355, 2.584e-6, -1.376e-4
0.345, 2.584e-6, -1.375e-4
0.335, 2.614e-6, -1.375e-4
0.325, 2.553e-6, -1.374e-4
0.315, 2.584e-6, -1.374e-4
0.305, 2.614e-6, -1.373e-4
0.295, 2.614e-6, -1.373e-4
0.285, 2.645e-6, -1.372e-4
0.275, 2.584e-6, -1.372e-4
0.265, 2.523e-6, -1.371e-4
0.255, 2.460e-6, -1.371e-4
0.245, 2.523e-6, -1.370e-4
0.235, 2.523e-6, -1.370e-4
0.225, 2.584e-6, -1.369e-4
0.215, 2.645e-6, -1.369e-4
0.205, 2.645e-6, -1.368e-4
0.195, 2.645e-6, -1.368e-4
0.185, 2.738e-6, -1.367e-4
0.175, 2.922e-6, -1.366e-4
0.165, 2.953e-6, -1.366e-4
0.155, 3.261e-6, -1.365e-4
0.145, 3.508e-6, -1.365e-4
0.135, 3.723e-6, -1.364e-4
0.125, 3.999e-6, -1.363e-4
0.115, 4.461e-6, -1.362e-4
0.105, 4.893e-6, -1.361e-4
0.095, 5.447e-6, -1.360e-4
0.085, 6.000e-6, -1.359e-4
0.075, 6.678e-6, -1.357e-4
0.065, 7.448e-6, -1.356e-4
0.055, 8.217e-6, -1.354e-4
0.045, 9.079e-6, -1.353e-4
0.035, 9.849e-6, -1.351e-4
0.025, 1.068e-5, -1.348e-4
0.015, 1.136e-5, -1.346e-4
0.005, 1.203e-5, -1.344e-4
0.005, 7.263e-6, -1.342e-4
0.015, 5.016e-6, -1.341e-4
0.025, 3.723e-6, -1.341e-4
0.035, 2.677e-6, -1.340e-4
0.045, 1.907e-6, -1.340e-4
0.055, 1.199e-6, -1.339e-4
0.065, 6.445e-7, -1.339e-4
0.075, 1.515e-7, -1.339e-4
0.085, -2.790e-7, -1.339e-4
0.095, -6.482e-7, -1.339e-4
0.105, -9.260e-7, -1.340e-4
0.115, -1.171e-6, -1.340e-4
0.125, -1.388e-6, -1.340e-4
0.135, -1.603e-6, -1.340e-4
0.145, -1.664e-6, -1.341e-4
0.155, -1.849e-6, -1.341e-4
0.165, -1.972e-6, -1.342e-4
0.175, -1.972e-6, -1.342e-4
0.185, -1.972e-6, -1.342e-4
0.195, -2.126e-6, -1.343e-4
0.205, -2.187e-6, -1.343e-4
0.215, -2.219e-6, -1.344e-4
0.225, -2.249e-6, -1.344e-4
0.235, -2.249e-6, -1.345e-4
0.245, -2.280e-6, -1.345e-4
0.255, -2.249e-6, -1.345e-4
0.265, -2.280e-6, -1.346e-4
0.275, -2.280e-6, -1.346e-4
0.285, -2.249e-6, -1.347e-4
0.295, -2.280e-6, -1.347e-4
0.305, -2.280e-6, -1.348e-4
0.315, -2.280e-6, -1.348e-4
0.325, -2.280e-6, -1.349e-4
0.335, -2.280e-6, -1.349e-4
0.345, -2.280e-6, -1.350e-4
0.355, -2.280e-6, -1.350e-4
0.365, -2.280e-6, -1.350e-4
0.375, -2.311e-6, -1.351e-4
0.385, -2.311e-6, -1.351e-4
0.395, -2.373e-6, -1.352e-4
0.405, -2.434e-6, -1.352e-4
0.415, -2.465e-6, -1.353e-4
0.425, -2.557e-6, -1.353e-4
0.435, -2.557e-6, -1.354e-4
0.445, -2.588e-6, -1.354e-4
0.455, -2.588e-6, -1.355e-4
0.465, -2.588e-6, -1.355e-4
0.475, -2.588e-6, -1.356e-4
0.485, -2.588e-6, -1.356e-4
0.495, -2.588e-6, -1.357e-4
0.505, -2.588e-6, -1.357e-4
0.515, -2.588e-6, -1.358e-4
0.525, -2.588e-6, -1.359e-4
0.535, -2.557e-6, -1.359e-4
0.545, -2.588e-6, -1.360e-4
0.555, -2.495e-6, -1.360e-4
0.565, -2.434e-6, -1.361e-4
0.575, -2.403e-6, -1.361e-4
0.585, -2.311e-6, -1.361e-4
0.595, -2.280e-6, -1.362e-4
0.605, -2.280e-6, -1.362e-4
0.615, -2.280e-6, -1.363e-4
0.625, -2.280e-6, -1.363e-4
0.635, -2.280e-6, -1.364e-4
0.645, -2.280e-6, -1.364e-4
0.655, -2.280e-6, -1.365e-4
0.665, -2.280e-6, -1.365e-4
0.675, -2.280e-6, -1.366e-4
0.685, -2.219e-6, -1.366e-4
0.695, -2.095e-6, -1.366e-4
0.705, -2.033e-6, -1.367e-4
0.715, -1.972e-6, -1.367e-4
0.725, -1.972e-6, -1.368e-4
0.735, -2.033e-6, -1.368e-4
0.745, -1.972e-6, -1.368e-4
0.755, -1.972e-6, -1.369e-4
0.765, -2.003e-6, -1.369e-4
0.775, -1.972e-6, -1.370e-4
0.785, -2.003e-6, -1.370e-4
0.795, -2.033e-6, -1.370e-4
0.805, -2.065e-6, -1.371e-4
0.815, -2.187e-6, -1.371e-4
0.825, -2.249e-6, -1.372e-4
0.835, -2.280e-6, -1.372e-4
0.845, -2.311e-6, -1.373e-4
0.855, -2.557e-6, -1.373e-4
0.865, -2.680e-6, -1.374e-4
0.875, -2.957e-6, -1.374e-4
0.885, -3.235e-6, -1.375e-4
0.895, -3.543e-6, -1.376e-4
0.905, -4.004e-6, -1.376e-4
0.915, -4.404e-6, -1.377e-4
0.925, -4.743e-6, -1.378e-4
0.935, -4.743e-6, -1.379e-4
0.945, -4.681e-6, -1.380e-4
0.955, -4.496e-6, -1.381e-4
0.965, -4.342e-6, -1.382e-4
0.975, -4.158e-6, -1.383e-4
0.985, -4.127e-6, -1.384e-4
0.995, -4.127e-6, -1.384e-4
1.005, -4.127e-6, -1.385e-4
1.015, -4.034e-6, -1.386e-4
1.025, -3.912e-6, -1.387e-4
1.035, -3.819e-6, -1.388e-4
1.045, -3.819e-6, -1.388e-4
1.055, -3.819e-6, -1.389e-4
1.065, -3.912e-6, -1.390e-4
1.075, -4.127e-6, -1.391e-4
1.085, -4.897e-6, -1.392e-4
1.095, -6.805e-6, -1.393e-4
1.105, -1.185e-5, -1.395e-4
1.115, -2.528e-5, -1.400e-4
1.125, -4.556e-5, -1.410e-4
1.135, -6.277e-5, -1.422e-4
1.145, -7.434e-5, -1.437e-4
1.155, -8.133e-5, -1.453e-4
1.165, -8.493e-5, -1.470e-4
1.175, -8.426e-5, -1.487e-4
1.185, -8.087e-5, -1.503e-4
1.195, -7.748e-5, -1.519e-4
1.205, -7.462e-5, -1.534e-4
1.215, -7.231e-5, -1.548e-4
1.225, -7.000e-5, -1.562e-4
1.235, -6.757e-5, -1.576e-4
1.245, -6.462e-5, -1.589e-4
1.255, -6.163e-5, -1.601e-4
1.265, -5.895e-5, -1.613e-4
1.275, -5.680e-5, -1.624e-4
1.285, -5.507e-5, -1.635e-4
1.295, -5.366e-5, -1.646e-4
1.305, -5.252e-5, -1.656e-4
1.315, -5.157e-5, -1.667e-4
1.325, -5.061e-5, -1.677e-4
1.335, -4.941e-5, -1.687e-4
1.345, -4.772e-5, -1.696e-4
1.355, -4.522e-5, -1.705e-4
1.365, -4.196e-5, -1.714e-4
1.375, -3.833e-5, -1.721e-4
1.385, -3.519e-5, -1.728e-4
1.395, -3.269e-5, -1.735e-4
1.405, -3.097e-5, -1.741e-4
1.415, -2.974e-5, -1.747e-4
1.425, -2.894e-5, -1.753e-4
1.435, -2.838e-5, -1.759e-4
1.445, -2.808e-5, -1.764e-4
1.455, -2.795e-5, -1.770e-4
1.465, -2.808e-5, -1.775e-4
1.475, -2.820e-5, -1.781e-4
1.485, -2.857e-5, -1.787e-4
1.495, -2.906e-5, -1.792e-4
1.505, -2.968e-5, -1.798e-4
1.515, -3.051e-5, -1.805e-4
1.525, -3.143e-5, -1.811e-4
1.535, -3.257e-5, -1.817e-4
1.545, -3.386e-5, -1.824e-4
1.555, -3.531e-5, -1.831e-4
1.565, -3.697e-5, -1.839e-4
1.575, -3.888e-5, -1.846e-4
1.585, -4.110e-5, -1.855e-4
1.595, -4.353e-5, -1.863e-4
1.595, -3.762e-5, -1.871e-4
1.585, -2.731e-5, -1.876e-4
1.575, -2.029e-5, -1.880e-4
1.565, -1.546e-5, -1.883e-4
1.555, -1.198e-5, -1.886e-4
1.545, -9.360e-6, -1.888e-4
1.535, -7.328e-6, -1.889e-4
1.525, -5.789e-6, -1.890e-4
1.515, -4.620e-6, -1.891e-4
1.505, -3.696e-6, -1.892e-4
1.495, -2.864e-6, -1.893e-4
1.485, -2.187e-6, -1.893e-4
1.475, -1.787e-6, -1.893e-4
1.465, -1.418e-6, -1.894e-4
1.455, -1.017e-6, -1.894e-4
1.445, -7.095e-7, -1.894e-4
1.435, -4.642e-7, -1.894e-4
1.425, -3.716e-7, -1.894e-4
1.415, -1.251e-7, -1.894e-4
1.405, -3.251e-8, -1.894e-4
1.395, 1.827e-7, -1.894e-4
1.385, 2.140e-7, -1.894e-4
1.375, 3.980e-7, -1.894e-4
1.365, 4.906e-7, -1.894e-4
1.355, 4.906e-7, -1.894e-4
1.345, 5.218e-7, -1.894e-4
1.335, 6.132e-7, -1.894e-4
1.325, 7.058e-7, -1.893e-4
1.315, 7.984e-7, -1.893e-4
1.305, 7.984e-7, -1.893e-4
1.295, 7.984e-7, -1.893e-4
1.285, 8.910e-7, -1.893e-4
1.275, 1.014e-6, -1.893e-4
1.265, 1.075e-6, -1.892e-4
1.255, 1.106e-6, -1.892e-4
1.245, 1.106e-6, -1.892e-4
1.235, 1.168e-6, -1.892e-4
1.225, 1.260e-6, -1.891e-4
1.215, 1.414e-6, -1.891e-4
1.205, 1.414e-6, -1.891e-4
1.195, 1.445e-6, -1.891e-4
1.185, 1.475e-6, -1.890e-4
1.175, 1.691e-6, -1.890e-4
1.165, 1.753e-6, -1.890e-4
1.155, 1.783e-6, -1.889e-4
1.145, 1.968e-6, -1.889e-4
1.135, 2.030e-6, -1.888e-4
1.125, 2.245e-6, -1.888e-4
1.115, 2.369e-6, -1.887e-4
1.105, 2.584e-6, -1.887e-4
1.095, 2.707e-6, -1.886e-4
1.085, 2.922e-6, -1.886e-4
1.075, 3.169e-6, -1.885e-4
1.065, 3.476e-6, -1.885e-4
1.055, 3.815e-6, -1.884e-4
1.045, 4.185e-6, -1.883e-4
1.035, 4.615e-6, -1.882e-4
1.025, 5.139e-6, -1.881e-4
1.015, 5.755e-6, -1.880e-4
1.005, 6.462e-6, -1.879e-4
0.995, 7.324e-6, -1.877e-4
0.985, 8.310e-6, -1.875e-4
0.975, 9.572e-6, -1.873e-4
0.965, 1.108e-5, -1.871e-4
0.955, 1.293e-5, -1.869e-4
0.945, 1.542e-5, -1.866e-4
0.935, 1.841e-5, -1.862e-4
0.925, 2.241e-5, -1.857e-4
0.915, 2.764e-5, -1.852e-4
0.905, 3.500e-5, -1.845e-4
0.895, 4.497e-5, -1.836e-4
0.885, 5.926e-5, -1.824e-4
0.875, 7.927e-5, -1.808e-4
0.865, 1.066e-4, -1.787e-4
0.855, 1.413e-4, -1.759e-4
0.845, 1.810e-4, -1.722e-4
0.835, 2.172e-4, -1.679e-4
0.825, 2.373e-4, -1.632e-4
0.815, 2.321e-4, -1.585e-4
0.805, 2.014e-4, -1.545e-4
0.795, 1.562e-4, -1.514e-4
0.785, 1.123e-4, -1.491e-4
0.775, 8.016e-5, -1.475e-4
0.765, 6.024e-5, -1.463e-4
0.755, 4.756e-5, -1.454e-4
0.745, 3.854e-5, -1.446e-4
0.735, 3.149e-5, -1.440e-4
0.725, 2.561e-5, -1.434e-4
0.715, 2.084e-5, -1.430e-4
0.705, 1.662e-5, -1.427e-4
0.695, 1.302e-5, -1.424e-4
0.685, 9.941e-6, -1.422e-4
0.675, 7.478e-6, -1.421e-4
0.665, 5.570e-6, -1.420e-4
0.655, 4.461e-6, -1.419e-4
0.645, 3.723e-6, -1.418e-4
0.635, 3.322e-6, -1.417e-4
0.625, 3.169e-6, -1.417e-4
0.615, 2.953e-6, -1.416e-4
0.605, 2.953e-6, -1.416e-4
0.595, 2.861e-6, -1.415e-4
0.585, 2.738e-6, -1.414e-4
0.575, 2.677e-6, -1.414e-4
0.565, 2.707e-6, -1.413e-4
0.555, 2.677e-6, -1.413e-4
0.545, 2.645e-6, -1.412e-4
0.535, 2.645e-6, -1.412e-4
0.525, 2.645e-6, -1.411e-4
0.515, 2.645e-6, -1.411e-4
0.505, 2.645e-6, -1.410e-4
0.495, 2.645e-6, -1.410e-4
0.485, 2.645e-6, -1.409e-4
0.475, 2.645e-6, -1.409e-4
0.465, 2.645e-6, -1.408e-4
0.455, 2.645e-6, -1.408e-4
0.445, 2.645e-6, -1.407e-4
0.435, 2.645e-6, -1.407e-4
0.425, 2.645e-6, -1.406e-4
0.415, 2.584e-6, -1.405e-4
0.405, 2.645e-6, -1.405e-4
0.395, 2.584e-6, -1.404e-4
0.385, 2.584e-6, -1.404e-4
0.375, 2.614e-6, -1.403e-4
0.365, 2.553e-6, -1.403e-4
0.355, 2.645e-6, -1.402e-4
0.345, 2.584e-6, -1.402e-4
0.335, 2.523e-6, -1.401e-4
0.325, 2.614e-6, -1.401e-4
0.315, 2.614e-6, -1.400e-4
0.305, 2.584e-6, -1.400e-4
0.295, 2.553e-6, -1.399e-4
0.285, 2.584e-6, -1.399e-4
0.275, 2.614e-6, -1.398e-4
0.265, 2.553e-6, -1.398e-4
0.255, 2.584e-6, -1.397e-4
0.245, 2.523e-6, -1.397e-4
0.235, 2.523e-6, -1.396e-4
0.225, 2.523e-6, -1.396e-4
0.215, 2.645e-6, -1.395e-4
0.205, 2.645e-6, -1.395e-4
0.195, 2.645e-6, -1.394e-4
0.185, 2.768e-6, -1.394e-4
0.175, 2.953e-6, -1.393e-4
0.165, 2.985e-6, -1.392e-4
0.155, 3.261e-6, -1.392e-4
0.145, 3.446e-6, -1.391e-4
0.135, 3.692e-6, -1.390e-4
0.125, 4.092e-6, -1.389e-4
0.115, 4.400e-6, -1.389e-4
0.105, 4.923e-6, -1.388e-4
0.095, 5.416e-6, -1.387e-4
0.085, 6.032e-6, -1.385e-4
0.075, 6.740e-6, -1.384e-4
0.065, 7.448e-6, -1.382e-4
0.055, 8.310e-6, -1.381e-4
0.045, 8.987e-6, -1.379e-4
0.035, 9.880e-6, -1.377e-4
0.025, 1.068e-5, -1.375e-4
0.015, 1.142e-5, -1.373e-4
0.005, 1.207e-5, -1.370e-4
0.005, 7.324e-6, -1.369e-4
0.015, 5.016e-6, -1.368e-4
0.025, 3.723e-6, -1.367e-4
0.035, 2.738e-6, -1.366e-4
0.045, 1.876e-6, -1.366e-4
0.055, 1.229e-6, -1.366e-4
0.065, 6.445e-7, -1.366e-4
0.075, 1.515e-7, -1.366e-4
0.085, -2.478e-7, -1.366e-4
0.095, -6.482e-7, -1.366e-4
0.105, -9.873e-7, -1.366e-4
0.115, -1.171e-6, -1.366e-4
0.125, -1.418e-6, -1.367e-4
0.135, -1.664e-6, -1.367e-4
0.145, -1.664e-6, -1.367e-4
0.155, -1.880e-6, -1.368e-4
0.165, -1.972e-6, -1.368e-4
0.175, -1.972e-6, -1.368e-4
0.185, -2.033e-6, -1.369e-4
0.195, -2.187e-6, -1.369e-4
0.205, -2.157e-6, -1.370e-4
0.215, -2.187e-6, -1.370e-4
0.225, -2.157e-6, -1.371e-4
0.235, -2.249e-6, -1.371e-4
0.245, -2.249e-6, -1.371e-4
0.255, -2.249e-6, -1.372e-4
0.265, -2.249e-6, -1.372e-4
0.275, -2.249e-6, -1.373e-4
0.285, -2.280e-6, -1.373e-4
0.295, -2.280e-6, -1.374e-4
0.305, -2.280e-6, -1.374e-4
0.315, -2.280e-6, -1.375e-4
0.325, -2.280e-6, -1.375e-4
0.335, -2.280e-6, -1.376e-4
0.345, -2.280e-6, -1.376e-4
0.355, -2.280e-6, -1.376e-4
0.365, -2.280e-6, -1.377e-4
0.375, -2.341e-6, -1.377e-4
0.385, -2.311e-6, -1.378e-4
0.395, -2.373e-6, -1.378e-4
0.405, -2.373e-6, -1.379e-4
0.415, -2.495e-6, -1.379e-4
0.425, -2.465e-6, -1.380e-4
0.435, -2.557e-6, -1.380e-4
0.445, -2.526e-6, -1.381e-4
0.455, -2.588e-6, -1.381e-4
0.465, -2.588e-6, -1.382e-4
0.475, -2.557e-6, -1.382e-4
0.485, -2.588e-6, -1.383e-4
0.495, -2.588e-6, -1.383e-4
0.505, -2.557e-6, -1.384e-4
0.515, -2.588e-6, -1.384e-4
0.525, -2.557e-6, -1.385e-4
0.535, -2.526e-6, -1.385e-4
0.545, -2.495e-6, -1.386e-4
0.555, -2.495e-6, -1.386e-4
0.565, -2.434e-6, -1.387e-4
0.575, -2.373e-6, -1.387e-4
0.585, -2.311e-6, -1.388e-4
0.595, -2.280e-6, -1.388e-4
0.605, -2.280e-6, -1.389e-4
0.615, -2.280e-6, -1.389e-4
0.625, -2.280e-6, -1.390e-4
0.635, -2.280e-6, -1.390e-4
0.645, -2.280e-6, -1.391e-4
0.655, -2.280e-6, -1.391e-4
0.665, -2.219e-6, -1.391e-4
0.675, -2.249e-6, -1.392e-4
0.685, -2.157e-6, -1.392e-4
0.695, -2.157e-6, -1.393e-4
0.705, -2.157e-6, -1.393e-4
0.715, -2.003e-6, -1.394e-4
0.725, -1.972e-6, -1.394e-4
0.735, -1.972e-6, -1.394e-4
0.745, -2.003e-6, -1.395e-4
0.755, -1.972e-6, -1.395e-4
0.765, -2.003e-6, -1.396e-4
0.775, -1.972e-6, -1.396e-4
0.785, -1.972e-6, -1.396e-4
0.795, -2.003e-6, -1.397e-4
0.805, -2.065e-6, -1.397e-4
0.815, -2.219e-6, -1.398e-4
0.825, -2.280e-6, -1.398e-4
0.835, -2.280e-6, -1.399e-4
0.845, -2.341e-6, -1.399e-4
0.855, -2.557e-6, -1.400e-4
0.865, -2.649e-6, -1.400e-4
0.875, -2.896e-6, -1.401e-4
0.885, -3.172e-6, -1.401e-4
0.895, -3.573e-6, -1.402e-4
0.905, -3.973e-6, -1.403e-4
0.915, -4.373e-6, -1.404e-4
0.925, -4.711e-6, -1.405e-4
0.935, -4.743e-6, -1.406e-4
0.945, -4.650e-6, -1.406e-4
0.955, -4.496e-6, -1.407e-4
0.965, -4.435e-6, -1.408e-4
0.975, -4.281e-6, -1.409e-4
0.985, -4.127e-6, -1.410e-4
0.995, -4.127e-6, -1.411e-4
1.005, -4.096e-6, -1.412e-4
1.015, -4.034e-6, -1.412e-4
1.025, -3.912e-6, -1.413e-4
1.035, -3.850e-6, -1.414e-4
1.045, -3.819e-6, -1.415e-4
1.055, -3.819e-6, -1.415e-4
1.065, -3.819e-6, -1.416e-4
1.075, -4.250e-6, -1.417e-4
1.085, -4.865e-6, -1.418e-4
1.095, -6.775e-6, -1.419e-4
1.105, -1.170e-5, -1.422e-4
1.115, -2.497e-5, -1.427e-4
1.125, -4.522e-5, -1.436e-4
1.135, -6.265e-5, -1.448e-4
1.145, -7.434e-5, -1.463e-4
1.155, -8.146e-5, -1.479e-4
1.165, -8.515e-5, -1.497e-4
1.175, -8.450e-5, -1.513e-4
1.185, -8.109e-5, -1.530e-4
1.195, -7.755e-5, -1.545e-4
1.205, -7.478e-5, -1.560e-4
1.215, -7.247e-5, -1.575e-4
1.225, -7.019e-5, -1.589e-4
1.235, -6.763e-5, -1.602e-4
1.245, -6.462e-5, -1.615e-4
1.255, -6.169e-5, -1.627e-4
1.265, -5.901e-5, -1.639e-4
1.275, -5.677e-5, -1.651e-4
1.285, -5.507e-5, -1.662e-4
1.295, -5.366e-5, -1.672e-4
1.305, -5.255e-5, -1.683e-4
1.315, -5.157e-5, -1.693e-4
1.325, -5.052e-5, -1.703e-4
1.335, -4.932e-5, -1.713e-4
1.345, -4.765e-5, -1.723e-4
1.355, -4.516e-5, -1.732e-4
1.365, -4.196e-5, -1.740e-4
1.375, -3.830e-5, -1.748e-4
1.385, -3.516e-5, -1.755e-4
1.395, -3.266e-5, -1.761e-4
1.405, -3.094e-5, -1.767e-4
1.415, -2.971e-5, -1.773e-4
1.425, -2.891e-5, -1.779e-4
1.435, -2.838e-5, -1.785e-4
1.445, -2.808e-5, -1.790e-4
1.455, -2.795e-5, -1.796e-4
1.465, -2.786e-5, -1.802e-4
1.475, -2.817e-5, -1.807e-4
1.485, -2.851e-5, -1.813e-4
1.495, -2.900e-5, -1.819e-4
1.505, -2.965e-5, -1.825e-4
1.515, -3.045e-5, -1.831e-4
1.525, -3.137e-5, -1.837e-4
1.535, -3.254e-5, -1.844e-4
1.545, -3.377e-5, -1.850e-4
1.555, -3.531e-5, -1.857e-4
1.565, -3.691e-5, -1.865e-4
1.575, -3.888e-5, -1.873e-4
1.585, -4.097e-5, -1.881e-4
1.595, -4.350e-5, -1.889e-4
1.595, -3.756e-5, -1.897e-4
1.585, -2.725e-5, -1.902e-4
1.575, -2.026e-5, -1.906e-4
1.565, -1.549e-5, -1.910e-4
1.555, -1.195e-5, -1.912e-4
1.545, -9.299e-6, -1.914e-4
1.535, -7.298e-6, -1.915e-4
1.525, -5.759e-6, -1.916e-4
1.515, -4.589e-6, -1.917e-4
1.505, -3.634e-6, -1.918e-4
1.495, -2.864e-6, -1.919e-4
1.485, -2.280e-6, -1.919e-4
1.475, -1.757e-6, -1.919e-4
1.465, -1.356e-6, -1.920e-4
1.455, -1.049e-6, -1.920e-4
1.445, -7.408e-7, -1.920e-4
1.435, -4.943e-7, -1.920e-4
1.425, -3.103e-7, -1.920e-4
1.415, -1.251e-7, -1.920e-4
1.405, 2.881e-8, -1.920e-4
1.395, 1.515e-7, -1.920e-4
1.385, 2.140e-7, -1.920e-4
1.375, 3.679e-7, -1.920e-4
1.365, 4.906e-7, -1.920e-4
1.355, 4.906e-7, -1.920e-4
1.345, 5.218e-7, -1.920e-4
1.335, 6.132e-7, -1.920e-4
1.325, 7.671e-7, -1.920e-4
1.315, 7.984e-7, -1.919e-4
1.305, 7.984e-7, -1.919e-4
1.295, 8.297e-7, -1.919e-4
1.285, 9.211e-7, -1.919e-4
1.275, 1.075e-6, -1.919e-4
1.265, 1.106e-6, -1.918e-4
1.255, 1.106e-6, -1.918e-4
1.245, 1.106e-6, -1.918e-4
1.235, 1.138e-6, -1.918e-4
1.225, 1.260e-6, -1.918e-4
1.215, 1.383e-6, -1.917e-4
1.205, 1.414e-6, -1.917e-4
1.195, 1.445e-6, -1.917e-4
1.185, 1.537e-6, -1.916e-4
1.175, 1.691e-6, -1.916e-4
1.165, 1.722e-6, -1.916e-4
1.155, 1.815e-6, -1.915e-4
1.145, 1.968e-6, -1.915e-4
1.135, 2.091e-6, -1.914e-4
1.125, 2.245e-6, -1.914e-4
1.115, 2.338e-6, -1.914e-4
1.105, 2.584e-6, -1.913e-4
1.095, 2.738e-6, -1.913e-4
1.085, 2.953e-6, -1.912e-4
1.075, 3.169e-6, -1.911e-4
1.065, 3.508e-6, -1.911e-4
1.055, 3.784e-6, -1.910e-4
1.045, 4.246e-6, -1.909e-4
1.035, 4.646e-6, -1.908e-4
1.025, 5.139e-6, -1.907e-4
1.015, 5.785e-6, -1.906e-4
1.005, 6.432e-6, -1.905e-4
0.995, 7.356e-6, -1.903e-4
0.985, 8.340e-6, -1.901e-4
0.975, 9.572e-6, -1.900e-4
0.965, 1.108e-5, -1.897e-4
0.955, 1.299e-5, -1.895e-4
0.945, 1.545e-5, -1.892e-4
0.935, 1.853e-5, -1.888e-4
0.925, 2.250e-5, -1.883e-4
0.915, 2.786e-5, -1.878e-4
0.905, 3.509e-5, -1.871e-4
0.895, 4.534e-5, -1.862e-4
0.885, 5.972e-5, -1.850e-4
0.875, 7.976e-5, -1.834e-4
0.865, 1.073e-4, -1.812e-4
0.855, 1.423e-4, -1.784e-4
0.845, 1.821e-4, -1.748e-4
0.835, 2.179e-4, -1.704e-4
0.825, 2.374e-4, -1.656e-4
0.815, 2.315e-4, -1.610e-4
0.805, 2.002e-4, -1.570e-4
0.795, 1.549e-4, -1.539e-4
0.785, 1.112e-4, -1.517e-4
0.775, 7.948e-5, -1.501e-4
0.765, 5.981e-5, -1.489e-4
0.755, 4.731e-5, -1.480e-4
0.745, 3.835e-5, -1.472e-4
0.735, 3.130e-5, -1.466e-4
0.725, 2.546e-5, -1.461e-4
0.715, 2.068e-5, -1.456e-4
0.705, 1.656e-5, -1.453e-4
0.695, 1.296e-5, -1.451e-4
0.685, 9.910e-6, -1.449e-4
0.675, 7.386e-6, -1.447e-4
0.665, 5.570e-6, -1.446e-4
0.655, 4.431e-6, -1.445e-4
0.645, 3.692e-6, -1.444e-4
0.635, 3.354e-6, -1.444e-4
0.625, 3.076e-6, -1.443e-4
0.615, 2.953e-6, -1.442e-4
0.605, 2.953e-6, -1.442e-4
0.595, 2.831e-6, -1.441e-4
0.585, 2.922e-6, -1.441e-4
0.575, 2.677e-6, -1.440e-4
0.565, 2.645e-6, -1.440e-4
0.555, 2.677e-6, -1.439e-4
0.545, 2.645e-6, -1.439e-4
0.535, 2.645e-6, -1.438e-4
0.525, 2.645e-6, -1.438e-4
0.515, 2.645e-6, -1.437e-4
0.505, 2.645e-6, -1.436e-4
0.495, 2.645e-6, -1.436e-4
0.485, 2.645e-6, -1.435e-4
0.475, 2.645e-6, -1.435e-4
0.465, 2.645e-6, -1.434e-4
0.455, 2.614e-6, -1.434e-4
0.445, 2.614e-6, -1.433e-4
0.435, 2.645e-6, -1.433e-4
0.425, 2.645e-6, -1.432e-4
0.415, 2.584e-6, -1.432e-4
0.405, 2.614e-6, -1.431e-4
0.395, 2.553e-6, -1.431e-4
0.385, 2.614e-6, -1.430e-4
0.375, 2.553e-6, -1.430e-4
0.365, 2.523e-6, -1.429e-4
0.355, 2.553e-6, -1.429e-4
0.345, 2.553e-6, -1.428e-4
0.335, 2.584e-6, -1.428e-4
0.325, 2.553e-6, -1.427e-4
0.315, 2.553e-6, -1.427e-4
0.305, 2.614e-6, -1.426e-4
0.295, 2.523e-6, -1.426e-4
0.285, 2.523e-6, -1.425e-4
0.275, 2.614e-6, -1.425e-4
0.265, 2.614e-6, -1.424e-4
0.255, 2.523e-6, -1.424e-4
0.245, 2.553e-6, -1.423e-4
0.235, 2.553e-6, -1.422e-4
0.225, 2.553e-6, -1.422e-4
0.215, 2.645e-6, -1.421e-4
0.205, 2.645e-6, -1.421e-4
0.195, 2.645e-6, -1.420e-4
0.185, 2.831e-6, -1.420e-4
0.175, 2.922e-6, -1.419e-4
0.165, 3.015e-6, -1.419e-4
0.155, 3.230e-6, -1.418e-4
0.145, 3.476e-6, -1.417e-4
0.135, 3.692e-6, -1.417e-4
0.125, 4.031e-6, -1.416e-4
0.115, 4.461e-6, -1.415e-4
0.105, 4.923e-6, -1.414e-4
0.095, 5.416e-6, -1.413e-4
0.085, 6.032e-6, -1.412e-4
0.075, 6.771e-6, -1.410e-4
0.065, 7.509e-6, -1.409e-4
0.055, 8.217e-6, -1.407e-4
0.045, 9.110e-6, -1.405e-4
0.035, 9.941e-6, -1.403e-4
0.025, 1.071e-5, -1.401e-4
0.015, 1.139e-5, -1.399e-4
0.005, 1.207e-5, -1.396e-4
0.005, 7.263e-6, -1.395e-4
0.015, 5.016e-6, -1.394e-4
0.025, 3.754e-6, -1.393e-4
0.035, 2.677e-6, -1.393e-4
0.045, 1.937e-6, -1.392e-4
0.055, 1.229e-6, -1.392e-4
0.065, 6.758e-7, -1.392e-4
0.075, 1.214e-7, -1.392e-4
0.085, -3.103e-7, -1.392e-4
0.095, -6.482e-7, -1.392e-4
0.105, -9.560e-7, -1.392e-4
0.115, -1.141e-6, -1.393e-4
0.125, -1.388e-6, -1.393e-4
0.135, -1.572e-6, -1.393e-4
0.145, -1.664e-6, -1.393e-4
0.155, -1.849e-6, -1.394e-4
0.165, -1.972e-6, -1.394e-4
0.175, -1.972e-6, -1.395e-4
0.185, -1.972e-6, -1.395e-4
0.195, -2.065e-6, -1.395e-4
0.205, -2.157e-6, -1.396e-4
0.215, -2.187e-6, -1.396e-4
0.225, -2.187e-6, -1.397e-4
0.235, -2.219e-6, -1.397e-4
0.245, -2.280e-6, -1.398e-4
0.255, -2.249e-6, -1.398e-4
0.265, -2.249e-6, -1.399e-4
0.275, -2.280e-6, -1.399e-4
0.285, -2.249e-6, -1.399e-4
0.295, -2.249e-6, -1.400e-4
0.305, -2.280e-6, -1.400e-4
0.315, -2.280e-6, -1.401e-4
0.325, -2.280e-6, -1.401e-4
0.335, -2.280e-6, -1.402e-4
0.345, -2.280e-6, -1.402e-4
0.355, -2.280e-6, -1.403e-4
0.365, -2.280e-6, -1.403e-4
0.375, -2.280e-6, -1.404e-4
0.385, -2.311e-6, -1.404e-4
0.395, -2.373e-6, -1.404e-4
0.405, -2.434e-6, -1.405e-4
0.415, -2.434e-6, -1.405e-4
0.425, -2.588e-6, -1.406e-4
0.435, -2.526e-6, -1.406e-4
0.445, -2.557e-6, -1.407e-4
0.455, -2.557e-6, -1.407e-4
0.465, -2.588e-6, -1.408e-4
0.475, -2.588e-6, -1.409e-4
0.485, -2.588e-6, -1.409e-4
0.495, -2.557e-6, -1.410e-4
0.505, -2.588e-6, -1.410e-4
0.515, -2.588e-6, -1.411e-4
0.525, -2.526e-6, -1.411e-4
0.535, -2.526e-6, -1.412e-4
0.545, -2.526e-6, -1.412e-4
0.555, -2.557e-6, -1.413e-4
0.565, -2.403e-6, -1.413e-4
0.575, -2.341e-6, -1.414e-4
0.585, -2.311e-6, -1.414e-4
0.595, -2.280e-6, -1.414e-4
0.605, -2.280e-6, -1.415e-4
0.615, -2.280e-6, -1.415e-4
0.625, -2.280e-6, -1.416e-4
0.635, -2.280e-6, -1.416e-4
0.645, -2.280e-6, -1.417e-4
0.655, -2.280e-6, -1.417e-4
0.665, -2.280e-6, -1.418e-4
0.675, -2.249e-6, -1.418e-4
0.685, -2.249e-6, -1.419e-4
0.695, -2.095e-6, -1.419e-4
0.705, -2.033e-6, -1.419e-4
0.715, -2.065e-6, -1.420e-4
0.725, -2.033e-6, -1.420e-4
0.735, -1.972e-6, -1.421e-4
0.745, -1.972e-6, -1.421e-4
0.755, -1.972e-6, -1.421e-4
0.765, -1.972e-6, -1.422e-4
0.775, -1.972e-6, -1.422e-4
0.785, -1.972e-6, -1.423e-4
0.795, -2.003e-6, -1.423e-4
0.805, -2.065e-6, -1.423e-4
0.815, -2.187e-6, -1.424e-4
0.825, -2.280e-6, -1.424e-4
0.835, -2.280e-6, -1.425e-4
0.845, -2.341e-6, -1.425e-4
0.855, -2.557e-6, -1.426e-4
0.865, -2.649e-6, -1.426e-4
0.875, -2.896e-6, -1.427e-4
0.885, -3.142e-6, -1.427e-4
0.895, -3.543e-6, -1.428e-4
0.905, -3.973e-6, -1.429e-4
0.915, -4.312e-6, -1.430e-4
0.925, -4.589e-6, -1.431e-4
0.935, -4.743e-6, -1.432e-4
0.945, -4.711e-6, -1.433e-4
0.955, -4.496e-6, -1.434e-4
0.965, -4.435e-6, -1.434e-4
0.975, -4.250e-6, -1.435e-4
0.985, -4.158e-6, -1.436e-4
0.995, -4.127e-6, -1.437e-4
1.005, -4.096e-6, -1.438e-4
1.015, -4.066e-6, -1.439e-4
1.025, -3.912e-6, -1.439e-4
1.035, -3.850e-6, -1.440e-4
1.045, -3.819e-6, -1.441e-4
1.055, -3.819e-6, -1.442e-4
1.065, -3.880e-6, -1.442e-4
1.075, -4.158e-6, -1.443e-4
1.085, -4.865e-6, -1.444e-4
1.095, -6.712e-6, -1.446e-4
1.105, -1.161e-5, -1.448e-4
1.115, -2.457e-5, -1.453e-4
1.125, -4.492e-5, -1.462e-4
1.135, -6.243e-5, -1.474e-4
1.145, -7.419e-5, -1.489e-4
1.155, -8.149e-5, -1.505e-4
1.165, -8.521e-5, -1.522e-4
1.175, -8.469e-5, -1.539e-4
1.185, -8.130e-5, -1.556e-4
1.195, -7.779e-5, -1.571e-4
1.205, -7.493e-5, -1.586e-4
1.215, -7.256e-5, -1.601e-4
1.225, -7.031e-5, -1.615e-4
1.235, -6.770e-5, -1.628e-4
1.245, -6.462e-5, -1.641e-4
1.255, -6.169e-5, -1.654e-4
1.265, -5.908e-5, -1.665e-4
1.275, -5.677e-5, -1.677e-4
1.285, -5.507e-5, -1.688e-4
1.295, -5.360e-5, -1.698e-4
1.305, -5.246e-5, -1.709e-4
1.315, -5.147e-5, -1.719e-4
1.325, -5.049e-5, -1.729e-4
1.335, -4.938e-5, -1.739e-4
1.345, -4.759e-5, -1.749e-4
1.355, -4.519e-5, -1.758e-4
1.365, -4.190e-5, -1.766e-4
1.375, -3.833e-5, -1.774e-4
1.385, -3.516e-5, -1.781e-4
1.395, -3.266e-5, -1.787e-4
1.405, -3.091e-5, -1.794e-4
1.415, -2.968e-5, -1.800e-4
1.425, -2.879e-5, -1.805e-4
1.435, -2.835e-5, -1.811e-4
1.445, -2.805e-5, -1.817e-4
1.455, -2.786e-5, -1.822e-4
1.465, -2.789e-5, -1.828e-4
1.475, -2.814e-5, -1.833e-4
1.485, -2.848e-5, -1.839e-4
1.495, -2.891e-5, -1.845e-4
1.505, -2.958e-5, -1.851e-4
1.515, -3.042e-5, -1.857e-4
1.525, -3.137e-5, -1.863e-4
1.535, -3.248e-5, -1.870e-4
1.545, -3.386e-5, -1.876e-4
1.555, -3.528e-5, -1.883e-4
1.565, -3.688e-5, -1.891e-4
1.575, -3.882e-5, -1.899e-4
1.585, -4.101e-5, -1.907e-4
1.595, -4.344e-5, -1.915e-4
1.595, -3.750e-5, -1.923e-4
1.585, -2.718e-5, -1.928e-4
1.575, -2.026e-5, -1.932e-4
1.565, -1.542e-5, -1.935e-4
1.555, -1.198e-5, -1.938e-4
1.545, -9.299e-6, -1.940e-4
1.535, -7.298e-6, -1.941e-4
1.525, -5.789e-6, -1.942e-4
1.515, -4.589e-6, -1.943e-4
1.505, -3.634e-6, -1.944e-4
1.495, -2.864e-6, -1.945e-4
1.485, -2.187e-6, -1.945e-4
1.475, -1.818e-6, -1.945e-4
1.465, -1.388e-6, -1.946e-4
1.455, -1.017e-6, -1.946e-4
1.445, -7.720e-7, -1.946e-4
1.435, -5.255e-7, -1.946e-4
1.425, -3.403e-7, -1.946e-4
1.415, -1.251e-7, -1.946e-4
1.405, 2.881e-8, -1.946e-4
1.395, 1.515e-7, -1.946e-4
1.385, 1.827e-7, -1.946e-4
1.375, 3.054e-7, -1.946e-4
1.365, 4.906e-7, -1.946e-4
1.355, 4.906e-7, -1.946e-4
1.345, 5.832e-7, -1.946e-4
1.335, 6.445e-7, -1.946e-4
1.325, 7.671e-7, -1.945e-4
1.315, 7.984e-7, -1.945e-4
1.305, 8.297e-7, -1.945e-4
1.295, 8.597e-7, -1.945e-4
1.285, 8.910e-7, -1.945e-4
1.275, 1.014e-6, -1.945e-4
1.265, 1.106e-6, -1.944e-4
1.255, 1.106e-6, -1.944e-4
1.245, 1.138e-6, -1.944e-4
1.235, 1.138e-6, -1.944e-4
1.225, 1.291e-6, -1.943e-4
1.215, 1.414e-6, -1.943e-4
1.205, 1.414e-6, -1.943e-4
1.195, 1.414e-6, -1.943e-4
1.185, 1.568e-6, -1.942e-4
1.175, 1.629e-6, -1.942e-4
1.165, 1.753e-6, -1.942e-4
1.155, 1.815e-6, -1.941e-4
1.145, 2.030e-6, -1.941e-4
1.135, 2.061e-6, -1.940e-4
1.125, 2.276e-6, -1.940e-4
1.115, 2.338e-6, -1.940e-4
1.105, 2.614e-6, -1.939e-4
1.095, 2.738e-6, -1.938e-4
1.085, 2.953e-6, -1.938e-4
1.075, 3.200e-6, -1.937e-4
1.065, 3.476e-6, -1.937e-4
1.055, 3.846e-6, -1.936e-4
1.045, 4.153e-6, -1.935e-4
1.035, 4.646e-6, -1.934e-4
1.025, 5.169e-6, -1.933e-4
1.015, 5.816e-6, -1.932e-4
1.005, 6.493e-6, -1.930e-4
0.995, 7.356e-6, -1.929e-4
0.985, 8.371e-6, -1.927e-4
0.975, 9.602e-6, -1.925e-4
0.965, 1.114e-5, -1.923e-4
0.955, 1.308e-5, -1.921e-4
0.945, 1.551e-5, -1.917e-4
0.935, 1.859e-5, -1.914e-4
0.925, 2.256e-5, -1.909e-4
0.915, 2.795e-5, -1.904e-4
0.905, 3.534e-5, -1.897e-4
0.895, 4.562e-5, -1.887e-4
0.885, 6.006e-5, -1.875e-4
0.875, 8.037e-5, -1.859e-4
0.865, 1.081e-4, -1.838e-4
0.855, 1.432e-4, -1.809e-4
0.845, 1.830e-4, -1.773e-4
0.835, 2.186e-4, -1.729e-4
0.825, 2.375e-4, -1.681e-4
0.815, 2.308e-4, -1.635e-4
0.805, 1.991e-4, -1.595e-4
0.795, 1.535e-4, -1.565e-4
0.785, 1.100e-4, -1.543e-4
0.775, 7.874e-5, -1.527e-4
0.765, 5.938e-5, -1.515e-4
0.755, 4.704e-5, -1.506e-4
0.745, 3.814e-5, -1.498e-4
0.735, 3.106e-5, -1.492e-4
0.725, 2.539e-5, -1.487e-4
0.715, 2.059e-5, -1.483e-4
0.705, 1.647e-5, -1.479e-4
0.695, 1.296e-5, -1.477e-4
0.685, 9.910e-6, -1.475e-4
0.675, 7.356e-6, -1.473e-4
0.665, 5.539e-6, -1.472e-4
0.655, 4.370e-6, -1.471e-4
0.645, 3.723e-6, -1.470e-4
0.635, 3.354e-6, -1.470e-4
0.625, 3.076e-6, -1.469e-4
0.615, 2.953e-6, -1.469e-4
0.605, 2.953e-6, -1.468e-4
0.595, 2.892e-6, -1.467e-4
0.585, 2.738e-6, -1.467e-4
0.575, 2.677e-6, -1.466e-4
0.565, 2.645e-6, -1.466e-4
0.555, 2.645e-6, -1.465e-4
0.545, 2.645e-6, -1.465e-4
0.535, 2.645e-6, -1.464e-4
0.525, 2.645e-6, -1.464e-4
0.515, 2.645e-6, -1.463e-4
0.505, 2.645e-6, -1.463e-4
0.495, 2.645e-6, -1.462e-4
0.485, 2.645e-6, -1.462e-4
0.475, 2.645e-6, -1.461e-4
0.465, 2.645e-6, -1.461e-4
0.455, 2.614e-6, -1.460e-4
0.445, 2.614e-6, -1.459e-4
0.435, 2.614e-6, -1.459e-4
0.425, 2.645e-6, -1.458e-4
0.415, 2.553e-6, -1.458e-4
0.405, 2.553e-6, -1.457e-4
0.395, 2.614e-6, -1.457e-4
0.385, 2.553e-6, -1.456e-4
0.375, 2.523e-6, -1.456e-4
0.365, 2.614e-6, -1.455e-4
0.355, 2.553e-6, -1.455e-4
0.345, 2.584e-6, -1.454e-4
0.335, 2.523e-6, -1.454e-4
0.325, 2.553e-6, -1.453e-4
0.315, 2.523e-6, -1.453e-4
0.305, 2.523e-6, -1.452e-4
0.295, 2.553e-6, -1.452e-4
0.285, 2.584e-6, -1.451e-4
0.275, 2.553e-6, -1.451e-4
0.265, 2.553e-6, -1.450e-4
0.255, 2.492e-6, -1.450e-4
0.245, 2.553e-6, -1.449e-4
0.235, 2.553e-6, -1.449e-4
0.225, 2.584e-6, -1.448e-4
0.215, 2.614e-6, -1.448e-4
0.205, 2.645e-6, -1.447e-4
0.195, 2.645e-6, -1.447e-4
0.185, 2.707e-6, -1.446e-4
0.175, 2.922e-6, -1.446e-4
0.165, 3.076e-6, -1.445e-4
0.155, 3.261e-6, -1.444e-4
0.145, 3.446e-6, -1.444e-4
0.135, 3.662e-6, -1.443e-4
0.125, 4.062e-6, -1.442e-4
0.115, 4.400e-6, -1.441e-4
0.105, 4.862e-6, -1.440e-4
0.095, 5.477e-6, -1.439e-4
0.085, 6.063e-6, -1.438e-4
0.075, 6.801e-6, -1.436e-4
0.065, 7.509e-6, -1.435e-4
0.055, 8.248e-6, -1.433e-4
0.045, 9.110e-6, -1.432e-4
0.035, 9.972e-6, -1.430e-4
0.025, 1.074e-5, -1.427e-4
0.015, 1.151e-5, -1.425e-4
0.005, 1.213e-5, -1.423e-4
0.005, 7.294e-6, -1.421e-4
0.015, 5.016e-6, -1.420e-4
0.025, 3.784e-6, -1.419e-4
0.035, 2.677e-6, -1.419e-4
0.045, 1.845e-6, -1.419e-4
0.055, 1.260e-6, -1.418e-4
0.065, 6.445e-7, -1.418e-4
0.075, 1.515e-7, -1.418e-4
0.085, -3.103e-7, -1.418e-4
0.095, -6.482e-7, -1.418e-4
0.105, -9.260e-7, -1.418e-4
0.115, -1.141e-6, -1.419e-4
0.125, -1.388e-6, -1.419e-4
0.135, -1.603e-6, -1.419e-4
0.145, -1.696e-6, -1.420e-4
0.155, -1.818e-6, -1.420e-4
0.165, -1.972e-6, -1.420e-4
0.175, -1.972e-6, -1.421e-4
0.185, -1.972e-6, -1.421e-4
0.195, -2.126e-6, -1.422e-4
0.205, -2.219e-6, -1.422e-4
0.215, -2.219e-6, -1.423e-4
0.225, -2.219e-6, -1.423e-4
0.235, -2.157e-6, -1.423e-4
0.245, -2.280e-6, -1.424e-4
0.255, -2.249e-6, -1.424e-4
0.265, -2.280e-6, -1.425e-4
0.275, -2.280e-6, -1.425e-4
0.285, -2.249e-6, -1.426e-4
0.295, -2.280e-6, -1.426e-4
0.305, -2.280e-6, -1.427e-4
0.315, -2.280e-6, -1.427e-4
0.325, -2.280e-6, -1.427e-4
0.335, -2.280e-6, -1.428e-4
0.345, -2.280e-6, -1.428e-4
0.355, -2.280e-6, -1.429e-4
0.365, -2.280e-6, -1.429e-4
0.375, -2.280e-6, -1.430e-4
0.385, -2.311e-6, -1.430e-4
0.395, -2.280e-6, -1.431e-4
0.405, -2.434e-6, -1.431e-4
0.415, -2.434e-6, -1.432e-4
0.425, -2.495e-6, -1.432e-4
0.435, -2.557e-6, -1.433e-4
0.445, -2.526e-6, -1.433e-4
0.455, -2.588e-6, -1.434e-4
0.465, -2.588e-6, -1.434e-4
0.475, -2.588e-6, -1.435e-4
0.485, -2.588e-6, -1.435e-4
0.495, -2.588e-6, -1.436e-4
0.505, -2.526e-6, -1.436e-4
0.515, -2.557e-6, -1.437e-4
0.525, -2.557e-6, -1.437e-4
0.535, -2.526e-6, -1.438e-4
0.545, -2.495e-6, -1.438e-4
0.555, -2.434e-6, -1.439e-4
0.565, -2.403e-6, -1.439e-4
0.575, -2.311e-6, -1.440e-4
0.585, -2.280e-6, -1.440e-4
0.595, -2.280e-6, -1.441e-4
0.605, -2.280e-6, -1.441e-4
0.615, -2.280e-6, -1.442e-4
0.625, -2.280e-6, -1.442e-4
0.635, -2.280e-6, -1.442e-4
0.645, -2.280e-6, -1.443e-4
0.655, -2.219e-6, -1.443e-4
0.665, -2.219e-6, -1.444e-4
0.675, -2.249e-6, -1.444e-4
0.685, -2.157e-6, -1.445e-4
0.695, -2.095e-6, -1.445e-4
0.705, -2.065e-6, -1.446e-4
0.715, -1.972e-6, -1.446e-4
0.725, -2.003e-6, -1.446e-4
0.735, -1.972e-6, -1.447e-4
0.745, -1.972e-6, -1.447e-4
0.755, -1.972e-6, -1.447e-4
0.765, -1.972e-6, -1.448e-4
0.775, -1.972e-6, -1.448e-4
0.785, -1.972e-6, -1.449e-4
0.795, -2.003e-6, -1.449e-4
0.805, -2.126e-6, -1.449e-4
0.815, -2.095e-6, -1.450e-4
0.825, -2.249e-6, -1.450e-4
0.835, -2.280e-6, -1.451e-4
0.845, -2.341e-6, -1.451e-4
0.855, -2.557e-6, -1.452e-4
0.865, -2.649e-6, -1.452e-4
0.875, -2.896e-6, -1.453e-4
0.885, -3.142e-6, -1.454e-4
0.895, -3.480e-6, -1.454e-4
0.905, -3.912e-6, -1.455e-4
0.915, -4.281e-6, -1.456e-4
0.925, -4.527e-6, -1.457e-4
0.935, -4.711e-6, -1.458e-4
0.945, -4.620e-6, -1.459e-4
0.955, -4.435e-6, -1.460e-4
0.965, -4.435e-6, -1.460e-4
0.975, -4.220e-6, -1.461e-4
0.985, -4.127e-6, -1.462e-4
0.995, -4.127e-6, -1.463e-4
1.005, -4.127e-6, -1.464e-4
1.015, -4.034e-6, -1.465e-4
1.025, -3.942e-6, -1.465e-4
1.035, -3.850e-6, -1.466e-4
1.045, -3.819e-6, -1.467e-4
1.055, -3.819e-6, -1.468e-4
1.065, -3.850e-6, -1.468e-4
1.075, -4.188e-6, -1.469e-4
1.085, -4.865e-6, -1.470e-4
1.095, -6.621e-6, -1.472e-4
1.105, -1.148e-5, -1.474e-4
1.115, -2.426e-5, -1.479e-4
1.125, -4.458e-5, -1.488e-4
1.135, -6.222e-5, -1.500e-4
1.145, -7.419e-5, -1.515e-4
1.155, -8.158e-5, -1.531e-4
1.165, -8.536e-5, -1.548e-4
1.175, -8.484e-5, -1.565e-4
1.185, -8.149e-5, -1.582e-4
1.195, -7.789e-5, -1.597e-4
1.205, -7.502e-5, -1.612e-4
1.215, -7.262e-5, -1.627e-4
1.225, -7.031e-5, -1.641e-4
1.235, -6.776e-5, -1.654e-4
1.245, -6.471e-5, -1.667e-4
1.255, -6.178e-5, -1.680e-4
1.265, -5.904e-5, -1.691e-4
1.275, -5.683e-5, -1.703e-4
1.285, -5.501e-5, -1.714e-4
1.295, -5.360e-5, -1.724e-4
1.305, -5.246e-5, -1.735e-4
1.315, -5.150e-5, -1.745e-4
1.325, -5.046e-5, -1.755e-4
1.335, -4.922e-5, -1.765e-4
1.345, -4.750e-5, -1.775e-4
1.355, -4.516e-5, -1.784e-4
1.365, -4.199e-5, -1.792e-4
1.375, -3.830e-5, -1.800e-4
1.385, -3.510e-5, -1.807e-4
1.395, -3.269e-5, -1.813e-4
1.405, -3.085e-5, -1.819e-4
1.415, -2.965e-5, -1.825e-4
1.425, -2.882e-5, -1.831e-4
1.435, -2.829e-5, -1.837e-4
1.445, -2.802e-5, -1.842e-4
1.455, -2.783e-5, -1.848e-4
1.465, -2.783e-5, -1.854e-4
1.475, -2.811e-5, -1.859e-4
1.485, -2.841e-5, -1.865e-4
1.495, -2.888e-5, -1.871e-4
1.505, -2.955e-5, -1.877e-4
1.515, -3.035e-5, -1.883e-4
1.525, -3.134e-5, -1.889e-4
1.535, -3.245e-5, -1.895e-4
1.545, -3.371e-5, -1.902e-4
1.555, -3.522e-5, -1.909e-4
1.565, -3.685e-5, -1.917e-4
1.575, -3.879e-5, -1.924e-4
1.585, -4.097e-5, -1.933e-4
1.595, -4.341e-5, -1.941e-4
1.595, -3.747e-5, -1.949e-4
1.585, -2.709e-5, -1.954e-4
1.575, -2.020e-5, -1.958e-4
1.565, -1.539e-5, -1.961e-4
1.555, -1.198e-5, -1.964e-4
1.545, -9.268e-6, -1.965e-4
1.535, -7.267e-6, -1.967e-4
1.525, -5.789e-6, -1.968e-4
1.515, -4.557e-6, -1.969e-4
1.505, -3.634e-6, -1.970e-4
1.495, -2.803e-6, -1.970e-4
1.485, -2.219e-6, -1.971e-4
1.475, -1.757e-6, -1.971e-4
1.465, -1.356e-6, -1.971e-4
1.455, -1.017e-6, -1.972e-4
1.445, -7.408e-7, -1.972e-4
1.435, -4.943e-7, -1.972e-4
1.425, -3.403e-7, -1.972e-4
1.415, -1.251e-7, -1.972e-4
1.405, -3.251e-8, -1.972e-4
1.395, 1.827e-7, -1.972e-4
1.385, 1.827e-7, -1.972e-4
1.375, 3.366e-7, -1.972e-4
1.365, 4.906e-7, -1.972e-4
1.355, 4.906e-7, -1.972e-4
1.345, 5.218e-7, -1.971e-4
1.335, 6.445e-7, -1.971e-4
1.325, 7.671e-7, -1.971e-4
1.315, 7.671e-7, -1.971e-4
1.305, 7.984e-7, -1.971e-4
1.295, 8.297e-7, -1.971e-4
1.285, 9.211e-7, -1.971e-4
1.275, 1.014e-6, -1.970e-4
1.265, 1.106e-6, -1.970e-4
1.255, 1.106e-6, -1.970e-4
1.245, 1.106e-6, -1.970e-4
1.235, 1.199e-6, -1.969e-4
1.225, 1.260e-6, -1.969e-4
1.215, 1.383e-6, -1.969e-4
1.205, 1.414e-6, -1.969e-4
1.195, 1.445e-6, -1.968e-4
1.185, 1.537e-6, -1.968e-4
1.175, 1.722e-6, -1.968e-4
1.165, 1.722e-6, -1.967e-4
1.155, 1.815e-6, -1.967e-4
1.145, 2.030e-6, -1.967e-4
1.135, 2.122e-6, -1.966e-4
1.125, 2.245e-6, -1.966e-4
1.115, 2.369e-6, -1.965e-4
1.105, 2.614e-6, -1.965e-4
1.095, 2.738e-6, -1.964e-4
1.085, 2.953e-6, -1.964e-4
1.075, 3.261e-6, -1.963e-4
1.065, 3.508e-6, -1.962e-4
1.055, 3.815e-6, -1.961e-4
1.045, 4.246e-6, -1.961e-4
1.035, 4.678e-6, -1.960e-4
1.025, 5.201e-6, -1.959e-4
1.015, 5.846e-6, -1.957e-4
1.005, 6.555e-6, -1.956e-4
0.995, 7.386e-6, -1.955e-4
0.985, 8.371e-6, -1.953e-4
0.975, 9.633e-6, -1.951e-4
0.965, 1.117e-5, -1.949e-4
0.955, 1.311e-5, -1.946e-4
0.945, 1.554e-5, -1.943e-4
0.935, 1.862e-5, -1.939e-4
0.925, 2.265e-5, -1.935e-4
0.915, 2.807e-5, -1.929e-4
0.905, 3.558e-5, -1.922e-4
0.895, 4.590e-5, -1.913e-4
0.885, 6.049e-5, -1.901e-4
0.875, 8.096e-5, -1.885e-4
0.865, 1.089e-4, -1.863e-4
0.855, 1.441e-4, -1.834e-4
0.845, 1.840e-4, -1.797e-4
0.835, 2.193e-4, -1.753e-4
0.825, 2.376e-4, -1.706e-4
0.815, 2.302e-4, -1.660e-4
0.805, 1.980e-4, -1.620e-4
0.795, 1.523e-4, -1.590e-4
0.785, 1.090e-4, -1.568e-4
0.775, 7.803e-5, -1.552e-4
0.765, 5.895e-5, -1.541e-4
0.755, 4.670e-5, -1.531e-4
0.745, 3.789e-5, -1.524e-4
0.735, 3.097e-5, -1.517e-4
0.725, 2.521e-5, -1.512e-4
0.715, 2.050e-5, -1.508e-4
0.705, 1.634e-5, -1.505e-4
0.695, 1.287e-5, -1.502e-4
0.685, 9.818e-6, -1.500e-4
0.675, 7.294e-6, -1.499e-4
0.665, 5.509e-6, -1.498e-4
0.655, 4.339e-6, -1.497e-4
0.645, 3.662e-6, -1.496e-4
0.635, 3.322e-6, -1.496e-4
0.625, 3.076e-6, -1.495e-4
0.615, 2.985e-6, -1.494e-4
0.605, 2.953e-6, -1.494e-4
0.595, 2.922e-6, -1.493e-4
0.585, 2.799e-6, -1.493e-4
0.575, 2.677e-6, -1.492e-4
0.565, 2.645e-6, -1.492e-4
0.555, 2.645e-6, -1.491e-4
0.545, 2.645e-6, -1.491e-4
0.535, 2.645e-6, -1.490e-4
0.525, 2.645e-6, -1.490e-4
0.515, 2.645e-6, -1.489e-4
0.505, 2.614e-6, -1.488e-4
0.495, 2.645e-6, -1.488e-4
0.485, 2.645e-6, -1.487e-4
0.475, 2.645e-6, -1.487e-4
0.465, 2.645e-6, -1.486e-4
0.455, 2.645e-6, -1.486e-4
0.445, 2.645e-6, -1.485e-4
0.435, 2.614e-6, -1.485e-4
0.425, 2.584e-6, -1.484e-4
0.415, 2.614e-6, -1.484e-4
0.405, 2.584e-6, -1.483e-4
0.395, 2.584e-6, -1.483e-4
0.385, 2.553e-6, -1.482e-4
0.375, 2.584e-6, -1.482e-4
0.365, 2.523e-6, -1.481e-4
0.355, 2.523e-6, -1.481e-4
0.345, 2.584e-6, -1.480e-4
0.335, 2.553e-6, -1.480e-4
0.325, 2.584e-6, -1.479e-4
0.315, 2.492e-6, -1.479e-4
0.305, 2.584e-6, -1.478e-4
0.295, 2.492e-6, -1.478e-4
0.285, 2.553e-6, -1.477e-4
0.275, 2.645e-6, -1.477e-4
0.265, 2.460e-6, -1.476e-4
0.255, 2.492e-6, -1.476e-4
0.245, 2.523e-6, -1.475e-4
0.235, 2.523e-6, -1.475e-4
0.225, 2.553e-6, -1.474e-4
0.215, 2.614e-6, -1.474e-4
0.205, 2.645e-6, -1.473e-4
0.195, 2.677e-6, -1.472e-4
0.185, 2.768e-6, -1.472e-4
0.175, 2.953e-6, -1.471e-4
0.165, 3.046e-6, -1.471e-4
0.155, 3.261e-6, -1.470e-4
0.145, 3.415e-6, -1.469e-4
0.135, 3.692e-6, -1.469e-4
0.125, 4.062e-6, -1.468e-4
0.115, 4.461e-6, -1.467e-4
0.105, 4.923e-6, -1.466e-4
0.095, 5.447e-6, -1.465e-4
0.085, 6.093e-6, -1.464e-4
0.075, 6.740e-6, -1.462e-4
0.065, 7.509e-6, -1.461e-4
0.055, 8.310e-6, -1.459e-4
0.045, 9.171e-6, -1.457e-4
0.035, 9.972e-6, -1.455e-4
0.025, 1.077e-5, -1.453e-4
0.015, 1.154e-5, -1.451e-4
0.005, 1.216e-5, -1.448e-4
0.005, 7.294e-6, -1.447e-4
0.015, 5.047e-6, -1.446e-4
0.025, 3.723e-6, -1.445e-4
0.035, 2.738e-6, -1.445e-4
0.045, 1.937e-6, -1.444e-4
0.055, 1.291e-6, -1.444e-4
0.065, 6.758e-7, -1.444e-4
0.075, 1.515e-7, -1.444e-4
0.085, -2.790e-7, -1.444e-4
0.095, -6.795e-7, -1.444e-4
0.105, -9.260e-7, -1.444e-4
0.115, -1.203e-6, -1.444e-4
0.125, -1.356e-6, -1.445e-4
0.135, -1.603e-6, -1.445e-4
0.145, -1.664e-6, -1.445e-4
0.155, -1.849e-6, -1.446e-4
0.165, -1.972e-6, -1.446e-4
0.175, -1.972e-6, -1.447e-4
0.185, -1.972e-6, -1.447e-4
0.195, -2.003e-6, -1.447e-4
0.205, -2.033e-6, -1.448e-4
0.215, -2.157e-6, -1.448e-4
0.225, -2.187e-6, -1.449e-4
0.235, -2.219e-6, -1.449e-4
0.245, -2.249e-6, -1.449e-4
0.255, -2.219e-6, -1.450e-4
0.265, -2.219e-6, -1.450e-4
0.275, -2.249e-6, -1.451e-4
0.285, -2.249e-6, -1.451e-4
0.295, -2.280e-6, -1.452e-4
0.305, -2.280e-6, -1.452e-4
0.315, -2.280e-6, -1.453e-4
0.325, -2.280e-6, -1.453e-4
0.335, -2.280e-6, -1.454e-4
0.345, -2.280e-6, -1.454e-4
0.355, -2.280e-6, -1.454e-4
0.365, -2.280e-6, -1.455e-4
0.375, -2.311e-6, -1.455e-4
0.385, -2.280e-6, -1.456e-4
0.395, -2.311e-6, -1.456e-4
0.405, -2.373e-6, -1.457e-4
0.415, -2.465e-6, -1.457e-4
0.425, -2.526e-6, -1.458e-4
0.435, -2.495e-6, -1.458e-4
0.445, -2.588e-6, -1.459e-4
0.455, -2.557e-6, -1.459e-4
0.465, -2.588e-6, -1.460e-4
0.475, -2.557e-6, -1.460e-4
0.485, -2.588e-6, -1.461e-4
0.495, -2.588e-6, -1.461e-4
0.505, -2.588e-6, -1.462e-4
0.515, -2.557e-6, -1.462e-4
0.525, -2.557e-6, -1.463e-4
0.535, -2.495e-6, -1.463e-4
0.545, -2.557e-6, -1.464e-4
0.555, -2.526e-6, -1.464e-4
0.565, -2.341e-6, -1.465e-4
0.575, -2.280e-6, -1.465e-4
0.585, -2.311e-6, -1.466e-4
0.595, -2.280e-6, -1.466e-4
0.605, -2.280e-6, -1.467e-4
0.615, -2.280e-6, -1.467e-4
0.625, -2.280e-6, -1.468e-4
0.635, -2.280e-6, -1.468e-4
0.645, -2.280e-6, -1.469e-4
0.655, -2.280e-6, -1.469e-4
0.665, -2.280e-6, -1.469e-4
0.675, -2.187e-6, -1.470e-4
0.685, -2.187e-6, -1.470e-4
0.695, -2.157e-6, -1.471e-4
0.705, -2.065e-6, -1.471e-4
0.715, -2.033e-6, -1.472e-4
0.725, -1.972e-6, -1.472e-4
0.735, -1.972e-6, -1.472e-4
0.745, -2.003e-6, -1.473e-4
0.755, -1.972e-6, -1.473e-4
0.765, -1.972e-6, -1.474e-4
0.775, -1.972e-6, -1.474e-4
0.785, -1.972e-6, -1.474e-4
0.795, -2.033e-6, -1.475e-4
0.805, -2.033e-6, -1.475e-4
0.815, -2.157e-6, -1.476e-4
0.825, -2.249e-6, -1.476e-4
0.835, -2.280e-6, -1.477e-4
0.845, -2.373e-6, -1.477e-4
0.855, -2.588e-6, -1.478e-4
0.865, -2.649e-6, -1.478e-4
0.875, -2.864e-6, -1.479e-4
0.885, -3.142e-6, -1.479e-4
0.895, -3.511e-6, -1.480e-4
0.905, -3.912e-6, -1.481e-4
0.915, -4.188e-6, -1.482e-4
0.925, -4.557e-6, -1.482e-4
0.935, -4.711e-6, -1.483e-4
0.945, -4.650e-6, -1.484e-4
0.955, -4.435e-6, -1.485e-4
0.965, -4.404e-6, -1.486e-4
0.975, -4.281e-6, -1.487e-4
0.985, -4.127e-6, -1.488e-4
0.995, -4.127e-6, -1.489e-4
1.005, -4.127e-6, -1.489e-4
1.015, -4.004e-6, -1.490e-4
1.025, -3.912e-6, -1.491e-4
1.035, -3.819e-6, -1.492e-4
1.045, -3.850e-6, -1.493e-4
1.055, -3.819e-6, -1.493e-4
1.065, -3.912e-6, -1.494e-4
1.075, -4.188e-6, -1.495e-4
1.085, -4.835e-6, -1.496e-4
1.095, -6.528e-6, -1.497e-4
1.105, -1.133e-5, -1.499e-4
1.115, -2.395e-5, -1.504e-4
1.125, -4.427e-5, -1.513e-4
1.135, -6.200e-5, -1.526e-4
1.145, -7.407e-5, -1.540e-4
1.155, -8.155e-5, -1.557e-4
1.165, -8.549e-5, -1.574e-4
1.175, -8.506e-5, -1.591e-4
1.185, -8.164e-5, -1.607e-4
1.195, -7.804e-5, -1.623e-4
1.205, -7.514e-5, -1.638e-4
1.215, -7.265e-5, -1.652e-4
1.225, -7.037e-5, -1.666e-4
1.235, -6.779e-5, -1.680e-4
1.245, -6.492e-5, -1.693e-4
1.255, -6.182e-5, -1.705e-4
1.265, -5.911e-5, -1.717e-4
1.275, -5.680e-5, -1.728e-4
1.285, -5.501e-5, -1.739e-4
1.295, -5.360e-5, -1.750e-4
1.305, -5.240e-5, -1.761e-4
1.315, -5.141e-5, -1.771e-4
1.325, -5.046e-5, -1.781e-4
1.335, -4.916e-5, -1.791e-4
1.345, -4.756e-5, -1.800e-4
1.355, -4.513e-5, -1.809e-4
1.365, -4.196e-5, -1.818e-4
1.375, -3.830e-5, -1.825e-4
1.385, -3.510e-5, -1.832e-4
1.395, -3.260e-5, -1.839e-4
1.405, -3.085e-5, -1.845e-4
1.415, -2.965e-5, -1.851e-4
1.425, -2.882e-5, -1.857e-4
1.435, -2.832e-5, -1.862e-4
1.445, -2.792e-5, -1.868e-4
1.455, -2.783e-5, -1.874e-4
1.465, -2.783e-5, -1.879e-4
1.475, -2.808e-5, -1.885e-4
1.485, -2.845e-5, -1.891e-4
1.495, -2.888e-5, -1.896e-4
1.505, -2.949e-5, -1.902e-4
1.515, -3.032e-5, -1.908e-4
1.525, -3.125e-5, -1.914e-4
1.535, -3.242e-5, -1.921e-4
1.545, -3.371e-5, -1.928e-4
1.555, -3.519e-5, -1.935e-4
1.565, -3.688e-5, -1.942e-4
1.575, -3.876e-5, -1.950e-4
1.585, -4.088e-5, -1.958e-4
1.595, -4.331e-5, -1.967e-4
1.595, -3.740e-5, -1.974e-4
1.585, -2.709e-5, -1.980e-4
1.575, -2.023e-5, -1.984e-4
1.565, -1.539e-5, -1.987e-4
1.555, -1.192e-5, -1.989e-4
1.545, -9.238e-6, -1.991e-4
1.535, -7.298e-6, -1.992e-4
1.525, -5.697e-6, -1.994e-4
1.515, -4.557e-6, -1.994e-4
1.505, -3.604e-6, -1.995e-4
1.495, -2.896e-6, -1.996e-4
1.485, -2.219e-6, -1.996e-4
1.475, -1.787e-6, -1.997e-4
1.465, -1.418e-6, -1.997e-4
1.455, -1.049e-6, -1.997e-4
1.445, -7.720e-7, -1.997e-4
1.435, -4.943e-7, -1.997e-4
1.425, -3.403e-7, -1.997e-4
1.415, -1.251e-7, -1.997e-4
1.405, -6.378e-8, -1.997e-4
1.395, 1.827e-7, -1.997e-4
1.385, 1.827e-7, -1.997e-4
1.375, 3.366e-7, -1.997e-4
1.365, 4.906e-7, -1.997e-4
1.355, 4.906e-7, -1.997e-4
1.345, 5.519e-7, -1.997e-4
1.335, 6.445e-7, -1.997e-4
1.325, 7.671e-7, -1.997e-4
1.315, 7.671e-7, -1.997e-4
1.305, 7.984e-7, -1.996e-4
1.295, 8.297e-7, -1.996e-4
1.285, 9.523e-7, -1.996e-4
1.275, 1.045e-6, -1.996e-4
1.265, 1.106e-6, -1.996e-4
1.255, 1.106e-6, -1.995e-4
1.245, 1.106e-6, -1.995e-4
1.235, 1.168e-6, -1.995e-4
1.225, 1.291e-6, -1.995e-4
1.215, 1.414e-6, -1.994e-4
1.205, 1.414e-6, -1.994e-4
1.195, 1.414e-6, -1.994e-4
1.185, 1.599e-6, -1.994e-4
1.175, 1.691e-6, -1.993e-4
1.165, 1.722e-6, -1.993e-4
1.155, 1.815e-6, -1.992e-4
1.145, 2.030e-6, -1.992e-4
1.135, 2.061e-6, -1.992e-4
1.125, 2.276e-6, -1.991e-4
1.115, 2.369e-6, -1.991e-4
1.105, 2.584e-6, -1.990e-4
1.095, 2.738e-6, -1.990e-4
1.085, 2.953e-6, -1.989e-4
1.075, 3.230e-6, -1.988e-4
1.065, 3.476e-6, -1.988e-4
1.055, 3.877e-6, -1.987e-4
1.045, 4.246e-6, -1.986e-4
1.035, 4.678e-6, -1.985e-4
1.025, 5.231e-6, -1.984e-4
1.015, 5.785e-6, -1.983e-4
1.005, 6.525e-6, -1.982e-4
0.995, 7.386e-6, -1.980e-4
0.985, 8.371e-6, -1.978e-4
0.975, 9.695e-6, -1.977e-4
0.965, 1.117e-5, -1.974e-4
0.955, 1.314e-5, -1.972e-4
0.945, 1.554e-5, -1.969e-4
0.935, 1.868e-5, -1.965e-4
0.925, 2.278e-5, -1.960e-4
0.915, 2.826e-5, -1.955e-4
0.905, 3.574e-5, -1.947e-4
0.895, 4.617e-5, -1.938e-4
0.885, 6.089e-5, -1.926e-4
0.875, 8.151e-5, -1.910e-4
0.865, 1.095e-4, -1.888e-4
0.855, 1.450e-4, -1.859e-4
0.845, 1.849e-4, -1.822e-4
0.835, 2.199e-4, -1.778e-4
0.825, 2.376e-4, -1.730e-4
0.815, 2.296e-4, -1.684e-4
0.805, 1.968e-4, -1.645e-4
0.795, 1.510e-4, -1.615e-4
0.785, 1.080e-4, -1.593e-4
0.775, 7.736e-5, -1.578e-4
0.765, 5.852e-5, -1.566e-4
0.755, 4.639e-5, -1.557e-4
0.745, 3.768e-5, -1.549e-4
0.735, 3.081e-5, -1.543e-4
0.725, 2.515e-5, -1.538e-4
0.715, 2.041e-5, -1.534e-4
0.705, 1.634e-5, -1.531e-4
0.695, 1.274e-5, -1.528e-4
0.685, 9.695e-6, -1.526e-4
0.675, 7.232e-6, -1.525e-4
0.665, 5.416e-6, -1.524e-4
0.655, 4.307e-6, -1.523e-4
0.645, 3.662e-6, -1.522e-4
0.635, 3.261e-6, -1.522e-4
0.625, 3.046e-6, -1.521e-4
0.615, 2.953e-6, -1.520e-4
0.605, 2.922e-6, -1.520e-4
0.595, 2.892e-6, -1.519e-4
0.585, 2.738e-6, -1.519e-4
0.575, 2.677e-6, -1.518e-4
0.565, 2.645e-6, -1.518e-4
0.555, 2.645e-6, -1.517e-4
0.545, 2.645e-6, -1.516e-4
0.535, 2.645e-6, -1.516e-4
0.525, 2.645e-6, -1.515e-4
0.515, 2.645e-6, -1.515e-4
0.505, 2.645e-6, -1.514e-4
0.495, 2.645e-6, -1.514e-4
0.485, 2.614e-6, -1.513e-4
0.475, 2.645e-6, -1.513e-4
0.465, 2.614e-6, -1.512e-4
0.455, 2.645e-6, -1.512e-4
0.445, 2.584e-6, -1.511e-4
0.435, 2.614e-6, -1.511e-4
0.425, 2.553e-6, -1.510e-4
0.415, 2.553e-6, -1.510e-4
0.405, 2.460e-6, -1.509e-4
0.395, 2.584e-6, -1.509e-4
0.385, 2.460e-6, -1.508e-4
0.375, 2.523e-6, -1.508e-4
0.365, 2.553e-6, -1.507e-4
0.355, 2.369e-6, -1.507e-4
0.345, 2.553e-6, -1.506e-4
0.335, 2.460e-6, -1.506e-4
0.325, 2.492e-6, -1.505e-4
0.315, 2.584e-6, -1.505e-4
0.305, 2.523e-6, -1.504e-4
0.295, 2.553e-6, -1.504e-4
0.285, 2.492e-6, -1.503e-4
0.275, 2.492e-6, -1.503e-4
0.265, 2.492e-6, -1.502e-4
0.255, 2.553e-6, -1.502e-4
0.245, 2.553e-6, -1.501e-4
0.235, 2.584e-6, -1.501e-4
0.225, 2.584e-6, -1.500e-4
0.215, 2.614e-6, -1.500e-4
0.205, 2.645e-6, -1.499e-4
0.195, 2.645e-6, -1.499e-4
0.185, 2.768e-6, -1.498e-4
0.175, 2.922e-6, -1.497e-4
0.165, 3.015e-6, -1.497e-4
0.155, 3.261e-6, -1.496e-4
0.145, 3.446e-6, -1.495e-4
0.135, 3.754e-6, -1.495e-4
0.125, 4.062e-6, -1.494e-4
0.115, 4.461e-6, -1.493e-4
0.105, 4.923e-6, -1.492e-4
0.095, 5.509e-6, -1.491e-4
0.085, 6.063e-6, -1.490e-4
0.075, 6.801e-6, -1.488e-4
0.065, 7.540e-6, -1.487e-4
0.055, 8.279e-6, -1.485e-4
0.045, 9.110e-6, -1.483e-4
0.035, 1.000e-5, -1.481e-4
0.025, 1.083e-5, -1.479e-4
0.015, 1.154e-5, -1.477e-4
0.005, 1.219e-5, -1.474e-4
0.005, 7.324e-6, -1.473e-4
0.015, 5.047e-6, -1.472e-4
0.025, 3.692e-6, -1.471e-4
0.035, 2.768e-6, -1.471e-4
0.045, 1.937e-6, -1.470e-4
0.055, 1.260e-6, -1.470e-4
0.065, 6.132e-7, -1.470e-4
0.075, 1.515e-7, -1.470e-4
0.085, -2.478e-7, -1.470e-4
0.095, -6.181e-7, -1.470e-4
0.105, -9.873e-7, -1.470e-4
0.115, -1.203e-6, -1.470e-4
0.125, -1.388e-6, -1.471e-4
0.135, -1.603e-6, -1.471e-4
0.145, -1.664e-6, -1.471e-4
0.155, -1.849e-6, -1.472e-4
0.165, -1.972e-6, -1.472e-4
0.175, -1.972e-6, -1.473e-4
0.185, -2.003e-6, -1.473e-4
0.195, -2.033e-6, -1.473e-4
0.205, -2.033e-6, -1.474e-4
0.215, -2.219e-6, -1.474e-4
0.225, -2.157e-6, -1.475e-4
0.235, -2.280e-6, -1.475e-4
0.245, -2.219e-6, -1.476e-4
0.255, -2.219e-6, -1.476e-4
0.265, -2.280e-6, -1.476e-4
0.275, -2.249e-6, -1.477e-4
0.285, -2.249e-6, -1.477e-4
0.295, -2.249e-6, -1.478e-4
0.305, -2.219e-6, -1.478e-4
0.315, -2.280e-6, -1.479e-4
0.325, -2.280e-6, -1.479e-4
0.335, -2.280e-6, -1.480e-4
0.345, -2.280e-6, -1.480e-4
0.355, -2.280e-6, -1.481e-4
0.365, -2.280e-6, -1.481e-4
0.375, -2.311e-6, -1.481e-4
0.385, -2.311e-6, -1.482e-4
0.395, -2.341e-6, -1.482e-4
0.405, -2.280e-6, -1.483e-4
0.415, -2.341e-6, -1.483e-4
0.425, -2.403e-6, -1.484e-4
0.435, -2.557e-6, -1.484e-4
0.445, -2.557e-6, -1.485e-4
0.455, -2.557e-6, -1.485e-4
0.465, -2.588e-6, -1.486e-4
0.475, -2.588e-6, -1.486e-4
0.485, -2.588e-6, -1.487e-4
0.495, -2.588e-6, -1.487e-4
0.505, -2.557e-6, -1.488e-4
0.515, -2.557e-6, -1.488e-4
0.525, -2.526e-6, -1.489e-4
0.535, -2.465e-6, -1.489e-4
0.545, -2.495e-6, -1.490e-4
0.555, -2.434e-6, -1.490e-4
0.565, -2.341e-6, -1.491e-4
0.575, -2.373e-6, -1.491e-4
0.585, -2.280e-6, -1.492e-4
0.595, -2.280e-6, -1.492e-4
0.605, -2.280e-6, -1.493e-4
0.615, -2.280e-6, -1.493e-4
0.625, -2.280e-6, -1.494e-4
0.635, -2.280e-6, -1.494e-4
0.645, -2.280e-6, -1.495e-4
0.655, -2.280e-6, -1.495e-4
0.665, -2.187e-6, -1.495e-4
0.675, -2.219e-6, -1.496e-4
0.685, -2.157e-6, -1.496e-4
0.695, -2.065e-6, -1.497e-4
0.705, -2.003e-6, -1.497e-4
0.715, -2.033e-6, -1.498e-4
0.725, -1.972e-6, -1.498e-4
0.735, -1.972e-6, -1.498e-4
0.745, -1.972e-6, -1.499e-4
0.755, -1.972e-6, -1.499e-4
0.765, -1.972e-6, -1.499e-4
0.775, -1.972e-6, -1.500e-4
0.785, -1.972e-6, -1.500e-4
0.795, -2.033e-6, -1.501e-4
0.805, -2.003e-6, -1.501e-4
0.815, -2.157e-6, -1.502e-4
0.825, -2.219e-6, -1.502e-4
0.835, -2.280e-6, -1.502e-4
0.845, -2.341e-6, -1.503e-4
0.855, -2.526e-6, -1.503e-4
0.865, -2.619e-6, -1.504e-4
0.875, -2.864e-6, -1.504e-4
0.885, -3.111e-6, -1.505e-4
0.895, -3.480e-6, -1.506e-4
0.905, -3.819e-6, -1.507e-4
0.915, -4.250e-6, -1.507e-4
0.925, -4.496e-6, -1.508e-4
0.935, -4.743e-6, -1.509e-4
0.945, -4.681e-6, -1.510e-4
0.955, -4.435e-6, -1.511e-4
0.965, -4.435e-6, -1.512e-4
0.975, -4.312e-6, -1.513e-4
0.985, -4.127e-6, -1.514e-4
0.995, -4.127e-6, -1.514e-4
1.005, -4.127e-6, -1.515e-4
1.015, -4.034e-6, -1.516e-4
1.025, -3.973e-6, -1.517e-4
1.035, -3.850e-6, -1.518e-4
1.045, -3.819e-6, -1.518e-4
1.055, -3.819e-6, -1.519e-4
1.065, -3.850e-6, -1.520e-4
1.075, -4.188e-6, -1.521e-4
1.085, -4.804e-6, -1.522e-4
1.095, -6.497e-6, -1.523e-4
1.105, -1.124e-5, -1.525e-4
1.115, -2.364e-5, -1.530e-4
1.125, -4.390e-5, -1.539e-4
1.135, -6.178e-5, -1.551e-4
1.145, -7.401e-5, -1.566e-4
1.155, -8.152e-5, -1.582e-4
1.165, -8.558e-5, -1.599e-4
1.175, -8.521e-5, -1.616e-4
1.185, -8.186e-5, -1.633e-4
1.195, -7.816e-5, -1.648e-4
1.205, -7.521e-5, -1.663e-4
1.215, -7.281e-5, -1.678e-4
1.225, -7.043e-5, -1.692e-4
1.235, -6.794e-5, -1.706e-4
1.245, -6.492e-5, -1.719e-4
1.255, -6.185e-5, -1.731e-4
1.265, -5.911e-5, -1.743e-4
1.275, -5.680e-5, -1.754e-4
1.285, -5.504e-5, -1.765e-4
1.295, -5.360e-5, -1.776e-4
1.305, -5.233e-5, -1.786e-4
1.315, -5.132e-5, -1.797e-4
1.325, -5.043e-5, -1.807e-4
1.335, -4.919e-5, -1.817e-4
1.345, -4.750e-5, -1.826e-4
1.355, -4.513e-5, -1.835e-4
1.365, -4.196e-5, -1.844e-4
1.375, -3.827e-5, -1.851e-4
1.385, -3.513e-5, -1.858e-4
1.395, -3.260e-5, -1.865e-4
1.405, -3.082e-5, -1.871e-4
1.415, -2.962e-5, -1.877e-4
1.425, -2.872e-5, -1.883e-4
1.435, -2.823e-5, -1.888e-4
1.445, -2.792e-5, -1.894e-4
1.455, -2.783e-5, -1.899e-4
1.465, -2.783e-5, -1.905e-4
1.475, -2.802e-5, -1.911e-4
1.485, -2.835e-5, -1.916e-4
1.495, -2.888e-5, -1.922e-4
1.505, -2.955e-5, -1.928e-4
1.515, -3.029e-5, -1.934e-4
1.525, -3.125e-5, -1.940e-4
1.535, -3.236e-5, -1.947e-4
1.545, -3.365e-5, -1.953e-4
1.555, -3.519e-5, -1.960e-4
1.565, -3.679e-5, -1.968e-4
1.575, -3.867e-5, -1.976e-4
1.585, -4.082e-5, -1.984e-4
1.595, -4.325e-5, -1.992e-4
1.595, -3.737e-5, -2.000e-4
1.585, -2.703e-5, -2.005e-4
1.575, -2.020e-5, -2.009e-4
1.565, -1.539e-5, -2.012e-4
1.555, -1.188e-5, -2.015e-4
1.545, -9.238e-6, -2.017e-4
1.535, -7.267e-6, -2.018e-4
1.525, -5.697e-6, -2.019e-4
1.515, -4.589e-6, -2.020e-4
1.505, -3.573e-6, -2.021e-4
1.495, -2.864e-6, -2.021e-4
1.485, -2.249e-6, -2.022e-4
1.475, -1.757e-6, -2.022e-4
1.465, -1.418e-6, -2.022e-4
1.455, -1.049e-6, -2.023e-4
1.445, -6.795e-7, -2.023e-4
1.435, -5.255e-7, -2.023e-4
1.425, -2.478e-7, -2.023e-4
1.415, -9.384e-8, -2.023e-4
1.405, -2.451e-9, -2.023e-4
1.395, 1.827e-7, -2.023e-4
1.385, 2.441e-7, -2.023e-4
1.375, 3.366e-7, -2.023e-4
1.365, 4.906e-7, -2.023e-4
1.355, 4.906e-7, -2.023e-4
1.345, 4.906e-7, -2.023e-4
1.335, 7.058e-7, -2.022e-4
1.325, 7.984e-7, -2.022e-4
1.315, 7.671e-7, -2.022e-4
1.305, 7.984e-7, -2.022e-4
1.295, 8.297e-7, -2.022e-4
1.285, 9.211e-7, -2.022e-4
1.275, 9.523e-7, -2.021e-4
1.265, 1.075e-6, -2.021e-4
1.255, 1.106e-6, -2.021e-4
1.245, 1.106e-6, -2.021e-4
1.235, 1.199e-6, -2.020e-4
1.225, 1.229e-6, -2.020e-4
1.215, 1.414e-6, -2.020e-4
1.205, 1.445e-6, -2.020e-4
1.195, 1.414e-6, -2.019e-4
1.185, 1.537e-6, -2.019e-4
1.175, 1.722e-6, -2.019e-4
1.165, 1.722e-6, -2.018e-4
1.155, 1.815e-6, -2.018e-4
1.145, 2.030e-6, -2.018e-4
1.135, 2.061e-6, -2.017e-4
1.125, 2.276e-6, -2.017e-4
1.115, 2.338e-6, -2.016e-4
1.105, 2.614e-6, -2.016e-4
1.095, 2.707e-6, -2.015e-4
1.085, 2.985e-6, -2.015e-4
1.075, 3.261e-6, -2.014e-4
1.065, 3.538e-6, -2.013e-4
1.055, 3.846e-6, -2.013e-4
1.045, 4.277e-6, -2.012e-4
1.035, 4.646e-6, -2.011e-4
1.025, 5.231e-6, -2.010e-4
1.015, 5.878e-6, -2.009e-4
1.005, 6.525e-6, -2.007e-4
0.995, 7.417e-6, -2.006e-4
0.985, 8.402e-6, -2.004e-4
0.975, 9.695e-6, -2.002e-4
0.965, 1.126e-5, -2.000e-4
0.955, 1.320e-5, -1.997e-4
0.945, 1.561e-5, -1.994e-4
0.935, 1.887e-5, -1.990e-4
0.925, 2.284e-5, -1.986e-4
0.915, 2.841e-5, -1.980e-4
0.905, 3.592e-5, -1.973e-4
0.895, 4.645e-5, -1.964e-4
0.885, 6.126e-5, -1.951e-4
0.875, 8.207e-5, -1.935e-4
0.865, 1.104e-4, -1.913e-4
0.855, 1.459e-4, -1.884e-4
0.845, 1.858e-4, -1.847e-4
0.835, 2.205e-4, -1.802e-4
0.825, 2.376e-4, -1.755e-4
0.815, 2.289e-4, -1.709e-4
0.805, 1.957e-4, -1.670e-4
0.795, 1.499e-4, -1.640e-4
0.785, 1.071e-4, -1.619e-4
0.775, 7.677e-5, -1.603e-4
0.765, 5.815e-5, -1.592e-4
0.755, 4.611e-5, -1.582e-4
0.745, 3.749e-5, -1.575e-4
0.735, 3.066e-5, -1.569e-4
0.725, 2.499e-5, -1.564e-4
0.715, 2.028e-5, -1.560e-4
0.705, 1.625e-5, -1.556e-4
0.695, 1.268e-5, -1.554e-4
0.685, 9.695e-6, -1.552e-4
0.675, 7.232e-6, -1.550e-4
0.665, 5.447e-6, -1.549e-4
0.655, 4.307e-6, -1.549e-4
0.645, 3.662e-6, -1.548e-4
0.635, 3.292e-6, -1.547e-4
0.625, 3.107e-6, -1.547e-4
0.615, 2.953e-6, -1.546e-4
0.605, 2.922e-6, -1.545e-4
0.595, 2.861e-6, -1.545e-4
0.585, 2.707e-6, -1.544e-4
0.575, 2.645e-6, -1.544e-4
0.565, 2.677e-6, -1.543e-4
0.555, 2.645e-6, -1.543e-4
0.545, 2.645e-6, -1.542e-4
0.535, 2.645e-6, -1.542e-4
0.525, 2.645e-6, -1.541e-4
0.515, 2.645e-6, -1.541e-4
0.505, 2.614e-6, -1.540e-4
0.495, 2.645e-6, -1.539e-4
0.485, 2.614e-6, -1.539e-4
0.475, 2.645e-6, -1.538e-4
0.465, 2.614e-6, -1.538e-4
0.455, 2.584e-6, -1.537e-4
0.445, 2.645e-6, -1.537e-4
0.435, 2.614e-6, -1.536e-4
0.425, 2.523e-6, -1.536e-4
0.415, 2.553e-6, -1.535e-4
0.405, 2.614e-6, -1.535e-4
0.395, 2.430e-6, -1.534e-4
0.385, 2.523e-6, -1.534e-4
0.375, 2.584e-6, -1.533e-4
0.365, 2.492e-6, -1.533e-4
0.355, 2.645e-6, -1.532e-4
0.345, 2.553e-6, -1.532e-4
0.335, 2.430e-6, -1.531e-4
0.325, 2.523e-6, -1.531e-4
0.315, 2.492e-6, -1.530e-4
0.305, 2.553e-6, -1.530e-4
0.295, 2.492e-6, -1.529e-4
0.285, 2.584e-6, -1.529e-4
0.275, 2.523e-6, -1.528e-4
0.265, 2.584e-6, -1.528e-4
0.255, 2.492e-6, -1.527e-4
0.245, 2.492e-6, -1.527e-4
0.235, 2.584e-6, -1.526e-4
0.225, 2.614e-6, -1.526e-4
0.215, 2.614e-6, -1.525e-4
0.205, 2.645e-6, -1.525e-4
0.195, 2.645e-6, -1.524e-4
0.185, 2.831e-6, -1.524e-4
0.175, 2.922e-6, -1.523e-4
0.165, 2.953e-6, -1.522e-4
0.155, 3.292e-6, -1.522e-4
0.145, 3.476e-6, -1.521e-4
0.135, 3.754e-6, -1.520e-4
0.125, 4.031e-6, -1.519e-4
0.115, 4.461e-6, -1.519e-4
0.105, 4.923e-6, -1.518e-4
0.095, 5.447e-6, -1.516e-4
0.085, 6.154e-6, -1.515e-4
0.075, 6.832e-6, -1.514e-4
0.065, 7.571e-6, -1.512e-4
0.055, 8.402e-6, -1.511e-4
0.045, 9.141e-6, -1.509e-4
0.035, 1.003e-5, -1.507e-4
0.025, 1.083e-5, -1.505e-4
0.015, 1.160e-5, -1.502e-4
0.005, 1.216e-5, -1.500e-4
0.005, 7.356e-6, -1.498e-4
0.015, 5.077e-6, -1.497e-4
0.025, 3.754e-6, -1.497e-4
0.035, 2.768e-6, -1.496e-4
0.045, 1.968e-6, -1.496e-4
0.055, 1.291e-6, -1.495e-4
0.065, 6.758e-7, -1.495e-4
0.075, 1.515e-7, -1.495e-4
0.085, -2.478e-7, -1.495e-4
0.095, -5.869e-7, -1.495e-4
0.105, -8.947e-7, -1.496e-4
0.115, -1.171e-6, -1.496e-4
0.125, -1.388e-6, -1.496e-4
0.135, -1.603e-6, -1.496e-4
0.145, -1.664e-6, -1.497e-4
0.155, -1.849e-6, -1.497e-4
0.165, -1.941e-6, -1.498e-4
0.175, -1.972e-6, -1.498e-4
0.185, -1.972e-6, -1.498e-4
0.195, -2.003e-6, -1.499e-4
0.205, -2.126e-6, -1.499e-4
0.215, -2.126e-6, -1.500e-4
0.225, -2.249e-6, -1.500e-4
0.235, -2.157e-6, -1.501e-4
0.245, -2.249e-6, -1.501e-4
0.255, -2.280e-6, -1.501e-4
0.265, -2.280e-6, -1.502e-4
0.275, -2.280e-6, -1.502e-4
0.285, -2.280e-6, -1.503e-4
0.295, -2.219e-6, -1.503e-4
0.305, -2.280e-6, -1.504e-4
0.315, -2.280e-6, -1.504e-4
0.325, -2.280e-6, -1.505e-4
0.335, -2.280e-6, -1.505e-4
0.345, -2.280e-6, -1.506e-4
0.355, -2.280e-6, -1.506e-4
0.365, -2.249e-6, -1.506e-4
0.375, -2.280e-6, -1.507e-4
0.385, -2.311e-6, -1.507e-4
0.395, -2.341e-6, -1.508e-4
0.405, -2.280e-6, -1.508e-4
0.415, -2.434e-6, -1.509e-4
0.425, -2.373e-6, -1.509e-4
0.435, -2.557e-6, -1.510e-4
0.445, -2.588e-6, -1.510e-4
0.455, -2.588e-6, -1.511e-4
0.465, -2.588e-6, -1.511e-4
0.475, -2.588e-6, -1.512e-4
0.485, -2.557e-6, -1.512e-4
0.495, -2.495e-6, -1.513e-4
0.505, -2.557e-6, -1.513e-4
0.515, -2.588e-6, -1.514e-4
0.525, -2.557e-6, -1.514e-4
0.535, -2.495e-6, -1.515e-4
0.545, -2.434e-6, -1.515e-4
0.555, -2.434e-6, -1.516e-4
0.565, -2.373e-6, -1.516e-4
0.575, -2.311e-6, -1.517e-4
0.585, -2.311e-6, -1.517e-4
0.595, -2.280e-6, -1.518e-4
0.605, -2.280e-6, -1.518e-4
0.615, -2.280e-6, -1.519e-4
0.625, -2.280e-6, -1.519e-4
0.635, -2.280e-6, -1.520e-4
0.645, -2.249e-6, -1.520e-4
0.655, -2.280e-6, -1.520e-4
0.665, -2.249e-6, -1.521e-4
0.675, -2.249e-6, -1.521e-4
0.685, -2.157e-6, -1.522e-4
0.695, -2.126e-6, -1.522e-4
0.705, -1.972e-6, -1.523e-4
0.715, -1.972e-6, -1.523e-4
0.725, -1.972e-6, -1.523e-4
0.735, -1.972e-6, -1.524e-4
0.745, -1.972e-6, -1.524e-4
0.755, -1.972e-6, -1.525e-4
0.765, -1.972e-6, -1.525e-4
0.775, -1.972e-6, -1.525e-4
0.785, -2.003e-6, -1.526e-4
0.795, -1.972e-6, -1.526e-4
0.805, -2.095e-6, -1.527e-4
0.815, -2.126e-6, -1.527e-4
0.825, -2.280e-6, -1.527e-4
0.835, -2.280e-6, -1.528e-4
0.845, -2.373e-6, -1.528e-4
0.855, -2.495e-6, -1.529e-4
0.865, -2.680e-6, -1.529e-4
0.875, -2.896e-6, -1.530e-4
0.885, -3.111e-6, -1.531e-4
0.895, -3.450e-6, -1.531e-4
0.905, -3.880e-6, -1.532e-4
0.915, -4.188e-6, -1.533e-4
0.925, -4.496e-6, -1.534e-4
0.935, -4.681e-6, -1.535e-4
0.945, -4.557e-6, -1.536e-4
0.955, -4.466e-6, -1.537e-4
0.965, -4.435e-6, -1.537e-4
0.975, -4.250e-6, -1.538e-4
0.985, -4.127e-6, -1.539e-4
0.995, -4.127e-6, -1.540e-4
1.005, -4.127e-6, -1.541e-4
1.015, -4.096e-6, -1.542e-4
1.025, -3.973e-6, -1.542e-4
1.035, -3.850e-6, -1.543e-4
1.045, -3.819e-6, -1.544e-4
1.055, -3.819e-6, -1.545e-4
1.065, -3.912e-6, -1.545e-4
1.075, -4.127e-6, -1.546e-4
1.085, -4.804e-6, -1.547e-4
1.095, -6.528e-6, -1.549e-4
1.105, -1.108e-5, -1.551e-4
1.115, -2.343e-5, -1.555e-4
1.125, -4.359e-5, -1.564e-4
1.135, -6.160e-5, -1.576e-4
1.145, -7.394e-5, -1.591e-4
1.155, -8.155e-5, -1.608e-4
1.165, -8.567e-5, -1.625e-4
1.175, -8.540e-5, -1.642e-4
1.185, -8.195e-5, -1.658e-4
1.195, -7.835e-5, -1.674e-4
1.205, -7.533e-5, -1.689e-4
1.215, -7.290e-5, -1.703e-4
1.225, -7.053e-5, -1.718e-4
1.235, -6.797e-5, -1.731e-4
1.245, -6.492e-5, -1.744e-4
1.255, -6.185e-5, -1.757e-4
1.265, -5.914e-5, -1.768e-4
1.275, -5.689e-5, -1.780e-4
1.285, -5.504e-5, -1.791e-4
1.295, -5.360e-5, -1.801e-4
1.305, -5.233e-5, -1.812e-4
1.315, -5.135e-5, -1.822e-4
1.325, -5.033e-5, -1.832e-4
1.335, -4.913e-5, -1.842e-4
1.345, -4.747e-5, -1.852e-4
1.355, -4.510e-5, -1.861e-4
1.365, -4.187e-5, -1.869e-4
1.375, -3.827e-5, -1.877e-4
1.385, -3.510e-5, -1.884e-4
1.395, -3.257e-5, -1.890e-4
1.405, -3.079e-5, -1.896e-4
1.415, -2.958e-5, -1.902e-4
1.425, -2.879e-5, -1.908e-4
1.435, -2.823e-5, -1.914e-4
1.445, -2.786e-5, -1.919e-4
1.455, -2.783e-5, -1.925e-4
1.465, -2.780e-5, -1.930e-4
1.475, -2.798e-5, -1.936e-4
1.485, -2.835e-5, -1.942e-4
1.495, -2.875e-5, -1.947e-4
1.505, -2.949e-5, -1.953e-4
1.515, -3.029e-5, -1.959e-4
1.525, -3.122e-5, -1.966e-4
1.535, -3.233e-5, -1.972e-4
1.545, -3.365e-5, -1.979e-4
1.555, -3.516e-5, -1.986e-4
1.565, -3.679e-5, -1.993e-4
1.575, -3.864e-5, -2.001e-4
1.585, -4.085e-5, -2.009e-4
1.595, -4.325e-5, -2.018e-4
1.595, -3.734e-5, -2.025e-4
1.585, -2.703e-5, -2.031e-4
1.575, -2.017e-5, -2.035e-4
1.565, -1.533e-5, -2.038e-4
1.555, -1.185e-5, -2.040e-4
1.545, -9.238e-6, -2.042e-4
1.535, -7.298e-6, -2.043e-4
1.525, -5.666e-6, -2.044e-4
1.515, -4.527e-6, -2.045e-4
1.505, -3.604e-6, -2.046e-4
1.495, -2.803e-6, -2.047e-4
1.485, -2.219e-6, -2.047e-4
1.475, -1.726e-6, -2.047e-4
1.465, -1.325e-6, -2.048e-4
1.455, -9.873e-7, -2.048e-4
1.445, -7.408e-7, -2.048e-4
1.435, -4.329e-7, -2.048e-4
1.425, -2.790e-7, -2.048e-4
1.415, -1.251e-7, -2.048e-4
1.405, 9.014e-8, -2.048e-4
1.395, 1.214e-7, -2.048e-4
1.385, 2.140e-7, -2.048e-4
1.375, 3.054e-7, -2.048e-4
1.365, 4.292e-7, -2.048e-4
1.355, 5.218e-7, -2.048e-4
1.345, 4.906e-7, -2.048e-4
1.335, 5.832e-7, -2.048e-4
1.325, 7.671e-7, -2.048e-4
1.315, 7.984e-7, -2.047e-4
1.305, 7.984e-7, -2.047e-4
1.295, 8.297e-7, -2.047e-4
1.285, 8.597e-7, -2.047e-4
1.275, 1.014e-6, -2.047e-4
1.265, 1.106e-6, -2.046e-4
1.255, 1.106e-6, -2.046e-4
1.245, 1.106e-6, -2.046e-4
1.235, 1.199e-6, -2.046e-4
1.225, 1.229e-6, -2.046e-4
1.215, 1.353e-6, -2.045e-4
1.205, 1.445e-6, -2.045e-4
1.195, 1.414e-6, -2.045e-4
1.185, 1.475e-6, -2.044e-4
1.175, 1.722e-6, -2.044e-4
1.165, 1.722e-6, -2.044e-4
1.155, 1.876e-6, -2.043e-4
1.145, 2.030e-6, -2.043e-4
1.135, 2.091e-6, -2.042e-4
1.125, 2.276e-6, -2.042e-4
1.115, 2.399e-6, -2.042e-4
1.105, 2.614e-6, -2.041e-4
1.095, 2.738e-6, -2.040e-4
1.085, 2.953e-6, -2.040e-4
1.075, 3.230e-6, -2.039e-4
1.065, 3.508e-6, -2.039e-4
1.055, 3.846e-6, -2.038e-4
1.045, 4.246e-6, -2.037e-4
1.035, 4.708e-6, -2.036e-4
1.025, 5.231e-6, -2.035e-4
1.015, 5.846e-6, -2.034e-4
1.005, 6.555e-6, -2.032e-4
0.995, 7.448e-6, -2.031e-4
0.985, 8.433e-6, -2.029e-4
0.975, 9.726e-6, -2.027e-4
0.965, 1.133e-5, -2.025e-4
0.955, 1.327e-5, -2.022e-4
0.945, 1.573e-5, -2.019e-4
0.935, 1.890e-5, -2.016e-4
0.925, 2.299e-5, -2.011e-4
0.915, 2.853e-5, -2.005e-4
0.905, 3.611e-5, -1.998e-4
0.895, 4.676e-5, -1.989e-4
0.885, 6.169e-5, -1.976e-4
0.875, 8.256e-5, -1.960e-4
0.865, 1.110e-4, -1.938e-4
0.855, 1.468e-4, -1.908e-4
0.845, 1.866e-4, -1.871e-4
0.835, 2.211e-4, -1.827e-4
0.825, 2.377e-4, -1.779e-4
0.815, 2.283e-4, -1.733e-4
0.805, 1.946e-4, -1.695e-4
0.795, 1.487e-4, -1.665e-4
0.785, 1.061e-4, -1.644e-4
0.775, 7.616e-5, -1.628e-4
0.765, 5.772e-5, -1.617e-4
0.755, 4.596e-5, -1.608e-4
0.745, 3.731e-5, -1.600e-4
0.735, 3.054e-5, -1.594e-4
0.725, 2.496e-5, -1.589e-4
0.715, 2.019e-5, -1.585e-4
0.705, 1.616e-5, -1.582e-4
0.695, 1.265e-5, -1.579e-4
0.685, 9.602e-6, -1.577e-4
0.675, 7.170e-6, -1.576e-4
0.665, 5.385e-6, -1.575e-4
0.655, 4.216e-6, -1.574e-4
0.645, 3.600e-6, -1.573e-4
0.635, 3.261e-6, -1.573e-4
0.625, 3.046e-6, -1.572e-4
0.615, 2.953e-6, -1.571e-4
0.605, 2.922e-6, -1.571e-4
0.595, 2.922e-6, -1.570e-4
0.585, 2.738e-6, -1.570e-4
0.575, 2.645e-6, -1.569e-4
0.565, 2.645e-6, -1.569e-4
0.555, 2.645e-6, -1.568e-4
0.545, 2.645e-6, -1.568e-4
0.535, 2.645e-6, -1.567e-4
0.525, 2.645e-6, -1.567e-4
0.515, 2.645e-6, -1.566e-4
0.505, 2.614e-6, -1.565e-4
0.495, 2.645e-6, -1.565e-4
0.485, 2.645e-6, -1.564e-4
0.475, 2.645e-6, -1.564e-4
0.465, 2.645e-6, -1.563e-4
0.455, 2.614e-6, -1.563e-4
0.445, 2.614e-6, -1.562e-4
0.435, 2.584e-6, -1.562e-4
0.425, 2.553e-6, -1.561e-4
0.415, 2.523e-6, -1.561e-4
0.405, 2.553e-6, -1.560e-4
0.395, 2.584e-6, -1.560e-4
0.385, 2.584e-6, -1.559e-4
0.375, 2.460e-6, -1.559e-4
0.365, 2.492e-6, -1.558e-4
0.355, 2.492e-6, -1.558e-4
0.345, 2.430e-6, -1.557e-4
0.335, 2.523e-6, -1.557e-4
0.325, 2.553e-6, -1.556e-4
0.315, 2.492e-6, -1.556e-4
0.305, 2.523e-6, -1.555e-4
0.295, 2.553e-6, -1.555e-4
0.285, 2.553e-6, -1.554e-4
0.275, 2.553e-6, -1.554e-4
0.265, 2.523e-6, -1.553e-4
0.255, 2.492e-6, -1.553e-4
0.245, 2.492e-6, -1.552e-4
0.235, 2.523e-6, -1.552e-4
0.225, 2.584e-6, -1.551e-4
0.215, 2.614e-6, -1.551e-4
0.205, 2.645e-6, -1.550e-4
0.195, 2.645e-6, -1.550e-4
0.185, 2.768e-6, -1.549e-4
0.175, 2.922e-6, -1.548e-4
0.165, 3.015e-6, -1.548e-4
0.155, 3.261e-6, -1.547e-4
0.145, 3.476e-6, -1.547e-4
0.135, 3.754e-6, -1.546e-4
0.125, 4.062e-6, -1.545e-4
0.115, 4.492e-6, -1.544e-4
0.105, 4.923e-6, -1.543e-4
0.095, 5.539e-6, -1.542e-4
0.085, 6.124e-6, -1.541e-4
0.075, 6.801e-6, -1.539e-4
0.065, 7.540e-6, -1.538e-4
0.055, 8.371e-6, -1.536e-4
0.045, 9.171e-6, -1.534e-4
0.035, 1.000e-5, -1.532e-4
0.025, 1.080e-5, -1.530e-4
0.015, 1.157e-5, -1.528e-4
0.005, 1.219e-5, -1.525e-4
0.005, 7.356e-6, -1.524e-4
0.015, 5.077e-6, -1.523e-4
0.025, 3.815e-6, -1.522e-4
0.035, 2.799e-6, -1.522e-4
0.045, 1.937e-6, -1.521e-4
0.055, 1.260e-6, -1.521e-4
0.065, 6.758e-7, -1.521e-4
0.075, 1.214e-7, -1.521e-4
0.085, -2.790e-7, -1.521e-4
0.095, -6.181e-7, -1.521e-4
0.105, -9.873e-7, -1.521e-4
0.115, -1.203e-6, -1.521e-4
0.125, -1.388e-6, -1.522e-4
0.135, -1.603e-6, -1.522e-4
0.145, -1.664e-6, -1.522e-4
0.155, -1.849e-6, -1.523e-4
0.165, -1.972e-6, -1.523e-4
0.175, -2.003e-6, -1.524e-4
0.185, -1.972e-6, -1.524e-4
0.195, -2.065e-6, -1.524e-4
0.205, -2.065e-6, -1.525e-4
0.215, -2.187e-6, -1.525e-4
0.225, -2.187e-6, -1.526e-4
0.235, -2.280e-6, -1.526e-4
0.245, -2.280e-6, -1.527e-4
0.255, -2.219e-6, -1.527e-4
0.265, -2.280e-6, -1.527e-4
0.275, -2.249e-6, -1.528e-4
0.285, -2.280e-6, -1.528e-4
0.295, -2.219e-6, -1.529e-4
0.305, -2.280e-6, -1.529e-4
0.315, -2.280e-6, -1.530e-4
0.325, -2.280e-6, -1.530e-4
0.335, -2.280e-6, -1.531e-4
0.345, -2.280e-6, -1.531e-4
0.355, -2.280e-6, -1.532e-4
0.365, -2.280e-6, -1.532e-4
0.375, -2.280e-6, -1.532e-4
0.385, -2.280e-6, -1.533e-4
0.395, -2.311e-6, -1.533e-4
0.405, -2.403e-6, -1.534e-4
0.415, -2.403e-6, -1.534e-4
0.425, -2.434e-6, -1.535e-4
0.435, -2.465e-6, -1.535e-4
0.445, -2.495e-6, -1.536e-4
0.455, -2.465e-6, -1.536e-4
0.465, -2.588e-6, -1.537e-4
0.475, -2.588e-6, -1.537e-4
0.485, -2.557e-6, -1.538e-4
0.495, -2.557e-6, -1.538e-4
0.505, -2.526e-6, -1.539e-4
0.515, -2.526e-6, -1.539e-4
0.525, -2.495e-6, -1.540e-4
0.535, -2.465e-6, -1.540e-4
0.545, -2.403e-6, -1.541e-4
0.555, -2.373e-6, -1.541e-4
0.565, -2.341e-6, -1.542e-4
0.575, -2.280e-6, -1.542e-4
0.585, -2.311e-6, -1.543e-4
0.595, -2.280e-6, -1.543e-4
0.605, -2.280e-6, -1.544e-4
0.615, -2.280e-6, -1.544e-4
0.625, -2.280e-6, -1.545e-4
0.635, -2.280e-6, -1.545e-4
0.645, -2.280e-6, -1.545e-4
0.655, -2.280e-6, -1.546e-4
0.665, -2.219e-6, -1.546e-4
0.675, -2.187e-6, -1.547e-4
0.685, -2.219e-6, -1.547e-4
0.695, -2.126e-6, -1.548e-4
0.705, -2.033e-6, -1.548e-4
0.715, -2.003e-6, -1.548e-4
0.725, -1.972e-6, -1.549e-4
0.735, -1.972e-6, -1.549e-4
0.745, -1.972e-6, -1.550e-4
0.755, -1.972e-6, -1.550e-4
0.765, -1.972e-6, -1.550e-4
0.775, -1.972e-6, -1.551e-4
0.785, -1.972e-6, -1.551e-4
0.795, -2.003e-6, -1.552e-4
0.805, -2.095e-6, -1.552e-4
0.815, -2.187e-6, -1.552e-4
0.825, -2.219e-6, -1.553e-4
0.835, -2.280e-6, -1.553e-4
0.845, -2.311e-6, -1.554e-4
0.855, -2.526e-6, -1.554e-4
0.865, -2.588e-6, -1.555e-4
0.875, -2.834e-6, -1.555e-4
0.885, -3.111e-6, -1.556e-4
0.895, -3.511e-6, -1.557e-4
0.905, -3.788e-6, -1.558e-4
0.915, -4.158e-6, -1.558e-4
0.925, -4.466e-6, -1.559e-4
0.935, -4.557e-6, -1.560e-4
0.945, -4.589e-6, -1.561e-4
0.955, -4.435e-6, -1.562e-4
0.965, -4.404e-6, -1.563e-4
0.975, -4.220e-6, -1.564e-4
0.985, -4.127e-6, -1.565e-4
0.995, -4.127e-6, -1.565e-4
1.005, -4.127e-6, -1.566e-4
1.015, -4.096e-6, -1.567e-4
1.025, -3.942e-6, -1.568e-4
1.035, -3.819e-6, -1.569e-4
1.045, -3.850e-6, -1.569e-4
1.055, -3.819e-6, -1.570e-4
1.065, -3.912e-6, -1.571e-4
1.075, -4.158e-6, -1.572e-4
1.085, -4.804e-6, -1.573e-4
1.095, -6.528e-6, -1.574e-4
1.105, -1.099e-5, -1.576e-4
1.115, -2.309e-5, -1.581e-4
1.125, -4.322e-5, -1.589e-4
1.135, -6.135e-5, -1.602e-4
1.145, -7.388e-5, -1.616e-4
1.155, -8.158e-5, -1.633e-4
1.165, -8.573e-5, -1.650e-4
1.175, -8.561e-5, -1.667e-4
1.185, -8.216e-5, -1.683e-4
1.195, -7.850e-5, -1.699e-4
1.205, -7.545e-5, -1.714e-4
1.215, -7.293e-5, -1.729e-4
1.225, -7.065e-5, -1.743e-4
1.235, -6.797e-5, -1.757e-4
1.245, -6.492e-5, -1.770e-4
1.255, -6.185e-5, -1.782e-4
1.265, -5.920e-5, -1.794e-4
1.275, -5.683e-5, -1.805e-4
1.285, -5.501e-5, -1.816e-4
1.295, -5.357e-5, -1.827e-4
1.305, -5.233e-5, -1.837e-4
1.315, -5.132e-5, -1.848e-4
1.325, -5.030e-5, -1.858e-4
1.335, -4.910e-5, -1.867e-4
1.345, -4.744e-5, -1.877e-4
1.355, -4.510e-5, -1.886e-4
1.365, -4.190e-5, -1.894e-4
1.375, -3.824e-5, -1.902e-4
1.385, -3.506e-5, -1.909e-4
1.395, -3.257e-5, -1.916e-4
1.405, -3.075e-5, -1.922e-4
1.415, -2.952e-5, -1.928e-4
1.425, -2.869e-5, -1.933e-4
1.435, -2.814e-5, -1.939e-4
1.445, -2.783e-5, -1.945e-4
1.455, -2.777e-5, -1.950e-4
1.465, -2.783e-5, -1.956e-4
1.475, -2.792e-5, -1.961e-4
1.485, -2.832e-5, -1.967e-4
1.495, -2.875e-5, -1.973e-4
1.505, -2.940e-5, -1.979e-4
1.515, -3.023e-5, -1.985e-4
1.525, -3.116e-5, -1.991e-4
1.535, -3.229e-5, -1.997e-4
1.545, -3.359e-5, -2.004e-4
1.555, -3.519e-5, -2.011e-4
1.565, -3.676e-5, -2.018e-4
1.575, -3.864e-5, -2.026e-4
1.585, -4.070e-5, -2.034e-4
1.595, -4.319e-5, -2.043e-4
1.595, -3.731e-5, -2.050e-4
1.585, -2.700e-5, -2.056e-4
1.575, -2.017e-5, -2.060e-4
1.565, -1.530e-5, -2.063e-4
1.555, -1.176e-5, -2.065e-4
1.545, -9.175e-6, -2.067e-4
1.535, -7.267e-6, -2.068e-4
1.525, -5.697e-6, -2.070e-4
1.515, -4.557e-6, -2.071e-4
1.505, -3.573e-6, -2.071e-4
1.495, -2.864e-6, -2.072e-4
1.485, -2.219e-6, -2.072e-4
1.475, -1.696e-6, -2.073e-4
1.465, -1.356e-6, -2.073e-4
1.455, -9.873e-7, -2.073e-4
1.445, -7.408e-7, -2.073e-4
1.435, -4.943e-7, -2.073e-4
1.425, -3.103e-7, -2.073e-4
1.415, -1.251e-7, -2.073e-4
1.405, -2.451e-9, -2.073e-4
1.395, 1.515e-7, -2.073e-4
1.385, 2.140e-7, -2.073e-4
1.375, 3.366e-7, -2.073e-4
1.365, 4.906e-7, -2.073e-4
1.355, 4.906e-7, -2.073e-4
1.345, 5.218e-7, -2.073e-4
1.335, 6.445e-7, -2.073e-4
1.325, 7.371e-7, -2.073e-4
1.315, 7.984e-7, -2.072e-4
1.305, 7.984e-7, -2.072e-4
1.295, 8.297e-7, -2.072e-4
1.285, 9.211e-7, -2.072e-4
1.275, 1.014e-6, -2.072e-4
1.265, 1.106e-6, -2.072e-4
1.255, 1.106e-6, -2.071e-4
1.245, 1.106e-6, -2.071e-4
1.235, 1.199e-6, -2.071e-4
1.225, 1.260e-6, -2.071e-4
1.215, 1.414e-6, -2.070e-4
1.205, 1.414e-6, -2.070e-4
1.195, 1.445e-6, -2.070e-4
1.185, 1.661e-6, -2.069e-4
1.175, 1.722e-6, -2.069e-4
1.165, 1.722e-6, -2.069e-4
1.155, 1.845e-6, -2.068e-4
1.145, 2.030e-6, -2.068e-4
1.135, 2.030e-6, -2.068e-4
1.125, 2.276e-6, -2.067e-4
1.115, 2.369e-6, -2.067e-4
1.105, 2.553e-6, -2.066e-4
1.095, 2.707e-6, -2.066e-4
1.085, 3.015e-6, -2.065e-4
1.075, 3.200e-6, -2.064e-4
1.065, 3.538e-6, -2.064e-4
1.055, 3.938e-6, -2.063e-4
1.045, 4.246e-6, -2.062e-4
1.035, 4.678e-6, -2.061e-4
1.025, 5.201e-6, -2.060e-4
1.015, 5.816e-6, -2.059e-4
1.005, 6.616e-6, -2.058e-4
0.995, 7.386e-6, -2.056e-4
0.985, 8.464e-6, -2.054e-4
0.975, 9.756e-6, -2.052e-4
0.965, 1.136e-5, -2.050e-4
0.955, 1.324e-5, -2.048e-4
0.945, 1.573e-5, -2.044e-4
0.935, 1.893e-5, -2.041e-4
0.925, 2.309e-5, -2.036e-4
0.915, 2.860e-5, -2.030e-4
0.905, 3.632e-5, -2.023e-4
0.895, 4.700e-5, -2.014e-4
0.885, 6.200e-5, -2.001e-4
0.875, 8.314e-5, -1.985e-4
0.865, 1.117e-4, -1.962e-4
0.855, 1.476e-4, -1.933e-4
0.845, 1.873e-4, -1.895e-4
0.835, 2.216e-4, -1.851e-4
0.825, 2.376e-4, -1.803e-4
0.815, 2.277e-4, -1.758e-4
0.805, 1.936e-4, -1.719e-4
0.795, 1.475e-4, -1.690e-4
0.785, 1.052e-4, -1.669e-4
0.775, 7.560e-5, -1.653e-4
0.765, 5.735e-5, -1.642e-4
0.755, 4.568e-5, -1.633e-4
0.745, 3.709e-5, -1.625e-4
0.735, 3.035e-5, -1.619e-4
0.725, 2.475e-5, -1.614e-4
0.715, 2.013e-5, -1.610e-4
0.705, 1.607e-5, -1.607e-4
0.695, 1.262e-5, -1.605e-4
0.685, 9.541e-6, -1.603e-4
0.675, 7.109e-6, -1.601e-4
0.665, 5.323e-6, -1.600e-4
0.655, 4.216e-6, -1.599e-4
0.645, 3.630e-6, -1.599e-4
0.635, 3.322e-6, -1.598e-4
0.625, 3.076e-6, -1.597e-4
0.615, 2.953e-6, -1.597e-4
0.605, 2.953e-6, -1.596e-4
0.595, 2.831e-6, -1.596e-4
0.585, 2.768e-6, -1.595e-4
0.575, 2.645e-6, -1.595e-4
0.565, 2.645e-6, -1.594e-4
0.555, 2.645e-6, -1.594e-4
0.545, 2.645e-6, -1.593e-4
0.535, 2.645e-6, -1.592e-4
0.525, 2.645e-6, -1.592e-4
0.515, 2.645e-6, -1.591e-4
0.505, 2.645e-6, -1.591e-4
0.495, 2.645e-6, -1.590e-4
0.485, 2.645e-6, -1.590e-4
0.475, 2.645e-6, -1.589e-4
0.465, 2.645e-6, -1.589e-4
0.455, 2.584e-6, -1.588e-4
0.445, 2.584e-6, -1.588e-4
0.435, 2.584e-6, -1.587e-4
0.425, 2.553e-6, -1.587e-4
0.415, 2.553e-6, -1.586e-4
0.405, 2.614e-6, -1.586e-4
0.395, 2.553e-6, -1.585e-4
0.385, 2.553e-6, -1.585e-4
0.375, 2.460e-6, -1.584e-4
0.365, 2.492e-6, -1.584e-4
0.355, 2.523e-6, -1.583e-4
0.345, 2.492e-6, -1.583e-4
0.335, 2.553e-6, -1.582e-4
0.325, 2.523e-6, -1.582e-4
0.315, 2.492e-6, -1.581e-4
0.305, 2.614e-6, -1.581e-4
0.295, 2.553e-6, -1.580e-4
0.285, 2.492e-6, -1.580e-4
0.275, 2.523e-6, -1.579e-4
0.265, 2.492e-6, -1.579e-4
0.255, 2.492e-6, -1.578e-4
0.245, 2.523e-6, -1.578e-4
0.235, 2.492e-6, -1.577e-4
0.225, 2.553e-6, -1.577e-4
0.215, 2.645e-6, -1.576e-4
0.205, 2.645e-6, -1.576e-4
0.195, 2.677e-6, -1.575e-4
0.185, 2.707e-6, -1.574e-4
0.175, 2.953e-6, -1.574e-4
0.165, 2.985e-6, -1.573e-4
0.155, 3.261e-6, -1.573e-4
0.145, 3.476e-6, -1.572e-4
0.135, 3.754e-6, -1.571e-4
0.125, 4.092e-6, -1.570e-4
0.115, 4.492e-6, -1.569e-4
0.105, 4.923e-6, -1.568e-4
0.095, 5.539e-6, -1.567e-4
0.085, 6.154e-6, -1.566e-4
0.075, 6.863e-6, -1.565e-4
0.065, 7.571e-6, -1.563e-4
0.055, 8.402e-6, -1.562e-4
0.045, 9.203e-6, -1.560e-4
0.035, 1.013e-5, -1.558e-4
0.025, 1.083e-5, -1.556e-4
0.015, 1.163e-5, -1.553e-4
0.005, 1.225e-5, -1.551e-4
0.005, 7.356e-6, -1.549e-4
0.015, 5.108e-6, -1.548e-4
0.025, 3.723e-6, -1.548e-4
0.035, 2.738e-6, -1.547e-4
0.045, 1.998e-6, -1.547e-4
0.055, 1.291e-6, -1.546e-4
0.065, 6.758e-7, -1.546e-4
0.075, 1.827e-7, -1.546e-4
0.085, -2.790e-7, -1.546e-4
0.095, -5.869e-7, -1.546e-4
0.105, -8.947e-7, -1.546e-4
0.115, -1.171e-6, -1.547e-4
0.125, -1.388e-6, -1.547e-4
0.135, -1.572e-6, -1.547e-4
0.145, -1.696e-6, -1.548e-4
0.155, -1.880e-6, -1.548e-4
0.165, -1.972e-6, -1.548e-4
0.175, -1.972e-6, -1.549e-4
0.185, -1.972e-6, -1.549e-4
0.195, -2.065e-6, -1.550e-4
0.205, -2.187e-6, -1.550e-4
0.215, -2.157e-6, -1.550e-4
0.225, -2.280e-6, -1.551e-4
0.235, -2.249e-6, -1.551e-4
0.245, -2.280e-6, -1.552e-4
0.255, -2.219e-6, -1.552e-4
0.265, -2.280e-6, -1.553e-4
0.275, -2.219e-6, -1.553e-4
0.285, -2.280e-6, -1.554e-4
0.295, -2.280e-6, -1.554e-4
0.305, -2.280e-6, -1.555e-4
0.315, -2.280e-6, -1.555e-4
0.325, -2.280e-6, -1.555e-4
0.335, -2.280e-6, -1.556e-4
0.345, -2.280e-6, -1.556e-4
0.355, -2.280e-6, -1.557e-4
0.365, -2.280e-6, -1.557e-4
0.375, -2.280e-6, -1.558e-4
0.385, -2.311e-6, -1.558e-4
0.395, -2.311e-6, -1.559e-4
0.405, -2.311e-6, -1.559e-4
0.415, -2.373e-6, -1.560e-4
0.425, -2.373e-6, -1.560e-4
0.435, -2.557e-6, -1.561e-4
0.445, -2.526e-6, -1.561e-4
0.455, -2.557e-6, -1.562e-4
0.465, -2.588e-6, -1.562e-4
0.475, -2.588e-6, -1.563e-4
0.485, -2.588e-6, -1.563e-4
0.495, -2.557e-6, -1.564e-4
0.505, -2.588e-6, -1.564e-4
0.515, -2.557e-6, -1.565e-4
0.525, -2.526e-6, -1.565e-4
0.535, -2.495e-6, -1.566e-4
0.545, -2.403e-6, -1.566e-4
0.555, -2.341e-6, -1.567e-4
0.565, -2.341e-6, -1.567e-4
0.575, -2.311e-6, -1.568e-4
0.585, -2.280e-6, -1.568e-4
0.595, -2.280e-6, -1.569e-4
0.605, -2.280e-6, -1.569e-4
0.615, -2.280e-6, -1.569e-4
0.625, -2.280e-6, -1.570e-4
0.635, -2.280e-6, -1.570e-4
0.645, -2.249e-6, -1.571e-4
0.655, -2.187e-6, -1.571e-4
0.665, -2.157e-6, -1.572e-4
0.675, -2.157e-6, -1.572e-4
0.685, -2.095e-6, -1.573e-4
0.695, -2.003e-6, -1.573e-4
0.705, -2.003e-6, -1.573e-4
0.715, -2.003e-6, -1.574e-4
0.725, -1.972e-6, -1.574e-4
0.735, -1.972e-6, -1.574e-4
0.745, -1.972e-6, -1.575e-4
0.755, -1.972e-6, -1.575e-4
0.765, -1.972e-6, -1.576e-4
0.775, -2.003e-6, -1.576e-4
0.785, -1.972e-6, -1.576e-4
0.795, -1.972e-6, -1.577e-4
0.805, -1.972e-6, -1.577e-4
0.815, -2.126e-6, -1.578e-4
0.825, -2.249e-6, -1.578e-4
0.835, -2.280e-6, -1.579e-4
0.845, -2.311e-6, -1.579e-4
0.855, -2.526e-6, -1.580e-4
0.865, -2.619e-6, -1.580e-4
0.875, -2.896e-6, -1.581e-4
0.885, -3.111e-6, -1.581e-4
0.895, -3.419e-6, -1.582e-4
0.905, -3.727e-6, -1.583e-4
0.915, -4.188e-6, -1.584e-4
0.925, -4.373e-6, -1.584e-4
0.935, -4.589e-6, -1.585e-4
0.945, -4.527e-6, -1.586e-4
0.955, -4.435e-6, -1.587e-4
0.965, -4.404e-6, -1.588e-4
0.975, -4.250e-6, -1.589e-4
0.985, -4.158e-6, -1.590e-4
0.995, -4.127e-6, -1.591e-4
1.005, -4.096e-6, -1.591e-4
1.015, -4.127e-6, -1.592e-4
1.025, -3.973e-6, -1.593e-4
1.035, -3.850e-6, -1.594e-4
1.045, -3.819e-6, -1.594e-4
1.055, -3.819e-6, -1.595e-4
1.065, -3.912e-6, -1.596e-4
1.075, -4.188e-6, -1.597e-4
1.085, -4.743e-6, -1.598e-4
1.095, -6.404e-6, -1.599e-4
1.105, -1.084e-5, -1.601e-4
1.115, -2.275e-5, -1.606e-4
1.125, -4.295e-5, -1.614e-4
1.135, -6.123e-5, -1.627e-4
1.145, -7.379e-5, -1.641e-4
1.155, -8.161e-5, -1.658e-4
1.165, -8.580e-5, -1.675e-4
1.175, -8.573e-5, -1.692e-4
1.185, -8.232e-5, -1.709e-4
1.195, -7.853e-5, -1.724e-4
1.205, -7.554e-5, -1.739e-4
1.215, -7.305e-5, -1.754e-4
1.225, -7.068e-5, -1.768e-4
1.235, -6.806e-5, -1.782e-4
1.245, -6.499e-5, -1.795e-4
1.255, -6.191e-5, -1.807e-4
1.265, -5.923e-5, -1.819e-4
1.275, -5.686e-5, -1.830e-4
1.285, -5.504e-5, -1.841e-4
1.295, -5.357e-5, -1.852e-4
1.305, -5.227e-5, -1.862e-4
1.315, -5.132e-5, -1.873e-4
1.325, -5.027e-5, -1.883e-4
1.335, -4.907e-5, -1.893e-4
1.345, -4.741e-5, -1.902e-4
1.355, -4.507e-5, -1.911e-4
1.365, -4.187e-5, -1.919e-4
1.375, -3.830e-5, -1.927e-4
1.385, -3.506e-5, -1.934e-4
1.395, -3.254e-5, -1.941e-4
1.405, -3.075e-5, -1.947e-4
1.415, -2.952e-5, -1.953e-4
1.425, -2.863e-5, -1.958e-4
1.435, -2.817e-5, -1.964e-4
1.445, -2.780e-5, -1.970e-4
1.455, -2.771e-5, -1.975e-4
1.465, -2.783e-5, -1.981e-4
1.475, -2.789e-5, -1.986e-4
1.485, -2.829e-5, -1.992e-4
1.495, -2.879e-5, -1.998e-4
1.505, -2.937e-5, -2.004e-4
1.515, -3.014e-5, -2.010e-4
1.525, -3.109e-5, -2.016e-4
1.535, -3.226e-5, -2.022e-4
1.545, -3.353e-5, -2.029e-4
1.555, -3.503e-5, -2.036e-4
1.565, -3.667e-5, -2.043e-4
1.575, -3.860e-5, -2.051e-4
1.585, -4.067e-5, -2.059e-4
1.595, -4.316e-5, -2.068e-4
1.595, -3.728e-5, -2.075e-4
1.585, -2.697e-5, -2.081e-4
1.575, -2.007e-5, -2.085e-4
1.565, -1.530e-5, -2.088e-4
1.555, -1.179e-5, -2.090e-4
1.545, -9.206e-6, -2.092e-4
1.535, -7.205e-6, -2.093e-4
1.525, -5.666e-6, -2.095e-4
1.515, -4.557e-6, -2.095e-4
1.505, -3.604e-6, -2.096e-4
1.495, -2.864e-6, -2.097e-4
1.485, -2.187e-6, -2.097e-4
1.475, -1.757e-6, -2.098e-4
1.465, -1.325e-6, -2.098e-4
1.455, -9.873e-7, -2.098e-4
1.445, -7.095e-7, -2.098e-4
1.435, -4.642e-7, -2.098e-4
1.425, -3.403e-7, -2.098e-4
1.415, -1.251e-7, -2.098e-4
1.405, 2.881e-8, -2.098e-4
1.395, 1.827e-7, -2.098e-4
1.385, 2.753e-7, -2.098e-4
1.375, 3.679e-7, -2.098e-4
1.365, 4.906e-7, -2.098e-4
1.355, 4.906e-7, -2.098e-4
1.345, 5.832e-7, -2.098e-4
1.335, 6.445e-7, -2.098e-4
1.325, 7.671e-7, -2.098e-4
1.315, 7.984e-7, -2.097e-4
1.305, 7.984e-7, -2.097e-4
1.295, 8.910e-7, -2.097e-4
1.285, 9.523e-7, -2.097e-4
1.275, 1.045e-6, -2.097e-4
1.265, 1.075e-6, -2.096e-4
1.255, 1.106e-6, -2.096e-4
1.245, 1.106e-6, -2.096e-4
1.235, 1.138e-6, -2.096e-4
1.225, 1.199e-6, -2.096e-4
1.215, 1.383e-6, -2.095e-4
1.205, 1.445e-6, -2.095e-4
1.195, 1.445e-6, -2.095e-4
1.185, 1.507e-6, -2.094e-4
1.175, 1.691e-6, -2.094e-4
1.165, 1.722e-6, -2.094e-4
1.155, 1.845e-6, -2.093e-4
1.145, 2.030e-6, -2.093e-4
1.135, 2.030e-6, -2.093e-4
1.125, 2.276e-6, -2.092e-4
1.115, 2.430e-6, -2.092e-4
1.105, 2.645e-6, -2.091e-4
1.095, 2.738e-6, -2.090e-4
1.085, 2.953e-6, -2.090e-4
1.075, 3.292e-6, -2.089e-4
1.065, 3.476e-6, -2.089e-4
1.055, 3.846e-6, -2.088e-4
1.045, 4.277e-6, -2.087e-4
1.035, 4.739e-6, -2.086e-4
1.025, 5.262e-6, -2.085e-4
1.015, 5.846e-6, -2.084e-4
1.005, 6.616e-6, -2.082e-4
0.995, 7.478e-6, -2.081e-4
0.985, 8.464e-6, -2.079e-4
0.975, 9.756e-6, -2.077e-4
0.965, 1.133e-5, -2.075e-4
0.955, 1.330e-5, -2.072e-4
0.945, 1.579e-5, -2.069e-4
0.935, 1.902e-5, -2.065e-4
0.925, 2.315e-5, -2.061e-4
0.915, 2.878e-5, -2.055e-4
0.905, 3.648e-5, -2.048e-4
0.895, 4.722e-5, -2.038e-4
0.885, 6.246e-5, -2.026e-4
0.875, 8.364e-5, -2.009e-4
0.865, 1.124e-4, -1.987e-4
0.855, 1.485e-4, -1.957e-4
0.845, 1.882e-4, -1.919e-4
0.835, 2.221e-4, -1.875e-4
0.825, 2.376e-4, -1.827e-4
0.815, 2.270e-4, -1.782e-4
0.805, 1.925e-4, -1.743e-4
0.795, 1.464e-4, -1.714e-4
0.785, 1.044e-4, -1.693e-4
0.775, 7.499e-5, -1.678e-4
0.765, 5.701e-5, -1.667e-4
0.755, 4.543e-5, -1.658e-4
0.745, 3.694e-5, -1.650e-4
0.735, 3.026e-5, -1.644e-4
0.725, 2.463e-5, -1.639e-4
0.715, 2.001e-5, -1.635e-4
0.705, 1.601e-5, -1.632e-4
0.695, 1.253e-5, -1.630e-4
0.685, 9.572e-6, -1.628e-4
0.675, 7.140e-6, -1.626e-4
0.665, 5.323e-6, -1.625e-4
0.655, 4.185e-6, -1.624e-4
0.645, 3.600e-6, -1.624e-4
0.635, 3.230e-6, -1.623e-4
0.625, 2.985e-6, -1.622e-4
0.615, 2.953e-6, -1.622e-4
0.605, 2.892e-6, -1.621e-4
0.595, 2.768e-6, -1.621e-4
0.585, 2.768e-6, -1.620e-4
0.575, 2.645e-6, -1.620e-4
0.565, 2.645e-6, -1.619e-4
0.555, 2.645e-6, -1.619e-4
0.545, 2.645e-6, -1.618e-4
0.535, 2.645e-6, -1.618e-4
0.525, 2.645e-6, -1.617e-4
0.515, 2.645e-6, -1.616e-4
0.505, 2.645e-6, -1.616e-4
0.495, 2.645e-6, -1.615e-4
0.485, 2.614e-6, -1.615e-4
0.475, 2.614e-6, -1.614e-4
0.465, 2.614e-6, -1.614e-4
0.455, 2.553e-6, -1.613e-4
0.445, 2.553e-6, -1.613e-4
0.435, 2.584e-6, -1.612e-4
0.425, 2.523e-6, -1.612e-4
0.415, 2.584e-6, -1.611e-4
0.405, 2.492e-6, -1.611e-4
0.395, 2.492e-6, -1.610e-4
0.385, 2.523e-6, -1.610e-4
0.375, 2.523e-6, -1.609e-4
0.365, 2.523e-6, -1.609e-4
0.355, 2.430e-6, -1.608e-4
0.345, 2.460e-6, -1.608e-4
0.335, 2.430e-6, -1.607e-4
0.325, 2.492e-6, -1.607e-4
0.315, 2.523e-6, -1.606e-4
0.305, 2.523e-6, -1.606e-4
0.295, 2.523e-6, -1.605e-4
0.285, 2.584e-6, -1.605e-4
0.275, 2.492e-6, -1.604e-4
0.265, 2.584e-6, -1.604e-4
0.255, 2.399e-6, -1.603e-4
0.245, 2.523e-6, -1.603e-4
0.235, 2.492e-6, -1.602e-4
0.225, 2.584e-6, -1.602e-4
0.215, 2.645e-6, -1.601e-4
0.205, 2.645e-6, -1.601e-4
0.195, 2.677e-6, -1.600e-4
0.185, 2.799e-6, -1.600e-4
0.175, 2.953e-6, -1.599e-4
0.165, 3.046e-6, -1.598e-4
0.155, 3.261e-6, -1.598e-4
0.145, 3.538e-6, -1.597e-4
0.135, 3.662e-6, -1.596e-4
0.125, 4.031e-6, -1.596e-4
0.115, 4.461e-6, -1.595e-4
0.105, 5.016e-6, -1.594e-4
0.095, 5.477e-6, -1.593e-4
0.085, 6.124e-6, -1.591e-4
0.075, 6.832e-6, -1.590e-4
0.065, 7.601e-6, -1.588e-4
0.055, 8.402e-6, -1.587e-4
0.045, 9.264e-6, -1.585e-4
0.035, 1.009e-5, -1.583e-4
0.025, 1.083e-5, -1.581e-4
0.015, 1.163e-5, -1.578e-4
0.005, 1.225e-5, -1.576e-4
0.005, 7.417e-6, -1.574e-4
0.015, 5.108e-6, -1.573e-4
0.025, 3.877e-6, -1.573e-4
0.035, 2.799e-6, -1.572e-4
0.045, 1.998e-6, -1.572e-4
0.055, 1.321e-6, -1.571e-4
0.065, 6.445e-7, -1.571e-4
0.075, 1.827e-7, -1.571e-4
0.085, -2.790e-7, -1.571e-4
0.095, -6.482e-7, -1.571e-4
0.105, -9.260e-7, -1.572e-4
0.115, -1.171e-6, -1.572e-4
0.125, -1.388e-6, -1.572e-4
0.135, -1.633e-6, -1.572e-4
0.145, -1.664e-6, -1.573e-4
0.155, -1.757e-6, -1.573e-4
0.165, -1.972e-6, -1.574e-4
0.175, -1.972e-6, -1.574e-4
0.185, -2.003e-6, -1.574e-4
0.195, -2.065e-6, -1.575e-4
0.205, -2.157e-6, -1.575e-4
0.215, -2.187e-6, -1.576e-4
0.225, -2.219e-6, -1.576e-4
0.235, -2.249e-6, -1.577e-4
0.245, -2.249e-6, -1.577e-4
0.255, -2.249e-6, -1.577e-4
0.265, -2.280e-6, -1.578e-4
0.275, -2.280e-6, -1.578e-4
0.285, -2.249e-6, -1.579e-4
0.295, -2.280e-6, -1.579e-4
0.305, -2.249e-6, -1.580e-4
0.315, -2.280e-6, -1.580e-4
0.325, -2.280e-6, -1.581e-4
0.335, -2.280e-6, -1.581e-4
0.345, -2.280e-6, -1.582e-4
0.355, -2.280e-6, -1.582e-4
0.365, -2.280e-6, -1.582e-4
0.375, -2.280e-6, -1.583e-4
0.385, -2.311e-6, -1.583e-4
0.395, -2.280e-6, -1.584e-4
0.405, -2.311e-6, -1.584e-4
0.415, -2.403e-6, -1.585e-4
0.425, -2.373e-6, -1.585e-4
0.435, -2.495e-6, -1.586e-4
0.445, -2.588e-6, -1.586e-4
0.455, -2.526e-6, -1.587e-4
0.465, -2.588e-6, -1.587e-4
0.475, -2.557e-6, -1.588e-4
0.485, -2.588e-6, -1.588e-4
0.495, -2.557e-6, -1.589e-4
0.505, -2.557e-6, -1.589e-4
0.515, -2.526e-6, -1.590e-4
0.525, -2.465e-6, -1.590e-4
0.535, -2.465e-6, -1.591e-4
0.545, -2.465e-6, -1.591e-4
0.555, -2.403e-6, -1.592e-4
0.565, -2.341e-6, -1.592e-4
0.575, -2.280e-6, -1.593e-4
0.585, -2.311e-6, -1.593e-4
0.595, -2.280e-6, -1.594e-4
0.605, -2.280e-6, -1.594e-4
0.615, -2.280e-6, -1.595e-4
0.625, -2.280e-6, -1.595e-4
0.635, -2.280e-6, -1.595e-4
0.645, -2.280e-6, -1.596e-4
0.655, -2.249e-6, -1.596e-4
0.665, -2.249e-6, -1.597e-4
0.675, -2.219e-6, -1.597e-4
0.685, -2.157e-6, -1.598e-4
0.695, -1.972e-6, -1.598e-4
0.705, -2.095e-6, -1.598e-4
0.715, -2.033e-6, -1.599e-4
0.725, -1.972e-6, -1.599e-4
0.735, -1.972e-6, -1.600e-4
0.745, -1.972e-6, -1.600e-4
0.755, -1.972e-6, -1.600e-4
0.765, -1.972e-6, -1.601e-4
0.775, -1.972e-6, -1.601e-4
0.785, -2.003e-6, -1.602e-4
0.795, -1.972e-6, -1.602e-4
0.805, -2.126e-6, -1.602e-4
0.815, -2.187e-6, -1.603e-4
0.825, -2.280e-6, -1.603e-4
0.835, -2.280e-6, -1.604e-4
0.845, -2.311e-6, -1.604e-4
0.855, -2.495e-6, -1.605e-4
0.865, -2.649e-6, -1.605e-4
0.875, -2.834e-6, -1.606e-4
0.885, -3.081e-6, -1.607e-4
0.895, -3.389e-6, -1.607e-4
0.905, -3.696e-6, -1.608e-4
0.915, -4.096e-6, -1.609e-4
0.925, -4.373e-6, -1.610e-4
0.935, -4.557e-6, -1.611e-4
0.945, -4.496e-6, -1.611e-4
0.955, -4.435e-6, -1.612e-4
0.965, -4.373e-6, -1.613e-4
0.975, -4.342e-6, -1.614e-4
0.985, -4.188e-6, -1.615e-4
0.995, -4.127e-6, -1.616e-4
1.005, -4.127e-6, -1.617e-4
1.015, -4.096e-6, -1.617e-4
1.025, -3.973e-6, -1.618e-4
1.035, -3.819e-6, -1.619e-4
1.045, -3.850e-6, -1.620e-4
1.055, -3.819e-6, -1.620e-4
1.065, -3.942e-6, -1.621e-4
1.075, -4.158e-6, -1.622e-4
1.085, -4.804e-6, -1.623e-4
[truncated: 1,362,736 more chars]
