# Supplementary material for: Data-Driven Electrochemistry Reveals the Impact of Hydrophobicity on Aptamer Cross-Reactivity
Source: ACS Meas Sci Au. 2026 May 20;6(3):752–64. doi: 10.1021/acsmeasuresciau.6c00040 (PMC13281204; doi:10.1021/acsmeasuresciau.6c00040)
Supplement: Supplementary file 1 [file tg6c00040_si_001.zip › data/electrochemical cleaning/CH NaOH.txt]

Oct. 21, 2025   11:21:18
Cyclic Voltammetry
File: ch naoh.bin
Data Source:  Experiment
Instrument Model:  CHI660E
Ref. Electrode: 
Header: 
Note: 

Init E (V) = -0.3
High E (V) = -0.3
Low E (V) = -1.6
Init P/N = N
Scan Rate (V/s) = 0.5
Segment = 400
Sample Interval (V) = 0.01
Quiet Time (sec) = 2
Sensitivity (A/V) = 0.001

Potential/V, Current/A, Charge/C

-0.305, 1.475e-6, 2.951e-8
-0.315, 1.845e-6, 6.640e-8
-0.325, 2.215e-6, 1.107e-7
-0.335, 2.584e-6, 1.624e-7
-0.345, 2.953e-6, 2.214e-7
-0.355, 3.446e-6, 2.904e-7
-0.365, 3.877e-6, 3.679e-7
-0.375, 4.370e-6, 4.553e-7
-0.385, 4.862e-6, 5.525e-7
-0.395, 5.385e-6, 6.602e-7
-0.405, 5.878e-6, 7.778e-7
-0.415, 6.371e-6, 9.052e-7
-0.425, 6.832e-6, 1.042e-6
-0.435, 7.294e-6, 1.188e-6
-0.445, 7.694e-6, 1.342e-6
-0.455, 8.002e-6, 1.502e-6
-0.465, 8.310e-6, 1.668e-6
-0.475, 8.525e-6, 1.838e-6
-0.485, 8.802e-6, 2.014e-6
-0.495, 8.956e-6, 2.193e-6
-0.505, 9.110e-6, 2.376e-6
-0.515, 9.356e-6, 2.563e-6
-0.525, 9.418e-6, 2.751e-6
-0.535, 9.448e-6, 2.940e-6
-0.545, 9.664e-6, 3.133e-6
-0.555, 9.726e-6, 3.328e-6
-0.565, 9.756e-6, 3.523e-6
-0.575, 9.756e-6, 3.718e-6
-0.585, 9.756e-6, 3.913e-6
-0.595, 9.726e-6, 4.108e-6
-0.605, 9.756e-6, 4.303e-6
-0.615, 9.726e-6, 4.497e-6
-0.625, 9.726e-6, 4.692e-6
-0.635, 9.664e-6, 4.885e-6
-0.645, 9.418e-6, 5.074e-6
-0.655, 9.418e-6, 5.262e-6
-0.665, 9.264e-6, 5.447e-6
-0.675, 9.110e-6, 5.629e-6
-0.685, 9.110e-6, 5.812e-6
-0.695, 8.863e-6, 5.989e-6
-0.705, 8.802e-6, 6.165e-6
-0.715, 8.587e-6, 6.337e-6
-0.725, 8.494e-6, 6.507e-6
-0.735, 8.402e-6, 6.675e-6
-0.745, 8.248e-6, 6.840e-6
-0.755, 8.186e-6, 7.003e-6
-0.765, 8.094e-6, 7.165e-6
-0.775, 8.002e-6, 7.325e-6
-0.785, 7.971e-6, 7.485e-6
-0.795, 7.879e-6, 7.642e-6
-0.805, 7.879e-6, 7.800e-6
-0.815, 7.879e-6, 7.957e-6
-0.825, 7.879e-6, 8.115e-6
-0.835, 7.879e-6, 8.273e-6
-0.845, 7.909e-6, 8.431e-6
-0.855, 7.879e-6, 8.588e-6
-0.865, 7.879e-6, 8.746e-6
-0.875, 8.002e-6, 8.906e-6
-0.885, 8.094e-6, 9.068e-6
-0.895, 8.186e-6, 9.231e-6
-0.905, 8.186e-6, 9.395e-6
-0.915, 8.248e-6, 9.560e-6
-0.925, 8.494e-6, 9.730e-6
-0.935, 8.494e-6, 9.900e-6
-0.945, 8.525e-6, 1.007e-5
-0.955, 8.771e-6, 1.025e-5
-0.965, 8.802e-6, 1.042e-5
-0.975, 9.017e-6, 1.060e-5
-0.985, 9.171e-6, 1.079e-5
-0.995, 9.448e-6, 1.097e-5
-1.005, 9.756e-6, 1.117e-5
-1.015, 1.000e-5, 1.137e-5
-1.025, 1.043e-5, 1.158e-5
-1.035, 1.090e-5, 1.180e-5
-1.045, 1.139e-5, 1.202e-5
-1.055, 1.216e-5, 1.227e-5
-1.065, 1.287e-5, 1.252e-5
-1.075, 1.385e-5, 1.280e-5
-1.085, 1.499e-5, 1.310e-5
-1.095, 1.622e-5, 1.343e-5
-1.105, 1.742e-5, 1.377e-5
-1.115, 1.875e-5, 1.415e-5
-1.125, 1.982e-5, 1.455e-5
-1.135, 2.078e-5, 1.496e-5
-1.145, 2.145e-5, 1.539e-5
-1.155, 2.185e-5, 1.583e-5
-1.165, 2.195e-5, 1.627e-5
-1.175, 2.167e-5, 1.670e-5
-1.185, 2.127e-5, 1.713e-5
-1.195, 2.075e-5, 1.754e-5
-1.205, 2.028e-5, 1.795e-5
-1.215, 1.979e-5, 1.834e-5
-1.225, 1.939e-5, 1.873e-5
-1.235, 1.905e-5, 1.911e-5
-1.245, 1.875e-5, 1.949e-5
-1.255, 1.838e-5, 1.985e-5
-1.265, 1.819e-5, 2.022e-5
-1.275, 1.782e-5, 2.057e-5
-1.285, 1.761e-5, 2.093e-5
-1.295, 1.736e-5, 2.127e-5
-1.305, 1.714e-5, 2.162e-5
-1.315, 1.687e-5, 2.195e-5
-1.325, 1.681e-5, 2.229e-5
-1.335, 1.659e-5, 2.262e-5
-1.345, 1.650e-5, 2.295e-5
-1.355, 1.650e-5, 2.328e-5
-1.365, 1.653e-5, 2.361e-5
-1.375, 1.681e-5, 2.395e-5
-1.385, 1.711e-5, 2.429e-5
-1.395, 1.754e-5, 2.464e-5
-1.405, 1.822e-5, 2.500e-5
-1.415, 1.911e-5, 2.539e-5
-1.425, 2.025e-5, 2.579e-5
-1.435, 2.173e-5, 2.623e-5
-1.445, 2.346e-5, 2.670e-5
-1.455, 2.558e-5, 2.721e-5
-1.465, 2.813e-5, 2.777e-5
-1.475, 3.121e-5, 2.839e-5
-1.485, 3.478e-5, 2.909e-5
-1.495, 3.894e-5, 2.987e-5
-1.505, 4.362e-5, 3.074e-5
-1.515, 4.897e-5, 3.172e-5
-1.525, 5.510e-5, 3.282e-5
-1.535, 6.215e-5, 3.407e-5
-1.545, 6.991e-5, 3.546e-5
-1.555, 7.887e-5, 3.704e-5
-1.565, 8.902e-5, 3.882e-5
-1.575, 1.004e-4, 4.083e-5
-1.585, 1.133e-4, 4.310e-5
-1.595, 1.277e-4, 4.565e-5
-1.595, 1.247e-4, 4.814e-5
-1.585, 1.061e-4, 5.027e-5
-1.575, 9.066e-5, 5.208e-5
-1.565, 7.754e-5, 5.363e-5
-1.555, 6.640e-5, 5.496e-5
-1.545, 5.692e-5, 5.610e-5
-1.535, 4.873e-5, 5.707e-5
-1.525, 4.165e-5, 5.791e-5
-1.515, 3.568e-5, 5.862e-5
-1.505, 3.054e-5, 5.923e-5
-1.495, 2.610e-5, 5.975e-5
-1.485, 2.235e-5, 6.020e-5
-1.475, 1.911e-5, 6.058e-5
-1.465, 1.634e-5, 6.091e-5
-1.455, 1.404e-5, 6.119e-5
-1.445, 1.203e-5, 6.143e-5
-1.435, 1.031e-5, 6.164e-5
-1.425, 8.802e-6, 6.181e-5
-1.415, 7.694e-6, 6.197e-5
-1.405, 6.525e-6, 6.210e-5
-1.395, 5.693e-6, 6.221e-5
-1.385, 4.893e-6, 6.231e-5
-1.375, 4.277e-6, 6.239e-5
-1.365, 3.692e-6, 6.247e-5
-1.355, 3.230e-6, 6.253e-5
-1.345, 2.861e-6, 6.259e-5
-1.335, 2.492e-6, 6.264e-5
-1.325, 2.276e-6, 6.268e-5
-1.315, 1.998e-6, 6.272e-5
-1.305, 1.753e-6, 6.276e-5
-1.295, 1.661e-6, 6.279e-5
-1.285, 1.414e-6, 6.282e-5
-1.275, 1.321e-6, 6.285e-5
-1.265, 1.138e-6, 6.287e-5
-1.255, 1.045e-6, 6.289e-5
-1.245, 7.984e-7, 6.291e-5
-1.235, 7.671e-7, 6.292e-5
-1.225, 5.218e-7, 6.293e-5
-1.215, 3.980e-7, 6.294e-5
-1.205, 1.515e-7, 6.294e-5
-1.195, -3.251e-8, 6.294e-5
-1.185, -2.790e-7, 6.294e-5
-1.175, -4.943e-7, 6.293e-5
-1.165, -7.408e-7, 6.291e-5
-1.155, -9.873e-7, 6.289e-5
-1.145, -1.141e-6, 6.287e-5
-1.135, -1.356e-6, 6.284e-5
-1.125, -1.510e-6, 6.281e-5
-1.115, -1.664e-6, 6.278e-5
-1.105, -1.726e-6, 6.274e-5
-1.095, -1.757e-6, 6.271e-5
-1.085, -1.972e-6, 6.267e-5
-1.075, -1.972e-6, 6.263e-5
-1.065, -1.972e-6, 6.259e-5
-1.055, -1.972e-6, 6.255e-5
-1.045, -1.972e-6, 6.251e-5
-1.035, -1.972e-6, 6.247e-5
-1.025, -1.972e-6, 6.243e-5
-1.015, -1.972e-6, 6.239e-5
-1.005, -1.972e-6, 6.235e-5
-0.995, -1.972e-6, 6.232e-5
-0.985, -1.972e-6, 6.228e-5
-0.975, -1.911e-6, 6.224e-5
-0.965, -1.941e-6, 6.220e-5
-0.955, -1.880e-6, 6.216e-5
-0.945, -1.818e-6, 6.212e-5
-0.935, -1.880e-6, 6.209e-5
-0.925, -1.787e-6, 6.205e-5
-0.915, -1.757e-6, 6.202e-5
-0.905, -1.757e-6, 6.198e-5
-0.895, -1.818e-6, 6.194e-5
-0.885, -1.880e-6, 6.191e-5
-0.875, -1.941e-6, 6.187e-5
-0.865, -1.941e-6, 6.183e-5
-0.855, -1.972e-6, 6.179e-5
-0.845, -1.941e-6, 6.175e-5
-0.835, -1.972e-6, 6.171e-5
-0.825, -1.972e-6, 6.167e-5
-0.815, -1.972e-6, 6.163e-5
-0.805, -1.972e-6, 6.159e-5
-0.795, -1.972e-6, 6.155e-5
-0.785, -2.003e-6, 6.151e-5
-0.775, -2.003e-6, 6.147e-5
-0.765, -2.003e-6, 6.143e-5
-0.755, -2.065e-6, 6.139e-5
-0.745, -2.033e-6, 6.135e-5
-0.735, -2.219e-6, 6.131e-5
-0.725, -2.280e-6, 6.126e-5
-0.715, -2.280e-6, 6.122e-5
-0.705, -2.280e-6, 6.117e-5
-0.695, -2.280e-6, 6.113e-5
-0.685, -2.280e-6, 6.108e-5
-0.675, -2.341e-6, 6.103e-5
-0.665, -2.403e-6, 6.098e-5
-0.655, -2.465e-6, 6.094e-5
-0.645, -2.526e-6, 6.088e-5
-0.635, -2.588e-6, 6.083e-5
-0.625, -2.557e-6, 6.078e-5
-0.615, -2.526e-6, 6.073e-5
-0.605, -2.588e-6, 6.068e-5
-0.595, -2.588e-6, 6.063e-5
-0.585, -2.557e-6, 6.058e-5
-0.575, -2.588e-6, 6.052e-5
-0.565, -2.588e-6, 6.047e-5
-0.555, -2.588e-6, 6.042e-5
-0.545, -2.588e-6, 6.037e-5
-0.535, -2.619e-6, 6.032e-5
-0.525, -2.680e-6, 6.026e-5
-0.515, -2.680e-6, 6.021e-5
-0.505, -2.742e-6, 6.016e-5
-0.495, -2.742e-6, 6.010e-5
-0.485, -2.896e-6, 6.004e-5
-0.475, -2.803e-6, 5.999e-5
-0.465, -2.896e-6, 5.993e-5
-0.455, -2.896e-6, 5.987e-5
-0.445, -2.896e-6, 5.981e-5
-0.435, -2.896e-6, 5.975e-5
-0.425, -3.018e-6, 5.969e-5
-0.415, -3.172e-6, 5.963e-5
-0.405, -3.203e-6, 5.957e-5
-0.395, -3.203e-6, 5.950e-5
-0.385, -3.235e-6, 5.944e-5
-0.375, -3.450e-6, 5.937e-5
-0.365, -3.511e-6, 5.930e-5
-0.355, -3.511e-6, 5.923e-5
-0.345, -3.604e-6, 5.916e-5
-0.335, -3.788e-6, 5.908e-5
-0.325, -3.819e-6, 5.900e-5
-0.315, -4.004e-6, 5.892e-5
-0.305, -4.127e-6, 5.884e-5
-0.305, -2.451e-9, 5.884e-5
-0.315, 1.291e-6, 5.887e-5
-0.325, 1.722e-6, 5.890e-5
-0.335, 1.998e-6, 5.894e-5
-0.345, 2.276e-6, 5.899e-5
-0.355, 2.369e-6, 5.903e-5
-0.365, 2.645e-6, 5.909e-5
-0.375, 2.645e-6, 5.914e-5
-0.385, 2.677e-6, 5.919e-5
-0.395, 2.953e-6, 5.925e-5
-0.405, 2.953e-6, 5.931e-5
-0.415, 2.953e-6, 5.937e-5
-0.425, 2.953e-6, 5.943e-5
-0.435, 3.169e-6, 5.949e-5
-0.445, 3.230e-6, 5.956e-5
-0.455, 3.261e-6, 5.962e-5
-0.465, 3.292e-6, 5.969e-5
-0.475, 3.322e-6, 5.976e-5
-0.485, 3.415e-6, 5.982e-5
-0.495, 3.508e-6, 5.989e-5
-0.505, 3.569e-6, 5.997e-5
-0.515, 3.600e-6, 6.004e-5
-0.525, 3.569e-6, 6.011e-5
-0.535, 3.600e-6, 6.018e-5
-0.545, 3.784e-6, 6.026e-5
-0.555, 3.846e-6, 6.033e-5
-0.565, 3.877e-6, 6.041e-5
-0.575, 3.877e-6, 6.049e-5
-0.585, 3.877e-6, 6.057e-5
-0.595, 3.908e-6, 6.064e-5
-0.605, 3.877e-6, 6.072e-5
-0.615, 3.938e-6, 6.080e-5
-0.625, 3.969e-6, 6.088e-5
-0.635, 3.969e-6, 6.096e-5
-0.645, 4.123e-6, 6.104e-5
-0.655, 4.062e-6, 6.112e-5
-0.665, 4.062e-6, 6.120e-5
-0.675, 3.999e-6, 6.128e-5
-0.685, 4.062e-6, 6.137e-5
-0.695, 3.908e-6, 6.144e-5
-0.705, 3.877e-6, 6.152e-5
-0.715, 3.877e-6, 6.160e-5
-0.725, 3.877e-6, 6.168e-5
-0.735, 3.877e-6, 6.175e-5
-0.745, 3.877e-6, 6.183e-5
-0.755, 3.877e-6, 6.191e-5
-0.765, 3.815e-6, 6.199e-5
-0.775, 3.877e-6, 6.206e-5
-0.785, 3.877e-6, 6.214e-5
-0.795, 3.815e-6, 6.222e-5
-0.805, 3.877e-6, 6.229e-5
-0.815, 3.877e-6, 6.237e-5
-0.825, 3.877e-6, 6.245e-5
-0.835, 3.877e-6, 6.253e-5
-0.845, 3.877e-6, 6.260e-5
-0.855, 3.908e-6, 6.268e-5
-0.865, 3.908e-6, 6.276e-5
-0.875, 4.092e-6, 6.284e-5
-0.885, 4.123e-6, 6.293e-5
-0.895, 4.185e-6, 6.301e-5
-0.905, 4.185e-6, 6.309e-5
-0.915, 4.277e-6, 6.318e-5
-0.925, 4.370e-6, 6.327e-5
-0.935, 4.492e-6, 6.336e-5
-0.945, 4.524e-6, 6.345e-5
-0.955, 4.739e-6, 6.354e-5
-0.965, 4.800e-6, 6.364e-5
-0.975, 5.077e-6, 6.374e-5
-0.985, 5.231e-6, 6.384e-5
-0.995, 5.539e-6, 6.395e-5
-1.005, 5.878e-6, 6.407e-5
-1.015, 6.247e-6, 6.420e-5
-1.025, 6.709e-6, 6.433e-5
-1.035, 7.109e-6, 6.447e-5
-1.045, 7.601e-6, 6.462e-5
-1.055, 8.094e-6, 6.479e-5
-1.065, 8.710e-6, 6.496e-5
-1.075, 9.356e-6, 6.515e-5
-1.085, 9.972e-6, 6.535e-5
-1.095, 1.068e-5, 6.556e-5
-1.105, 1.133e-5, 6.579e-5
-1.115, 1.188e-5, 6.602e-5
-1.125, 1.237e-5, 6.627e-5
-1.135, 1.277e-5, 6.653e-5
-1.145, 1.283e-5, 6.678e-5
-1.155, 1.287e-5, 6.704e-5
-1.165, 1.259e-5, 6.729e-5
-1.175, 1.207e-5, 6.753e-5
-1.185, 1.151e-5, 6.777e-5
-1.195, 1.093e-5, 6.798e-5
-1.205, 1.040e-5, 6.819e-5
-1.215, 1.000e-5, 6.839e-5
-1.225, 9.664e-6, 6.858e-5
-1.235, 9.448e-6, 6.877e-5
-1.245, 9.110e-6, 6.896e-5
-1.255, 8.956e-6, 6.914e-5
-1.265, 8.802e-6, 6.931e-5
-1.275, 8.802e-6, 6.949e-5
-1.285, 8.618e-6, 6.966e-5
-1.295, 8.494e-6, 6.983e-5
-1.305, 8.525e-6, 7.000e-5
-1.315, 8.525e-6, 7.017e-5
-1.325, 8.525e-6, 7.034e-5
-1.335, 8.741e-6, 7.052e-5
-1.345, 8.895e-6, 7.069e-5
-1.355, 9.079e-6, 7.088e-5
-1.365, 9.387e-6, 7.106e-5
-1.375, 9.756e-6, 7.126e-5
-1.385, 1.022e-5, 7.146e-5
-1.395, 1.090e-5, 7.168e-5
-1.405, 1.163e-5, 7.191e-5
-1.415, 1.253e-5, 7.216e-5
-1.425, 1.360e-5, 7.244e-5
-1.435, 1.490e-5, 7.273e-5
-1.445, 1.637e-5, 7.306e-5
-1.455, 1.831e-5, 7.343e-5
-1.465, 2.053e-5, 7.384e-5
-1.475, 2.306e-5, 7.430e-5
-1.485, 2.607e-5, 7.482e-5
-1.495, 2.955e-5, 7.541e-5
-1.505, 3.355e-5, 7.608e-5
-1.515, 3.817e-5, 7.685e-5
-1.525, 4.340e-5, 7.771e-5
-1.535, 4.947e-5, 7.870e-5
-1.545, 5.621e-5, 7.983e-5
-1.555, 6.390e-5, 8.111e-5
-1.565, 7.252e-5, 8.256e-5
-1.575, 8.244e-5, 8.421e-5
-1.585, 9.358e-5, 8.608e-5
-1.595, 1.060e-4, 8.820e-5
-1.595, 1.035e-4, 9.027e-5
-1.585, 8.807e-5, 9.203e-5
-1.575, 7.511e-5, 9.353e-5
-1.565, 6.424e-5, 9.481e-5
-1.555, 5.501e-5, 9.591e-5
-1.545, 4.704e-5, 9.686e-5
-1.535, 4.020e-5, 9.766e-5
-1.525, 3.435e-5, 9.835e-5
-1.515, 2.930e-5, 9.893e-5
-1.505, 2.493e-5, 9.943e-5
-1.495, 2.133e-5, 9.986e-5
-1.485, 1.813e-5, 1.002e-4
-1.475, 1.536e-5, 1.005e-4
-1.465, 1.311e-5, 1.008e-4
-1.455, 1.114e-5, 1.010e-4
-1.445, 9.418e-6, 1.012e-4
-1.435, 7.971e-6, 1.014e-4
-1.425, 6.709e-6, 1.015e-4
-1.415, 5.693e-6, 1.016e-4
-1.405, 4.800e-6, 1.017e-4
-1.395, 4.062e-6, 1.018e-4
-1.385, 3.354e-6, 1.019e-4
-1.375, 2.831e-6, 1.019e-4
-1.365, 2.460e-6, 1.020e-4
-1.355, 2.030e-6, 1.020e-4
-1.345, 1.722e-6, 1.020e-4
-1.335, 1.445e-6, 1.021e-4
-1.325, 1.168e-6, 1.021e-4
-1.315, 9.523e-7, 1.021e-4
-1.305, 8.297e-7, 1.021e-4
-1.295, 7.671e-7, 1.021e-4
-1.285, 5.519e-7, 1.021e-4
-1.275, 4.906e-7, 1.022e-4
-1.265, 3.054e-7, 1.022e-4
-1.255, 2.140e-7, 1.022e-4
-1.245, 1.827e-7, 1.022e-4
-1.235, 9.014e-8, 1.022e-4
-1.225, -1.251e-7, 1.022e-4
-1.215, -1.564e-7, 1.022e-4
-1.205, -4.017e-7, 1.022e-4
-1.195, -4.943e-7, 1.022e-4
-1.185, -7.095e-7, 1.021e-4
-1.175, -8.947e-7, 1.021e-4
-1.165, -1.049e-6, 1.021e-4
-1.155, -1.141e-6, 1.021e-4
-1.145, -1.356e-6, 1.020e-4
-1.135, -1.356e-6, 1.020e-4
-1.125, -1.572e-6, 1.020e-4
-1.115, -1.572e-6, 1.020e-4
-1.105, -1.664e-6, 1.019e-4
-1.095, -1.696e-6, 1.019e-4
-1.085, -1.664e-6, 1.019e-4
-1.075, -1.726e-6, 1.018e-4
-1.065, -1.664e-6, 1.018e-4
-1.055, -1.757e-6, 1.018e-4
-1.045, -1.757e-6, 1.017e-4
-1.035, -1.696e-6, 1.017e-4
-1.025, -1.664e-6, 1.017e-4
-1.015, -1.664e-6, 1.016e-4
-1.005, -1.696e-6, 1.016e-4
-0.995, -1.664e-6, 1.016e-4
-0.985, -1.664e-6, 1.015e-4
-0.975, -1.664e-6, 1.015e-4
-0.965, -1.664e-6, 1.015e-4
-0.955, -1.664e-6, 1.014e-4
-0.945, -1.664e-6, 1.014e-4
-0.935, -1.664e-6, 1.014e-4
-0.925, -1.664e-6, 1.013e-4
-0.915, -1.664e-6, 1.013e-4
-0.905, -1.664e-6, 1.013e-4
-0.895, -1.664e-6, 1.012e-4
-0.885, -1.696e-6, 1.012e-4
-0.875, -1.726e-6, 1.011e-4
-0.865, -1.696e-6, 1.011e-4
-0.855, -1.757e-6, 1.011e-4
-0.845, -1.941e-6, 1.010e-4
-0.835, -1.911e-6, 1.010e-4
-0.825, -1.911e-6, 1.010e-4
-0.815, -1.911e-6, 1.009e-4
-0.805, -1.941e-6, 1.009e-4
-0.795, -1.941e-6, 1.008e-4
-0.785, -1.972e-6, 1.008e-4
-0.775, -1.972e-6, 1.008e-4
-0.765, -1.972e-6, 1.007e-4
-0.755, -1.972e-6, 1.007e-4
-0.745, -1.972e-6, 1.007e-4
-0.735, -2.003e-6, 1.006e-4
-0.725, -2.065e-6, 1.006e-4
-0.715, -2.065e-6, 1.005e-4
-0.705, -2.219e-6, 1.005e-4
-0.695, -2.249e-6, 1.004e-4
-0.685, -2.280e-6, 1.004e-4
-0.675, -2.280e-6, 1.003e-4
-0.665, -2.280e-6, 1.003e-4
-0.655, -2.280e-6, 1.003e-4
-0.645, -2.373e-6, 1.002e-4
-0.635, -2.403e-6, 1.002e-4
-0.625, -2.557e-6, 1.001e-4
-0.615, -2.557e-6, 1.001e-4
-0.605, -2.588e-6, 1.000e-4
-0.595, -2.557e-6, 9.996e-5
-0.585, -2.557e-6, 9.991e-5
-0.575, -2.588e-6, 9.985e-5
-0.565, -2.588e-6, 9.980e-5
-0.555, -2.588e-6, 9.975e-5
-0.545, -2.588e-6, 9.970e-5
-0.535, -2.619e-6, 9.965e-5
-0.525, -2.619e-6, 9.959e-5
-0.515, -2.619e-6, 9.954e-5
-0.505, -2.803e-6, 9.949e-5
-0.495, -2.864e-6, 9.943e-5
-0.485, -2.896e-6, 9.937e-5
-0.475, -2.896e-6, 9.931e-5
-0.465, -2.896e-6, 9.925e-5
-0.455, -2.896e-6, 9.920e-5
-0.445, -2.896e-6, 9.914e-5
-0.435, -2.927e-6, 9.908e-5
-0.425, -3.081e-6, 9.902e-5
-0.415, -3.081e-6, 9.896e-5
-0.405, -3.203e-6, 9.889e-5
-0.395, -3.235e-6, 9.883e-5
-0.385, -3.326e-6, 9.876e-5
-0.375, -3.389e-6, 9.869e-5
-0.365, -3.480e-6, 9.862e-5
-0.355, -3.511e-6, 9.855e-5
-0.345, -3.696e-6, 9.848e-5
-0.335, -3.788e-6, 9.840e-5
-0.325, -3.819e-6, 9.833e-5
-0.315, -4.004e-6, 9.825e-5
-0.305, -4.096e-6, 9.817e-5
-0.305, 1.827e-7, 9.817e-5
-0.315, 1.383e-6, 9.820e-5
-0.325, 1.753e-6, 9.823e-5
-0.335, 1.998e-6, 9.827e-5
-0.345, 2.245e-6, 9.832e-5
-0.355, 2.338e-6, 9.836e-5
-0.365, 2.369e-6, 9.841e-5
-0.375, 2.553e-6, 9.846e-5
-0.385, 2.645e-6, 9.852e-5
-0.395, 2.677e-6, 9.857e-5
-0.405, 2.738e-6, 9.862e-5
-0.415, 2.831e-6, 9.868e-5
-0.425, 2.922e-6, 9.874e-5
-0.435, 2.953e-6, 9.880e-5
-0.445, 2.953e-6, 9.886e-5
-0.455, 2.953e-6, 9.892e-5
-0.465, 2.953e-6, 9.898e-5
-0.475, 3.015e-6, 9.904e-5
-0.485, 3.107e-6, 9.910e-5
-0.495, 3.230e-6, 9.916e-5
-0.505, 3.169e-6, 9.923e-5
-0.515, 3.261e-6, 9.929e-5
-0.525, 3.261e-6, 9.936e-5
-0.535, 3.292e-6, 9.942e-5
-0.545, 3.292e-6, 9.949e-5
-0.555, 3.292e-6, 9.955e-5
-0.565, 3.322e-6, 9.962e-5
-0.575, 3.384e-6, 9.969e-5
-0.585, 3.476e-6, 9.976e-5
-0.595, 3.569e-6, 9.983e-5
-0.605, 3.569e-6, 9.990e-5
-0.615, 3.569e-6, 9.997e-5
-0.625, 3.600e-6, 1.000e-4
-0.635, 3.569e-6, 1.001e-4
-0.645, 3.569e-6, 1.002e-4
-0.655, 3.569e-6, 1.003e-4
-0.665, 3.569e-6, 1.003e-4
-0.675, 3.569e-6, 1.004e-4
-0.685, 3.569e-6, 1.005e-4
-0.695, 3.569e-6, 1.005e-4
-0.705, 3.476e-6, 1.006e-4
-0.715, 3.446e-6, 1.007e-4
-0.725, 3.322e-6, 1.007e-4
-0.735, 3.292e-6, 1.008e-4
-0.745, 3.261e-6, 1.009e-4
-0.755, 3.261e-6, 1.009e-4
-0.765, 3.261e-6, 1.010e-4
-0.775, 3.261e-6, 1.011e-4
-0.785, 3.261e-6, 1.011e-4
-0.795, 3.261e-6, 1.012e-4
-0.805, 3.261e-6, 1.013e-4
-0.815, 3.261e-6, 1.013e-4
-0.825, 3.261e-6, 1.014e-4
-0.835, 3.261e-6, 1.015e-4
-0.845, 3.261e-6, 1.015e-4
-0.855, 3.261e-6, 1.016e-4
-0.865, 3.292e-6, 1.017e-4
-0.875, 3.322e-6, 1.017e-4
-0.885, 3.446e-6, 1.018e-4
-0.895, 3.508e-6, 1.019e-4
-0.905, 3.569e-6, 1.019e-4
-0.915, 3.569e-6, 1.020e-4
-0.925, 3.569e-6, 1.021e-4
-0.935, 3.630e-6, 1.022e-4
-0.945, 3.815e-6, 1.022e-4
-0.955, 3.846e-6, 1.023e-4
-0.965, 3.877e-6, 1.024e-4
-0.975, 4.153e-6, 1.025e-4
-0.985, 4.277e-6, 1.026e-4
-0.995, 4.492e-6, 1.026e-4
-1.005, 4.739e-6, 1.027e-4
-1.015, 4.985e-6, 1.028e-4
-1.025, 5.262e-6, 1.029e-4
-1.035, 5.631e-6, 1.031e-4
-1.045, 6.032e-6, 1.032e-4
-1.055, 6.462e-6, 1.033e-4
-1.065, 6.955e-6, 1.034e-4
-1.075, 7.478e-6, 1.036e-4
-1.085, 8.063e-6, 1.038e-4
-1.095, 8.587e-6, 1.039e-4
-1.105, 9.141e-6, 1.041e-4
-1.115, 9.633e-6, 1.043e-4
-1.125, 1.000e-5, 1.045e-4
-1.135, 1.037e-5, 1.047e-4
-1.145, 1.053e-5, 1.049e-4
-1.155, 1.043e-5, 1.051e-4
-1.165, 1.022e-5, 1.053e-4
-1.175, 9.849e-6, 1.055e-4
-1.185, 9.295e-6, 1.057e-4
-1.195, 8.833e-6, 1.059e-4
-1.205, 8.371e-6, 1.061e-4
-1.215, 8.033e-6, 1.062e-4
-1.225, 7.848e-6, 1.064e-4
-1.235, 7.571e-6, 1.065e-4
-1.245, 7.478e-6, 1.067e-4
-1.255, 7.263e-6, 1.068e-4
-1.265, 7.263e-6, 1.070e-4
-1.275, 7.232e-6, 1.071e-4
-1.285, 7.202e-6, 1.073e-4
-1.295, 7.109e-6, 1.074e-4
-1.305, 7.140e-6, 1.075e-4
-1.315, 7.202e-6, 1.077e-4
-1.325, 7.263e-6, 1.078e-4
-1.335, 7.324e-6, 1.080e-4
-1.345, 7.417e-6, 1.081e-4
-1.355, 7.601e-6, 1.083e-4
-1.365, 7.971e-6, 1.084e-4
-1.375, 8.248e-6, 1.086e-4
-1.385, 8.741e-6, 1.088e-4
-1.395, 9.387e-6, 1.090e-4
-1.405, 1.013e-5, 1.092e-4
-1.415, 1.090e-5, 1.094e-4
-1.425, 1.197e-5, 1.096e-4
-1.435, 1.314e-5, 1.099e-4
-1.445, 1.459e-5, 1.102e-4
-1.455, 1.631e-5, 1.105e-4
-1.465, 1.835e-5, 1.109e-4
-1.475, 2.081e-5, 1.113e-4
-1.485, 2.346e-5, 1.118e-4
-1.495, 2.681e-5, 1.123e-4
-1.505, 3.047e-5, 1.129e-4
-1.515, 3.469e-5, 1.136e-4
-1.525, 3.956e-5, 1.144e-4
-1.535, 4.510e-5, 1.153e-4
-1.545, 5.134e-5, 1.163e-4
-1.555, 5.855e-5, 1.175e-4
-1.565, 6.658e-5, 1.188e-4
-1.575, 7.573e-5, 1.203e-4
-1.585, 8.613e-5, 1.221e-4
-1.595, 9.780e-5, 1.240e-4
-1.595, 9.555e-5, 1.259e-4
-1.585, 8.124e-5, 1.276e-4
-1.575, 6.935e-5, 1.289e-4
-1.565, 5.941e-5, 1.301e-4
-1.555, 5.076e-5, 1.311e-4
-1.545, 4.331e-5, 1.320e-4
-1.535, 3.694e-5, 1.327e-4
-1.525, 3.161e-5, 1.334e-4
-1.515, 2.690e-5, 1.339e-4
-1.505, 2.299e-5, 1.344e-4
-1.495, 1.942e-5, 1.348e-4
-1.485, 1.653e-5, 1.351e-4
-1.475, 1.400e-5, 1.354e-4
-1.465, 1.188e-5, 1.356e-4
-1.455, 1.009e-5, 1.358e-4
-1.445, 8.433e-6, 1.360e-4
-1.435, 7.109e-6, 1.361e-4
-1.425, 5.939e-6, 1.362e-4
-1.415, 4.985e-6, 1.363e-4
-1.405, 4.123e-6, 1.364e-4
-1.395, 3.384e-6, 1.365e-4
-1.385, 2.831e-6, 1.366e-4
-1.375, 2.369e-6, 1.366e-4
-1.365, 1.845e-6, 1.366e-4
-1.355, 1.568e-6, 1.367e-4
-1.345, 1.199e-6, 1.367e-4
-1.335, 1.014e-6, 1.367e-4
-1.325, 7.984e-7, 1.367e-4
-1.315, 6.445e-7, 1.367e-4
-1.305, 4.906e-7, 1.367e-4
-1.295, 3.679e-7, 1.368e-4
-1.285, 1.827e-7, 1.368e-4
-1.275, 1.827e-7, 1.368e-4
-1.265, 1.214e-7, 1.368e-4
-1.255, -9.384e-8, 1.368e-4
-1.245, -1.251e-7, 1.368e-4
-1.235, -1.564e-7, 1.368e-4
-1.225, -3.716e-7, 1.368e-4
-1.215, -4.329e-7, 1.367e-4
-1.205, -5.869e-7, 1.367e-4
-1.195, -7.408e-7, 1.367e-4
-1.185, -8.334e-7, 1.367e-4
-1.175, -1.017e-6, 1.367e-4
-1.165, -1.110e-6, 1.367e-4
-1.155, -1.295e-6, 1.366e-4
-1.145, -1.356e-6, 1.366e-4
-1.135, -1.388e-6, 1.366e-4
-1.125, -1.572e-6, 1.365e-4
-1.115, -1.603e-6, 1.365e-4
-1.105, -1.664e-6, 1.365e-4
-1.095, -1.664e-6, 1.364e-4
-1.085, -1.664e-6, 1.364e-4
-1.075, -1.664e-6, 1.364e-4
-1.065, -1.664e-6, 1.363e-4
-1.055, -1.664e-6, 1.363e-4
-1.045, -1.664e-6, 1.363e-4
-1.035, -1.664e-6, 1.362e-4
-1.025, -1.664e-6, 1.362e-4
-1.015, -1.664e-6, 1.362e-4
-1.005, -1.664e-6, 1.361e-4
-0.995, -1.664e-6, 1.361e-4
-0.985, -1.664e-6, 1.361e-4
-0.975, -1.633e-6, 1.360e-4
-0.965, -1.664e-6, 1.360e-4
-0.955, -1.664e-6, 1.360e-4
-0.945, -1.664e-6, 1.359e-4
-0.935, -1.664e-6, 1.359e-4
-0.925, -1.664e-6, 1.359e-4
-0.915, -1.664e-6, 1.358e-4
-0.905, -1.664e-6, 1.358e-4
-0.895, -1.664e-6, 1.358e-4
-0.885, -1.664e-6, 1.357e-4
-0.875, -1.664e-6, 1.357e-4
-0.865, -1.664e-6, 1.357e-4
-0.855, -1.664e-6, 1.356e-4
-0.845, -1.664e-6, 1.356e-4
-0.835, -1.787e-6, 1.356e-4
-0.825, -1.880e-6, 1.355e-4
-0.815, -1.880e-6, 1.355e-4
-0.805, -1.880e-6, 1.355e-4
-0.795, -1.941e-6, 1.354e-4
-0.785, -1.941e-6, 1.354e-4
-0.775, -1.972e-6, 1.353e-4
-0.765, -1.972e-6, 1.353e-4
-0.755, -1.972e-6, 1.353e-4
-0.745, -1.972e-6, 1.352e-4
-0.735, -1.972e-6, 1.352e-4
-0.725, -1.972e-6, 1.352e-4
-0.715, -2.003e-6, 1.351e-4
-0.705, -2.065e-6, 1.351e-4
-0.695, -2.249e-6, 1.350e-4
-0.685, -2.249e-6, 1.350e-4
-0.675, -2.280e-6, 1.349e-4
-0.665, -2.280e-6, 1.349e-4
-0.655, -2.280e-6, 1.348e-4
-0.645, -2.311e-6, 1.348e-4
-0.635, -2.341e-6, 1.348e-4
-0.625, -2.495e-6, 1.347e-4
-0.615, -2.495e-6, 1.347e-4
-0.605, -2.465e-6, 1.346e-4
-0.595, -2.557e-6, 1.346e-4
-0.585, -2.588e-6, 1.345e-4
-0.575, -2.588e-6, 1.344e-4
-0.565, -2.557e-6, 1.344e-4
-0.555, -2.588e-6, 1.343e-4
-0.545, -2.588e-6, 1.343e-4
-0.535, -2.588e-6, 1.342e-4
-0.525, -2.588e-6, 1.342e-4
-0.515, -2.619e-6, 1.341e-4
-0.505, -2.649e-6, 1.341e-4
-0.495, -2.680e-6, 1.340e-4
-0.485, -2.803e-6, 1.340e-4
-0.475, -2.803e-6, 1.339e-4
-0.465, -2.896e-6, 1.339e-4
-0.455, -2.864e-6, 1.338e-4
-0.445, -2.896e-6, 1.337e-4
-0.435, -2.896e-6, 1.337e-4
-0.425, -3.111e-6, 1.336e-4
-0.415, -3.050e-6, 1.336e-4
-0.405, -3.203e-6, 1.335e-4
-0.395, -3.203e-6, 1.334e-4
-0.385, -3.265e-6, 1.334e-4
-0.375, -3.357e-6, 1.333e-4
-0.365, -3.511e-6, 1.332e-4
-0.355, -3.511e-6, 1.332e-4
-0.345, -3.511e-6, 1.331e-4
-0.335, -3.727e-6, 1.330e-4
-0.325, -3.788e-6, 1.329e-4
-0.315, -3.819e-6, 1.329e-4
-0.305, -3.912e-6, 1.328e-4
-0.305, 3.366e-7, 1.328e-4
-0.315, 1.445e-6, 1.328e-4
-0.325, 1.815e-6, 1.329e-4
-0.335, 2.030e-6, 1.329e-4
-0.345, 2.276e-6, 1.329e-4
-0.355, 2.338e-6, 1.330e-4
-0.365, 2.399e-6, 1.330e-4
-0.375, 2.460e-6, 1.331e-4
-0.385, 2.584e-6, 1.331e-4
-0.395, 2.645e-6, 1.332e-4
-0.405, 2.645e-6, 1.332e-4
-0.415, 2.677e-6, 1.333e-4
-0.425, 2.677e-6, 1.334e-4
-0.435, 2.738e-6, 1.334e-4
-0.445, 2.768e-6, 1.335e-4
-0.455, 2.892e-6, 1.335e-4
-0.465, 2.953e-6, 1.336e-4
-0.475, 2.953e-6, 1.336e-4
-0.485, 2.953e-6, 1.337e-4
-0.495, 2.953e-6, 1.338e-4
-0.505, 2.985e-6, 1.338e-4
-0.515, 2.953e-6, 1.339e-4
-0.525, 3.015e-6, 1.339e-4
-0.535, 3.046e-6, 1.340e-4
-0.545, 3.076e-6, 1.341e-4
-0.555, 3.169e-6, 1.341e-4
-0.565, 3.200e-6, 1.342e-4
-0.575, 3.261e-6, 1.343e-4
-0.585, 3.261e-6, 1.343e-4
-0.595, 3.261e-6, 1.344e-4
-0.605, 3.261e-6, 1.344e-4
-0.615, 3.261e-6, 1.345e-4
-0.625, 3.261e-6, 1.346e-4
-0.635, 3.292e-6, 1.346e-4
-0.645, 3.261e-6, 1.347e-4
-0.655, 3.322e-6, 1.348e-4
-0.665, 3.261e-6, 1.348e-4
-0.675, 3.261e-6, 1.349e-4
-0.685, 3.261e-6, 1.350e-4
-0.695, 3.261e-6, 1.350e-4
-0.705, 3.261e-6, 1.351e-4
-0.715, 3.230e-6, 1.352e-4
-0.725, 3.076e-6, 1.352e-4
-0.735, 3.015e-6, 1.353e-4
-0.745, 2.953e-6, 1.353e-4
-0.755, 2.953e-6, 1.354e-4
-0.765, 2.953e-6, 1.355e-4
-0.775, 2.953e-6, 1.355e-4
-0.785, 2.953e-6, 1.356e-4
-0.795, 2.953e-6, 1.356e-4
-0.805, 2.953e-6, 1.357e-4
-0.815, 2.953e-6, 1.358e-4
-0.825, 2.953e-6, 1.358e-4
-0.835, 2.953e-6, 1.359e-4
-0.845, 2.953e-6, 1.359e-4
-0.855, 2.953e-6, 1.360e-4
-0.865, 2.985e-6, 1.361e-4
-0.875, 2.985e-6, 1.361e-4
-0.885, 3.076e-6, 1.362e-4
-0.895, 3.138e-6, 1.362e-4
-0.905, 3.261e-6, 1.363e-4
-0.915, 3.261e-6, 1.364e-4
-0.925, 3.261e-6, 1.364e-4
-0.935, 3.261e-6, 1.365e-4
-0.945, 3.354e-6, 1.366e-4
-0.955, 3.446e-6, 1.366e-4
-0.965, 3.538e-6, 1.367e-4
-0.975, 3.600e-6, 1.368e-4
-0.985, 3.784e-6, 1.369e-4
-0.995, 3.908e-6, 1.369e-4
-1.005, 4.123e-6, 1.370e-4
-1.015, 4.339e-6, 1.371e-4
-1.025, 4.554e-6, 1.372e-4
-1.035, 4.832e-6, 1.373e-4
-1.045, 5.201e-6, 1.374e-4
-1.055, 5.570e-6, 1.375e-4
-1.065, 5.970e-6, 1.376e-4
-1.075, 6.401e-6, 1.378e-4
-1.085, 6.924e-6, 1.379e-4
-1.095, 7.417e-6, 1.380e-4
-1.105, 7.940e-6, 1.382e-4
-1.115, 8.340e-6, 1.384e-4
-1.125, 8.833e-6, 1.385e-4
-1.135, 9.049e-6, 1.387e-4
-1.145, 9.110e-6, 1.389e-4
-1.155, 9.171e-6, 1.391e-4
-1.165, 8.956e-6, 1.393e-4
-1.175, 8.556e-6, 1.394e-4
-1.185, 8.125e-6, 1.396e-4
-1.195, 7.694e-6, 1.398e-4
-1.205, 7.386e-6, 1.399e-4
-1.215, 7.048e-6, 1.400e-4
-1.225, 6.863e-6, 1.402e-4
-1.235, 6.678e-6, 1.403e-4
-1.245, 6.586e-6, 1.404e-4
-1.255, 6.432e-6, 1.406e-4
-1.265, 6.339e-6, 1.407e-4
-1.275, 6.339e-6, 1.408e-4
-1.285, 6.339e-6, 1.410e-4
-1.295, 6.339e-6, 1.411e-4
-1.305, 6.339e-6, 1.412e-4
-1.315, 6.339e-6, 1.413e-4
-1.325, 6.371e-6, 1.415e-4
-1.335, 6.555e-6, 1.416e-4
-1.345, 6.678e-6, 1.417e-4
-1.355, 6.863e-6, 1.419e-4
-1.365, 7.109e-6, 1.420e-4
-1.375, 7.478e-6, 1.422e-4
-1.385, 7.940e-6, 1.423e-4
-1.395, 8.556e-6, 1.425e-4
-1.405, 9.203e-6, 1.427e-4
-1.415, 1.006e-5, 1.429e-4
-1.425, 1.102e-5, 1.431e-4
-1.435, 1.222e-5, 1.433e-4
-1.445, 1.357e-5, 1.436e-4
-1.455, 1.524e-5, 1.439e-4
-1.465, 1.721e-5, 1.443e-4
-1.475, 1.945e-5, 1.446e-4
-1.485, 2.216e-5, 1.451e-4
-1.495, 2.518e-5, 1.456e-4
-1.505, 2.860e-5, 1.462e-4
-1.515, 3.263e-5, 1.468e-4
-1.525, 3.725e-5, 1.476e-4
-1.535, 4.251e-5, 1.484e-4
-1.545, 4.848e-5, 1.494e-4
-1.555, 5.529e-5, 1.505e-4
-1.565, 6.292e-5, 1.517e-4
-1.575, 7.172e-5, 1.532e-4
-1.585, 8.151e-5, 1.548e-4
-1.595, 9.275e-5, 1.567e-4
-1.595, 9.056e-5, 1.585e-4
-1.585, 7.696e-5, 1.600e-4
-1.575, 6.584e-5, 1.613e-4
-1.565, 5.627e-5, 1.625e-4
-1.555, 4.808e-5, 1.634e-4
-1.545, 4.103e-5, 1.642e-4
-1.535, 3.509e-5, 1.649e-4
-1.525, 2.992e-5, 1.655e-4
-1.515, 2.543e-5, 1.661e-4
-1.505, 2.164e-5, 1.665e-4
-1.495, 1.844e-5, 1.669e-4
-1.485, 1.554e-5, 1.672e-4
-1.475, 1.320e-5, 1.674e-4
-1.465, 1.114e-5, 1.677e-4
-1.455, 9.387e-6, 1.678e-4
-1.445, 7.909e-6, 1.680e-4
-1.435, 6.616e-6, 1.681e-4
-1.425, 5.509e-6, 1.682e-4
-1.415, 4.585e-6, 1.683e-4
-1.405, 3.784e-6, 1.684e-4
-1.395, 3.107e-6, 1.685e-4
-1.385, 2.523e-6, 1.685e-4
-1.375, 2.091e-6, 1.686e-4
-1.365, 1.661e-6, 1.686e-4
-1.355, 1.321e-6, 1.686e-4
-1.345, 1.138e-6, 1.686e-4
-1.335, 7.984e-7, 1.687e-4
-1.325, 6.445e-7, 1.687e-4
-1.315, 4.292e-7, 1.687e-4
-1.305, 2.441e-7, 1.687e-4
-1.295, 1.827e-7, 1.687e-4
-1.285, 6.008e-8, 1.687e-4
-1.275, -9.384e-8, 1.687e-4
-1.265, -1.251e-7, 1.687e-4
-1.255, -1.564e-7, 1.687e-4
-1.245, -2.478e-7, 1.687e-4
-1.235, -4.017e-7, 1.687e-4
-1.225, -4.642e-7, 1.687e-4
-1.215, -4.943e-7, 1.687e-4
-1.205, -7.095e-7, 1.686e-4
-1.195, -7.408e-7, 1.686e-4
-1.185, -1.017e-6, 1.686e-4
-1.175, -1.049e-6, 1.686e-4
-1.165, -1.171e-6, 1.686e-4
-1.155, -1.356e-6, 1.685e-4
-1.145, -1.356e-6, 1.685e-4
-1.135, -1.418e-6, 1.685e-4
-1.125, -1.510e-6, 1.684e-4
-1.115, -1.510e-6, 1.684e-4
-1.105, -1.542e-6, 1.684e-4
-1.095, -1.572e-6, 1.684e-4
-1.085, -1.603e-6, 1.683e-4
-1.075, -1.664e-6, 1.683e-4
-1.065, -1.603e-6, 1.683e-4
-1.055, -1.633e-6, 1.682e-4
-1.045, -1.603e-6, 1.682e-4
-1.035, -1.603e-6, 1.682e-4
-1.025, -1.603e-6, 1.681e-4
-1.015, -1.633e-6, 1.681e-4
-1.005, -1.572e-6, 1.681e-4
-0.995, -1.633e-6, 1.680e-4
-0.985, -1.633e-6, 1.680e-4
-0.975, -1.633e-6, 1.680e-4
-0.965, -1.572e-6, 1.679e-4
-0.955, -1.633e-6, 1.679e-4
-0.945, -1.633e-6, 1.679e-4
-0.935, -1.633e-6, 1.678e-4
-0.925, -1.633e-6, 1.678e-4
-0.915, -1.572e-6, 1.678e-4
-0.905, -1.633e-6, 1.677e-4
-0.895, -1.633e-6, 1.677e-4
-0.885, -1.633e-6, 1.677e-4
-0.875, -1.664e-6, 1.676e-4
-0.865, -1.664e-6, 1.676e-4
-0.855, -1.664e-6, 1.676e-4
-0.845, -1.664e-6, 1.675e-4
-0.835, -1.664e-6, 1.675e-4
-0.825, -1.664e-6, 1.675e-4
-0.815, -1.757e-6, 1.674e-4
-0.805, -1.818e-6, 1.674e-4
-0.795, -1.880e-6, 1.674e-4
-0.785, -1.880e-6, 1.673e-4
-0.775, -1.911e-6, 1.673e-4
-0.765, -1.941e-6, 1.672e-4
-0.755, -1.972e-6, 1.672e-4
-0.745, -1.941e-6, 1.672e-4
-0.735, -1.972e-6, 1.671e-4
-0.725, -1.941e-6, 1.671e-4
-0.715, -1.972e-6, 1.671e-4
-0.705, -1.972e-6, 1.670e-4
-0.695, -2.003e-6, 1.670e-4
-0.685, -2.249e-6, 1.669e-4
-0.675, -2.249e-6, 1.669e-4
-0.665, -2.280e-6, 1.668e-4
-0.655, -2.280e-6, 1.668e-4
-0.645, -2.280e-6, 1.667e-4
-0.635, -2.280e-6, 1.667e-4
-0.625, -2.311e-6, 1.667e-4
-0.615, -2.373e-6, 1.666e-4
-0.605, -2.403e-6, 1.666e-4
-0.595, -2.465e-6, 1.665e-4
-0.585, -2.495e-6, 1.665e-4
-0.575, -2.526e-6, 1.664e-4
-0.565, -2.495e-6, 1.664e-4
-0.555, -2.557e-6, 1.663e-4
-0.545, -2.557e-6, 1.663e-4
-0.535, -2.588e-6, 1.662e-4
-0.525, -2.588e-6, 1.662e-4
-0.515, -2.588e-6, 1.661e-4
-0.505, -2.588e-6, 1.661e-4
-0.495, -2.588e-6, 1.660e-4
-0.485, -2.742e-6, 1.659e-4
-0.475, -2.803e-6, 1.659e-4
-0.465, -2.834e-6, 1.658e-4
-0.455, -2.864e-6, 1.658e-4
-0.445, -2.896e-6, 1.657e-4
-0.435, -2.896e-6, 1.657e-4
-0.425, -2.896e-6, 1.656e-4
-0.415, -3.018e-6, 1.655e-4
-0.405, -3.203e-6, 1.655e-4
-0.395, -3.203e-6, 1.654e-4
-0.385, -3.203e-6, 1.653e-4
-0.375, -3.265e-6, 1.653e-4
-0.365, -3.357e-6, 1.652e-4
-0.355, -3.511e-6, 1.651e-4
-0.345, -3.511e-6, 1.651e-4
-0.335, -3.511e-6, 1.650e-4
-0.325, -3.665e-6, 1.649e-4
-0.315, -3.819e-6, 1.649e-4
-0.305, -3.819e-6, 1.648e-4
-0.305, 3.980e-7, 1.648e-4
-0.315, 1.537e-6, 1.648e-4
-0.325, 1.845e-6, 1.649e-4
-0.335, 2.061e-6, 1.649e-4
-0.345, 2.215e-6, 1.649e-4
-0.355, 2.338e-6, 1.650e-4
-0.365, 2.369e-6, 1.650e-4
-0.375, 2.492e-6, 1.651e-4
-0.385, 2.584e-6, 1.651e-4
-0.395, 2.645e-6, 1.652e-4
-0.405, 2.645e-6, 1.652e-4
-0.415, 2.645e-6, 1.653e-4
-0.425, 2.677e-6, 1.653e-4
-0.435, 2.677e-6, 1.654e-4
-0.445, 2.738e-6, 1.655e-4
-0.455, 2.738e-6, 1.655e-4
-0.465, 2.831e-6, 1.656e-4
-0.475, 2.861e-6, 1.656e-4
-0.485, 2.892e-6, 1.657e-4
-0.495, 2.922e-6, 1.657e-4
-0.505, 2.953e-6, 1.658e-4
-0.515, 2.953e-6, 1.659e-4
-0.525, 2.953e-6, 1.659e-4
-0.535, 2.953e-6, 1.660e-4
-0.545, 2.953e-6, 1.660e-4
-0.555, 2.953e-6, 1.661e-4
-0.565, 2.985e-6, 1.662e-4
-0.575, 2.953e-6, 1.662e-4
-0.585, 2.953e-6, 1.663e-4
-0.595, 3.076e-6, 1.663e-4
-0.605, 3.076e-6, 1.664e-4
-0.615, 3.138e-6, 1.665e-4
-0.625, 3.107e-6, 1.665e-4
-0.635, 3.261e-6, 1.666e-4
-0.645, 3.261e-6, 1.667e-4
-0.655, 3.261e-6, 1.667e-4
-0.665, 3.261e-6, 1.668e-4
-0.675, 3.261e-6, 1.668e-4
-0.685, 3.230e-6, 1.669e-4
-0.695, 3.076e-6, 1.670e-4
-0.705, 3.046e-6, 1.670e-4
-0.715, 2.953e-6, 1.671e-4
-0.725, 2.953e-6, 1.672e-4
-0.735, 2.953e-6, 1.672e-4
-0.745, 2.922e-6, 1.673e-4
-0.755, 2.861e-6, 1.673e-4
-0.765, 2.861e-6, 1.674e-4
-0.775, 2.768e-6, 1.674e-4
-0.785, 2.707e-6, 1.675e-4
-0.795, 2.707e-6, 1.675e-4
-0.805, 2.677e-6, 1.676e-4
-0.815, 2.768e-6, 1.677e-4
-0.825, 2.738e-6, 1.677e-4
-0.835, 2.738e-6, 1.678e-4
-0.845, 2.768e-6, 1.678e-4
-0.855, 2.799e-6, 1.679e-4
-0.865, 2.861e-6, 1.679e-4
-0.875, 2.953e-6, 1.680e-4
-0.885, 2.953e-6, 1.681e-4
-0.895, 2.953e-6, 1.681e-4
-0.905, 2.953e-6, 1.682e-4
-0.915, 2.985e-6, 1.682e-4
-0.925, 2.953e-6, 1.683e-4
-0.935, 3.015e-6, 1.683e-4
-0.945, 3.107e-6, 1.684e-4
-0.955, 3.261e-6, 1.685e-4
-0.965, 3.261e-6, 1.685e-4
-0.975, 3.261e-6, 1.686e-4
-0.985, 3.415e-6, 1.687e-4
-0.995, 3.569e-6, 1.687e-4
-1.005, 3.662e-6, 1.688e-4
-1.015, 3.877e-6, 1.689e-4
-1.025, 4.092e-6, 1.690e-4
-1.035, 4.370e-6, 1.691e-4
-1.045, 4.646e-6, 1.692e-4
-1.055, 4.923e-6, 1.693e-4
-1.065, 5.323e-6, 1.694e-4
-1.075, 5.755e-6, 1.695e-4
-1.085, 6.154e-6, 1.696e-4
-1.095, 6.616e-6, 1.697e-4
-1.105, 7.109e-6, 1.699e-4
-1.115, 7.509e-6, 1.700e-4
-1.125, 7.909e-6, 1.702e-4
-1.135, 8.186e-6, 1.703e-4
-1.145, 8.279e-6, 1.705e-4
-1.155, 8.217e-6, 1.707e-4
-1.165, 8.156e-6, 1.708e-4
-1.175, 7.786e-6, 1.710e-4
-1.185, 7.417e-6, 1.711e-4
-1.195, 6.986e-6, 1.713e-4
-1.205, 6.709e-6, 1.714e-4
-1.215, 6.339e-6, 1.715e-4
-1.225, 6.247e-6, 1.717e-4
-1.235, 6.032e-6, 1.718e-4
-1.245, 5.970e-6, 1.719e-4
-1.255, 5.878e-6, 1.720e-4
-1.265, 5.785e-6, 1.721e-4
-1.275, 5.755e-6, 1.723e-4
-1.285, 5.724e-6, 1.724e-4
-1.295, 5.724e-6, 1.725e-4
-1.305, 5.785e-6, 1.726e-4
-1.315, 5.878e-6, 1.727e-4
-1.325, 6.000e-6, 1.728e-4
-1.335, 6.032e-6, 1.730e-4
-1.345, 6.186e-6, 1.731e-4
-1.355, 6.401e-6, 1.732e-4
-1.365, 6.647e-6, 1.733e-4
-1.375, 6.986e-6, 1.735e-4
-1.385, 7.509e-6, 1.736e-4
-1.395, 7.909e-6, 1.738e-4
-1.405, 8.618e-6, 1.740e-4
-1.415, 9.448e-6, 1.742e-4
-1.425, 1.043e-5, 1.744e-4
-1.435, 1.154e-5, 1.746e-4
-1.445, 1.280e-5, 1.749e-4
-1.455, 1.444e-5, 1.751e-4
-1.465, 1.631e-5, 1.755e-4
-1.475, 1.853e-5, 1.758e-4
-1.485, 2.108e-5, 1.763e-4
-1.495, 2.404e-5, 1.767e-4
-1.505, 2.733e-5, 1.773e-4
-1.515, 3.121e-5, 1.779e-4
-1.525, 3.561e-5, 1.786e-4
-1.535, 4.069e-5, 1.794e-4
-1.545, 4.642e-5, 1.804e-4
-1.555, 5.307e-5, 1.814e-4
-1.565, 6.040e-5, 1.826e-4
-1.575, 6.877e-5, 1.840e-4
-1.585, 7.822e-5, 1.856e-4
-1.595, 8.912e-5, 1.874e-4
-1.595, 8.702e-5, 1.891e-4
-1.585, 7.397e-5, 1.906e-4
-1.575, 6.326e-5, 1.918e-4
-1.565, 5.412e-5, 1.929e-4
-1.555, 4.617e-5, 1.938e-4
-1.545, 3.943e-5, 1.946e-4
-1.535, 3.364e-5, 1.953e-4
-1.525, 2.866e-5, 1.959e-4
-1.515, 2.435e-5, 1.964e-4
-1.505, 2.072e-5, 1.968e-4
-1.495, 1.761e-5, 1.971e-4
-1.485, 1.490e-5, 1.974e-4
-1.475, 1.259e-5, 1.977e-4
-1.465, 1.065e-5, 1.979e-4
-1.455, 8.956e-6, 1.981e-4
-1.445, 7.478e-6, 1.982e-4
-1.435, 6.217e-6, 1.984e-4
-1.425, 5.201e-6, 1.985e-4
-1.415, 4.339e-6, 1.985e-4
-1.405, 3.538e-6, 1.986e-4
-1.395, 2.892e-6, 1.987e-4
-1.385, 2.306e-6, 1.987e-4
-1.375, 1.845e-6, 1.988e-4
-1.365, 1.537e-6, 1.988e-4
-1.355, 1.229e-6, 1.988e-4
-1.345, 8.297e-7, 1.988e-4
-1.335, 6.758e-7, 1.988e-4
-1.325, 4.906e-7, 1.989e-4
-1.315, 2.441e-7, 1.989e-4
-1.305, 1.827e-7, 1.989e-4
-1.295, 9.014e-8, 1.989e-4
-1.285, -1.251e-7, 1.989e-4
-1.275, -1.251e-7, 1.989e-4
-1.265, -1.864e-7, 1.989e-4
-1.255, -3.403e-7, 1.988e-4
-1.245, -4.329e-7, 1.988e-4
-1.235, -4.329e-7, 1.988e-4
-1.225, -4.943e-7, 1.988e-4
-1.215, -6.181e-7, 1.988e-4
-1.205, -7.408e-7, 1.988e-4
-1.195, -8.021e-7, 1.988e-4
-1.185, -9.873e-7, 1.988e-4
-1.175, -1.049e-6, 1.987e-4
-1.165, -1.171e-6, 1.987e-4
-1.155, -1.356e-6, 1.987e-4
-1.145, -1.356e-6, 1.987e-4
-1.135, -1.356e-6, 1.986e-4
-1.125, -1.356e-6, 1.986e-4
-1.115, -1.418e-6, 1.986e-4
-1.105, -1.479e-6, 1.985e-4
-1.095, -1.542e-6, 1.985e-4
-1.085, -1.510e-6, 1.985e-4
-1.075, -1.664e-6, 1.985e-4
-1.065, -1.572e-6, 1.984e-4
-1.055, -1.542e-6, 1.984e-4
-1.045, -1.572e-6, 1.984e-4
-1.035, -1.542e-6, 1.983e-4
-1.025, -1.603e-6, 1.983e-4
-1.015, -1.542e-6, 1.983e-4
-1.005, -1.603e-6, 1.982e-4
-0.995, -1.542e-6, 1.982e-4
-0.985, -1.542e-6, 1.982e-4
-0.975, -1.510e-6, 1.981e-4
-0.965, -1.510e-6, 1.981e-4
-0.955, -1.479e-6, 1.981e-4
-0.945, -1.479e-6, 1.980e-4
-0.935, -1.542e-6, 1.980e-4
-0.925, -1.542e-6, 1.980e-4
-0.915, -1.542e-6, 1.980e-4
-0.905, -1.603e-6, 1.979e-4
-0.895, -1.603e-6, 1.979e-4
-0.885, -1.664e-6, 1.979e-4
-0.875, -1.664e-6, 1.978e-4
-0.865, -1.664e-6, 1.978e-4
-0.855, -1.664e-6, 1.978e-4
-0.845, -1.664e-6, 1.977e-4
-0.835, -1.664e-6, 1.977e-4
-0.825, -1.664e-6, 1.977e-4
-0.815, -1.696e-6, 1.976e-4
-0.805, -1.664e-6, 1.976e-4
-0.795, -1.664e-6, 1.976e-4
-0.785, -1.757e-6, 1.975e-4
-0.775, -1.696e-6, 1.975e-4
-0.765, -1.818e-6, 1.975e-4
-0.755, -1.849e-6, 1.974e-4
-0.745, -1.849e-6, 1.974e-4
-0.735, -1.941e-6, 1.973e-4
-0.725, -1.972e-6, 1.973e-4
-0.715, -1.972e-6, 1.973e-4
-0.705, -1.972e-6, 1.972e-4
-0.695, -1.972e-6, 1.972e-4
-0.685, -2.033e-6, 1.971e-4
-0.675, -2.157e-6, 1.971e-4
-0.665, -2.249e-6, 1.971e-4
-0.655, -2.249e-6, 1.970e-4
-0.645, -2.280e-6, 1.970e-4
-0.635, -2.280e-6, 1.969e-4
-0.625, -2.280e-6, 1.969e-4
-0.615, -2.280e-6, 1.968e-4
-0.605, -2.280e-6, 1.968e-4
-0.595, -2.341e-6, 1.967e-4
-0.585, -2.311e-6, 1.967e-4
-0.575, -2.403e-6, 1.966e-4
-0.565, -2.434e-6, 1.966e-4
-0.555, -2.495e-6, 1.965e-4
-0.545, -2.403e-6, 1.965e-4
-0.535, -2.588e-6, 1.964e-4
-0.525, -2.557e-6, 1.964e-4
-0.515, -2.588e-6, 1.963e-4
-0.505, -2.588e-6, 1.963e-4
-0.495, -2.588e-6, 1.962e-4
-0.485, -2.619e-6, 1.962e-4
-0.475, -2.680e-6, 1.961e-4
-0.465, -2.742e-6, 1.961e-4
-0.455, -2.864e-6, 1.960e-4
-0.445, -2.864e-6, 1.960e-4
-0.435, -2.896e-6, 1.959e-4
-0.425, -2.896e-6, 1.958e-4
-0.415, -2.988e-6, 1.958e-4
-0.405, -3.050e-6, 1.957e-4
-0.395, -3.142e-6, 1.957e-4
-0.385, -3.203e-6, 1.956e-4
-0.375, -3.203e-6, 1.955e-4
-0.365, -3.265e-6, 1.955e-4
-0.355, -3.419e-6, 1.954e-4
-0.345, -3.480e-6, 1.953e-4
-0.335, -3.511e-6, 1.953e-4
-0.325, -3.573e-6, 1.952e-4
-0.315, -3.696e-6, 1.951e-4
-0.305, -3.819e-6, 1.950e-4
-0.305, 4.906e-7, 1.950e-4
-0.315, 1.568e-6, 1.951e-4
-0.325, 1.876e-6, 1.951e-4
-0.335, 2.030e-6, 1.952e-4
-0.345, 2.245e-6, 1.952e-4
-0.355, 2.306e-6, 1.952e-4
-0.365, 2.399e-6, 1.953e-4
-0.375, 2.430e-6, 1.953e-4
-0.385, 2.523e-6, 1.954e-4
-0.395, 2.614e-6, 1.954e-4
-0.405, 2.645e-6, 1.955e-4
-0.415, 2.645e-6, 1.956e-4
-0.425, 2.645e-6, 1.956e-4
-0.435, 2.645e-6, 1.957e-4
-0.445, 2.645e-6, 1.957e-4
-0.455, 2.677e-6, 1.958e-4
-0.465, 2.738e-6, 1.958e-4
-0.475, 2.707e-6, 1.959e-4
-0.485, 2.707e-6, 1.959e-4
-0.495, 2.768e-6, 1.960e-4
-0.505, 2.799e-6, 1.960e-4
-0.515, 2.768e-6, 1.961e-4
-0.525, 2.922e-6, 1.962e-4
-0.535, 2.922e-6, 1.962e-4
-0.545, 2.922e-6, 1.963e-4
-0.555, 2.953e-6, 1.963e-4
-0.565, 2.953e-6, 1.964e-4
-0.575, 2.953e-6, 1.964e-4
-0.585, 2.953e-6, 1.965e-4
-0.595, 2.985e-6, 1.966e-4
-0.605, 2.953e-6, 1.966e-4
-0.615, 3.015e-6, 1.967e-4
-0.625, 2.953e-6, 1.967e-4
-0.635, 2.985e-6, 1.968e-4
-0.645, 3.046e-6, 1.969e-4
-0.655, 3.076e-6, 1.969e-4
-0.665, 3.138e-6, 1.970e-4
-0.675, 3.046e-6, 1.971e-4
-0.685, 2.985e-6, 1.971e-4
-0.695, 2.953e-6, 1.972e-4
-0.705, 2.985e-6, 1.972e-4
-0.715, 2.953e-6, 1.973e-4
-0.725, 2.861e-6, 1.973e-4
-0.735, 2.799e-6, 1.974e-4
-0.745, 2.677e-6, 1.975e-4
-0.755, 2.645e-6, 1.975e-4
-0.765, 2.645e-6, 1.976e-4
-0.775, 2.677e-6, 1.976e-4
-0.785, 2.645e-6, 1.977e-4
-0.795, 2.645e-6, 1.977e-4
-0.805, 2.645e-6, 1.978e-4
-0.815, 2.645e-6, 1.978e-4
-0.825, 2.645e-6, 1.979e-4
-0.835, 2.677e-6, 1.979e-4
-0.845, 2.645e-6, 1.980e-4
-0.855, 2.645e-6, 1.980e-4
-0.865, 2.645e-6, 1.981e-4
-0.875, 2.707e-6, 1.981e-4
-0.885, 2.707e-6, 1.982e-4
-0.895, 2.738e-6, 1.983e-4
-0.905, 2.831e-6, 1.983e-4
-0.915, 2.799e-6, 1.984e-4
-0.925, 2.922e-6, 1.984e-4
-0.935, 2.953e-6, 1.985e-4
-0.945, 2.953e-6, 1.985e-4
-0.955, 2.953e-6, 1.986e-4
-0.965, 2.985e-6, 1.987e-4
-0.975, 3.107e-6, 1.987e-4
-0.985, 3.261e-6, 1.988e-4
-0.995, 3.261e-6, 1.989e-4
-1.005, 3.415e-6, 1.989e-4
-1.015, 3.600e-6, 1.990e-4
-1.025, 3.784e-6, 1.991e-4
-1.035, 3.999e-6, 1.992e-4
-1.045, 4.246e-6, 1.992e-4
-1.055, 4.524e-6, 1.993e-4
-1.065, 4.893e-6, 1.994e-4
-1.075, 5.231e-6, 1.995e-4
-1.085, 5.601e-6, 1.996e-4
-1.095, 6.032e-6, 1.998e-4
-1.105, 6.432e-6, 1.999e-4
-1.115, 6.863e-6, 2.000e-4
-1.125, 7.232e-6, 2.002e-4
-1.135, 7.540e-6, 2.003e-4
-1.145, 7.632e-6, 2.005e-4
-1.155, 7.632e-6, 2.006e-4
-1.165, 7.571e-6, 2.008e-4
-1.175, 7.232e-6, 2.009e-4
-1.185, 6.863e-6, 2.011e-4
-1.195, 6.493e-6, 2.012e-4
-1.205, 6.154e-6, 2.013e-4
-1.215, 6.000e-6, 2.014e-4
-1.225, 5.724e-6, 2.015e-4
-1.235, 5.724e-6, 2.017e-4
-1.245, 5.509e-6, 2.018e-4
-1.255, 5.477e-6, 2.019e-4
-1.265, 5.447e-6, 2.020e-4
-1.275, 5.416e-6, 2.021e-4
-1.285, 5.416e-6, 2.022e-4
-1.295, 5.416e-6, 2.023e-4
-1.305, 5.416e-6, 2.024e-4
-1.315, 5.477e-6, 2.025e-4
-1.325, 5.601e-6, 2.026e-4
-1.335, 5.724e-6, 2.028e-4
-1.345, 5.846e-6, 2.029e-4
-1.355, 6.063e-6, 2.030e-4
-1.365, 6.308e-6, 2.031e-4
-1.375, 6.586e-6, 2.033e-4
-1.385, 7.078e-6, 2.034e-4
-1.395, 7.632e-6, 2.036e-4
-1.405, 8.248e-6, 2.037e-4
-1.415, 8.987e-6, 2.039e-4
-1.425, 9.880e-6, 2.041e-4
-1.435, 1.105e-5, 2.043e-4
-1.445, 1.231e-5, 2.046e-4
-1.455, 1.388e-5, 2.048e-4
-1.465, 1.573e-5, 2.052e-4
-1.475, 1.785e-5, 2.055e-4
-1.485, 2.032e-5, 2.059e-4
-1.495, 2.312e-5, 2.064e-4
-1.505, 2.632e-5, 2.069e-4
-1.515, 3.014e-5, 2.075e-4
-1.525, 3.441e-5, 2.082e-4
-1.535, 3.931e-5, 2.090e-4
-1.545, 4.488e-5, 2.099e-4
-1.555, 5.122e-5, 2.109e-4
-1.565, 5.843e-5, 2.121e-4
-1.575, 6.655e-5, 2.134e-4
-1.585, 7.591e-5, 2.149e-4
-1.595, 8.641e-5, 2.167e-4
-1.595, 8.425e-5, 2.183e-4
-1.585, 7.166e-5, 2.198e-4
-1.575, 6.126e-5, 2.210e-4
-1.565, 5.236e-5, 2.220e-4
-1.555, 4.473e-5, 2.229e-4
-1.545, 3.817e-5, 2.237e-4
-1.535, 3.254e-5, 2.243e-4
-1.525, 2.776e-5, 2.249e-4
-1.515, 2.364e-5, 2.254e-4
-1.505, 2.007e-5, 2.258e-4
-1.495, 1.705e-5, 2.261e-4
-1.485, 1.440e-5, 2.264e-4
-1.475, 1.216e-5, 2.267e-4
-1.465, 1.025e-5, 2.269e-4
-1.455, 8.587e-6, 2.270e-4
-1.445, 7.202e-6, 2.272e-4
-1.435, 6.000e-6, 2.273e-4
-1.425, 4.954e-6, 2.274e-4
-1.415, 4.092e-6, 2.275e-4
-1.405, 3.354e-6, 2.275e-4
-1.395, 2.738e-6, 2.276e-4
-1.385, 2.184e-6, 2.276e-4
-1.375, 1.722e-6, 2.277e-4
-1.365, 1.353e-6, 2.277e-4
-1.355, 1.075e-6, 2.277e-4
-1.345, 7.671e-7, 2.277e-4
-1.335, 6.132e-7, 2.277e-4
-1.325, 3.980e-7, 2.278e-4
-1.315, 1.827e-7, 2.278e-4
-1.305, 1.515e-7, 2.278e-4
-1.295, -6.378e-8, 2.278e-4
-1.285, -1.251e-7, 2.278e-4
-1.275, -1.251e-7, 2.278e-4
-1.265, -2.790e-7, 2.278e-4
-1.255, -4.017e-7, 2.277e-4
-1.245, -4.329e-7, 2.277e-4
-1.235, -4.329e-7, 2.277e-4
-1.225, -5.869e-7, 2.277e-4
-1.215, -6.482e-7, 2.277e-4
-1.205, -7.408e-7, 2.277e-4
-1.195, -8.634e-7, 2.277e-4
-1.185, -1.017e-6, 2.276e-4
-1.175, -1.049e-6, 2.276e-4
-1.165, -1.171e-6, 2.276e-4
-1.155, -1.325e-6, 2.276e-4
-1.145, -1.325e-6, 2.276e-4
-1.135, -1.356e-6, 2.275e-4
-1.125, -1.356e-6, 2.275e-4
-1.115, -1.418e-6, 2.275e-4
-1.105, -1.356e-6, 2.274e-4
-1.095, -1.418e-6, 2.274e-4
-1.085, -1.418e-6, 2.274e-4
-1.075, -1.449e-6, 2.274e-4
-1.065, -1.449e-6, 2.273e-4
-1.055, -1.542e-6, 2.273e-4
-1.045, -1.418e-6, 2.273e-4
-1.035, -1.388e-6, 2.272e-4
-1.025, -1.449e-6, 2.272e-4
-1.015, -1.479e-6, 2.272e-4
-1.005, -1.479e-6, 2.272e-4
-0.995, -1.418e-6, 2.271e-4
-0.985, -1.479e-6, 2.271e-4
-0.975, -1.479e-6, 2.271e-4
-0.965, -1.388e-6, 2.270e-4
-0.955, -1.449e-6, 2.270e-4
-0.945, -1.418e-6, 2.270e-4
-0.935, -1.542e-6, 2.269e-4
-0.925, -1.479e-6, 2.269e-4
-0.915, -1.418e-6, 2.269e-4
-0.905, -1.572e-6, 2.269e-4
-0.895, -1.603e-6, 2.268e-4
-0.885, -1.633e-6, 2.268e-4
-0.875, -1.664e-6, 2.268e-4
-0.865, -1.664e-6, 2.267e-4
-0.855, -1.664e-6, 2.267e-4
-0.845, -1.664e-6, 2.267e-4
-0.835, -1.664e-6, 2.266e-4
-0.825, -1.664e-6, 2.266e-4
-0.815, -1.664e-6, 2.266e-4
-0.805, -1.664e-6, 2.265e-4
-0.795, -1.664e-6, 2.265e-4
-0.785, -1.696e-6, 2.265e-4
-0.775, -1.664e-6, 2.264e-4
-0.765, -1.726e-6, 2.264e-4
-0.755, -1.757e-6, 2.264e-4
-0.745, -1.726e-6, 2.263e-4
-0.735, -1.880e-6, 2.263e-4
-0.725, -1.941e-6, 2.262e-4
-0.715, -1.972e-6, 2.262e-4
-0.705, -1.972e-6, 2.262e-4
-0.695, -1.972e-6, 2.261e-4
-0.685, -1.972e-6, 2.261e-4
-0.675, -2.095e-6, 2.260e-4
-0.665, -2.157e-6, 2.260e-4
-0.655, -2.219e-6, 2.260e-4
-0.645, -2.249e-6, 2.259e-4
-0.635, -2.280e-6, 2.259e-4
-0.625, -2.280e-6, 2.258e-4
-0.615, -2.280e-6, 2.258e-4
-0.605, -2.280e-6, 2.257e-4
-0.595, -2.280e-6, 2.257e-4
-0.585, -2.311e-6, 2.256e-4
-0.575, -2.341e-6, 2.256e-4
-0.565, -2.311e-6, 2.255e-4
-0.555, -2.465e-6, 2.255e-4
-0.545, -2.526e-6, 2.254e-4
-0.535, -2.526e-6, 2.254e-4
-0.525, -2.526e-6, 2.253e-4
-0.515, -2.588e-6, 2.253e-4
-0.505, -2.588e-6, 2.252e-4
-0.495, -2.588e-6, 2.252e-4
-0.485, -2.588e-6, 2.251e-4
-0.475, -2.588e-6, 2.251e-4
-0.465, -2.680e-6, 2.250e-4
-0.455, -2.803e-6, 2.250e-4
-0.445, -2.864e-6, 2.249e-4
-0.435, -2.896e-6, 2.249e-4
-0.425, -2.896e-6, 2.248e-4
-0.415, -2.927e-6, 2.247e-4
-0.405, -3.050e-6, 2.247e-4
-0.395, -3.203e-6, 2.246e-4
-0.385, -3.172e-6, 2.246e-4
-0.375, -3.203e-6, 2.245e-4
-0.365, -3.296e-6, 2.244e-4
-0.355, -3.326e-6, 2.244e-4
-0.345, -3.511e-6, 2.243e-4
-0.335, -3.511e-6, 2.242e-4
-0.325, -3.511e-6, 2.242e-4
-0.315, -3.665e-6, 2.241e-4
-0.305, -3.819e-6, 2.240e-4
-0.305, 6.132e-7, 2.240e-4
-0.315, 1.599e-6, 2.240e-4
-0.325, 1.937e-6, 2.241e-4
-0.335, 2.061e-6, 2.241e-4
-0.345, 2.215e-6, 2.242e-4
-0.355, 2.338e-6, 2.242e-4
-0.365, 2.369e-6, 2.243e-4
-0.375, 2.399e-6, 2.243e-4
-0.385, 2.492e-6, 2.244e-4
-0.395, 2.614e-6, 2.244e-4
-0.405, 2.645e-6, 2.245e-4
-0.415, 2.645e-6, 2.245e-4
-0.425, 2.645e-6, 2.246e-4
-0.435, 2.645e-6, 2.246e-4
-0.445, 2.645e-6, 2.247e-4
-0.455, 2.645e-6, 2.247e-4
-0.465, 2.645e-6, 2.248e-4
-0.475, 2.645e-6, 2.248e-4
-0.485, 2.707e-6, 2.249e-4
-0.495, 2.645e-6, 2.249e-4
-0.505, 2.677e-6, 2.250e-4
-0.515, 2.768e-6, 2.251e-4
-0.525, 2.707e-6, 2.251e-4
-0.535, 2.738e-6, 2.252e-4
-0.545, 2.707e-6, 2.252e-4
-0.555, 2.738e-6, 2.253e-4
-0.565, 2.768e-6, 2.253e-4
-0.575, 2.861e-6, 2.254e-4
-0.585, 2.831e-6, 2.254e-4
-0.595, 2.892e-6, 2.255e-4
-0.605, 2.953e-6, 2.256e-4
-0.615, 2.953e-6, 2.256e-4
-0.625, 2.953e-6, 2.257e-4
-0.635, 2.953e-6, 2.257e-4
-0.645, 2.953e-6, 2.258e-4
-0.655, 2.953e-6, 2.259e-4
-0.665, 2.953e-6, 2.259e-4
-0.675, 2.953e-6, 2.260e-4
-0.685, 2.985e-6, 2.260e-4
-0.695, 2.953e-6, 2.261e-4
-0.705, 2.922e-6, 2.261e-4
-0.715, 2.799e-6, 2.262e-4
-0.725, 2.677e-6, 2.263e-4
-0.735, 2.645e-6, 2.263e-4
-0.745, 2.645e-6, 2.264e-4
-0.755, 2.645e-6, 2.264e-4
-0.765, 2.645e-6, 2.265e-4
-0.775, 2.645e-6, 2.265e-4
-0.785, 2.614e-6, 2.266e-4
-0.795, 2.614e-6, 2.266e-4
-0.805, 2.614e-6, 2.267e-4
-0.815, 2.645e-6, 2.267e-4
-0.825, 2.584e-6, 2.268e-4
-0.835, 2.645e-6, 2.268e-4
-0.845, 2.614e-6, 2.269e-4
-0.855, 2.614e-6, 2.269e-4
-0.865, 2.645e-6, 2.270e-4
-0.875, 2.645e-6, 2.270e-4
-0.885, 2.645e-6, 2.271e-4
-0.895, 2.645e-6, 2.272e-4
-0.905, 2.645e-6, 2.272e-4
-0.915, 2.645e-6, 2.273e-4
-0.925, 2.677e-6, 2.273e-4
-0.935, 2.738e-6, 2.274e-4
-0.945, 2.799e-6, 2.274e-4
-0.955, 2.922e-6, 2.275e-4
-0.965, 2.922e-6, 2.275e-4
-0.975, 2.953e-6, 2.276e-4
-0.985, 2.953e-6, 2.277e-4
-0.995, 3.200e-6, 2.277e-4
-1.005, 3.261e-6, 2.278e-4
-1.015, 3.354e-6, 2.279e-4
-1.025, 3.508e-6, 2.279e-4
-1.035, 3.784e-6, 2.280e-4
-1.045, 3.969e-6, 2.281e-4
-1.055, 4.216e-6, 2.282e-4
-1.065, 4.554e-6, 2.283e-4
-1.075, 4.862e-6, 2.284e-4
-1.085, 5.201e-6, 2.285e-4
-1.095, 5.601e-6, 2.286e-4
-1.105, 6.000e-6, 2.287e-4
-1.115, 6.401e-6, 2.288e-4
-1.125, 6.771e-6, 2.290e-4
-1.135, 7.048e-6, 2.291e-4
-1.145, 7.263e-6, 2.292e-4
-1.155, 7.263e-6, 2.294e-4
-1.165, 7.048e-6, 2.295e-4
-1.175, 6.801e-6, 2.297e-4
-1.185, 6.432e-6, 2.298e-4
-1.195, 6.093e-6, 2.299e-4
-1.205, 5.785e-6, 2.300e-4
-1.215, 5.662e-6, 2.301e-4
-1.225, 5.416e-6, 2.302e-4
-1.235, 5.355e-6, 2.304e-4
-1.245, 5.231e-6, 2.305e-4
-1.255, 5.139e-6, 2.306e-4
-1.265, 5.108e-6, 2.307e-4
-1.275, 5.108e-6, 2.308e-4
-1.285, 5.139e-6, 2.309e-4
-1.295, 5.139e-6, 2.310e-4
-1.305, 5.139e-6, 2.311e-4
-1.315, 5.262e-6, 2.312e-4
-1.325, 5.323e-6, 2.313e-4
-1.335, 5.416e-6, 2.314e-4
-1.345, 5.539e-6, 2.315e-4
-1.355, 5.724e-6, 2.316e-4
-1.365, 5.970e-6, 2.317e-4
-1.375, 6.278e-6, 2.319e-4
-1.385, 6.709e-6, 2.320e-4
-1.395, 7.294e-6, 2.321e-4
-1.405, 7.971e-6, 2.323e-4
-1.415, 8.710e-6, 2.325e-4
-1.425, 9.510e-6, 2.327e-4
-1.435, 1.065e-5, 2.329e-4
-1.445, 1.188e-5, 2.331e-4
-1.455, 1.342e-5, 2.334e-4
-1.465, 1.521e-5, 2.337e-4
-1.475, 1.730e-5, 2.340e-4
-1.485, 1.967e-5, 2.344e-4
-1.495, 2.250e-5, 2.349e-4
-1.505, 2.564e-5, 2.354e-4
-1.515, 2.930e-5, 2.360e-4
-1.525, 3.349e-5, 2.367e-4
-1.535, 3.823e-5, 2.374e-4
-1.545, 4.368e-5, 2.383e-4
-1.555, 4.981e-5, 2.393e-4
-1.565, 5.686e-5, 2.404e-4
-1.575, 6.483e-5, 2.417e-4
-1.585, 7.379e-5, 2.432e-4
-1.595, 8.410e-5, 2.449e-4
-1.595, 8.210e-5, 2.465e-4
-1.585, 6.982e-5, 2.479e-4
-1.575, 5.975e-5, 2.491e-4
-1.565, 5.098e-5, 2.501e-4
-1.555, 4.350e-5, 2.510e-4
-1.545, 3.718e-5, 2.517e-4
-1.535, 3.167e-5, 2.524e-4
-1.525, 2.700e-5, 2.529e-4
-1.515, 2.296e-5, 2.534e-4
-1.505, 1.952e-5, 2.538e-4
-1.495, 1.656e-5, 2.541e-4
-1.485, 1.404e-5, 2.544e-4
-1.475, 1.185e-5, 2.546e-4
-1.465, 9.941e-6, 2.548e-4
-1.455, 8.340e-6, 2.550e-4
-1.445, 6.986e-6, 2.551e-4
-1.435, 5.846e-6, 2.552e-4
-1.425, 4.800e-6, 2.553e-4
-1.415, 3.877e-6, 2.554e-4
-1.405, 3.169e-6, 2.555e-4
-1.395, 2.553e-6, 2.555e-4
-1.385, 2.030e-6, 2.556e-4
-1.375, 1.599e-6, 2.556e-4
-1.365, 1.291e-6, 2.556e-4
-1.355, 9.523e-7, 2.556e-4
-1.345, 7.058e-7, 2.557e-4
-1.335, 4.906e-7, 2.557e-4
-1.325, 3.054e-7, 2.557e-4
-1.315, 1.827e-7, 2.557e-4
-1.305, 2.881e-8, 2.557e-4
-1.295, -9.384e-8, 2.557e-4
-1.285, -1.251e-7, 2.557e-4
-1.275, -1.864e-7, 2.557e-4
-1.265, -4.017e-7, 2.557e-4
-1.255, -4.329e-7, 2.557e-4
-1.245, -4.329e-7, 2.556e-4
-1.235, -4.642e-7, 2.556e-4
-1.225, -6.181e-7, 2.556e-4
-1.215, -7.095e-7, 2.556e-4
-1.205, -7.408e-7, 2.556e-4
-1.195, -8.334e-7, 2.556e-4
-1.185, -1.017e-6, 2.556e-4
-1.175, -1.049e-6, 2.555e-4
-1.165, -1.171e-6, 2.555e-4
-1.155, -1.295e-6, 2.555e-4
-1.145, -1.356e-6, 2.555e-4
-1.135, -1.356e-6, 2.554e-4
-1.125, -1.356e-6, 2.554e-4
-1.115, -1.356e-6, 2.554e-4
-1.105, -1.356e-6, 2.553e-4
-1.095, -1.388e-6, 2.553e-4
-1.085, -1.356e-6, 2.553e-4
-1.075, -1.388e-6, 2.553e-4
-1.065, -1.418e-6, 2.552e-4
-1.055, -1.356e-6, 2.552e-4
-1.045, -1.356e-6, 2.552e-4
-1.035, -1.356e-6, 2.552e-4
-1.025, -1.356e-6, 2.551e-4
-1.015, -1.356e-6, 2.551e-4
-1.005, -1.356e-6, 2.551e-4
-0.995, -1.356e-6, 2.550e-4
-0.985, -1.356e-6, 2.550e-4
-0.975, -1.418e-6, 2.550e-4
-0.965, -1.356e-6, 2.550e-4
-0.955, -1.418e-6, 2.549e-4
-0.945, -1.388e-6, 2.549e-4
-0.935, -1.388e-6, 2.549e-4
-0.925, -1.356e-6, 2.549e-4
-0.915, -1.388e-6, 2.548e-4
-0.905, -1.418e-6, 2.548e-4
-0.895, -1.479e-6, 2.548e-4
-0.885, -1.633e-6, 2.547e-4
-0.875, -1.603e-6, 2.547e-4
-0.865, -1.664e-6, 2.547e-4
-0.855, -1.664e-6, 2.546e-4
-0.845, -1.664e-6, 2.546e-4
-0.835, -1.603e-6, 2.546e-4
-0.825, -1.664e-6, 2.545e-4
-0.815, -1.664e-6, 2.545e-4
-0.805, -1.664e-6, 2.545e-4
-0.795, -1.664e-6, 2.544e-4
-0.785, -1.664e-6, 2.544e-4
-0.775, -1.664e-6, 2.544e-4
-0.765, -1.664e-6, 2.543e-4
-0.755, -1.696e-6, 2.543e-4
-0.745, -1.696e-6, 2.543e-4
-0.735, -1.726e-6, 2.542e-4
-0.725, -1.818e-6, 2.542e-4
-0.715, -1.941e-6, 2.542e-4
-0.705, -1.941e-6, 2.541e-4
-0.695, -1.941e-6, 2.541e-4
-0.685, -1.972e-6, 2.540e-4
-0.675, -2.003e-6, 2.540e-4
-0.665, -2.065e-6, 2.540e-4
-0.655, -2.187e-6, 2.539e-4
-0.645, -2.249e-6, 2.539e-4
-0.635, -2.219e-6, 2.538e-4
-0.625, -2.280e-6, 2.538e-4
-0.615, -2.280e-6, 2.537e-4
-0.605, -2.280e-6, 2.537e-4
-0.595, -2.280e-6, 2.536e-4
-0.585, -2.280e-6, 2.536e-4
-0.575, -2.280e-6, 2.536e-4
-0.565, -2.311e-6, 2.535e-4
-0.555, -2.373e-6, 2.535e-4
-0.545, -2.403e-6, 2.534e-4
-0.535, -2.434e-6, 2.534e-4
-0.525, -2.465e-6, 2.533e-4
-0.515, -2.588e-6, 2.533e-4
-0.505, -2.588e-6, 2.532e-4
-0.495, -2.588e-6, 2.532e-4
-0.485, -2.588e-6, 2.531e-4
-0.475, -2.588e-6, 2.531e-4
-0.465, -2.649e-6, 2.530e-4
-0.455, -2.803e-6, 2.529e-4
-0.445, -2.864e-6, 2.529e-4
-0.435, -2.896e-6, 2.528e-4
-0.425, -2.896e-6, 2.528e-4
-0.415, -2.896e-6, 2.527e-4
-0.405, -3.018e-6, 2.527e-4
-0.395, -3.172e-6, 2.526e-4
-0.385, -3.203e-6, 2.525e-4
-0.375, -3.203e-6, 2.525e-4
-0.365, -3.203e-6, 2.524e-4
-0.355, -3.296e-6, 2.523e-4
-0.345, -3.450e-6, 2.523e-4
-0.335, -3.511e-6, 2.522e-4
-0.325, -3.511e-6, 2.521e-4
-0.315, -3.604e-6, 2.521e-4
-0.305, -3.727e-6, 2.520e-4
-0.305, 6.758e-7, 2.520e-4
-0.315, 1.691e-6, 2.520e-4
-0.325, 1.907e-6, 2.521e-4
-0.335, 2.061e-6, 2.521e-4
-0.345, 2.245e-6, 2.522e-4
-0.355, 2.338e-6, 2.522e-4
-0.365, 2.338e-6, 2.522e-4
-0.375, 2.338e-6, 2.523e-4
-0.385, 2.399e-6, 2.523e-4
-0.395, 2.614e-6, 2.524e-4
-0.405, 2.614e-6, 2.524e-4
-0.415, 2.645e-6, 2.525e-4
-0.425, 2.645e-6, 2.525e-4
-0.435, 2.645e-6, 2.526e-4
-0.445, 2.645e-6, 2.527e-4
-0.455, 2.645e-6, 2.527e-4
-0.465, 2.645e-6, 2.528e-4
-0.475, 2.645e-6, 2.528e-4
-0.485, 2.645e-6, 2.529e-4
-0.495, 2.645e-6, 2.529e-4
-0.505, 2.645e-6, 2.530e-4
-0.515, 2.677e-6, 2.530e-4
-0.525, 2.645e-6, 2.531e-4
-0.535, 2.677e-6, 2.531e-4
-0.545, 2.645e-6, 2.532e-4
-0.555, 2.677e-6, 2.532e-4
-0.565, 2.645e-6, 2.533e-4
-0.575, 2.645e-6, 2.533e-4
-0.585, 2.677e-6, 2.534e-4
-0.595, 2.707e-6, 2.535e-4
-0.605, 2.799e-6, 2.535e-4
-0.615, 2.922e-6, 2.536e-4
-0.625, 2.922e-6, 2.536e-4
-0.635, 2.953e-6, 2.537e-4
-0.645, 2.953e-6, 2.537e-4
-0.655, 2.953e-6, 2.538e-4
-0.665, 2.953e-6, 2.539e-4
-0.675, 2.953e-6, 2.539e-4
-0.685, 2.953e-6, 2.540e-4
-0.695, 2.922e-6, 2.540e-4
-0.705, 2.738e-6, 2.541e-4
-0.715, 2.707e-6, 2.541e-4
-0.725, 2.645e-6, 2.542e-4
-0.735, 2.645e-6, 2.543e-4
-0.745, 2.645e-6, 2.543e-4
-0.755, 2.523e-6, 2.544e-4
-0.765, 2.430e-6, 2.544e-4
-0.775, 2.492e-6, 2.545e-4
-0.785, 2.369e-6, 2.545e-4
-0.795, 2.369e-6, 2.546e-4
-0.805, 2.460e-6, 2.546e-4
-0.815, 2.399e-6, 2.546e-4
-0.825, 2.460e-6, 2.547e-4
-0.835, 2.399e-6, 2.547e-4
-0.845, 2.399e-6, 2.548e-4
-0.855, 2.430e-6, 2.548e-4
-0.865, 2.523e-6, 2.549e-4
-0.875, 2.523e-6, 2.549e-4
-0.885, 2.645e-6, 2.550e-4
-0.895, 2.645e-6, 2.550e-4
-0.905, 2.645e-6, 2.551e-4
-0.915, 2.645e-6, 2.552e-4
-0.925, 2.645e-6, 2.552e-4
-0.935, 2.645e-6, 2.553e-4
-0.945, 2.645e-6, 2.553e-4
-0.955, 2.707e-6, 2.554e-4
-0.965, 2.738e-6, 2.554e-4
-0.975, 2.922e-6, 2.555e-4
-0.985, 2.953e-6, 2.555e-4
-0.995, 2.953e-6, 2.556e-4
-1.005, 2.985e-6, 2.557e-4
-1.015, 3.261e-6, 2.557e-4
-1.025, 3.292e-6, 2.558e-4
-1.035, 3.569e-6, 2.559e-4
-1.045, 3.692e-6, 2.559e-4
-1.055, 3.938e-6, 2.560e-4
-1.065, 4.216e-6, 2.561e-4
-1.075, 4.554e-6, 2.562e-4
-1.085, 4.893e-6, 2.563e-4
-1.095, 5.262e-6, 2.564e-4
-1.105, 5.631e-6, 2.565e-4
-1.115, 6.093e-6, 2.566e-4
-1.125, 6.371e-6, 2.568e-4
-1.135, 6.616e-6, 2.569e-4
-1.145, 6.832e-6, 2.570e-4
-1.155, 6.832e-6, 2.572e-4
-1.165, 6.709e-6, 2.573e-4
-1.175, 6.401e-6, 2.574e-4
-1.185, 6.093e-6, 2.575e-4
-1.195, 5.816e-6, 2.577e-4
-1.205, 5.539e-6, 2.578e-4
-1.215, 5.385e-6, 2.579e-4
-1.225, 5.139e-6, 2.580e-4
-1.235, 5.108e-6, 2.581e-4
-1.245, 5.047e-6, 2.582e-4
-1.255, 4.985e-6, 2.583e-4
-1.265, 4.923e-6, 2.584e-4
-1.275, 4.862e-6, 2.585e-4
-1.285, 4.893e-6, 2.586e-4
-1.295, 4.893e-6, 2.587e-4
-1.305, 4.893e-6, 2.588e-4
-1.315, 5.077e-6, 2.589e-4
-1.325, 5.108e-6, 2.590e-4
-1.335, 5.139e-6, 2.591e-4
-1.345, 5.385e-6, 2.592e-4
-1.355, 5.509e-6, 2.593e-4
-1.365, 5.785e-6, 2.594e-4
-1.375, 6.124e-6, 2.595e-4
-1.385, 6.493e-6, 2.597e-4
-1.395, 7.016e-6, 2.598e-4
-1.405, 7.663e-6, 2.600e-4
-1.415, 8.402e-6, 2.601e-4
-1.425, 9.203e-6, 2.603e-4
-1.435, 1.028e-5, 2.605e-4
-1.445, 1.157e-5, 2.607e-4
-1.455, 1.302e-5, 2.610e-4
-1.465, 1.477e-5, 2.613e-4
-1.475, 1.687e-5, 2.616e-4
-1.485, 1.921e-5, 2.620e-4
-1.495, 2.189e-5, 2.625e-4
-1.505, 2.496e-5, 2.630e-4
-1.515, 2.856e-5, 2.635e-4
-1.525, 3.269e-5, 2.642e-4
-1.535, 3.728e-5, 2.649e-4
-1.545, 4.260e-5, 2.658e-4
-1.555, 4.870e-5, 2.668e-4
-1.565, 5.556e-5, 2.679e-4
-1.575, 6.338e-5, 2.691e-4
-1.585, 7.216e-5, 2.706e-4
-1.595, 8.225e-5, 2.722e-4
-1.595, 8.025e-5, 2.738e-4
-1.585, 6.831e-5, 2.752e-4
-1.575, 5.836e-5, 2.764e-4
-1.565, 4.990e-5, 2.774e-4
-1.555, 4.251e-5, 2.782e-4
-1.545, 3.632e-5, 2.789e-4
-1.535, 3.094e-5, 2.796e-4
-1.525, 2.638e-5, 2.801e-4
-1.515, 2.241e-5, 2.805e-4
-1.505, 1.911e-5, 2.809e-4
-1.495, 1.613e-5, 2.812e-4
-1.485, 1.363e-5, 2.815e-4
-1.475, 1.151e-5, 2.817e-4
-1.465, 9.695e-6, 2.819e-4
-1.455, 8.063e-6, 2.821e-4
-1.445, 6.771e-6, 2.822e-4
-1.435, 5.601e-6, 2.823e-4
-1.425, 4.615e-6, 2.824e-4
-1.415, 3.784e-6, 2.825e-4
-1.405, 3.076e-6, 2.826e-4
-1.395, 2.460e-6, 2.826e-4
-1.385, 1.968e-6, 2.827e-4
-1.375, 1.507e-6, 2.827e-4
-1.365, 1.168e-6, 2.827e-4
-1.355, 8.597e-7, 2.827e-4
-1.345, 6.445e-7, 2.827e-4
-1.335, 4.292e-7, 2.828e-4
-1.325, 1.827e-7, 2.828e-4
-1.315, 1.827e-7, 2.828e-4
-1.305, -3.251e-8, 2.828e-4
-1.295, -1.251e-7, 2.828e-4
-1.285, -1.864e-7, 2.828e-4
-1.275, -3.103e-7, 2.827e-4
-1.265, -4.329e-7, 2.827e-4
-1.255, -4.329e-7, 2.827e-4
-1.245, -4.329e-7, 2.827e-4
-1.235, -4.943e-7, 2.827e-4
-1.225, -7.095e-7, 2.827e-4
-1.215, -7.408e-7, 2.827e-4
-1.205, -7.720e-7, 2.827e-4
-1.195, -8.634e-7, 2.827e-4
-1.185, -1.017e-6, 2.826e-4
-1.175, -1.080e-6, 2.826e-4
-1.165, -1.110e-6, 2.826e-4
-1.155, -1.264e-6, 2.826e-4
-1.145, -1.356e-6, 2.825e-4
-1.135, -1.356e-6, 2.825e-4
-1.125, -1.356e-6, 2.825e-4
-1.115, -1.356e-6, 2.825e-4
-1.105, -1.356e-6, 2.824e-4
-1.095, -1.356e-6, 2.824e-4
-1.085, -1.356e-6, 2.824e-4
-1.075, -1.356e-6, 2.823e-4
-1.065, -1.356e-6, 2.823e-4
-1.055, -1.356e-6, 2.823e-4
-1.045, -1.356e-6, 2.823e-4
-1.035, -1.356e-6, 2.822e-4
-1.025, -1.356e-6, 2.822e-4
-1.015, -1.356e-6, 2.822e-4
-1.005, -1.356e-6, 2.822e-4
-0.995, -1.388e-6, 2.821e-4
-0.985, -1.356e-6, 2.821e-4
-0.975, -1.356e-6, 2.821e-4
-0.965, -1.356e-6, 2.820e-4
-0.955, -1.356e-6, 2.820e-4
-0.945, -1.356e-6, 2.820e-4
-0.935, -1.356e-6, 2.820e-4
-0.925, -1.388e-6, 2.819e-4
-0.915, -1.356e-6, 2.819e-4
-0.905, -1.356e-6, 2.819e-4
-0.895, -1.479e-6, 2.819e-4
-0.885, -1.542e-6, 2.818e-4
-0.875, -1.572e-6, 2.818e-4
-0.865, -1.603e-6, 2.818e-4
-0.855, -1.603e-6, 2.817e-4
-0.845, -1.664e-6, 2.817e-4
-0.835, -1.633e-6, 2.817e-4
-0.825, -1.664e-6, 2.816e-4
-0.815, -1.664e-6, 2.816e-4
-0.805, -1.664e-6, 2.816e-4
-0.795, -1.664e-6, 2.815e-4
-0.785, -1.664e-6, 2.815e-4
-0.775, -1.664e-6, 2.815e-4
-0.765, -1.664e-6, 2.814e-4
-0.755, -1.664e-6, 2.814e-4
-0.745, -1.664e-6, 2.814e-4
-0.735, -1.696e-6, 2.813e-4
-0.725, -1.696e-6, 2.813e-4
-0.715, -1.787e-6, 2.813e-4
-0.705, -1.941e-6, 2.812e-4
-0.695, -1.972e-6, 2.812e-4
-0.685, -1.972e-6, 2.811e-4
-0.675, -1.972e-6, 2.811e-4
-0.665, -1.972e-6, 2.811e-4
-0.655, -2.033e-6, 2.810e-4
-0.645, -2.219e-6, 2.810e-4
-0.635, -2.280e-6, 2.809e-4
-0.625, -2.249e-6, 2.809e-4
-0.615, -2.280e-6, 2.808e-4
-0.605, -2.280e-6, 2.808e-4
-0.595, -2.280e-6, 2.807e-4
-0.585, -2.280e-6, 2.807e-4
-0.575, -2.280e-6, 2.807e-4
-0.565, -2.280e-6, 2.806e-4
-0.555, -2.280e-6, 2.806e-4
-0.545, -2.280e-6, 2.805e-4
-0.535, -2.341e-6, 2.805e-4
-0.525, -2.434e-6, 2.804e-4
-0.515, -2.465e-6, 2.804e-4
-0.505, -2.588e-6, 2.803e-4
-0.495, -2.557e-6, 2.803e-4
-0.485, -2.588e-6, 2.802e-4
-0.475, -2.588e-6, 2.802e-4
-0.465, -2.588e-6, 2.801e-4
-0.455, -2.649e-6, 2.801e-4
-0.445, -2.773e-6, 2.800e-4
-0.435, -2.864e-6, 2.800e-4
-0.425, -2.896e-6, 2.799e-4
-0.415, -2.896e-6, 2.798e-4
-0.405, -2.988e-6, 2.798e-4
-0.395, -3.018e-6, 2.797e-4
-0.385, -3.172e-6, 2.797e-4
-0.375, -3.203e-6, 2.796e-4
-0.365, -3.203e-6, 2.795e-4
-0.355, -3.235e-6, 2.795e-4
-0.345, -3.389e-6, 2.794e-4
-0.335, -3.480e-6, 2.793e-4
-0.325, -3.511e-6, 2.793e-4
-0.315, -3.511e-6, 2.792e-4
-0.305, -3.727e-6, 2.791e-4
-0.305, 6.758e-7, 2.791e-4
-0.315, 1.722e-6, 2.792e-4
-0.325, 1.968e-6, 2.792e-4
-0.335, 2.061e-6, 2.792e-4
-0.345, 2.245e-6, 2.793e-4
-0.355, 2.338e-6, 2.793e-4
-0.365, 2.338e-6, 2.794e-4
-0.375, 2.369e-6, 2.794e-4
-0.385, 2.399e-6, 2.795e-4
-0.395, 2.553e-6, 2.795e-4
-0.405, 2.584e-6, 2.796e-4
-0.415, 2.614e-6, 2.796e-4
-0.425, 2.645e-6, 2.797e-4
-0.435, 2.645e-6, 2.797e-4
-0.445, 2.645e-6, 2.798e-4
-0.455, 2.645e-6, 2.798e-4
-0.465, 2.645e-6, 2.799e-4
-0.475, 2.645e-6, 2.799e-4
-0.485, 2.645e-6, 2.800e-4
-0.495, 2.677e-6, 2.800e-4
-0.505, 2.645e-6, 2.801e-4
-0.515, 2.645e-6, 2.802e-4
-0.525, 2.645e-6, 2.802e-4
-0.535, 2.677e-6, 2.803e-4
-0.545, 2.645e-6, 2.803e-4
-0.555, 2.645e-6, 2.804e-4
-0.565, 2.645e-6, 2.804e-4
-0.575, 2.645e-6, 2.805e-4
-0.585, 2.677e-6, 2.805e-4
-0.595, 2.677e-6, 2.806e-4
-0.605, 2.645e-6, 2.806e-4
-0.615, 2.799e-6, 2.807e-4
-0.625, 2.738e-6, 2.807e-4
-0.635, 2.799e-6, 2.808e-4
-0.645, 2.953e-6, 2.809e-4
-0.655, 2.953e-6, 2.809e-4
-0.665, 2.953e-6, 2.810e-4
-0.675, 2.953e-6, 2.810e-4
-0.685, 2.892e-6, 2.811e-4
-0.695, 2.768e-6, 2.811e-4
-0.705, 2.677e-6, 2.812e-4
-0.715, 2.645e-6, 2.813e-4
-0.725, 2.645e-6, 2.813e-4
-0.735, 2.553e-6, 2.814e-4
-0.745, 2.399e-6, 2.814e-4
-0.755, 2.369e-6, 2.815e-4
-0.765, 2.369e-6, 2.815e-4
-0.775, 2.369e-6, 2.815e-4
-0.785, 2.369e-6, 2.816e-4
-0.795, 2.338e-6, 2.816e-4
-0.805, 2.338e-6, 2.817e-4
-0.815, 2.369e-6, 2.817e-4
-0.825, 2.338e-6, 2.818e-4
-0.835, 2.338e-6, 2.818e-4
-0.845, 2.338e-6, 2.819e-4
-0.855, 2.338e-6, 2.819e-4
-0.865, 2.430e-6, 2.820e-4
-0.875, 2.399e-6, 2.820e-4
-0.885, 2.492e-6, 2.821e-4
-0.895, 2.614e-6, 2.821e-4
-0.905, 2.584e-6, 2.822e-4
-0.915, 2.645e-6, 2.822e-4
-0.925, 2.645e-6, 2.823e-4
-0.935, 2.614e-6, 2.823e-4
-0.945, 2.645e-6, 2.824e-4
-0.955, 2.645e-6, 2.824e-4
-0.965, 2.645e-6, 2.825e-4
-0.975, 2.738e-6, 2.825e-4
-0.985, 2.831e-6, 2.826e-4
-0.995, 2.953e-6, 2.827e-4
-1.005, 2.953e-6, 2.827e-4
-1.015, 3.107e-6, 2.828e-4
-1.025, 3.230e-6, 2.828e-4
-1.035, 3.322e-6, 2.829e-4
-1.045, 3.569e-6, 2.830e-4
-1.055, 3.754e-6, 2.831e-4
-1.065, 3.969e-6, 2.831e-4
-1.075, 4.277e-6, 2.832e-4
-1.085, 4.615e-6, 2.833e-4
-1.095, 4.985e-6, 2.834e-4
-1.105, 5.355e-6, 2.835e-4
-1.115, 5.724e-6, 2.836e-4
-1.125, 6.063e-6, 2.838e-4
-1.135, 6.308e-6, 2.839e-4
-1.145, 6.432e-6, 2.840e-4
-1.155, 6.432e-6, 2.841e-4
-1.165, 6.339e-6, 2.843e-4
-1.175, 6.124e-6, 2.844e-4
-1.185, 5.816e-6, 2.845e-4
-1.195, 5.509e-6, 2.846e-4
-1.205, 5.323e-6, 2.847e-4
-1.215, 5.108e-6, 2.848e-4
-1.225, 4.985e-6, 2.849e-4
-1.235, 4.832e-6, 2.850e-4
-1.245, 4.800e-6, 2.851e-4
-1.255, 4.800e-6, 2.852e-4
-1.265, 4.800e-6, 2.853e-4
-1.275, 4.800e-6, 2.854e-4
-1.285, 4.800e-6, 2.855e-4
-1.295, 4.800e-6, 2.856e-4
-1.305, 4.800e-6, 2.857e-4
-1.315, 4.800e-6, 2.858e-4
-1.325, 4.923e-6, 2.859e-4
-1.335, 5.077e-6, 2.860e-4
-1.345, 5.108e-6, 2.861e-4
-1.355, 5.355e-6, 2.862e-4
-1.365, 5.570e-6, 2.863e-4
-1.375, 5.878e-6, 2.864e-4
-1.385, 6.278e-6, 2.866e-4
-1.395, 6.832e-6, 2.867e-4
-1.405, 7.478e-6, 2.868e-4
-1.415, 8.156e-6, 2.870e-4
-1.425, 9.017e-6, 2.872e-4
-1.435, 1.006e-5, 2.874e-4
-1.445, 1.130e-5, 2.876e-4
-1.455, 1.280e-5, 2.879e-4
-1.465, 1.450e-5, 2.882e-4
-1.475, 1.647e-5, 2.885e-4
-1.485, 1.884e-5, 2.889e-4
-1.495, 2.152e-5, 2.893e-4
-1.505, 2.447e-5, 2.898e-4
-1.515, 2.795e-5, 2.903e-4
-1.525, 3.198e-5, 2.910e-4
-1.535, 3.657e-5, 2.917e-4
-1.545, 4.180e-5, 2.925e-4
-1.555, 4.768e-5, 2.935e-4
-1.565, 5.449e-5, 2.946e-4
-1.575, 6.212e-5, 2.958e-4
-1.585, 7.080e-5, 2.973e-4
-1.595, 8.065e-5, 2.989e-4
-1.595, 7.874e-5, 3.004e-4
-1.585, 6.698e-5, 3.018e-4
-1.575, 5.729e-5, 3.029e-4
-1.565, 4.894e-5, 3.039e-4
-1.555, 4.177e-5, 3.047e-4
-1.545, 3.565e-5, 3.055e-4
-1.535, 3.041e-5, 3.061e-4
-1.525, 2.589e-5, 3.066e-4
-1.515, 2.204e-5, 3.070e-4
-1.505, 1.875e-5, 3.074e-4
-1.495, 1.582e-5, 3.077e-4
-1.485, 1.339e-5, 3.080e-4
-1.475, 1.130e-5, 3.082e-4
-1.465, 9.510e-6, 3.084e-4
-1.455, 7.940e-6, 3.086e-4
-1.445, 6.616e-6, 3.087e-4
-1.435, 5.447e-6, 3.088e-4
-1.425, 4.524e-6, 3.089e-4
-1.415, 3.662e-6, 3.090e-4
-1.405, 2.985e-6, 3.090e-4
-1.395, 2.460e-6, 3.091e-4
-1.385, 1.876e-6, 3.091e-4
-1.375, 1.507e-6, 3.091e-4
-1.365, 1.138e-6, 3.092e-4
-1.355, 7.984e-7, 3.092e-4
-1.345, 5.519e-7, 3.092e-4
-1.335, 4.292e-7, 3.092e-4
-1.325, 2.140e-7, 3.092e-4
-1.315, 1.515e-7, 3.092e-4
-1.305, -1.251e-7, 3.092e-4
-1.295, -1.251e-7, 3.092e-4
-1.285, -3.103e-7, 3.092e-4
-1.275, -3.716e-7, 3.092e-4
-1.265, -4.329e-7, 3.092e-4
-1.255, -4.329e-7, 3.092e-4
-1.245, -4.329e-7, 3.092e-4
-1.235, -4.943e-7, 3.091e-4
-1.225, -6.482e-7, 3.091e-4
-1.215, -7.408e-7, 3.091e-4
-1.205, -7.720e-7, 3.091e-4
-1.195, -8.634e-7, 3.091e-4
-1.185, -1.017e-6, 3.091e-4
-1.175, -1.049e-6, 3.090e-4
-1.165, -1.110e-6, 3.090e-4
-1.155, -1.264e-6, 3.090e-4
-1.145, -1.325e-6, 3.090e-4
-1.135, -1.356e-6, 3.089e-4
-1.125, -1.356e-6, 3.089e-4
-1.115, -1.356e-6, 3.089e-4
-1.105, -1.356e-6, 3.089e-4
-1.095, -1.356e-6, 3.088e-4
-1.085, -1.356e-6, 3.088e-4
-1.075, -1.356e-6, 3.088e-4
-1.065, -1.356e-6, 3.088e-4
-1.055, -1.356e-6, 3.087e-4
-1.045, -1.356e-6, 3.087e-4
-1.035, -1.356e-6, 3.087e-4
-1.025, -1.356e-6, 3.086e-4
-1.015, -1.356e-6, 3.086e-4
-1.005, -1.356e-6, 3.086e-4
-0.995, -1.356e-6, 3.086e-4
-0.985, -1.356e-6, 3.085e-4
-0.975, -1.356e-6, 3.085e-4
-0.965, -1.356e-6, 3.085e-4
-0.955, -1.356e-6, 3.085e-4
-0.945, -1.356e-6, 3.084e-4
-0.935, -1.356e-6, 3.084e-4
-0.925, -1.356e-6, 3.084e-4
-0.915, -1.356e-6, 3.083e-4
-0.905, -1.356e-6, 3.083e-4
-0.895, -1.510e-6, 3.083e-4
-0.885, -1.479e-6, 3.083e-4
-0.875, -1.510e-6, 3.082e-4
-0.865, -1.572e-6, 3.082e-4
-0.855, -1.542e-6, 3.082e-4
-0.845, -1.603e-6, 3.081e-4
-0.835, -1.603e-6, 3.081e-4
-0.825, -1.633e-6, 3.081e-4
-0.815, -1.603e-6, 3.080e-4
-0.805, -1.664e-6, 3.080e-4
-0.795, -1.664e-6, 3.080e-4
-0.785, -1.664e-6, 3.079e-4
-0.775, -1.664e-6, 3.079e-4
-0.765, -1.664e-6, 3.079e-4
-0.755, -1.664e-6, 3.078e-4
-0.745, -1.664e-6, 3.078e-4
-0.735, -1.664e-6, 3.078e-4
-0.725, -1.696e-6, 3.077e-4
-0.715, -1.787e-6, 3.077e-4
-0.705, -1.818e-6, 3.077e-4
-0.695, -1.972e-6, 3.076e-4
-0.685, -1.972e-6, 3.076e-4
-0.675, -1.972e-6, 3.075e-4
-0.665, -2.003e-6, 3.075e-4
-0.655, -2.003e-6, 3.075e-4
-0.645, -2.126e-6, 3.074e-4
-0.635, -2.157e-6, 3.074e-4
-0.625, -2.219e-6, 3.073e-4
-0.615, -2.280e-6, 3.073e-4
-0.605, -2.280e-6, 3.072e-4
-0.595, -2.280e-6, 3.072e-4
-0.585, -2.249e-6, 3.072e-4
-0.575, -2.280e-6, 3.071e-4
-0.565, -2.280e-6, 3.071e-4
-0.555, -2.311e-6, 3.070e-4
-0.545, -2.280e-6, 3.070e-4
-0.535, -2.280e-6, 3.069e-4
-0.525, -2.403e-6, 3.069e-4
-0.515, -2.434e-6, 3.068e-4
-0.505, -2.526e-6, 3.068e-4
-0.495, -2.588e-6, 3.067e-4
-0.485, -2.588e-6, 3.067e-4
-0.475, -2.588e-6, 3.066e-4
-0.465, -2.588e-6, 3.066e-4
-0.455, -2.588e-6, 3.065e-4
-0.445, -2.803e-6, 3.065e-4
-0.435, -2.803e-6, 3.064e-4
-0.425, -2.896e-6, 3.064e-4
-0.415, -2.896e-6, 3.063e-4
-0.405, -2.927e-6, 3.062e-4
-0.395, -3.018e-6, 3.062e-4
-0.385, -3.142e-6, 3.061e-4
-0.375, -3.203e-6, 3.060e-4
-0.365, -3.203e-6, 3.060e-4
-0.355, -3.265e-6, 3.059e-4
-0.345, -3.326e-6, 3.059e-4
-0.335, -3.480e-6, 3.058e-4
-0.325, -3.511e-6, 3.057e-4
-0.315, -3.573e-6, 3.056e-4
-0.305, -3.665e-6, 3.056e-4
-0.305, 7.058e-7, 3.056e-4
-0.315, 1.691e-6, 3.056e-4
-0.325, 2.030e-6, 3.057e-4
-0.335, 2.152e-6, 3.057e-4
-0.345, 2.306e-6, 3.057e-4
-0.355, 2.369e-6, 3.058e-4
-0.365, 2.338e-6, 3.058e-4
-0.375, 2.399e-6, 3.059e-4
-0.385, 2.460e-6, 3.059e-4
-0.395, 2.523e-6, 3.060e-4
-0.405, 2.645e-6, 3.060e-4
-0.415, 2.645e-6, 3.061e-4
-0.425, 2.614e-6, 3.061e-4
-0.435, 2.645e-6, 3.062e-4
-0.445, 2.645e-6, 3.062e-4
-0.455, 2.645e-6, 3.063e-4
-0.465, 2.645e-6, 3.064e-4
-0.475, 2.645e-6, 3.064e-4
-0.485, 2.645e-6, 3.065e-4
-0.495, 2.645e-6, 3.065e-4
-0.505, 2.645e-6, 3.066e-4
-0.515, 2.645e-6, 3.066e-4
-0.525, 2.645e-6, 3.067e-4
-0.535, 2.645e-6, 3.067e-4
-0.545, 2.645e-6, 3.068e-4
-0.555, 2.645e-6, 3.068e-4
-0.565, 2.645e-6, 3.069e-4
-0.575, 2.645e-6, 3.069e-4
-0.585, 2.645e-6, 3.070e-4
-0.595, 2.645e-6, 3.070e-4
-0.605, 2.645e-6, 3.071e-4
-0.615, 2.645e-6, 3.071e-4
-0.625, 2.738e-6, 3.072e-4
-0.635, 2.707e-6, 3.073e-4
-0.645, 2.799e-6, 3.073e-4
-0.655, 2.831e-6, 3.074e-4
-0.665, 2.922e-6, 3.074e-4
-0.675, 2.892e-6, 3.075e-4
-0.685, 2.799e-6, 3.075e-4
-0.695, 2.645e-6, 3.076e-4
-0.705, 2.645e-6, 3.076e-4
-0.715, 2.645e-6, 3.077e-4
-0.725, 2.492e-6, 3.078e-4
-0.735, 2.460e-6, 3.078e-4
-0.745, 2.399e-6, 3.078e-4
-0.755, 2.369e-6, 3.079e-4
-0.765, 2.338e-6, 3.079e-4
-0.775, 2.338e-6, 3.080e-4
-0.785, 2.338e-6, 3.080e-4
-0.795, 2.338e-6, 3.081e-4
-0.805, 2.338e-6, 3.081e-4
-0.815, 2.338e-6, 3.082e-4
-0.825, 2.338e-6, 3.082e-4
-0.835, 2.338e-6, 3.083e-4
-0.845, 2.369e-6, 3.083e-4
-0.855, 2.338e-6, 3.084e-4
-0.865, 2.338e-6, 3.084e-4
-0.875, 2.338e-6, 3.085e-4
-0.885, 2.338e-6, 3.085e-4
-0.895, 2.399e-6, 3.086e-4
-0.905, 2.338e-6, 3.086e-4
-0.915, 2.399e-6, 3.086e-4
-0.925, 2.460e-6, 3.087e-4
-0.935, 2.523e-6, 3.087e-4
-0.945, 2.645e-6, 3.088e-4
-0.955, 2.645e-6, 3.089e-4
-0.965, 2.645e-6, 3.089e-4
-0.975, 2.645e-6, 3.090e-4
-0.985, 2.645e-6, 3.090e-4
-0.995, 2.768e-6, 3.091e-4
-1.005, 2.922e-6, 3.091e-4
-1.015, 2.953e-6, 3.092e-4
-1.025, 3.046e-6, 3.092e-4
-1.035, 3.230e-6, 3.093e-4
-1.045, 3.384e-6, 3.094e-4
-1.055, 3.569e-6, 3.094e-4
-1.065, 3.846e-6, 3.095e-4
-1.075, 4.062e-6, 3.096e-4
-1.085, 4.400e-6, 3.097e-4
-1.095, 4.739e-6, 3.098e-4
-1.105, 5.077e-6, 3.099e-4
-1.115, 5.355e-6, 3.100e-4
-1.125, 5.724e-6, 3.101e-4
-1.135, 6.063e-6, 3.102e-4
-1.145, 6.186e-6, 3.104e-4
-1.155, 6.247e-6, 3.105e-4
-1.165, 6.093e-6, 3.106e-4
-1.175, 5.816e-6, 3.107e-4
-1.185, 5.631e-6, 3.108e-4
-1.195, 5.293e-6, 3.109e-4
-1.205, 5.077e-6, 3.110e-4
-1.215, 4.862e-6, 3.111e-4
-1.225, 4.800e-6, 3.112e-4
-1.235, 4.646e-6, 3.113e-4
-1.245, 4.554e-6, 3.114e-4
-1.255, 4.554e-6, 3.115e-4
-1.265, 4.492e-6, 3.116e-4
-1.275, 4.524e-6, 3.117e-4
-1.285, 4.554e-6, 3.118e-4
-1.295, 4.554e-6, 3.119e-4
-1.305, 4.585e-6, 3.120e-4
-1.315, 4.769e-6, 3.121e-4
-1.325, 4.800e-6, 3.122e-4
-1.335, 4.800e-6, 3.123e-4
-1.345, 5.047e-6, 3.124e-4
-1.355, 5.139e-6, 3.125e-4
-1.365, 5.416e-6, 3.126e-4
-1.375, 5.724e-6, 3.127e-4
-1.385, 6.154e-6, 3.128e-4
-1.395, 6.616e-6, 3.129e-4
-1.405, 7.232e-6, 3.131e-4
-1.415, 7.940e-6, 3.132e-4
-1.425, 8.802e-6, 3.134e-4
-1.435, 9.849e-6, 3.136e-4
-1.445, 1.114e-5, 3.138e-4
-1.455, 1.250e-5, 3.141e-4
-1.465, 1.419e-5, 3.144e-4
-1.475, 1.616e-5, 3.147e-4
-1.485, 1.844e-5, 3.151e-4
-1.495, 2.102e-5, 3.155e-4
-1.505, 2.404e-5, 3.160e-4
-1.515, 2.746e-5, 3.165e-4
-1.525, 3.140e-5, 3.171e-4
-1.535, 3.589e-5, 3.179e-4
-1.545, 4.100e-5, 3.187e-4
-1.555, 4.691e-5, 3.196e-4
-1.565, 5.356e-5, 3.207e-4
-1.575, 6.110e-5, 3.219e-4
-1.585, 6.960e-5, 3.233e-4
-1.595, 7.939e-5, 3.249e-4
-1.595, 7.739e-5, 3.264e-4
-1.585, 6.588e-5, 3.278e-4
-1.575, 5.627e-5, 3.289e-4
-1.565, 4.808e-5, 3.298e-4
-1.555, 4.100e-5, 3.307e-4
-1.545, 3.503e-5, 3.314e-4
-1.535, 2.983e-5, 3.320e-4
-1.525, 2.539e-5, 3.325e-4
-1.515, 2.161e-5, 3.329e-4
-1.505, 1.838e-5, 3.333e-4
-1.495, 1.551e-5, 3.336e-4
-1.485, 1.311e-5, 3.338e-4
-1.475, 1.114e-5, 3.341e-4
-1.465, 9.325e-6, 3.342e-4
-1.455, 7.786e-6, 3.344e-4
-1.445, 6.462e-6, 3.345e-4
-1.435, 5.355e-6, 3.346e-4
-1.425, 4.431e-6, 3.347e-4
-1.415, 3.600e-6, 3.348e-4
-1.405, 2.953e-6, 3.349e-4
-1.395, 2.338e-6, 3.349e-4
-1.385, 1.845e-6, 3.349e-4
-1.375, 1.507e-6, 3.350e-4
-1.365, 1.045e-6, 3.350e-4
-1.355, 7.984e-7, 3.350e-4
-1.345, 5.519e-7, 3.350e-4
-1.335, 3.679e-7, 3.350e-4
-1.325, 1.827e-7, 3.350e-4
-1.315, 6.008e-8, 3.350e-4
-1.305, -9.384e-8, 3.350e-4
-1.295, -1.564e-7, 3.350e-4
-1.285, -3.103e-7, 3.350e-4
-1.275, -3.716e-7, 3.350e-4
-1.265, -4.329e-7, 3.350e-4
-1.255, -4.329e-7, 3.350e-4
-1.245, -4.329e-7, 3.350e-4
-1.235, -5.869e-7, 3.350e-4
-1.225, -7.095e-7, 3.350e-4
-1.215, -7.408e-7, 3.349e-4
-1.205, -7.408e-7, 3.349e-4
-1.195, -8.021e-7, 3.349e-4
-1.185, -9.873e-7, 3.349e-4
-1.175, -1.049e-6, 3.349e-4
-1.165, -1.049e-6, 3.349e-4
-1.155, -1.203e-6, 3.348e-4
-1.145, -1.264e-6, 3.348e-4
-1.135, -1.356e-6, 3.348e-4
-1.125, -1.356e-6, 3.347e-4
-1.115, -1.356e-6, 3.347e-4
-1.105, -1.356e-6, 3.347e-4
-1.095, -1.356e-6, 3.347e-4
-1.085, -1.325e-6, 3.346e-4
-1.075, -1.356e-6, 3.346e-4
-1.065, -1.356e-6, 3.346e-4
-1.055, -1.356e-6, 3.346e-4
-1.045, -1.356e-6, 3.345e-4
-1.035, -1.356e-6, 3.345e-4
-1.025, -1.356e-6, 3.345e-4
-1.015, -1.356e-6, 3.345e-4
-1.005, -1.356e-6, 3.344e-4
-0.995, -1.356e-6, 3.344e-4
-0.985, -1.356e-6, 3.344e-4
-0.975, -1.356e-6, 3.343e-4
-0.965, -1.356e-6, 3.343e-4
-0.955, -1.356e-6, 3.343e-4
-0.945, -1.356e-6, 3.343e-4
-0.935, -1.356e-6, 3.342e-4
-0.925, -1.356e-6, 3.342e-4
-0.915, -1.356e-6, 3.342e-4
-0.905, -1.356e-6, 3.342e-4
-0.895, -1.356e-6, 3.341e-4
-0.885, -1.418e-6, 3.341e-4
-0.875, -1.418e-6, 3.341e-4
-0.865, -1.479e-6, 3.340e-4
-0.855, -1.479e-6, 3.340e-4
-0.845, -1.542e-6, 3.340e-4
-0.835, -1.603e-6, 3.339e-4
-0.825, -1.633e-6, 3.339e-4
-0.815, -1.633e-6, 3.339e-4
-0.805, -1.633e-6, 3.338e-4
-0.795, -1.664e-6, 3.338e-4
-0.785, -1.633e-6, 3.338e-4
-0.775, -1.603e-6, 3.337e-4
-0.765, -1.633e-6, 3.337e-4
-0.755, -1.664e-6, 3.337e-4
-0.745, -1.664e-6, 3.337e-4
-0.735, -1.664e-6, 3.336e-4
-0.725, -1.664e-6, 3.336e-4
-0.715, -1.696e-6, 3.336e-4
-0.705, -1.818e-6, 3.335e-4
-0.695, -1.849e-6, 3.335e-4
-0.685, -1.941e-6, 3.334e-4
-0.675, -1.941e-6, 3.334e-4
-0.665, -1.972e-6, 3.334e-4
-0.655, -2.003e-6, 3.333e-4
-0.645, -2.033e-6, 3.333e-4
-0.635, -2.065e-6, 3.332e-4
-0.625, -2.095e-6, 3.332e-4
-0.615, -2.187e-6, 3.332e-4
-0.605, -2.219e-6, 3.331e-4
-0.595, -2.219e-6, 3.331e-4
-0.585, -2.280e-6, 3.330e-4
-0.575, -2.249e-6, 3.330e-4
-0.565, -2.280e-6, 3.329e-4
-0.555, -2.280e-6, 3.329e-4
-0.545, -2.280e-6, 3.328e-4
-0.535, -2.280e-6, 3.328e-4
-0.525, -2.341e-6, 3.327e-4
-0.515, -2.373e-6, 3.327e-4
-0.505, -2.495e-6, 3.326e-4
-0.495, -2.557e-6, 3.326e-4
-0.485, -2.588e-6, 3.325e-4
-0.475, -2.588e-6, 3.325e-4
-0.465, -2.588e-6, 3.324e-4
-0.455, -2.619e-6, 3.324e-4
-0.445, -2.742e-6, 3.323e-4
-0.435, -2.864e-6, 3.323e-4
-0.425, -2.896e-6, 3.322e-4
-0.415, -2.896e-6, 3.322e-4
-0.405, -2.896e-6, 3.321e-4
-0.395, -2.957e-6, 3.320e-4
-0.385, -3.142e-6, 3.320e-4
-0.375, -3.203e-6, 3.319e-4
-0.365, -3.203e-6, 3.319e-4
-0.355, -3.203e-6, 3.318e-4
-0.345, -3.296e-6, 3.317e-4
-0.335, -3.480e-6, 3.317e-4
-0.325, -3.511e-6, 3.316e-4
-0.315, -3.511e-6, 3.315e-4
-0.305, -3.543e-6, 3.314e-4
-0.305, 7.371e-7, 3.315e-4
-0.315, 1.783e-6, 3.315e-4
-0.325, 2.030e-6, 3.315e-4
-0.335, 2.152e-6, 3.316e-4
-0.345, 2.306e-6, 3.316e-4
-0.355, 2.338e-6, 3.317e-4
-0.365, 2.369e-6, 3.317e-4
-0.375, 2.369e-6, 3.318e-4
-0.385, 2.553e-6, 3.318e-4
-0.395, 2.523e-6, 3.319e-4
-0.405, 2.584e-6, 3.319e-4
-0.415, 2.645e-6, 3.320e-4
-0.425, 2.645e-6, 3.320e-4
-0.435, 2.645e-6, 3.321e-4
-0.445, 2.645e-6, 3.321e-4
-0.455, 2.645e-6, 3.322e-4
-0.465, 2.645e-6, 3.322e-4
-0.475, 2.645e-6, 3.323e-4
-0.485, 2.677e-6, 3.323e-4
-0.495, 2.645e-6, 3.324e-4
-0.505, 2.645e-6, 3.324e-4
-0.515, 2.645e-6, 3.325e-4
-0.525, 2.645e-6, 3.326e-4
-0.535, 2.584e-6, 3.326e-4
-0.545, 2.584e-6, 3.327e-4
-0.555, 2.645e-6, 3.327e-4
-0.565, 2.614e-6, 3.328e-4
-0.575, 2.614e-6, 3.328e-4
-0.585, 2.645e-6, 3.329e-4
-0.595, 2.645e-6, 3.329e-4
-0.605, 2.645e-6, 3.330e-4
-0.615, 2.645e-6, 3.330e-4
-0.625, 2.645e-6, 3.331e-4
-0.635, 2.645e-6, 3.331e-4
-0.645, 2.738e-6, 3.332e-4
-0.655, 2.677e-6, 3.332e-4
-0.665, 2.831e-6, 3.333e-4
-0.675, 2.738e-6, 3.333e-4
-0.685, 2.738e-6, 3.334e-4
-0.695, 2.645e-6, 3.335e-4
-0.705, 2.645e-6, 3.335e-4
-0.715, 2.614e-6, 3.336e-4
-0.725, 2.430e-6, 3.336e-4
-0.735, 2.369e-6, 3.337e-4
-0.745, 2.338e-6, 3.337e-4
-0.755, 2.338e-6, 3.338e-4
-0.765, 2.338e-6, 3.338e-4
-0.775, 2.338e-6, 3.338e-4
-0.785, 2.338e-6, 3.339e-4
-0.795, 2.338e-6, 3.339e-4
-0.805, 2.338e-6, 3.340e-4
-0.815, 2.338e-6, 3.340e-4
-0.825, 2.338e-6, 3.341e-4
-0.835, 2.338e-6, 3.341e-4
-0.845, 2.338e-6, 3.342e-4
-0.855, 2.338e-6, 3.342e-4
-0.865, 2.338e-6, 3.343e-4
-0.875, 2.338e-6, 3.343e-4
-0.885, 2.338e-6, 3.344e-4
-0.895, 2.338e-6, 3.344e-4
-0.905, 2.399e-6, 3.345e-4
-0.915, 2.338e-6, 3.345e-4
-0.925, 2.369e-6, 3.345e-4
-0.935, 2.399e-6, 3.346e-4
-0.945, 2.523e-6, 3.346e-4
-0.955, 2.584e-6, 3.347e-4
-0.965, 2.614e-6, 3.348e-4
-0.975, 2.645e-6, 3.348e-4
-0.985, 2.645e-6, 3.349e-4
-0.995, 2.645e-6, 3.349e-4
-1.005, 2.799e-6, 3.350e-4
-1.015, 2.953e-6, 3.350e-4
-1.025, 2.953e-6, 3.351e-4
-1.035, 3.107e-6, 3.351e-4
-1.045, 3.261e-6, 3.352e-4
-1.055, 3.476e-6, 3.353e-4
-1.065, 3.630e-6, 3.354e-4
-1.075, 3.908e-6, 3.354e-4
-1.085, 4.185e-6, 3.355e-4
-1.095, 4.492e-6, 3.356e-4
-1.105, 4.923e-6, 3.357e-4
-1.115, 5.231e-6, 3.358e-4
-1.125, 5.447e-6, 3.359e-4
-1.135, 5.785e-6, 3.360e-4
-1.145, 6.000e-6, 3.362e-4
-1.155, 6.032e-6, 3.363e-4
-1.165, 5.909e-6, 3.364e-4
-1.175, 5.662e-6, 3.365e-4
-1.185, 5.385e-6, 3.366e-4
-1.195, 5.108e-6, 3.367e-4
-1.205, 4.923e-6, 3.368e-4
-1.215, 4.800e-6, 3.369e-4
-1.225, 4.554e-6, 3.370e-4
-1.235, 4.492e-6, 3.371e-4
-1.245, 4.492e-6, 3.372e-4
-1.255, 4.492e-6, 3.373e-4
-1.265, 4.492e-6, 3.374e-4
-1.275, 4.461e-6, 3.374e-4
-1.285, 4.492e-6, 3.375e-4
-1.295, 4.492e-6, 3.376e-4
-1.305, 4.492e-6, 3.377e-4
-1.315, 4.524e-6, 3.378e-4
-1.325, 4.646e-6, 3.379e-4
-1.335, 4.769e-6, 3.380e-4
-1.345, 4.832e-6, 3.381e-4
-1.355, 5.108e-6, 3.382e-4
-1.365, 5.293e-6, 3.383e-4
-1.375, 5.570e-6, 3.384e-4
-1.385, 6.000e-6, 3.385e-4
-1.395, 6.462e-6, 3.387e-4
-1.405, 7.078e-6, 3.388e-4
-1.415, 7.817e-6, 3.390e-4
-1.425, 8.587e-6, 3.391e-4
-1.435, 9.695e-6, 3.393e-4
-1.445, 1.080e-5, 3.395e-4
-1.455, 1.228e-5, 3.398e-4
-1.465, 1.391e-5, 3.401e-4
-1.475, 1.585e-5, 3.404e-4
-1.485, 1.810e-5, 3.407e-4
-1.495, 2.068e-5, 3.412e-4
-1.505, 2.364e-5, 3.416e-4
-1.515, 2.700e-5, 3.422e-4
-1.525, 3.091e-5, 3.428e-4
-1.535, 3.534e-5, 3.435e-4
-1.545, 4.039e-5, 3.443e-4
-1.555, 4.611e-5, 3.452e-4
-1.565, 5.276e-5, 3.463e-4
-1.575, 6.012e-5, 3.475e-4
-1.585, 6.855e-5, 3.489e-4
-1.595, 7.816e-5, 3.504e-4
-1.595, 7.616e-5, 3.519e-4
-1.585, 6.489e-5, 3.532e-4
-1.575, 5.541e-5, 3.543e-4
-1.565, 4.731e-5, 3.553e-4
-1.555, 4.045e-5, 3.561e-4
-1.545, 3.451e-5, 3.568e-4
-1.535, 2.937e-5, 3.574e-4
-1.525, 2.502e-5, 3.579e-4
-1.515, 2.133e-5, 3.583e-4
-1.505, 1.813e-5, 3.587e-4
-1.495, 1.527e-5, 3.590e-4
-1.485, 1.293e-5, 3.592e-4
-1.475, 1.093e-5, 3.595e-4
-1.465, 9.141e-6, 3.596e-4
-1.455, 7.632e-6, 3.598e-4
-1.445, 6.401e-6, 3.599e-4
-1.435, 5.262e-6, 3.600e-4
-1.425, 4.370e-6, 3.601e-4
-1.415, 3.569e-6, 3.602e-4
-1.405, 2.831e-6, 3.602e-4
-1.395, 2.276e-6, 3.603e-4
-1.385, 1.815e-6, 3.603e-4
-1.375, 1.383e-6, 3.603e-4
-1.365, 1.014e-6, 3.604e-4
-1.355, 7.671e-7, 3.604e-4
-1.345, 5.218e-7, 3.604e-4
-1.335, 3.366e-7, 3.604e-4
-1.325, 1.827e-7, 3.604e-4
-1.315, -2.451e-9, 3.604e-4
-1.305, -1.251e-7, 3.604e-4
-1.295, -1.564e-7, 3.604e-4
-1.285, -3.103e-7, 3.604e-4
-1.275, -4.329e-7, 3.604e-4
-1.265, -4.017e-7, 3.604e-4
-1.255, -4.329e-7, 3.604e-4
-1.245, -5.556e-7, 3.604e-4
-1.235, -5.255e-7, 3.603e-4
-1.225, -6.795e-7, 3.603e-4
-1.215, -7.408e-7, 3.603e-4
-1.205, -7.408e-7, 3.603e-4
-1.195, -8.947e-7, 3.603e-4
-1.185, -1.049e-6, 3.603e-4
-1.175, -1.049e-6, 3.602e-4
-1.165, -1.080e-6, 3.602e-4
-1.155, -1.234e-6, 3.602e-4
-1.145, -1.234e-6, 3.602e-4
-1.135, -1.325e-6, 3.601e-4
-1.125, -1.325e-6, 3.601e-4
-1.115, -1.325e-6, 3.601e-4
-1.105, -1.356e-6, 3.601e-4
-1.095, -1.356e-6, 3.600e-4
-1.085, -1.356e-6, 3.600e-4
-1.075, -1.356e-6, 3.600e-4
-1.065, -1.325e-6, 3.600e-4
-1.055, -1.325e-6, 3.599e-4
-1.045, -1.325e-6, 3.599e-4
-1.035, -1.356e-6, 3.599e-4
-1.025, -1.356e-6, 3.598e-4
-1.015, -1.356e-6, 3.598e-4
-1.005, -1.356e-6, 3.598e-4
-0.995, -1.356e-6, 3.598e-4
-0.985, -1.356e-6, 3.597e-4
-0.975, -1.356e-6, 3.597e-4
-0.965, -1.356e-6, 3.597e-4
-0.955, -1.356e-6, 3.597e-4
-0.945, -1.356e-6, 3.596e-4
-0.935, -1.356e-6, 3.596e-4
-0.925, -1.356e-6, 3.596e-4
-0.915, -1.356e-6, 3.595e-4
-0.905, -1.356e-6, 3.595e-4
-0.895, -1.356e-6, 3.595e-4
-0.885, -1.356e-6, 3.595e-4
-0.875, -1.356e-6, 3.594e-4
-0.865, -1.388e-6, 3.594e-4
-0.855, -1.479e-6, 3.594e-4
-0.845, -1.510e-6, 3.594e-4
-0.835, -1.542e-6, 3.593e-4
-0.825, -1.572e-6, 3.593e-4
-0.815, -1.603e-6, 3.593e-4
-0.805, -1.664e-6, 3.592e-4
-0.795, -1.633e-6, 3.592e-4
-0.785, -1.633e-6, 3.592e-4
-0.775, -1.664e-6, 3.591e-4
-0.765, -1.664e-6, 3.591e-4
-0.755, -1.664e-6, 3.591e-4
-0.745, -1.664e-6, 3.590e-4
-0.735, -1.664e-6, 3.590e-4
-0.725, -1.664e-6, 3.590e-4
-0.715, -1.664e-6, 3.589e-4
-0.705, -1.696e-6, 3.589e-4
-0.695, -1.880e-6, 3.589e-4
-0.685, -1.849e-6, 3.588e-4
-0.675, -1.911e-6, 3.588e-4
-0.665, -1.972e-6, 3.587e-4
-0.655, -1.972e-6, 3.587e-4
-0.645, -2.003e-6, 3.587e-4
-0.635, -2.003e-6, 3.586e-4
-0.625, -2.095e-6, 3.586e-4
-0.615, -2.033e-6, 3.585e-4
-0.605, -2.249e-6, 3.585e-4
-0.595, -2.219e-6, 3.584e-4
-0.585, -2.249e-6, 3.584e-4
-0.575, -2.249e-6, 3.584e-4
-0.565, -2.249e-6, 3.583e-4
-0.555, -2.280e-6, 3.583e-4
-0.545, -2.280e-6, 3.582e-4
-0.535, -2.280e-6, 3.582e-4
-0.525, -2.280e-6, 3.581e-4
-0.515, -2.341e-6, 3.581e-4
-0.505, -2.373e-6, 3.580e-4
-0.495, -2.495e-6, 3.580e-4
-0.485, -2.526e-6, 3.579e-4
-0.475, -2.588e-6, 3.579e-4
-0.465, -2.588e-6, 3.578e-4
-0.455, -2.588e-6, 3.578e-4
-0.445, -2.710e-6, 3.577e-4
-0.435, -2.803e-6, 3.577e-4
-0.425, -2.896e-6, 3.576e-4
-0.415, -2.864e-6, 3.576e-4
-0.405, -2.896e-6, 3.575e-4
-0.395, -2.927e-6, 3.574e-4
-0.385, -3.018e-6, 3.574e-4
-0.375, -3.203e-6, 3.573e-4
-0.365, -3.203e-6, 3.573e-4
-0.355, -3.203e-6, 3.572e-4
-0.345, -3.296e-6, 3.571e-4
-0.335, -3.389e-6, 3.571e-4
-0.325, -3.480e-6, 3.570e-4
-0.315, -3.511e-6, 3.569e-4
-0.305, -3.543e-6, 3.568e-4
-0.305, 7.671e-7, 3.569e-4
-0.315, 1.815e-6, 3.569e-4
-0.325, 2.061e-6, 3.569e-4
-0.335, 2.215e-6, 3.570e-4
-0.345, 2.338e-6, 3.570e-4
-0.355, 2.338e-6, 3.571e-4
-0.365, 2.369e-6, 3.571e-4
-0.375, 2.369e-6, 3.572e-4
-0.385, 2.553e-6, 3.572e-4
-0.395, 2.460e-6, 3.573e-4
-0.405, 2.553e-6, 3.573e-4
-0.415, 2.645e-6, 3.574e-4
-0.425, 2.584e-6, 3.574e-4
-0.435, 2.645e-6, 3.575e-4
-0.445, 2.645e-6, 3.575e-4
-0.455, 2.645e-6, 3.576e-4
-0.465, 2.645e-6, 3.576e-4
-0.475, 2.645e-6, 3.577e-4
-0.485, 2.614e-6, 3.577e-4
-0.495, 2.614e-6, 3.578e-4
-0.505, 2.645e-6, 3.578e-4
-0.515, 2.614e-6, 3.579e-4
-0.525, 2.614e-6, 3.580e-4
-0.535, 2.645e-6, 3.580e-4
-0.545, 2.645e-6, 3.581e-4
-0.555, 2.614e-6, 3.581e-4
-0.565, 2.553e-6, 3.582e-4
-0.575, 2.553e-6, 3.582e-4
-0.585, 2.614e-6, 3.583e-4
-0.595, 2.645e-6, 3.583e-4
-0.605, 2.645e-6, 3.584e-4
-0.615, 2.645e-6, 3.584e-4
-0.625, 2.645e-6, 3.585e-4
-0.635, 2.677e-6, 3.585e-4
-0.645, 2.677e-6, 3.586e-4
-0.655, 2.645e-6, 3.586e-4
-0.665, 2.677e-6, 3.587e-4
-0.675, 2.707e-6, 3.587e-4
-0.685, 2.645e-6, 3.588e-4
-0.695, 2.677e-6, 3.588e-4
-0.705, 2.614e-6, 3.589e-4
-0.715, 2.492e-6, 3.590e-4
-0.725, 2.399e-6, 3.590e-4
-0.735, 2.369e-6, 3.590e-4
-0.745, 2.338e-6, 3.591e-4
-0.755, 2.338e-6, 3.591e-4
-0.765, 2.276e-6, 3.592e-4
-0.775, 2.276e-6, 3.592e-4
-0.785, 2.338e-6, 3.593e-4
-0.795, 2.306e-6, 3.593e-4
-0.805, 2.276e-6, 3.594e-4
-0.815, 2.276e-6, 3.594e-4
-0.825, 2.306e-6, 3.595e-4
-0.835, 2.306e-6, 3.595e-4
-0.845, 2.338e-6, 3.596e-4
-0.855, 2.338e-6, 3.596e-4
-0.865, 2.338e-6, 3.596e-4
-0.875, 2.338e-6, 3.597e-4
-0.885, 2.338e-6, 3.597e-4
-0.895, 2.338e-6, 3.598e-4
-0.905, 2.338e-6, 3.598e-4
-0.915, 2.338e-6, 3.599e-4
-0.925, 2.338e-6, 3.599e-4
-0.935, 2.338e-6, 3.600e-4
-0.945, 2.430e-6, 3.600e-4
-0.955, 2.492e-6, 3.601e-4
-0.965, 2.553e-6, 3.601e-4
-0.975, 2.614e-6, 3.602e-4
-0.985, 2.645e-6, 3.602e-4
-0.995, 2.645e-6, 3.603e-4
-1.005, 2.645e-6, 3.603e-4
-1.015, 2.799e-6, 3.604e-4
-1.025, 2.953e-6, 3.604e-4
-1.035, 2.953e-6, 3.605e-4
-1.045, 3.169e-6, 3.606e-4
-1.055, 3.292e-6, 3.606e-4
-1.065, 3.538e-6, 3.607e-4
-1.075, 3.754e-6, 3.608e-4
-1.085, 3.999e-6, 3.609e-4
-1.095, 4.370e-6, 3.610e-4
-1.105, 4.646e-6, 3.610e-4
-1.115, 5.016e-6, 3.611e-4
-1.125, 5.293e-6, 3.612e-4
-1.135, 5.539e-6, 3.614e-4
-1.145, 5.724e-6, 3.615e-4
-1.155, 5.724e-6, 3.616e-4
-1.165, 5.693e-6, 3.617e-4
-1.175, 5.447e-6, 3.618e-4
-1.185, 5.231e-6, 3.619e-4
-1.195, 4.954e-6, 3.620e-4
-1.205, 4.739e-6, 3.621e-4
-1.215, 4.524e-6, 3.622e-4
-1.225, 4.492e-6, 3.623e-4
-1.235, 4.492e-6, 3.624e-4
-1.245, 4.339e-6, 3.625e-4
-1.255, 4.307e-6, 3.626e-4
-1.265, 4.216e-6, 3.626e-4
-1.275, 4.370e-6, 3.627e-4
-1.285, 4.246e-6, 3.628e-4
-1.295, 4.339e-6, 3.629e-4
-1.305, 4.400e-6, 3.630e-4
-1.315, 4.461e-6, 3.631e-4
-1.325, 4.492e-6, 3.632e-4
-1.335, 4.585e-6, 3.633e-4
-1.345, 4.800e-6, 3.634e-4
-1.355, 4.923e-6, 3.635e-4
-1.365, 5.169e-6, 3.636e-4
-1.375, 5.477e-6, 3.637e-4
-1.385, 5.878e-6, 3.638e-4
-1.395, 6.371e-6, 3.639e-4
-1.405, 6.955e-6, 3.640e-4
-1.415, 7.663e-6, 3.642e-4
-1.425, 8.494e-6, 3.644e-4
-1.435, 9.448e-6, 3.646e-4
-1.445, 1.068e-5, 3.648e-4
-1.455, 1.210e-5, 3.650e-4
-1.465, 1.370e-5, 3.653e-4
-1.475, 1.557e-5, 3.656e-4
-1.485, 1.785e-5, 3.660e-4
-1.495, 2.041e-5, 3.664e-4
-1.505, 2.330e-5, 3.668e-4
-1.515, 2.660e-5, 3.674e-4
-1.525, 3.050e-5, 3.680e-4
-1.535, 3.484e-5, 3.687e-4
-1.545, 3.977e-5, 3.695e-4
-1.555, 4.543e-5, 3.704e-4
-1.565, 5.199e-5, 3.714e-4
-1.575, 5.935e-5, 3.726e-4
-1.585, 6.757e-5, 3.740e-4
-1.595, 7.708e-5, 3.755e-4
-1.595, 7.517e-5, 3.770e-4
-1.585, 6.397e-5, 3.783e-4
-1.575, 5.464e-5, 3.794e-4
-1.565, 4.667e-5, 3.803e-4
-1.555, 3.989e-5, 3.811e-4
-1.545, 3.398e-5, 3.818e-4
-1.535, 2.897e-5, 3.824e-4
-1.525, 2.466e-5, 3.829e-4
-1.515, 2.099e-5, 3.833e-4
-1.505, 1.785e-5, 3.836e-4
-1.495, 1.508e-5, 3.839e-4
-1.485, 1.274e-5, 3.842e-4
-1.475, 1.071e-5, 3.844e-4
-1.465, 8.956e-6, 3.846e-4
-1.455, 7.540e-6, 3.847e-4
-1.445, 6.247e-6, 3.849e-4
-1.435, 5.169e-6, 3.850e-4
-1.425, 4.246e-6, 3.850e-4
-1.415, 3.446e-6, 3.851e-4
-1.405, 2.799e-6, 3.852e-4
-1.395, 2.184e-6, 3.852e-4
-1.385, 1.753e-6, 3.852e-4
-1.375, 1.321e-6, 3.853e-4
-1.365, 1.014e-6, 3.853e-4
-1.355, 7.671e-7, 3.853e-4
-1.345, 5.218e-7, 3.853e-4
-1.335, 3.054e-7, 3.853e-4
-1.325, 9.014e-8, 3.853e-4
-1.315, -2.451e-9, 3.853e-4
-1.305, -1.251e-7, 3.853e-4
-1.295, -1.564e-7, 3.853e-4
-1.285, -3.403e-7, 3.853e-4
-1.275, -4.329e-7, 3.853e-4
-1.265, -4.329e-7, 3.853e-4
-1.255, -4.642e-7, 3.853e-4
-1.245, -4.943e-7, 3.853e-4
-1.235, -6.482e-7, 3.853e-4
-1.225, -7.408e-7, 3.853e-4
-1.215, -7.408e-7, 3.852e-4
-1.205, -7.408e-7, 3.852e-4
-1.195, -8.634e-7, 3.852e-4
-1.185, -9.873e-7, 3.852e-4
-1.175, -1.049e-6, 3.852e-4
-1.165, -1.049e-6, 3.851e-4
-1.155, -1.049e-6, 3.851e-4
-1.145, -1.234e-6, 3.851e-4
-1.135, -1.325e-6, 3.851e-4
-1.125, -1.325e-6, 3.850e-4
-1.115, -1.325e-6, 3.850e-4
-1.105, -1.325e-6, 3.850e-4
-1.095, -1.356e-6, 3.850e-4
-1.085, -1.356e-6, 3.849e-4
-1.075, -1.356e-6, 3.849e-4
-1.065, -1.325e-6, 3.849e-4
-1.055, -1.325e-6, 3.849e-4
-1.045, -1.356e-6, 3.848e-4
-1.035, -1.295e-6, 3.848e-4
-1.025, -1.295e-6, 3.848e-4
-1.015, -1.356e-6, 3.848e-4
-1.005, -1.356e-6, 3.847e-4
-0.995, -1.325e-6, 3.847e-4
-0.985, -1.295e-6, 3.847e-4
-0.975, -1.356e-6, 3.846e-4
-0.965, -1.356e-6, 3.846e-4
-0.955, -1.356e-6, 3.846e-4
-0.945, -1.356e-6, 3.846e-4
-0.935, -1.356e-6, 3.845e-4
-0.925, -1.356e-6, 3.845e-4
-0.915, -1.356e-6, 3.845e-4
-0.905, -1.356e-6, 3.845e-4
-0.895, -1.356e-6, 3.844e-4
-0.885, -1.356e-6, 3.844e-4
-0.875, -1.356e-6, 3.844e-4
-0.865, -1.356e-6, 3.843e-4
-0.855, -1.418e-6, 3.843e-4
-0.845, -1.388e-6, 3.843e-4
-0.835, -1.572e-6, 3.843e-4
-0.825, -1.479e-6, 3.842e-4
-0.815, -1.510e-6, 3.842e-4
-0.805, -1.572e-6, 3.842e-4
-0.795, -1.603e-6, 3.841e-4
-0.785, -1.572e-6, 3.841e-4
-0.775, -1.633e-6, 3.841e-4
-0.765, -1.664e-6, 3.840e-4
-0.755, -1.664e-6, 3.840e-4
-0.745, -1.664e-6, 3.840e-4
-0.735, -1.664e-6, 3.839e-4
-0.725, -1.664e-6, 3.839e-4
-0.715, -1.664e-6, 3.839e-4
-0.705, -1.726e-6, 3.838e-4
-0.695, -1.757e-6, 3.838e-4
-0.685, -1.849e-6, 3.838e-4
-0.675, -1.941e-6, 3.837e-4
-0.665, -1.972e-6, 3.837e-4
-0.655, -1.972e-6, 3.836e-4
-0.645, -1.972e-6, 3.836e-4
-0.635, -1.972e-6, 3.836e-4
-0.625, -2.095e-6, 3.835e-4
-0.615, -2.065e-6, 3.835e-4
-0.605, -2.095e-6, 3.834e-4
-0.595, -2.187e-6, 3.834e-4
-0.585, -2.249e-6, 3.834e-4
-0.575, -2.219e-6, 3.833e-4
-0.565, -2.249e-6, 3.833e-4
-0.555, -2.280e-6, 3.832e-4
-0.545, -2.280e-6, 3.832e-4
-0.535, -2.280e-6, 3.831e-4
-0.525, -2.280e-6, 3.831e-4
-0.515, -2.280e-6, 3.830e-4
-0.505, -2.403e-6, 3.830e-4
-0.495, -2.557e-6, 3.829e-4
-0.485, -2.588e-6, 3.829e-4
-0.475, -2.557e-6, 3.828e-4
-0.465, -2.588e-6, 3.828e-4
-0.455, -2.588e-6, 3.827e-4
-0.445, -2.619e-6, 3.827e-4
-0.435, -2.803e-6, 3.826e-4
-0.425, -2.864e-6, 3.826e-4
-0.415, -2.864e-6, 3.825e-4
-0.405, -2.896e-6, 3.825e-4
-0.395, -2.957e-6, 3.824e-4
-0.385, -3.018e-6, 3.823e-4
-0.375, -3.172e-6, 3.823e-4
-0.365, -3.203e-6, 3.822e-4
-0.355, -3.203e-6, 3.821e-4
-0.345, -3.235e-6, 3.821e-4
-0.335, -3.357e-6, 3.820e-4
-0.325, -3.450e-6, 3.819e-4
-0.315, -3.511e-6, 3.819e-4
-0.305, -3.511e-6, 3.818e-4
-0.305, 8.910e-7, 3.818e-4
-0.315, 1.815e-6, 3.819e-4
-0.325, 2.061e-6, 3.819e-4
-0.335, 2.091e-6, 3.819e-4
-0.345, 2.338e-6, 3.820e-4
-0.355, 2.338e-6, 3.820e-4
-0.365, 2.430e-6, 3.821e-4
-0.375, 2.492e-6, 3.821e-4
-0.385, 2.430e-6, 3.822e-4
-0.395, 2.584e-6, 3.822e-4
-0.405, 2.553e-6, 3.823e-4
-0.415, 2.584e-6, 3.823e-4
-0.425, 2.614e-6, 3.824e-4
-0.435, 2.645e-6, 3.824e-4
-0.445, 2.645e-6, 3.825e-4
-0.455, 2.645e-6, 3.825e-4
-0.465, 2.645e-6, 3.826e-4
-0.475, 2.645e-6, 3.826e-4
-0.485, 2.645e-6, 3.827e-4
-0.495, 2.645e-6, 3.828e-4
-0.505, 2.645e-6, 3.828e-4
-0.515, 2.584e-6, 3.829e-4
-0.525, 2.553e-6, 3.829e-4
-0.535, 2.614e-6, 3.830e-4
-0.545, 2.584e-6, 3.830e-4
-0.555, 2.523e-6, 3.831e-4
-0.565, 2.523e-6, 3.831e-4
-0.575, 2.553e-6, 3.832e-4
-0.585, 2.523e-6, 3.832e-4
-0.595, 2.553e-6, 3.833e-4
-0.605, 2.614e-6, 3.833e-4
-0.615, 2.645e-6, 3.834e-4
-0.625, 2.645e-6, 3.834e-4
-0.635, 2.645e-6, 3.835e-4
-0.645, 2.645e-6, 3.835e-4
-0.655, 2.677e-6, 3.836e-4
-0.665, 2.645e-6, 3.836e-4
-0.675, 2.645e-6, 3.837e-4
-0.685, 2.645e-6, 3.837e-4
-0.695, 2.645e-6, 3.838e-4
-0.705, 2.614e-6, 3.838e-4
-0.715, 2.369e-6, 3.839e-4
-0.725, 2.369e-6, 3.839e-4
-0.735, 2.338e-6, 3.840e-4
-0.745, 2.338e-6, 3.840e-4
-0.755, 2.338e-6, 3.841e-4
-0.765, 2.152e-6, 3.841e-4
-0.775, 2.122e-6, 3.842e-4
-0.785, 2.184e-6, 3.842e-4
-0.795, 2.152e-6, 3.843e-4
-0.805, 2.184e-6, 3.843e-4
-0.815, 2.184e-6, 3.843e-4
-0.825, 2.215e-6, 3.844e-4
-0.835, 2.215e-6, 3.844e-4
-0.845, 2.245e-6, 3.845e-4
-0.855, 2.306e-6, 3.845e-4
-0.865, 2.215e-6, 3.846e-4
-0.875, 2.338e-6, 3.846e-4
-0.885, 2.338e-6, 3.847e-4
-0.895, 2.338e-6, 3.847e-4
-0.905, 2.338e-6, 3.848e-4
-0.915, 2.338e-6, 3.848e-4
-0.925, 2.369e-6, 3.848e-4
-0.935, 2.338e-6, 3.849e-4
-0.945, 2.399e-6, 3.849e-4
-0.955, 2.430e-6, 3.850e-4
-0.965, 2.369e-6, 3.850e-4
-0.975, 2.460e-6, 3.851e-4
-0.985, 2.584e-6, 3.851e-4
-0.995, 2.645e-6, 3.852e-4
-1.005, 2.645e-6, 3.852e-4
-1.015, 2.677e-6, 3.853e-4
-1.025, 2.831e-6, 3.854e-4
-1.035, 2.953e-6, 3.854e-4
-1.045, 3.015e-6, 3.855e-4
-1.055, 3.261e-6, 3.855e-4
-1.065, 3.384e-6, 3.856e-4
-1.075, 3.600e-6, 3.857e-4
-1.085, 3.877e-6, 3.858e-4
-1.095, 4.185e-6, 3.858e-4
-1.105, 4.524e-6, 3.859e-4
-1.115, 4.769e-6, 3.860e-4
-1.125, 5.108e-6, 3.861e-4
-1.135, 5.323e-6, 3.862e-4
-1.145, 5.509e-6, 3.863e-4
-1.155, 5.539e-6, 3.865e-4
-1.165, 5.539e-6, 3.866e-4
-1.175, 5.323e-6, 3.867e-4
-1.185, 5.108e-6, 3.868e-4
-1.195, 4.800e-6, 3.869e-4
-1.205, 4.615e-6, 3.870e-4
-1.215, 4.492e-6, 3.871e-4
-1.225, 4.370e-6, 3.871e-4
-1.235, 4.216e-6, 3.872e-4
-1.245, 4.185e-6, 3.873e-4
-1.255, 4.185e-6, 3.874e-4
-1.265, 4.185e-6, 3.875e-4
-1.275, 4.185e-6, 3.876e-4
-1.285, 4.216e-6, 3.876e-4
-1.295, 4.185e-6, 3.877e-4
-1.305, 4.185e-6, 3.878e-4
-1.315, 4.370e-6, 3.879e-4
-1.325, 4.461e-6, 3.880e-4
-1.335, 4.492e-6, 3.881e-4
-1.345, 4.678e-6, 3.882e-4
-1.355, 4.832e-6, 3.883e-4
-1.365, 5.077e-6, 3.884e-4
-1.375, 5.385e-6, 3.885e-4
-1.385, 5.755e-6, 3.886e-4
-1.395, 6.186e-6, 3.887e-4
-1.405, 6.863e-6, 3.889e-4
-1.415, 7.540e-6, 3.890e-4
-1.425, 8.340e-6, 3.892e-4
-1.435, 9.325e-6, 3.894e-4
-1.445, 1.050e-5, 3.896e-4
-1.455, 1.191e-5, 3.898e-4
-1.465, 1.348e-5, 3.901e-4
-1.475, 1.542e-5, 3.904e-4
-1.485, 1.758e-5, 3.907e-4
-1.495, 2.013e-5, 3.911e-4
-1.505, 2.306e-5, 3.916e-4
-1.515, 2.629e-5, 3.921e-4
-1.525, 3.007e-5, 3.927e-4
-1.535, 3.432e-5, 3.934e-4
-1.545, 3.928e-5, 3.942e-4
-1.555, 4.485e-5, 3.951e-4
-1.565, 5.134e-5, 3.961e-4
-1.575, 5.855e-5, 3.973e-4
-1.585, 6.680e-5, 3.986e-4
-1.595, 7.622e-5, 4.002e-4
-1.595, 7.428e-5, 4.016e-4
-1.585, 6.317e-5, 4.029e-4
-1.575, 5.399e-5, 4.040e-4
-1.565, 4.614e-5, 4.049e-4
-1.555, 3.931e-5, 4.057e-4
-1.545, 3.358e-5, 4.064e-4
-1.535, 2.860e-5, 4.069e-4
-1.525, 2.432e-5, 4.074e-4
-1.515, 2.075e-5, 4.078e-4
-1.505, 1.758e-5, 4.082e-4
-1.495, 1.487e-5, 4.085e-4
-1.485, 1.259e-5, 4.087e-4
-1.475, 1.056e-5, 4.089e-4
-1.465, 8.863e-6, 4.091e-4
-1.455, 7.448e-6, 4.093e-4
-1.445, 6.186e-6, 4.094e-4
-1.435, 5.108e-6, 4.095e-4
-1.425, 4.185e-6, 4.096e-4
-1.415, 3.354e-6, 4.096e-4
-1.405, 2.677e-6, 4.097e-4
-1.395, 2.215e-6, 4.097e-4
-1.385, 1.661e-6, 4.098e-4
-1.375, 1.321e-6, 4.098e-4
-1.365, 9.211e-7, 4.098e-4
-1.355, 7.371e-7, 4.098e-4
-1.345, 5.218e-7, 4.099e-4
-1.335, 2.441e-7, 4.099e-4
-1.325, 1.214e-7, 4.099e-4
-1.315, -9.384e-8, 4.099e-4
-1.305, -1.251e-7, 4.099e-4
-1.295, -1.564e-7, 4.099e-4
-1.285, -3.103e-7, 4.098e-4
-1.275, -4.017e-7, 4.098e-4
-1.265, -4.329e-7, 4.098e-4
-1.255, -4.329e-7, 4.098e-4
-1.245, -5.869e-7, 4.098e-4
-1.235, -7.095e-7, 4.098e-4
-1.225, -7.408e-7, 4.098e-4
-1.215, -7.408e-7, 4.098e-4
-1.205, -7.408e-7, 4.097e-4
-1.195, -8.947e-7, 4.097e-4
-1.185, -9.560e-7, 4.097e-4
-1.175, -1.049e-6, 4.097e-4
-1.165, -1.049e-6, 4.097e-4
-1.155, -1.141e-6, 4.096e-4
-1.145, -1.203e-6, 4.096e-4
-1.135, -1.295e-6, 4.096e-4
-1.125, -1.264e-6, 4.096e-4
-1.115, -1.356e-6, 4.095e-4
-1.105, -1.295e-6, 4.095e-4
-1.095, -1.356e-6, 4.095e-4
-1.085, -1.325e-6, 4.095e-4
-1.075, -1.356e-6, 4.094e-4
-1.065, -1.264e-6, 4.094e-4
-1.055, -1.295e-6, 4.094e-4
-1.045, -1.325e-6, 4.094e-4
-1.035, -1.356e-6, 4.093e-4
-1.025, -1.356e-6, 4.093e-4
-1.015, -1.356e-6, 4.093e-4
-1.005, -1.356e-6, 4.093e-4
-0.995, -1.356e-6, 4.092e-4
-0.985, -1.325e-6, 4.092e-4
-0.975, -1.356e-6, 4.092e-4
-0.965, -1.356e-6, 4.091e-4
-0.955, -1.356e-6, 4.091e-4
-0.945, -1.356e-6, 4.091e-4
-0.935, -1.325e-6, 4.091e-4
-0.925, -1.356e-6, 4.090e-4
-0.915, -1.356e-6, 4.090e-4
-0.905, -1.356e-6, 4.090e-4
-0.895, -1.356e-6, 4.090e-4
-0.885, -1.356e-6, 4.089e-4
-0.875, -1.356e-6, 4.089e-4
-0.865, -1.356e-6, 4.089e-4
-0.855, -1.356e-6, 4.088e-4
-0.845, -1.388e-6, 4.088e-4
-0.835, -1.388e-6, 4.088e-4
-0.825, -1.479e-6, 4.088e-4
-0.815, -1.510e-6, 4.087e-4
-0.805, -1.572e-6, 4.087e-4
-0.795, -1.603e-6, 4.087e-4
-0.785, -1.603e-6, 4.086e-4
-0.775, -1.664e-6, 4.086e-4
-0.765, -1.664e-6, 4.086e-4
-0.755, -1.633e-6, 4.085e-4
-0.745, -1.603e-6, 4.085e-4
-0.735, -1.664e-6, 4.085e-4
-0.725, -1.664e-6, 4.084e-4
-0.715, -1.664e-6, 4.084e-4
-0.705, -1.664e-6, 4.084e-4
-0.695, -1.696e-6, 4.083e-4
-0.685, -1.880e-6, 4.083e-4
-0.675, -1.941e-6, 4.083e-4
-0.665, -1.972e-6, 4.082e-4
-0.655, -1.972e-6, 4.082e-4
-0.645, -1.972e-6, 4.081e-4
-0.635, -1.972e-6, 4.081e-4
-0.625, -1.972e-6, 4.081e-4
-0.615, -2.033e-6, 4.080e-4
-0.605, -2.033e-6, 4.080e-4
-0.595, -2.095e-6, 4.079e-4
-0.585, -2.157e-6, 4.079e-4
-0.575, -2.095e-6, 4.079e-4
-0.565, -2.249e-6, 4.078e-4
-0.555, -2.280e-6, 4.078e-4
-0.545, -2.280e-6, 4.077e-4
-0.535, -2.280e-6, 4.077e-4
-0.525, -2.280e-6, 4.076e-4
-0.515, -2.341e-6, 4.076e-4
-0.505, -2.373e-6, 4.075e-4
-0.495, -2.465e-6, 4.075e-4
-0.485, -2.557e-6, 4.074e-4
-0.475, -2.588e-6, 4.074e-4
-0.465, -2.588e-6, 4.073e-4
-0.455, -2.588e-6, 4.073e-4
-0.445, -2.680e-6, 4.072e-4
-0.435, -2.649e-6, 4.072e-4
-0.425, -2.864e-6, 4.071e-4
-0.415, -2.896e-6, 4.071e-4
-0.405, -2.896e-6, 4.070e-4
-0.395, -2.957e-6, 4.069e-4
-0.385, -3.081e-6, 4.069e-4
-0.375, -3.142e-6, 4.068e-4
-0.365, -3.203e-6, 4.068e-4
-0.355, -3.203e-6, 4.067e-4
-0.345, -3.265e-6, 4.066e-4
-0.335, -3.357e-6, 4.066e-4
-0.325, -3.450e-6, 4.065e-4
-0.315, -3.511e-6, 4.064e-4
-0.305, -3.511e-6, 4.063e-4
-0.305, 9.523e-7, 4.064e-4
-0.315, 1.845e-6, 4.064e-4
-0.325, 2.030e-6, 4.064e-4
-0.335, 2.245e-6, 4.065e-4
-0.345, 2.338e-6, 4.065e-4
-0.355, 2.369e-6, 4.066e-4
-0.365, 2.399e-6, 4.066e-4
-0.375, 2.369e-6, 4.067e-4
-0.385, 2.430e-6, 4.067e-4
-0.395, 2.523e-6, 4.068e-4
-0.405, 2.584e-6, 4.068e-4
-0.415, 2.553e-6, 4.069e-4
-0.425, 2.645e-6, 4.069e-4
-0.435, 2.645e-6, 4.070e-4
-0.445, 2.614e-6, 4.070e-4
-0.455, 2.645e-6, 4.071e-4
-0.465, 2.645e-6, 4.071e-4
-0.475, 2.645e-6, 4.072e-4
-0.485, 2.584e-6, 4.072e-4
-0.495, 2.614e-6, 4.073e-4
-0.505, 2.645e-6, 4.074e-4
-0.515, 2.614e-6, 4.074e-4
-0.525, 2.584e-6, 4.075e-4
-0.535, 2.460e-6, 4.075e-4
-0.545, 2.430e-6, 4.076e-4
-0.555, 2.492e-6, 4.076e-4
-0.565, 2.399e-6, 4.077e-4
-0.575, 2.369e-6, 4.077e-4
-0.585, 2.553e-6, 4.077e-4
-0.595, 2.492e-6, 4.078e-4
-0.605, 2.584e-6, 4.079e-4
-0.615, 2.614e-6, 4.079e-4
-0.625, 2.614e-6, 4.080e-4
-0.635, 2.645e-6, 4.080e-4
-0.645, 2.645e-6, 4.081e-4
-0.655, 2.645e-6, 4.081e-4
-0.665, 2.645e-6, 4.082e-4
-0.675, 2.645e-6, 4.082e-4
-0.685, 2.645e-6, 4.083e-4
-0.695, 2.645e-6, 4.083e-4
-0.705, 2.492e-6, 4.084e-4
-0.715, 2.399e-6, 4.084e-4
-0.725, 2.338e-6, 4.085e-4
-0.735, 2.338e-6, 4.085e-4
-0.745, 2.276e-6, 4.086e-4
-0.755, 2.215e-6, 4.086e-4
-0.765, 2.122e-6, 4.086e-4
-0.775, 2.122e-6, 4.087e-4
-0.785, 2.152e-6, 4.087e-4
-0.795, 2.122e-6, 4.088e-4
-0.805, 2.091e-6, 4.088e-4
-0.815, 2.122e-6, 4.089e-4
-0.825, 2.091e-6, 4.089e-4
-0.835, 2.215e-6, 4.089e-4
-0.845, 2.215e-6, 4.090e-4
-0.855, 2.276e-6, 4.090e-4
-0.865, 2.276e-6, 4.091e-4
-0.875, 2.276e-6, 4.091e-4
-0.885, 2.338e-6, 4.092e-4
-0.895, 2.306e-6, 4.092e-4
-0.905, 2.338e-6, 4.093e-4
-0.915, 2.338e-6, 4.093e-4
-0.925, 2.338e-6, 4.094e-4
-0.935, 2.338e-6, 4.094e-4
-0.945, 2.338e-6, 4.095e-4
-0.955, 2.369e-6, 4.095e-4
-0.965, 2.338e-6, 4.095e-4
-0.975, 2.399e-6, 4.096e-4
-0.985, 2.553e-6, 4.096e-4
-0.995, 2.614e-6, 4.097e-4
-1.005, 2.645e-6, 4.098e-4
-1.015, 2.645e-6, 4.098e-4
-1.025, 2.738e-6, 4.099e-4
-1.035, 2.953e-6, 4.099e-4
-1.045, 2.953e-6, 4.100e-4
-1.055, 3.138e-6, 4.100e-4
-1.065, 3.292e-6, 4.101e-4
-1.075, 3.508e-6, 4.102e-4
-1.085, 3.784e-6, 4.103e-4
-1.095, 4.062e-6, 4.103e-4
-1.105, 4.339e-6, 4.104e-4
-1.115, 4.615e-6, 4.105e-4
-1.125, 4.923e-6, 4.106e-4
-1.135, 5.169e-6, 4.107e-4
-1.145, 5.416e-6, 4.108e-4
-1.155, 5.416e-6, 4.109e-4
-1.165, 5.385e-6, 4.110e-4
-1.175, 5.139e-6, 4.111e-4
-1.185, 4.954e-6, 4.112e-4
-1.195, 4.708e-6, 4.113e-4
-1.205, 4.492e-6, 4.114e-4
-1.215, 4.431e-6, 4.115e-4
-1.225, 4.216e-6, 4.116e-4
-1.235, 4.185e-6, 4.117e-4
-1.245, 4.185e-6, 4.118e-4
-1.255, 4.185e-6, 4.118e-4
-1.265, 4.185e-6, 4.119e-4
-1.275, 4.185e-6, 4.120e-4
-1.285, 4.185e-6, 4.121e-4
-1.295, 4.185e-6, 4.122e-4
-1.305, 4.185e-6, 4.123e-4
-1.315, 4.216e-6, 4.124e-4
-1.325, 4.339e-6, 4.124e-4
-1.335, 4.461e-6, 4.125e-4
-1.345, 4.492e-6, 4.126e-4
-1.355, 4.769e-6, 4.127e-4
-1.365, 4.954e-6, 4.128e-4
-1.375, 5.262e-6, 4.129e-4
-1.385, 5.662e-6, 4.130e-4
-1.395, 6.154e-6, 4.132e-4
-1.405, 6.709e-6, 4.133e-4
-1.415, 7.356e-6, 4.134e-4
-1.425, 8.248e-6, 4.136e-4
-1.435, 9.203e-6, 4.138e-4
-1.445, 1.040e-5, 4.140e-4
-1.455, 1.170e-5, 4.142e-4
-1.465, 1.336e-5, 4.145e-4
-1.475, 1.521e-5, 4.148e-4
-1.485, 1.745e-5, 4.151e-4
-1.495, 1.985e-5, 4.155e-4
-1.505, 2.278e-5, 4.160e-4
-1.515, 2.598e-5, 4.165e-4
-1.525, 2.970e-5, 4.171e-4
-1.535, 3.392e-5, 4.178e-4
-1.545, 3.882e-5, 4.186e-4
-1.555, 4.445e-5, 4.195e-4
-1.565, 5.070e-5, 4.205e-4
-1.575, 5.790e-5, 4.216e-4
-1.585, 6.606e-5, 4.230e-4
-1.595, 7.529e-5, 4.245e-4
-1.595, 7.345e-5, 4.259e-4
-1.585, 6.249e-5, 4.272e-4
-1.575, 5.341e-5, 4.282e-4
-1.565, 4.556e-5, 4.292e-4
-1.555, 3.897e-5, 4.299e-4
-1.545, 3.318e-5, 4.306e-4
-1.535, 2.826e-5, 4.312e-4
-1.525, 2.407e-5, 4.316e-4
-1.515, 2.053e-5, 4.321e-4
-1.505, 1.733e-5, 4.324e-4
-1.495, 1.471e-5, 4.327e-4
-1.485, 1.243e-5, 4.329e-4
-1.475, 1.043e-5, 4.332e-4
-1.465, 8.771e-6, 4.333e-4
-1.455, 7.324e-6, 4.335e-4
-1.445, 6.032e-6, 4.336e-4
-1.435, 5.047e-6, 4.337e-4
-1.425, 4.092e-6, 4.338e-4
-1.415, 3.322e-6, 4.338e-4
-1.405, 2.677e-6, 4.339e-4
-1.395, 2.122e-6, 4.339e-4
-1.385, 1.661e-6, 4.340e-4
-1.375, 1.260e-6, 4.340e-4
-1.365, 9.836e-7, 4.340e-4
-1.355, 7.058e-7, 4.340e-4
-1.345, 4.906e-7, 4.340e-4
-1.335, 2.441e-7, 4.340e-4
-1.325, 1.214e-7, 4.340e-4
-1.315, -9.384e-8, 4.340e-4
-1.305, -1.251e-7, 4.340e-4
-1.295, -2.177e-7, 4.340e-4
-1.285, -3.716e-7, 4.340e-4
-1.275, -4.329e-7, 4.340e-4
-1.265, -4.329e-7, 4.340e-4
-1.255, -4.329e-7, 4.340e-4
-1.245, -6.482e-7, 4.340e-4
-1.235, -6.482e-7, 4.340e-4
-1.225, -7.095e-7, 4.340e-4
-1.215, -7.408e-7, 4.340e-4
-1.205, -7.408e-7, 4.339e-4
-1.195, -9.260e-7, 4.339e-4
-1.185, -9.560e-7, 4.339e-4
-1.175, -1.017e-6, 4.339e-4
-1.165, -1.049e-6, 4.339e-4
-1.155, -1.080e-6, 4.338e-4
-1.145, -1.203e-6, 4.338e-4
-1.135, -1.171e-6, 4.338e-4
-1.125, -1.264e-6, 4.338e-4
-1.115, -1.295e-6, 4.337e-4
-1.105, -1.356e-6, 4.337e-4
-1.095, -1.264e-6, 4.337e-4
-1.085, -1.295e-6, 4.337e-4
-1.075, -1.295e-6, 4.336e-4
-1.065, -1.295e-6, 4.336e-4
-1.055, -1.234e-6, 4.336e-4
-1.045, -1.325e-6, 4.336e-4
-1.035, -1.295e-6, 4.335e-4
-1.025, -1.295e-6, 4.335e-4
-1.015, -1.325e-6, 4.335e-4
-1.005, -1.325e-6, 4.335e-4
-0.995, -1.295e-6, 4.334e-4
-0.985, -1.295e-6, 4.334e-4
-0.975, -1.356e-6, 4.334e-4
-0.965, -1.356e-6, 4.333e-4
-0.955, -1.325e-6, 4.333e-4
-0.945, -1.295e-6, 4.333e-4
-0.935, -1.325e-6, 4.333e-4
-0.925, -1.356e-6, 4.332e-4
-0.915, -1.356e-6, 4.332e-4
-0.905, -1.356e-6, 4.332e-4
-0.895, -1.356e-6, 4.332e-4
-0.885, -1.356e-6, 4.331e-4
-0.875, -1.356e-6, 4.331e-4
-0.865, -1.356e-6, 4.331e-4
-0.855, -1.356e-6, 4.331e-4
-0.845, -1.418e-6, 4.330e-4
-0.835, -1.356e-6, 4.330e-4
-0.825, -1.449e-6, 4.330e-4
-0.815, -1.510e-6, 4.329e-4
-0.805, -1.479e-6, 4.329e-4
-0.795, -1.542e-6, 4.329e-4
-0.785, -1.542e-6, 4.328e-4
-0.775, -1.542e-6, 4.328e-4
-0.765, -1.633e-6, 4.328e-4
-0.755, -1.633e-6, 4.327e-4
-0.745, -1.664e-6, 4.327e-4
-0.735, -1.633e-6, 4.327e-4
-0.725, -1.664e-6, 4.326e-4
-0.715, -1.664e-6, 4.326e-4
-0.705, -1.664e-6, 4.326e-4
-0.695, -1.664e-6, 4.325e-4
-0.685, -1.787e-6, 4.325e-4
-0.675, -1.972e-6, 4.325e-4
-0.665, -1.941e-6, 4.324e-4
-0.655, -1.972e-6, 4.324e-4
-0.645, -1.972e-6, 4.324e-4
-0.635, -1.941e-6, 4.323e-4
-0.625, -1.972e-6, 4.323e-4
-0.615, -1.972e-6, 4.322e-4
-0.605, -2.003e-6, 4.322e-4
-0.595, -1.972e-6, 4.322e-4
-0.585, -2.065e-6, 4.321e-4
-0.575, -2.187e-6, 4.321e-4
-0.565, -2.157e-6, 4.320e-4
-0.555, -2.219e-6, 4.320e-4
-0.545, -2.249e-6, 4.319e-4
-0.535, -2.280e-6, 4.319e-4
-0.525, -2.280e-6, 4.319e-4
-0.515, -2.280e-6, 4.318e-4
-0.505, -2.311e-6, 4.318e-4
-0.495, -2.465e-6, 4.317e-4
-0.485, -2.557e-6, 4.317e-4
-0.475, -2.495e-6, 4.316e-4
-0.465, -2.588e-6, 4.316e-4
-0.455, -2.588e-6, 4.315e-4
-0.445, -2.588e-6, 4.315e-4
-0.435, -2.803e-6, 4.314e-4
-0.425, -2.896e-6, 4.313e-4
-0.415, -2.864e-6, 4.313e-4
-0.405, -2.896e-6, 4.312e-4
-0.395, -2.896e-6, 4.312e-4
-0.385, -3.050e-6, 4.311e-4
-0.375, -3.142e-6, 4.310e-4
-0.365, -3.111e-6, 4.310e-4
-0.355, -3.172e-6, 4.309e-4
-0.345, -3.203e-6, 4.309e-4
-0.335, -3.296e-6, 4.308e-4
-0.325, -3.511e-6, 4.307e-4
-0.315, -3.511e-6, 4.306e-4
-0.305, -3.511e-6, 4.306e-4
-0.305, 9.523e-7, 4.306e-4
-0.315, 1.876e-6, 4.306e-4
-0.325, 2.030e-6, 4.307e-4
-0.335, 2.306e-6, 4.307e-4
-0.345, 2.338e-6, 4.308e-4
-0.355, 2.338e-6, 4.308e-4
-0.365, 2.399e-6, 4.309e-4
-0.375, 2.399e-6, 4.309e-4
-0.385, 2.492e-6, 4.310e-4
-0.395, 2.645e-6, 4.310e-4
-0.405, 2.584e-6, 4.311e-4
-0.415, 2.645e-6, 4.311e-4
-0.425, 2.614e-6, 4.312e-4
-0.435, 2.584e-6, 4.312e-4
-0.445, 2.645e-6, 4.313e-4
-0.455, 2.645e-6, 4.313e-4
-0.465, 2.645e-6, 4.314e-4
-0.475, 2.645e-6, 4.314e-4
-0.485, 2.614e-6, 4.315e-4
-0.495, 2.614e-6, 4.315e-4
-0.505, 2.584e-6, 4.316e-4
-0.515, 2.492e-6, 4.316e-4
-0.525, 2.492e-6, 4.317e-4
-0.535, 2.553e-6, 4.317e-4
-0.545, 2.399e-6, 4.318e-4
-0.555, 2.399e-6, 4.318e-4
-0.565, 2.338e-6, 4.319e-4
-0.575, 2.399e-6, 4.319e-4
-0.585, 2.369e-6, 4.320e-4
-0.595, 2.523e-6, 4.320e-4
-0.605, 2.492e-6, 4.321e-4
-0.615, 2.460e-6, 4.321e-4
-0.625, 2.614e-6, 4.322e-4
-0.635, 2.614e-6, 4.322e-4
-0.645, 2.645e-6, 4.323e-4
-0.655, 2.645e-6, 4.323e-4
-0.665, 2.645e-6, 4.324e-4
-0.675, 2.645e-6, 4.324e-4
-0.685, 2.645e-6, 4.325e-4
-0.695, 2.614e-6, 4.325e-4
-0.705, 2.430e-6, 4.326e-4
-0.715, 2.369e-6, 4.326e-4
-0.725, 2.338e-6, 4.327e-4
-0.735, 2.338e-6, 4.327e-4
-0.745, 2.245e-6, 4.328e-4
-0.755, 2.061e-6, 4.328e-4
-0.765, 2.091e-6, 4.329e-4
-0.775, 2.091e-6, 4.329e-4
-0.785, 2.091e-6, 4.329e-4
-0.795, 2.091e-6, 4.330e-4
-0.805, 2.091e-6, 4.330e-4
-0.815, 2.091e-6, 4.331e-4
-0.825, 2.091e-6, 4.331e-4
-0.835, 2.061e-6, 4.332e-4
-0.845, 2.091e-6, 4.332e-4
-0.855, 2.152e-6, 4.332e-4
-0.865, 2.184e-6, 4.333e-4
-0.875, 2.276e-6, 4.333e-4
-0.885, 2.245e-6, 4.334e-4
-0.895, 2.338e-6, 4.334e-4
-0.905, 2.306e-6, 4.335e-4
-0.915, 2.338e-6, 4.335e-4
-0.925, 2.338e-6, 4.336e-4
-0.935, 2.338e-6, 4.336e-4
-0.945, 2.338e-6, 4.337e-4
-0.955, 2.338e-6, 4.337e-4
-0.965, 2.338e-6, 4.337e-4
-0.975, 2.430e-6, 4.338e-4
-0.985, 2.338e-6, 4.338e-4
-0.995, 2.523e-6, 4.339e-4
-1.005, 2.584e-6, 4.339e-4
-1.015, 2.645e-6, 4.340e-4
-1.025, 2.677e-6, 4.341e-4
-1.035, 2.707e-6, 4.341e-4
-1.045, 2.953e-6, 4.342e-4
-1.055, 2.985e-6, 4.342e-4
-1.065, 3.261e-6, 4.343e-4
-1.075, 3.354e-6, 4.344e-4
-1.085, 3.630e-6, 4.344e-4
-1.095, 3.938e-6, 4.345e-4
-1.105, 4.277e-6, 4.346e-4
-1.115, 4.524e-6, 4.347e-4
-1.125, 4.800e-6, 4.348e-4
-1.135, 5.047e-6, 4.349e-4
-1.145, 5.139e-6, 4.350e-4
-1.155, 5.323e-6, 4.351e-4
-1.165, 5.262e-6, 4.352e-4
-1.175, 5.016e-6, 4.353e-4
-1.185, 4.800e-6, 4.354e-4
-1.195, 4.585e-6, 4.355e-4
-1.205, 4.431e-6, 4.356e-4
-1.215, 4.216e-6, 4.357e-4
-1.225, 4.185e-6, 4.357e-4
-1.235, 4.123e-6, 4.358e-4
-1.245, 4.092e-6, 4.359e-4
-1.255, 3.938e-6, 4.360e-4
-1.265, 3.908e-6, 4.361e-4
-1.275, 3.969e-6, 4.361e-4
-1.285, 4.092e-6, 4.362e-4
-1.295, 4.185e-6, 4.363e-4
-1.305, 4.185e-6, 4.364e-4
-1.315, 4.185e-6, 4.365e-4
-1.325, 4.216e-6, 4.366e-4
-1.335, 4.339e-6, 4.366e-4
-1.345, 4.492e-6, 4.367e-4
-1.355, 4.646e-6, 4.368e-4
-1.365, 4.862e-6, 4.369e-4
-1.375, 5.201e-6, 4.370e-4
-1.385, 5.570e-6, 4.371e-4
-1.395, 6.063e-6, 4.373e-4
-1.405, 6.616e-6, 4.374e-4
-1.415, 7.324e-6, 4.375e-4
-1.425, 8.125e-6, 4.377e-4
-1.435, 9.017e-6, 4.379e-4
-1.445, 1.025e-5, 4.381e-4
-1.455, 1.157e-5, 4.383e-4
-1.465, 1.324e-5, 4.386e-4
-1.475, 1.502e-5, 4.389e-4
-1.485, 1.721e-5, 4.392e-4
-1.495, 1.961e-5, 4.396e-4
-1.505, 2.250e-5, 4.401e-4
-1.515, 2.561e-5, 4.406e-4
-1.525, 2.937e-5, 4.412e-4
-1.535, 3.358e-5, 4.418e-4
-1.545, 3.842e-5, 4.426e-4
-1.555, 4.396e-5, 4.435e-4
-1.565, 5.021e-5, 4.445e-4
-1.575, 5.735e-5, 4.456e-4
-1.585, 6.535e-5, 4.469e-4
-1.595, 7.456e-5, 4.484e-4
-1.595, 7.262e-5, 4.499e-4
-1.585, 6.190e-5, 4.511e-4
-1.575, 5.285e-5, 4.522e-4
-1.565, 4.513e-5, 4.531e-4
-1.555, 3.848e-5, 4.539e-4
-1.545, 3.284e-5, 4.545e-4
-1.535, 2.801e-5, 4.551e-4
-1.525, 2.386e-5, 4.556e-4
-1.515, 2.028e-5, 4.560e-4
-1.505, 1.718e-5, 4.563e-4
-1.495, 1.456e-5, 4.566e-4
-1.485, 1.228e-5, 4.568e-4
-1.475, 1.031e-5, 4.570e-4
-1.465, 8.648e-6, 4.572e-4
-1.455, 7.263e-6, 4.574e-4
-1.445, 6.063e-6, 4.575e-4
-1.435, 4.985e-6, 4.576e-4
-1.425, 3.999e-6, 4.577e-4
-1.415, 3.322e-6, 4.577e-4
-1.405, 2.645e-6, 4.578e-4
-1.395, 2.122e-6, 4.578e-4
-1.385, 1.629e-6, 4.579e-4
-1.375, 1.229e-6, 4.579e-4
-1.365, 9.211e-7, 4.579e-4
-1.355, 6.758e-7, 4.579e-4
-1.345, 4.292e-7, 4.579e-4
-1.335, 2.753e-7, 4.579e-4
-1.325, 1.214e-7, 4.579e-4
-1.315, -6.378e-8, 4.579e-4
-1.305, -1.251e-7, 4.579e-4
-1.295, -3.103e-7, 4.579e-4
-1.285, -3.403e-7, 4.579e-4
-1.275, -4.329e-7, 4.579e-4
-1.265, -4.329e-7, 4.579e-4
-1.255, -4.329e-7, 4.579e-4
-1.245, -5.255e-7, 4.579e-4
-1.235, -6.795e-7, 4.579e-4
-1.225, -7.408e-7, 4.579e-4
-1.215, -7.408e-7, 4.578e-4
-1.205, -7.408e-7, 4.578e-4
-1.195, -8.947e-7, 4.578e-4
-1.185, -1.049e-6, 4.578e-4
-1.175, -1.049e-6, 4.578e-4
-1.165, -1.049e-6, 4.577e-4
-1.155, -1.080e-6, 4.577e-4
-1.145, -1.110e-6, 4.577e-4
-1.135, -1.171e-6, 4.577e-4
-1.125, -1.203e-6, 4.576e-4
-1.115, -1.171e-6, 4.576e-4
-1.105, -1.234e-6, 4.576e-4
-1.095, -1.203e-6, 4.576e-4
-1.085, -1.295e-6, 4.576e-4
-1.075, -1.203e-6, 4.575e-4
-1.065, -1.264e-6, 4.575e-4
-1.055, -1.264e-6, 4.575e-4
-1.045, -1.234e-6, 4.575e-4
-1.035, -1.264e-6, 4.574e-4
-1.025, -1.264e-6, 4.574e-4
-1.015, -1.325e-6, 4.574e-4
-1.005, -1.295e-6, 4.573e-4
-0.995, -1.325e-6, 4.573e-4
-0.985, -1.295e-6, 4.573e-4
-0.975, -1.295e-6, 4.573e-4
-0.965, -1.295e-6, 4.572e-4
-0.955, -1.325e-6, 4.572e-4
-0.945, -1.356e-6, 4.572e-4
-0.935, -1.325e-6, 4.572e-4
-0.925, -1.356e-6, 4.571e-4
-0.915, -1.356e-6, 4.571e-4
-0.905, -1.356e-6, 4.571e-4
-0.895, -1.356e-6, 4.571e-4
-0.885, -1.356e-6, 4.570e-4
-0.875, -1.356e-6, 4.570e-4
-0.865, -1.356e-6, 4.570e-4
-0.855, -1.356e-6, 4.569e-4
-0.845, -1.356e-6, 4.569e-4
-0.835, -1.356e-6, 4.569e-4
-0.825, -1.356e-6, 4.569e-4
-0.815, -1.388e-6, 4.568e-4
-0.805, -1.418e-6, 4.568e-4
-0.795, -1.449e-6, 4.568e-4
-0.785, -1.418e-6, 4.568e-4
-0.775, -1.479e-6, 4.567e-4
-0.765, -1.572e-6, 4.567e-4
-0.755, -1.572e-6, 4.567e-4
-0.745, -1.603e-6, 4.566e-4
-0.735, -1.603e-6, 4.566e-4
-0.725, -1.633e-6, 4.566e-4
-0.715, -1.664e-6, 4.565e-4
-0.705, -1.664e-6, 4.565e-4
-0.695, -1.664e-6, 4.565e-4
-0.685, -1.726e-6, 4.564e-4
-0.675, -1.818e-6, 4.564e-4
-0.665, -1.911e-6, 4.564e-4
-0.655, -1.941e-6, 4.563e-4
-0.645, -1.972e-6, 4.563e-4
-0.635, -1.972e-6, 4.562e-4
-0.625, -1.972e-6, 4.562e-4
-0.615, -1.972e-6, 4.562e-4
-0.605, -1.972e-6, 4.561e-4
-0.595, -2.003e-6, 4.561e-4
-0.585, -2.065e-6, 4.560e-4
-0.575, -2.157e-6, 4.560e-4
-0.565, -2.033e-6, 4.560e-4
-0.555, -2.187e-6, 4.559e-4
-0.545, -2.249e-6, 4.559e-4
-0.535, -2.249e-6, 4.558e-4
-0.525, -2.249e-6, 4.558e-4
-0.515, -2.280e-6, 4.557e-4
-0.505, -2.280e-6, 4.557e-4
-0.495, -2.526e-6, 4.556e-4
-0.485, -2.557e-6, 4.556e-4
-0.475, -2.557e-6, 4.555e-4
-0.465, -2.588e-6, 4.555e-4
-0.455, -2.588e-6, 4.554e-4
-0.445, -2.588e-6, 4.554e-4
-0.435, -2.773e-6, 4.553e-4
-0.425, -2.803e-6, 4.553e-4
-0.415, -2.896e-6, 4.552e-4
-0.405, -2.896e-6, 4.551e-4
-0.395, -2.896e-6, 4.551e-4
-0.385, -3.018e-6, 4.550e-4
-0.375, -3.142e-6, 4.550e-4
-0.365, -3.172e-6, 4.549e-4
-0.355, -3.203e-6, 4.548e-4
-0.345, -3.203e-6, 4.548e-4
-0.335, -3.296e-6, 4.547e-4
-0.325, -3.450e-6, 4.546e-4
-0.315, -3.511e-6, 4.546e-4
-0.305, -3.511e-6, 4.545e-4
-0.305, 9.211e-7, 4.545e-4
-0.315, 1.876e-6, 4.546e-4
-0.325, 2.091e-6, 4.546e-4
-0.335, 2.306e-6, 4.546e-4
-0.345, 2.338e-6, 4.547e-4
-0.355, 2.399e-6, 4.547e-4
-0.365, 2.369e-6, 4.548e-4
-0.375, 2.430e-6, 4.548e-4
-0.385, 2.614e-6, 4.549e-4
-0.395, 2.614e-6, 4.549e-4
-0.405, 2.614e-6, 4.550e-4
-0.415, 2.645e-6, 4.550e-4
-0.425, 2.645e-6, 4.551e-4
-0.435, 2.645e-6, 4.552e-4
-0.445, 2.645e-6, 4.552e-4
-0.455, 2.645e-6, 4.553e-4
-0.465, 2.645e-6, 4.553e-4
-0.475, 2.645e-6, 4.554e-4
-0.485, 2.645e-6, 4.554e-4
-0.495, 2.553e-6, 4.555e-4
-0.505, 2.523e-6, 4.555e-4
-0.515, 2.523e-6, 4.556e-4
-0.525, 2.399e-6, 4.556e-4
-0.535, 2.399e-6, 4.557e-4
-0.545, 2.430e-6, 4.557e-4
-0.555, 2.369e-6, 4.558e-4
-0.565, 2.399e-6, 4.558e-4
-0.575, 2.369e-6, 4.559e-4
-0.585, 2.369e-6, 4.559e-4
-0.595, 2.338e-6, 4.559e-4
-0.605, 2.399e-6, 4.560e-4
-0.615, 2.369e-6, 4.560e-4
-0.625, 2.553e-6, 4.561e-4
-0.635, 2.645e-6, 4.561e-4
-0.645, 2.645e-6, 4.562e-4
-0.655, 2.645e-6, 4.563e-4
-0.665, 2.645e-6, 4.563e-4
-0.675, 2.645e-6, 4.564e-4
-0.685, 2.584e-6, 4.564e-4
-0.695, 2.523e-6, 4.565e-4
-0.705, 2.369e-6, 4.565e-4
-0.715, 2.338e-6, 4.566e-4
-0.725, 2.338e-6, 4.566e-4
-0.735, 2.276e-6, 4.566e-4
-0.745, 2.091e-6, 4.567e-4
-0.755, 2.091e-6, 4.567e-4
-0.765, 2.030e-6, 4.568e-4
-0.775, 2.061e-6, 4.568e-4
-0.785, 2.030e-6, 4.569e-4
-0.795, 2.030e-6, 4.569e-4
-0.805, 2.030e-6, 4.569e-4
-0.815, 2.091e-6, 4.570e-4
-0.825, 2.030e-6, 4.570e-4
-0.835, 2.030e-6, 4.571e-4
-0.845, 2.061e-6, 4.571e-4
-0.855, 2.030e-6, 4.571e-4
-0.865, 2.152e-6, 4.572e-4
-0.875, 2.184e-6, 4.572e-4
-0.885, 2.152e-6, 4.573e-4
-0.895, 2.184e-6, 4.573e-4
-0.905, 2.276e-6, 4.574e-4
-0.915, 2.306e-6, 4.574e-4
-0.925, 2.338e-6, 4.575e-4
-0.935, 2.306e-6, 4.575e-4
-0.945, 2.338e-6, 4.575e-4
-0.955, 2.338e-6, 4.576e-4
-0.965, 2.338e-6, 4.576e-4
-0.975, 2.338e-6, 4.577e-4
-0.985, 2.369e-6, 4.577e-4
-0.995, 2.460e-6, 4.578e-4
-1.005, 2.553e-6, 4.578e-4
-1.015, 2.645e-6, 4.579e-4
-1.025, 2.645e-6, 4.579e-4
-1.035, 2.677e-6, 4.580e-4
-1.045, 2.953e-6, 4.581e-4
-1.055, 2.953e-6, 4.581e-4
-1.065, 3.138e-6, 4.582e-4
-1.075, 3.354e-6, 4.582e-4
-1.085, 3.569e-6, 4.583e-4
-1.095, 3.877e-6, 4.584e-4
-1.105, 4.123e-6, 4.585e-4
-1.115, 4.370e-6, 4.586e-4
-1.125, 4.646e-6, 4.587e-4
-1.135, 4.893e-6, 4.587e-4
-1.145, 5.108e-6, 4.589e-4
-1.155, 5.108e-6, 4.590e-4
-1.165, 5.108e-6, 4.591e-4
-1.175, 4.832e-6, 4.592e-4
-1.185, 4.708e-6, 4.592e-4
-1.195, 4.492e-6, 4.593e-4
-1.205, 4.307e-6, 4.594e-4
-1.215, 4.185e-6, 4.595e-4
-1.225, 4.062e-6, 4.596e-4
-1.235, 3.969e-6, 4.597e-4
-1.245, 3.877e-6, 4.597e-4
-1.255, 3.877e-6, 4.598e-4
-1.265, 3.877e-6, 4.599e-4
-1.275, 3.877e-6, 4.600e-4
-1.285, 3.877e-6, 4.601e-4
-1.295, 3.938e-6, 4.601e-4
-1.305, 4.031e-6, 4.602e-4
-1.315, 4.123e-6, 4.603e-4
-1.325, 4.185e-6, 4.604e-4
-1.335, 4.246e-6, 4.605e-4
-1.345, 4.492e-6, 4.606e-4
-1.355, 4.554e-6, 4.606e-4
-1.365, 4.832e-6, 4.607e-4
-1.375, 5.169e-6, 4.608e-4
-1.385, 5.539e-6, 4.610e-4
-1.395, 5.909e-6, 4.611e-4
-1.405, 6.525e-6, 4.612e-4
-1.415, 7.202e-6, 4.613e-4
-1.425, 7.971e-6, 4.615e-4
-1.435, 9.017e-6, 4.617e-4
-1.445, 1.016e-5, 4.619e-4
-1.455, 1.151e-5, 4.621e-4
-1.465, 1.305e-5, 4.624e-4
-1.475, 1.490e-5, 4.627e-4
-1.485, 1.696e-5, 4.630e-4
-1.495, 1.948e-5, 4.634e-4
-1.505, 2.219e-5, 4.639e-4
-1.515, 2.539e-5, 4.644e-4
-1.525, 2.909e-5, 4.649e-4
-1.535, 3.331e-5, 4.656e-4
-1.545, 3.802e-5, 4.664e-4
-1.555, 4.346e-5, 4.672e-4
-1.565, 4.971e-5, 4.682e-4
-1.575, 5.676e-5, 4.694e-4
-1.585, 6.474e-5, 4.707e-4
-1.595, 7.379e-5, 4.721e-4
-1.595, 7.194e-5, 4.736e-4
-1.585, 6.132e-5, 4.748e-4
-1.575, 5.236e-5, 4.759e-4
-1.565, 4.470e-5, 4.767e-4
-1.555, 3.814e-5, 4.775e-4
-1.545, 3.254e-5, 4.782e-4
-1.535, 2.770e-5, 4.787e-4
-1.525, 2.358e-5, 4.792e-4
-1.515, 2.007e-5, 4.796e-4
-1.505, 1.696e-5, 4.799e-4
-1.495, 1.447e-5, 4.802e-4
-1.485, 1.219e-5, 4.805e-4
-1.475, 1.028e-5, 4.807e-4
-1.465, 8.556e-6, 4.808e-4
-1.455, 7.202e-6, 4.810e-4
-1.445, 5.939e-6, 4.811e-4
-1.435, 4.923e-6, 4.812e-4
-1.425, 4.031e-6, 4.813e-4
-1.415, 3.230e-6, 4.813e-4
-1.405, 2.553e-6, 4.814e-4
-1.395, 2.091e-6, 4.814e-4
-1.385, 1.568e-6, 4.815e-4
-1.375, 1.199e-6, 4.815e-4
-1.365, 8.910e-7, 4.815e-4
-1.355, 6.445e-7, 4.815e-4
-1.345, 3.980e-7, 4.815e-4
-1.335, 2.140e-7, 4.815e-4
-1.325, 1.515e-7, 4.815e-4
-1.315, -9.384e-8, 4.815e-4
-1.305, -1.251e-7, 4.815e-4
-1.295, -2.790e-7, 4.815e-4
-1.285, -4.017e-7, 4.815e-4
-1.275, -4.329e-7, 4.815e-4
-1.265, -4.329e-7, 4.815e-4
-1.255, -4.943e-7, 4.815e-4
-1.245, -4.642e-7, 4.815e-4
-1.235, -6.795e-7, 4.815e-4
-1.225, -7.408e-7, 4.815e-4
-1.215, -7.408e-7, 4.814e-4
-1.205, -7.408e-7, 4.814e-4
-1.195, -8.021e-7, 4.814e-4
-1.185, -9.873e-7, 4.814e-4
-1.175, -1.049e-6, 4.814e-4
-1.165, -1.049e-6, 4.813e-4
-1.155, -1.049e-6, 4.813e-4
-1.145, -1.080e-6, 4.813e-4
-1.135, -1.110e-6, 4.813e-4
-1.125, -1.203e-6, 4.813e-4
-1.115, -1.203e-6, 4.812e-4
-1.105, -1.171e-6, 4.812e-4
-1.095, -1.171e-6, 4.812e-4
-1.085, -1.264e-6, 4.812e-4
-1.075, -1.264e-6, 4.811e-4
-1.065, -1.203e-6, 4.811e-4
-1.055, -1.234e-6, 4.811e-4
-1.045, -1.171e-6, 4.811e-4
-1.035, -1.171e-6, 4.810e-4
-1.025, -1.234e-6, 4.810e-4
-1.015, -1.264e-6, 4.810e-4
-1.005, -1.356e-6, 4.810e-4
-0.995, -1.295e-6, 4.809e-4
-0.985, -1.325e-6, 4.809e-4
-0.975, -1.295e-6, 4.809e-4
-0.965, -1.295e-6, 4.809e-4
-0.955, -1.295e-6, 4.808e-4
-0.945, -1.264e-6, 4.808e-4
-0.935, -1.325e-6, 4.808e-4
-0.925, -1.325e-6, 4.808e-4
-0.915, -1.356e-6, 4.807e-4
-0.905, -1.325e-6, 4.807e-4
-0.895, -1.356e-6, 4.807e-4
-0.885, -1.356e-6, 4.806e-4
-0.875, -1.356e-6, 4.806e-4
-0.865, -1.356e-6, 4.806e-4
-0.855, -1.356e-6, 4.806e-4
-0.845, -1.356e-6, 4.805e-4
-0.835, -1.356e-6, 4.805e-4
-0.825, -1.356e-6, 4.805e-4
-0.815, -1.418e-6, 4.805e-4
-0.805, -1.449e-6, 4.804e-4
-0.795, -1.388e-6, 4.804e-4
-0.785, -1.418e-6, 4.804e-4
-0.775, -1.479e-6, 4.803e-4
-0.765, -1.449e-6, 4.803e-4
-0.755, -1.479e-6, 4.803e-4
-0.745, -1.510e-6, 4.803e-4
-0.735, -1.633e-6, 4.802e-4
-0.725, -1.603e-6, 4.802e-4
-0.715, -1.664e-6, 4.802e-4
-0.705, -1.664e-6, 4.801e-4
-0.695, -1.664e-6, 4.801e-4
-0.685, -1.696e-6, 4.801e-4
-0.675, -1.818e-6, 4.800e-4
-0.665, -1.911e-6, 4.800e-4
-0.655, -1.972e-6, 4.799e-4
-0.645, -1.972e-6, 4.799e-4
-0.635, -1.972e-6, 4.799e-4
-0.625, -1.972e-6, 4.798e-4
-0.615, -1.972e-6, 4.798e-4
-0.605, -1.972e-6, 4.797e-4
-0.595, -1.972e-6, 4.797e-4
-0.585, -1.972e-6, 4.797e-4
-0.575, -1.972e-6, 4.796e-4
-0.565, -2.126e-6, 4.796e-4
-0.555, -2.219e-6, 4.795e-4
-0.545, -2.219e-6, 4.795e-4
-0.535, -2.219e-6, 4.794e-4
-0.525, -2.280e-6, 4.794e-4
-0.515, -2.280e-6, 4.794e-4
-0.505, -2.311e-6, 4.793e-4
-0.495, -2.403e-6, 4.793e-4
-0.485, -2.495e-6, 4.792e-4
-0.475, -2.557e-6, 4.792e-4
-0.465, -2.557e-6, 4.791e-4
-0.455, -2.588e-6, 4.791e-4
-0.445, -2.588e-6, 4.790e-4
-0.435, -2.680e-6, 4.790e-4
-0.425, -2.803e-6, 4.789e-4
-0.415, -2.896e-6, 4.788e-4
-0.405, -2.896e-6, 4.788e-4
-0.395, -2.957e-6, 4.787e-4
-0.385, -3.018e-6, 4.787e-4
-0.375, -3.081e-6, 4.786e-4
-0.365, -3.203e-6, 4.785e-4
-0.355, -3.203e-6, 4.785e-4
-0.345, -3.203e-6, 4.784e-4
-0.335, -3.296e-6, 4.783e-4
-0.325, -3.450e-6, 4.783e-4
-0.315, -3.511e-6, 4.782e-4
-0.305, -3.511e-6, 4.781e-4
-0.305, 9.836e-7, 4.782e-4
-0.315, 1.998e-6, 4.782e-4
-0.325, 2.122e-6, 4.782e-4
-0.335, 2.306e-6, 4.783e-4
-0.345, 2.338e-6, 4.783e-4
-0.355, 2.399e-6, 4.784e-4
-0.365, 2.399e-6, 4.784e-4
-0.375, 2.523e-6, 4.785e-4
-0.385, 2.553e-6, 4.785e-4
-0.395, 2.614e-6, 4.786e-4
-0.405, 2.645e-6, 4.786e-4
-0.415, 2.645e-6, 4.787e-4
-0.425, 2.645e-6, 4.787e-4
-0.435, 2.645e-6, 4.788e-4
-0.445, 2.645e-6, 4.788e-4
-0.455, 2.614e-6, 4.789e-4
-0.465, 2.614e-6, 4.789e-4
-0.475, 2.584e-6, 4.790e-4
-0.485, 2.584e-6, 4.791e-4
-0.495, 2.553e-6, 4.791e-4
-0.505, 2.523e-6, 4.792e-4
-0.515, 2.399e-6, 4.792e-4
-0.525, 2.399e-6, 4.792e-4
-0.535, 2.369e-6, 4.793e-4
-0.545, 2.399e-6, 4.793e-4
-0.555, 2.338e-6, 4.794e-4
-0.565, 2.338e-6, 4.794e-4
-0.575, 2.338e-6, 4.795e-4
-0.585, 2.338e-6, 4.795e-4
-0.595, 2.338e-6, 4.796e-4
-0.605, 2.338e-6, 4.796e-4
-0.615, 2.460e-6, 4.797e-4
-0.625, 2.553e-6, 4.797e-4
-0.635, 2.584e-6, 4.798e-4
-0.645, 2.645e-6, 4.798e-4
-0.655, 2.614e-6, 4.799e-4
-0.665, 2.645e-6, 4.799e-4
-0.675, 2.645e-6, 4.800e-4
-0.685, 2.614e-6, 4.800e-4
-0.695, 2.492e-6, 4.801e-4
-0.705, 2.369e-6, 4.801e-4
-0.715, 2.369e-6, 4.802e-4
-0.725, 2.276e-6, 4.802e-4
-0.735, 2.152e-6, 4.803e-4
-0.745, 2.030e-6, 4.803e-4
-0.755, 2.030e-6, 4.804e-4
-0.765, 2.030e-6, 4.804e-4
-0.775, 2.061e-6, 4.804e-4
-0.785, 2.030e-6, 4.805e-4
-0.795, 2.030e-6, 4.805e-4
-0.805, 2.030e-6, 4.806e-4
-0.815, 2.061e-6, 4.806e-4
-0.825, 2.030e-6, 4.806e-4
-0.835, 2.061e-6, 4.807e-4
-0.845, 2.030e-6, 4.807e-4
-0.855, 2.061e-6, 4.808e-4
-0.865, 2.091e-6, 4.808e-4
-0.875, 2.122e-6, 4.808e-4
-0.885, 2.122e-6, 4.809e-4
-0.895, 2.152e-6, 4.809e-4
-0.905, 2.122e-6, 4.810e-4
-0.915, 2.306e-6, 4.810e-4
-0.925, 2.276e-6, 4.811e-4
-0.935, 2.338e-6, 4.811e-4
-0.945, 2.338e-6, 4.812e-4
-0.955, 2.306e-6, 4.812e-4
-0.965, 2.338e-6, 4.813e-4
-0.975, 2.338e-6, 4.813e-4
-0.985, 2.369e-6, 4.813e-4
-0.995, 2.430e-6, 4.814e-4
-1.005, 2.492e-6, 4.814e-4
-1.015, 2.614e-6, 4.815e-4
-1.025, 2.645e-6, 4.815e-4
-1.035, 2.645e-6, 4.816e-4
-1.045, 2.831e-6, 4.817e-4
-1.055, 2.953e-6, 4.817e-4
-1.065, 3.046e-6, 4.818e-4
-1.075, 3.230e-6, 4.818e-4
-1.085, 3.508e-6, 4.819e-4
-1.095, 3.662e-6, 4.820e-4
-1.105, 3.999e-6, 4.821e-4
-1.115, 4.246e-6, 4.822e-4
-1.125, 4.492e-6, 4.822e-4
-1.135, 4.769e-6, 4.823e-4
-1.145, 4.862e-6, 4.824e-4
-1.155, 4.954e-6, 4.825e-4
-1.165, 4.893e-6, 4.826e-4
-1.175, 4.800e-6, 4.827e-4
-1.185, 4.585e-6, 4.828e-4
-1.195, 4.370e-6, 4.829e-4
-1.205, 4.185e-6, 4.830e-4
-1.215, 4.092e-6, 4.831e-4
-1.225, 3.938e-6, 4.832e-4
-1.235, 3.877e-6, 4.832e-4
-1.245, 3.877e-6, 4.833e-4
-1.255, 3.908e-6, 4.834e-4
-1.265, 3.877e-6, 4.835e-4
-1.275, 3.877e-6, 4.835e-4
-1.285, 3.877e-6, 4.836e-4
-1.295, 3.877e-6, 4.837e-4
-1.305, 3.938e-6, 4.838e-4
-1.315, 3.969e-6, 4.839e-4
-1.325, 4.185e-6, 4.839e-4
-1.335, 4.185e-6, 4.840e-4
-1.345, 4.339e-6, 4.841e-4
-1.355, 4.492e-6, 4.842e-4
-1.365, 4.769e-6, 4.843e-4
-1.375, 5.016e-6, 4.844e-4
-1.385, 5.355e-6, 4.845e-4
-1.395, 5.909e-6, 4.846e-4
-1.405, 6.401e-6, 4.847e-4
-1.415, 7.078e-6, 4.849e-4
-1.425, 7.909e-6, 4.850e-4
-1.435, 8.956e-6, 4.852e-4
-1.445, 1.006e-5, 4.854e-4
-1.455, 1.136e-5, 4.857e-4
-1.465, 1.299e-5, 4.859e-4
-1.475, 1.477e-5, 4.862e-4
-1.485, 1.684e-5, 4.865e-4
-1.495, 1.927e-5, 4.869e-4
-1.505, 2.201e-5, 4.874e-4
-1.515, 2.527e-5, 4.879e-4
-1.525, 2.881e-5, 4.885e-4
-1.535, 3.294e-5, 4.891e-4
-1.545, 3.771e-5, 4.899e-4
-1.555, 4.306e-5, 4.907e-4
-1.565, 4.931e-5, 4.917e-4
-1.575, 5.627e-5, 4.928e-4
-1.585, 6.415e-5, 4.941e-4
-1.595, 7.320e-5, 4.956e-4
-1.595, 7.139e-5, 4.970e-4
-1.585, 6.077e-5, 4.982e-4
-1.575, 5.190e-5, 4.993e-4
-1.565, 4.430e-5, 5.002e-4
-1.555, 3.777e-5, 5.009e-4
-1.545, 3.223e-5, 5.016e-4
-1.535, 2.752e-5, 5.021e-4
-1.525, 2.339e-5, 5.026e-4
-1.515, 1.991e-5, 5.030e-4
-1.505, 1.690e-5, 5.033e-4
-1.495, 1.425e-5, 5.036e-4
-1.485, 1.213e-5, 5.038e-4
-1.475, 1.016e-5, 5.040e-4
-1.465, 8.525e-6, 5.042e-4
-1.455, 7.109e-6, 5.043e-4
-1.445, 5.909e-6, 5.045e-4
-1.435, 4.862e-6, 5.046e-4
-1.425, 3.969e-6, 5.046e-4
-1.415, 3.261e-6, 5.047e-4
-1.405, 2.584e-6, 5.048e-4
-1.395, 2.030e-6, 5.048e-4
-1.385, 1.568e-6, 5.048e-4
-1.375, 1.229e-6, 5.049e-4
-1.365, 8.597e-7, 5.049e-4
-1.355, 6.445e-7, 5.049e-4
-1.345, 4.593e-7, 5.049e-4
-1.335, 2.140e-7, 5.049e-4
-1.325, 2.881e-8, 5.049e-4
-1.315, -9.384e-8, 5.049e-4
-1.305, -1.251e-7, 5.049e-4
-1.295, -3.103e-7, 5.049e-4
-1.285, -4.329e-7, 5.049e-4
-1.275, -4.329e-7, 5.049e-4
-1.265, -4.329e-7, 5.049e-4
-1.255, -4.642e-7, 5.049e-4
-1.245, -6.181e-7, 5.048e-4
-1.235, -6.482e-7, 5.048e-4
-1.225, -7.095e-7, 5.048e-4
-1.215, -7.408e-7, 5.048e-4
-1.205, -7.408e-7, 5.048e-4
-1.195, -8.334e-7, 5.048e-4
-1.185, -9.873e-7, 5.048e-4
-1.175, -1.049e-6, 5.047e-4
-1.165, -1.049e-6, 5.047e-4
-1.155, -1.049e-6, 5.047e-4
-1.145, -1.049e-6, 5.047e-4
-1.135, -1.110e-6, 5.046e-4
-1.125, -1.110e-6, 5.046e-4
-1.115, -1.110e-6, 5.046e-4
-1.105, -1.141e-6, 5.046e-4
-1.095, -1.141e-6, 5.046e-4
-1.085, -1.171e-6, 5.045e-4
-1.075, -1.110e-6, 5.045e-4
-1.065, -1.234e-6, 5.045e-4
-1.055, -1.110e-6, 5.045e-4
-1.045, -1.141e-6, 5.044e-4
-1.035, -1.234e-6, 5.044e-4
-1.025, -1.171e-6, 5.044e-4
-1.015, -1.234e-6, 5.044e-4
-1.005, -1.234e-6, 5.043e-4
-0.995, -1.234e-6, 5.043e-4
-0.985, -1.264e-6, 5.043e-4
-0.975, -1.234e-6, 5.043e-4
-0.965, -1.171e-6, 5.042e-4
-0.955, -1.234e-6, 5.042e-4
-0.945, -1.325e-6, 5.042e-4
-0.935, -1.264e-6, 5.042e-4
-0.925, -1.234e-6, 5.041e-4
-0.915, -1.295e-6, 5.041e-4
-0.905, -1.356e-6, 5.041e-4
-0.895, -1.356e-6, 5.041e-4
-0.885, -1.356e-6, 5.040e-4
-0.875, -1.356e-6, 5.040e-4
-0.865, -1.356e-6, 5.040e-4
-0.855, -1.356e-6, 5.040e-4
-0.845, -1.356e-6, 5.039e-4
-0.835, -1.356e-6, 5.039e-4
-0.825, -1.356e-6, 5.039e-4
-0.815, -1.388e-6, 5.038e-4
-0.805, -1.356e-6, 5.038e-4
-0.795, -1.449e-6, 5.038e-4
-0.785, -1.418e-6, 5.038e-4
-0.775, -1.418e-6, 5.037e-4
-0.765, -1.418e-6, 5.037e-4
-0.755, -1.388e-6, 5.037e-4
-0.745, -1.479e-6, 5.036e-4
-0.735, -1.572e-6, 5.036e-4
-0.725, -1.572e-6, 5.036e-4
-0.715, -1.664e-6, 5.035e-4
-0.705, -1.664e-6, 5.035e-4
-0.695, -1.664e-6, 5.035e-4
-0.685, -1.696e-6, 5.034e-4
-0.675, -1.757e-6, 5.034e-4
-0.665, -1.818e-6, 5.034e-4
-0.655, -1.972e-6, 5.033e-4
-0.645, -1.972e-6, 5.033e-4
-0.635, -1.972e-6, 5.033e-4
-0.625, -1.972e-6, 5.032e-4
-0.615, -1.972e-6, 5.032e-4
-0.605, -1.972e-6, 5.031e-4
-0.595, -1.972e-6, 5.031e-4
-0.585, -1.972e-6, 5.031e-4
-0.575, -1.972e-6, 5.030e-4
-0.565, -2.033e-6, 5.030e-4
-0.555, -2.157e-6, 5.029e-4
-0.545, -2.219e-6, 5.029e-4
-0.535, -2.280e-6, 5.028e-4
-0.525, -2.280e-6, 5.028e-4
-0.515, -2.280e-6, 5.028e-4
-0.505, -2.280e-6, 5.027e-4
-0.495, -2.341e-6, 5.027e-4
-0.485, -2.373e-6, 5.026e-4
-0.475, -2.526e-6, 5.026e-4
-0.465, -2.588e-6, 5.025e-4
-0.455, -2.588e-6, 5.025e-4
-0.445, -2.588e-6, 5.024e-4
-0.435, -2.649e-6, 5.024e-4
-0.425, -2.803e-6, 5.023e-4
-0.415, -2.803e-6, 5.022e-4
-0.405, -2.896e-6, 5.022e-4
-0.395, -2.896e-6, 5.021e-4
-0.385, -2.927e-6, 5.021e-4
-0.375, -3.050e-6, 5.020e-4
-0.365, -3.172e-6, 5.019e-4
-0.355, -3.203e-6, 5.019e-4
-0.345, -3.203e-6, 5.018e-4
-0.335, -3.265e-6, 5.018e-4
-0.325, -3.419e-6, 5.017e-4
-0.315, -3.511e-6, 5.016e-4
-0.305, -3.511e-6, 5.015e-4
-0.305, 1.045e-6, 5.016e-4
-0.315, 2.030e-6, 5.016e-4
-0.325, 2.184e-6, 5.017e-4
-0.335, 2.338e-6, 5.017e-4
-0.345, 2.369e-6, 5.017e-4
-0.355, 2.399e-6, 5.018e-4
-0.365, 2.492e-6, 5.018e-4
-0.375, 2.523e-6, 5.019e-4
-0.385, 2.614e-6, 5.019e-4
-0.395, 2.553e-6, 5.020e-4
-0.405, 2.645e-6, 5.020e-4
-0.415, 2.645e-6, 5.021e-4
-0.425, 2.645e-6, 5.022e-4
-0.435, 2.645e-6, 5.022e-4
-0.445, 2.614e-6, 5.023e-4
-0.455, 2.645e-6, 5.023e-4
-0.465, 2.645e-6, 5.024e-4
-0.475, 2.645e-6, 5.024e-4
-0.485, 2.553e-6, 5.025e-4
-0.495, 2.523e-6, 5.025e-4
-0.505, 2.553e-6, 5.026e-4
-0.515, 2.460e-6, 5.026e-4
-0.525, 2.399e-6, 5.027e-4
-0.535, 2.338e-6, 5.027e-4
-0.545, 2.399e-6, 5.028e-4
-0.555, 2.338e-6, 5.028e-4
-0.565, 2.338e-6, 5.029e-4
-0.575, 2.338e-6, 5.029e-4
-0.585, 2.338e-6, 5.030e-4
-0.595, 2.369e-6, 5.030e-4
-0.605, 2.338e-6, 5.030e-4
-0.615, 2.338e-6, 5.031e-4
-0.625, 2.523e-6, 5.031e-4
-0.635, 2.523e-6, 5.032e-4
-0.645, 2.553e-6, 5.032e-4
-0.655, 2.614e-6, 5.033e-4
-0.665, 2.645e-6, 5.033e-4
-0.675, 2.645e-6, 5.034e-4
-0.685, 2.584e-6, 5.035e-4
-0.695, 2.399e-6, 5.035e-4
-0.705, 2.338e-6, 5.035e-4
-0.715, 2.338e-6, 5.036e-4
-0.725, 2.276e-6, 5.036e-4
-0.735, 2.091e-6, 5.037e-4
-0.745, 2.061e-6, 5.037e-4
-0.755, 2.061e-6, 5.038e-4
-0.765, 2.030e-6, 5.038e-4
-0.775, 2.030e-6, 5.038e-4
-0.785, 2.030e-6, 5.039e-4
-0.795, 2.030e-6, 5.039e-4
-0.805, 2.030e-6, 5.040e-4
-0.815, 2.030e-6, 5.040e-4
-0.825, 2.061e-6, 5.040e-4
-0.835, 2.030e-6, 5.041e-4
-0.845, 2.061e-6, 5.041e-4
-0.855, 2.061e-6, 5.042e-4
-0.865, 2.061e-6, 5.042e-4
-0.875, 2.061e-6, 5.043e-4
-0.885, 2.061e-6, 5.043e-4
-0.895, 2.184e-6, 5.043e-4
-0.905, 2.184e-6, 5.044e-4
-0.915, 2.184e-6, 5.044e-4
-0.925, 2.276e-6, 5.045e-4
-0.935, 2.215e-6, 5.045e-4
-0.945, 2.338e-6, 5.046e-4
-0.955, 2.338e-6, 5.046e-4
-0.965, 2.338e-6, 5.047e-4
-0.975, 2.338e-6, 5.047e-4
-0.985, 2.338e-6, 5.048e-4
-0.995, 2.338e-6, 5.048e-4
-1.005, 2.338e-6, 5.048e-4
-1.015, 2.460e-6, 5.049e-4
-1.025, 2.645e-6, 5.049e-4
-1.035, 2.645e-6, 5.050e-4
-1.045, 2.677e-6, 5.051e-4
-1.055, 2.892e-6, 5.051e-4
-1.065, 2.953e-6, 5.052e-4
-1.075, 3.261e-6, 5.052e-4
-1.085, 3.322e-6, 5.053e-4
-1.095, 3.569e-6, 5.054e-4
-1.105, 3.877e-6, 5.054e-4
-1.115, 4.123e-6, 5.055e-4
-1.125, 4.461e-6, 5.056e-4
-1.135, 4.585e-6, 5.057e-4
-1.145, 4.832e-6, 5.058e-4
-1.155, 4.832e-6, 5.059e-4
-1.165, 4.800e-6, 5.060e-4
-1.175, 4.708e-6, 5.061e-4
-1.185, 4.492e-6, 5.062e-4
-1.195, 4.277e-6, 5.063e-4
-1.205, 4.123e-6, 5.064e-4
-1.215, 3.908e-6, 5.064e-4
-1.225, 3.877e-6, 5.065e-4
-1.235, 3.846e-6, 5.066e-4
-1.245, 3.815e-6, 5.067e-4
-1.255, 3.815e-6, 5.067e-4
-1.265, 3.877e-6, 5.068e-4
-1.275, 3.877e-6, 5.069e-4
-1.285, 3.877e-6, 5.070e-4
-1.295, 3.877e-6, 5.070e-4
-1.305, 3.877e-6, 5.071e-4
-1.315, 3.877e-6, 5.072e-4
-1.325, 4.031e-6, 5.073e-4
-1.335, 4.153e-6, 5.074e-4
-1.345, 4.216e-6, 5.075e-4
-1.355, 4.492e-6, 5.075e-4
-1.365, 4.646e-6, 5.076e-4
-1.375, 4.954e-6, 5.077e-4
-1.385, 5.355e-6, 5.078e-4
-1.395, 5.846e-6, 5.080e-4
-1.405, 6.339e-6, 5.081e-4
-1.415, 7.016e-6, 5.082e-4
-1.425, 7.817e-6, 5.084e-4
-1.435, 8.833e-6, 5.086e-4
-1.445, 9.972e-6, 5.088e-4
-1.455, 1.126e-5, 5.090e-4
-1.465, 1.280e-5, 5.092e-4
-1.475, 1.465e-5, 5.095e-4
-1.485, 1.671e-5, 5.099e-4
-1.495, 1.915e-5, 5.102e-4
-1.505, 2.189e-5, 5.107e-4
-1.515, 2.496e-5, 5.112e-4
-1.525, 2.856e-5, 5.118e-4
-1.535, 3.269e-5, 5.124e-4
-1.545, 3.737e-5, 5.132e-4
-1.555, 4.276e-5, 5.140e-4
-1.565, 4.888e-5, 5.150e-4
-1.575, 5.581e-5, 5.161e-4
-1.585, 6.369e-5, 5.174e-4
-1.595, 7.262e-5, 5.188e-4
-1.595, 7.077e-5, 5.202e-4
-1.585, 6.024e-5, 5.215e-4
-1.575, 5.144e-5, 5.225e-4
-1.565, 4.393e-5, 5.234e-4
-1.555, 3.749e-5, 5.241e-4
-1.545, 3.201e-5, 5.248e-4
-1.535, 2.727e-5, 5.253e-4
-1.525, 2.315e-5, 5.258e-4
-1.515, 1.976e-5, 5.262e-4
-1.505, 1.671e-5, 5.265e-4
-1.495, 1.416e-5, 5.268e-4
-1.485, 1.197e-5, 5.270e-4
-1.475, 1.009e-5, 5.272e-4
-1.465, 8.433e-6, 5.274e-4
-1.455, 7.078e-6, 5.275e-4
-1.445, 5.846e-6, 5.276e-4
-1.435, 4.800e-6, 5.277e-4
-1.425, 3.877e-6, 5.278e-4
-1.415, 3.169e-6, 5.279e-4
-1.405, 2.553e-6, 5.279e-4
-1.395, 1.998e-6, 5.280e-4
-1.385, 1.568e-6, 5.280e-4
-1.375, 1.168e-6, 5.280e-4
-1.365, 8.297e-7, 5.280e-4
-1.355, 6.445e-7, 5.281e-4
-1.345, 4.292e-7, 5.281e-4
-1.335, 1.827e-7, 5.281e-4
-1.325, 9.014e-8, 5.281e-4
-1.315, -1.251e-7, 5.281e-4
-1.305, -1.251e-7, 5.281e-4
-1.295, -2.177e-7, 5.281e-4
-1.285, -4.329e-7, 5.280e-4
-1.275, -4.329e-7, 5.280e-4
-1.265, -4.329e-7, 5.280e-4
-1.255, -5.255e-7, 5.280e-4
-1.245, -5.556e-7, 5.280e-4
-1.235, -6.482e-7, 5.280e-4
-1.225, -7.408e-7, 5.280e-4
-1.215, -7.408e-7, 5.280e-4
-1.205, -7.720e-7, 5.280e-4
-1.195, -8.021e-7, 5.279e-4
-1.185, -9.560e-7, 5.279e-4
-1.175, -1.049e-6, 5.279e-4
-1.165, -1.049e-6, 5.279e-4
-1.155, -1.049e-6, 5.279e-4
-1.145, -1.049e-6, 5.278e-4
-1.135, -1.049e-6, 5.278e-4
-1.125, -1.110e-6, 5.278e-4
-1.115, -1.141e-6, 5.278e-4
-1.105, -1.110e-6, 5.277e-4
-1.095, -1.110e-6, 5.277e-4
-1.085, -1.110e-6, 5.277e-4
-1.075, -1.110e-6, 5.277e-4
-1.065, -1.171e-6, 5.277e-4
-1.055, -1.110e-6, 5.276e-4
-1.045, -1.141e-6, 5.276e-4
-1.035, -1.203e-6, 5.276e-4
-1.025, -1.203e-6, 5.276e-4
-1.015, -1.171e-6, 5.275e-4
-1.005, -1.203e-6, 5.275e-4
-0.995, -1.203e-6, 5.275e-4
-0.985, -1.264e-6, 5.275e-4
-0.975, -1.203e-6, 5.274e-4
-0.965, -1.141e-6, 5.274e-4
-0.955, -1.203e-6, 5.274e-4
-0.945, -1.234e-6, 5.274e-4
-0.935, -1.264e-6, 5.273e-4
-0.925, -1.234e-6, 5.273e-4
-0.915, -1.234e-6, 5.273e-4
-0.905, -1.325e-6, 5.273e-4
-0.895, -1.356e-6, 5.272e-4
-0.885, -1.356e-6, 5.272e-4
-0.875, -1.356e-6, 5.272e-4
-0.865, -1.356e-6, 5.272e-4
-0.855, -1.356e-6, 5.271e-4
-0.845, -1.356e-6, 5.271e-4
-0.835, -1.356e-6, 5.271e-4
-0.825, -1.356e-6, 5.271e-4
-0.815, -1.388e-6, 5.270e-4
-0.805, -1.356e-6, 5.270e-4
-0.795, -1.418e-6, 5.270e-4
-0.785, -1.356e-6, 5.269e-4
-0.775, -1.418e-6, 5.269e-4
-0.765, -1.388e-6, 5.269e-4
-0.755, -1.510e-6, 5.269e-4
-0.745, -1.449e-6, 5.268e-4
-0.735, -1.510e-6, 5.268e-4
-0.725, -1.633e-6, 5.268e-4
-0.715, -1.664e-6, 5.267e-4
-0.705, -1.664e-6, 5.267e-4
-0.695, -1.664e-6, 5.267e-4
-0.685, -1.664e-6, 5.266e-4
-0.675, -1.726e-6, 5.266e-4
-0.665, -1.787e-6, 5.266e-4
-0.655, -1.818e-6, 5.265e-4
-0.645, -1.911e-6, 5.265e-4
-0.635, -1.941e-6, 5.264e-4
-0.625, -1.941e-6, 5.264e-4
-0.615, -1.972e-6, 5.264e-4
-0.605, -1.941e-6, 5.263e-4
-0.595, -1.972e-6, 5.263e-4
-0.585, -1.972e-6, 5.263e-4
-0.575, -2.003e-6, 5.262e-4
-0.565, -2.033e-6, 5.262e-4
-0.555, -2.126e-6, 5.261e-4
-0.545, -2.219e-6, 5.261e-4
-0.535, -2.280e-6, 5.260e-4
-0.525, -2.280e-6, 5.260e-4
-0.515, -2.280e-6, 5.259e-4
-0.505, -2.280e-6, 5.259e-4
-0.495, -2.280e-6, 5.259e-4
-0.485, -2.434e-6, 5.258e-4
-0.475, -2.495e-6, 5.258e-4
-0.465, -2.588e-6, 5.257e-4
-0.455, -2.588e-6, 5.257e-4
-0.445, -2.588e-6, 5.256e-4
-0.435, -2.588e-6, 5.255e-4
-0.425, -2.742e-6, 5.255e-4
-0.415, -2.896e-6, 5.254e-4
-0.405, -2.896e-6, 5.254e-4
-0.395, -2.896e-6, 5.253e-4
-0.385, -2.927e-6, 5.253e-4
-0.375, -3.081e-6, 5.252e-4
-0.365, -3.203e-6, 5.251e-4
-0.355, -3.203e-6, 5.251e-4
-0.345, -3.235e-6, 5.250e-4
-0.335, -3.235e-6, 5.249e-4
-0.325, -3.357e-6, 5.249e-4
-0.315, -3.511e-6, 5.248e-4
-0.305, -3.511e-6, 5.247e-4
-0.305, 1.045e-6, 5.248e-4
-0.315, 1.968e-6, 5.248e-4
-0.325, 2.184e-6, 5.248e-4
-0.335, 2.338e-6, 5.249e-4
-0.345, 2.399e-6, 5.249e-4
-0.355, 2.369e-6, 5.250e-4
-0.365, 2.523e-6, 5.250e-4
-0.375, 2.614e-6, 5.251e-4
-0.385, 2.645e-6, 5.251e-4
-0.395, 2.645e-6, 5.252e-4
-0.405, 2.645e-6, 5.252e-4
-0.415, 2.645e-6, 5.253e-4
-0.425, 2.645e-6, 5.253e-4
-0.435, 2.645e-6, 5.254e-4
-0.445, 2.645e-6, 5.255e-4
-0.455, 2.645e-6, 5.255e-4
-0.465, 2.645e-6, 5.256e-4
-0.475, 2.645e-6, 5.256e-4
-0.485, 2.584e-6, 5.257e-4
-0.495, 2.492e-6, 5.257e-4
-0.505, 2.523e-6, 5.258e-4
-0.515, 2.399e-6, 5.258e-4
-0.525, 2.430e-6, 5.259e-4
-0.535, 2.338e-6, 5.259e-4
-0.545, 2.338e-6, 5.260e-4
-0.555, 2.338e-6, 5.260e-4
-0.565, 2.338e-6, 5.260e-4
-0.575, 2.338e-6, 5.261e-4
-0.585, 2.338e-6, 5.261e-4
-0.595, 2.338e-6, 5.262e-4
-0.605, 2.338e-6, 5.262e-4
-0.615, 2.399e-6, 5.263e-4
-0.625, 2.430e-6, 5.263e-4
-0.635, 2.523e-6, 5.264e-4
-0.645, 2.430e-6, 5.264e-4
-0.655, 2.492e-6, 5.265e-4
-0.665, 2.492e-6, 5.265e-4
-0.675, 2.553e-6, 5.266e-4
-0.685, 2.492e-6, 5.266e-4
-0.695, 2.369e-6, 5.267e-4
-0.705, 2.369e-6, 5.267e-4
-0.715, 2.338e-6, 5.268e-4
-0.725, 2.122e-6, 5.268e-4
-0.735, 2.061e-6, 5.269e-4
-0.745, 2.030e-6, 5.269e-4
-0.755, 2.030e-6, 5.269e-4
-0.765, 2.030e-6, 5.270e-4
-0.775, 2.030e-6, 5.270e-4
-0.785, 2.030e-6, 5.271e-4
-0.795, 2.030e-6, 5.271e-4
-0.805, 2.030e-6, 5.271e-4
-0.815, 2.030e-6, 5.272e-4
-0.825, 2.030e-6, 5.272e-4
-0.835, 2.030e-6, 5.273e-4
-0.845, 2.030e-6, 5.273e-4
-0.855, 2.030e-6, 5.273e-4
-0.865, 2.061e-6, 5.274e-4
-0.875, 2.091e-6, 5.274e-4
-0.885, 2.061e-6, 5.275e-4
-0.895, 2.030e-6, 5.275e-4
-0.905, 2.091e-6, 5.276e-4
-0.915, 2.091e-6, 5.276e-4
-0.925, 2.184e-6, 5.276e-4
-0.935, 2.184e-6, 5.277e-4
-0.945, 2.184e-6, 5.277e-4
-0.955, 2.306e-6, 5.278e-4
-0.965, 2.306e-6, 5.278e-4
-0.975, 2.338e-6, 5.279e-4
-0.985, 2.338e-6, 5.279e-4
-0.995, 2.338e-6, 5.280e-4
-1.005, 2.338e-6, 5.280e-4
-1.015, 2.430e-6, 5.281e-4
-1.025, 2.553e-6, 5.281e-4
-1.035, 2.645e-6, 5.282e-4
-1.045, 2.677e-6, 5.282e-4
-1.055, 2.892e-6, 5.283e-4
-1.065, 2.953e-6, 5.283e-4
-1.075, 3.107e-6, 5.284e-4
-1.085, 3.292e-6, 5.285e-4
-1.095, 3.476e-6, 5.285e-4
-1.105, 3.784e-6, 5.286e-4
-1.115, 4.092e-6, 5.287e-4
-1.125, 4.339e-6, 5.288e-4
-1.135, 4.524e-6, 5.289e-4
-1.145, 4.678e-6, 5.290e-4
-1.155, 4.800e-6, 5.290e-4
-1.165, 4.769e-6, 5.291e-4
-1.175, 4.524e-6, 5.292e-4
-1.185, 4.431e-6, 5.293e-4
-1.195, 4.185e-6, 5.294e-4
-1.205, 3.938e-6, 5.295e-4
-1.215, 3.877e-6, 5.296e-4
-1.225, 3.846e-6, 5.296e-4
-1.235, 3.754e-6, 5.297e-4
-1.245, 3.723e-6, 5.298e-4
-1.255, 3.754e-6, 5.299e-4
-1.265, 3.723e-6, 5.299e-4
-1.275, 3.723e-6, 5.300e-4
-1.285, 3.846e-6, 5.301e-4
-1.295, 3.877e-6, 5.302e-4
-1.305, 3.877e-6, 5.302e-4
-1.315, 3.877e-6, 5.303e-4
-1.325, 3.877e-6, 5.304e-4
-1.335, 4.062e-6, 5.305e-4
-1.345, 4.185e-6, 5.306e-4
-1.355, 4.431e-6, 5.307e-4
-1.365, 4.646e-6, 5.307e-4
-1.375, 4.923e-6, 5.308e-4
-1.385, 5.231e-6, 5.309e-4
-1.395, 5.755e-6, 5.311e-4
-1.405, 6.308e-6, 5.312e-4
-1.415, 6.955e-6, 5.313e-4
-1.425, 7.725e-6, 5.315e-4
-1.435, 8.710e-6, 5.317e-4
-1.445, 9.849e-6, 5.319e-4
-1.455, 1.123e-5, 5.321e-4
-1.465, 1.268e-5, 5.323e-4
-1.475, 1.453e-5, 5.326e-4
-1.485, 1.659e-5, 5.330e-4
-1.495, 1.893e-5, 5.333e-4
-1.505, 2.173e-5, 5.338e-4
-1.515, 2.478e-5, 5.343e-4
-1.525, 2.832e-5, 5.348e-4
-1.535, 3.238e-5, 5.355e-4
-1.545, 3.709e-5, 5.362e-4
-1.555, 4.239e-5, 5.371e-4
-1.565, 4.851e-5, 5.380e-4
-1.575, 5.538e-5, 5.391e-4
-1.585, 6.317e-5, 5.404e-4
-1.595, 7.209e-5, 5.419e-4
-1.595, 7.028e-5, 5.433e-4
-1.585, 5.981e-5, 5.445e-4
-1.575, 5.104e-5, 5.455e-4
-1.565, 4.359e-5, 5.463e-4
-1.555, 3.722e-5, 5.471e-4
-1.545, 3.174e-5, 5.477e-4
-1.535, 2.709e-5, 5.483e-4
-1.525, 2.306e-5, 5.487e-4
-1.515, 1.958e-5, 5.491e-4
-1.505, 1.656e-5, 5.495e-4
-1.495, 1.404e-5, 5.497e-4
-1.485, 1.182e-5, 5.500e-4
-1.475, 1.000e-5, 5.502e-4
-1.465, 8.340e-6, 5.503e-4
-1.455, 6.955e-6, 5.505e-4
-1.445, 5.785e-6, 5.506e-4
-1.435, 4.769e-6, 5.507e-4
-1.425, 3.908e-6, 5.508e-4
-1.415, 3.138e-6, 5.508e-4
-1.405, 2.523e-6, 5.509e-4
-1.395, 1.907e-6, 5.509e-4
-1.385, 1.568e-6, 5.509e-4
-1.375, 1.199e-6, 5.510e-4
-1.365, 8.597e-7, 5.510e-4
-1.355, 6.132e-7, 5.510e-4
-1.345, 3.679e-7, 5.510e-4
-1.335, 1.827e-7, 5.510e-4
-1.325, 2.881e-8, 5.510e-4
-1.315, -1.251e-7, 5.510e-4
-1.305, -1.251e-7, 5.510e-4
-1.295, -3.103e-7, 5.510e-4
-1.285, -4.329e-7, 5.510e-4
-1.275, -4.329e-7, 5.510e-4
-1.265, -4.329e-7, 5.510e-4
-1.255, -4.329e-7, 5.510e-4
-1.245, -5.255e-7, 5.510e-4
-1.235, -6.795e-7, 5.509e-4
-1.225, -7.095e-7, 5.509e-4
-1.215, -7.408e-7, 5.509e-4
-1.205, -7.408e-7, 5.509e-4
-1.195, -8.021e-7, 5.509e-4
-1.185, -9.260e-7, 5.509e-4
-1.175, -9.560e-7, 5.508e-4
-1.165, -1.049e-6, 5.508e-4
-1.155, -1.049e-6, 5.508e-4
-1.145, -1.080e-6, 5.508e-4
-1.135, -1.049e-6, 5.508e-4
-1.125, -1.049e-6, 5.507e-4
-1.115, -1.049e-6, 5.507e-4
-1.105, -1.110e-6, 5.507e-4
-1.095, -1.080e-6, 5.507e-4
-1.085, -1.049e-6, 5.507e-4
-1.075, -1.049e-6, 5.506e-4
-1.065, -1.110e-6, 5.506e-4
-1.055, -1.049e-6, 5.506e-4
-1.045, -1.141e-6, 5.506e-4
-1.035, -1.203e-6, 5.505e-4
-1.025, -1.110e-6, 5.505e-4
-1.015, -1.110e-6, 5.505e-4
-1.005, -1.203e-6, 5.505e-4
-0.995, -1.203e-6, 5.504e-4
-0.985, -1.171e-6, 5.504e-4
-0.975, -1.171e-6, 5.504e-4
-0.965, -1.080e-6, 5.504e-4
-0.955, -1.264e-6, 5.504e-4
-0.945, -1.203e-6, 5.503e-4
-0.935, -1.203e-6, 5.503e-4
-0.925, -1.234e-6, 5.503e-4
-0.915, -1.325e-6, 5.503e-4
-0.905, -1.356e-6, 5.502e-4
-0.895, -1.325e-6, 5.502e-4
-0.885, -1.356e-6, 5.502e-4
-0.875, -1.356e-6, 5.501e-4
-0.865, -1.356e-6, 5.501e-4
-0.855, -1.356e-6, 5.501e-4
-0.845, -1.356e-6, 5.501e-4
-0.835, -1.356e-6, 5.500e-4
-0.825, -1.356e-6, 5.500e-4
-0.815, -1.356e-6, 5.500e-4
-0.805, -1.356e-6, 5.500e-4
-0.795, -1.356e-6, 5.499e-4
-0.785, -1.356e-6, 5.499e-4
-0.775, -1.356e-6, 5.499e-4
-0.765, -1.418e-6, 5.498e-4
-0.755, -1.449e-6, 5.498e-4
-0.745, -1.510e-6, 5.498e-4
-0.735, -1.572e-6, 5.498e-4
-0.725, -1.603e-6, 5.497e-4
-0.715, -1.603e-6, 5.497e-4
-0.705, -1.603e-6, 5.497e-4
-0.695, -1.664e-6, 5.496e-4
-0.685, -1.664e-6, 5.496e-4
-0.675, -1.696e-6, 5.496e-4
-0.665, -1.757e-6, 5.495e-4
-0.655, -1.880e-6, 5.495e-4
-0.645, -1.941e-6, 5.494e-4
-0.635, -1.880e-6, 5.494e-4
-0.625, -1.941e-6, 5.494e-4
-0.615, -1.972e-6, 5.493e-4
-0.605, -1.972e-6, 5.493e-4
-0.595, -1.972e-6, 5.493e-4
-0.585, -1.972e-6, 5.492e-4
-0.575, -1.972e-6, 5.492e-4
-0.565, -1.972e-6, 5.491e-4
-0.555, -2.126e-6, 5.491e-4
-0.545, -2.157e-6, 5.491e-4
-0.535, -2.249e-6, 5.490e-4
-0.525, -2.280e-6, 5.490e-4
-0.515, -2.280e-6, 5.489e-4
-0.505, -2.280e-6, 5.489e-4
-0.495, -2.311e-6, 5.488e-4
-0.485, -2.434e-6, 5.488e-4
-0.475, -2.557e-6, 5.487e-4
-0.465, -2.557e-6, 5.487e-4
-0.455, -2.588e-6, 5.486e-4
-0.445, -2.619e-6, 5.486e-4
-0.435, -2.710e-6, 5.485e-4
-0.425, -2.742e-6, 5.485e-4
-0.415, -2.834e-6, 5.484e-4
-0.405, -2.896e-6, 5.483e-4
-0.395, -2.927e-6, 5.483e-4
-0.385, -2.957e-6, 5.482e-4
-0.375, -3.050e-6, 5.482e-4
-0.365, -3.203e-6, 5.481e-4
-0.355, -3.203e-6, 5.480e-4
-0.345, -3.203e-6, 5.480e-4
-0.335, -3.265e-6, 5.479e-4
-0.325, -3.357e-6, 5.478e-4
-0.315, -3.450e-6, 5.478e-4
-0.305, -3.511e-6, 5.477e-4
-0.305, 1.106e-6, 5.477e-4
-0.315, 1.998e-6, 5.478e-4
-0.325, 2.184e-6, 5.478e-4
-0.335, 2.338e-6, 5.479e-4
-0.345, 2.399e-6, 5.479e-4
-0.355, 2.430e-6, 5.479e-4
-0.365, 2.584e-6, 5.480e-4
-0.375, 2.645e-6, 5.481e-4
-0.385, 2.614e-6, 5.481e-4
-0.395, 2.645e-6, 5.482e-4
-0.405, 2.645e-6, 5.482e-4
-0.415, 2.645e-6, 5.483e-4
-0.425, 2.645e-6, 5.483e-4
-0.435, 2.645e-6, 5.484e-4
-0.445, 2.614e-6, 5.484e-4
-0.455, 2.645e-6, 5.485e-4
-0.465, 2.645e-6, 5.485e-4
-0.475, 2.645e-6, 5.486e-4
-0.485, 2.523e-6, 5.486e-4
-0.495, 2.584e-6, 5.487e-4
-0.505, 2.523e-6, 5.487e-4
-0.515, 2.460e-6, 5.488e-4
-0.525, 2.369e-6, 5.488e-4
-0.535, 2.338e-6, 5.489e-4
-0.545, 2.338e-6, 5.489e-4
-0.555, 2.338e-6, 5.490e-4
-0.565, 2.338e-6, 5.490e-4
-0.575, 2.338e-6, 5.491e-4
-0.585, 2.338e-6, 5.491e-4
-0.595, 2.338e-6, 5.492e-4
-0.605, 2.338e-6, 5.492e-4
-0.615, 2.338e-6, 5.493e-4
-0.625, 2.338e-6, 5.493e-4
-0.635, 2.399e-6, 5.493e-4
-0.645, 2.430e-6, 5.494e-4
-0.655, 2.492e-6, 5.494e-4
-0.665, 2.492e-6, 5.495e-4
-0.675, 2.492e-6, 5.495e-4
-0.685, 2.430e-6, 5.496e-4
-0.695, 2.399e-6, 5.496e-4
-0.705, 2.338e-6, 5.497e-4
-0.715, 2.338e-6, 5.497e-4
-0.725, 2.184e-6, 5.498e-4
-0.735, 2.030e-6, 5.498e-4
-0.745, 2.030e-6, 5.499e-4
-0.755, 2.030e-6, 5.499e-4
-0.765, 2.030e-6, 5.499e-4
-0.775, 2.030e-6, 5.500e-4
-0.785, 2.030e-6, 5.500e-4
-0.795, 2.030e-6, 5.501e-4
-0.805, 2.030e-6, 5.501e-4
-0.815, 2.030e-6, 5.501e-4
-0.825, 2.030e-6, 5.502e-4
-0.835, 2.030e-6, 5.502e-4
-0.845, 2.030e-6, 5.503e-4
-0.855, 2.030e-6, 5.503e-4
-0.865, 2.030e-6, 5.503e-4
-0.875, 2.061e-6, 5.504e-4
-0.885, 2.030e-6, 5.504e-4
-0.895, 2.030e-6, 5.505e-4
-0.905, 2.061e-6, 5.505e-4
-0.915, 2.091e-6, 5.506e-4
-0.925, 2.184e-6, 5.506e-4
-0.935, 2.152e-6, 5.506e-4
-0.945, 2.215e-6, 5.507e-4
-0.955, 2.215e-6, 5.507e-4
-0.965, 2.276e-6, 5.508e-4
-0.975, 2.338e-6, 5.508e-4
-0.985, 2.338e-6, 5.509e-4
-0.995, 2.338e-6, 5.509e-4
-1.005, 2.369e-6, 5.510e-4
-1.015, 2.399e-6, 5.510e-4
-1.025, 2.523e-6, 5.511e-4
-1.035, 2.645e-6, 5.511e-4
-1.045, 2.645e-6, 5.512e-4
-1.055, 2.768e-6, 5.512e-4
-1.065, 2.892e-6, 5.513e-4
-1.075, 3.076e-6, 5.513e-4
-1.085, 3.261e-6, 5.514e-4
-1.095, 3.415e-6, 5.515e-4
-1.105, 3.723e-6, 5.515e-4
-1.115, 3.908e-6, 5.516e-4
-1.125, 4.185e-6, 5.517e-4
-1.135, 4.492e-6, 5.518e-4
-1.145, 4.524e-6, 5.519e-4
-1.155, 4.554e-6, 5.520e-4
-1.165, 4.554e-6, 5.521e-4
-1.175, 4.492e-6, 5.522e-4
-1.185, 4.246e-6, 5.522e-4
-1.195, 4.185e-6, 5.523e-4
-1.205, 3.908e-6, 5.524e-4
-1.215, 3.877e-6, 5.525e-4
-1.225, 3.754e-6, 5.526e-4
-1.235, 3.600e-6, 5.526e-4
-1.245, 3.600e-6, 5.527e-4
-1.255, 3.600e-6, 5.528e-4
-1.265, 3.662e-6, 5.529e-4
-1.275, 3.600e-6, 5.529e-4
-1.285, 3.630e-6, 5.530e-4
-1.295, 3.815e-6, 5.531e-4
-1.305, 3.846e-6, 5.531e-4
-1.315, 3.877e-6, 5.532e-4
-1.325, 3.877e-6, 5.533e-4
-1.335, 3.969e-6, 5.534e-4
-1.345, 4.216e-6, 5.535e-4
-1.355, 4.339e-6, 5.536e-4
-1.365, 4.554e-6, 5.536e-4
-1.375, 4.893e-6, 5.537e-4
-1.385, 5.262e-6, 5.538e-4
-1.395, 5.693e-6, 5.540e-4
-1.405, 6.217e-6, 5.541e-4
-1.415, 6.955e-6, 5.542e-4
-1.425, 7.694e-6, 5.544e-4
-1.435, 8.679e-6, 5.546e-4
-1.445, 9.818e-6, 5.547e-4
-1.455, 1.111e-5, 5.550e-4
-1.465, 1.262e-5, 5.552e-4
-1.475, 1.440e-5, 5.555e-4
-1.485, 1.647e-5, 5.558e-4
-1.495, 1.884e-5, 5.562e-4
-1.505, 2.155e-5, 5.566e-4
-1.515, 2.466e-5, 5.571e-4
-1.525, 2.813e-5, 5.577e-4
-1.535, 3.217e-5, 5.583e-4
-1.545, 3.685e-5, 5.591e-4
-1.555, 4.211e-5, 5.599e-4
-1.565, 4.814e-5, 5.609e-4
-1.575, 5.498e-5, 5.620e-4
-1.585, 6.277e-5, 5.632e-4
-1.595, 7.154e-5, 5.647e-4
-1.595, 6.972e-5, 5.661e-4
-1.585, 5.944e-5, 5.673e-4
-1.575, 5.070e-5, 5.683e-4
-1.565, 4.325e-5, 5.691e-4
-1.555, 3.694e-5, 5.699e-4
-1.545, 3.152e-5, 5.705e-4
-1.535, 2.687e-5, 5.710e-4
-1.525, 2.287e-5, 5.715e-4
-1.515, 1.945e-5, 5.719e-4
-1.505, 1.644e-5, 5.722e-4
-1.495, 1.397e-5, 5.725e-4
-1.485, 1.173e-5, 5.727e-4
-1.475, 9.880e-6, 5.729e-4
-1.465, 8.310e-6, 5.731e-4
-1.455, 6.894e-6, 5.732e-4
-1.445, 5.693e-6, 5.733e-4
-1.435, 4.739e-6, 5.734e-4
-1.425, 3.877e-6, 5.735e-4
-1.415, 3.107e-6, 5.736e-4
-1.405, 2.523e-6, 5.736e-4
-1.395, 1.968e-6, 5.737e-4
-1.385, 1.537e-6, 5.737e-4
-1.375, 1.168e-6, 5.737e-4
-1.365, 8.297e-7, 5.737e-4
-1.355, 5.218e-7, 5.738e-4
-1.345, 4.292e-7, 5.738e-4
-1.335, 1.827e-7, 5.738e-4
-1.325, 9.014e-8, 5.738e-4
-1.315, -9.384e-8, 5.738e-4
-1.305, -1.564e-7, 5.738e-4
-1.295, -3.103e-7, 5.738e-4
-1.285, -4.017e-7, 5.737e-4
-1.275, -4.329e-7, 5.737e-4
-1.265, -4.329e-7, 5.737e-4
-1.255, -4.943e-7, 5.737e-4
-1.245, -5.869e-7, 5.737e-4
-1.235, -6.482e-7, 5.737e-4
-1.225, -6.482e-7, 5.737e-4
-1.215, -7.095e-7, 5.737e-4
-1.205, -7.408e-7, 5.737e-4
-1.195, -7.720e-7, 5.736e-4
-1.185, -8.634e-7, 5.736e-4
-1.175, -1.017e-6, 5.736e-4
-1.165, -1.049e-6, 5.736e-4
-1.155, -1.049e-6, 5.736e-4
-1.145, -1.049e-6, 5.735e-4
-1.135, -1.049e-6, 5.735e-4
-1.125, -1.049e-6, 5.735e-4
-1.115, -1.049e-6, 5.735e-4
-1.105, -1.049e-6, 5.735e-4
-1.095, -1.080e-6, 5.734e-4
-1.085, -1.110e-6, 5.734e-4
-1.075, -1.049e-6, 5.734e-4
-1.065, -1.171e-6, 5.734e-4
-1.055, -1.080e-6, 5.733e-4
-1.045, -1.080e-6, 5.733e-4
-1.035, -1.049e-6, 5.733e-4
-1.025, -1.141e-6, 5.733e-4
-1.015, -1.110e-6, 5.733e-4
-1.005, -1.110e-6, 5.732e-4
-0.995, -1.141e-6, 5.732e-4
-0.985, -1.203e-6, 5.732e-4
-0.975, -1.141e-6, 5.732e-4
-0.965, -1.141e-6, 5.731e-4
-0.955, -1.110e-6, 5.731e-4
-0.945, -1.141e-6, 5.731e-4
-0.935, -1.264e-6, 5.731e-4
-0.925, -1.141e-6, 5.731e-4
-0.915, -1.325e-6, 5.730e-4
-0.905, -1.295e-6, 5.730e-4
-0.895, -1.356e-6, 5.730e-4
-0.885, -1.325e-6, 5.729e-4
-0.875, -1.356e-6, 5.729e-4
-0.865, -1.356e-6, 5.729e-4
-0.855, -1.356e-6, 5.729e-4
-0.845, -1.356e-6, 5.728e-4
-0.835, -1.356e-6, 5.728e-4
-0.825, -1.356e-6, 5.728e-4
-0.815, -1.356e-6, 5.728e-4
-0.805, -1.356e-6, 5.727e-4
-0.795, -1.356e-6, 5.727e-4
-0.785, -1.356e-6, 5.727e-4
-0.775, -1.388e-6, 5.726e-4
-0.765, -1.388e-6, 5.726e-4
-0.755, -1.449e-6, 5.726e-4
-0.745, -1.479e-6, 5.726e-4
-0.735, -1.418e-6, 5.725e-4
-0.725, -1.603e-6, 5.725e-4
-0.715, -1.603e-6, 5.725e-4
-0.705, -1.633e-6, 5.724e-4
-0.695, -1.664e-6, 5.724e-4
-0.685, -1.664e-6, 5.724e-4
-0.675, -1.664e-6, 5.723e-4
-0.665, -1.726e-6, 5.723e-4
-0.655, -1.696e-6, 5.723e-4
-0.645, -1.880e-6, 5.722e-4
-0.635, -1.911e-6, 5.722e-4
-0.625, -1.941e-6, 5.722e-4
-0.615, -1.972e-6, 5.721e-4
-0.605, -1.972e-6, 5.721e-4
-0.595, -1.972e-6, 5.720e-4
-0.585, -1.972e-6, 5.720e-4
-0.575, -1.972e-6, 5.720e-4
-0.565, -1.972e-6, 5.719e-4
-0.555, -2.065e-6, 5.719e-4
-0.545, -2.157e-6, 5.718e-4
-0.535, -2.219e-6, 5.718e-4
-0.525, -2.249e-6, 5.717e-4
-0.515, -2.280e-6, 5.717e-4
-0.505, -2.280e-6, 5.716e-4
-0.495, -2.311e-6, 5.716e-4
-0.485, -2.403e-6, 5.716e-4
-0.475, -2.495e-6, 5.715e-4
-0.465, -2.557e-6, 5.715e-4
-0.455, -2.588e-6, 5.714e-4
-0.445, -2.588e-6, 5.714e-4
-0.435, -2.649e-6, 5.713e-4
-0.425, -2.773e-6, 5.712e-4
-0.415, -2.896e-6, 5.712e-4
-0.405, -2.896e-6, 5.711e-4
-0.395, -2.896e-6, 5.711e-4
-0.385, -2.896e-6, 5.710e-4
-0.375, -3.081e-6, 5.709e-4
-0.365, -3.203e-6, 5.709e-4
-0.355, -3.172e-6, 5.708e-4
-0.345, -3.203e-6, 5.708e-4
-0.335, -3.235e-6, 5.707e-4
-0.325, -3.357e-6, 5.706e-4
-0.315, -3.450e-6, 5.706e-4
-0.305, -3.511e-6, 5.705e-4
-0.305, 1.106e-6, 5.705e-4
-0.315, 1.998e-6, 5.705e-4
-0.325, 2.245e-6, 5.706e-4
-0.335, 2.338e-6, 5.706e-4
-0.345, 2.460e-6, 5.707e-4
-0.355, 2.523e-6, 5.707e-4
-0.365, 2.553e-6, 5.708e-4
-0.375, 2.614e-6, 5.708e-4
-0.385, 2.645e-6, 5.709e-4
-0.395, 2.645e-6, 5.709e-4
-0.405, 2.645e-6, 5.710e-4
-0.415, 2.645e-6, 5.711e-4
-0.425, 2.645e-6, 5.711e-4
-0.435, 2.645e-6, 5.712e-4
-0.445, 2.645e-6, 5.712e-4
-0.455, 2.645e-6, 5.713e-4
-0.465, 2.614e-6, 5.713e-4
-0.475, 2.645e-6, 5.714e-4
-0.485, 2.614e-6, 5.714e-4
-0.495, 2.492e-6, 5.715e-4
-0.505, 2.492e-6, 5.715e-4
-0.515, 2.492e-6, 5.716e-4
-0.525, 2.369e-6, 5.716e-4
-0.535, 2.369e-6, 5.717e-4
-0.545, 2.338e-6, 5.717e-4
-0.555, 2.369e-6, 5.718e-4
-0.565, 2.338e-6, 5.718e-4
-0.575, 2.338e-6, 5.719e-4
-0.585, 2.338e-6, 5.719e-4
-0.595, 2.338e-6, 5.719e-4
-0.605, 2.338e-6, 5.720e-4
-0.615, 2.369e-6, 5.720e-4
-0.625, 2.338e-6, 5.721e-4
-0.635, 2.399e-6, 5.721e-4
-0.645, 2.430e-6, 5.722e-4
-0.655, 2.460e-6, 5.722e-4
-0.665, 2.430e-6, 5.723e-4
-0.675, 2.430e-6, 5.723e-4
-0.685, 2.430e-6, 5.724e-4
-0.695, 2.369e-6, 5.724e-4
-0.705, 2.338e-6, 5.725e-4
-0.715, 2.245e-6, 5.725e-4
-0.725, 2.122e-6, 5.726e-4
-0.735, 2.091e-6, 5.726e-4
-0.745, 2.030e-6, 5.726e-4
-0.755, 2.030e-6, 5.727e-4
-0.765, 2.030e-6, 5.727e-4
-0.775, 2.030e-6, 5.728e-4
-0.785, 2.030e-6, 5.728e-4
-0.795, 2.030e-6, 5.728e-4
-0.805, 2.030e-6, 5.729e-4
-0.815, 2.030e-6, 5.729e-4
-0.825, 2.030e-6, 5.730e-4
-0.835, 2.030e-6, 5.730e-4
-0.845, 2.030e-6, 5.731e-4
-0.855, 2.030e-6, 5.731e-4
-0.865, 2.030e-6, 5.731e-4
-0.875, 2.030e-6, 5.732e-4
-0.885, 2.030e-6, 5.732e-4
-0.895, 2.030e-6, 5.733e-4
-0.905, 2.030e-6, 5.733e-4
-0.915, 2.061e-6, 5.733e-4
-0.925, 2.091e-6, 5.734e-4
-0.935, 2.091e-6, 5.734e-4
-0.945, 2.184e-6, 5.735e-4
-0.955, 2.215e-6, 5.735e-4
-0.965, 2.276e-6, 5.736e-4
-0.975, 2.276e-6, 5.736e-4
-0.985, 2.338e-6, 5.736e-4
-0.995, 2.338e-6, 5.737e-4
-1.005, 2.338e-6, 5.737e-4
-1.015, 2.338e-6, 5.738e-4
-1.025, 2.460e-6, 5.738e-4
-1.035, 2.614e-6, 5.739e-4
-1.045, 2.677e-6, 5.739e-4
-1.055, 2.677e-6, 5.740e-4
-1.065, 2.892e-6, 5.741e-4
-1.075, 2.953e-6, 5.741e-4
-1.085, 3.169e-6, 5.742e-4
-1.095, 3.354e-6, 5.742e-4
-1.105, 3.569e-6, 5.743e-4
-1.115, 3.877e-6, 5.744e-4
-1.125, 4.123e-6, 5.745e-4
-1.135, 4.339e-6, 5.746e-4
-1.145, 4.524e-6, 5.746e-4
-1.155, 4.524e-6, 5.747e-4
-1.165, 4.492e-6, 5.748e-4
-1.175, 4.370e-6, 5.749e-4
-1.185, 4.246e-6, 5.750e-4
-1.195, 4.031e-6, 5.751e-4
-1.205, 3.877e-6, 5.752e-4
-1.215, 3.846e-6, 5.752e-4
-1.225, 3.600e-6, 5.753e-4
-1.235, 3.569e-6, 5.754e-4
-1.245, 3.600e-6, 5.755e-4
-1.255, 3.569e-6, 5.755e-4
-1.265, 3.569e-6, 5.756e-4
-1.275, 3.569e-6, 5.757e-4
-1.285, 3.569e-6, 5.757e-4
-1.295, 3.662e-6, 5.758e-4
-1.305, 3.754e-6, 5.759e-4
-1.315, 3.877e-6, 5.760e-4
-1.325, 3.877e-6, 5.760e-4
-1.335, 3.969e-6, 5.761e-4
-1.345, 4.153e-6, 5.762e-4
-1.355, 4.277e-6, 5.763e-4
-1.365, 4.492e-6, 5.764e-4
-1.375, 4.800e-6, 5.765e-4
-1.385, 5.201e-6, 5.766e-4
-1.395, 5.631e-6, 5.767e-4
-1.405, 6.186e-6, 5.768e-4
-1.415, 6.894e-6, 5.770e-4
-1.425, 7.571e-6, 5.771e-4
-1.435, 8.587e-6, 5.773e-4
-1.445, 9.726e-6, 5.775e-4
-1.455, 1.099e-5, 5.777e-4
-1.465, 1.253e-5, 5.779e-4
-1.475, 1.428e-5, 5.782e-4
-1.485, 1.634e-5, 5.786e-4
-1.495, 1.868e-5, 5.789e-4
-1.505, 2.139e-5, 5.794e-4
-1.515, 2.441e-5, 5.798e-4
-1.525, 2.798e-5, 5.804e-4
-1.535, 3.198e-5, 5.810e-4
-1.545, 3.657e-5, 5.818e-4
-1.555, 4.183e-5, 5.826e-4
-1.565, 4.780e-5, 5.836e-4
-1.575, 5.464e-5, 5.847e-4
-1.585, 6.237e-5, 5.859e-4
-1.595, 7.108e-5, 5.873e-4
-1.595, 6.923e-5, 5.887e-4
-1.585, 5.898e-5, 5.899e-4
-1.575, 5.042e-5, 5.909e-4
-1.565, 4.300e-5, 5.918e-4
-1.555, 3.666e-5, 5.925e-4
-1.545, 3.137e-5, 5.931e-4
-1.535, 2.666e-5, 5.937e-4
-1.525, 2.272e-5, 5.941e-4
-1.515, 1.933e-5, 5.945e-4
-1.505, 1.641e-5, 5.948e-4
-1.495, 1.385e-5, 5.951e-4
-1.485, 1.173e-5, 5.953e-4
-1.475, 9.880e-6, 5.955e-4
-1.465, 8.248e-6, 5.957e-4
-1.455, 6.863e-6, 5.958e-4
-1.445, 5.724e-6, 5.960e-4
-1.435, 4.678e-6, 5.960e-4
-1.425, 3.815e-6, 5.961e-4
-1.415, 3.076e-6, 5.962e-4
-1.405, 2.523e-6, 5.962e-4
-1.395, 1.968e-6, 5.963e-4
-1.385, 1.537e-6, 5.963e-4
-1.375, 1.138e-6, 5.963e-4
-1.365, 8.297e-7, 5.963e-4
-1.355, 5.218e-7, 5.964e-4
-1.345, 4.292e-7, 5.964e-4
-1.335, 1.827e-7, 5.964e-4
-1.325, 6.008e-8, 5.964e-4
-1.315, -1.251e-7, 5.964e-4
-1.305, -1.251e-7, 5.964e-4
-1.295, -3.716e-7, 5.964e-4
-1.285, -4.017e-7, 5.963e-4
-1.275, -4.329e-7, 5.963e-4
-1.265, -4.329e-7, 5.963e-4
-1.255, -4.943e-7, 5.963e-4
-1.245, -5.869e-7, 5.963e-4
-1.235, -6.482e-7, 5.963e-4
-1.225, -7.408e-7, 5.963e-4
-1.215, -7.408e-7, 5.963e-4
-1.205, -7.408e-7, 5.962e-4
-1.195, -7.720e-7, 5.962e-4
-1.185, -8.947e-7, 5.962e-4
-1.175, -1.017e-6, 5.962e-4
-1.165, -1.049e-6, 5.962e-4
-1.155, -1.049e-6, 5.962e-4
-1.145, -1.049e-6, 5.961e-4
-1.135, -1.049e-6, 5.961e-4
-1.125, -1.049e-6, 5.961e-4
-1.115, -1.049e-6, 5.961e-4
-1.105, -1.080e-6, 5.960e-4
-1.095, -1.049e-6, 5.960e-4
-1.085, -1.049e-6, 5.960e-4
-1.075, -1.049e-6, 5.960e-4
-1.065, -1.049e-6, 5.960e-4
-1.055, -1.080e-6, 5.959e-4
-1.045, -1.049e-6, 5.959e-4
-1.035, -1.049e-6, 5.959e-4
-1.025, -1.080e-6, 5.959e-4
-1.015, -1.141e-6, 5.959e-4
-1.005, -1.141e-6, 5.958e-4
-0.995, -1.080e-6, 5.958e-4
-0.985, -1.234e-6, 5.958e-4
-0.975, -1.141e-6, 5.958e-4
-0.965, -1.110e-6, 5.957e-4
-0.955, -1.110e-6, 5.957e-4
-0.945, -1.110e-6, 5.957e-4
-0.935, -1.264e-6, 5.957e-4
-0.925, -1.295e-6, 5.956e-4
-0.915, -1.234e-6, 5.956e-4
-0.905, -1.264e-6, 5.956e-4
-0.895, -1.325e-6, 5.956e-4
-0.885, -1.325e-6, 5.955e-4
-0.875, -1.356e-6, 5.955e-4
-0.865, -1.356e-6, 5.955e-4
-0.855, -1.356e-6, 5.955e-4
-0.845, -1.356e-6, 5.954e-4
-0.835, -1.356e-6, 5.954e-4
-0.825, -1.356e-6, 5.954e-4
-0.815, -1.356e-6, 5.954e-4
-0.805, -1.356e-6, 5.953e-4
-0.795, -1.356e-6, 5.953e-4
-0.785, -1.356e-6, 5.953e-4
-0.775, -1.356e-6, 5.952e-4
-0.765, -1.356e-6, 5.952e-4
-0.755, -1.418e-6, 5.952e-4
-0.745, -1.418e-6, 5.952e-4
-0.735, -1.418e-6, 5.951e-4
-0.725, -1.542e-6, 5.951e-4
-0.715, -1.542e-6, 5.951e-4
-0.705, -1.572e-6, 5.950e-4
-0.695, -1.664e-6, 5.950e-4
-0.685, -1.664e-6, 5.950e-4
-0.675, -1.664e-6, 5.949e-4
-0.665, -1.696e-6, 5.949e-4
-0.655, -1.696e-6, 5.949e-4
-0.645, -1.787e-6, 5.948e-4
-0.635, -1.941e-6, 5.948e-4
-0.625, -1.849e-6, 5.948e-4
-0.615, -1.972e-6, 5.947e-4
-0.605, -1.972e-6, 5.947e-4
-0.595, -1.972e-6, 5.946e-4
-0.585, -1.972e-6, 5.946e-4
-0.575, -1.972e-6, 5.946e-4
-0.565, -1.972e-6, 5.945e-4
-0.555, -1.972e-6, 5.945e-4
-0.545, -2.095e-6, 5.944e-4
-0.535, -2.157e-6, 5.944e-4
-0.525, -2.219e-6, 5.944e-4
-0.515, -2.280e-6, 5.943e-4
-0.505, -2.280e-6, 5.943e-4
-0.495, -2.280e-6, 5.942e-4
-0.485, -2.311e-6, 5.942e-4
-0.475, -2.434e-6, 5.941e-4
-0.465, -2.526e-6, 5.941e-4
-0.455, -2.588e-6, 5.940e-4
-0.445, -2.588e-6, 5.940e-4
-0.435, -2.588e-6, 5.939e-4
-0.425, -2.773e-6, 5.939e-4
-0.415, -2.896e-6, 5.938e-4
-0.405, -2.864e-6, 5.937e-4
-0.395, -2.896e-6, 5.937e-4
-0.385, -2.896e-6, 5.936e-4
-0.375, -3.018e-6, 5.936e-4
-0.365, -3.203e-6, 5.935e-4
-0.355, -3.203e-6, 5.934e-4
-0.345, -3.203e-6, 5.934e-4
-0.335, -3.326e-6, 5.933e-4
-0.325, -3.357e-6, 5.932e-4
-0.315, -3.480e-6, 5.932e-4
-0.305, -3.480e-6, 5.931e-4
-0.305, 1.199e-6, 5.931e-4
-0.315, 1.998e-6, 5.932e-4
-0.325, 2.276e-6, 5.932e-4
-0.335, 2.338e-6, 5.933e-4
-0.345, 2.460e-6, 5.933e-4
-0.355, 2.553e-6, 5.934e-4
-0.365, 2.645e-6, 5.934e-4
-0.375, 2.645e-6, 5.935e-4
-0.385, 2.645e-6, 5.935e-4
-0.395, 2.645e-6, 5.936e-4
-0.405, 2.645e-6, 5.936e-4
-0.415, 2.645e-6, 5.937e-4
-0.425, 2.614e-6, 5.937e-4
-0.435, 2.645e-6, 5.938e-4
-0.445, 2.645e-6, 5.938e-4
-0.455, 2.645e-6, 5.939e-4
-0.465, 2.645e-6, 5.939e-4
-0.475, 2.584e-6, 5.940e-4
-0.485, 2.553e-6, 5.940e-4
-0.495, 2.584e-6, 5.941e-4
-0.505, 2.523e-6, 5.941e-4
-0.515, 2.399e-6, 5.942e-4
-0.525, 2.369e-6, 5.942e-4
-0.535, 2.338e-6, 5.943e-4
-0.545, 2.369e-6, 5.943e-4
-0.555, 2.338e-6, 5.944e-4
-0.565, 2.338e-6, 5.944e-4
-0.575, 2.338e-6, 5.945e-4
-0.585, 2.338e-6, 5.945e-4
-0.595, 2.338e-6, 5.946e-4
-0.605, 2.338e-6, 5.946e-4
-0.615, 2.338e-6, 5.947e-4
-0.625, 2.369e-6, 5.947e-4
-0.635, 2.369e-6, 5.948e-4
-0.645, 2.369e-6, 5.948e-4
-0.655, 2.369e-6, 5.949e-4
-0.665, 2.430e-6, 5.949e-4
-0.675, 2.338e-6, 5.949e-4
-0.685, 2.399e-6, 5.950e-4
-0.695, 2.338e-6, 5.950e-4
-0.705, 2.338e-6, 5.951e-4
-0.715, 2.215e-6, 5.951e-4
-0.725, 2.091e-6, 5.952e-4
-0.735, 2.030e-6, 5.952e-4
-0.745, 2.030e-6, 5.953e-4
-0.755, 2.030e-6, 5.953e-4
-0.765, 2.030e-6, 5.953e-4
-0.775, 2.030e-6, 5.954e-4
-0.785, 1.998e-6, 5.954e-4
-0.795, 1.998e-6, 5.955e-4
-0.805, 1.998e-6, 5.955e-4
-0.815, 2.030e-6, 5.955e-4
-0.825, 2.030e-6, 5.956e-4
-0.835, 2.030e-6, 5.956e-4
-0.845, 2.030e-6, 5.957e-4
-0.855, 2.030e-6, 5.957e-4
-0.865, 2.030e-6, 5.957e-4
-0.875, 2.030e-6, 5.958e-4
-0.885, 2.030e-6, 5.958e-4
-0.895, 2.091e-6, 5.959e-4
-0.905, 2.091e-6, 5.959e-4
-0.915, 2.061e-6, 5.959e-4
-0.925, 2.061e-6, 5.960e-4
-0.935, 2.091e-6, 5.960e-4
-0.945, 2.152e-6, 5.961e-4
-0.955, 2.184e-6, 5.961e-4
-0.965, 2.245e-6, 5.962e-4
-0.975, 2.215e-6, 5.962e-4
-0.985, 2.276e-6, 5.963e-4
-0.995, 2.338e-6, 5.963e-4
-1.005, 2.338e-6, 5.963e-4
-1.015, 2.369e-6, 5.964e-4
-1.025, 2.338e-6, 5.964e-4
-1.035, 2.553e-6, 5.965e-4
-1.045, 2.645e-6, 5.965e-4
-1.055, 2.677e-6, 5.966e-4
-1.065, 2.738e-6, 5.967e-4
-1.075, 2.922e-6, 5.967e-4
-1.085, 3.107e-6, 5.968e-4
-1.095, 3.292e-6, 5.968e-4
-1.105, 3.508e-6, 5.969e-4
-1.115, 3.784e-6, 5.970e-4
-1.125, 3.999e-6, 5.971e-4
-1.135, 4.185e-6, 5.971e-4
-1.145, 4.461e-6, 5.972e-4
-1.155, 4.492e-6, 5.973e-4
-1.165, 4.492e-6, 5.974e-4
-1.175, 4.277e-6, 5.975e-4
-1.185, 4.153e-6, 5.976e-4
-1.195, 3.999e-6, 5.977e-4
-1.205, 3.846e-6, 5.977e-4
-1.215, 3.692e-6, 5.978e-4
-1.225, 3.569e-6, 5.979e-4
-1.235, 3.569e-6, 5.980e-4
-1.245, 3.569e-6, 5.980e-4
-1.255, 3.569e-6, 5.981e-4
-1.265, 3.569e-6, 5.982e-4
-1.275, 3.569e-6, 5.982e-4
-1.285, 3.569e-6, 5.983e-4
-1.295, 3.569e-6, 5.984e-4
-1.305, 3.630e-6, 5.985e-4
-1.315, 3.784e-6, 5.985e-4
-1.325, 3.846e-6, 5.986e-4
-1.335, 3.908e-6, 5.987e-4
-1.345, 4.031e-6, 5.988e-4
-1.355, 4.216e-6, 5.989e-4
-1.365, 4.431e-6, 5.989e-4
-1.375, 4.769e-6, 5.990e-4
-1.385, 5.139e-6, 5.991e-4
-1.395, 5.601e-6, 5.993e-4
-1.405, 6.154e-6, 5.994e-4
-1.415, 6.801e-6, 5.995e-4
-1.425, 7.632e-6, 5.997e-4
-1.435, 8.525e-6, 5.998e-4
-1.445, 9.695e-6, 6.000e-4
-1.455, 1.093e-5, 6.003e-4
-1.465, 1.247e-5, 6.005e-4
-1.475, 1.419e-5, 6.008e-4
-1.485, 1.619e-5, 6.011e-4
-1.495, 1.862e-5, 6.015e-4
-1.505, 2.130e-5, 6.019e-4
-1.515, 2.432e-5, 6.024e-4
-1.525, 2.773e-5, 6.029e-4
-1.535, 3.174e-5, 6.036e-4
-1.545, 3.632e-5, 6.043e-4
-1.555, 4.153e-5, 6.051e-4
-1.565, 4.756e-5, 6.061e-4
-1.575, 5.427e-5, 6.072e-4
-1.585, 6.193e-5, 6.084e-4
-1.595, 7.062e-5, 6.098e-4
-1.595, 6.886e-5, 6.112e-4
-1.585, 5.861e-5, 6.124e-4
-1.575, 5.002e-5, 6.134e-4
-1.565, 4.273e-5, 6.142e-4
-1.555, 3.651e-5, 6.150e-4
-1.545, 3.112e-5, 6.156e-4
-1.535, 2.653e-5, 6.161e-4
-1.525, 2.256e-5, 6.166e-4
-1.515, 1.915e-5, 6.169e-4
-1.505, 1.625e-5, 6.173e-4
-1.495, 1.379e-5, 6.175e-4
-1.485, 1.167e-5, 6.178e-4
-1.475, 9.849e-6, 6.180e-4
-1.465, 8.156e-6, 6.181e-4
-1.455, 6.801e-6, 6.183e-4
-1.445, 5.693e-6, 6.184e-4
-1.435, 4.646e-6, 6.185e-4
-1.425, 3.784e-6, 6.186e-4
-1.415, 3.076e-6, 6.186e-4
-1.405, 2.430e-6, 6.187e-4
-1.395, 1.907e-6, 6.187e-4
-1.385, 1.507e-6, 6.187e-4
-1.375, 1.138e-6, 6.188e-4
-1.365, 7.984e-7, 6.188e-4
-1.355, 5.832e-7, 6.188e-4
-1.345, 3.980e-7, 6.188e-4
-1.335, 1.827e-7, 6.188e-4
-1.325, 6.008e-8, 6.188e-4
-1.315, -1.251e-7, 6.188e-4
-1.305, -1.251e-7, 6.188e-4
-1.295, -3.103e-7, 6.188e-4
-1.285, -4.329e-7, 6.188e-4
-1.275, -4.329e-7, 6.188e-4
-1.265, -4.642e-7, 6.188e-4
-1.255, -4.642e-7, 6.188e-4
-1.245, -5.869e-7, 6.187e-4
-1.235, -6.795e-7, 6.187e-4
-1.225, -7.408e-7, 6.187e-4
-1.215, -7.095e-7, 6.187e-4
-1.205, -7.408e-7, 6.187e-4
-1.195, -7.408e-7, 6.187e-4
-1.185, -9.260e-7, 6.187e-4
-1.175, -9.560e-7, 6.186e-4
-1.165, -1.049e-6, 6.186e-4
-1.155, -1.049e-6, 6.186e-4
-1.145, -1.049e-6, 6.186e-4
-1.135, -1.049e-6, 6.185e-4
-1.125, -1.049e-6, 6.185e-4
-1.115, -1.049e-6, 6.185e-4
-1.105, -1.049e-6, 6.185e-4
-1.095, -1.049e-6, 6.185e-4
-1.085, -1.049e-6, 6.184e-4
-1.075, -1.049e-6, 6.184e-4
-1.065, -1.049e-6, 6.184e-4
-1.055, -1.080e-6, 6.184e-4
-1.045, -1.049e-6, 6.184e-4
-1.035, -1.049e-6, 6.183e-4
-1.025, -1.141e-6, 6.183e-4
-1.015, -1.080e-6, 6.183e-4
-1.005, -1.110e-6, 6.183e-4
-0.995, -1.110e-6, 6.183e-4
-0.985, -1.080e-6, 6.182e-4
-0.975, -1.080e-6, 6.182e-4
-0.965, -1.080e-6, 6.182e-4
-0.955, -1.110e-6, 6.182e-4
-0.945, -1.080e-6, 6.181e-4
-0.935, -1.141e-6, 6.181e-4
-0.925, -1.110e-6, 6.181e-4
-0.915, -1.234e-6, 6.181e-4
-0.905, -1.264e-6, 6.180e-4
-0.895, -1.295e-6, 6.180e-4
-0.885, -1.356e-6, 6.180e-4
-0.875, -1.356e-6, 6.180e-4
-0.865, -1.356e-6, 6.179e-4
-0.855, -1.356e-6, 6.179e-4
-0.845, -1.356e-6, 6.179e-4
-0.835, -1.356e-6, 6.179e-4
-0.825, -1.356e-6, 6.178e-4
-0.815, -1.356e-6, 6.178e-4
-0.805, -1.356e-6, 6.178e-4
-0.795, -1.356e-6, 6.177e-4
-0.785, -1.356e-6, 6.177e-4
-0.775, -1.356e-6, 6.177e-4
-0.765, -1.356e-6, 6.177e-4
-0.755, -1.356e-6, 6.176e-4
-0.745, -1.388e-6, 6.176e-4
-0.735, -1.449e-6, 6.176e-4
-0.725, -1.479e-6, 6.176e-4
-0.715, -1.603e-6, 6.175e-4
-0.705, -1.572e-6, 6.175e-4
-0.695, -1.603e-6, 6.175e-4
-0.685, -1.664e-6, 6.174e-4
-0.675, -1.664e-6, 6.174e-4
-0.665, -1.664e-6, 6.174e-4
-0.655, -1.696e-6, 6.173e-4
-0.645, -1.696e-6, 6.173e-4
-0.635, -1.911e-6, 6.173e-4
-0.625, -1.849e-6, 6.172e-4
-0.615, -1.972e-6, 6.172e-4
-0.605, -1.941e-6, 6.171e-4
-0.595, -1.972e-6, 6.171e-4
-0.585, -1.972e-6, 6.171e-4
-0.575, -1.972e-6, 6.170e-4
-0.565, -1.972e-6, 6.170e-4
-0.555, -2.003e-6, 6.169e-4
-0.545, -2.126e-6, 6.169e-4
-0.535, -2.249e-6, 6.169e-4
-0.525, -2.219e-6, 6.168e-4
-0.515, -2.280e-6, 6.168e-4
-0.505, -2.280e-6, 6.167e-4
-0.495, -2.311e-6, 6.167e-4
-0.485, -2.311e-6, 6.166e-4
-0.475, -2.434e-6, 6.166e-4
-0.465, -2.557e-6, 6.165e-4
-0.455, -2.588e-6, 6.165e-4
-0.445, -2.588e-6, 6.164e-4
-0.435, -2.680e-6, 6.164e-4
-0.425, -2.803e-6, 6.163e-4
-0.415, -2.864e-6, 6.163e-4
-0.405, -2.896e-6, 6.162e-4
-0.395, -2.896e-6, 6.161e-4
-0.385, -2.957e-6, 6.161e-4
-0.375, -3.081e-6, 6.160e-4
-0.365, -3.111e-6, 6.160e-4
-0.355, -3.172e-6, 6.159e-4
-0.345, -3.203e-6, 6.158e-4
-0.335, -3.235e-6, 6.158e-4
-0.325, -3.389e-6, 6.157e-4
-0.315, -3.450e-6, 6.156e-4
-0.305, -3.511e-6, 6.156e-4
-0.305, 1.138e-6, 6.156e-4
-0.315, 2.091e-6, 6.156e-4
-0.325, 2.306e-6, 6.157e-4
-0.335, 2.338e-6, 6.157e-4
-0.345, 2.430e-6, 6.158e-4
-0.355, 2.584e-6, 6.158e-4
-0.365, 2.645e-6, 6.159e-4
-0.375, 2.645e-6, 6.159e-4
-0.385, 2.645e-6, 6.160e-4
-0.395, 2.645e-6, 6.160e-4
-0.405, 2.645e-6, 6.161e-4
-0.415, 2.645e-6, 6.161e-4
-0.425, 2.645e-6, 6.162e-4
-0.435, 2.645e-6, 6.162e-4
-0.445, 2.645e-6, 6.163e-4
-0.455, 2.645e-6, 6.163e-4
-0.465, 2.645e-6, 6.164e-4
-0.475, 2.645e-6, 6.164e-4
-0.485, 2.399e-6, 6.165e-4
-0.495, 2.492e-6, 6.165e-4
-0.505, 2.492e-6, 6.166e-4
-0.515, 2.369e-6, 6.166e-4
-0.525, 2.369e-6, 6.167e-4
-0.535, 2.338e-6, 6.167e-4
-0.545, 2.338e-6, 6.168e-4
-0.555, 2.338e-6, 6.168e-4
-0.565, 2.338e-6, 6.169e-4
-0.575, 2.338e-6, 6.169e-4
-0.585, 2.338e-6, 6.170e-4
-0.595, 2.338e-6, 6.170e-4
-0.605, 2.338e-6, 6.171e-4
-0.615, 2.338e-6, 6.171e-4
-0.625, 2.338e-6, 6.172e-4
-0.635, 2.338e-6, 6.172e-4
-0.645, 2.369e-6, 6.173e-4
-0.655, 2.338e-6, 6.173e-4
-0.665, 2.399e-6, 6.173e-4
-0.675, 2.338e-6, 6.174e-4
-0.685, 2.338e-6, 6.174e-4
-0.695, 2.338e-6, 6.175e-4
-0.705, 2.338e-6, 6.175e-4
-0.715, 2.152e-6, 6.176e-4
-0.725, 2.061e-6, 6.176e-4
-0.735, 2.030e-6, 6.177e-4
-0.745, 2.030e-6, 6.177e-4
-0.755, 2.030e-6, 6.177e-4
-0.765, 2.030e-6, 6.178e-4
-0.775, 1.998e-6, 6.178e-4
-0.785, 1.968e-6, 6.179e-4
-0.795, 2.030e-6, 6.179e-4
-0.805, 1.998e-6, 6.179e-4
-0.815, 1.998e-6, 6.180e-4
-0.825, 1.998e-6, 6.180e-4
-0.835, 2.030e-6, 6.181e-4
-0.845, 2.030e-6, 6.181e-4
-0.855, 2.030e-6, 6.181e-4
-0.865, 2.030e-6, 6.182e-4
-0.875, 2.030e-6, 6.182e-4
-0.885, 2.030e-6, 6.183e-4
-0.895, 2.091e-6, 6.183e-4
-0.905, 2.030e-6, 6.183e-4
-0.915, 2.030e-6, 6.184e-4
-0.925, 2.030e-6, 6.184e-4
-0.935, 2.152e-6, 6.185e-4
-0.945, 2.061e-6, 6.185e-4
-0.955, 2.122e-6, 6.186e-4
-0.965, 2.091e-6, 6.186e-4
-0.975, 2.215e-6, 6.186e-4
-0.985, 2.276e-6, 6.187e-4
-0.995, 2.306e-6, 6.187e-4
-1.005, 2.338e-6, 6.188e-4
-1.015, 2.338e-6, 6.188e-4
-1.025, 2.369e-6, 6.189e-4
-1.035, 2.369e-6, 6.189e-4
-1.045, 2.645e-6, 6.190e-4
-1.055, 2.645e-6, 6.190e-4
-1.065, 2.738e-6, 6.191e-4
-1.075, 2.892e-6, 6.191e-4
-1.085, 3.046e-6, 6.192e-4
-1.095, 3.261e-6, 6.193e-4
-1.105, 3.446e-6, 6.193e-4
-1.115, 3.692e-6, 6.194e-4
-1.125, 3.938e-6, 6.195e-4
-1.135, 4.185e-6, 6.196e-4
-1.145, 4.246e-6, 6.197e-4
-1.155, 4.461e-6, 6.197e-4
-1.165, 4.277e-6, 6.198e-4
-1.175, 4.185e-6, 6.199e-4
-1.185, 4.092e-6, 6.200e-4
-1.195, 3.877e-6, 6.201e-4
-1.205, 3.846e-6, 6.202e-4
-1.215, 3.600e-6, 6.202e-4
-1.225, 3.569e-6, 6.203e-4
-1.235, 3.569e-6, 6.204e-4
-1.245, 3.569e-6, 6.204e-4
-1.255, 3.569e-6, 6.205e-4
-1.265, 3.538e-6, 6.206e-4
-1.275, 3.569e-6, 6.206e-4
-1.285, 3.569e-6, 6.207e-4
-1.295, 3.569e-6, 6.208e-4
-1.305, 3.569e-6, 6.209e-4
-1.315, 3.600e-6, 6.209e-4
-1.325, 3.815e-6, 6.210e-4
-1.335, 3.877e-6, 6.211e-4
-1.345, 3.969e-6, 6.212e-4
-1.355, 4.216e-6, 6.213e-4
-1.365, 4.461e-6, 6.213e-4
-1.375, 4.708e-6, 6.214e-4
-1.385, 5.047e-6, 6.215e-4
-1.395, 5.570e-6, 6.216e-4
-1.405, 6.063e-6, 6.218e-4
-1.415, 6.709e-6, 6.219e-4
-1.425, 7.509e-6, 6.221e-4
-1.435, 8.464e-6, 6.222e-4
-1.445, 9.572e-6, 6.224e-4
-1.455, 1.080e-5, 6.226e-4
-1.465, 1.237e-5, 6.229e-4
-1.475, 1.410e-5, 6.232e-4
-1.485, 1.610e-5, 6.235e-4
-1.495, 1.838e-5, 6.239e-4
-1.505, 2.112e-5, 6.243e-4
-1.515, 2.410e-5, 6.248e-4
-1.525, 2.758e-5, 6.253e-4
-1.535, 3.158e-5, 6.259e-4
-1.545, 3.614e-5, 6.267e-4
-1.555, 4.131e-5, 6.275e-4
-1.565, 4.728e-5, 6.284e-4
-1.575, 5.396e-5, 6.295e-4
-1.585, 6.157e-5, 6.307e-4
-1.595, 7.022e-5, 6.321e-4
-1.595, 6.840e-5, 6.335e-4
-1.585, 5.821e-5, 6.347e-4
-1.575, 4.971e-5, 6.357e-4
-1.565, 4.245e-5, 6.365e-4
-1.555, 3.626e-5, 6.372e-4
-1.545, 3.087e-5, 6.379e-4
-1.535, 2.635e-5, 6.384e-4
-1.525, 2.244e-5, 6.388e-4
-1.515, 1.911e-5, 6.392e-4
-1.505, 1.619e-5, 6.395e-4
-1.495, 1.367e-5, 6.398e-4
-1.485, 1.157e-5, 6.401e-4
-1.475, 9.664e-6, 6.402e-4
-1.465, 8.125e-6, 6.404e-4
-1.455, 6.801e-6, 6.405e-4
-1.445, 5.631e-6, 6.407e-4
-1.435, 4.646e-6, 6.407e-4
-1.425, 3.784e-6, 6.408e-4
-1.415, 3.076e-6, 6.409e-4
-1.405, 2.460e-6, 6.409e-4
-1.395, 1.907e-6, 6.410e-4
-1.385, 1.475e-6, 6.410e-4
-1.375, 1.075e-6, 6.410e-4
-1.365, 7.984e-7, 6.410e-4
-1.355, 5.519e-7, 6.411e-4
-1.345, 3.366e-7, 6.411e-4
-1.335, 1.827e-7, 6.411e-4
-1.325, -3.251e-8, 6.411e-4
-1.315, -1.251e-7, 6.411e-4
-1.305, -1.251e-7, 6.411e-4
-1.295, -3.716e-7, 6.410e-4
-1.285, -4.329e-7, 6.410e-4
-1.275, -4.329e-7, 6.410e-4
-1.265, -4.329e-7, 6.410e-4
-1.255, -4.642e-7, 6.410e-4
-1.245, -5.255e-7, 6.410e-4
-1.235, -7.408e-7, 6.410e-4
-1.225, -7.408e-7, 6.410e-4
-1.215, -7.408e-7, 6.410e-4
-1.205, -7.408e-7, 6.409e-4
-1.195, -7.720e-7, 6.409e-4
-1.185, -9.260e-7, 6.409e-4
-1.175, -9.873e-7, 6.409e-4
-1.165, -1.049e-6, 6.409e-4
-1.155, -1.049e-6, 6.408e-4
-1.145, -1.049e-6, 6.408e-4
-1.135, -1.049e-6, 6.408e-4
-1.125, -1.049e-6, 6.408e-4
-1.115, -1.049e-6, 6.408e-4
-1.105, -1.049e-6, 6.407e-4
-1.095, -1.049e-6, 6.407e-4
-1.085, -1.049e-6, 6.407e-4
-1.075, -1.049e-6, 6.407e-4
-1.065, -1.049e-6, 6.407e-4
-1.055, -1.049e-6, 6.406e-4
-1.045, -1.049e-6, 6.406e-4
-1.035, -1.049e-6, 6.406e-4
-1.025, -1.080e-6, 6.406e-4
-1.015, -1.110e-6, 6.406e-4
-1.005, -1.110e-6, 6.405e-4
-0.995, -1.110e-6, 6.405e-4
-0.985, -1.049e-6, 6.405e-4
-0.975, -1.049e-6, 6.405e-4
-0.965, -1.080e-6, 6.404e-4
-0.955, -1.110e-6, 6.404e-4
-0.945, -1.080e-6, 6.404e-4
-0.935, -1.080e-6, 6.404e-4
-0.925, -1.141e-6, 6.404e-4
-0.915, -1.325e-6, 6.403e-4
-0.905, -1.234e-6, 6.403e-4
-0.895, -1.295e-6, 6.403e-4
-0.885, -1.264e-6, 6.403e-4
-0.875, -1.356e-6, 6.402e-4
-0.865, -1.356e-6, 6.402e-4
-0.855, -1.356e-6, 6.402e-4
-0.845, -1.325e-6, 6.401e-4
-0.835, -1.356e-6, 6.401e-4
-0.825, -1.356e-6, 6.401e-4
-0.815, -1.356e-6, 6.401e-4
-0.805, -1.356e-6, 6.400e-4
-0.795, -1.356e-6, 6.400e-4
-0.785, -1.356e-6, 6.400e-4
-0.775, -1.356e-6, 6.400e-4
-0.765, -1.356e-6, 6.399e-4
-0.755, -1.388e-6, 6.399e-4
-0.745, -1.356e-6, 6.399e-4
-0.735, -1.388e-6, 6.398e-4
-0.725, -1.479e-6, 6.398e-4
-0.715, -1.479e-6, 6.398e-4
-0.705, -1.572e-6, 6.398e-4
-0.695, -1.633e-6, 6.397e-4
-0.685, -1.664e-6, 6.397e-4
-0.675, -1.664e-6, 6.397e-4
-0.665, -1.664e-6, 6.396e-4
-0.655, -1.696e-6, 6.396e-4
-0.645, -1.696e-6, 6.396e-4
-0.635, -1.757e-6, 6.395e-4
-0.625, -1.849e-6, 6.395e-4
-0.615, -1.911e-6, 6.394e-4
-0.605, -1.911e-6, 6.394e-4
-0.595, -1.972e-6, 6.394e-4
-0.585, -1.972e-6, 6.393e-4
-0.575, -1.972e-6, 6.393e-4
-0.565, -1.972e-6, 6.393e-4
-0.555, -1.972e-6, 6.392e-4
-0.545, -2.065e-6, 6.392e-4
-0.535, -2.187e-6, 6.391e-4
-0.525, -2.280e-6, 6.391e-4
-0.515, -2.280e-6, 6.390e-4
-0.505, -2.280e-6, 6.390e-4
-0.495, -2.280e-6, 6.389e-4
-0.485, -2.373e-6, 6.389e-4
-0.475, -2.465e-6, 6.388e-4
-0.465, -2.588e-6, 6.388e-4
-0.455, -2.557e-6, 6.387e-4
-0.445, -2.588e-6, 6.387e-4
-0.435, -2.619e-6, 6.386e-4
-0.425, -2.803e-6, 6.386e-4
-0.415, -2.834e-6, 6.385e-4
-0.405, -2.864e-6, 6.385e-4
-0.395, -2.896e-6, 6.384e-4
-0.385, -2.896e-6, 6.384e-4
-0.375, -3.142e-6, 6.383e-4
-0.365, -3.172e-6, 6.382e-4
-0.355, -3.203e-6, 6.382e-4
-0.345, -3.203e-6, 6.381e-4
-0.335, -3.235e-6, 6.380e-4
-0.325, -3.389e-6, 6.380e-4
-0.315, -3.480e-6, 6.379e-4
-0.305, -3.480e-6, 6.378e-4
-0.305, 1.199e-6, 6.379e-4
-0.315, 2.091e-6, 6.379e-4
-0.325, 2.338e-6, 6.379e-4
-0.335, 2.369e-6, 6.380e-4
-0.345, 2.430e-6, 6.380e-4
-0.355, 2.553e-6, 6.381e-4
-0.365, 2.645e-6, 6.381e-4
-0.375, 2.645e-6, 6.382e-4
-0.385, 2.645e-6, 6.382e-4
-0.395, 2.645e-6, 6.383e-4
-0.405, 2.645e-6, 6.384e-4
-0.415, 2.645e-6, 6.384e-4
-0.425, 2.645e-6, 6.385e-4
-0.435, 2.645e-6, 6.385e-4
-0.445, 2.645e-6, 6.386e-4
-0.455, 2.645e-6, 6.386e-4
-0.465, 2.645e-6, 6.387e-4
-0.475, 2.645e-6, 6.387e-4
-0.485, 2.645e-6, 6.388e-4
-0.495, 2.523e-6, 6.388e-4
-0.505, 2.430e-6, 6.389e-4
-0.515, 2.399e-6, 6.389e-4
-0.525, 2.338e-6, 6.390e-4
-0.535, 2.338e-6, 6.390e-4
-0.545, 2.338e-6, 6.391e-4
-0.555, 2.338e-6, 6.391e-4
-0.565, 2.338e-6, 6.392e-4
-0.575, 2.306e-6, 6.392e-4
-0.585, 2.338e-6, 6.392e-4
-0.595, 2.338e-6, 6.393e-4
-0.605, 2.338e-6, 6.393e-4
-0.615, 2.338e-6, 6.394e-4
-0.625, 2.338e-6, 6.394e-4
-0.635, 2.338e-6, 6.395e-4
-0.645, 2.338e-6, 6.395e-4
-0.655, 2.338e-6, 6.396e-4
-0.665, 2.399e-6, 6.396e-4
-0.675, 2.369e-6, 6.397e-4
-0.685, 2.369e-6, 6.397e-4
-0.695, 2.338e-6, 6.398e-4
-0.705, 2.276e-6, 6.398e-4
-0.715, 2.091e-6, 6.399e-4
-0.725, 2.030e-6, 6.399e-4
-0.735, 2.030e-6, 6.399e-4
-0.745, 2.030e-6, 6.400e-4
-0.755, 2.030e-6, 6.400e-4
-0.765, 1.968e-6, 6.401e-4
-0.775, 1.968e-6, 6.401e-4
-0.785, 1.998e-6, 6.401e-4
-0.795, 2.030e-6, 6.402e-4
-0.805, 1.968e-6, 6.402e-4
-0.815, 1.907e-6, 6.403e-4
-0.825, 1.998e-6, 6.403e-4
-0.835, 2.030e-6, 6.403e-4
-0.845, 1.998e-6, 6.404e-4
-0.855, 2.030e-6, 6.404e-4
-0.865, 2.030e-6, 6.405e-4
-0.875, 2.030e-6, 6.405e-4
-0.885, 2.030e-6, 6.405e-4
-0.895, 2.030e-6, 6.406e-4
-0.905, 2.030e-6, 6.406e-4
-0.915, 2.061e-6, 6.407e-4
-0.925, 2.152e-6, 6.407e-4
-0.935, 2.061e-6, 6.407e-4
-0.945, 2.061e-6, 6.408e-4
-0.955, 2.122e-6, 6.408e-4
-0.965, 2.152e-6, 6.409e-4
-0.975, 2.215e-6, 6.409e-4
-0.985, 2.276e-6, 6.410e-4
-0.995, 2.338e-6, 6.410e-4
-1.005, 2.338e-6, 6.411e-4
-1.015, 2.338e-6, 6.411e-4
-1.025, 2.338e-6, 6.411e-4
-1.035, 2.523e-6, 6.412e-4
-1.045, 2.553e-6, 6.412e-4
-1.055, 2.645e-6, 6.413e-4
-1.065, 2.677e-6, 6.414e-4
-1.075, 2.861e-6, 6.414e-4
-1.085, 2.953e-6, 6.415e-4
-1.095, 3.200e-6, 6.415e-4
-1.105, 3.446e-6, 6.416e-4
-1.115, 3.630e-6, 6.417e-4
-1.125, 3.846e-6, 6.418e-4
-1.135, 4.123e-6, 6.418e-4
-1.145, 4.216e-6, 6.419e-4
-1.155, 4.307e-6, 6.420e-4
-1.165, 4.216e-6, 6.421e-4
-1.175, 4.185e-6, 6.422e-4
-1.185, 3.938e-6, 6.423e-4
-1.195, 3.846e-6, 6.423e-4
-1.205, 3.692e-6, 6.424e-4
-1.215, 3.569e-6, 6.425e-4
-1.225, 3.569e-6, 6.425e-4
-1.235, 3.569e-6, 6.426e-4
-1.245, 3.508e-6, 6.427e-4
-1.255, 3.538e-6, 6.428e-4
-1.265, 3.569e-6, 6.428e-4
-1.275, 3.569e-6, 6.429e-4
-1.285, 3.569e-6, 6.430e-4
-1.295, 3.569e-6, 6.430e-4
-1.305, 3.569e-6, 6.431e-4
-1.315, 3.569e-6, 6.432e-4
-1.325, 3.723e-6, 6.433e-4
-1.335, 3.877e-6, 6.433e-4
-1.345, 3.938e-6, 6.434e-4
-1.355, 4.185e-6, 6.435e-4
-1.365, 4.400e-6, 6.436e-4
-1.375, 4.678e-6, 6.437e-4
-1.385, 4.985e-6, 6.438e-4
-1.395, 5.477e-6, 6.439e-4
-1.405, 6.000e-6, 6.440e-4
-1.415, 6.678e-6, 6.441e-4
-1.425, 7.509e-6, 6.443e-4
-1.435, 8.371e-6, 6.445e-4
-1.445, 9.541e-6, 6.447e-4
-1.455, 1.083e-5, 6.449e-4
-1.465, 1.231e-5, 6.451e-4
-1.475, 1.397e-5, 6.454e-4
-1.485, 1.601e-5, 6.457e-4
-1.495, 1.831e-5, 6.461e-4
-1.505, 2.096e-5, 6.465e-4
-1.515, 2.404e-5, 6.470e-4
-1.525, 2.746e-5, 6.475e-4
-1.535, 3.140e-5, 6.482e-4
-1.545, 3.589e-5, 6.489e-4
-1.555, 4.100e-5, 6.497e-4
-1.565, 4.697e-5, 6.506e-4
-1.575, 5.365e-5, 6.517e-4
-1.585, 6.123e-5, 6.529e-4
-1.595, 6.982e-5, 6.543e-4
-1.595, 6.809e-5, 6.557e-4
-1.585, 5.796e-5, 6.569e-4
-1.575, 4.947e-5, 6.578e-4
-1.565, 4.223e-5, 6.587e-4
-1.555, 3.601e-5, 6.594e-4
-1.545, 3.078e-5, 6.600e-4
-1.535, 2.619e-5, 6.605e-4
-1.525, 2.232e-5, 6.610e-4
-1.515, 1.896e-5, 6.614e-4
-1.505, 1.613e-5, 6.617e-4
-1.495, 1.351e-5, 6.620e-4
-1.485, 1.151e-5, 6.622e-4
-1.475, 9.695e-6, 6.624e-4
-1.465, 8.063e-6, 6.625e-4
-1.455, 6.740e-6, 6.627e-4
-1.445, 5.601e-6, 6.628e-4
-1.435, 4.615e-6, 6.629e-4
-1.425, 3.692e-6, 6.630e-4
-1.415, 3.046e-6, 6.630e-4
-1.405, 2.399e-6, 6.631e-4
-1.395, 1.937e-6, 6.631e-4
-1.385, 1.445e-6, 6.631e-4
-1.375, 1.075e-6, 6.632e-4
-1.365, 7.984e-7, 6.632e-4
-1.355, 4.906e-7, 6.632e-4
-1.345, 3.366e-7, 6.632e-4
-1.335, 1.827e-7, 6.632e-4
-1.325, -2.451e-9, 6.632e-4
-1.315, -1.251e-7, 6.632e-4
-1.305, -1.864e-7, 6.632e-4
-1.295, -3.403e-7, 6.632e-4
-1.285, -4.329e-7, 6.632e-4
-1.275, -4.329e-7, 6.632e-4
-1.265, -4.329e-7, 6.632e-4
-1.255, -4.943e-7, 6.631e-4
-1.245, -5.869e-7, 6.631e-4
-1.235, -6.795e-7, 6.631e-4
-1.225, -7.408e-7, 6.631e-4
-1.215, -7.408e-7, 6.631e-4
-1.205, -7.408e-7, 6.631e-4
-1.195, -7.408e-7, 6.631e-4
-1.185, -8.021e-7, 6.630e-4
-1.175, -1.017e-6, 6.630e-4
-1.165, -1.017e-6, 6.630e-4
-1.155, -1.049e-6, 6.630e-4
-1.145, -1.049e-6, 6.630e-4
-1.135, -1.049e-6, 6.629e-4
-1.125, -1.049e-6, 6.629e-4
-1.115, -1.049e-6, 6.629e-4
-1.105, -1.049e-6, 6.629e-4
-1.095, -1.049e-6, 6.629e-4
-1.085, -1.049e-6, 6.628e-4
-1.075, -1.049e-6, 6.628e-4
-1.065, -1.049e-6, 6.628e-4
-1.055, -1.080e-6, 6.628e-4
-1.045, -1.049e-6, 6.628e-4
-1.035, -1.049e-6, 6.627e-4
-1.025, -1.049e-6, 6.627e-4
-1.015, -1.049e-6, 6.627e-4
-1.005, -1.049e-6, 6.627e-4
-0.995, -1.110e-6, 6.626e-4
-0.985, -1.110e-6, 6.626e-4
-0.975, -1.080e-6, 6.626e-4
-0.965, -1.049e-6, 6.626e-4
-0.955, -1.080e-6, 6.626e-4
-0.945, -1.080e-6, 6.625e-4
-0.935, -1.110e-6, 6.625e-4
-0.925, -1.110e-6, 6.625e-4
-0.915, -1.171e-6, 6.625e-4
-0.905, -1.203e-6, 6.624e-4
-0.895, -1.264e-6, 6.624e-4
-0.885, -1.264e-6, 6.624e-4
-0.875, -1.295e-6, 6.624e-4
-0.865, -1.325e-6, 6.623e-4
-0.855, -1.325e-6, 6.623e-4
-0.845, -1.325e-6, 6.623e-4
-0.835, -1.356e-6, 6.623e-4
-0.825, -1.356e-6, 6.622e-4
-0.815, -1.356e-6, 6.622e-4
-0.805, -1.356e-6, 6.622e-4
-0.795, -1.356e-6, 6.622e-4
-0.785, -1.356e-6, 6.621e-4
-0.775, -1.356e-6, 6.621e-4
-0.765, -1.356e-6, 6.621e-4
-0.755, -1.356e-6, 6.620e-4
-0.745, -1.356e-6, 6.620e-4
-0.735, -1.356e-6, 6.620e-4
-0.725, -1.479e-6, 6.620e-4
-0.715, -1.510e-6, 6.619e-4
-0.705, -1.418e-6, 6.619e-4
-0.695, -1.633e-6, 6.619e-4
-0.685, -1.664e-6, 6.618e-4
-0.675, -1.664e-6, 6.618e-4
-0.665, -1.664e-6, 6.618e-4
-0.655, -1.664e-6, 6.617e-4
-0.645, -1.664e-6, 6.617e-4
-0.635, -1.787e-6, 6.617e-4
-0.625, -1.787e-6, 6.616e-4
-0.615, -1.972e-6, 6.616e-4
-0.605, -1.941e-6, 6.616e-4
-0.595, -1.972e-6, 6.615e-4
-0.585, -1.941e-6, 6.615e-4
-0.575, -1.972e-6, 6.614e-4
-0.565, -1.972e-6, 6.614e-4
-0.555, -2.003e-6, 6.614e-4
-0.545, -2.095e-6, 6.613e-4
-0.535, -2.187e-6, 6.613e-4
-0.525, -2.249e-6, 6.612e-4
-0.515, -2.280e-6, 6.612e-4
-0.505, -2.280e-6, 6.611e-4
-0.495, -2.280e-6, 6.611e-4
-0.485, -2.341e-6, 6.610e-4
-0.475, -2.495e-6, 6.610e-4
-0.465, -2.588e-6, 6.609e-4
-0.455, -2.588e-6, 6.609e-4
-0.445, -2.588e-6, 6.608e-4
-0.435, -2.649e-6, 6.608e-4
-0.425, -2.773e-6, 6.607e-4
-0.415, -2.834e-6, 6.607e-4
-0.405, -2.896e-6, 6.606e-4
-0.395, -2.896e-6, 6.606e-4
-0.385, -2.957e-6, 6.605e-4
-0.375, -3.081e-6, 6.604e-4
-0.365, -3.172e-6, 6.604e-4
-0.355, -3.172e-6, 6.603e-4
-0.345, -3.203e-6, 6.602e-4
-0.335, -3.203e-6, 6.602e-4
-0.325, -3.389e-6, 6.601e-4
-0.315, -3.419e-6, 6.600e-4
-0.305, -3.511e-6, 6.600e-4
-0.305, 1.199e-6, 6.600e-4
-0.315, 2.030e-6, 6.600e-4
-0.325, 2.338e-6, 6.601e-4
-0.335, 2.338e-6, 6.601e-4
-0.345, 2.492e-6, 6.602e-4
-0.355, 2.523e-6, 6.602e-4
-0.365, 2.584e-6, 6.603e-4
-0.375, 2.645e-6, 6.603e-4
-0.385, 2.645e-6, 6.604e-4
-0.395, 2.645e-6, 6.604e-4
-0.405, 2.645e-6, 6.605e-4
-0.415, 2.645e-6, 6.606e-4
-0.425, 2.645e-6, 6.606e-4
-0.435, 2.645e-6, 6.607e-4
-0.445, 2.645e-6, 6.607e-4
-0.455, 2.614e-6, 6.608e-4
-0.465, 2.614e-6, 6.608e-4
-0.475, 2.614e-6, 6.609e-4
-0.485, 2.553e-6, 6.609e-4
-0.495, 2.460e-6, 6.610e-4
-0.505, 2.460e-6, 6.610e-4
-0.515, 2.369e-6, 6.611e-4
-0.525, 2.369e-6, 6.611e-4
-0.535, 2.338e-6, 6.612e-4
-0.545, 2.338e-6, 6.612e-4
-0.555, 2.338e-6, 6.613e-4
-0.565, 2.338e-6, 6.613e-4
-0.575, 2.306e-6, 6.613e-4
-0.585, 2.338e-6, 6.614e-4
-0.595, 2.276e-6, 6.614e-4
-0.605, 2.306e-6, 6.615e-4
-0.615, 2.338e-6, 6.615e-4
-0.625, 2.338e-6, 6.616e-4
-0.635, 2.338e-6, 6.616e-4
-0.645, 2.338e-6, 6.617e-4
-0.655, 2.338e-6, 6.617e-4
-0.665, 2.399e-6, 6.618e-4
-0.675, 2.369e-6, 6.618e-4
-0.685, 2.338e-6, 6.619e-4
-0.695, 2.338e-6, 6.619e-4
-0.705, 2.276e-6, 6.619e-4
-0.715, 2.122e-6, 6.620e-4
-0.725, 2.061e-6, 6.620e-4
-0.735, 2.030e-6, 6.621e-4
-0.745, 2.030e-6, 6.621e-4
-0.755, 1.937e-6, 6.622e-4
-0.765, 1.937e-6, 6.622e-4
-0.775, 1.907e-6, 6.622e-4
-0.785, 1.937e-6, 6.623e-4
-0.795, 1.907e-6, 6.623e-4
-0.805, 1.937e-6, 6.623e-4
-0.815, 1.937e-6, 6.624e-4
-0.825, 1.907e-6, 6.624e-4
-0.835, 1.968e-6, 6.625e-4
-0.845, 1.998e-6, 6.625e-4
-0.855, 2.030e-6, 6.625e-4
-0.865, 2.030e-6, 6.626e-4
-0.875, 2.030e-6, 6.626e-4
-0.885, 2.030e-6, 6.627e-4
-0.895, 2.030e-6, 6.627e-4
-0.905, 2.061e-6, 6.627e-4
-0.915, 2.030e-6, 6.628e-4
-0.925, 2.030e-6, 6.628e-4
-0.935, 2.030e-6, 6.629e-4
-0.945, 2.030e-6, 6.629e-4
-0.955, 2.061e-6, 6.629e-4
-0.965, 2.061e-6, 6.630e-4
-0.975, 2.091e-6, 6.630e-4
-0.985, 2.245e-6, 6.631e-4
-0.995, 2.338e-6, 6.631e-4
-1.005, 2.338e-6, 6.632e-4
-1.015, 2.338e-6, 6.632e-4
-1.025, 2.338e-6, 6.633e-4
-1.035, 2.338e-6, 6.633e-4
-1.045, 2.553e-6, 6.634e-4
-1.055, 2.614e-6, 6.634e-4
-1.065, 2.707e-6, 6.635e-4
-1.075, 2.799e-6, 6.635e-4
-1.085, 2.985e-6, 6.636e-4
-1.095, 3.138e-6, 6.636e-4
-1.105, 3.322e-6, 6.637e-4
-1.115, 3.569e-6, 6.638e-4
-1.125, 3.815e-6, 6.639e-4
-1.135, 3.999e-6, 6.639e-4
-1.145, 4.185e-6, 6.640e-4
-1.155, 4.185e-6, 6.641e-4
-1.165, 4.246e-6, 6.642e-4
-1.175, 4.092e-6, 6.643e-4
-1.185, 3.938e-6, 6.644e-4
-1.195, 3.846e-6, 6.644e-4
-1.205, 3.600e-6, 6.645e-4
-1.215, 3.569e-6, 6.646e-4
-1.225, 3.508e-6, 6.646e-4
-1.235, 3.538e-6, 6.647e-4
-1.245, 3.415e-6, 6.648e-4
-1.255, 3.415e-6, 6.649e-4
-1.265, 3.446e-6, 6.649e-4
-1.275, 3.446e-6, 6.650e-4
-1.285, 3.538e-6, 6.651e-4
-1.295, 3.569e-6, 6.651e-4
-1.305, 3.569e-6, 6.652e-4
-1.315, 3.569e-6, 6.653e-4
-1.325, 3.662e-6, 6.653e-4
-1.335, 3.815e-6, 6.654e-4
-1.345, 3.938e-6, 6.655e-4
-1.355, 4.153e-6, 6.656e-4
-1.365, 4.339e-6, 6.657e-4
-1.375, 4.646e-6, 6.658e-4
-1.385, 5.047e-6, 6.659e-4
-1.395, 5.447e-6, 6.660e-4
-1.405, 6.000e-6, 6.661e-4
-1.415, 6.647e-6, 6.662e-4
-1.425, 7.417e-6, 6.664e-4
-1.435, 8.310e-6, 6.665e-4
-1.445, 9.448e-6, 6.667e-4
-1.455, 1.074e-5, 6.669e-4
-1.465, 1.225e-5, 6.672e-4
-1.475, 1.388e-5, 6.675e-4
-1.485, 1.594e-5, 6.678e-4
-1.495, 1.825e-5, 6.682e-4
-1.505, 2.084e-5, 6.686e-4
-1.515, 2.382e-5, 6.690e-4
-1.525, 2.727e-5, 6.696e-4
-1.535, 3.124e-5, 6.702e-4
-1.545, 3.574e-5, 6.709e-4
-1.555, 4.082e-5, 6.717e-4
-1.565, 4.667e-5, 6.727e-4
-1.575, 5.335e-5, 6.737e-4
-1.585, 6.089e-5, 6.750e-4
-1.595, 6.945e-5, 6.764e-4
-1.595, 6.766e-5, 6.777e-4
-1.585, 5.766e-5, 6.789e-4
-1.575, 4.916e-5, 6.798e-4
-1.565, 4.199e-5, 6.807e-4
-1.555, 3.583e-5, 6.814e-4
-1.545, 3.069e-5, 6.820e-4
-1.535, 2.604e-5, 6.825e-4
-1.525, 2.219e-5, 6.830e-4
-1.515, 1.884e-5, 6.834e-4
-1.505, 1.591e-5, 6.837e-4
-1.495, 1.348e-5, 6.839e-4
-1.485, 1.142e-5, 6.842e-4
-1.475, 9.572e-6, 6.844e-4
-1.465, 8.063e-6, 6.845e-4
-1.455, 6.709e-6, 6.847e-4
-1.445, 5.509e-6, 6.848e-4
-1.435, 4.615e-6, 6.849e-4
-1.425, 3.662e-6, 6.849e-4
-1.415, 2.953e-6, 6.850e-4
-1.405, 2.399e-6, 6.850e-4
-1.395, 1.876e-6, 6.851e-4
-1.385, 1.475e-6, 6.851e-4
-1.375, 1.075e-6, 6.851e-4
-1.365, 7.984e-7, 6.851e-4
-1.355, 5.218e-7, 6.852e-4
-1.345, 2.753e-7, 6.852e-4
-1.335, 1.827e-7, 6.852e-4
-1.325, -2.451e-9, 6.852e-4
-1.315, -1.251e-7, 6.852e-4
-1.305, -1.864e-7, 6.852e-4
-1.295, -3.403e-7, 6.852e-4
-1.285, -4.329e-7, 6.851e-4
-1.275, -4.329e-7, 6.851e-4
-1.265, -4.329e-7, 6.851e-4
-1.255, -4.943e-7, 6.851e-4
-1.245, -6.181e-7, 6.851e-4
-1.235, -7.095e-7, 6.851e-4
-1.225, -7.408e-7, 6.851e-4
-1.215, -7.095e-7, 6.851e-4
-1.205, -7.408e-7, 6.850e-4
-1.195, -7.720e-7, 6.850e-4
-1.185, -8.334e-7, 6.850e-4
-1.175, -1.049e-6, 6.850e-4
-1.165, -1.049e-6, 6.850e-4
-1.155, -1.049e-6, 6.850e-4
-1.145, -1.017e-6, 6.849e-4
-1.135, -1.049e-6, 6.849e-4
-1.125, -1.049e-6, 6.849e-4
-1.115, -1.049e-6, 6.849e-4
-1.105, -1.049e-6, 6.848e-4
-1.095, -1.049e-6, 6.848e-4
-1.085, -1.049e-6, 6.848e-4
-1.075, -1.049e-6, 6.848e-4
-1.065, -1.049e-6, 6.848e-4
-1.055, -1.049e-6, 6.847e-4
-1.045, -1.049e-6, 6.847e-4
-1.035, -1.049e-6, 6.847e-4
-1.025, -1.049e-6, 6.847e-4
-1.015, -1.049e-6, 6.847e-4
-1.005, -1.080e-6, 6.846e-4
-0.995, -1.080e-6, 6.846e-4
-0.985, -1.049e-6, 6.846e-4
-0.975, -1.049e-6, 6.846e-4
-0.965, -1.080e-6, 6.846e-4
-0.955, -1.049e-6, 6.845e-4
-0.945, -1.049e-6, 6.845e-4
-0.935, -1.080e-6, 6.845e-4
-0.925, -1.080e-6, 6.845e-4
-0.915, -1.171e-6, 6.844e-4
-0.905, -1.110e-6, 6.844e-4
-0.895, -1.295e-6, 6.844e-4
-0.885, -1.234e-6, 6.844e-4
-0.875, -1.295e-6, 6.843e-4
-0.865, -1.264e-6, 6.843e-4
-0.855, -1.356e-6, 6.843e-4
-0.845, -1.295e-6, 6.843e-4
-0.835, -1.356e-6, 6.842e-4
-0.825, -1.356e-6, 6.842e-4
-0.815, -1.356e-6, 6.842e-4
-0.805, -1.356e-6, 6.842e-4
-0.795, -1.356e-6, 6.841e-4
-0.785, -1.356e-6, 6.841e-4
-0.775, -1.356e-6, 6.841e-4
-0.765, -1.356e-6, 6.840e-4
-0.755, -1.356e-6, 6.840e-4
-0.745, -1.356e-6, 6.840e-4
-0.735, -1.356e-6, 6.840e-4
-0.725, -1.388e-6, 6.839e-4
-0.715, -1.479e-6, 6.839e-4
-0.705, -1.449e-6, 6.839e-4
-0.695, -1.572e-6, 6.839e-4
-0.685, -1.664e-6, 6.838e-4
-0.675, -1.664e-6, 6.838e-4
-0.665, -1.664e-6, 6.838e-4
-0.655, -1.696e-6, 6.837e-4
-0.645, -1.696e-6, 6.837e-4
-0.635, -1.726e-6, 6.836e-4
-0.625, -1.787e-6, 6.836e-4
-0.615, -1.849e-6, 6.836e-4
-0.605, -1.880e-6, 6.835e-4
-0.595, -1.941e-6, 6.835e-4
-0.585, -1.972e-6, 6.835e-4
-0.575, -1.972e-6, 6.834e-4
-0.565, -1.941e-6, 6.834e-4
-0.555, -1.972e-6, 6.833e-4
-0.545, -2.003e-6, 6.833e-4
-0.535, -2.187e-6, 6.833e-4
-0.525, -2.249e-6, 6.832e-4
-0.515, -2.187e-6, 6.832e-4
-0.505, -2.280e-6, 6.831e-4
-0.495, -2.311e-6, 6.831e-4
-0.485, -2.341e-6, 6.830e-4
-0.475, -2.526e-6, 6.830e-4
-0.465, -2.588e-6, 6.829e-4
-0.455, -2.588e-6, 6.829e-4
-0.445, -2.588e-6, 6.828e-4
-0.435, -2.588e-6, 6.828e-4
-0.425, -2.742e-6, 6.827e-4
-0.415, -2.834e-6, 6.827e-4
-0.405, -2.896e-6, 6.826e-4
-0.395, -2.896e-6, 6.825e-4
-0.385, -2.896e-6, 6.825e-4
-0.375, -3.111e-6, 6.824e-4
-0.365, -3.172e-6, 6.824e-4
-0.355, -3.203e-6, 6.823e-4
-0.345, -3.203e-6, 6.822e-4
-0.335, -3.235e-6, 6.822e-4
-0.325, -3.419e-6, 6.821e-4
-0.315, -3.480e-6, 6.820e-4
-0.305, -3.511e-6, 6.820e-4
-0.305, 1.138e-6, 6.820e-4
-0.315, 2.061e-6, 6.820e-4
-0.325, 2.306e-6, 6.821e-4
-0.335, 2.338e-6, 6.821e-4
-0.345, 2.523e-6, 6.822e-4
-0.355, 2.645e-6, 6.822e-4
-0.365, 2.645e-6, 6.823e-4
-0.375, 2.645e-6, 6.823e-4
-0.385, 2.645e-6, 6.824e-4
-0.395, 2.645e-6, 6.824e-4
-0.405, 2.645e-6, 6.825e-4
-0.415, 2.645e-6, 6.825e-4
-0.425, 2.645e-6, 6.826e-4
-0.435, 2.645e-6, 6.826e-4
-0.445, 2.645e-6, 6.827e-4
-0.455, 2.645e-6, 6.828e-4
-0.465, 2.645e-6, 6.828e-4
-0.475, 2.584e-6, 6.829e-4
-0.485, 2.614e-6, 6.829e-4
-0.495, 2.553e-6, 6.830e-4
-0.505, 2.369e-6, 6.830e-4
-0.515, 2.399e-6, 6.831e-4
-0.525, 2.399e-6, 6.831e-4
-0.535, 2.338e-6, 6.831e-4
-0.545, 2.338e-6, 6.832e-4
-0.555, 2.338e-6, 6.832e-4
-0.565, 2.338e-6, 6.833e-4
-0.575, 2.276e-6, 6.833e-4
-0.585, 2.306e-6, 6.834e-4
-0.595, 2.306e-6, 6.834e-4
-0.605, 2.338e-6, 6.835e-4
-0.615, 2.338e-6, 6.835e-4
-0.625, 2.338e-6, 6.836e-4
-0.635, 2.338e-6, 6.836e-4
-0.645, 2.338e-6, 6.837e-4
-0.655, 2.338e-6, 6.837e-4
-0.665, 2.369e-6, 6.838e-4
-0.675, 2.338e-6, 6.838e-4
-0.685, 2.338e-6, 6.838e-4
-0.695, 2.338e-6, 6.839e-4
-0.705, 2.245e-6, 6.839e-4
-0.715, 2.061e-6, 6.840e-4
-0.725, 2.030e-6, 6.840e-4
-0.735, 2.030e-6, 6.841e-4
-0.745, 1.998e-6, 6.841e-4
-0.755, 1.937e-6, 6.841e-4
-0.765, 1.815e-6, 6.842e-4
-0.775, 1.845e-6, 6.842e-4
-0.785, 1.845e-6, 6.843e-4
-0.795, 1.998e-6, 6.843e-4
-0.805, 1.907e-6, 6.843e-4
-0.815, 1.907e-6, 6.844e-4
-0.825, 1.968e-6, 6.844e-4
-0.835, 1.937e-6, 6.844e-4
-0.845, 1.937e-6, 6.845e-4
-0.855, 2.030e-6, 6.845e-4
-0.865, 2.030e-6, 6.846e-4
-0.875, 2.030e-6, 6.846e-4
-0.885, 2.030e-6, 6.846e-4
-0.895, 2.030e-6, 6.847e-4
-0.905, 2.030e-6, 6.847e-4
-0.915, 2.030e-6, 6.848e-4
-0.925, 2.030e-6, 6.848e-4
-0.935, 2.030e-6, 6.848e-4
-0.945, 2.030e-6, 6.849e-4
-0.955, 2.030e-6, 6.849e-4
-0.965, 2.122e-6, 6.850e-4
-0.975, 2.184e-6, 6.850e-4
-0.985, 2.152e-6, 6.851e-4
-0.995, 2.276e-6, 6.851e-4
-1.005, 2.306e-6, 6.852e-4
-1.015, 2.338e-6, 6.852e-4
-1.025, 2.338e-6, 6.852e-4
-1.035, 2.369e-6, 6.853e-4
-1.045, 2.430e-6, 6.853e-4
-1.055, 2.584e-6, 6.854e-4
-1.065, 2.645e-6, 6.854e-4
-1.075, 2.738e-6, 6.855e-4
-1.085, 2.953e-6, 6.856e-4
-1.095, 3.138e-6, 6.856e-4
-1.105, 3.261e-6, 6.857e-4
-1.115, 3.569e-6, 6.858e-4
-1.125, 3.723e-6, 6.858e-4
-1.135, 3.908e-6, 6.859e-4
-1.145, 4.153e-6, 6.860e-4
-1.155, 4.185e-6, 6.861e-4
-1.165, 4.153e-6, 6.862e-4
-1.175, 4.031e-6, 6.862e-4
-1.185, 3.877e-6, 6.863e-4
-1.195, 3.754e-6, 6.864e-4
-1.205, 3.630e-6, 6.865e-4
-1.215, 3.569e-6, 6.865e-4
-1.225, 3.508e-6, 6.866e-4
-1.235, 3.384e-6, 6.867e-4
-1.245, 3.322e-6, 6.867e-4
-1.255, 3.292e-6, 6.868e-4
-1.265, 3.384e-6, 6.869e-4
-1.275, 3.415e-6, 6.869e-4
-1.285, 3.446e-6, 6.870e-4
-1.295, 3.538e-6, 6.871e-4
-1.305, 3.569e-6, 6.872e-4
-1.315, 3.569e-6, 6.872e-4
-1.325, 3.600e-6, 6.873e-4
-1.335, 3.815e-6, 6.874e-4
-1.345, 3.908e-6, 6.875e-4
-1.355, 4.123e-6, 6.875e-4
-1.365, 4.307e-6, 6.876e-4
-1.375, 4.615e-6, 6.877e-4
-1.385, 4.954e-6, 6.878e-4
-1.395, 5.477e-6, 6.879e-4
-1.405, 5.939e-6, 6.880e-4
-1.415, 6.586e-6, 6.882e-4
-1.425, 7.386e-6, 6.883e-4
-1.435, 8.310e-6, 6.885e-4
-1.445, 9.356e-6, 6.887e-4
-1.455, 1.068e-5, 6.889e-4
-1.465, 1.219e-5, 6.891e-4
-1.475, 1.385e-5, 6.894e-4
-1.485, 1.582e-5, 6.897e-4
-1.495, 1.813e-5, 6.901e-4
-1.505, 2.075e-5, 6.905e-4
-1.515, 2.373e-5, 6.910e-4
-1.525, 2.712e-5, 6.915e-4
-1.535, 3.109e-5, 6.921e-4
-1.545, 3.549e-5, 6.929e-4
-1.555, 4.063e-5, 6.937e-4
-1.565, 4.642e-5, 6.946e-4
-1.575, 5.310e-5, 6.957e-4
-1.585, 6.058e-5, 6.969e-4
-1.595, 6.908e-5, 6.982e-4
-1.595, 6.735e-5, 6.996e-4
-1.585, 5.735e-5, 7.007e-4
-1.575, 4.891e-5, 7.017e-4
-1.565, 4.180e-5, 7.026e-4
-1.555, 3.568e-5, 7.033e-4
-1.545, 3.044e-5, 7.039e-4
-1.535, 2.595e-5, 7.044e-4
-1.525, 2.207e-5, 7.048e-4
-1.515, 1.878e-5, 7.052e-4
-1.505, 1.594e-5, 7.055e-4
-1.495, 1.345e-5, 7.058e-4
-1.485, 1.139e-5, 7.060e-4
-1.475, 9.541e-6, 7.062e-4
-1.465, 7.940e-6, 7.064e-4
-1.455, 6.678e-6, 7.065e-4
-1.445, 5.509e-6, 7.066e-4
-1.435, 4.524e-6, 7.067e-4
-1.425, 3.692e-6, 7.068e-4
-1.415, 2.953e-6, 7.068e-4
-1.405, 2.399e-6, 7.069e-4
-1.395, 1.845e-6, 7.069e-4
-1.385, 1.445e-6, 7.070e-4
-1.375, 1.075e-6, 7.070e-4
-1.365, 7.984e-7, 7.070e-4
-1.355, 5.218e-7, 7.070e-4
-1.345, 3.054e-7, 7.070e-4
-1.335, 1.515e-7, 7.070e-4
-1.325, -3.251e-8, 7.070e-4
-1.315, -1.251e-7, 7.070e-4
-1.305, -1.251e-7, 7.070e-4
-1.295, -4.017e-7, 7.070e-4
-1.285, -4.329e-7, 7.070e-4
-1.275, -4.329e-7, 7.070e-4
-1.265, -4.329e-7, 7.070e-4
-1.255, -4.642e-7, 7.070e-4
-1.245, -6.181e-7, 7.070e-4
-1.235, -6.482e-7, 7.069e-4
-1.225, -7.408e-7, 7.069e-4
-1.215, -7.095e-7, 7.069e-4
-1.205, -7.408e-7, 7.069e-4
-1.195, -7.408e-7, 7.069e-4
-1.185, -8.947e-7, 7.069e-4
-1.175, -9.560e-7, 7.068e-4
-1.165, -1.049e-6, 7.068e-4
-1.155, -1.049e-6, 7.068e-4
-1.145, -1.049e-6, 7.068e-4
-1.135, -1.049e-6, 7.068e-4
-1.125, -1.049e-6, 7.067e-4
-1.115, -1.049e-6, 7.067e-4
-1.105, -1.049e-6, 7.067e-4
-1.095, -1.049e-6, 7.067e-4
-1.085, -1.049e-6, 7.067e-4
-1.075, -1.049e-6, 7.066e-4
-1.065, -1.049e-6, 7.066e-4
-1.055, -1.049e-6, 7.066e-4
-1.045, -1.049e-6, 7.066e-4
-1.035, -1.049e-6, 7.066e-4
-1.025, -1.049e-6, 7.065e-4
-1.015, -1.080e-6, 7.065e-4
-1.005, -1.049e-6, 7.065e-4
-0.995, -1.049e-6, 7.065e-4
-0.985, -1.049e-6, 7.064e-4
-0.975, -1.049e-6, 7.064e-4
-0.965, -1.049e-6, 7.064e-4
-0.955, -1.049e-6, 7.064e-4
-0.945, -1.110e-6, 7.064e-4
-0.935, -1.049e-6, 7.063e-4
-0.925, -1.080e-6, 7.063e-4
-0.915, -1.110e-6, 7.063e-4
-0.905, -1.203e-6, 7.063e-4
-0.895, -1.203e-6, 7.062e-4
-0.885, -1.203e-6, 7.062e-4
-0.875, -1.325e-6, 7.062e-4
-0.865, -1.325e-6, 7.062e-4
-0.855, -1.325e-6, 7.061e-4
-0.845, -1.325e-6, 7.061e-4
-0.835, -1.325e-6, 7.061e-4
-0.825, -1.325e-6, 7.061e-4
-0.815, -1.356e-6, 7.060e-4
-0.805, -1.356e-6, 7.060e-4
-0.795, -1.356e-6, 7.060e-4
-0.785, -1.356e-6, 7.060e-4
-0.775, -1.356e-6, 7.059e-4
-0.765, -1.356e-6, 7.059e-4
-0.755, -1.356e-6, 7.059e-4
-0.745, -1.356e-6, 7.058e-4
-0.735, -1.356e-6, 7.058e-4
-0.725, -1.388e-6, 7.058e-4
-0.715, -1.388e-6, 7.058e-4
-0.705, -1.542e-6, 7.057e-4
-0.695, -1.603e-6, 7.057e-4
-0.685, -1.572e-6, 7.057e-4
-0.675, -1.664e-6, 7.056e-4
-0.665, -1.664e-6, 7.056e-4
-0.655, -1.664e-6, 7.056e-4
-0.645, -1.696e-6, 7.055e-4
-0.635, -1.757e-6, 7.055e-4
-0.625, -1.787e-6, 7.055e-4
-0.615, -1.818e-6, 7.054e-4
-0.605, -1.818e-6, 7.054e-4
-0.595, -1.911e-6, 7.054e-4
-0.585, -1.972e-6, 7.053e-4
-0.575, -1.941e-6, 7.053e-4
-0.565, -1.972e-6, 7.052e-4
-0.555, -1.972e-6, 7.052e-4
-0.545, -2.003e-6, 7.052e-4
-0.535, -2.126e-6, 7.051e-4
-0.525, -2.219e-6, 7.051e-4
-0.515, -2.280e-6, 7.050e-4
-0.505, -2.280e-6, 7.050e-4
-0.495, -2.280e-6, 7.049e-4
-0.485, -2.341e-6, 7.049e-4
-0.475, -2.434e-6, 7.048e-4
-0.465, -2.557e-6, 7.048e-4
-0.455, -2.588e-6, 7.047e-4
-0.445, -2.588e-6, 7.047e-4
-0.435, -2.649e-6, 7.046e-4
-0.425, -2.773e-6, 7.046e-4
-0.415, -2.834e-6, 7.045e-4
-0.405, -2.896e-6, 7.045e-4
-0.395, -2.896e-6, 7.044e-4
-0.385, -2.927e-6, 7.043e-4
-0.375, -3.081e-6, 7.043e-4
-0.365, -3.172e-6, 7.042e-4
-0.355, -3.203e-6, 7.042e-4
-0.345, -3.203e-6, 7.041e-4
-0.335, -3.265e-6, 7.040e-4
-0.325, -3.265e-6, 7.040e-4
-0.315, -3.419e-6, 7.039e-4
-0.305, -3.511e-6, 7.038e-4
-0.305, 1.260e-6, 7.038e-4
-0.315, 2.061e-6, 7.039e-4
-0.325, 2.338e-6, 7.039e-4
-0.335, 2.369e-6, 7.040e-4
-0.345, 2.492e-6, 7.040e-4
-0.355, 2.614e-6, 7.041e-4
-0.365, 2.645e-6, 7.041e-4
-0.375, 2.645e-6, 7.042e-4
-0.385, 2.645e-6, 7.042e-4
-0.395, 2.645e-6, 7.043e-4
-0.405, 2.645e-6, 7.044e-4
-0.415, 2.645e-6, 7.044e-4
-0.425, 2.645e-6, 7.045e-4
-0.435, 2.645e-6, 7.045e-4
-0.445, 2.645e-6, 7.046e-4
-0.455, 2.645e-6, 7.046e-4
-0.465, 2.614e-6, 7.047e-4
-0.475, 2.553e-6, 7.047e-4
-0.485, 2.553e-6, 7.048e-4
-0.495, 2.523e-6, 7.048e-4
-0.505, 2.460e-6, 7.049e-4
-0.515, 2.369e-6, 7.049e-4
-0.525, 2.338e-6, 7.050e-4
-0.535, 2.338e-6, 7.050e-4
-0.545, 2.338e-6, 7.051e-4
-0.555, 2.338e-6, 7.051e-4
-0.565, 2.338e-6, 7.052e-4
-0.575, 2.338e-6, 7.052e-4
-0.585, 2.245e-6, 7.052e-4
-0.595, 2.306e-6, 7.053e-4
-0.605, 2.338e-6, 7.053e-4
-0.615, 2.306e-6, 7.054e-4
-0.625, 2.306e-6, 7.054e-4
-0.635, 2.338e-6, 7.055e-4
-0.645, 2.338e-6, 7.055e-4
-0.655, 2.338e-6, 7.056e-4
-0.665, 2.399e-6, 7.056e-4
-0.675, 2.338e-6, 7.057e-4
-0.685, 2.338e-6, 7.057e-4
-0.695, 2.338e-6, 7.058e-4
-0.705, 2.245e-6, 7.058e-4
-0.715, 2.061e-6, 7.058e-4
-0.725, 2.030e-6, 7.059e-4
-0.735, 2.030e-6, 7.059e-4
-0.745, 1.968e-6, 7.060e-4
-0.755, 1.937e-6, 7.060e-4
-0.765, 1.845e-6, 7.060e-4
-0.775, 1.845e-6, 7.061e-4
-0.785, 1.907e-6, 7.061e-4
-0.795, 1.845e-6, 7.062e-4
-0.805, 1.907e-6, 7.062e-4
-0.815, 1.876e-6, 7.062e-4
-0.825, 1.937e-6, 7.063e-4
-0.835, 1.907e-6, 7.063e-4
-0.845, 1.968e-6, 7.063e-4
-0.855, 1.968e-6, 7.064e-4
-0.865, 1.998e-6, 7.064e-4
-0.875, 1.998e-6, 7.065e-4
-0.885, 2.030e-6, 7.065e-4
-0.895, 2.030e-6, 7.065e-4
-0.905, 2.030e-6, 7.066e-4
-0.915, 2.030e-6, 7.066e-4
-0.925, 2.030e-6, 7.067e-4
-0.935, 2.030e-6, 7.067e-4
-0.945, 2.030e-6, 7.067e-4
-0.955, 2.061e-6, 7.068e-4
-0.965, 2.152e-6, 7.068e-4
-0.975, 2.091e-6, 7.069e-4
-0.985, 2.061e-6, 7.069e-4
-0.995, 2.215e-6, 7.070e-4
-1.005, 2.245e-6, 7.070e-4
-1.015, 2.338e-6, 7.070e-4
-1.025, 2.338e-6, 7.071e-4
-1.035, 2.369e-6, 7.071e-4
-1.045, 2.369e-6, 7.072e-4
-1.055, 2.523e-6, 7.072e-4
-1.065, 2.614e-6, 7.073e-4
-1.075, 2.738e-6, 7.073e-4
-1.085, 2.922e-6, 7.074e-4
-1.095, 2.985e-6, 7.075e-4
-1.105, 3.261e-6, 7.075e-4
-1.115, 3.446e-6, 7.076e-4
-1.125, 3.662e-6, 7.077e-4
-1.135, 3.846e-6, 7.078e-4
-1.145, 3.938e-6, 7.078e-4
-1.155, 4.092e-6, 7.079e-4
-1.165, 4.123e-6, 7.080e-4
-1.175, 3.908e-6, 7.081e-4
-1.185, 3.846e-6, 7.081e-4
-1.195, 3.630e-6, 7.082e-4
-1.205, 3.569e-6, 7.083e-4
-1.215, 3.508e-6, 7.084e-4
-1.225, 3.415e-6, 7.084e-4
-1.235, 3.354e-6, 7.085e-4
-1.245, 3.292e-6, 7.086e-4
-1.255, 3.261e-6, 7.086e-4
-1.265, 3.261e-6, 7.087e-4
-1.275, 3.292e-6, 7.088e-4
-1.285, 3.384e-6, 7.088e-4
-1.295, 3.476e-6, 7.089e-4
-1.305, 3.508e-6, 7.090e-4
-1.315, 3.569e-6, 7.090e-4
-1.325, 3.569e-6, 7.091e-4
-1.335, 3.692e-6, 7.092e-4
-1.345, 3.877e-6, 7.093e-4
-1.355, 4.062e-6, 7.093e-4
-1.365, 4.307e-6, 7.094e-4
-1.375, 4.554e-6, 7.095e-4
-1.385, 4.954e-6, 7.096e-4
-1.395, 5.355e-6, 7.097e-4
-1.405, 5.878e-6, 7.098e-4
-1.415, 6.586e-6, 7.100e-4
-1.425, 7.324e-6, 7.101e-4
-1.435, 8.217e-6, 7.103e-4
-1.445, 9.264e-6, 7.105e-4
-1.455, 1.059e-5, 7.107e-4
-1.465, 1.207e-5, 7.109e-4
-1.475, 1.376e-5, 7.112e-4
-1.485, 1.576e-5, 7.115e-4
-1.495, 1.807e-5, 7.119e-4
-1.505, 2.065e-5, 7.123e-4
-1.515, 2.364e-5, 7.128e-4
-1.525, 2.700e-5, 7.133e-4
-1.535, 3.091e-5, 7.139e-4
-1.545, 3.537e-5, 7.146e-4
-1.555, 4.039e-5, 7.154e-4
-1.565, 4.627e-5, 7.164e-4
-1.575, 5.279e-5, 7.174e-4
-1.585, 6.027e-5, 7.186e-4
-1.595, 6.874e-5, 7.200e-4
-1.595, 6.701e-5, 7.213e-4
-1.585, 5.704e-5, 7.225e-4
-1.575, 4.873e-5, 7.235e-4
-1.565, 4.156e-5, 7.243e-4
-1.555, 3.546e-5, 7.250e-4
-1.545, 3.029e-5, 7.256e-4
-1.535, 2.579e-5, 7.261e-4
-1.525, 2.201e-5, 7.266e-4
-1.515, 1.875e-5, 7.269e-4
-1.505, 1.588e-5, 7.272e-4
-1.495, 1.336e-5, 7.275e-4
-1.485, 1.133e-5, 7.277e-4
-1.475, 9.541e-6, 7.279e-4
-1.465, 7.940e-6, 7.281e-4
-1.455, 6.647e-6, 7.282e-4
-1.445, 5.477e-6, 7.283e-4
-1.435, 4.524e-6, 7.284e-4
-1.425, 3.692e-6, 7.285e-4
-1.415, 2.953e-6, 7.286e-4
-1.405, 2.306e-6, 7.286e-4
-1.395, 1.876e-6, 7.286e-4
-1.385, 1.475e-6, 7.287e-4
-1.375, 1.075e-6, 7.287e-4
-1.365, 7.671e-7, 7.287e-4
-1.355, 5.218e-7, 7.287e-4
-1.345, 3.366e-7, 7.287e-4
-1.335, 1.827e-7, 7.287e-4
-1.325, -6.378e-8, 7.287e-4
-1.315, -1.251e-7, 7.287e-4
-1.305, -1.564e-7, 7.287e-4
-1.295, -4.017e-7, 7.287e-4
-1.285, -4.329e-7, 7.287e-4
-1.275, -4.329e-7, 7.287e-4
-1.265, -4.329e-7, 7.287e-4
-1.255, -4.943e-7, 7.287e-4
-1.245, -5.869e-7, 7.287e-4
-1.235, -6.482e-7, 7.287e-4
-1.225, -7.408e-7, 7.286e-4
-1.215, -7.408e-7, 7.286e-4
-1.205, -7.408e-7, 7.286e-4
-1.195, -7.408e-7, 7.286e-4
-1.185, -8.334e-7, 7.286e-4
-1.175, -9.260e-7, 7.286e-4
-1.165, -9.560e-7, 7.285e-4
-1.155, -1.049e-6, 7.285e-4
-1.145, -1.049e-6, 7.285e-4
-1.135, -1.049e-6, 7.285e-4
-1.125, -1.049e-6, 7.285e-4
-1.115, -1.049e-6, 7.284e-4
-1.105, -1.017e-6, 7.284e-4
-1.095, -1.049e-6, 7.284e-4
-1.085, -1.049e-6, 7.284e-4
-1.075, -1.049e-6, 7.283e-4
-1.065, -1.049e-6, 7.283e-4
-1.055, -1.049e-6, 7.283e-4
-1.045, -1.049e-6, 7.283e-4
-1.035, -1.049e-6, 7.283e-4
-1.025, -1.049e-6, 7.282e-4
-1.015, -1.049e-6, 7.282e-4
-1.005, -1.049e-6, 7.282e-4
-0.995, -1.049e-6, 7.282e-4
-0.985, -1.049e-6, 7.282e-4
-0.975, -1.049e-6, 7.281e-4
-0.965, -1.049e-6, 7.281e-4
-0.955, -1.049e-6, 7.281e-4
-0.945, -1.080e-6, 7.281e-4
-0.935, -1.049e-6, 7.281e-4
-0.925, -1.080e-6, 7.280e-4
-0.915, -1.141e-6, 7.280e-4
-0.905, -1.171e-6, 7.280e-4
-0.895, -1.325e-6, 7.280e-4
-0.885, -1.264e-6, 7.279e-4
-0.875, -1.203e-6, 7.279e-4
-0.865, -1.325e-6, 7.279e-4
-0.855, -1.295e-6, 7.279e-4
-0.845, -1.356e-6, 7.278e-4
-0.835, -1.325e-6, 7.278e-4
-0.825, -1.356e-6, 7.278e-4
-0.815, -1.356e-6, 7.278e-4
-0.805, -1.356e-6, 7.277e-4
-0.795, -1.356e-6, 7.277e-4
-0.785, -1.356e-6, 7.277e-4
-0.775, -1.356e-6, 7.276e-4
-0.765, -1.356e-6, 7.276e-4
-0.755, -1.356e-6, 7.276e-4
-0.745, -1.356e-6, 7.276e-4
-0.735, -1.356e-6, 7.275e-4
-0.725, -1.356e-6, 7.275e-4
-0.715, -1.449e-6, 7.275e-4
-0.705, -1.542e-6, 7.274e-4
-0.695, -1.633e-6, 7.274e-4
-0.685, -1.664e-6, 7.274e-4
-0.675, -1.664e-6, 7.273e-4
-0.665, -1.664e-6, 7.273e-4
-0.655, -1.664e-6, 7.273e-4
-0.645, -1.664e-6, 7.272e-4
-0.635, -1.696e-6, 7.272e-4
-0.625, -1.726e-6, 7.272e-4
-0.615, -1.757e-6, 7.271e-4
-0.605, -1.818e-6, 7.271e-4
-0.595, -1.941e-6, 7.271e-4
-0.585, -1.972e-6, 7.270e-4
-0.575, -1.911e-6, 7.270e-4
-0.565, -1.941e-6, 7.270e-4
-0.555, -1.972e-6, 7.269e-4
-0.545, -2.003e-6, 7.269e-4
-0.535, -2.065e-6, 7.268e-4
-0.525, -2.157e-6, 7.268e-4
-0.515, -2.280e-6, 7.267e-4
-0.505, -2.280e-6, 7.267e-4
-0.495, -2.280e-6, 7.267e-4
-0.485, -2.311e-6, 7.266e-4
-0.475, -2.526e-6, 7.266e-4
-0.465, -2.557e-6, 7.265e-4
-0.455, -2.588e-6, 7.265e-4
-0.445, -2.588e-6, 7.264e-4
-0.435, -2.588e-6, 7.263e-4
-0.425, -2.649e-6, 7.263e-4
-0.415, -2.834e-6, 7.262e-4
-0.405, -2.896e-6, 7.262e-4
-0.395, -2.896e-6, 7.261e-4
-0.385, -2.927e-6, 7.261e-4
-0.375, -2.988e-6, 7.260e-4
-0.365, -3.050e-6, 7.259e-4
-0.355, -3.203e-6, 7.259e-4
-0.345, -3.203e-6, 7.258e-4
-0.335, -3.235e-6, 7.258e-4
-0.325, -3.357e-6, 7.257e-4
-0.315, -3.450e-6, 7.256e-4
-0.305, -3.450e-6, 7.255e-4
-0.305, 1.229e-6, 7.256e-4
-0.315, 2.152e-6, 7.256e-4
-0.325, 2.338e-6, 7.257e-4
-0.335, 2.369e-6, 7.257e-4
-0.345, 2.553e-6, 7.258e-4
-0.355, 2.645e-6, 7.258e-4
-0.365, 2.645e-6, 7.259e-4
-0.375, 2.645e-6, 7.259e-4
-0.385, 2.645e-6, 7.260e-4
-0.395, 2.645e-6, 7.260e-4
-0.405, 2.645e-6, 7.261e-4
-0.415, 2.645e-6, 7.261e-4
-0.425, 2.645e-6, 7.262e-4
-0.435, 2.645e-6, 7.262e-4
-0.445, 2.645e-6, 7.263e-4
-0.455, 2.645e-6, 7.263e-4
-0.465, 2.645e-6, 7.264e-4
-0.475, 2.614e-6, 7.264e-4
-0.485, 2.523e-6, 7.265e-4
-0.495, 2.492e-6, 7.265e-4
-0.505, 2.399e-6, 7.266e-4
-0.515, 2.338e-6, 7.266e-4
-0.525, 2.399e-6, 7.267e-4
-0.535, 2.338e-6, 7.267e-4
-0.545, 2.338e-6, 7.268e-4
-0.555, 2.338e-6, 7.268e-4
-0.565, 2.306e-6, 7.269e-4
-0.575, 2.338e-6, 7.269e-4
-0.585, 2.245e-6, 7.270e-4
-0.595, 2.306e-6, 7.270e-4
-0.605, 2.306e-6, 7.271e-4
-0.615, 2.338e-6, 7.271e-4
-0.625, 2.338e-6, 7.272e-4
-0.635, 2.338e-6, 7.272e-4
-0.645, 2.338e-6, 7.272e-4
-0.655, 2.338e-6, 7.273e-4
-0.665, 2.338e-6, 7.273e-4
-0.675, 2.338e-6, 7.274e-4
-0.685, 2.338e-6, 7.274e-4
-0.695, 2.338e-6, 7.275e-4
-0.705, 2.184e-6, 7.275e-4
-0.715, 2.061e-6, 7.276e-4
-0.725, 2.030e-6, 7.276e-4
-0.735, 1.998e-6, 7.276e-4
-0.745, 1.937e-6, 7.277e-4
-0.755, 1.845e-6, 7.277e-4
-0.765, 1.907e-6, 7.278e-4
-0.775, 1.815e-6, 7.278e-4
-0.785, 1.753e-6, 7.278e-4
-0.795, 1.722e-6, 7.279e-4
-0.805, 1.783e-6, 7.279e-4
-0.815, 1.783e-6, 7.279e-4
-0.825, 1.815e-6, 7.280e-4
-0.835, 1.937e-6, 7.280e-4
-0.845, 1.968e-6, 7.281e-4
-0.855, 1.937e-6, 7.281e-4
-0.865, 1.998e-6, 7.281e-4
-0.875, 2.030e-6, 7.282e-4
-0.885, 1.968e-6, 7.282e-4
-0.895, 2.030e-6, 7.283e-4
-0.905, 2.030e-6, 7.283e-4
-0.915, 2.030e-6, 7.283e-4
-0.925, 2.030e-6, 7.284e-4
-0.935, 2.030e-6, 7.284e-4
-0.945, 2.030e-6, 7.285e-4
-0.955, 2.030e-6, 7.285e-4
-0.965, 2.061e-6, 7.285e-4
-0.975, 2.061e-6, 7.286e-4
-0.985, 2.122e-6, 7.286e-4
-0.995, 2.184e-6, 7.287e-4
-1.005, 2.276e-6, 7.287e-4
-1.015, 2.306e-6, 7.288e-4
-1.025, 2.338e-6, 7.288e-4
-1.035, 2.338e-6, 7.288e-4
-1.045, 2.338e-6, 7.289e-4
-1.055, 2.460e-6, 7.289e-4
-1.065, 2.645e-6, 7.290e-4
-1.075, 2.707e-6, 7.291e-4
-1.085, 2.922e-6, 7.291e-4
-1.095, 2.953e-6, 7.292e-4
-1.105, 3.200e-6, 7.292e-4
-1.115, 3.415e-6, 7.293e-4
-1.125, 3.630e-6, 7.294e-4
-1.135, 3.846e-6, 7.294e-4
-1.145, 3.999e-6, 7.295e-4
-1.155, 3.999e-6, 7.296e-4
-1.165, 3.999e-6, 7.297e-4
-1.175, 3.877e-6, 7.298e-4
-1.185, 3.815e-6, 7.298e-4
-1.195, 3.600e-6, 7.299e-4
-1.205, 3.538e-6, 7.300e-4
-1.215, 3.415e-6, 7.301e-4
-1.225, 3.322e-6, 7.301e-4
-1.235, 3.261e-6, 7.302e-4
-1.245, 3.261e-6, 7.303e-4
-1.255, 3.261e-6, 7.303e-4
-1.265, 3.261e-6, 7.304e-4
-1.275, 3.292e-6, 7.304e-4
-1.285, 3.354e-6, 7.305e-4
-1.295, 3.415e-6, 7.306e-4
-1.305, 3.415e-6, 7.307e-4
-1.315, 3.569e-6, 7.307e-4
-1.325, 3.569e-6, 7.308e-4
-1.335, 3.600e-6, 7.309e-4
-1.345, 3.877e-6, 7.309e-4
-1.355, 3.969e-6, 7.310e-4
-1.365, 4.246e-6, 7.311e-4
-1.375, 4.585e-6, 7.312e-4
-1.385, 4.893e-6, 7.313e-4
-1.395, 5.385e-6, 7.314e-4
-1.405, 5.970e-6, 7.315e-4
-1.415, 6.493e-6, 7.317e-4
-1.425, 7.263e-6, 7.318e-4
-1.435, 8.217e-6, 7.320e-4
-1.445, 9.295e-6, 7.322e-4
-1.455, 1.059e-5, 7.324e-4
-1.465, 1.207e-5, 7.326e-4
-1.475, 1.370e-5, 7.329e-4
-1.485, 1.570e-5, 7.332e-4
-1.495, 1.798e-5, 7.336e-4
-1.505, 2.053e-5, 7.340e-4
-1.515, 2.349e-5, 7.344e-4
-1.525, 2.687e-5, 7.350e-4
-1.535, 3.078e-5, 7.356e-4
-1.545, 3.518e-5, 7.363e-4
-1.555, 4.023e-5, 7.371e-4
-1.565, 4.605e-5, 7.380e-4
-1.575, 5.261e-5, 7.391e-4
-1.585, 6.000e-5, 7.403e-4
-1.595, 6.837e-5, 7.416e-4
-1.595, 6.671e-5, 7.430e-4
-1.585, 5.679e-5, 7.441e-4
-1.575, 4.848e-5, 7.451e-4
-1.565, 4.134e-5, 7.459e-4
-1.555, 3.540e-5, 7.466e-4
-1.545, 3.014e-5, 7.472e-4
-1.535, 2.567e-5, 7.477e-4
-1.525, 2.189e-5, 7.482e-4
-1.515, 1.853e-5, 7.485e-4
-1.505, 1.576e-5, 7.488e-4
-1.495, 1.333e-5, 7.491e-4
-1.485, 1.126e-5, 7.493e-4
-1.475, 9.479e-6, 7.495e-4
-1.465, 7.971e-6, 7.497e-4
-1.455, 6.616e-6, 7.498e-4
-1.445, 5.477e-6, 7.499e-4
-1.435, 4.492e-6, 7.500e-4
-1.425, 3.630e-6, 7.501e-4
-1.415, 2.922e-6, 7.502e-4
-1.405, 2.306e-6, 7.502e-4
-1.395, 1.845e-6, 7.502e-4
-1.385, 1.414e-6, 7.503e-4
-1.375, 1.014e-6, 7.503e-4
-1.365, 7.371e-7, 7.503e-4
-1.355, 4.906e-7, 7.503e-4
-1.345, 2.441e-7, 7.503e-4
-1.335, 1.827e-7, 7.503e-4
-1.325, -3.251e-8, 7.503e-4
-1.315, -1.251e-7, 7.503e-4
-1.305, -1.564e-7, 7.503e-4
-1.295, -2.478e-7, 7.503e-4
-1.285, -4.017e-7, 7.503e-4
-1.275, -4.329e-7, 7.503e-4
-1.265, -4.329e-7, 7.503e-4
-1.255, -4.642e-7, 7.503e-4
-1.245, -5.255e-7, 7.503e-4
-1.235, -7.095e-7, 7.502e-4
-1.225, -7.095e-7, 7.502e-4
-1.215, -7.408e-7, 7.502e-4
-1.205, -7.408e-7, 7.502e-4
-1.195, -7.408e-7, 7.502e-4
-1.185, -8.334e-7, 7.502e-4
-1.175, -9.260e-7, 7.502e-4
-1.165, -1.049e-6, 7.501e-4
-1.155, -9.873e-7, 7.501e-4
-1.145, -1.049e-6, 7.501e-4
-1.135, -1.049e-6, 7.501e-4
-1.125, -1.049e-6, 7.500e-4
-1.115, -1.049e-6, 7.500e-4
-1.105, -1.049e-6, 7.500e-4
-1.095, -1.017e-6, 7.500e-4
-1.085, -1.049e-6, 7.500e-4
-1.075, -1.049e-6, 7.499e-4
-1.065, -1.049e-6, 7.499e-4
-1.055, -1.017e-6, 7.499e-4
-1.045, -1.049e-6, 7.499e-4
-1.035, -1.049e-6, 7.499e-4
-1.025, -1.049e-6, 7.498e-4
-1.015, -1.049e-6, 7.498e-4
-1.005, -1.049e-6, 7.498e-4
-0.995, -1.080e-6, 7.498e-4
-0.985, -1.049e-6, 7.498e-4
-0.975, -1.049e-6, 7.497e-4
-0.965, -1.049e-6, 7.497e-4
-0.955, -1.049e-6, 7.497e-4
-0.945, -1.049e-6, 7.497e-4
-0.935, -1.049e-6, 7.496e-4
-0.925, -1.049e-6, 7.496e-4
-0.915, -1.110e-6, 7.496e-4
-0.905, -1.141e-6, 7.496e-4
-0.895, -1.234e-6, 7.496e-4
-0.885, -1.234e-6, 7.495e-4
-0.875, -1.295e-6, 7.495e-4
-0.865, -1.356e-6, 7.495e-4
-0.855, -1.356e-6, 7.495e-4
-0.845, -1.325e-6, 7.494e-4
-0.835, -1.325e-6, 7.494e-4
-0.825, -1.356e-6, 7.494e-4
-0.815, -1.325e-6, 7.493e-4
-0.805, -1.356e-6, 7.493e-4
-0.795, -1.356e-6, 7.493e-4
-0.785, -1.356e-6, 7.493e-4
-0.775, -1.356e-6, 7.492e-4
-0.765, -1.356e-6, 7.492e-4
-0.755, -1.356e-6, 7.492e-4
-0.745, -1.356e-6, 7.492e-4
-0.735, -1.356e-6, 7.491e-4
-0.725, -1.356e-6, 7.491e-4
-0.715, -1.388e-6, 7.491e-4
-0.705, -1.572e-6, 7.490e-4
-0.695, -1.542e-6, 7.490e-4
-0.685, -1.664e-6, 7.490e-4
-0.675, -1.664e-6, 7.489e-4
-0.665, -1.664e-6, 7.489e-4
-0.655, -1.664e-6, 7.489e-4
-0.645, -1.696e-6, 7.488e-4
-0.635, -1.726e-6, 7.488e-4
-0.625, -1.726e-6, 7.488e-4
-0.615, -1.726e-6, 7.487e-4
-0.605, -1.787e-6, 7.487e-4
-0.595, -1.849e-6, 7.487e-4
-0.585, -1.911e-6, 7.486e-4
-0.575, -1.941e-6, 7.486e-4
-0.565, -1.972e-6, 7.486e-4
-0.555, -1.972e-6, 7.485e-4
-0.545, -1.972e-6, 7.485e-4
-0.535, -2.095e-6, 7.484e-4
-0.525, -2.187e-6, 7.484e-4
-0.515, -2.280e-6, 7.483e-4
-0.505, -2.280e-6, 7.483e-4
-0.495, -2.280e-6, 7.483e-4
-0.485, -2.341e-6, 7.482e-4
-0.475, -2.434e-6, 7.482e-4
-0.465, -2.588e-6, 7.481e-4
-0.455, -2.557e-6, 7.481e-4
-0.445, -2.588e-6, 7.480e-4
-0.435, -2.588e-6, 7.480e-4
-0.425, -2.773e-6, 7.479e-4
-0.415, -2.864e-6, 7.478e-4
-0.405, -2.896e-6, 7.478e-4
-0.395, -2.896e-6, 7.477e-4
-0.385, -2.896e-6, 7.477e-4
-0.375, -3.050e-6, 7.476e-4
-0.365, -3.142e-6, 7.475e-4
-0.355, -3.203e-6, 7.475e-4
-0.345, -3.203e-6, 7.474e-4
-0.335, -3.235e-6, 7.473e-4
-0.325, -3.357e-6, 7.473e-4
-0.315, -3.480e-6, 7.472e-4
-0.305, -3.511e-6, 7.471e-4
-0.305, 1.229e-6, 7.472e-4
-0.315, 2.152e-6, 7.472e-4
-0.325, 2.369e-6, 7.473e-4
-0.335, 2.430e-6, 7.473e-4
-0.345, 2.584e-6, 7.474e-4
-0.355, 2.614e-6, 7.474e-4
-0.365, 2.645e-6, 7.475e-4
-0.375, 2.645e-6, 7.475e-4
-0.385, 2.645e-6, 7.476e-4
-0.395, 2.645e-6, 7.476e-4
-0.405, 2.677e-6, 7.477e-4
-0.415, 2.645e-6, 7.477e-4
-0.425, 2.645e-6, 7.478e-4
-0.435, 2.645e-6, 7.478e-4
-0.445, 2.645e-6, 7.479e-4
-0.455, 2.645e-6, 7.479e-4
-0.465, 2.614e-6, 7.480e-4
-0.475, 2.645e-6, 7.480e-4
-0.485, 2.460e-6, 7.481e-4
-0.495, 2.492e-6, 7.481e-4
-0.505, 2.399e-6, 7.482e-4
-0.515, 2.338e-6, 7.482e-4
-0.525, 2.369e-6, 7.483e-4
-0.535, 2.338e-6, 7.483e-4
-0.545, 2.338e-6, 7.484e-4
-0.555, 2.306e-6, 7.484e-4
-0.565, 2.338e-6, 7.485e-4
-0.575, 2.276e-6, 7.485e-4
-0.585, 2.306e-6, 7.486e-4
-0.595, 2.184e-6, 7.486e-4
-0.605, 2.215e-6, 7.486e-4
-0.615, 2.306e-6, 7.487e-4
-0.625, 2.338e-6, 7.487e-4
-0.635, 2.338e-6, 7.488e-4
-0.645, 2.338e-6, 7.488e-4
-0.655, 2.338e-6, 7.489e-4
-0.665, 2.338e-6, 7.489e-4
-0.675, 2.338e-6, 7.490e-4
-0.685, 2.338e-6, 7.490e-4
-0.695, 2.306e-6, 7.491e-4
-0.705, 2.152e-6, 7.491e-4
-0.715, 2.030e-6, 7.492e-4
-0.725, 2.030e-6, 7.492e-4
-0.735, 1.998e-6, 7.492e-4
-0.745, 1.907e-6, 7.493e-4
-0.755, 1.845e-6, 7.493e-4
-0.765, 1.783e-6, 7.493e-4
-0.775, 1.845e-6, 7.494e-4
-0.785, 1.722e-6, 7.494e-4
-0.795, 1.783e-6, 7.495e-4
-0.805, 1.753e-6, 7.495e-4
-0.815, 1.815e-6, 7.495e-4
-0.825, 1.876e-6, 7.496e-4
-0.835, 1.876e-6, 7.496e-4
-0.845, 1.876e-6, 7.496e-4
-0.855, 1.907e-6, 7.497e-4
-0.865, 2.030e-6, 7.497e-4
-0.875, 2.030e-6, 7.498e-4
-0.885, 2.030e-6, 7.498e-4
-0.895, 2.030e-6, 7.498e-4
-0.905, 2.030e-6, 7.499e-4
-0.915, 2.030e-6, 7.499e-4
-0.925, 2.030e-6, 7.500e-4
-0.935, 2.030e-6, 7.500e-4
-0.945, 2.030e-6, 7.500e-4
-0.955, 2.030e-6, 7.501e-4
-0.965, 2.030e-6, 7.501e-4
-0.975, 2.091e-6, 7.502e-4
-0.985, 2.091e-6, 7.502e-4
-0.995, 2.122e-6, 7.502e-4
-1.005, 2.245e-6, 7.503e-4
-1.015, 2.276e-6, 7.503e-4
-1.025, 2.306e-6, 7.504e-4
-1.035, 2.338e-6, 7.504e-4
-1.045, 2.369e-6, 7.505e-4
-1.055, 2.430e-6, 7.505e-4
-1.065, 2.645e-6, 7.506e-4
-1.075, 2.707e-6, 7.506e-4
-1.085, 2.831e-6, 7.507e-4
-1.095, 2.953e-6, 7.507e-4
-1.105, 3.200e-6, 7.508e-4
-1.115, 3.322e-6, 7.509e-4
-1.125, 3.600e-6, 7.509e-4
-1.135, 3.815e-6, 7.510e-4
-1.145, 3.877e-6, 7.511e-4
-1.155, 3.938e-6, 7.512e-4
-1.165, 3.908e-6, 7.513e-4
-1.175, 3.877e-6, 7.513e-4
-1.185, 3.754e-6, 7.514e-4
-1.195, 3.569e-6, 7.515e-4
-1.205, 3.508e-6, 7.516e-4
-1.215, 3.322e-6, 7.516e-4
-1.225, 3.292e-6, 7.517e-4
-1.235, 3.261e-6, 7.518e-4
-1.245, 3.261e-6, 7.518e-4
-1.255, 3.261e-6, 7.519e-4
-1.265, 3.261e-6, 7.519e-4
-1.275, 3.261e-6, 7.520e-4
-1.285, 3.261e-6, 7.521e-4
-1.295, 3.261e-6, 7.521e-4
-1.305, 3.508e-6, 7.522e-4
-1.315, 3.476e-6, 7.523e-4
-1.325, 3.569e-6, 7.524e-4
-1.335, 3.600e-6, 7.524e-4
-1.345, 3.846e-6, 7.525e-4
-1.355, 3.938e-6, 7.526e-4
-1.365, 4.185e-6, 7.527e-4
-1.375, 4.554e-6, 7.528e-4
-1.385, 4.893e-6, 7.529e-4
-1.395, 5.355e-6, 7.530e-4
-1.405, 5.846e-6, 7.531e-4
-1.415, 6.462e-6, 7.532e-4
-1.425, 7.232e-6, 7.534e-4
-1.435, 8.186e-6, 7.535e-4
-1.445, 9.203e-6, 7.537e-4
-1.455, 1.053e-5, 7.539e-4
-1.465, 1.203e-5, 7.542e-4
-1.475, 1.363e-5, 7.544e-4
-1.485, 1.570e-5, 7.547e-4
-1.495, 1.788e-5, 7.551e-4
-1.505, 2.047e-5, 7.555e-4
-1.515, 2.342e-5, 7.560e-4
-1.525, 2.669e-5, 7.565e-4
-1.535, 3.066e-5, 7.571e-4
-1.545, 3.509e-5, 7.578e-4
-1.555, 4.005e-5, 7.586e-4
-1.565, 4.574e-5, 7.595e-4
-1.575, 5.236e-5, 7.606e-4
-1.585, 5.975e-5, 7.618e-4
-1.595, 6.812e-5, 7.631e-4
-1.595, 6.640e-5, 7.645e-4
-1.585, 5.652e-5, 7.656e-4
-1.575, 4.827e-5, 7.666e-4
-1.565, 4.122e-5, 7.674e-4
-1.555, 3.518e-5, 7.681e-4
-1.545, 3.001e-5, 7.687e-4
-1.535, 2.555e-5, 7.692e-4
-1.525, 2.179e-5, 7.696e-4
-1.515, 1.850e-5, 7.700e-4
-1.505, 1.570e-5, 7.703e-4
-1.495, 1.327e-5, 7.706e-4
-1.485, 1.120e-5, 7.708e-4
-1.475, 9.479e-6, 7.710e-4
-1.465, 7.879e-6, 7.712e-4
-1.455, 6.555e-6, 7.713e-4
-1.445, 5.447e-6, 7.714e-4
-1.435, 4.431e-6, 7.715e-4
-1.425, 3.662e-6, 7.716e-4
-1.415, 2.892e-6, 7.716e-4
-1.405, 2.306e-6, 7.717e-4
-1.395, 1.815e-6, 7.717e-4
-1.385, 1.445e-6, 7.717e-4
-1.375, 1.045e-6, 7.718e-4
-1.365, 7.058e-7, 7.718e-4
-1.355, 4.906e-7, 7.718e-4
-1.345, 2.441e-7, 7.718e-4
-1.335, 1.515e-7, 7.718e-4
-1.325, 2.881e-8, 7.718e-4
-1.315, -1.251e-7, 7.718e-4
-1.305, -1.864e-7, 7.718e-4
-1.295, -3.103e-7, 7.718e-4
-1.285, -4.017e-7, 7.718e-4
-1.275, -4.329e-7, 7.718e-4
-1.265, -4.329e-7, 7.717e-4
-1.255, -4.943e-7, 7.717e-4
-1.245, -5.869e-7, 7.717e-4
-1.235, -6.482e-7, 7.717e-4
-1.225, -7.408e-7, 7.717e-4
-1.215, -7.408e-7, 7.717e-4
-1.205, -7.408e-7, 7.717e-4
-1.195, -7.408e-7, 7.717e-4
-1.185, -8.021e-7, 7.716e-4
-1.175, -9.260e-7, 7.716e-4
-1.165, -9.560e-7, 7.716e-4
-1.155, -1.049e-6, 7.716e-4
-1.145, -1.017e-6, 7.716e-4
-1.135, -1.049e-6, 7.715e-4
-1.125, -1.049e-6, 7.715e-4
-1.115, -1.049e-6, 7.715e-4
-1.105, -1.049e-6, 7.715e-4
-1.095, -1.049e-6, 7.715e-4
-1.085, -1.049e-6, 7.714e-4
-1.075, -1.049e-6, 7.714e-4
-1.065, -1.049e-6, 7.714e-4
-1.055, -1.049e-6, 7.714e-4
-1.045, -1.049e-6, 7.714e-4
-1.035, -1.049e-6, 7.713e-4
-1.025, -1.049e-6, 7.713e-4
-1.015, -1.049e-6, 7.713e-4
-1.005, -1.049e-6, 7.713e-4
-0.995, -1.049e-6, 7.712e-4
-0.985, -1.049e-6, 7.712e-4
-0.975, -1.049e-6, 7.712e-4
-0.965, -1.049e-6, 7.712e-4
-0.955, -1.049e-6, 7.712e-4
-0.945, -1.080e-6, 7.711e-4
-0.935, -1.049e-6, 7.711e-4
-0.925, -1.080e-6, 7.711e-4
-0.915, -1.049e-6, 7.711e-4
-0.905, -1.171e-6, 7.711e-4
-0.895, -1.141e-6, 7.710e-4
-0.885, -1.203e-6, 7.710e-4
-0.875, -1.264e-6, 7.710e-4
-0.865, -1.264e-6, 7.710e-4
-0.855, -1.264e-6, 7.709e-4
-0.845, -1.325e-6, 7.709e-4
-0.835, -1.356e-6, 7.709e-4
-0.825, -1.264e-6, 7.709e-4
-0.815, -1.356e-6, 7.708e-4
-0.805, -1.325e-6, 7.708e-4
-0.795, -1.325e-6, 7.708e-4
-0.785, -1.356e-6, 7.707e-4
-0.775, -1.356e-6, 7.707e-4
-0.765, -1.356e-6, 7.707e-4
-0.755, -1.356e-6, 7.707e-4
-0.745, -1.388e-6, 7.706e-4
-0.735, -1.356e-6, 7.706e-4
-0.725, -1.356e-6, 7.706e-4
-0.715, -1.388e-6, 7.706e-4
-0.705, -1.418e-6, 7.705e-4
-0.695, -1.542e-6, 7.705e-4
-0.685, -1.633e-6, 7.705e-4
-0.675, -1.603e-6, 7.704e-4
-0.665, -1.664e-6, 7.704e-4
-0.655, -1.664e-6, 7.704e-4
-0.645, -1.664e-6, 7.703e-4
-0.635, -1.664e-6, 7.703e-4
-0.625, -1.664e-6, 7.703e-4
-0.615, -1.726e-6, 7.702e-4
-0.605, -1.787e-6, 7.702e-4
-0.595, -1.880e-6, 7.702e-4
-0.585, -1.941e-6, 7.701e-4
-0.575, -1.972e-6, 7.701e-4
-0.565, -1.972e-6, 7.700e-4
-0.555, -1.972e-6, 7.700e-4
-0.545, -1.972e-6, 7.700e-4
-0.535, -2.003e-6, 7.699e-4
-0.525, -2.187e-6, 7.699e-4
-0.515, -2.219e-6, 7.698e-4
-0.505, -2.280e-6, 7.698e-4
-0.495, -2.280e-6, 7.697e-4
-0.485, -2.280e-6, 7.697e-4
-0.475, -2.403e-6, 7.696e-4
-0.465, -2.495e-6, 7.696e-4
-0.455, -2.588e-6, 7.695e-4
-0.445, -2.588e-6, 7.695e-4
-0.435, -2.619e-6, 7.694e-4
-0.425, -2.742e-6, 7.694e-4
-0.415, -2.773e-6, 7.693e-4
-0.405, -2.896e-6, 7.693e-4
-0.395, -2.896e-6, 7.692e-4
-0.385, -2.927e-6, 7.692e-4
-0.375, -3.018e-6, 7.691e-4
-0.365, -3.111e-6, 7.690e-4
-0.355, -3.203e-6, 7.690e-4
-0.345, -3.203e-6, 7.689e-4
-0.335, -3.203e-6, 7.688e-4
-0.325, -3.265e-6, 7.688e-4
-0.315, -3.480e-6, 7.687e-4
-0.305, -3.480e-6, 7.686e-4
-0.305, 1.229e-6, 7.687e-4
-0.315, 2.184e-6, 7.687e-4
-0.325, 2.338e-6, 7.688e-4
-0.335, 2.492e-6, 7.688e-4
-0.345, 2.584e-6, 7.689e-4
-0.355, 2.645e-6, 7.689e-4
-0.365, 2.645e-6, 7.690e-4
-0.375, 2.645e-6, 7.690e-4
-0.385, 2.645e-6, 7.691e-4
-0.395, 2.645e-6, 7.691e-4
-0.405, 2.645e-6, 7.692e-4
-0.415, 2.645e-6, 7.692e-4
-0.425, 2.645e-6, 7.693e-4
-0.435, 2.645e-6, 7.693e-4
-0.445, 2.645e-6, 7.694e-4
-0.455, 2.645e-6, 7.694e-4
-0.465, 2.645e-6, 7.695e-4
-0.475, 2.584e-6, 7.695e-4
-0.485, 2.614e-6, 7.696e-4
-0.495, 2.553e-6, 7.696e-4
-0.505, 2.492e-6, 7.697e-4
-0.515, 2.369e-6, 7.697e-4
-0.525, 2.338e-6, 7.698e-4
-0.535, 2.338e-6, 7.698e-4
-0.545, 2.338e-6, 7.699e-4
-0.555, 2.306e-6, 7.699e-4
-0.565, 2.276e-6, 7.700e-4
-0.575, 2.184e-6, 7.700e-4
-0.585, 2.184e-6, 7.701e-4
-0.595, 2.152e-6, 7.701e-4
-0.605, 2.215e-6, 7.701e-4
-0.615, 2.245e-6, 7.702e-4
-0.625, 2.306e-6, 7.702e-4
-0.635, 2.338e-6, 7.703e-4
-0.645, 2.338e-6, 7.703e-4
-0.655, 2.338e-6, 7.704e-4
-0.665, 2.338e-6, 7.704e-4
-0.675, 2.338e-6, 7.705e-4
-0.685, 2.338e-6, 7.705e-4
-0.695, 2.276e-6, 7.706e-4
-0.705, 2.122e-6, 7.706e-4
-0.715, 2.030e-6, 7.706e-4
-0.725, 2.030e-6, 7.707e-4
-0.735, 1.968e-6, 7.707e-4
-0.745, 1.815e-6, 7.708e-4
-0.755, 1.845e-6, 7.708e-4
-0.765, 1.845e-6, 7.708e-4
-0.775, 1.815e-6, 7.709e-4
-0.785, 1.753e-6, 7.709e-4
-0.795, 1.722e-6, 7.709e-4
-0.805, 1.815e-6, 7.710e-4
-0.815, 1.753e-6, 7.710e-4
-0.825, 1.845e-6, 7.710e-4
-0.835, 1.815e-6, 7.711e-4
-0.845, 1.937e-6, 7.711e-4
-0.855, 1.907e-6, 7.712e-4
-0.865, 1.937e-6, 7.712e-4
-0.875, 1.968e-6, 7.712e-4
-0.885, 1.998e-6, 7.713e-4
-0.895, 2.030e-6, 7.713e-4
-0.905, 2.030e-6, 7.714e-4
-0.915, 2.030e-6, 7.714e-4
-0.925, 2.030e-6, 7.714e-4
-0.935, 2.030e-6, 7.715e-4
-0.945, 2.030e-6, 7.715e-4
-0.955, 2.030e-6, 7.716e-4
-0.965, 2.030e-6, 7.716e-4
-0.975, 2.030e-6, 7.716e-4
-0.985, 2.061e-6, 7.717e-4
-0.995, 2.152e-6, 7.717e-4
-1.005, 2.152e-6, 7.718e-4
-1.015, 2.276e-6, 7.718e-4
-1.025, 2.306e-6, 7.719e-4
-1.035, 2.338e-6, 7.719e-4
-1.045, 2.338e-6, 7.720e-4
-1.055, 2.399e-6, 7.720e-4
-1.065, 2.553e-6, 7.721e-4
-1.075, 2.645e-6, 7.721e-4
-1.085, 2.799e-6, 7.722e-4
-1.095, 2.953e-6, 7.722e-4
-1.105, 3.200e-6, 7.723e-4
-1.115, 3.322e-6, 7.724e-4
-1.125, 3.569e-6, 7.724e-4
-1.135, 3.692e-6, 7.725e-4
-1.145, 3.877e-6, 7.726e-4
-1.155, 3.877e-6, 7.727e-4
-1.165, 3.877e-6, 7.727e-4
-1.175, 3.877e-6, 7.728e-4
-1.185, 3.600e-6, 7.729e-4
-1.195, 3.569e-6, 7.730e-4
-1.205, 3.446e-6, 7.730e-4
-1.215, 3.322e-6, 7.731e-4
-1.225, 3.261e-6, 7.732e-4
-1.235, 3.261e-6, 7.732e-4
-1.245, 3.261e-6, 7.733e-4
-1.255, 3.261e-6, 7.734e-4
-1.265, 3.261e-6, 7.734e-4
-1.275, 3.261e-6, 7.735e-4
-1.285, 3.292e-6, 7.735e-4
-1.295, 3.292e-6, 7.736e-4
-1.305, 3.415e-6, 7.737e-4
-1.315, 3.476e-6, 7.738e-4
-1.325, 3.569e-6, 7.738e-4
-1.335, 3.630e-6, 7.739e-4
-1.345, 3.784e-6, 7.740e-4
-1.355, 3.908e-6, 7.740e-4
-1.365, 4.185e-6, 7.741e-4
-1.375, 4.554e-6, 7.742e-4
-1.385, 4.893e-6, 7.743e-4
-1.395, 5.262e-6, 7.744e-4
-1.405, 5.846e-6, 7.745e-4
-1.415, 6.371e-6, 7.747e-4
-1.425, 7.263e-6, 7.748e-4
-1.435, 8.156e-6, 7.750e-4
-1.445, 9.264e-6, 7.752e-4
-1.455, 1.050e-5, 7.754e-4
-1.465, 1.188e-5, 7.756e-4
-1.475, 1.360e-5, 7.759e-4
-1.485, 1.561e-5, 7.762e-4
-1.495, 1.782e-5, 7.766e-4
-1.505, 2.038e-5, 7.770e-4
-1.515, 2.339e-5, 7.774e-4
-1.525, 2.656e-5, 7.780e-4
-1.535, 3.050e-5, 7.786e-4
-1.545, 3.484e-5, 7.793e-4
-1.555, 3.989e-5, 7.801e-4
-1.565, 4.568e-5, 7.810e-4
-1.575, 5.211e-5, 7.820e-4
-1.585, 5.953e-5, 7.832e-4
-1.595, 6.781e-5, 7.846e-4
-1.595, 6.615e-5, 7.859e-4
-1.585, 5.636e-5, 7.870e-4
-1.575, 4.808e-5, 7.880e-4
-1.565, 4.106e-5, 7.888e-4
-1.555, 3.506e-5, 7.895e-4
-1.545, 2.992e-5, 7.901e-4
-1.535, 2.546e-5, 7.906e-4
-1.525, 2.167e-5, 7.910e-4
-1.515, 1.847e-5, 7.914e-4
-1.505, 1.564e-5, 7.917e-4
-1.495, 1.324e-5, 7.920e-4
-1.485, 1.117e-5, 7.922e-4
-1.475, 9.387e-6, 7.924e-4
-1.465, 7.879e-6, 7.926e-4
-1.455, 6.525e-6, 7.927e-4
-1.445, 5.447e-6, 7.928e-4
-1.435, 4.461e-6, 7.929e-4
-1.425, 3.569e-6, 7.930e-4
-1.415, 2.892e-6, 7.930e-4
-1.405, 2.338e-6, 7.931e-4
-1.395, 1.845e-6, 7.931e-4
-1.385, 1.353e-6, 7.931e-4
-1.375, 1.045e-6, 7.931e-4
-1.365, 7.371e-7, 7.932e-4
-1.355, 4.906e-7, 7.932e-4
-1.345, 3.054e-7, 7.932e-4
-1.335, 1.515e-7, 7.932e-4
-1.325, -6.378e-8, 7.932e-4
-1.315, -1.251e-7, 7.932e-4
-1.305, -1.564e-7, 7.932e-4
-1.295, -4.017e-7, 7.932e-4
-1.285, -4.329e-7, 7.932e-4
-1.275, -4.329e-7, 7.931e-4
-1.265, -4.329e-7, 7.931e-4
-1.255, -4.943e-7, 7.931e-4
-1.245, -5.556e-7, 7.931e-4
-1.235, -6.482e-7, 7.931e-4
-1.225, -7.408e-7, 7.931e-4
-1.215, -7.095e-7, 7.931e-4
-1.205, -7.408e-7, 7.931e-4
-1.195, -7.408e-7, 7.930e-4
-1.185, -8.021e-7, 7.930e-4
-1.175, -9.873e-7, 7.930e-4
-1.165, -9.873e-7, 7.930e-4
-1.155, -9.873e-7, 7.930e-4
-1.145, -1.017e-6, 7.930e-4
-1.135, -1.017e-6, 7.929e-4
-1.125, -1.049e-6, 7.929e-4
-1.115, -1.049e-6, 7.929e-4
-1.105, -1.049e-6, 7.929e-4
-1.095, -1.049e-6, 7.928e-4
-1.085, -1.049e-6, 7.928e-4
-1.075, -1.049e-6, 7.928e-4
-1.065, -1.049e-6, 7.928e-4
-1.055, -1.049e-6, 7.928e-4
-1.045, -1.049e-6, 7.927e-4
-1.035, -1.049e-6, 7.927e-4
-1.025, -1.049e-6, 7.927e-4
-1.015, -1.049e-6, 7.927e-4
-1.005, -1.049e-6, 7.927e-4
-0.995, -1.049e-6, 7.926e-4
-0.985, -1.049e-6, 7.926e-4
-0.975, -1.049e-6, 7.926e-4
-0.965, -1.080e-6, 7.926e-4
-0.955, -1.049e-6, 7.926e-4
-0.945, -1.049e-6, 7.925e-4
-0.935, -1.049e-6, 7.925e-4
-0.925, -1.080e-6, 7.925e-4
-0.915, -1.049e-6, 7.925e-4
-0.905, -1.080e-6, 7.924e-4
-0.895, -1.171e-6, 7.924e-4
-0.885, -1.203e-6, 7.924e-4
-0.875, -1.203e-6, 7.924e-4
-0.865, -1.264e-6, 7.924e-4
-0.855, -1.264e-6, 7.923e-4
-0.845, -1.234e-6, 7.923e-4
-0.835, -1.325e-6, 7.923e-4
-0.825, -1.356e-6, 7.922e-4
-0.815, -1.356e-6, 7.922e-4
-0.805, -1.356e-6, 7.922e-4
-0.795, -1.356e-6, 7.922e-4
-0.785, -1.356e-6, 7.921e-4
-0.775, -1.356e-6, 7.921e-4
-0.765, -1.356e-6, 7.921e-4
-0.755, -1.356e-6, 7.921e-4
-0.745, -1.356e-6, 7.920e-4
-0.735, -1.356e-6, 7.920e-4
-0.725, -1.356e-6, 7.920e-4
-0.715, -1.388e-6, 7.919e-4
-0.705, -1.418e-6, 7.919e-4
-0.695, -1.510e-6, 7.919e-4
-0.685, -1.542e-6, 7.919e-4
-0.675, -1.603e-6, 7.918e-4
-0.665, -1.664e-6, 7.918e-4
-0.655, -1.664e-6, 7.918e-4
-0.645, -1.664e-6, 7.917e-4
-0.635, -1.664e-6, 7.917e-4
-0.625, -1.696e-6, 7.917e-4
-0.615, -1.757e-6, 7.916e-4
-0.605, -1.787e-6, 7.916e-4
-0.595, -1.818e-6, 7.916e-4
-0.585, -1.911e-6, 7.915e-4
-0.575, -1.911e-6, 7.915e-4
-0.565, -1.972e-6, 7.914e-4
-0.555, -1.972e-6, 7.914e-4
-0.545, -1.972e-6, 7.914e-4
-0.535, -2.065e-6, 7.913e-4
-0.525, -2.126e-6, 7.913e-4
-0.515, -2.219e-6, 7.912e-4
-0.505, -2.280e-6, 7.912e-4
-0.495, -2.280e-6, 7.911e-4
-0.485, -2.280e-6, 7.911e-4
-0.475, -2.403e-6, 7.910e-4
-0.465, -2.557e-6, 7.910e-4
-0.455, -2.588e-6, 7.909e-4
-0.445, -2.588e-6, 7.909e-4
-0.435, -2.588e-6, 7.908e-4
-0.425, -2.710e-6, 7.908e-4
-0.415, -2.803e-6, 7.907e-4
-0.405, -2.864e-6, 7.907e-4
-0.395, -2.927e-6, 7.906e-4
-0.385, -2.896e-6, 7.906e-4
-0.375, -2.988e-6, 7.905e-4
-0.365, -3.111e-6, 7.904e-4
-0.355, -3.172e-6, 7.904e-4
-0.345, -3.203e-6, 7.903e-4
-0.335, -3.203e-6, 7.902e-4
-0.325, -3.357e-6, 7.902e-4
-0.315, -3.357e-6, 7.901e-4
-0.305, -3.511e-6, 7.900e-4
-0.305, 1.199e-6, 7.901e-4
-0.315, 2.152e-6, 7.901e-4
-0.325, 2.338e-6, 7.901e-4
-0.335, 2.430e-6, 7.902e-4
-0.345, 2.614e-6, 7.903e-4
-0.355, 2.645e-6, 7.903e-4
-0.365, 2.645e-6, 7.904e-4
-0.375, 2.645e-6, 7.904e-4
-0.385, 2.645e-6, 7.905e-4
-0.395, 2.645e-6, 7.905e-4
-0.405, 2.645e-6, 7.906e-4
-0.415, 2.645e-6, 7.906e-4
-0.425, 2.645e-6, 7.907e-4
-0.435, 2.645e-6, 7.907e-4
-0.445, 2.645e-6, 7.908e-4
-0.455, 2.645e-6, 7.908e-4
-0.465, 2.645e-6, 7.909e-4
-0.475, 2.584e-6, 7.909e-4
-0.485, 2.614e-6, 7.910e-4
-0.495, 2.645e-6, 7.910e-4
-0.505, 2.369e-6, 7.911e-4
-0.515, 2.399e-6, 7.911e-4
-0.525, 2.369e-6, 7.912e-4
-0.535, 2.338e-6, 7.912e-4
-0.545, 2.338e-6, 7.913e-4
-0.555, 2.338e-6, 7.913e-4
-0.565, 2.306e-6, 7.914e-4
-0.575, 2.184e-6, 7.914e-4
-0.585, 2.152e-6, 7.915e-4
-0.595, 2.152e-6, 7.915e-4
-0.605, 2.152e-6, 7.915e-4
-0.615, 2.245e-6, 7.916e-4
-0.625, 2.306e-6, 7.916e-4
-0.635, 2.338e-6, 7.917e-4
-0.645, 2.338e-6, 7.917e-4
-0.655, 2.338e-6, 7.918e-4
-0.665, 2.338e-6, 7.918e-4
-0.675, 2.338e-6, 7.919e-4
-0.685, 2.338e-6, 7.919e-4
-0.695, 2.215e-6, 7.920e-4
-0.705, 2.061e-6, 7.920e-4
-0.715, 2.061e-6, 7.920e-4
-0.725, 2.030e-6, 7.921e-4
-0.735, 1.968e-6, 7.921e-4
-0.745, 1.937e-6, 7.922e-4
-0.755, 1.783e-6, 7.922e-4
-0.765, 1.722e-6, 7.922e-4
-0.775, 1.815e-6, 7.923e-4
-0.785, 1.722e-6, 7.923e-4
-0.795, 1.722e-6, 7.923e-4
-0.805, 1.783e-6, 7.924e-4
-0.815, 1.722e-6, 7.924e-4
-0.825, 1.815e-6, 7.924e-4
-0.835, 1.815e-6, 7.925e-4
-0.845, 1.753e-6, 7.925e-4
-0.855, 1.907e-6, 7.926e-4
-0.865, 1.937e-6, 7.926e-4
-0.875, 1.998e-6, 7.926e-4
-0.885, 1.998e-6, 7.927e-4
-0.895, 2.030e-6, 7.927e-4
-0.905, 2.030e-6, 7.928e-4
-0.915, 2.030e-6, 7.928e-4
-0.925, 2.030e-6, 7.928e-4
-0.935, 2.030e-6, 7.929e-4
-0.945, 2.030e-6, 7.929e-4
-0.955, 2.030e-6, 7.930e-4
-0.965, 2.030e-6, 7.930e-4
-0.975, 2.061e-6, 7.930e-4
-0.985, 2.061e-6, 7.931e-4
-0.995, 2.091e-6, 7.931e-4
-1.005, 2.215e-6, 7.932e-4
-1.015, 2.276e-6, 7.932e-4
-1.025, 2.338e-6, 7.933e-4
-1.035, 2.338e-6, 7.933e-4
-1.045, 2.338e-6, 7.934e-4
-1.055, 2.338e-6, 7.934e-4
-1.065, 2.553e-6, 7.934e-4
-1.075, 2.645e-6, 7.935e-4
-1.085, 2.707e-6, 7.936e-4
-1.095, 2.953e-6, 7.936e-4
-1.105, 3.015e-6, 7.937e-4
-1.115, 3.261e-6, 7.937e-4
-1.125, 3.476e-6, 7.938e-4
-1.135, 3.692e-6, 7.939e-4
-1.145, 3.784e-6, 7.940e-4
-1.155, 3.877e-6, 7.940e-4
-1.165, 3.877e-6, 7.941e-4
-1.175, 3.723e-6, 7.942e-4
-1.185, 3.630e-6, 7.943e-4
-1.195, 3.538e-6, 7.943e-4
-1.205, 3.322e-6, 7.944e-4
-1.215, 3.261e-6, 7.945e-4
-1.225, 3.261e-6, 7.945e-4
-1.235, 3.261e-6, 7.946e-4
-1.245, 3.261e-6, 7.947e-4
-1.255, 3.261e-6, 7.947e-4
-1.265, 3.261e-6, 7.948e-4
-1.275, 3.261e-6, 7.949e-4
-1.285, 3.261e-6, 7.949e-4
-1.295, 3.261e-6, 7.950e-4
-1.305, 3.322e-6, 7.951e-4
-1.315, 3.415e-6, 7.951e-4
-1.325, 3.538e-6, 7.952e-4
-1.335, 3.600e-6, 7.953e-4
-1.345, 3.692e-6, 7.953e-4
-1.355, 3.908e-6, 7.954e-4
-1.365, 4.153e-6, 7.955e-4
-1.375, 4.461e-6, 7.956e-4
-1.385, 4.832e-6, 7.957e-4
-1.395, 5.323e-6, 7.958e-4
-1.405, 5.755e-6, 7.959e-4
-1.415, 6.339e-6, 7.960e-4
-1.425, 7.202e-6, 7.962e-4
-1.435, 8.063e-6, 7.963e-4
-1.445, 9.171e-6, 7.965e-4
-1.455, 1.040e-5, 7.967e-4
-1.465, 1.188e-5, 7.970e-4
-1.475, 1.357e-5, 7.972e-4
-1.485, 1.551e-5, 7.975e-4
-1.495, 1.770e-5, 7.979e-4
-1.505, 2.028e-5, 7.983e-4
-1.515, 2.312e-5, 7.988e-4
-1.525, 2.653e-5, 7.993e-4
-1.535, 3.038e-5, 7.999e-4
-1.545, 3.475e-5, 8.006e-4
-1.555, 3.974e-5, 8.014e-4
-1.565, 4.543e-5, 8.023e-4
-1.575, 5.187e-5, 8.033e-4
-1.585, 5.929e-5, 8.045e-4
-1.595, 6.754e-5, 8.059e-4
-1.595, 6.584e-5, 8.072e-4
-1.585, 5.612e-5, 8.083e-4
-1.575, 4.790e-5, 8.093e-4
-1.565, 4.091e-5, 8.101e-4
-1.555, 3.488e-5, 8.108e-4
-1.545, 2.980e-5, 8.114e-4
-1.535, 2.536e-5, 8.119e-4
-1.525, 2.164e-5, 8.123e-4
-1.515, 1.844e-5, 8.127e-4
-1.505, 1.557e-5, 8.130e-4
-1.495, 1.314e-5, 8.133e-4
-1.485, 1.111e-5, 8.135e-4
-1.475, 9.356e-6, 8.137e-4
-1.465, 7.848e-6, 8.138e-4
-1.455, 6.493e-6, 8.140e-4
-1.445, 5.355e-6, 8.141e-4
-1.435, 4.461e-6, 8.142e-4
-1.425, 3.569e-6, 8.142e-4
-1.415, 2.892e-6, 8.143e-4
-1.405, 2.276e-6, 8.143e-4
-1.395, 1.815e-6, 8.144e-4
-1.385, 1.383e-6, 8.144e-4
-1.375, 1.045e-6, 8.144e-4
-1.365, 7.984e-7, 8.144e-4
-1.355, 4.906e-7, 8.145e-4
-1.345, 2.753e-7, 8.145e-4
-1.335, 1.827e-7, 8.145e-4
-1.325, -2.451e-9, 8.145e-4
-1.315, -1.251e-7, 8.145e-4
-1.305, -1.864e-7, 8.145e-4
-1.295, -2.790e-7, 8.144e-4
-1.285, -4.017e-7, 8.144e-4
-1.275, -4.329e-7, 8.144e-4
-1.265, -4.329e-7, 8.144e-4
-1.255, -4.642e-7, 8.144e-4
-1.245, -6.482e-7, 8.144e-4
-1.235, -6.482e-7, 8.144e-4
-1.225, -7.408e-7, 8.144e-4
-1.215, -7.408e-7, 8.144e-4
-1.205, -7.408e-7, 8.143e-4
-1.195, -7.408e-7, 8.143e-4
-1.185, -8.021e-7, 8.143e-4
-1.175, -8.634e-7, 8.143e-4
-1.165, -9.560e-7, 8.143e-4
-1.155, -1.017e-6, 8.143e-4
-1.145, -1.017e-6, 8.142e-4
-1.135, -1.049e-6, 8.142e-4
-1.125, -1.049e-6, 8.142e-4
-1.115, -9.873e-7, 8.142e-4
-1.105, -1.049e-6, 8.142e-4
-1.095, -1.049e-6, 8.141e-4
-1.085, -1.049e-6, 8.141e-4
-1.075, -1.049e-6, 8.141e-4
-1.065, -1.049e-6, 8.141e-4
-1.055, -1.049e-6, 8.140e-4
-1.045, -1.049e-6, 8.140e-4
-1.035, -1.049e-6, 8.140e-4
-1.025, -1.049e-6, 8.140e-4
-1.015, -1.049e-6, 8.140e-4
-1.005, -1.049e-6, 8.139e-4
-0.995, -1.049e-6, 8.139e-4
-0.985, -1.049e-6, 8.139e-4
-0.975, -1.049e-6, 8.139e-4
-0.965, -1.049e-6, 8.139e-4
-0.955, -1.049e-6, 8.138e-4
-0.945, -1.049e-6, 8.138e-4
-0.935, -1.049e-6, 8.138e-4
-0.925, -1.049e-6, 8.138e-4
-0.915, -1.049e-6, 8.138e-4
-0.905, -1.049e-6, 8.137e-4
-0.895, -1.110e-6, 8.137e-4
-0.885, -1.171e-6, 8.137e-4
-0.875, -1.264e-6, 8.137e-4
-0.865, -1.356e-6, 8.136e-4
-0.855, -1.295e-6, 8.136e-4
-0.845, -1.264e-6, 8.136e-4
-0.835, -1.325e-6, 8.136e-4
-0.825, -1.356e-6, 8.135e-4
-0.815, -1.356e-6, 8.135e-4
-0.805, -1.356e-6, 8.135e-4
-0.795, -1.356e-6, 8.134e-4
-0.785, -1.356e-6, 8.134e-4
-0.775, -1.356e-6, 8.134e-4
-0.765, -1.356e-6, 8.134e-4
-0.755, -1.356e-6, 8.133e-4
-0.745, -1.356e-6, 8.133e-4
-0.735, -1.356e-6, 8.133e-4
-0.725, -1.356e-6, 8.133e-4
-0.715, -1.356e-6, 8.132e-4
-0.705, -1.418e-6, 8.132e-4
-0.695, -1.510e-6, 8.132e-4
-0.685, -1.603e-6, 8.131e-4
-0.675, -1.664e-6, 8.131e-4
-0.665, -1.664e-6, 8.131e-4
-0.655, -1.664e-6, 8.130e-4
-0.645, -1.664e-6, 8.130e-4
-0.635, -1.664e-6, 8.130e-4
-0.625, -1.664e-6, 8.129e-4
-0.615, -1.664e-6, 8.129e-4
-0.605, -1.818e-6, 8.129e-4
-0.595, -1.818e-6, 8.128e-4
-0.585, -1.911e-6, 8.128e-4
-0.575, -1.911e-6, 8.128e-4
-0.565, -1.972e-6, 8.127e-4
-0.555, -1.972e-6, 8.127e-4
-0.545, -1.972e-6, 8.126e-4
-0.535, -2.033e-6, 8.126e-4
-0.525, -2.219e-6, 8.126e-4
-0.515, -2.249e-6, 8.125e-4
-0.505, -2.280e-6, 8.125e-4
-0.495, -2.280e-6, 8.124e-4
-0.485, -2.280e-6, 8.124e-4
-0.475, -2.373e-6, 8.123e-4
-0.465, -2.526e-6, 8.123e-4
-0.455, -2.557e-6, 8.122e-4
-0.445, -2.588e-6, 8.122e-4
-0.435, -2.588e-6, 8.121e-4
-0.425, -2.710e-6, 8.121e-4
-0.415, -2.773e-6, 8.120e-4
-0.405, -2.896e-6, 8.120e-4
-0.395, -2.896e-6, 8.119e-4
-0.385, -2.896e-6, 8.118e-4
-0.375, -3.018e-6, 8.118e-4
-0.365, -3.142e-6, 8.117e-4
-0.355, -3.203e-6, 8.117e-4
-0.345, -3.203e-6, 8.116e-4
-0.335, -3.235e-6, 8.115e-4
-0.325, -3.357e-6, 8.115e-4
-0.315, -3.419e-6, 8.114e-4
-0.305, -3.511e-6, 8.113e-4
-0.305, 1.353e-6, 8.113e-4
-0.315, 2.215e-6, 8.114e-4
-0.325, 2.338e-6, 8.114e-4
-0.335, 2.492e-6, 8.115e-4
-0.345, 2.645e-6, 8.115e-4
-0.355, 2.645e-6, 8.116e-4
-0.365, 2.677e-6, 8.116e-4
-0.375, 2.645e-6, 8.117e-4
-0.385, 2.645e-6, 8.117e-4
-0.395, 2.645e-6, 8.118e-4
-0.405, 2.677e-6, 8.119e-4
-0.415, 2.645e-6, 8.119e-4
-0.425, 2.645e-6, 8.120e-4
-0.435, 2.645e-6, 8.120e-4
-0.445, 2.677e-6, 8.121e-4
-0.455, 2.645e-6, 8.121e-4
-0.465, 2.645e-6, 8.122e-4
-0.475, 2.645e-6, 8.122e-4
-0.485, 2.614e-6, 8.123e-4
-0.495, 2.553e-6, 8.123e-4
-0.505, 2.460e-6, 8.124e-4
-0.515, 2.369e-6, 8.124e-4
-0.525, 2.338e-6, 8.125e-4
-0.535, 2.338e-6, 8.125e-4
-0.545, 2.338e-6, 8.126e-4
-0.555, 2.338e-6, 8.126e-4
-0.565, 2.306e-6, 8.127e-4
-0.575, 2.152e-6, 8.127e-4
-0.585, 2.152e-6, 8.127e-4
-0.595, 2.215e-6, 8.128e-4
-0.605, 2.122e-6, 8.128e-4
-0.615, 2.184e-6, 8.129e-4
-0.625, 2.245e-6, 8.129e-4
-0.635, 2.338e-6, 8.130e-4
-0.645, 2.306e-6, 8.130e-4
-0.655, 2.338e-6, 8.131e-4
-0.665, 2.338e-6, 8.131e-4
-0.675, 2.338e-6, 8.132e-4
-0.685, 2.306e-6, 8.132e-4
-0.695, 2.152e-6, 8.132e-4
-0.705, 2.122e-6, 8.133e-4
-0.715, 2.030e-6, 8.133e-4
-0.725, 2.030e-6, 8.134e-4
-0.735, 1.937e-6, 8.134e-4
-0.745, 1.876e-6, 8.134e-4
-0.755, 1.753e-6, 8.135e-4
-0.765, 1.783e-6, 8.135e-4
-0.775, 1.783e-6, 8.135e-4
-0.785, 1.753e-6, 8.136e-4
-0.795, 1.722e-6, 8.136e-4
-0.805, 1.815e-6, 8.137e-4
-0.815, 1.845e-6, 8.137e-4
-0.825, 1.815e-6, 8.137e-4
-0.835, 1.783e-6, 8.138e-4
-0.845, 1.907e-6, 8.138e-4
-0.855, 1.845e-6, 8.138e-4
-0.865, 1.907e-6, 8.139e-4
-0.875, 2.030e-6, 8.139e-4
-0.885, 1.998e-6, 8.140e-4
-0.895, 2.030e-6, 8.140e-4
-0.905, 1.998e-6, 8.140e-4
-0.915, 2.030e-6, 8.141e-4
-0.925, 2.030e-6, 8.141e-4
-0.935, 2.030e-6, 8.142e-4
-0.945, 2.030e-6, 8.142e-4
-0.955, 2.030e-6, 8.142e-4
-0.965, 2.030e-6, 8.143e-4
-0.975, 2.061e-6, 8.143e-4
-0.985, 2.091e-6, 8.144e-4
-0.995, 2.061e-6, 8.144e-4
-1.005, 2.215e-6, 8.145e-4
-1.015, 2.215e-6, 8.145e-4
-1.025, 2.306e-6, 8.145e-4
-1.035, 2.338e-6, 8.146e-4
-1.045, 2.338e-6, 8.146e-4
-1.055, 2.338e-6, 8.147e-4
-1.065, 2.492e-6, 8.147e-4
-1.075, 2.645e-6, 8.148e-4
-1.085, 2.707e-6, 8.148e-4
-1.095, 2.922e-6, 8.149e-4
-1.105, 2.985e-6, 8.150e-4
-1.115, 3.261e-6, 8.150e-4
-1.125, 3.415e-6, 8.151e-4
-1.135, 3.630e-6, 8.152e-4
-1.145, 3.784e-6, 8.152e-4
-1.155, 3.877e-6, 8.153e-4
-1.165, 3.784e-6, 8.154e-4
-1.175, 3.630e-6, 8.155e-4
-1.185, 3.569e-6, 8.155e-4
-1.195, 3.446e-6, 8.156e-4
-1.205, 3.292e-6, 8.157e-4
-1.215, 3.261e-6, 8.157e-4
-1.225, 3.261e-6, 8.158e-4
-1.235, 3.261e-6, 8.159e-4
-1.245, 3.261e-6, 8.159e-4
-1.255, 3.230e-6, 8.160e-4
-1.265, 3.261e-6, 8.161e-4
-1.275, 3.261e-6, 8.161e-4
-1.285, 3.261e-6, 8.162e-4
-1.295, 3.261e-6, 8.163e-4
-1.305, 3.261e-6, 8.163e-4
-1.315, 3.384e-6, 8.164e-4
-1.325, 3.569e-6, 8.165e-4
-1.335, 3.569e-6, 8.165e-4
-1.345, 3.692e-6, 8.166e-4
-1.355, 3.877e-6, 8.167e-4
-1.365, 4.123e-6, 8.168e-4
-1.375, 4.431e-6, 8.169e-4
-1.385, 4.832e-6, 8.170e-4
-1.395, 5.231e-6, 8.171e-4
-1.405, 5.785e-6, 8.172e-4
-1.415, 6.371e-6, 8.173e-4
-1.425, 7.140e-6, 8.174e-4
-1.435, 8.033e-6, 8.176e-4
-1.445, 9.203e-6, 8.178e-4
-1.455, 1.037e-5, 8.180e-4
-1.465, 1.185e-5, 8.182e-4
-1.475, 1.351e-5, 8.185e-4
-1.485, 1.539e-5, 8.188e-4
-1.495, 1.764e-5, 8.192e-4
-1.505, 2.016e-5, 8.196e-4
-1.515, 2.312e-5, 8.200e-4
-1.525, 2.638e-5, 8.206e-4
-1.535, 3.023e-5, 8.212e-4
-1.545, 3.460e-5, 8.219e-4
-1.555, 3.956e-5, 8.226e-4
-1.565, 4.522e-5, 8.235e-4
-1.575, 5.168e-5, 8.246e-4
-1.585, 5.904e-5, 8.258e-4
-1.595, 6.732e-5, 8.271e-4
-1.595, 6.566e-5, 8.284e-4
-1.585, 5.584e-5, 8.295e-4
-1.575, 4.777e-5, 8.305e-4
-1.565, 4.076e-5, 8.313e-4
-1.555, 3.478e-5, 8.320e-4
-1.545, 2.967e-5, 8.326e-4
-1.535, 2.530e-5, 8.331e-4
-1.525, 2.158e-5, 8.335e-4
-1.515, 1.822e-5, 8.339e-4
-1.505, 1.554e-5, 8.342e-4
-1.495, 1.305e-5, 8.345e-4
-1.485, 1.111e-5, 8.347e-4
-1.475, 9.325e-6, 8.349e-4
-1.465, 7.817e-6, 8.350e-4
-1.455, 6.525e-6, 8.352e-4
-1.445, 5.385e-6, 8.353e-4
-1.435, 4.400e-6, 8.354e-4
-1.425, 3.569e-6, 8.354e-4
-1.415, 2.922e-6, 8.355e-4
-1.405, 2.276e-6, 8.355e-4
-1.395, 1.815e-6, 8.356e-4
-1.385, 1.353e-6, 8.356e-4
-1.375, 1.014e-6, 8.356e-4
-1.365, 7.371e-7, 8.356e-4
-1.355, 5.519e-7, 8.356e-4
-1.345, 3.054e-7, 8.357e-4
-1.335, 1.515e-7, 8.357e-4
-1.325, -6.378e-8, 8.357e-4
-1.315, -1.251e-7, 8.357e-4
-1.305, -1.564e-7, 8.356e-4
-1.295, -4.017e-7, 8.356e-4
-1.285, -4.329e-7, 8.356e-4
-1.275, -4.329e-7, 8.356e-4
-1.265, -4.329e-7, 8.356e-4
-1.255, -4.329e-7, 8.356e-4
-1.245, -5.869e-7, 8.356e-4
-1.235, -6.795e-7, 8.356e-4
-1.225, -7.408e-7, 8.356e-4
-1.215, -7.408e-7, 8.356e-4
-1.205, -7.408e-7, 8.355e-4
-1.195, -7.408e-7, 8.355e-4
-1.185, -8.021e-7, 8.355e-4
-1.175, -9.873e-7, 8.355e-4
-1.165, -8.947e-7, 8.355e-4
-1.155, -9.873e-7, 8.354e-4
-1.145, -1.049e-6, 8.354e-4
-1.135, -1.049e-6, 8.354e-4
-1.125, -1.049e-6, 8.354e-4
-1.115, -1.049e-6, 8.354e-4
-1.105, -1.049e-6, 8.353e-4
-1.095, -1.049e-6, 8.353e-4
-1.085, -1.049e-6, 8.353e-4
-1.075, -1.049e-6, 8.353e-4
-1.065, -1.049e-6, 8.353e-4
-1.055, -1.049e-6, 8.352e-4
-1.045, -1.049e-6, 8.352e-4
-1.035, -1.049e-6, 8.352e-4
-1.025, -1.049e-6, 8.352e-4
-1.015, -1.049e-6, 8.352e-4
-1.005, -1.049e-6, 8.351e-4
-0.995, -1.049e-6, 8.351e-4
-0.985, -1.049e-6, 8.351e-4
-0.975, -1.049e-6, 8.351e-4
-0.965, -1.049e-6, 8.351e-4
-0.955, -1.049e-6, 8.350e-4
-0.945, -1.049e-6, 8.350e-4
-0.935, -1.049e-6, 8.350e-4
-0.925, -1.049e-6, 8.350e-4
-0.915, -1.049e-6, 8.349e-4
-0.905, -1.110e-6, 8.349e-4
-0.895, -1.110e-6, 8.349e-4
-0.885, -1.141e-6, 8.349e-4
-0.875, -1.203e-6, 8.349e-4
-0.865, -1.203e-6, 8.348e-4
-0.855, -1.264e-6, 8.348e-4
-0.845, -1.325e-6, 8.348e-4
-0.835, -1.295e-6, 8.348e-4
-0.825, -1.325e-6, 8.347e-4
-0.815, -1.356e-6, 8.347e-4
-0.805, -1.325e-6, 8.347e-4
-0.795, -1.356e-6, 8.346e-4
-0.785, -1.356e-6, 8.346e-4
-0.775, -1.356e-6, 8.346e-4
-0.765, -1.356e-6, 8.346e-4
-0.755, -1.356e-6, 8.345e-4
-0.745, -1.356e-6, 8.345e-4
-0.735, -1.356e-6, 8.345e-4
-0.725, -1.356e-6, 8.345e-4
-0.715, -1.356e-6, 8.344e-4
-0.705, -1.418e-6, 8.344e-4
-0.695, -1.388e-6, 8.344e-4
-0.685, -1.510e-6, 8.343e-4
-0.675, -1.633e-6, 8.343e-4
-0.665, -1.664e-6, 8.343e-4
-0.655, -1.664e-6, 8.342e-4
-0.645, -1.664e-6, 8.342e-4
-0.635, -1.664e-6, 8.342e-4
-0.625, -1.664e-6, 8.341e-4
-0.615, -1.696e-6, 8.341e-4
-0.605, -1.726e-6, 8.341e-4
-0.595, -1.818e-6, 8.340e-4
-0.585, -1.818e-6, 8.340e-4
-0.575, -1.911e-6, 8.340e-4
-0.565, -1.972e-6, 8.339e-4
-0.555, -1.972e-6, 8.339e-4
-0.545, -1.972e-6, 8.338e-4
-0.535, -2.033e-6, 8.338e-4
-0.525, -2.095e-6, 8.338e-4
-0.515, -2.187e-6, 8.337e-4
-0.505, -2.249e-6, 8.337e-4
-0.495, -2.280e-6, 8.336e-4
-0.485, -2.280e-6, 8.336e-4
-0.475, -2.373e-6, 8.335e-4
-0.465, -2.557e-6, 8.335e-4
-0.455, -2.557e-6, 8.334e-4
-0.445, -2.588e-6, 8.334e-4
-0.435, -2.588e-6, 8.333e-4
-0.425, -2.742e-6, 8.333e-4
-0.415, -2.834e-6, 8.332e-4
-0.405, -2.864e-6, 8.332e-4
-0.395, -2.896e-6, 8.331e-4
-0.385, -2.896e-6, 8.330e-4
-0.375, -3.018e-6, 8.330e-4
-0.365, -3.081e-6, 8.329e-4
-0.355, -3.142e-6, 8.329e-4
-0.345, -3.203e-6, 8.328e-4
-0.335, -3.203e-6, 8.327e-4
-0.325, -3.265e-6, 8.327e-4
-0.315, -3.419e-6, 8.326e-4
-0.305, -3.480e-6, 8.325e-4
-0.305, 1.291e-6, 8.326e-4
-0.315, 2.184e-6, 8.326e-4
-0.325, 2.338e-6, 8.326e-4
-0.335, 2.492e-6, 8.327e-4
-0.345, 2.645e-6, 8.327e-4
-0.355, 2.645e-6, 8.328e-4
-0.365, 2.645e-6, 8.329e-4
-0.375, 2.645e-6, 8.329e-4
-0.385, 2.677e-6, 8.330e-4
-0.395, 2.677e-6, 8.330e-4
-0.405, 2.677e-6, 8.331e-4
-0.415, 2.645e-6, 8.331e-4
-0.425, 2.645e-6, 8.332e-4
-0.435, 2.645e-6, 8.332e-4
-0.445, 2.645e-6, 8.333e-4
-0.455, 2.645e-6, 8.333e-4
-0.465, 2.645e-6, 8.334e-4
-0.475, 2.614e-6, 8.334e-4
-0.485, 2.584e-6, 8.335e-4
-0.495, 2.584e-6, 8.335e-4
-0.505, 2.460e-6, 8.336e-4
-0.515, 2.369e-6, 8.336e-4
-0.525, 2.369e-6, 8.337e-4
-0.535, 2.338e-6, 8.337e-4
-0.545, 2.338e-6, 8.338e-4
-0.555, 2.306e-6, 8.338e-4
-0.565, 2.245e-6, 8.339e-4
-0.575, 2.184e-6, 8.339e-4
-0.585, 2.122e-6, 8.340e-4
-0.595, 2.152e-6, 8.340e-4
-0.605, 2.091e-6, 8.340e-4
-0.615, 2.122e-6, 8.341e-4
-0.625, 2.245e-6, 8.341e-4
-0.635, 2.338e-6, 8.342e-4
-0.645, 2.338e-6, 8.342e-4
-0.655, 2.338e-6, 8.343e-4
-0.665, 2.338e-6, 8.343e-4
-0.675, 2.338e-6, 8.344e-4
-0.685, 2.306e-6, 8.344e-4
-0.695, 2.215e-6, 8.345e-4
-0.705, 2.061e-6, 8.345e-4
-0.715, 2.030e-6, 8.345e-4
-0.725, 2.030e-6, 8.346e-4
-0.735, 1.907e-6, 8.346e-4
-0.745, 1.845e-6, 8.346e-4
-0.755, 1.845e-6, 8.347e-4
-0.765, 1.753e-6, 8.347e-4
-0.775, 1.753e-6, 8.348e-4
-0.785, 1.722e-6, 8.348e-4
-0.795, 1.722e-6, 8.348e-4
-0.805, 1.722e-6, 8.349e-4
-0.815, 1.815e-6, 8.349e-4
-0.825, 1.783e-6, 8.349e-4
-0.835, 1.783e-6, 8.350e-4
-0.845, 1.845e-6, 8.350e-4
-0.855, 1.845e-6, 8.350e-4
-0.865, 1.845e-6, 8.351e-4
-0.875, 1.907e-6, 8.351e-4
-0.885, 1.937e-6, 8.352e-4
-0.895, 2.030e-6, 8.352e-4
-0.905, 2.030e-6, 8.352e-4
-0.915, 2.030e-6, 8.353e-4
-0.925, 2.030e-6, 8.353e-4
-0.935, 2.030e-6, 8.354e-4
-0.945, 2.030e-6, 8.354e-4
-0.955, 2.030e-6, 8.354e-4
-0.965, 2.030e-6, 8.355e-4
-0.975, 2.091e-6, 8.355e-4
-0.985, 2.030e-6, 8.356e-4
-0.995, 2.091e-6, 8.356e-4
-1.005, 2.061e-6, 8.356e-4
-1.015, 2.122e-6, 8.357e-4
-1.025, 2.306e-6, 8.357e-4
-1.035, 2.338e-6, 8.358e-4
-1.045, 2.338e-6, 8.358e-4
-1.055, 2.338e-6, 8.359e-4
-1.065, 2.523e-6, 8.359e-4
-1.075, 2.645e-6, 8.360e-4
-1.085, 2.677e-6, 8.360e-4
-1.095, 2.892e-6, 8.361e-4
-1.105, 2.985e-6, 8.361e-4
-1.115, 3.230e-6, 8.362e-4
-1.125, 3.322e-6, 8.363e-4
-1.135, 3.569e-6, 8.363e-4
-1.145, 3.692e-6, 8.364e-4
-1.155, 3.754e-6, 8.365e-4
-1.165, 3.723e-6, 8.366e-4
-1.175, 3.630e-6, 8.366e-4
-1.185, 3.569e-6, 8.367e-4
-1.195, 3.415e-6, 8.368e-4
-1.205, 3.261e-6, 8.369e-4
-1.215, 3.261e-6, 8.369e-4
-1.225, 3.261e-6, 8.370e-4
-1.235, 3.230e-6, 8.370e-4
-1.245, 3.261e-6, 8.371e-4
-1.255, 3.230e-6, 8.372e-4
-1.265, 3.261e-6, 8.372e-4
-1.275, 3.261e-6, 8.373e-4
-1.285, 3.261e-6, 8.374e-4
-1.295, 3.261e-6, 8.374e-4
-1.305, 3.261e-6, 8.375e-4
-1.315, 3.292e-6, 8.376e-4
-1.325, 3.476e-6, 8.376e-4
-1.335, 3.600e-6, 8.377e-4
-1.345, 3.662e-6, 8.378e-4
-1.355, 3.908e-6, 8.379e-4
-1.365, 4.153e-6, 8.379e-4
-1.375, 4.400e-6, 8.380e-4
-1.385, 4.739e-6, 8.381e-4
-1.395, 5.201e-6, 8.382e-4
-1.405, 5.724e-6, 8.383e-4
-1.415, 6.371e-6, 8.385e-4
-1.425, 7.078e-6, 8.386e-4
-1.435, 8.002e-6, 8.388e-4
-1.445, 9.079e-6, 8.390e-4
-1.455, 1.037e-5, 8.392e-4
-1.465, 1.179e-5, 8.394e-4
-1.475, 1.342e-5, 8.397e-4
-1.485, 1.533e-5, 8.400e-4
-1.495, 1.758e-5, 8.403e-4
-1.505, 2.016e-5, 8.407e-4
-1.515, 2.309e-5, 8.412e-4
-1.525, 2.629e-5, 8.417e-4
-1.535, 3.020e-5, 8.423e-4
-1.545, 3.448e-5, 8.430e-4
-1.555, 3.946e-5, 8.438e-4
-1.565, 4.510e-5, 8.447e-4
-1.575, 5.153e-5, 8.457e-4
-1.585, 5.879e-5, 8.469e-4
-1.595, 6.708e-5, 8.482e-4
-1.595, 6.541e-5, 8.496e-4
-1.585, 5.569e-5, 8.507e-4
-1.575, 4.756e-5, 8.516e-4
-1.565, 4.057e-5, 8.524e-4
-1.555, 3.469e-5, 8.531e-4
-1.545, 2.955e-5, 8.537e-4
-1.535, 2.515e-5, 8.542e-4
-1.525, 2.142e-5, 8.546e-4
-1.515, 1.819e-5, 8.550e-4
-1.505, 1.548e-5, 8.553e-4
-1.495, 1.305e-5, 8.556e-4
-1.485, 1.105e-5, 8.558e-4
-1.475, 9.295e-6, 8.560e-4
-1.465, 7.755e-6, 8.561e-4
-1.455, 6.462e-6, 8.563e-4
-1.445, 5.385e-6, 8.564e-4
-1.435, 4.431e-6, 8.565e-4
-1.425, 3.569e-6, 8.565e-4
-1.415, 2.861e-6, 8.566e-4
-1.405, 2.276e-6, 8.566e-4
-1.395, 1.815e-6, 8.567e-4
-1.385, 1.353e-6, 8.567e-4
-1.375, 1.045e-6, 8.567e-4
-1.365, 7.671e-7, 8.567e-4
-1.355, 4.906e-7, 8.568e-4
-1.345, 2.441e-7, 8.568e-4
-1.335, 1.827e-7, 8.568e-4
-1.325, -6.378e-8, 8.568e-4
-1.315, -1.251e-7, 8.568e-4
-1.305, -1.864e-7, 8.568e-4
-1.295, -3.403e-7, 8.567e-4
-1.285, -4.329e-7, 8.567e-4
-1.275, -4.329e-7, 8.567e-4
-1.265, -4.329e-7, 8.567e-4
-1.255, -4.329e-7, 8.567e-4
-1.245, -5.556e-7, 8.567e-4
-1.235, -6.482e-7, 8.567e-4
-1.225, -7.408e-7, 8.567e-4
-1.215, -7.095e-7, 8.567e-4
-1.205, -7.408e-7, 8.566e-4
-1.195, -7.408e-7, 8.566e-4
-1.185, -8.021e-7, 8.566e-4
-1.175, -8.021e-7, 8.566e-4
-1.165, -9.873e-7, 8.566e-4
-1.155, -8.634e-7, 8.566e-4
-1.145, -1.049e-6, 8.565e-4
-1.135, -1.049e-6, 8.565e-4
-1.125, -1.049e-6, 8.565e-4
-1.115, -1.049e-6, 8.565e-4
-1.105, -1.017e-6, 8.565e-4
-1.095, -1.049e-6, 8.564e-4
-1.085, -1.049e-6, 8.564e-4
-1.075, -1.049e-6, 8.564e-4
-1.065, -1.049e-6, 8.564e-4
-1.055, -1.049e-6, 8.564e-4
-1.045, -1.049e-6, 8.563e-4
-1.035, -1.049e-6, 8.563e-4
-1.025, -1.049e-6, 8.563e-4
-1.015, -1.049e-6, 8.563e-4
-1.005, -1.049e-6, 8.562e-4
-0.995, -1.049e-6, 8.562e-4
-0.985, -1.049e-6, 8.562e-4
-0.975, -1.049e-6, 8.562e-4
-0.965, -1.049e-6, 8.562e-4
-0.955, -1.049e-6, 8.561e-4
-0.945, -1.049e-6, 8.561e-4
-0.935, -1.049e-6, 8.561e-4
-0.925, -1.049e-6, 8.561e-4
-0.915, -1.110e-6, 8.561e-4
-0.905, -1.080e-6, 8.560e-4
-0.895, -1.141e-6, 8.560e-4
-0.885, -1.049e-6, 8.560e-4
-0.875, -1.171e-6, 8.560e-4
-0.865, -1.203e-6, 8.559e-4
-0.855, -1.264e-6, 8.559e-4
-0.845, -1.234e-6, 8.559e-4
-0.835, -1.264e-6, 8.559e-4
-0.825, -1.295e-6, 8.558e-4
-0.815, -1.356e-6, 8.558e-4
-0.805, -1.356e-6, 8.558e-4
-0.795, -1.325e-6, 8.558e-4
-0.785, -1.325e-6, 8.557e-4
-0.775, -1.325e-6, 8.557e-4
-0.765, -1.356e-6, 8.557e-4
-0.755, -1.356e-6, 8.557e-4
-0.745, -1.356e-6, 8.556e-4
-0.735, -1.356e-6, 8.556e-4
-0.725, -1.356e-6, 8.556e-4
-0.715, -1.388e-6, 8.555e-4
-0.705, -1.356e-6, 8.555e-4
-0.695, -1.388e-6, 8.555e-4
-0.685, -1.572e-6, 8.555e-4
-0.675, -1.572e-6, 8.554e-4
-0.665, -1.664e-6, 8.554e-4
-0.655, -1.664e-6, 8.554e-4
-0.645, -1.664e-6, 8.553e-4
-0.635, -1.664e-6, 8.553e-4
-0.625, -1.664e-6, 8.553e-4
-0.615, -1.664e-6, 8.552e-4
-0.605, -1.664e-6, 8.552e-4
-0.595, -1.818e-6, 8.552e-4
-0.585, -1.787e-6, 8.551e-4
-0.575, -1.880e-6, 8.551e-4
-0.565, -1.941e-6, 8.550e-4
-0.555, -1.972e-6, 8.550e-4
-0.545, -1.972e-6, 8.550e-4
-0.535, -2.065e-6, 8.549e-4
-0.525, -2.095e-6, 8.549e-4
-0.515, -2.249e-6, 8.548e-4
-0.505, -2.280e-6, 8.548e-4
-0.495, -2.280e-6, 8.547e-4
-0.485, -2.280e-6, 8.547e-4
-0.475, -2.341e-6, 8.547e-4
-0.465, -2.526e-6, 8.546e-4
-0.455, -2.588e-6, 8.546e-4
-0.445, -2.588e-6, 8.545e-4
-0.435, -2.588e-6, 8.545e-4
-0.425, -2.649e-6, 8.544e-4
-0.415, -2.864e-6, 8.543e-4
-0.405, -2.896e-6, 8.543e-4
-0.395, -2.896e-6, 8.542e-4
-0.385, -2.896e-6, 8.542e-4
-0.375, -3.018e-6, 8.541e-4
-0.365, -3.172e-6, 8.540e-4
-0.355, -3.203e-6, 8.540e-4
-0.345, -3.203e-6, 8.539e-4
-0.335, -3.235e-6, 8.539e-4
-0.325, -3.326e-6, 8.538e-4
-0.315, -3.419e-6, 8.537e-4
-0.305, -3.480e-6, 8.536e-4
-0.305, 1.291e-6, 8.537e-4
-0.315, 2.215e-6, 8.537e-4
-0.325, 2.399e-6, 8.538e-4
-0.335, 2.460e-6, 8.538e-4
-0.345, 2.614e-6, 8.539e-4
-0.355, 2.645e-6, 8.539e-4
-0.365, 2.645e-6, 8.540e-4
-0.375, 2.645e-6, 8.540e-4
-0.385, 2.645e-6, 8.541e-4
-0.395, 2.645e-6, 8.541e-4
-0.405, 2.645e-6, 8.542e-4
-0.415, 2.645e-6, 8.542e-4
-0.425, 2.645e-6, 8.543e-4
-0.435, 2.645e-6, 8.543e-4
-0.445, 2.645e-6, 8.544e-4
-0.455, 2.645e-6, 8.544e-4
-0.465, 2.645e-6, 8.545e-4
-0.475, 2.645e-6, 8.546e-4
-0.485, 2.584e-6, 8.546e-4
-0.495, 2.492e-6, 8.547e-4
-0.505, 2.399e-6, 8.547e-4
-0.515, 2.430e-6, 8.548e-4
-0.525, 2.338e-6, 8.548e-4
-0.535, 2.338e-6, 8.548e-4
-0.545, 2.338e-6, 8.549e-4
-0.555, 2.338e-6, 8.549e-4
-0.565, 2.215e-6, 8.550e-4
-0.575, 2.184e-6, 8.550e-4
-0.585, 2.152e-6, 8.551e-4
-0.595, 2.184e-6, 8.551e-4
-0.605, 2.122e-6, 8.552e-4
-0.615, 2.215e-6, 8.552e-4
-0.625, 2.215e-6, 8.552e-4
-0.635, 2.245e-6, 8.553e-4
-0.645, 2.306e-6, 8.553e-4
-0.655, 2.338e-6, 8.554e-4
-0.665, 2.276e-6, 8.554e-4
-0.675, 2.338e-6, 8.555e-4
-0.685, 2.245e-6, 8.555e-4
-0.695, 2.245e-6, 8.556e-4
-0.705, 2.030e-6, 8.556e-4
-0.715, 2.030e-6, 8.556e-4
-0.725, 1.998e-6, 8.557e-4
-0.735, 1.876e-6, 8.557e-4
-0.745, 1.845e-6, 8.558e-4
-0.755, 1.753e-6, 8.558e-4
-0.765, 1.753e-6, 8.558e-4
-0.775, 1.753e-6, 8.559e-4
-0.785, 1.722e-6, 8.559e-4
-0.795, 1.753e-6, 8.559e-4
-0.805, 1.722e-6, 8.560e-4
-0.815, 1.815e-6, 8.560e-4
-0.825, 1.876e-6, 8.560e-4
-0.835, 1.753e-6, 8.561e-4
-0.845, 1.783e-6, 8.561e-4
-0.855, 1.783e-6, 8.561e-4
-0.865, 1.815e-6, 8.562e-4
-0.875, 1.876e-6, 8.562e-4
-0.885, 1.937e-6, 8.563e-4
-0.895, 1.998e-6, 8.563e-4
-0.905, 1.998e-6, 8.563e-4
-0.915, 2.030e-6, 8.564e-4
-0.925, 2.030e-6, 8.564e-4
-0.935, 2.030e-6, 8.565e-4
-0.945, 2.030e-6, 8.565e-4
-0.955, 2.061e-6, 8.565e-4
-0.965, 2.030e-6, 8.566e-4
-0.975, 2.030e-6, 8.566e-4
-0.985, 2.030e-6, 8.567e-4
-0.995, 2.030e-6, 8.567e-4
-1.005, 2.152e-6, 8.568e-4
-1.015, 2.152e-6, 8.568e-4
-1.025, 2.306e-6, 8.568e-4
-1.035, 2.338e-6, 8.569e-4
-1.045, 2.338e-6, 8.569e-4
-1.055, 2.369e-6, 8.570e-4
-1.065, 2.399e-6, 8.570e-4
-1.075, 2.553e-6, 8.571e-4
-1.085, 2.645e-6, 8.571e-4
-1.095, 2.831e-6, 8.572e-4
-1.105, 2.953e-6, 8.572e-4
-1.115, 3.200e-6, 8.573e-4
-1.125, 3.292e-6, 8.574e-4
-1.135, 3.538e-6, 8.574e-4
-1.145, 3.569e-6, 8.575e-4
-1.155, 3.600e-6, 8.576e-4
-1.165, 3.662e-6, 8.577e-4
-1.175, 3.569e-6, 8.577e-4
-1.185, 3.569e-6, 8.578e-4
-1.195, 3.384e-6, 8.579e-4
-1.205, 3.261e-6, 8.579e-4
-1.215, 3.261e-6, 8.580e-4
-1.225, 3.230e-6, 8.581e-4
-1.235, 3.261e-6, 8.581e-4
-1.245, 3.230e-6, 8.582e-4
-1.255, 3.230e-6, 8.583e-4
-1.265, 3.230e-6, 8.583e-4
-1.275, 3.230e-6, 8.584e-4
-1.285, 3.261e-6, 8.585e-4
-1.295, 3.261e-6, 8.585e-4
-1.305, 3.261e-6, 8.586e-4
-1.315, 3.322e-6, 8.587e-4
-1.325, 3.384e-6, 8.587e-4
-1.335, 3.538e-6, 8.588e-4
-1.345, 3.692e-6, 8.589e-4
-1.355, 3.877e-6, 8.589e-4
-1.365, 4.092e-6, 8.590e-4
-1.375, 4.400e-6, 8.591e-4
-1.385, 4.739e-6, 8.592e-4
-1.395, 5.231e-6, 8.593e-4
-1.405, 5.724e-6, 8.594e-4
-1.415, 6.371e-6, 8.596e-4
-1.425, 7.140e-6, 8.597e-4
-1.435, 8.033e-6, 8.599e-4
-1.445, 9.079e-6, 8.600e-4
-1.455, 1.031e-5, 8.602e-4
-1.465, 1.173e-5, 8.605e-4
-1.475, 1.342e-5, 8.608e-4
-1.485, 1.533e-5, 8.611e-4
-1.495, 1.754e-5, 8.614e-4
-1.505, 2.007e-5, 8.618e-4
-1.515, 2.287e-5, 8.623e-4
-1.525, 2.616e-5, 8.628e-4
-1.535, 3.001e-5, 8.634e-4
-1.545, 3.435e-5, 8.641e-4
-1.555, 3.931e-5, 8.649e-4
-1.565, 4.485e-5, 8.658e-4
-1.575, 5.128e-5, 8.668e-4
-1.585, 5.861e-5, 8.680e-4
-1.595, 6.686e-5, 8.693e-4
-1.595, 6.514e-5, 8.706e-4
-1.585, 5.550e-5, 8.717e-4
-1.575, 4.740e-5, 8.727e-4
-1.565, 4.054e-5, 8.735e-4
-1.555, 3.457e-5, 8.742e-4
-1.545, 2.943e-5, 8.747e-4
-1.535, 2.509e-5, 8.753e-4
-1.525, 2.142e-5, 8.757e-4
-1.515, 1.819e-5, 8.760e-4
-1.505, 1.542e-5, 8.764e-4
-1.495, 1.302e-5, 8.766e-4
-1.485, 1.099e-5, 8.768e-4
-1.475, 9.264e-6, 8.770e-4
-1.465, 7.755e-6, 8.772e-4
-1.455, 6.462e-6, 8.773e-4
-1.445, 5.355e-6, 8.774e-4
-1.435, 4.431e-6, 8.775e-4
-1.425, 3.569e-6, 8.776e-4
-1.415, 2.861e-6, 8.776e-4
-1.405, 2.276e-6, 8.777e-4
-1.395, 1.722e-6, 8.777e-4
-1.385, 1.383e-6, 8.777e-4
-1.375, 1.045e-6, 8.778e-4
-1.365, 7.058e-7, 8.778e-4
-1.355, 4.906e-7, 8.778e-4
-1.345, 3.054e-7, 8.778e-4
-1.335, 1.515e-7, 8.778e-4
-1.325, -2.451e-9, 8.778e-4
-1.315, -1.251e-7, 8.778e-4
-1.305, -1.564e-7, 8.778e-4
-1.295, -3.716e-7, 8.778e-4
-1.285, -4.017e-7, 8.778e-4
-1.275, -4.329e-7, 8.778e-4
-1.265, -4.329e-7, 8.777e-4
-1.255, -4.642e-7, 8.777e-4
-1.245, -5.556e-7, 8.777e-4
-1.235, -5.869e-7, 8.777e-4
-1.225, -6.795e-7, 8.777e-4
-1.215, -7.408e-7, 8.777e-4
-1.205, -7.408e-7, 8.777e-4
-1.195, -7.408e-7, 8.777e-4
-1.185, -7.408e-7, 8.776e-4
-1.175, -8.334e-7, 8.776e-4
-1.165, -8.947e-7, 8.776e-4
-1.155, -1.049e-6, 8.776e-4
-1.145, -9.873e-7, 8.776e-4
-1.135, -9.873e-7, 8.775e-4
-1.125, -1.049e-6, 8.775e-4
-1.115, -1.049e-6, 8.775e-4
-1.105, -1.049e-6, 8.775e-4
-1.095, -1.049e-6, 8.775e-4
-1.085, -1.049e-6, 8.774e-4
-1.075, -1.049e-6, 8.774e-4
-1.065, -1.017e-6, 8.774e-4
-1.055, -1.049e-6, 8.774e-4
-1.045, -1.049e-6, 8.774e-4
-1.035, -1.049e-6, 8.773e-4
-1.025, -1.049e-6, 8.773e-4
-1.015, -1.049e-6, 8.773e-4
-1.005, -1.049e-6, 8.773e-4
-0.995, -1.049e-6, 8.773e-4
-0.985, -1.017e-6, 8.772e-4
-0.975, -1.049e-6, 8.772e-4
-0.965, -1.049e-6, 8.772e-4
-0.955, -1.049e-6, 8.772e-4
-0.945, -1.049e-6, 8.772e-4
-0.935, -1.049e-6, 8.771e-4
-0.925, -1.080e-6, 8.771e-4
-0.915, -1.049e-6, 8.771e-4
-0.905, -1.049e-6, 8.771e-4
-0.895, -1.110e-6, 8.770e-4
-0.885, -1.110e-6, 8.770e-4
-0.875, -1.110e-6, 8.770e-4
-0.865, -1.171e-6, 8.770e-4
-0.855, -1.141e-6, 8.770e-4
-0.845, -1.295e-6, 8.769e-4
-0.835, -1.295e-6, 8.769e-4
-0.825, -1.295e-6, 8.769e-4
-0.815, -1.356e-6, 8.768e-4
-0.805, -1.325e-6, 8.768e-4
-0.795, -1.356e-6, 8.768e-4
-0.785, -1.356e-6, 8.768e-4
-0.775, -1.356e-6, 8.767e-4
-0.765, -1.356e-6, 8.767e-4
-0.755, -1.356e-6, 8.767e-4
-0.745, -1.356e-6, 8.767e-4
-0.735, -1.356e-6, 8.766e-4
-0.725, -1.356e-6, 8.766e-4
-0.715, -1.356e-6, 8.766e-4
-0.705, -1.356e-6, 8.766e-4
-0.695, -1.356e-6, 8.765e-4
-0.685, -1.388e-6, 8.765e-4
-0.675, -1.510e-6, 8.765e-4
-0.665, -1.664e-6, 8.764e-4
-0.655, -1.664e-6, 8.764e-4
-0.645, -1.664e-6, 8.764e-4
-0.635, -1.664e-6, 8.763e-4
-0.625, -1.664e-6, 8.763e-4
-0.615, -1.696e-6, 8.763e-4
-0.605, -1.664e-6, 8.762e-4
-0.595, -1.696e-6, 8.762e-4
-0.585, -1.911e-6, 8.762e-4
-0.575, -1.911e-6, 8.761e-4
-0.565, -1.972e-6, 8.761e-4
-0.555, -1.972e-6, 8.760e-4
-0.545, -1.972e-6, 8.760e-4
-0.535, -2.003e-6, 8.760e-4
-0.525, -2.033e-6, 8.759e-4
-0.515, -2.219e-6, 8.759e-4
-0.505, -2.249e-6, 8.758e-4
-0.495, -2.280e-6, 8.758e-4
-0.485, -2.280e-6, 8.757e-4
-0.475, -2.373e-6, 8.757e-4
-0.465, -2.526e-6, 8.756e-4
-0.455, -2.588e-6, 8.756e-4
-0.445, -2.588e-6, 8.755e-4
-0.435, -2.588e-6, 8.755e-4
-0.425, -2.710e-6, 8.754e-4
-0.415, -2.896e-6, 8.754e-4
-0.405, -2.896e-6, 8.753e-4
-0.395, -2.896e-6, 8.753e-4
-0.385, -2.896e-6, 8.752e-4
-0.375, -2.988e-6, 8.751e-4
-0.365, -3.081e-6, 8.751e-4
-0.355, -3.142e-6, 8.750e-4
-0.345, -3.203e-6, 8.750e-4
-0.335, -3.203e-6, 8.749e-4
-0.325, -3.296e-6, 8.748e-4
-0.315, -3.419e-6, 8.748e-4
-0.305, -3.511e-6, 8.747e-4
-0.305, 1.291e-6, 8.747e-4
-0.315, 2.276e-6, 8.748e-4
-0.325, 2.338e-6, 8.748e-4
-0.335, 2.553e-6, 8.749e-4
-0.345, 2.645e-6, 8.749e-4
-0.355, 2.645e-6, 8.750e-4
-0.365, 2.677e-6, 8.750e-4
-0.375, 2.677e-6, 8.751e-4
-0.385, 2.645e-6, 8.751e-4
-0.395, 2.645e-6, 8.752e-4
-0.405, 2.645e-6, 8.752e-4
-0.415, 2.707e-6, 8.753e-4
-0.425, 2.645e-6, 8.753e-4
-0.435, 2.645e-6, 8.754e-4
-0.445, 2.645e-6, 8.754e-4
-0.455, 2.645e-6, 8.755e-4
-0.465, 2.645e-6, 8.755e-4
-0.475, 2.645e-6, 8.756e-4
-0.485, 2.584e-6, 8.757e-4
-0.495, 2.523e-6, 8.757e-4
-0.505, 2.399e-6, 8.757e-4
-0.515, 2.369e-6, 8.758e-4
-0.525, 2.338e-6, 8.758e-4
-0.535, 2.338e-6, 8.759e-4
-0.545, 2.338e-6, 8.759e-4
-0.555, 2.276e-6, 8.760e-4
-0.565, 2.184e-6, 8.760e-4
-0.575, 2.184e-6, 8.761e-4
-0.585, 2.152e-6, 8.761e-4
-0.595, 2.122e-6, 8.762e-4
-0.605, 2.061e-6, 8.762e-4
-0.615, 2.030e-6, 8.762e-4
-0.625, 2.215e-6, 8.763e-4
-0.635, 2.215e-6, 8.763e-4
-0.645, 2.338e-6, 8.764e-4
-0.655, 2.338e-6, 8.764e-4
-0.665, 2.306e-6, 8.765e-4
-0.675, 2.338e-6, 8.765e-4
-0.685, 2.276e-6, 8.766e-4
-0.695, 2.122e-6, 8.766e-4
-0.705, 2.091e-6, 8.766e-4
-0.715, 2.030e-6, 8.767e-4
-0.725, 1.968e-6, 8.767e-4
-0.735, 1.876e-6, 8.768e-4
-0.745, 1.783e-6, 8.768e-4
-0.755, 1.722e-6, 8.768e-4
-0.765, 1.815e-6, 8.769e-4
-0.775, 1.753e-6, 8.769e-4
-0.785, 1.722e-6, 8.769e-4
-0.795, 1.753e-6, 8.770e-4
-0.805, 1.753e-6, 8.770e-4
-0.815, 1.783e-6, 8.770e-4
-0.825, 1.753e-6, 8.771e-4
-0.835, 1.753e-6, 8.771e-4
-0.845, 1.783e-6, 8.771e-4
-0.855, 1.783e-6, 8.772e-4
-0.865, 1.753e-6, 8.772e-4
-0.875, 1.937e-6, 8.773e-4
-0.885, 1.876e-6, 8.773e-4
-0.895, 1.968e-6, 8.773e-4
-0.905, 1.998e-6, 8.774e-4
-0.915, 1.998e-6, 8.774e-4
-0.925, 2.030e-6, 8.775e-4
-0.935, 2.030e-6, 8.775e-4
-0.945, 2.030e-6, 8.775e-4
-0.955, 2.030e-6, 8.776e-4
-0.965, 2.030e-6, 8.776e-4
-0.975, 2.030e-6, 8.777e-4
-0.985, 2.030e-6, 8.777e-4
-0.995, 2.061e-6, 8.777e-4
-1.005, 2.061e-6, 8.778e-4
-1.015, 2.091e-6, 8.778e-4
-1.025, 2.215e-6, 8.779e-4
-1.035, 2.306e-6, 8.779e-4
-1.045, 2.338e-6, 8.780e-4
-1.055, 2.399e-6, 8.780e-4
-1.065, 2.399e-6, 8.781e-4
-1.075, 2.584e-6, 8.781e-4
-1.085, 2.645e-6, 8.782e-4
-1.095, 2.799e-6, 8.782e-4
-1.105, 2.953e-6, 8.783e-4
-1.115, 3.169e-6, 8.783e-4
-1.125, 3.322e-6, 8.784e-4
-1.135, 3.508e-6, 8.785e-4
-1.145, 3.569e-6, 8.785e-4
-1.155, 3.630e-6, 8.786e-4
-1.165, 3.630e-6, 8.787e-4
-1.175, 3.569e-6, 8.788e-4
-1.185, 3.446e-6, 8.788e-4
-1.195, 3.354e-6, 8.789e-4
-1.205, 3.261e-6, 8.790e-4
-1.215, 3.230e-6, 8.790e-4
-1.225, 3.261e-6, 8.791e-4
-1.235, 3.107e-6, 8.792e-4
-1.245, 3.076e-6, 8.792e-4
-1.255, 3.169e-6, 8.793e-4
-1.265, 3.138e-6, 8.793e-4
-1.275, 3.261e-6, 8.794e-4
-1.285, 3.200e-6, 8.795e-4
-1.295, 3.261e-6, 8.795e-4
-1.305, 3.261e-6, 8.796e-4
-1.315, 3.261e-6, 8.797e-4
-1.325, 3.415e-6, 8.797e-4
-1.335, 3.569e-6, 8.798e-4
-1.345, 3.630e-6, 8.799e-4
-1.355, 3.846e-6, 8.800e-4
-1.365, 4.123e-6, 8.800e-4
-1.375, 4.370e-6, 8.801e-4
-1.385, 4.708e-6, 8.802e-4
-1.395, 5.139e-6, 8.803e-4
-1.405, 5.662e-6, 8.804e-4
-1.415, 6.308e-6, 8.806e-4
-1.425, 7.048e-6, 8.807e-4
-1.435, 7.971e-6, 8.809e-4
-1.445, 9.049e-6, 8.810e-4
-1.455, 1.028e-5, 8.812e-4
-1.465, 1.173e-5, 8.815e-4
-1.475, 1.333e-5, 8.818e-4
-1.485, 1.527e-5, 8.821e-4
-1.495, 1.748e-5, 8.824e-4
-1.505, 1.995e-5, 8.828e-4
-1.515, 2.281e-5, 8.833e-4
-1.525, 2.616e-5, 8.838e-4
-1.535, 2.995e-5, 8.844e-4
-1.545, 3.420e-5, 8.851e-4
-1.555, 3.912e-5, 8.858e-4
-1.565, 4.479e-5, 8.867e-4
-1.575, 5.119e-5, 8.878e-4
-1.585, 5.846e-5, 8.889e-4
-1.595, 6.664e-5, 8.903e-4
-1.595, 6.495e-5, 8.916e-4
-1.585, 5.525e-5, 8.927e-4
-1.575, 4.719e-5, 8.936e-4
-1.565, 4.029e-5, 8.944e-4
-1.555, 3.441e-5, 8.951e-4
-1.545, 2.933e-5, 8.957e-4
-1.535, 2.499e-5, 8.962e-4
-1.525, 2.136e-5, 8.966e-4
-1.515, 1.819e-5, 8.970e-4
-1.505, 1.536e-5, 8.973e-4
-1.495, 1.293e-5, 8.976e-4
-1.485, 1.096e-5, 8.978e-4
-1.475, 9.233e-6, 8.980e-4
-1.465, 7.755e-6, 8.981e-4
-1.455, 6.432e-6, 8.982e-4
-1.445, 5.355e-6, 8.984e-4
-1.435, 4.400e-6, 8.984e-4
-1.425, 3.508e-6, 8.985e-4
-1.415, 2.831e-6, 8.986e-4
-1.405, 2.276e-6, 8.986e-4
-1.395, 1.783e-6, 8.986e-4
-1.385, 1.383e-6, 8.987e-4
-1.375, 1.106e-6, 8.987e-4
-1.365, 7.371e-7, 8.987e-4
-1.355, 5.218e-7, 8.987e-4
-1.345, 2.753e-7, 8.987e-4
-1.335, 1.515e-7, 8.987e-4
-1.325, -3.251e-8, 8.987e-4
-1.315, -1.251e-7, 8.987e-4
-1.305, -1.564e-7, 8.987e-4
-1.295, -3.716e-7, 8.987e-4
-1.285, -4.329e-7, 8.987e-4
-1.275, -4.329e-7, 8.987e-4
-1.265, -4.329e-7, 8.987e-4
-1.255, -4.642e-7, 8.987e-4
-1.245, -4.943e-7, 8.987e-4
-1.235, -6.482e-7, 8.987e-4
-1.225, -7.408e-7, 8.986e-4
-1.215, -7.095e-7, 8.986e-4
-1.205, -7.408e-7, 8.986e-4
-1.195, -7.408e-7, 8.986e-4
-1.185, -7.408e-7, 8.986e-4
-1.175, -8.634e-7, 8.986e-4
-1.165, -8.947e-7, 8.986e-4
-1.155, -9.560e-7, 8.985e-4
-1.145, -1.049e-6, 8.985e-4
-1.135, -1.017e-6, 8.985e-4
-1.125, -1.017e-6, 8.985e-4
-1.115, -1.049e-6, 8.984e-4
-1.105, -1.049e-6, 8.984e-4
-1.095, -1.017e-6, 8.984e-4
-1.085, -1.049e-6, 8.984e-4
-1.075, -1.017e-6, 8.984e-4
-1.065, -1.017e-6, 8.983e-4
-1.055, -1.049e-6, 8.983e-4
-1.045, -1.049e-6, 8.983e-4
-1.035, -1.049e-6, 8.983e-4
-1.025, -1.049e-6, 8.983e-4
-1.015, -1.049e-6, 8.982e-4
-1.005, -1.049e-6, 8.982e-4
-0.995, -1.049e-6, 8.982e-4
-0.985, -1.049e-6, 8.982e-4
-0.975, -1.049e-6, 8.982e-4
-0.965, -1.049e-6, 8.981e-4
-0.955, -1.017e-6, 8.981e-4
-0.945, -1.049e-6, 8.981e-4
-0.935, -1.049e-6, 8.981e-4
-0.925, -1.049e-6, 8.981e-4
-0.915, -1.049e-6, 8.980e-4
-0.905, -1.049e-6, 8.980e-4
-0.895, -1.049e-6, 8.980e-4
-0.885, -1.080e-6, 8.980e-4
-0.875, -1.110e-6, 8.979e-4
-0.865, -1.080e-6, 8.979e-4
-0.855, -1.171e-6, 8.979e-4
-0.845, -1.203e-6, 8.979e-4
-0.835, -1.171e-6, 8.979e-4
-0.825, -1.264e-6, 8.978e-4
-0.815, -1.264e-6, 8.978e-4
-0.805, -1.295e-6, 8.978e-4
-0.795, -1.356e-6, 8.977e-4
-0.785, -1.264e-6, 8.977e-4
-0.775, -1.356e-6, 8.977e-4
-0.765, -1.325e-6, 8.977e-4
-0.755, -1.356e-6, 8.976e-4
-0.745, -1.356e-6, 8.976e-4
-0.735, -1.356e-6, 8.976e-4
-0.725, -1.356e-6, 8.976e-4
-0.715, -1.356e-6, 8.975e-4
-0.705, -1.356e-6, 8.975e-4
-0.695, -1.418e-6, 8.975e-4
-0.685, -1.449e-6, 8.975e-4
-0.675, -1.542e-6, 8.974e-4
-0.665, -1.572e-6, 8.974e-4
-0.655, -1.664e-6, 8.974e-4
-0.645, -1.664e-6, 8.973e-4
-0.635, -1.664e-6, 8.973e-4
-0.625, -1.664e-6, 8.973e-4
-0.615, -1.664e-6, 8.972e-4
-0.605, -1.696e-6, 8.972e-4
-0.595, -1.696e-6, 8.972e-4
-0.585, -1.818e-6, 8.971e-4
-0.575, -1.849e-6, 8.971e-4
-0.565, -1.972e-6, 8.970e-4
-0.555, -1.972e-6, 8.970e-4
-0.545, -1.972e-6, 8.970e-4
-0.535, -2.003e-6, 8.969e-4
-0.525, -2.095e-6, 8.969e-4
-0.515, -2.157e-6, 8.968e-4
-0.505, -2.249e-6, 8.968e-4
-0.495, -2.280e-6, 8.967e-4
-0.485, -2.280e-6, 8.967e-4
-0.475, -2.341e-6, 8.967e-4
-0.465, -2.495e-6, 8.966e-4
-0.455, -2.588e-6, 8.966e-4
-0.445, -2.588e-6, 8.965e-4
-0.435, -2.588e-6, 8.964e-4
-0.425, -2.680e-6, 8.964e-4
-0.415, -2.742e-6, 8.963e-4
-0.405, -2.896e-6, 8.963e-4
-0.395, -2.896e-6, 8.962e-4
-0.385, -2.896e-6, 8.962e-4
-0.375, -2.957e-6, 8.961e-4
-0.365, -3.111e-6, 8.960e-4
-0.355, -3.203e-6, 8.960e-4
-0.345, -3.203e-6, 8.959e-4
-0.335, -3.203e-6, 8.959e-4
-0.325, -3.296e-6, 8.958e-4
-0.315, -3.480e-6, 8.957e-4
-0.305, -3.511e-6, 8.956e-4
-0.305, 1.291e-6, 8.957e-4
-0.315, 2.245e-6, 8.957e-4
-0.325, 2.369e-6, 8.958e-4
-0.335, 2.584e-6, 8.958e-4
-0.345, 2.645e-6, 8.959e-4
-0.355, 2.645e-6, 8.959e-4
-0.365, 2.645e-6, 8.960e-4
-0.375, 2.645e-6, 8.960e-4
-0.385, 2.645e-6, 8.961e-4
-0.395, 2.645e-6, 8.961e-4
-0.405, 2.645e-6, 8.962e-4
-0.415, 2.645e-6, 8.962e-4
-0.425, 2.677e-6, 8.963e-4
-0.435, 2.645e-6, 8.963e-4
-0.445, 2.645e-6, 8.964e-4
-0.455, 2.645e-6, 8.965e-4
-0.465, 2.645e-6, 8.965e-4
-0.475, 2.645e-6, 8.966e-4
-0.485, 2.614e-6, 8.966e-4
-0.495, 2.492e-6, 8.967e-4
-0.505, 2.523e-6, 8.967e-4
-0.515, 2.430e-6, 8.968e-4
-0.525, 2.338e-6, 8.968e-4
-0.535, 2.338e-6, 8.969e-4
-0.545, 2.338e-6, 8.969e-4
-0.555, 2.276e-6, 8.969e-4
-0.565, 2.184e-6, 8.970e-4
-0.575, 2.122e-6, 8.970e-4
-0.585, 2.152e-6, 8.971e-4
-0.595, 2.030e-6, 8.971e-4
-0.605, 2.152e-6, 8.972e-4
-0.615, 2.061e-6, 8.972e-4
-0.625, 2.215e-6, 8.972e-4
-0.635, 2.152e-6, 8.973e-4
-0.645, 2.306e-6, 8.973e-4
-0.655, 2.306e-6, 8.974e-4
-0.665, 2.306e-6, 8.974e-4
-0.675, 2.338e-6, 8.975e-4
-0.685, 2.276e-6, 8.975e-4
-0.695, 2.152e-6, 8.976e-4
-0.705, 2.061e-6, 8.976e-4
-0.715, 1.998e-6, 8.976e-4
-0.725, 2.030e-6, 8.977e-4
-0.735, 1.815e-6, 8.977e-4
-0.745, 1.783e-6, 8.978e-4
-0.755, 1.753e-6, 8.978e-4
-0.765, 1.753e-6, 8.978e-4
-0.775, 1.722e-6, 8.979e-4
-0.785, 1.722e-6, 8.979e-4
-0.795, 1.753e-6, 8.979e-4
-0.805, 1.722e-6, 8.980e-4
-0.815, 1.753e-6, 8.980e-4
-0.825, 1.783e-6, 8.980e-4
-0.835, 1.753e-6, 8.981e-4
-0.845, 1.722e-6, 8.981e-4
-0.855, 1.753e-6, 8.981e-4
-0.865, 1.815e-6, 8.982e-4
-0.875, 1.845e-6, 8.982e-4
-0.885, 1.937e-6, 8.983e-4
-0.895, 1.937e-6, 8.983e-4
-0.905, 1.937e-6, 8.983e-4
-0.915, 1.998e-6, 8.984e-4
-0.925, 1.998e-6, 8.984e-4
-0.935, 2.030e-6, 8.984e-4
-0.945, 2.030e-6, 8.985e-4
-0.955, 2.030e-6, 8.985e-4
-0.965, 2.030e-6, 8.986e-4
-0.975, 2.030e-6, 8.986e-4
-0.985, 2.030e-6, 8.987e-4
-0.995, 2.030e-6, 8.987e-4
-1.005, 2.091e-6, 8.987e-4
-1.015, 2.091e-6, 8.988e-4
-1.025, 2.276e-6, 8.988e-4
-1.035, 2.306e-6, 8.989e-4
-1.045, 2.338e-6, 8.989e-4
-1.055, 2.338e-6, 8.990e-4
-1.065, 2.338e-6, 8.990e-4
-1.075, 2.645e-6, 8.991e-4
-1.085, 2.645e-6, 8.991e-4
-1.095, 2.738e-6, 8.992e-4
-1.105, 2.922e-6, 8.992e-4
-1.115, 3.107e-6, 8.993e-4
-1.125, 3.261e-6, 8.994e-4
-1.135, 3.446e-6, 8.994e-4
-1.145, 3.569e-6, 8.995e-4
-1.155, 3.569e-6, 8.996e-4
-1.165, 3.569e-6, 8.996e-4
-1.175, 3.569e-6, 8.997e-4
-1.185, 3.446e-6, 8.998e-4
-1.195, 3.261e-6, 8.998e-4
-1.205, 3.261e-6, 8.999e-4
-1.215, 3.169e-6, 9.000e-4
-1.225, 3.169e-6, 9.000e-4
-1.235, 3.046e-6, 9.001e-4
-1.245, 3.076e-6, 9.002e-4
-1.255, 3.107e-6, 9.002e-4
-1.265, 3.138e-6, 9.003e-4
-1.275, 3.169e-6, 9.003e-4
-1.285, 3.200e-6, 9.004e-4
-1.295, 3.261e-6, 9.005e-4
-1.305, 3.261e-6, 9.005e-4
-1.315, 3.261e-6, 9.006e-4
-1.325, 3.384e-6, 9.007e-4
-1.335, 3.538e-6, 9.007e-4
-1.345, 3.630e-6, 9.008e-4
-1.355, 3.846e-6, 9.009e-4
-1.365, 3.999e-6, 9.010e-4
-1.375, 4.370e-6, 9.011e-4
-1.385, 4.739e-6, 9.012e-4
-1.395, 5.139e-6, 9.013e-4
-1.405, 5.631e-6, 9.014e-4
-1.415, 6.278e-6, 9.015e-4
-1.425, 7.078e-6, 9.016e-4
-1.435, 7.940e-6, 9.018e-4
-1.445, 8.987e-6, 9.020e-4
-1.455, 1.025e-5, 9.022e-4
-1.465, 1.167e-5, 9.024e-4
-1.475, 1.330e-5, 9.027e-4
-1.485, 1.524e-5, 9.030e-4
-1.495, 1.745e-5, 9.033e-4
-1.505, 1.995e-5, 9.037e-4
-1.515, 2.281e-5, 9.042e-4
-1.525, 2.604e-5, 9.047e-4
-1.535, 2.983e-5, 9.053e-4
-1.545, 3.411e-5, 9.060e-4
-1.555, 3.903e-5, 9.068e-4
-1.565, 4.454e-5, 9.077e-4
-1.575, 5.101e-5, 9.087e-4
-1.585, 5.824e-5, 9.098e-4
-1.595, 6.634e-5, 9.112e-4
-1.595, 6.477e-5, 9.125e-4
-1.585, 5.513e-5, 9.136e-4
-1.575, 4.707e-5, 9.145e-4
-1.565, 4.020e-5, 9.153e-4
-1.555, 3.429e-5, 9.160e-4
-1.545, 2.930e-5, 9.166e-4
-1.535, 2.493e-5, 9.171e-4
-1.525, 2.133e-5, 9.175e-4
-1.515, 1.807e-5, 9.179e-4
-1.505, 1.530e-5, 9.182e-4
-1.495, 1.299e-5, 9.184e-4
-1.485, 1.093e-5, 9.187e-4
-1.475, 9.203e-6, 9.188e-4
-1.465, 7.725e-6, 9.190e-4
-1.455, 6.432e-6, 9.191e-4
-1.445, 5.323e-6, 9.192e-4
-1.435, 4.339e-6, 9.193e-4
-1.425, 3.538e-6, 9.194e-4
-1.415, 2.831e-6, 9.194e-4
-1.405, 2.306e-6, 9.195e-4
-1.395, 1.815e-6, 9.195e-4
-1.385, 1.383e-6, 9.196e-4
-1.375, 9.836e-7, 9.196e-4
-1.365, 7.671e-7, 9.196e-4
-1.355, 4.906e-7, 9.196e-4
-1.345, 2.753e-7, 9.196e-4
-1.335, 1.214e-7, 9.196e-4
-1.325, -3.251e-8, 9.196e-4
-1.315, -1.251e-7, 9.196e-4
-1.305, -2.177e-7, 9.196e-4
-1.295, -3.716e-7, 9.196e-4
-1.285, -4.329e-7, 9.196e-4
-1.275, -4.329e-7, 9.196e-4
-1.265, -4.642e-7, 9.196e-4
-1.255, -4.329e-7, 9.196e-4
-1.245, -5.556e-7, 9.195e-4
-1.235, -5.869e-7, 9.195e-4
-1.225, -7.408e-7, 9.195e-4
-1.215, -7.408e-7, 9.195e-4
-1.205, -7.408e-7, 9.195e-4
-1.195, -7.408e-7, 9.195e-4
-1.185, -7.408e-7, 9.195e-4
-1.175, -8.021e-7, 9.194e-4
-1.165, -8.021e-7, 9.194e-4
-1.155, -9.260e-7, 9.194e-4
-1.145, -9.873e-7, 9.194e-4
-1.135, -9.873e-7, 9.194e-4
-1.125, -1.017e-6, 9.194e-4
-1.115, -9.873e-7, 9.193e-4
-1.105, -1.049e-6, 9.193e-4
-1.095, -1.049e-6, 9.193e-4
-1.085, -1.049e-6, 9.193e-4
-1.075, -1.017e-6, 9.192e-4
-1.065, -1.049e-6, 9.192e-4
-1.055, -1.049e-6, 9.192e-4
-1.045, -1.049e-6, 9.192e-4
-1.035, -1.017e-6, 9.192e-4
-1.025, -1.049e-6, 9.191e-4
-1.015, -1.049e-6, 9.191e-4
-1.005, -1.049e-6, 9.191e-4
-0.995, -1.049e-6, 9.191e-4
-0.985, -1.049e-6, 9.191e-4
-0.975, -1.049e-6, 9.190e-4
-0.965, -1.049e-6, 9.190e-4
-0.955, -1.049e-6, 9.190e-4
-0.945, -1.049e-6, 9.190e-4
-0.935, -1.049e-6, 9.190e-4
-0.925, -1.049e-6, 9.189e-4
-0.915, -1.049e-6, 9.189e-4
-0.905, -1.049e-6, 9.189e-4
-0.895, -1.049e-6, 9.189e-4
-0.885, -1.049e-6, 9.189e-4
-0.875, -1.110e-6, 9.188e-4
-0.865, -1.141e-6, 9.188e-4
-0.855, -1.080e-6, 9.188e-4
-0.845, -1.203e-6, 9.188e-4
-0.835, -1.264e-6, 9.187e-4
-0.825, -1.264e-6, 9.187e-4
-0.815, -1.295e-6, 9.187e-4
-0.805, -1.295e-6, 9.187e-4
-0.795, -1.264e-6, 9.186e-4
-0.785, -1.356e-6, 9.186e-4
-0.775, -1.264e-6, 9.186e-4
-0.765, -1.356e-6, 9.186e-4
-0.755, -1.356e-6, 9.185e-4
-0.745, -1.325e-6, 9.185e-4
-0.735, -1.356e-6, 9.185e-4
-0.725, -1.356e-6, 9.184e-4
-0.715, -1.356e-6, 9.184e-4
-0.705, -1.356e-6, 9.184e-4
-0.695, -1.388e-6, 9.184e-4
-0.685, -1.572e-6, 9.183e-4
-0.675, -1.603e-6, 9.183e-4
-0.665, -1.633e-6, 9.183e-4
-0.655, -1.633e-6, 9.182e-4
-0.645, -1.633e-6, 9.182e-4
-0.635, -1.664e-6, 9.182e-4
-0.625, -1.664e-6, 9.181e-4
-0.615, -1.664e-6, 9.181e-4
-0.605, -1.696e-6, 9.181e-4
-0.595, -1.696e-6, 9.180e-4
-0.585, -1.849e-6, 9.180e-4
-0.575, -1.880e-6, 9.180e-4
-0.565, -1.941e-6, 9.179e-4
-0.555, -1.972e-6, 9.179e-4
-0.545, -1.972e-6, 9.178e-4
-0.535, -2.003e-6, 9.178e-4
-0.525, -2.033e-6, 9.178e-4
-0.515, -2.219e-6, 9.177e-4
-0.505, -2.249e-6, 9.177e-4
-0.495, -2.280e-6, 9.176e-4
-0.485, -2.280e-6, 9.176e-4
-0.475, -2.403e-6, 9.175e-4
-0.465, -2.495e-6, 9.175e-4
-0.455, -2.588e-6, 9.174e-4
-0.445, -2.588e-6, 9.174e-4
-0.435, -2.588e-6, 9.173e-4
-0.425, -2.649e-6, 9.173e-4
-0.415, -2.803e-6, 9.172e-4
-0.405, -2.896e-6, 9.172e-4
-0.395, -2.896e-6, 9.171e-4
-0.385, -2.896e-6, 9.170e-4
-0.375, -2.988e-6, 9.170e-4
-0.365, -3.081e-6, 9.169e-4
-0.355, -3.203e-6, 9.169e-4
-0.345, -3.203e-6, 9.168e-4
-0.335, -3.203e-6, 9.167e-4
-0.325, -3.265e-6, 9.167e-4
-0.315, -3.389e-6, 9.166e-4
-0.305, -3.480e-6, 9.165e-4
-0.305, 1.353e-6, 9.166e-4
-0.315, 2.245e-6, 9.166e-4
-0.325, 2.369e-6, 9.166e-4
-0.335, 2.584e-6, 9.167e-4
-0.345, 2.677e-6, 9.168e-4
-0.355, 2.645e-6, 9.168e-4
-0.365, 2.645e-6, 9.169e-4
-0.375, 2.645e-6, 9.169e-4
-0.385, 2.707e-6, 9.170e-4
-0.395, 2.677e-6, 9.170e-4
-0.405, 2.738e-6, 9.171e-4
-0.415, 2.677e-6, 9.171e-4
-0.425, 2.645e-6, 9.172e-4
-0.435, 2.645e-6, 9.172e-4
-0.445, 2.645e-6, 9.173e-4
-0.455, 2.645e-6, 9.173e-4
-0.465, 2.645e-6, 9.174e-4
-0.475, 2.645e-6, 9.174e-4
-0.485, 2.614e-6, 9.175e-4
-0.495, 2.584e-6, 9.175e-4
-0.505, 2.399e-6, 9.176e-4
-0.515, 2.430e-6, 9.176e-4
-0.525, 2.338e-6, 9.177e-4
-0.535, 2.338e-6, 9.177e-4
-0.545, 2.338e-6, 9.178e-4
-0.555, 2.338e-6, 9.178e-4
-0.565, 2.215e-6, 9.179e-4
-0.575, 2.122e-6, 9.179e-4
-0.585, 2.122e-6, 9.180e-4
-0.595, 2.061e-6, 9.180e-4
-0.605, 2.091e-6, 9.180e-4
-0.615, 2.030e-6, 9.181e-4
-0.625, 2.061e-6, 9.181e-4
-0.635, 2.276e-6, 9.182e-4
-0.645, 2.276e-6, 9.182e-4
-0.655, 2.245e-6, 9.183e-4
-0.665, 2.338e-6, 9.183e-4
-0.675, 2.306e-6, 9.184e-4
-0.685, 2.184e-6, 9.184e-4
-0.695, 2.091e-6, 9.184e-4
-0.705, 2.091e-6, 9.185e-4
-0.715, 2.030e-6, 9.185e-4
-0.725, 1.998e-6, 9.186e-4
-0.735, 1.845e-6, 9.186e-4
-0.745, 1.845e-6, 9.186e-4
-0.755, 1.722e-6, 9.187e-4
-0.765, 1.722e-6, 9.187e-4
-0.775, 1.753e-6, 9.187e-4
-0.785, 1.753e-6, 9.188e-4
-0.795, 1.722e-6, 9.188e-4
-0.805, 1.753e-6, 9.188e-4
-0.815, 1.722e-6, 9.189e-4
-0.825, 1.722e-6, 9.189e-4
-0.835, 1.753e-6, 9.189e-4
-0.845, 1.783e-6, 9.190e-4
-0.855, 1.722e-6, 9.190e-4
-0.865, 1.783e-6, 9.191e-4
-0.875, 1.937e-6, 9.191e-4
-0.885, 1.937e-6, 9.191e-4
-0.895, 1.876e-6, 9.192e-4
-0.905, 1.937e-6, 9.192e-4
-0.915, 1.968e-6, 9.192e-4
-0.925, 2.030e-6, 9.193e-4
-0.935, 2.030e-6, 9.193e-4
-0.945, 2.030e-6, 9.194e-4
-0.955, 2.030e-6, 9.194e-4
-0.965, 2.030e-6, 9.195e-4
-0.975, 2.030e-6, 9.195e-4
-0.985, 2.030e-6, 9.195e-4
-0.995, 2.030e-6, 9.196e-4
-1.005, 2.030e-6, 9.196e-4
-1.015, 2.091e-6, 9.197e-4
-1.025, 2.215e-6, 9.197e-4
-1.035, 2.306e-6, 9.197e-4
-1.045, 2.338e-6, 9.198e-4
-1.055, 2.369e-6, 9.198e-4
-1.065, 2.338e-6, 9.199e-4
-1.075, 2.553e-6, 9.199e-4
-1.085, 2.645e-6, 9.200e-4
-1.095, 2.677e-6, 9.200e-4
-1.105, 2.922e-6, 9.201e-4
-1.115, 3.076e-6, 9.202e-4
-1.125, 3.261e-6, 9.202e-4
-1.135, 3.384e-6, 9.203e-4
-1.145, 3.569e-6, 9.204e-4
-1.155, 3.569e-6, 9.204e-4
-1.165, 3.569e-6, 9.205e-4
-1.175, 3.538e-6, 9.206e-4
-1.185, 3.415e-6, 9.206e-4
-1.195, 3.261e-6, 9.207e-4
-1.205, 3.261e-6, 9.208e-4
-1.215, 3.230e-6, 9.208e-4
-1.225, 3.169e-6, 9.209e-4
-1.235, 3.107e-6, 9.210e-4
-1.245, 3.107e-6, 9.210e-4
-1.255, 3.015e-6, 9.211e-4
-1.265, 3.015e-6, 9.212e-4
-1.275, 3.107e-6, 9.212e-4
-1.285, 3.138e-6, 9.213e-4
-1.295, 3.200e-6, 9.213e-4
-1.305, 3.261e-6, 9.214e-4
-1.315, 3.261e-6, 9.215e-4
-1.325, 3.292e-6, 9.215e-4
-1.335, 3.538e-6, 9.216e-4
-1.345, 3.569e-6, 9.217e-4
-1.355, 3.815e-6, 9.218e-4
-1.365, 4.031e-6, 9.218e-4
-1.375, 4.339e-6, 9.219e-4
-1.385, 4.646e-6, 9.220e-4
-1.395, 5.077e-6, 9.221e-4
-1.405, 5.601e-6, 9.222e-4
-1.415, 6.247e-6, 9.224e-4
-1.425, 7.048e-6, 9.225e-4
-1.435, 7.879e-6, 9.227e-4
-1.445, 8.925e-6, 9.228e-4
-1.455, 1.022e-5, 9.230e-4
-1.465, 1.163e-5, 9.233e-4
-1.475, 1.324e-5, 9.235e-4
-1.485, 1.521e-5, 9.238e-4
-1.495, 1.733e-5, 9.242e-4
-1.505, 1.988e-5, 9.246e-4
-1.515, 2.281e-5, 9.250e-4
-1.525, 2.595e-5, 9.256e-4
-1.535, 2.977e-5, 9.262e-4
-1.545, 3.401e-5, 9.268e-4
-1.555, 3.891e-5, 9.276e-4
-1.565, 4.448e-5, 9.285e-4
-1.575, 5.082e-5, 9.295e-4
-1.585, 5.803e-5, 9.307e-4
-1.595, 6.615e-5, 9.320e-4
-1.595, 6.449e-5, 9.333e-4
-1.585, 5.495e-5, 9.344e-4
-1.575, 4.688e-5, 9.353e-4
-1.565, 3.999e-5, 9.361e-4
-1.555, 3.420e-5, 9.368e-4
-1.545, 2.918e-5, 9.374e-4
-1.535, 2.487e-5, 9.379e-4
-1.525, 2.124e-5, 9.383e-4
-1.515, 1.801e-5, 9.387e-4
-1.505, 1.530e-5, 9.390e-4
-1.495, 1.293e-5, 9.392e-4
-1.485, 1.093e-5, 9.395e-4
-1.475, 9.110e-6, 9.396e-4
-1.465, 7.663e-6, 9.398e-4
-1.455, 6.371e-6, 9.399e-4
-1.445, 5.323e-6, 9.400e-4
-1.435, 4.370e-6, 9.401e-4
-1.425, 3.508e-6, 9.402e-4
-1.415, 2.861e-6, 9.402e-4
-1.405, 2.215e-6, 9.403e-4
-1.395, 1.783e-6, 9.403e-4
-1.385, 1.291e-6, 9.403e-4
-1.375, 1.014e-6, 9.404e-4
-1.365, 7.671e-7, 9.404e-4
-1.355, 4.906e-7, 9.404e-4
-1.345, 2.441e-7, 9.404e-4
-1.335, 1.515e-7, 9.404e-4
-1.325, -6.378e-8, 9.404e-4
-1.315, -1.251e-7, 9.404e-4
-1.305, -2.177e-7, 9.404e-4
-1.295, -3.716e-7, 9.404e-4
-1.285, -4.329e-7, 9.404e-4
-1.275, -4.329e-7, 9.404e-4
-1.265, -4.329e-7, 9.404e-4
-1.255, -4.642e-7, 9.404e-4
-1.245, -5.869e-7, 9.403e-4
-1.235, -6.795e-7, 9.403e-4
-1.225, -7.095e-7, 9.403e-4
-1.215, -7.408e-7, 9.403e-4
-1.205, -7.408e-7, 9.403e-4
-1.195, -7.408e-7, 9.403e-4
-1.185, -7.720e-7, 9.403e-4
-1.175, -7.720e-7, 9.402e-4
-1.165, -8.634e-7, 9.402e-4
-1.155, -9.260e-7, 9.402e-4
-1.145, -1.017e-6, 9.402e-4
-1.135, -1.017e-6, 9.402e-4
-1.125, -1.049e-6, 9.401e-4
-1.115, -1.017e-6, 9.401e-4
-1.105, -1.017e-6, 9.401e-4
-1.095, -1.017e-6, 9.401e-4
-1.085, -1.017e-6, 9.401e-4
-1.075, -1.049e-6, 9.400e-4
-1.065, -1.049e-6, 9.400e-4
-1.055, -1.049e-6, 9.400e-4
-1.045, -1.049e-6, 9.400e-4
-1.035, -1.049e-6, 9.400e-4
-1.025, -1.049e-6, 9.399e-4
-1.015, -1.049e-6, 9.399e-4
-1.005, -1.049e-6, 9.399e-4
-0.995, -1.049e-6, 9.399e-4
-0.985, -1.049e-6, 9.398e-4
-0.975, -1.049e-6, 9.398e-4
-0.965, -1.049e-6, 9.398e-4
-0.955, -1.049e-6, 9.398e-4
-0.945, -1.017e-6, 9.398e-4
-0.935, -1.049e-6, 9.397e-4
-0.925, -1.049e-6, 9.397e-4
-0.915, -1.049e-6, 9.397e-4
-0.905, -1.049e-6, 9.397e-4
-0.895, -1.049e-6, 9.397e-4
-0.885, -1.049e-6, 9.396e-4
-0.875, -1.049e-6, 9.396e-4
-0.865, -1.110e-6, 9.396e-4
-0.855, -1.234e-6, 9.396e-4
-0.845, -1.234e-6, 9.395e-4
-0.835, -1.234e-6, 9.395e-4
-0.825, -1.171e-6, 9.395e-4
-0.815, -1.295e-6, 9.395e-4
-0.805, -1.325e-6, 9.394e-4
-0.795, -1.295e-6, 9.394e-4
-0.785, -1.325e-6, 9.394e-4
-0.775, -1.356e-6, 9.394e-4
-0.765, -1.325e-6, 9.393e-4
-0.755, -1.356e-6, 9.393e-4
-0.745, -1.325e-6, 9.393e-4
-0.735, -1.356e-6, 9.393e-4
-0.725, -1.356e-6, 9.392e-4
-0.715, -1.356e-6, 9.392e-4
-0.705, -1.356e-6, 9.392e-4
-0.695, -1.356e-6, 9.392e-4
-0.685, -1.418e-6, 9.391e-4
-0.675, -1.479e-6, 9.391e-4
-0.665, -1.633e-6, 9.391e-4
-0.655, -1.603e-6, 9.390e-4
-0.645, -1.664e-6, 9.390e-4
-0.635, -1.664e-6, 9.390e-4
-0.625, -1.664e-6, 9.389e-4
-0.615, -1.664e-6, 9.389e-4
-0.605, -1.664e-6, 9.389e-4
-0.595, -1.726e-6, 9.388e-4
-0.585, -1.726e-6, 9.388e-4
-0.575, -1.818e-6, 9.388e-4
-0.565, -1.972e-6, 9.387e-4
-0.555, -1.972e-6, 9.387e-4
-0.545, -1.972e-6, 9.386e-4
-0.535, -1.972e-6, 9.386e-4
-0.525, -2.126e-6, 9.386e-4
-0.515, -2.126e-6, 9.385e-4
-0.505, -2.249e-6, 9.385e-4
-0.495, -2.280e-6, 9.384e-4
-0.485, -2.311e-6, 9.384e-4
-0.475, -2.280e-6, 9.383e-4
-0.465, -2.465e-6, 9.383e-4
-0.455, -2.588e-6, 9.382e-4
-0.445, -2.588e-6, 9.382e-4
-0.435, -2.619e-6, 9.381e-4
-0.425, -2.649e-6, 9.381e-4
-0.415, -2.773e-6, 9.380e-4
-0.405, -2.896e-6, 9.380e-4
-0.395, -2.896e-6, 9.379e-4
-0.385, -2.896e-6, 9.378e-4
-0.375, -3.050e-6, 9.378e-4
-0.365, -3.172e-6, 9.377e-4
-0.355, -3.172e-6, 9.377e-4
-0.345, -3.203e-6, 9.376e-4
-0.335, -3.203e-6, 9.375e-4
-0.325, -3.265e-6, 9.375e-4
-0.315, -3.419e-6, 9.374e-4
-0.305, -3.511e-6, 9.373e-4
-0.305, 1.383e-6, 9.374e-4
-0.315, 2.276e-6, 9.374e-4
-0.325, 2.338e-6, 9.374e-4
-0.335, 2.614e-6, 9.375e-4
-0.345, 2.614e-6, 9.375e-4
-0.355, 2.677e-6, 9.376e-4
-0.365, 2.677e-6, 9.377e-4
-0.375, 2.738e-6, 9.377e-4
-0.385, 2.677e-6, 9.378e-4
-0.395, 2.677e-6, 9.378e-4
-0.405, 2.707e-6, 9.379e-4
-0.415, 2.645e-6, 9.379e-4
-0.425, 2.645e-6, 9.380e-4
-0.435, 2.645e-6, 9.380e-4
-0.445, 2.645e-6, 9.381e-4
-0.455, 2.645e-6, 9.381e-4
-0.465, 2.645e-6, 9.382e-4
-0.475, 2.645e-6, 9.382e-4
-0.485, 2.584e-6, 9.383e-4
-0.495, 2.584e-6, 9.383e-4
-0.505, 2.369e-6, 9.384e-4
-0.515, 2.399e-6, 9.384e-4
-0.525, 2.369e-6, 9.385e-4
-0.535, 2.338e-6, 9.385e-4
-0.545, 2.338e-6, 9.386e-4
-0.555, 2.245e-6, 9.386e-4
-0.565, 2.245e-6, 9.387e-4
-0.575, 2.184e-6, 9.387e-4
-0.585, 2.122e-6, 9.388e-4
-0.595, 2.030e-6, 9.388e-4
-0.605, 2.030e-6, 9.388e-4
-0.615, 2.122e-6, 9.389e-4
-0.625, 2.184e-6, 9.389e-4
-0.635, 2.215e-6, 9.390e-4
-0.645, 2.215e-6, 9.390e-4
-0.655, 2.276e-6, 9.391e-4
-0.665, 2.338e-6, 9.391e-4
-0.675, 2.245e-6, 9.392e-4
-0.685, 2.184e-6, 9.392e-4
-0.695, 2.091e-6, 9.392e-4
-0.705, 2.030e-6, 9.393e-4
-0.715, 2.030e-6, 9.393e-4
-0.725, 1.937e-6, 9.394e-4
-0.735, 1.783e-6, 9.394e-4
-0.745, 1.815e-6, 9.394e-4
-0.755, 1.722e-6, 9.395e-4
-0.765, 1.722e-6, 9.395e-4
-0.775, 1.722e-6, 9.395e-4
-0.785, 1.722e-6, 9.396e-4
-0.795, 1.722e-6, 9.396e-4
-0.805, 1.722e-6, 9.396e-4
-0.815, 1.753e-6, 9.397e-4
-0.825, 1.753e-6, 9.397e-4
-0.835, 1.753e-6, 9.397e-4
-0.845, 1.753e-6, 9.398e-4
-0.855, 1.722e-6, 9.398e-4
-0.865, 1.783e-6, 9.398e-4
-0.875, 1.907e-6, 9.399e-4
-0.885, 1.937e-6, 9.399e-4
-0.895, 1.937e-6, 9.400e-4
-0.905, 2.030e-6, 9.400e-4
-0.915, 1.968e-6, 9.400e-4
-0.925, 1.998e-6, 9.401e-4
-0.935, 2.030e-6, 9.401e-4
-0.945, 2.030e-6, 9.402e-4
-0.955, 2.030e-6, 9.402e-4
-0.965, 2.030e-6, 9.402e-4
-0.975, 2.030e-6, 9.403e-4
-0.985, 2.030e-6, 9.403e-4
-0.995, 2.030e-6, 9.404e-4
-1.005, 2.030e-6, 9.404e-4
-1.015, 2.091e-6, 9.404e-4
-1.025, 2.245e-6, 9.405e-4
-1.035, 2.215e-6, 9.405e-4
-1.045, 2.338e-6, 9.406e-4
-1.055, 2.338e-6, 9.406e-4
-1.065, 2.369e-6, 9.407e-4
-1.075, 2.460e-6, 9.407e-4
-1.085, 2.645e-6, 9.408e-4
-1.095, 2.707e-6, 9.408e-4
-1.105, 2.892e-6, 9.409e-4
-1.115, 2.985e-6, 9.410e-4
-1.125, 3.200e-6, 9.410e-4
-1.135, 3.322e-6, 9.411e-4
-1.145, 3.508e-6, 9.412e-4
-1.155, 3.569e-6, 9.412e-4
-1.165, 3.569e-6, 9.413e-4
-1.175, 3.508e-6, 9.414e-4
-1.185, 3.322e-6, 9.414e-4
-1.195, 3.261e-6, 9.415e-4
-1.205, 3.261e-6, 9.416e-4
-1.215, 3.107e-6, 9.416e-4
-1.225, 2.985e-6, 9.417e-4
-1.235, 3.015e-6, 9.417e-4
-1.245, 3.046e-6, 9.418e-4
-1.255, 2.985e-6, 9.419e-4
-1.265, 3.046e-6, 9.419e-4
-1.275, 3.015e-6, 9.420e-4
-1.285, 3.076e-6, 9.420e-4
-1.295, 3.200e-6, 9.421e-4
-1.305, 3.261e-6, 9.422e-4
-1.315, 3.261e-6, 9.422e-4
-1.325, 3.292e-6, 9.423e-4
-1.335, 3.508e-6, 9.424e-4
-1.345, 3.569e-6, 9.424e-4
-1.355, 3.784e-6, 9.425e-4
-1.365, 3.999e-6, 9.426e-4
-1.375, 4.277e-6, 9.427e-4
-1.385, 4.678e-6, 9.428e-4
-1.395, 5.077e-6, 9.429e-4
-1.405, 5.601e-6, 9.430e-4
-1.415, 6.247e-6, 9.431e-4
-1.425, 6.986e-6, 9.433e-4
-1.435, 7.817e-6, 9.434e-4
-1.445, 8.956e-6, 9.436e-4
-1.455, 1.009e-5, 9.438e-4
-1.465, 1.157e-5, 9.440e-4
-1.475, 1.327e-5, 9.443e-4
-1.485, 1.511e-5, 9.446e-4
-1.495, 1.727e-5, 9.449e-4
-1.505, 1.982e-5, 9.453e-4
-1.515, 2.262e-5, 9.458e-4
-1.525, 2.586e-5, 9.463e-4
-1.535, 2.961e-5, 9.469e-4
-1.545, 3.389e-5, 9.476e-4
-1.555, 3.875e-5, 9.484e-4
-1.565, 4.433e-5, 9.492e-4
-1.575, 5.067e-5, 9.503e-4
-1.585, 5.790e-5, 9.514e-4
-1.595, 6.600e-5, 9.527e-4
-1.595, 6.431e-5, 9.540e-4
-1.585, 5.473e-5, 9.551e-4
-1.575, 4.676e-5, 9.560e-4
-1.565, 3.989e-5, 9.568e-4
-1.555, 3.401e-5, 9.575e-4
-1.545, 2.912e-5, 9.581e-4
-1.535, 2.484e-5, 9.586e-4
-1.525, 2.115e-5, 9.590e-4
-1.515, 1.788e-5, 9.594e-4
-1.505, 1.517e-5, 9.597e-4
-1.495, 1.287e-5, 9.599e-4
-1.485, 1.086e-5, 9.602e-4
-1.475, 9.141e-6, 9.603e-4
-1.465, 7.663e-6, 9.605e-4
-1.455, 6.401e-6, 9.606e-4
-1.445, 5.293e-6, 9.607e-4
-1.435, 4.339e-6, 9.608e-4
-1.425, 3.476e-6, 9.609e-4
-1.415, 2.831e-6, 9.609e-4
-1.405, 2.184e-6, 9.610e-4
-1.395, 1.783e-6, 9.610e-4
-1.385, 1.383e-6, 9.611e-4
-1.375, 1.014e-6, 9.611e-4
-1.365, 7.371e-7, 9.611e-4
-1.355, 4.906e-7, 9.611e-4
-1.345, 2.753e-7, 9.611e-4
-1.335, 1.214e-7, 9.611e-4
-1.325, -6.378e-8, 9.611e-4
-1.315, -1.251e-7, 9.611e-4
-1.305, -1.864e-7, 9.611e-4
-1.295, -3.403e-7, 9.611e-4
-1.285, -4.329e-7, 9.611e-4
-1.275, -4.329e-7, 9.611e-4
-1.265, -4.642e-7, 9.611e-4
-1.255, -4.943e-7, 9.611e-4
-1.245, -5.869e-7, 9.610e-4
-1.235, -5.869e-7, 9.610e-4
-1.225, -6.795e-7, 9.610e-4
-1.215, -7.095e-7, 9.610e-4
-1.205, -7.408e-7, 9.610e-4
-1.195, -7.408e-7, 9.610e-4
-1.185, -7.408e-7, 9.610e-4
-1.175, -8.021e-7, 9.609e-4
-1.165, -8.021e-7, 9.609e-4
-1.155, -9.560e-7, 9.609e-4
-1.145, -9.560e-7, 9.609e-4
-1.135, -9.873e-7, 9.609e-4
-1.125, -9.560e-7, 9.609e-4
-1.115, -1.049e-6, 9.608e-4
-1.105, -1.049e-6, 9.608e-4
-1.095, -9.560e-7, 9.608e-4
-1.085, -1.049e-6, 9.608e-4
-1.075, -1.049e-6, 9.607e-4
-1.065, -1.049e-6, 9.607e-4
-1.055, -1.049e-6, 9.607e-4
-1.045, -1.049e-6, 9.607e-4
-1.035, -1.049e-6, 9.607e-4
-1.025, -1.017e-6, 9.606e-4
-1.015, -1.017e-6, 9.606e-4
-1.005, -1.049e-6, 9.606e-4
-0.995, -1.049e-6, 9.606e-4
-0.985, -1.049e-6, 9.606e-4
-0.975, -1.049e-6, 9.605e-4
-0.965, -1.049e-6, 9.605e-4
-0.955, -1.049e-6, 9.605e-4
-0.945, -1.049e-6, 9.605e-4
-0.935, -1.049e-6, 9.605e-4
-0.925, -1.049e-6, 9.604e-4
-0.915, -1.049e-6, 9.604e-4
-0.905, -1.049e-6, 9.604e-4
-0.895, -1.049e-6, 9.604e-4
-0.885, -1.049e-6, 9.604e-4
-0.875, -1.049e-6, 9.603e-4
-0.865, -1.080e-6, 9.603e-4
-0.855, -1.141e-6, 9.603e-4
-0.845, -1.171e-6, 9.603e-4
-0.835, -1.203e-6, 9.602e-4
-0.825, -1.264e-6, 9.602e-4
-0.815, -1.234e-6, 9.602e-4
-0.805, -1.234e-6, 9.602e-4
-0.795, -1.295e-6, 9.601e-4
-0.785, -1.234e-6, 9.601e-4
-0.775, -1.356e-6, 9.601e-4
-0.765, -1.325e-6, 9.601e-4
-0.755, -1.325e-6, 9.600e-4
-0.745, -1.356e-6, 9.600e-4
-0.735, -1.356e-6, 9.600e-4
-0.725, -1.356e-6, 9.600e-4
-0.715, -1.356e-6, 9.599e-4
-0.705, -1.356e-6, 9.599e-4
-0.695, -1.388e-6, 9.599e-4
-0.685, -1.388e-6, 9.598e-4
-0.675, -1.603e-6, 9.598e-4
-0.665, -1.633e-6, 9.598e-4
-0.655, -1.633e-6, 9.597e-4
-0.645, -1.633e-6, 9.597e-4
-0.635, -1.664e-6, 9.597e-4
-0.625, -1.664e-6, 9.596e-4
-0.615, -1.664e-6, 9.596e-4
-0.605, -1.664e-6, 9.596e-4
-0.595, -1.696e-6, 9.595e-4
-0.585, -1.787e-6, 9.595e-4
-0.575, -1.880e-6, 9.595e-4
-0.565, -1.880e-6, 9.594e-4
-0.555, -1.972e-6, 9.594e-4
-0.545, -1.972e-6, 9.594e-4
-0.535, -1.972e-6, 9.593e-4
-0.525, -2.095e-6, 9.593e-4
-0.515, -2.187e-6, 9.592e-4
-0.505, -2.280e-6, 9.592e-4
-0.495, -2.280e-6, 9.591e-4
-0.485, -2.311e-6, 9.591e-4
-0.475, -2.373e-6, 9.590e-4
-0.465, -2.495e-6, 9.590e-4
-0.455, -2.495e-6, 9.589e-4
-0.445, -2.588e-6, 9.589e-4
-0.435, -2.588e-6, 9.588e-4
-0.425, -2.680e-6, 9.588e-4
-0.415, -2.803e-6, 9.587e-4
-0.405, -2.896e-6, 9.587e-4
-0.395, -2.896e-6, 9.586e-4
-0.385, -2.896e-6, 9.586e-4
-0.375, -2.988e-6, 9.585e-4
-0.365, -3.142e-6, 9.584e-4
-0.355, -3.142e-6, 9.584e-4
-0.345, -3.203e-6, 9.583e-4
-0.335, -3.203e-6, 9.582e-4
-0.325, -3.235e-6, 9.582e-4
-0.315, -3.389e-6, 9.581e-4
-0.305, -3.480e-6, 9.580e-4
-0.305, 1.383e-6, 9.581e-4
-0.315, 2.306e-6, 9.581e-4
-0.325, 2.460e-6, 9.582e-4
-0.335, 2.645e-6, 9.582e-4
-0.345, 2.645e-6, 9.583e-4
-0.355, 2.645e-6, 9.583e-4
-0.365, 2.645e-6, 9.584e-4
-0.375, 2.677e-6, 9.584e-4
-0.385, 2.645e-6, 9.585e-4
-0.395, 2.707e-6, 9.585e-4
-0.405, 2.707e-6, 9.586e-4
-0.415, 2.707e-6, 9.586e-4
-0.425, 2.645e-6, 9.587e-4
-0.435, 2.677e-6, 9.588e-4
-0.445, 2.645e-6, 9.588e-4
-0.455, 2.645e-6, 9.589e-4
-0.465, 2.645e-6, 9.589e-4
-0.475, 2.645e-6, 9.590e-4
-0.485, 2.614e-6, 9.590e-4
-0.495, 2.584e-6, 9.591e-4
-0.505, 2.430e-6, 9.591e-4
-0.515, 2.369e-6, 9.592e-4
-0.525, 2.338e-6, 9.592e-4
-0.535, 2.338e-6, 9.593e-4
-0.545, 2.306e-6, 9.593e-4
-0.555, 2.306e-6, 9.593e-4
-0.565, 2.245e-6, 9.594e-4
-0.575, 2.184e-6, 9.594e-4
-0.585, 2.061e-6, 9.595e-4
-0.595, 2.122e-6, 9.595e-4
-0.605, 2.061e-6, 9.596e-4
-0.615, 2.061e-6, 9.596e-4
-0.625, 2.061e-6, 9.596e-4
-0.635, 2.122e-6, 9.597e-4
-0.645, 2.184e-6, 9.597e-4
-0.655, 2.306e-6, 9.598e-4
-0.665, 2.276e-6, 9.598e-4
-0.675, 2.245e-6, 9.599e-4
-0.685, 2.245e-6, 9.599e-4
-0.695, 2.061e-6, 9.600e-4
-0.705, 2.030e-6, 9.600e-4
-0.715, 2.030e-6, 9.600e-4
-0.725, 1.876e-6, 9.601e-4
-0.735, 1.753e-6, 9.601e-4
-0.745, 1.783e-6, 9.601e-4
-0.755, 1.815e-6, 9.602e-4
-0.765, 1.722e-6, 9.602e-4
-0.775, 1.722e-6, 9.602e-4
-0.785, 1.722e-6, 9.603e-4
-0.795, 1.722e-6, 9.603e-4
-0.805, 1.722e-6, 9.604e-4
-0.815, 1.722e-6, 9.604e-4
-0.825, 1.722e-6, 9.604e-4
-0.835, 1.722e-6, 9.605e-4
-0.845, 1.722e-6, 9.605e-4
-0.855, 1.783e-6, 9.605e-4
-0.865, 1.783e-6, 9.606e-4
-0.875, 1.815e-6, 9.606e-4
-0.885, 1.815e-6, 9.606e-4
-0.895, 1.876e-6, 9.607e-4
-0.905, 1.998e-6, 9.607e-4
-0.915, 1.998e-6, 9.608e-4
-0.925, 1.998e-6, 9.608e-4
-0.935, 2.030e-6, 9.608e-4
-0.945, 2.030e-6, 9.609e-4
-0.955, 2.030e-6, 9.609e-4
-0.965, 1.998e-6, 9.610e-4
-0.975, 2.030e-6, 9.610e-4
-0.985, 2.030e-6, 9.610e-4
-0.995, 2.030e-6, 9.611e-4
-1.005, 2.030e-6, 9.611e-4
-1.015, 2.091e-6, 9.612e-4
-1.025, 2.152e-6, 9.612e-4
-1.035, 2.276e-6, 9.612e-4
-1.045, 2.338e-6, 9.613e-4
-1.055, 2.338e-6, 9.613e-4
-1.065, 2.338e-6, 9.614e-4
-1.075, 2.430e-6, 9.614e-4
-1.085, 2.614e-6, 9.615e-4
-1.095, 2.645e-6, 9.615e-4
-1.105, 2.861e-6, 9.616e-4
-1.115, 2.953e-6, 9.617e-4
-1.125, 3.230e-6, 9.617e-4
-1.135, 3.292e-6, 9.618e-4
-1.145, 3.415e-6, 9.619e-4
-1.155, 3.569e-6, 9.619e-4
-1.165, 3.538e-6, 9.620e-4
-1.175, 3.354e-6, 9.621e-4
-1.185, 3.292e-6, 9.621e-4
-1.195, 3.292e-6, 9.622e-4
-1.205, 3.200e-6, 9.623e-4
-1.215, 3.015e-6, 9.623e-4
-1.225, 3.076e-6, 9.624e-4
-1.235, 2.953e-6, 9.624e-4
-1.245, 2.953e-6, 9.625e-4
-1.255, 3.015e-6, 9.626e-4
-1.265, 3.015e-6, 9.626e-4
-1.275, 2.985e-6, 9.627e-4
-1.285, 3.076e-6, 9.627e-4
-1.295, 3.200e-6, 9.628e-4
-1.305, 3.230e-6, 9.629e-4
-1.315, 3.261e-6, 9.629e-4
-1.325, 3.261e-6, 9.630e-4
-1.335, 3.415e-6, 9.631e-4
-1.345, 3.569e-6, 9.631e-4
-1.355, 3.723e-6, 9.632e-4
-1.365, 3.969e-6, 9.633e-4
-1.375, 4.277e-6, 9.634e-4
-1.385, 4.678e-6, 9.635e-4
-1.395, 5.047e-6, 9.636e-4
-1.405, 5.601e-6, 9.637e-4
-1.415, 6.247e-6, 9.638e-4
-1.425, 6.955e-6, 9.640e-4
-1.435, 7.817e-6, 9.641e-4
-1.445, 8.925e-6, 9.643e-4
-1.455, 1.016e-5, 9.645e-4
-1.465, 1.154e-5, 9.647e-4
-1.475, 1.317e-5, 9.650e-4
-1.485, 1.499e-5, 9.653e-4
-1.495, 1.727e-5, 9.656e-4
-1.505, 1.973e-5, 9.660e-4
-1.515, 2.250e-5, 9.665e-4
-1.525, 2.576e-5, 9.670e-4
-1.535, 2.955e-5, 9.676e-4
-1.545, 3.374e-5, 9.683e-4
-1.555, 3.869e-5, 9.690e-4
-1.565, 4.420e-5, 9.699e-4
-1.575, 5.048e-5, 9.709e-4
-1.585, 5.772e-5, 9.721e-4
-1.595, 6.581e-5, 9.734e-4
-1.595, 6.415e-5, 9.747e-4
-1.585, 5.458e-5, 9.758e-4
-1.575, 4.664e-5, 9.767e-4
-1.565, 3.986e-5, 9.775e-4
-1.555, 3.398e-5, 9.782e-4
-1.545, 2.900e-5, 9.788e-4
-1.535, 2.469e-5, 9.792e-4
-1.525, 2.105e-5, 9.797e-4
-1.515, 1.788e-5, 9.800e-4
-1.505, 1.511e-5, 9.803e-4
-1.495, 1.283e-5, 9.806e-4
-1.485, 1.086e-5, 9.808e-4
-1.475, 9.141e-6, 9.810e-4
-1.465, 7.632e-6, 9.811e-4
-1.455, 6.339e-6, 9.813e-4
-1.445, 5.262e-6, 9.814e-4
-1.435, 4.277e-6, 9.815e-4
-1.425, 3.476e-6, 9.815e-4
-1.415, 2.831e-6, 9.816e-4
-1.405, 2.215e-6, 9.816e-4
-1.395, 1.753e-6, 9.817e-4
-1.385, 1.383e-6, 9.817e-4
-1.375, 9.523e-7, 9.817e-4
-1.365, 7.058e-7, 9.817e-4
-1.355, 4.593e-7, 9.817e-4
-1.345, 2.441e-7, 9.817e-4
-1.335, 1.515e-7, 9.817e-4
-1.325, -6.378e-8, 9.817e-4
-1.315, -1.564e-7, 9.817e-4
-1.305, -1.864e-7, 9.817e-4
-1.295, -3.716e-7, 9.817e-4
-1.285, -4.017e-7, 9.817e-4
-1.275, -4.329e-7, 9.817e-4
-1.265, -4.329e-7, 9.817e-4
-1.255, -4.329e-7, 9.817e-4
-1.245, -5.556e-7, 9.817e-4
-1.235, -6.181e-7, 9.817e-4
-1.225, -7.095e-7, 9.817e-4
-1.215, -7.408e-7, 9.816e-4
-1.205, -7.408e-7, 9.816e-4
-1.195, -7.408e-7, 9.816e-4
-1.185, -7.408e-7, 9.816e-4
-1.175, -7.720e-7, 9.816e-4
-1.165, -8.947e-7, 9.816e-4
-1.155, -9.260e-7, 9.815e-4
-1.145, -1.017e-6, 9.815e-4
-1.135, -9.560e-7, 9.815e-4
-1.125, -9.873e-7, 9.815e-4
-1.115, -1.017e-6, 9.815e-4
-1.105, -1.049e-6, 9.814e-4
-1.095, -1.017e-6, 9.814e-4
-1.085, -9.873e-7, 9.814e-4
-1.075, -1.049e-6, 9.814e-4
-1.065, -1.049e-6, 9.814e-4
-1.055, -1.049e-6, 9.813e-4
-1.045, -1.017e-6, 9.813e-4
-1.035, -1.049e-6, 9.813e-4
-1.025, -1.049e-6, 9.813e-4
-1.015, -1.049e-6, 9.813e-4
-1.005, -1.049e-6, 9.812e-4
-0.995, -1.049e-6, 9.812e-4
-0.985, -1.049e-6, 9.812e-4
-0.975, -1.049e-6, 9.812e-4
-0.965, -1.049e-6, 9.812e-4
-0.955, -1.049e-6, 9.811e-4
-0.945, -1.049e-6, 9.811e-4
-0.935, -1.049e-6, 9.811e-4
-0.925, -1.049e-6, 9.811e-4
-0.915, -1.049e-6, 9.810e-4
-0.905, -1.049e-6, 9.810e-4
-0.895, -1.049e-6, 9.810e-4
-0.885, -1.049e-6, 9.810e-4
-0.875, -1.049e-6, 9.810e-4
-0.865, -1.080e-6, 9.809e-4
-0.855, -1.171e-6, 9.809e-4
-0.845, -1.203e-6, 9.809e-4
-0.835, -1.234e-6, 9.809e-4
-0.825, -1.141e-6, 9.808e-4
-0.815, -1.234e-6, 9.808e-4
-0.805, -1.295e-6, 9.808e-4
-0.795, -1.295e-6, 9.808e-4
-0.785, -1.264e-6, 9.807e-4
-0.775, -1.356e-6, 9.807e-4
-0.765, -1.295e-6, 9.807e-4
-0.755, -1.356e-6, 9.807e-4
-0.745, -1.356e-6, 9.806e-4
-0.735, -1.325e-6, 9.806e-4
-0.725, -1.356e-6, 9.806e-4
-0.715, -1.356e-6, 9.806e-4
-0.705, -1.356e-6, 9.805e-4
-0.695, -1.356e-6, 9.805e-4
-0.685, -1.388e-6, 9.805e-4
-0.675, -1.542e-6, 9.804e-4
-0.665, -1.603e-6, 9.804e-4
-0.655, -1.633e-6, 9.804e-4
-0.645, -1.664e-6, 9.803e-4
-0.635, -1.664e-6, 9.803e-4
-0.625, -1.633e-6, 9.803e-4
-0.615, -1.664e-6, 9.802e-4
-0.605, -1.664e-6, 9.802e-4
-0.595, -1.726e-6, 9.802e-4
-0.585, -1.757e-6, 9.801e-4
-0.575, -1.787e-6, 9.801e-4
-0.565, -1.911e-6, 9.801e-4
-0.555, -1.972e-6, 9.800e-4
-0.545, -1.972e-6, 9.800e-4
-0.535, -1.972e-6, 9.800e-4
-0.525, -2.095e-6, 9.799e-4
-0.515, -2.187e-6, 9.799e-4
-0.505, -2.280e-6, 9.798e-4
-0.495, -2.280e-6, 9.798e-4
-0.485, -2.311e-6, 9.797e-4
-0.475, -2.373e-6, 9.797e-4
-0.465, -2.526e-6, 9.796e-4
-0.455, -2.557e-6, 9.796e-4
-0.445, -2.588e-6, 9.795e-4
-0.435, -2.619e-6, 9.795e-4
-0.425, -2.619e-6, 9.794e-4
-0.415, -2.834e-6, 9.794e-4
-0.405, -2.896e-6, 9.793e-4
-0.395, -2.896e-6, 9.792e-4
-0.385, -2.927e-6, 9.792e-4
-0.375, -2.927e-6, 9.791e-4
-0.365, -3.081e-6, 9.791e-4
-0.355, -3.203e-6, 9.790e-4
-0.345, -3.203e-6, 9.789e-4
-0.335, -3.235e-6, 9.789e-4
-0.325, -3.235e-6, 9.788e-4
-0.315, -3.326e-6, 9.787e-4
-0.305, -3.480e-6, 9.787e-4
-0.305, 1.414e-6, 9.787e-4
-0.315, 2.245e-6, 9.787e-4
-0.325, 2.430e-6, 9.788e-4
-0.335, 2.614e-6, 9.789e-4
-0.345, 2.645e-6, 9.789e-4
-0.355, 2.645e-6, 9.790e-4
-0.365, 2.645e-6, 9.790e-4
-0.375, 2.645e-6, 9.791e-4
-0.385, 2.707e-6, 9.791e-4
-0.395, 2.677e-6, 9.792e-4
-0.405, 2.738e-6, 9.792e-4
-0.415, 2.738e-6, 9.793e-4
-0.425, 2.645e-6, 9.793e-4
-0.435, 2.645e-6, 9.794e-4
-0.445, 2.677e-6, 9.794e-4
-0.455, 2.645e-6, 9.795e-4
-0.465, 2.645e-6, 9.795e-4
-0.475, 2.645e-6, 9.796e-4
-0.485, 2.645e-6, 9.796e-4
-0.495, 2.553e-6, 9.797e-4
-0.505, 2.492e-6, 9.798e-4
-0.515, 2.430e-6, 9.798e-4
-0.525, 2.369e-6, 9.798e-4
-0.535, 2.338e-6, 9.799e-4
-0.545, 2.306e-6, 9.799e-4
-0.555, 2.338e-6, 9.800e-4
-0.565, 2.245e-6, 9.800e-4
-0.575, 2.122e-6, 9.801e-4
-0.585, 2.152e-6, 9.801e-4
-0.595, 2.122e-6, 9.802e-4
-0.605, 2.030e-6, 9.802e-4
-0.615, 2.061e-6, 9.802e-4
-0.625, 2.061e-6, 9.803e-4
-0.635, 2.152e-6, 9.803e-4
-0.645, 2.152e-6, 9.804e-4
-0.655, 2.152e-6, 9.804e-4
-0.665, 2.306e-6, 9.805e-4
-0.675, 2.184e-6, 9.805e-4
-0.685, 2.122e-6, 9.805e-4
-0.695, 2.091e-6, 9.806e-4
-0.705, 2.030e-6, 9.806e-4
-0.715, 1.968e-6, 9.807e-4
-0.725, 1.937e-6, 9.807e-4
-0.735, 1.783e-6, 9.807e-4
-0.745, 1.722e-6, 9.808e-4
-0.755, 1.722e-6, 9.808e-4
-0.765, 1.722e-6, 9.808e-4
-0.775, 1.753e-6, 9.809e-4
-0.785, 1.722e-6, 9.809e-4
-0.795, 1.722e-6, 9.809e-4
-0.805, 1.722e-6, 9.810e-4
-0.815, 1.722e-6, 9.810e-4
-0.825, 1.722e-6, 9.811e-4
-0.835, 1.722e-6, 9.811e-4
-0.845, 1.783e-6, 9.811e-4
-0.855, 1.722e-6, 9.812e-4
-0.865, 1.753e-6, 9.812e-4
-0.875, 1.783e-6, 9.812e-4
-0.885, 1.815e-6, 9.813e-4
-0.895, 1.783e-6, 9.813e-4
-0.905, 1.937e-6, 9.813e-4
-0.915, 1.937e-6, 9.814e-4
-0.925, 2.030e-6, 9.814e-4
-0.935, 1.998e-6, 9.815e-4
-0.945, 2.030e-6, 9.815e-4
-0.955, 2.030e-6, 9.815e-4
-0.965, 2.030e-6, 9.816e-4
-0.975, 2.030e-6, 9.816e-4
-0.985, 2.030e-6, 9.817e-4
-0.995, 2.030e-6, 9.817e-4
-1.005, 2.061e-6, 9.817e-4
-1.015, 2.091e-6, 9.818e-4
-1.025, 2.061e-6, 9.818e-4
-1.035, 2.215e-6, 9.819e-4
-1.045, 2.306e-6, 9.819e-4
-1.055, 2.338e-6, 9.820e-4
-1.065, 2.369e-6, 9.820e-4
-1.075, 2.430e-6, 9.821e-4
-1.085, 2.553e-6, 9.821e-4
-1.095, 2.645e-6, 9.822e-4
-1.105, 2.892e-6, 9.822e-4
-1.115, 2.985e-6, 9.823e-4
-1.125, 3.261e-6, 9.823e-4
-1.135, 3.261e-6, 9.824e-4
-1.145, 3.322e-6, 9.825e-4
-1.155, 3.476e-6, 9.825e-4
-1.165, 3.476e-6, 9.826e-4
-1.175, 3.384e-6, 9.827e-4
-1.185, 3.292e-6, 9.827e-4
-1.195, 3.261e-6, 9.828e-4
-1.205, 3.200e-6, 9.829e-4
-1.215, 3.046e-6, 9.829e-4
-1.225, 2.985e-6, 9.830e-4
-1.235, 2.953e-6, 9.831e-4
-1.245, 2.985e-6, 9.831e-4
-1.255, 2.953e-6, 9.832e-4
-1.265, 2.985e-6, 9.832e-4
-1.275, 2.953e-6, 9.833e-4
-1.285, 3.076e-6, 9.834e-4
-1.295, 3.107e-6, 9.834e-4
-1.305, 3.200e-6, 9.835e-4
-1.315, 3.261e-6, 9.835e-4
-1.325, 3.261e-6, 9.836e-4
-1.335, 3.415e-6, 9.837e-4
-1.345, 3.569e-6, 9.838e-4
-1.355, 3.754e-6, 9.838e-4
-1.365, 3.969e-6, 9.839e-4
-1.375, 4.339e-6, 9.840e-4
-1.385, 4.615e-6, 9.841e-4
-1.395, 5.077e-6, 9.842e-4
-1.405, 5.601e-6, 9.843e-4
-1.415, 6.154e-6, 9.844e-4
-1.425, 6.955e-6, 9.846e-4
-1.435, 7.879e-6, 9.847e-4
-1.445, 8.802e-6, 9.849e-4
-1.455, 1.009e-5, 9.851e-4
-1.465, 1.154e-5, 9.853e-4
-1.475, 1.314e-5, 9.856e-4
-1.485, 1.499e-5, 9.859e-4
-1.495, 1.721e-5, 9.862e-4
-1.505, 1.970e-5, 9.866e-4
-1.515, 2.250e-5, 9.871e-4
-1.525, 2.573e-5, 9.876e-4
-1.535, 2.949e-5, 9.882e-4
-1.545, 3.371e-5, 9.889e-4
-1.555, 3.857e-5, 9.896e-4
-1.565, 4.402e-5, 9.905e-4
-1.575, 5.036e-5, 9.915e-4
-1.585, 5.750e-5, 9.927e-4
-1.595, 6.566e-5, 9.940e-4
-1.595, 6.394e-5, 9.953e-4
-1.585, 5.442e-5, 9.963e-4
-1.575, 4.648e-5, 9.973e-4
-1.565, 3.968e-5, 9.981e-4
-1.555, 3.392e-5, 9.987e-4
-1.545, 2.890e-5, 9.993e-4
-1.535, 2.463e-5, 9.998e-4
-1.525, 2.102e-5, 1.000e-3
-1.515, 1.788e-5, 1.001e-3
-1.505, 1.514e-5, 1.001e-3
-1.495, 1.283e-5, 1.001e-3
-1.485, 1.077e-5, 1.001e-3
-1.475, 9.079e-6, 1.002e-3
-1.465, 7.632e-6, 1.002e-3
-1.455, 6.371e-6, 1.002e-3
-1.445, 5.262e-6, 1.002e-3
-1.435, 4.307e-6, 1.002e-3
-1.425, 3.476e-6, 1.002e-3
-1.415, 2.831e-6, 1.002e-3
-1.405, 2.276e-6, 1.002e-3
-1.395, 1.783e-6, 1.002e-3
-1.385, 1.353e-6, 1.002e-3
-1.375, 9.836e-7, 1.002e-3
-1.365, 7.371e-7, 1.002e-3
-1.355, 5.218e-7, 1.002e-3
-1.345, 2.140e-7, 1.002e-3
-1.335, 1.827e-7, 1.002e-3
-1.325, -6.378e-8, 1.002e-3
-1.315, -1.251e-7, 1.002e-3
-1.305, -2.177e-7, 1.002e-3
-1.295, -4.017e-7, 1.002e-3
-1.285, -4.329e-7, 1.002e-3
-1.275, -4.329e-7, 1.002e-3
-1.265, -4.329e-7, 1.002e-3
-1.255, -4.642e-7, 1.002e-3
-1.245, -5.556e-7, 1.002e-3
-1.235, -5.869e-7, 1.002e-3
-1.225, -7.408e-7, 1.002e-3
-1.215, -7.408e-7, 1.002e-3
-1.205, -7.408e-7, 1.002e-3
-1.195, -7.408e-7, 1.002e-3
-1.185, -7.408e-7, 1.002e-3
-1.175, -7.720e-7, 1.002e-3
-1.165, -8.334e-7, 1.002e-3
-1.155, -9.260e-7, 1.002e-3
-1.145, -9.873e-7, 1.002e-3
-1.135, -9.873e-7, 1.002e-3
-1.125, -1.049e-6, 1.002e-3
-1.115, -1.017e-6, 1.002e-3
-1.105, -1.017e-6, 1.002e-3
-1.095, -1.017e-6, 1.002e-3
-1.085, -1.049e-6, 1.002e-3
-1.075, -9.873e-7, 1.002e-3
-1.065, -1.049e-6, 1.002e-3
-1.055, -1.017e-6, 1.002e-3
-1.045, -1.017e-6, 1.002e-3
-1.035, -1.049e-6, 1.002e-3
-1.025, -1.049e-6, 1.002e-3
-1.015, -1.049e-6, 1.002e-3
-1.005, -1.017e-6, 1.002e-3
-0.995, -1.049e-6, 1.002e-3
-0.985, -1.017e-6, 1.002e-3
-0.975, -1.017e-6, 1.002e-3
-0.965, -1.049e-6, 1.002e-3
-0.955, -1.017e-6, 1.002e-3
-0.945, -1.049e-6, 1.002e-3
-0.935, -1.049e-6, 1.002e-3
-0.925, -1.049e-6, 1.002e-3
-0.915, -1.049e-6, 1.002e-3
-0.905, -1.049e-6, 1.002e-3
-0.895, -1.049e-6, 1.002e-3
-0.885, -1.049e-6, 1.002e-3
-0.875, -1.080e-6, 1.002e-3
-0.865, -1.080e-6, 1.002e-3
-0.855, -1.110e-6, 1.001e-3
-0.845, -1.080e-6, 1.001e-3
-0.835, -1.203e-6, 1.001e-3
-0.825, -1.203e-6, 1.001e-3
-0.815, -1.234e-6, 1.001e-3
-0.805, -1.264e-6, 1.001e-3
-0.795, -1.264e-6, 1.001e-3
-0.785, -1.295e-6, 1.001e-3
-0.775, -1.295e-6, 1.001e-3
-0.765, -1.325e-6, 1.001e-3
-0.755, -1.356e-6, 1.001e-3
-0.745, -1.356e-6, 1.001e-3
-0.735, -1.356e-6, 1.001e-3
-0.725, -1.356e-6, 1.001e-3
-0.715, -1.356e-6, 1.001e-3
-0.705, -1.356e-6, 1.001e-3
-0.695, -1.356e-6, 1.001e-3
-0.685, -1.356e-6, 1.001e-3
-0.675, -1.449e-6, 1.001e-3
-0.665, -1.572e-6, 1.001e-3
-0.655, -1.633e-6, 1.001e-3
-0.645, -1.572e-6, 1.001e-3
-0.635, -1.664e-6, 1.001e-3
-0.625, -1.633e-6, 1.001e-3
-0.615, -1.664e-6, 1.001e-3
-0.605, -1.664e-6, 1.001e-3
-0.595, -1.664e-6, 1.001e-3
-0.585, -1.696e-6, 1.001e-3
-0.575, -1.880e-6, 1.001e-3
-0.565, -1.941e-6, 1.001e-3
-0.555, -1.972e-6, 1.001e-3
-0.545, -1.972e-6, 1.001e-3
-0.535, -2.003e-6, 1.001e-3
-0.525, -2.065e-6, 1.000e-3
-0.515, -2.157e-6, 1.000e-3
-0.505, -2.280e-6, 1.000e-3
-0.495, -2.280e-6, 1.000e-3
-0.485, -2.280e-6, 1.000e-3
-0.475, -2.373e-6, 1.000e-3
-0.465, -2.465e-6, 1.000e-3
-0.455, -2.557e-6, 1.000e-3
-0.445, -2.588e-6, 1.000e-3
-0.435, -2.588e-6, 1.000e-3
-0.425, -2.649e-6, 1.000e-3
-0.415, -2.834e-6, 9.999e-4
-0.405, -2.896e-6, 9.999e-4
-0.395, -2.896e-6, 9.998e-4
-0.385, -2.896e-6, 9.998e-4
-0.375, -3.018e-6, 9.997e-4
-0.365, -3.111e-6, 9.997e-4
-0.355, -3.172e-6, 9.996e-4
-0.345, -3.203e-6, 9.995e-4
-0.335, -3.203e-6, 9.995e-4
-0.325, -3.235e-6, 9.994e-4
-0.315, -3.419e-6, 9.993e-4
-0.305, -3.511e-6, 9.993e-4
-0.305, 1.383e-6, 9.993e-4
-0.315, 2.276e-6, 9.993e-4
-0.325, 2.369e-6, 9.994e-4
-0.335, 2.614e-6, 9.994e-4
-0.345, 2.645e-6, 9.995e-4
-0.355, 2.677e-6, 9.995e-4
-0.365, 2.645e-6, 9.996e-4
-0.375, 2.738e-6, 9.996e-4
-0.385, 2.768e-6, 9.997e-4
-0.395, 2.768e-6, 9.998e-4
-0.405, 2.707e-6, 9.998e-4
-0.415, 2.768e-6, 9.999e-4
-0.425, 2.738e-6, 9.999e-4
-0.435, 2.707e-6, 1.000e-3
-0.445, 2.645e-6, 1.000e-3
-0.455, 2.645e-6, 1.000e-3
-0.465, 2.645e-6, 1.000e-3
-0.475, 2.645e-6, 1.000e-3
-0.485, 2.645e-6, 1.000e-3
-0.495, 2.584e-6, 1.000e-3
-0.505, 2.492e-6, 1.000e-3
-0.515, 2.369e-6, 1.000e-3
-0.525, 2.338e-6, 1.000e-3
-0.535, 2.338e-6, 1.000e-3
-0.545, 2.306e-6, 1.001e-3
-0.555, 2.245e-6, 1.001e-3
-0.565, 2.276e-6, 1.001e-3
-0.575, 2.152e-6, 1.001e-3
-0.585, 2.030e-6, 1.001e-3
-0.595, 2.061e-6, 1.001e-3
-0.605, 2.091e-6, 1.001e-3
-0.615, 2.030e-6, 1.001e-3
-0.625, 2.122e-6, 1.001e-3
-0.635, 2.061e-6, 1.001e-3
-0.645, 2.091e-6, 1.001e-3
-0.655, 2.215e-6, 1.001e-3
-0.665, 2.152e-6, 1.001e-3
-0.675, 2.152e-6, 1.001e-3
-0.685, 2.215e-6, 1.001e-3
-0.695, 2.061e-6, 1.001e-3
-0.705, 2.030e-6, 1.001e-3
-0.715, 1.998e-6, 1.001e-3
-0.725, 1.845e-6, 1.001e-3
-0.735, 1.753e-6, 1.001e-3
-0.745, 1.722e-6, 1.001e-3
-0.755, 1.722e-6, 1.001e-3
-0.765, 1.722e-6, 1.001e-3
-0.775, 1.722e-6, 1.001e-3
-0.785, 1.722e-6, 1.001e-3
-0.795, 1.722e-6, 1.002e-3
-0.805, 1.722e-6, 1.002e-3
-0.815, 1.722e-6, 1.002e-3
-0.825, 1.722e-6, 1.002e-3
-0.835, 1.722e-6, 1.002e-3
-0.845, 1.722e-6, 1.002e-3
-0.855, 1.722e-6, 1.002e-3
-0.865, 1.753e-6, 1.002e-3
-0.875, 1.753e-6, 1.002e-3
-0.885, 1.815e-6, 1.002e-3
-0.895, 1.815e-6, 1.002e-3
-0.905, 1.937e-6, 1.002e-3
-0.915, 1.968e-6, 1.002e-3
-0.925, 2.030e-6, 1.002e-3
-0.935, 1.968e-6, 1.002e-3
-0.945, 2.030e-6, 1.002e-3
-0.955, 2.030e-6, 1.002e-3
-0.965, 2.030e-6, 1.002e-3
-0.975, 2.030e-6, 1.002e-3
-0.985, 2.030e-6, 1.002e-3
-0.995, 2.030e-6, 1.002e-3
-1.005, 2.030e-6, 1.002e-3
-1.015, 2.061e-6, 1.002e-3
-1.025, 2.091e-6, 1.002e-3
-1.035, 2.245e-6, 1.002e-3
-1.045, 2.338e-6, 1.002e-3
-1.055, 2.338e-6, 1.003e-3
-1.065, 2.338e-6, 1.003e-3
-1.075, 2.399e-6, 1.003e-3
-1.085, 2.523e-6, 1.003e-3
-1.095, 2.645e-6, 1.003e-3
-1.105, 2.799e-6, 1.003e-3
-1.115, 2.953e-6, 1.003e-3
-1.125, 3.107e-6, 1.003e-3
-1.135, 3.261e-6, 1.003e-3
-1.145, 3.322e-6, 1.003e-3
-1.155, 3.415e-6, 1.003e-3
-1.165, 3.446e-6, 1.003e-3
-1.175, 3.322e-6, 1.003e-3
-1.185, 3.261e-6, 1.003e-3
-1.195, 3.261e-6, 1.003e-3
-1.205, 3.046e-6, 1.003e-3
-1.215, 3.015e-6, 1.004e-3
-1.225, 2.985e-6, 1.004e-3
-1.235, 2.953e-6, 1.004e-3
-1.245, 2.985e-6, 1.004e-3
-1.255, 2.953e-6, 1.004e-3
-1.265, 2.953e-6, 1.004e-3
-1.275, 2.953e-6, 1.004e-3
-1.285, 3.046e-6, 1.004e-3
-1.295, 3.046e-6, 1.004e-3
-1.305, 3.169e-6, 1.004e-3
-1.315, 3.261e-6, 1.004e-3
-1.325, 3.261e-6, 1.004e-3
-1.335, 3.354e-6, 1.004e-3
-1.345, 3.538e-6, 1.004e-3
-1.355, 3.754e-6, 1.004e-3
-1.365, 3.938e-6, 1.004e-3
-1.375, 4.216e-6, 1.005e-3
-1.385, 4.615e-6, 1.005e-3
-1.395, 4.985e-6, 1.005e-3
-1.405, 5.570e-6, 1.005e-3
-1.415, 6.186e-6, 1.005e-3
-1.425, 6.924e-6, 1.005e-3
-1.435, 7.848e-6, 1.005e-3
-1.445, 8.863e-6, 1.005e-3
-1.455, 1.006e-5, 1.006e-3
-1.465, 1.157e-5, 1.006e-3
-1.475, 1.311e-5, 1.006e-3
-1.485, 1.499e-5, 1.006e-3
-1.495, 1.711e-5, 1.007e-3
-1.505, 1.964e-5, 1.007e-3
-1.515, 2.250e-5, 1.008e-3
-1.525, 2.570e-5, 1.008e-3
-1.535, 2.940e-5, 1.009e-3
-1.545, 3.361e-5, 1.009e-3
-1.555, 3.842e-5, 1.010e-3
-1.565, 4.393e-5, 1.011e-3
-1.575, 5.021e-5, 1.012e-3
-1.585, 5.738e-5, 1.013e-3
-1.595, 6.544e-5, 1.015e-3
-1.595, 6.375e-5, 1.016e-3
-1.585, 5.433e-5, 1.017e-3
-1.575, 4.639e-5, 1.018e-3
-1.565, 3.959e-5, 1.019e-3
-1.555, 3.383e-5, 1.019e-3
-1.545, 2.887e-5, 1.020e-3
-1.535, 2.463e-5, 1.020e-3
-1.525, 2.099e-5, 1.021e-3
-1.515, 1.785e-5, 1.021e-3
-1.505, 1.511e-5, 1.021e-3
-1.495, 1.274e-5, 1.022e-3
-1.485, 1.074e-5, 1.022e-3
-1.475, 9.079e-6, 1.022e-3
-1.465, 7.571e-6, 1.022e-3
-1.455, 6.339e-6, 1.022e-3
-1.445, 5.231e-6, 1.022e-3
-1.435, 4.277e-6, 1.023e-3
-1.425, 3.508e-6, 1.023e-3
-1.415, 2.831e-6, 1.023e-3
-1.405, 2.215e-6, 1.023e-3
-1.395, 1.753e-6, 1.023e-3
-1.385, 1.291e-6, 1.023e-3
-1.375, 9.523e-7, 1.023e-3
-1.365, 7.058e-7, 1.023e-3
-1.355, 4.593e-7, 1.023e-3
-1.345, 2.753e-7, 1.023e-3
-1.335, 1.214e-7, 1.023e-3
-1.325, -6.378e-8, 1.023e-3
-1.315, -1.251e-7, 1.023e-3
-1.305, -2.177e-7, 1.023e-3
-1.295, -3.403e-7, 1.023e-3
-1.285, -4.329e-7, 1.023e-3
-1.275, -4.329e-7, 1.023e-3
-1.265, -4.329e-7, 1.023e-3
-1.255, -4.943e-7, 1.023e-3
-1.245, -5.255e-7, 1.023e-3
-1.235, -5.869e-7, 1.023e-3
-1.225, -7.095e-7, 1.023e-3
-1.215, -7.408e-7, 1.023e-3
-1.205, -7.408e-7, 1.023e-3
-1.195, -7.408e-7, 1.023e-3
-1.185, -7.408e-7, 1.023e-3
-1.175, -7.720e-7, 1.023e-3
-1.165, -7.720e-7, 1.023e-3
-1.155, -9.260e-7, 1.023e-3
-1.145, -8.021e-7, 1.023e-3
-1.135, -9.560e-7, 1.023e-3
-1.125, -8.947e-7, 1.023e-3
-1.115, -9.260e-7, 1.023e-3
-1.105, -9.560e-7, 1.023e-3
-1.095, -9.560e-7, 1.023e-3
-1.085, -1.049e-6, 1.022e-3
-1.075, -9.873e-7, 1.022e-3
-1.065, -1.017e-6, 1.022e-3
-1.055, -1.049e-6, 1.022e-3
-1.045, -9.260e-7, 1.022e-3
-1.035, -1.049e-6, 1.022e-3
-1.025, -1.049e-6, 1.022e-3
-1.015, -1.049e-6, 1.022e-3
-1.005, -1.017e-6, 1.022e-3
-0.995, -1.049e-6, 1.022e-3
-0.985, -1.049e-6, 1.022e-3
-0.975, -1.049e-6, 1.022e-3
-0.965, -1.049e-6, 1.022e-3
-0.955, -1.049e-6, 1.022e-3
-0.945, -1.049e-6, 1.022e-3
-0.935, -1.049e-6, 1.022e-3
-0.925, -1.049e-6, 1.022e-3
-0.915, -1.049e-6, 1.022e-3
-0.905, -1.049e-6, 1.022e-3
-0.895, -1.049e-6, 1.022e-3
-0.885, -1.049e-6, 1.022e-3
-0.875, -1.049e-6, 1.022e-3
-0.865, -1.080e-6, 1.022e-3
-0.855, -1.049e-6, 1.022e-3
-0.845, -1.141e-6, 1.022e-3
-0.835, -1.234e-6, 1.022e-3
-0.825, -1.110e-6, 1.022e-3
-0.815, -1.203e-6, 1.022e-3
-0.805, -1.234e-6, 1.022e-3
-0.795, -1.234e-6, 1.022e-3
-0.785, -1.295e-6, 1.022e-3
-0.775, -1.325e-6, 1.022e-3
-0.765, -1.264e-6, 1.022e-3
-0.755, -1.295e-6, 1.022e-3
-0.745, -1.356e-6, 1.022e-3
-0.735, -1.356e-6, 1.022e-3
-0.725, -1.325e-6, 1.022e-3
-0.715, -1.356e-6, 1.022e-3
-0.705, -1.356e-6, 1.022e-3
-0.695, -1.356e-6, 1.022e-3
-0.685, -1.356e-6, 1.022e-3
-0.675, -1.449e-6, 1.022e-3
-0.665, -1.603e-6, 1.022e-3
-0.655, -1.603e-6, 1.021e-3
-0.645, -1.664e-6, 1.021e-3
-0.635, -1.633e-6, 1.021e-3
-0.625, -1.633e-6, 1.021e-3
-0.615, -1.664e-6, 1.021e-3
-0.605, -1.664e-6, 1.021e-3
-0.595, -1.664e-6, 1.021e-3
-0.585, -1.664e-6, 1.021e-3
-0.575, -1.787e-6, 1.021e-3
-0.565, -1.880e-6, 1.021e-3
-0.555, -1.972e-6, 1.021e-3
-0.545, -1.972e-6, 1.021e-3
-0.535, -1.972e-6, 1.021e-3
-0.525, -2.003e-6, 1.021e-3
-0.515, -2.219e-6, 1.021e-3
-0.505, -2.219e-6, 1.021e-3
-0.495, -2.280e-6, 1.021e-3
-0.485, -2.280e-6, 1.021e-3
-0.475, -2.311e-6, 1.021e-3
-0.465, -2.465e-6, 1.021e-3
-0.455, -2.588e-6, 1.021e-3
-0.445, -2.588e-6, 1.021e-3
-0.435, -2.588e-6, 1.021e-3
-0.425, -2.588e-6, 1.021e-3
-0.415, -2.803e-6, 1.020e-3
-0.405, -2.896e-6, 1.020e-3
-0.395, -2.896e-6, 1.020e-3
-0.385, -2.896e-6, 1.020e-3
-0.375, -2.957e-6, 1.020e-3
-0.365, -3.111e-6, 1.020e-3
-0.355, -3.203e-6, 1.020e-3
-0.345, -3.203e-6, 1.020e-3
-0.335, -3.203e-6, 1.020e-3
-0.325, -3.235e-6, 1.020e-3
-0.315, -3.389e-6, 1.020e-3
-0.305, -3.419e-6, 1.020e-3
-0.305, 1.353e-6, 1.020e-3
-0.315, 2.338e-6, 1.020e-3
-0.325, 2.430e-6, 1.020e-3
-0.335, 2.614e-6, 1.020e-3
-0.345, 2.645e-6, 1.020e-3
-0.355, 2.677e-6, 1.020e-3
-0.365, 2.707e-6, 1.020e-3
-0.375, 2.738e-6, 1.020e-3
-0.385, 2.799e-6, 1.020e-3
-0.395, 2.768e-6, 1.020e-3
-0.405, 2.799e-6, 1.020e-3
-0.415, 2.738e-6, 1.020e-3
-0.425, 2.768e-6, 1.020e-3
-0.435, 2.677e-6, 1.021e-3
-0.445, 2.677e-6, 1.021e-3
-0.455, 2.677e-6, 1.021e-3
-0.465, 2.645e-6, 1.021e-3
-0.475, 2.645e-6, 1.021e-3
-0.485, 2.614e-6, 1.021e-3
-0.495, 2.645e-6, 1.021e-3
-0.505, 2.492e-6, 1.021e-3
-0.515, 2.369e-6, 1.021e-3
-0.525, 2.338e-6, 1.021e-3
-0.535, 2.338e-6, 1.021e-3
-0.545, 2.306e-6, 1.021e-3
-0.555, 2.306e-6, 1.021e-3
-0.565, 2.215e-6, 1.021e-3
-0.575, 2.091e-6, 1.021e-3
-0.585, 2.061e-6, 1.021e-3
-0.595, 2.030e-6, 1.021e-3
-0.605, 2.091e-6, 1.021e-3
-0.615, 2.091e-6, 1.021e-3
-0.625, 2.030e-6, 1.021e-3
-0.635, 2.061e-6, 1.021e-3
-0.645, 2.122e-6, 1.021e-3
-0.655, 2.091e-6, 1.022e-3
-0.665, 2.184e-6, 1.022e-3
-0.675, 2.184e-6, 1.022e-3
-0.685, 2.152e-6, 1.022e-3
-0.695, 2.061e-6, 1.022e-3
-0.705, 2.030e-6, 1.022e-3
-0.715, 1.937e-6, 1.022e-3
-0.725, 1.815e-6, 1.022e-3
-0.735, 1.783e-6, 1.022e-3
-0.745, 1.722e-6, 1.022e-3
-0.755, 1.722e-6, 1.022e-3
-0.765, 1.722e-6, 1.022e-3
-0.775, 1.722e-6, 1.022e-3
-0.785, 1.722e-6, 1.022e-3
-0.795, 1.722e-6, 1.022e-3
-0.805, 1.722e-6, 1.022e-3
-0.815, 1.722e-6, 1.022e-3
-0.825, 1.722e-6, 1.022e-3
-0.835, 1.722e-6, 1.022e-3
-0.845, 1.753e-6, 1.022e-3
-0.855, 1.722e-6, 1.022e-3
-0.865, 1.783e-6, 1.022e-3
-0.875, 1.753e-6, 1.022e-3
-0.885, 1.815e-6, 1.022e-3
-0.895, 1.845e-6, 1.022e-3
-0.905, 1.845e-6, 1.022e-3
-0.915, 1.937e-6, 1.022e-3
-0.925, 1.876e-6, 1.023e-3
-0.935, 1.937e-6, 1.023e-3
-0.945, 2.030e-6, 1.023e-3
-0.955, 2.030e-6, 1.023e-3
-0.965, 2.030e-6, 1.023e-3
-0.975, 2.030e-6, 1.023e-3
-0.985, 2.030e-6, 1.023e-3
-0.995, 2.030e-6, 1.023e-3
-1.005, 2.061e-6, 1.023e-3
-1.015, 2.061e-6, 1.023e-3
-1.025, 2.091e-6, 1.023e-3
-1.035, 2.184e-6, 1.023e-3
-1.045, 2.306e-6, 1.023e-3
-1.055, 2.338e-6, 1.023e-3
-1.065, 2.338e-6, 1.023e-3
-1.075, 2.338e-6, 1.023e-3
-1.085, 2.553e-6, 1.023e-3
-1.095, 2.645e-6, 1.023e-3
-1.105, 2.707e-6, 1.023e-3
-1.115, 2.953e-6, 1.023e-3
-1.125, 3.138e-6, 1.023e-3
-1.135, 3.292e-6, 1.024e-3
-1.145, 3.292e-6, 1.024e-3
-1.155, 3.322e-6, 1.024e-3
-1.165, 3.354e-6, 1.024e-3
-1.175, 3.261e-6, 1.024e-3
-1.185, 3.261e-6, 1.024e-3
-1.195, 3.200e-6, 1.024e-3
-1.205, 3.076e-6, 1.024e-3
-1.215, 2.985e-6, 1.024e-3
-1.225, 2.985e-6, 1.024e-3
-1.235, 3.015e-6, 1.024e-3
-1.245, 2.953e-6, 1.024e-3
-1.255, 2.953e-6, 1.024e-3
-1.265, 2.985e-6, 1.024e-3
-1.275, 2.953e-6, 1.024e-3
-1.285, 2.985e-6, 1.024e-3
-1.295, 3.076e-6, 1.025e-3
-1.305, 3.107e-6, 1.025e-3
-1.315, 3.261e-6, 1.025e-3
-1.325, 3.261e-6, 1.025e-3
-1.335, 3.354e-6, 1.025e-3
-1.345, 3.538e-6, 1.025e-3
-1.355, 3.723e-6, 1.025e-3
-1.365, 3.908e-6, 1.025e-3
-1.375, 4.246e-6, 1.025e-3
-1.385, 4.615e-6, 1.025e-3
-1.395, 5.016e-6, 1.025e-3
-1.405, 5.570e-6, 1.025e-3
-1.415, 6.186e-6, 1.025e-3
-1.425, 6.924e-6, 1.026e-3
-1.435, 7.786e-6, 1.026e-3
-1.445, 8.863e-6, 1.026e-3
-1.455, 1.003e-5, 1.026e-3
-1.465, 1.142e-5, 1.026e-3
-1.475, 1.305e-5, 1.027e-3
-1.485, 1.493e-5, 1.027e-3
-1.495, 1.711e-5, 1.027e-3
-1.505, 1.958e-5, 1.028e-3
-1.515, 2.244e-5, 1.028e-3
-1.525, 2.561e-5, 1.029e-3
-1.535, 2.927e-5, 1.029e-3
-1.545, 3.349e-5, 1.030e-3
-1.555, 3.835e-5, 1.031e-3
-1.565, 4.386e-5, 1.032e-3
-1.575, 5.011e-5, 1.033e-3
-1.585, 5.723e-5, 1.034e-3
-1.595, 6.526e-5, 1.035e-3
-1.595, 6.360e-5, 1.036e-3
-1.585, 5.412e-5, 1.037e-3
-1.575, 4.627e-5, 1.038e-3
-1.565, 3.956e-5, 1.039e-3
-1.555, 3.371e-5, 1.040e-3
-1.545, 2.881e-5, 1.040e-3
-1.535, 2.450e-5, 1.041e-3
-1.525, 2.090e-5, 1.041e-3
-1.515, 1.776e-5, 1.042e-3
-1.505, 1.508e-5, 1.042e-3
-1.495, 1.280e-5, 1.042e-3
-1.485, 1.083e-5, 1.042e-3
-1.475, 8.987e-6, 1.043e-3
-1.465, 7.601e-6, 1.043e-3
-1.455, 6.278e-6, 1.043e-3
-1.445, 5.231e-6, 1.043e-3
-1.435, 4.339e-6, 1.043e-3
-1.425, 3.476e-6, 1.043e-3
-1.415, 2.799e-6, 1.043e-3
-1.405, 2.245e-6, 1.043e-3
-1.395, 1.783e-6, 1.043e-3
-1.385, 1.321e-6, 1.043e-3
-1.375, 1.014e-6, 1.043e-3
-1.365, 7.371e-7, 1.043e-3
-1.355, 4.593e-7, 1.043e-3
-1.345, 2.441e-7, 1.043e-3
-1.335, 1.214e-7, 1.043e-3
-1.325, -6.378e-8, 1.043e-3
-1.315, -1.251e-7, 1.043e-3
-1.305, -2.177e-7, 1.043e-3
-1.295, -3.103e-7, 1.043e-3
-1.285, -3.716e-7, 1.043e-3
-1.275, -4.329e-7, 1.043e-3
-1.265, -4.329e-7, 1.043e-3
-1.255, -4.642e-7, 1.043e-3
-1.245, -5.556e-7, 1.043e-3
-1.235, -5.869e-7, 1.043e-3
-1.225, -6.795e-7, 1.043e-3
-1.215, -7.095e-7, 1.043e-3
-1.205, -7.095e-7, 1.043e-3
-1.195, -7.408e-7, 1.043e-3
-1.185, -7.408e-7, 1.043e-3
-1.175, -7.720e-7, 1.043e-3
-1.165, -8.021e-7, 1.043e-3
-1.155, -8.947e-7, 1.043e-3
-1.145, -9.560e-7, 1.043e-3
-1.135, -9.260e-7, 1.043e-3
-1.125, -9.560e-7, 1.043e-3
-1.115, -9.560e-7, 1.043e-3
-1.105, -1.017e-6, 1.043e-3
-1.095, -9.560e-7, 1.043e-3
-1.085, -1.049e-6, 1.043e-3
-1.075, -9.873e-7, 1.043e-3
-1.065, -1.017e-6, 1.043e-3
-1.055, -9.873e-7, 1.043e-3
-1.045, -1.017e-6, 1.043e-3
-1.035, -1.049e-6, 1.043e-3
-1.025, -1.017e-6, 1.043e-3
-1.015, -1.017e-6, 1.043e-3
-1.005, -1.049e-6, 1.043e-3
-0.995, -1.049e-6, 1.043e-3
-0.985, -1.049e-6, 1.043e-3
-0.975, -1.017e-6, 1.043e-3
-0.965, -1.049e-6, 1.043e-3
-0.955, -1.049e-6, 1.043e-3
-0.945, -1.049e-6, 1.043e-3
-0.935, -1.049e-6, 1.043e-3
-0.925, -1.049e-6, 1.043e-3
-0.915, -1.049e-6, 1.043e-3
-0.905, -1.049e-6, 1.043e-3
-0.895, -1.049e-6, 1.043e-3
-0.885, -1.049e-6, 1.043e-3
-0.875, -1.049e-6, 1.043e-3
-0.865, -1.049e-6, 1.043e-3
-0.855, -1.080e-6, 1.042e-3
-0.845, -1.080e-6, 1.042e-3
-0.835, -1.141e-6, 1.042e-3
-0.825, -1.203e-6, 1.042e-3
-0.815, -1.141e-6, 1.042e-3
-0.805, -1.234e-6, 1.042e-3
-0.795, -1.234e-6, 1.042e-3
-0.785, -1.264e-6, 1.042e-3
-0.775, -1.295e-6, 1.042e-3
-0.765, -1.295e-6, 1.042e-3
-0.755, -1.264e-6, 1.042e-3
-0.745, -1.325e-6, 1.042e-3
-0.735, -1.295e-6, 1.042e-3
-0.725, -1.356e-6, 1.042e-3
-0.715, -1.356e-6, 1.042e-3
-0.705, -1.356e-6, 1.042e-3
-0.695, -1.356e-6, 1.042e-3
-0.685, -1.388e-6, 1.042e-3
-0.675, -1.510e-6, 1.042e-3
-0.665, -1.418e-6, 1.042e-3
-0.655, -1.603e-6, 1.042e-3
-0.645, -1.572e-6, 1.042e-3
-0.635, -1.664e-6, 1.042e-3
-0.625, -1.633e-6, 1.042e-3
-0.615, -1.664e-6, 1.042e-3
-0.605, -1.664e-6, 1.042e-3
-0.595, -1.664e-6, 1.042e-3
-0.585, -1.664e-6, 1.042e-3
-0.575, -1.787e-6, 1.042e-3
-0.565, -1.849e-6, 1.042e-3
-0.555, -1.972e-6, 1.042e-3
-0.545, -1.972e-6, 1.042e-3
-0.535, -1.972e-6, 1.042e-3
-0.525, -2.033e-6, 1.042e-3
-0.515, -2.219e-6, 1.041e-3
-0.505, -2.249e-6, 1.041e-3
-0.495, -2.280e-6, 1.041e-3
-0.485, -2.280e-6, 1.041e-3
-0.475, -2.341e-6, 1.041e-3
-0.465, -2.434e-6, 1.041e-3
-0.455, -2.588e-6, 1.041e-3
-0.445, -2.588e-6, 1.041e-3
-0.435, -2.588e-6, 1.041e-3
-0.425, -2.710e-6, 1.041e-3
-0.415, -2.834e-6, 1.041e-3
-0.405, -2.896e-6, 1.041e-3
-0.395, -2.896e-6, 1.041e-3
-0.385, -2.896e-6, 1.041e-3
-0.375, -2.927e-6, 1.041e-3
-0.365, -3.081e-6, 1.041e-3
-0.355, -3.172e-6, 1.041e-3
-0.345, -3.203e-6, 1.041e-3
-0.335, -3.203e-6, 1.040e-3
-0.325, -3.203e-6, 1.040e-3
-0.315, -3.357e-6, 1.040e-3
-0.305, -3.480e-6, 1.040e-3
-0.305, 1.414e-6, 1.040e-3
-0.315, 2.306e-6, 1.040e-3
-0.325, 2.430e-6, 1.040e-3
-0.335, 2.645e-6, 1.040e-3
-0.345, 2.645e-6, 1.041e-3
-0.355, 2.645e-6, 1.041e-3
-0.365, 2.707e-6, 1.041e-3
-0.375, 2.768e-6, 1.041e-3
-0.385, 2.831e-6, 1.041e-3
-0.395, 2.707e-6, 1.041e-3
-0.405, 2.768e-6, 1.041e-3
-0.415, 2.738e-6, 1.041e-3
-0.425, 2.707e-6, 1.041e-3
-0.435, 2.707e-6, 1.041e-3
-0.445, 2.707e-6, 1.041e-3
-0.455, 2.645e-6, 1.041e-3
-0.465, 2.645e-6, 1.041e-3
-0.475, 2.645e-6, 1.041e-3
-0.485, 2.645e-6, 1.041e-3
-0.495, 2.553e-6, 1.041e-3
-0.505, 2.553e-6, 1.041e-3
-0.515, 2.430e-6, 1.041e-3
-0.525, 2.369e-6, 1.041e-3
-0.535, 2.338e-6, 1.042e-3
-0.545, 2.338e-6, 1.042e-3
-0.555, 2.245e-6, 1.042e-3
-0.565, 2.245e-6, 1.042e-3
-0.575, 2.061e-6, 1.042e-3
-0.585, 2.122e-6, 1.042e-3
-0.595, 2.061e-6, 1.042e-3
-0.605, 2.030e-6, 1.042e-3
-0.615, 2.030e-6, 1.042e-3
-0.625, 2.030e-6, 1.042e-3
-0.635, 2.122e-6, 1.042e-3
-0.645, 2.061e-6, 1.042e-3
-0.655, 2.152e-6, 1.042e-3
-0.665, 2.122e-6, 1.042e-3
-0.675, 2.184e-6, 1.042e-3
-0.685, 2.122e-6, 1.042e-3
-0.695, 2.030e-6, 1.042e-3
-0.705, 2.030e-6, 1.042e-3
-0.715, 2.030e-6, 1.042e-3
-0.725, 1.845e-6, 1.042e-3
-0.735, 1.753e-6, 1.042e-3
-0.745, 1.722e-6, 1.042e-3
-0.755, 1.722e-6, 1.042e-3
-0.765, 1.753e-6, 1.042e-3
-0.775, 1.722e-6, 1.042e-3
-0.785, 1.722e-6, 1.043e-3
-0.795, 1.722e-6, 1.043e-3
-0.805, 1.722e-6, 1.043e-3
-0.815, 1.722e-6, 1.043e-3
-0.825, 1.753e-6, 1.043e-3
-0.835, 1.722e-6, 1.043e-3
-0.845, 1.722e-6, 1.043e-3
-0.855, 1.722e-6, 1.043e-3
-0.865, 1.783e-6, 1.043e-3
-0.875, 1.783e-6, 1.043e-3
-0.885, 1.783e-6, 1.043e-3
-0.895, 1.845e-6, 1.043e-3
-0.905, 1.876e-6, 1.043e-3
-0.915, 1.907e-6, 1.043e-3
-0.925, 1.968e-6, 1.043e-3
-0.935, 1.937e-6, 1.043e-3
-0.945, 2.030e-6, 1.043e-3
-0.955, 2.030e-6, 1.043e-3
-0.965, 2.030e-6, 1.043e-3
-0.975, 2.030e-6, 1.043e-3
-0.985, 2.030e-6, 1.043e-3
-0.995, 2.030e-6, 1.043e-3
-1.005, 2.030e-6, 1.043e-3
-1.015, 2.030e-6, 1.043e-3
-1.025, 2.184e-6, 1.043e-3
-1.035, 2.184e-6, 1.043e-3
-1.045, 2.306e-6, 1.044e-3
-1.055, 2.338e-6, 1.044e-3
-1.065, 2.338e-6, 1.044e-3
-1.075, 2.338e-6, 1.044e-3
-1.085, 2.553e-6, 1.044e-3
-1.095, 2.645e-6, 1.044e-3
-1.105, 2.707e-6, 1.044e-3
-1.115, 2.922e-6, 1.044e-3
-1.125, 3.076e-6, 1.044e-3
-1.135, 3.230e-6, 1.044e-3
-1.145, 3.261e-6, 1.044e-3
-1.155, 3.261e-6, 1.044e-3
-1.165, 3.322e-6, 1.044e-3
-1.175, 3.261e-6, 1.044e-3
-1.185, 3.261e-6, 1.044e-3
-1.195, 3.169e-6, 1.044e-3
-1.205, 3.015e-6, 1.044e-3
-1.215, 2.953e-6, 1.045e-3
-1.225, 2.953e-6, 1.045e-3
-1.235, 2.953e-6, 1.045e-3
-1.245, 2.953e-6, 1.045e-3
-1.255, 2.953e-6, 1.045e-3
-1.265, 2.953e-6, 1.045e-3
-1.275, 2.953e-6, 1.045e-3
-1.285, 2.953e-6, 1.045e-3
-1.295, 3.015e-6, 1.045e-3
-1.305, 3.107e-6, 1.045e-3
-1.315, 3.200e-6, 1.045e-3
-1.325, 3.261e-6, 1.045e-3
-1.335, 3.292e-6, 1.045e-3
-1.345, 3.538e-6, 1.045e-3
-1.355, 3.662e-6, 1.045e-3
-1.365, 3.908e-6, 1.045e-3
-1.375, 4.246e-6, 1.046e-3
-1.385, 4.585e-6, 1.046e-3
-1.395, 5.016e-6, 1.046e-3
-1.405, 5.477e-6, 1.046e-3
-1.415, 6.154e-6, 1.046e-3
-1.425, 6.894e-6, 1.046e-3
-1.435, 7.755e-6, 1.046e-3
-1.445, 8.833e-6, 1.046e-3
-1.455, 1.003e-5, 1.047e-3
-1.465, 1.142e-5, 1.047e-3
-1.475, 1.311e-5, 1.047e-3
-1.485, 1.490e-5, 1.047e-3
-1.495, 1.705e-5, 1.048e-3
-1.505, 1.958e-5, 1.048e-3
-1.515, 2.244e-5, 1.049e-3
-1.525, 2.555e-5, 1.049e-3
-1.535, 2.921e-5, 1.050e-3
-1.545, 3.343e-5, 1.050e-3
-1.555, 3.820e-5, 1.051e-3
-1.565, 4.371e-5, 1.052e-3
-1.575, 4.996e-5, 1.053e-3
-1.585, 5.707e-5, 1.054e-3
-1.595, 6.514e-5, 1.055e-3
-1.595, 6.344e-5, 1.057e-3
-1.585, 5.408e-5, 1.058e-3
-1.575, 4.614e-5, 1.059e-3
-1.565, 3.937e-5, 1.060e-3
-1.555, 3.361e-5, 1.060e-3
-1.545, 2.869e-5, 1.061e-3
-1.535, 2.447e-5, 1.061e-3
-1.525, 2.087e-5, 1.062e-3
-1.515, 1.773e-5, 1.062e-3
-1.505, 1.502e-5, 1.062e-3
-1.495, 1.271e-5, 1.063e-3
-1.485, 1.077e-5, 1.063e-3
-1.475, 9.017e-6, 1.063e-3
-1.465, 7.571e-6, 1.063e-3
-1.455, 6.308e-6, 1.063e-3
-1.445, 5.231e-6, 1.063e-3
-1.435, 4.246e-6, 1.063e-3
-1.425, 3.476e-6, 1.064e-3
-1.415, 2.768e-6, 1.064e-3
-1.405, 2.215e-6, 1.064e-3
-1.395, 1.815e-6, 1.064e-3
-1.385, 1.321e-6, 1.064e-3
-1.375, 9.836e-7, 1.064e-3
-1.365, 7.058e-7, 1.064e-3
-1.355, 4.906e-7, 1.064e-3
-1.345, 2.753e-7, 1.064e-3
-1.335, 1.827e-7, 1.064e-3
-1.325, -3.251e-8, 1.064e-3
-1.315, -1.251e-7, 1.064e-3
-1.305, -1.864e-7, 1.064e-3
-1.295, -3.103e-7, 1.064e-3
-1.285, -4.329e-7, 1.064e-3
-1.275, -4.329e-7, 1.064e-3
-1.265, -4.329e-7, 1.064e-3
-1.255, -4.329e-7, 1.064e-3
-1.245, -4.642e-7, 1.064e-3
-1.235, -5.869e-7, 1.064e-3
-1.225, -5.869e-7, 1.064e-3
-1.215, -6.795e-7, 1.064e-3
-1.205, -7.408e-7, 1.064e-3
-1.195, -7.408e-7, 1.064e-3
-1.185, -7.408e-7, 1.064e-3
-1.175, -7.408e-7, 1.064e-3
-1.165, -7.720e-7, 1.064e-3
-1.155, -8.334e-7, 1.064e-3
-1.145, -9.260e-7, 1.064e-3
-1.135, -8.947e-7, 1.064e-3
-1.125, -9.873e-7, 1.063e-3
-1.115, -1.049e-6, 1.063e-3
-1.105, -1.017e-6, 1.063e-3
-1.095, -8.947e-7, 1.063e-3
-1.085, -1.017e-6, 1.063e-3
-1.075, -1.017e-6, 1.063e-3
-1.065, -9.560e-7, 1.063e-3
-1.055, -9.873e-7, 1.063e-3
-1.045, -1.017e-6, 1.063e-3
-1.035, -9.560e-7, 1.063e-3
-1.025, -1.049e-6, 1.063e-3
-1.015, -1.049e-6, 1.063e-3
-1.005, -1.017e-6, 1.063e-3
-0.995, -1.049e-6, 1.063e-3
-0.985, -1.049e-6, 1.063e-3
-0.975, -1.049e-6, 1.063e-3
-0.965, -1.017e-6, 1.063e-3
-0.955, -1.017e-6, 1.063e-3
-0.945, -1.049e-6, 1.063e-3
-0.935, -1.049e-6, 1.063e-3
-0.925, -1.049e-6, 1.063e-3
-0.915, -1.049e-6, 1.063e-3
-0.905, -1.049e-6, 1.063e-3
-0.895, -1.049e-6, 1.063e-3
-0.885, -1.049e-6, 1.063e-3
-0.875, -1.049e-6, 1.063e-3
-0.865, -1.080e-6, 1.063e-3
-0.855, -1.080e-6, 1.063e-3
-0.845, -1.110e-6, 1.063e-3
-0.835, -1.171e-6, 1.063e-3
-0.825, -1.110e-6, 1.063e-3
-0.815, -1.264e-6, 1.063e-3
-0.805, -1.203e-6, 1.063e-3
-0.795, -1.264e-6, 1.063e-3
-0.785, -1.295e-6, 1.063e-3
-0.775, -1.264e-6, 1.063e-3
-0.765, -1.295e-6, 1.063e-3
-0.755, -1.325e-6, 1.063e-3
-0.745, -1.325e-6, 1.063e-3
-0.735, -1.356e-6, 1.063e-3
-0.725, -1.356e-6, 1.063e-3
-0.715, -1.356e-6, 1.063e-3
-0.705, -1.356e-6, 1.063e-3
-0.695, -1.356e-6, 1.063e-3
-0.685, -1.356e-6, 1.062e-3
-0.675, -1.388e-6, 1.062e-3
-0.665, -1.479e-6, 1.062e-3
-0.655, -1.542e-6, 1.062e-3
-0.645, -1.572e-6, 1.062e-3
-0.635, -1.633e-6, 1.062e-3
-0.625, -1.664e-6, 1.062e-3
-0.615, -1.664e-6, 1.062e-3
-0.605, -1.664e-6, 1.062e-3
-0.595, -1.664e-6, 1.062e-3
-0.585, -1.664e-6, 1.062e-3
-0.575, -1.757e-6, 1.062e-3
-0.565, -1.849e-6, 1.062e-3
-0.555, -1.941e-6, 1.062e-3
-0.545, -1.972e-6, 1.062e-3
-0.535, -1.972e-6, 1.062e-3
-0.525, -2.033e-6, 1.062e-3
-0.515, -2.126e-6, 1.062e-3
-0.505, -2.280e-6, 1.062e-3
-0.495, -2.280e-6, 1.062e-3
-0.485, -2.280e-6, 1.062e-3
-0.475, -2.311e-6, 1.062e-3
-0.465, -2.434e-6, 1.062e-3
-0.455, -2.557e-6, 1.062e-3
-0.445, -2.588e-6, 1.062e-3
-0.435, -2.619e-6, 1.062e-3
-0.425, -2.649e-6, 1.061e-3
-0.415, -2.896e-6, 1.061e-3
-0.405, -2.864e-6, 1.061e-3
-0.395, -2.896e-6, 1.061e-3
-0.385, -2.896e-6, 1.061e-3
-0.375, -2.927e-6, 1.061e-3
-0.365, -3.018e-6, 1.061e-3
-0.355, -3.142e-6, 1.061e-3
-0.345, -3.203e-6, 1.061e-3
-0.335, -3.203e-6, 1.061e-3
-0.325, -3.235e-6, 1.061e-3
-0.315, -3.357e-6, 1.061e-3
-0.305, -3.450e-6, 1.061e-3
-0.305, 1.445e-6, 1.061e-3
-0.315, 2.306e-6, 1.061e-3
-0.325, 2.492e-6, 1.061e-3
-0.335, 2.645e-6, 1.061e-3
-0.345, 2.645e-6, 1.061e-3
-0.355, 2.677e-6, 1.061e-3
-0.365, 2.677e-6, 1.061e-3
-0.375, 2.799e-6, 1.061e-3
-0.385, 2.768e-6, 1.061e-3
-0.395, 2.861e-6, 1.061e-3
-0.405, 2.799e-6, 1.061e-3
-0.415, 2.707e-6, 1.061e-3
-0.425, 2.677e-6, 1.061e-3
-0.435, 2.768e-6, 1.061e-3
-0.445, 2.645e-6, 1.061e-3
-0.455, 2.645e-6, 1.062e-3
-0.465, 2.645e-6, 1.062e-3
-0.475, 2.645e-6, 1.062e-3
-0.485, 2.645e-6, 1.062e-3
-0.495, 2.553e-6, 1.062e-3
-0.505, 2.430e-6, 1.062e-3
-0.515, 2.430e-6, 1.062e-3
-0.525, 2.338e-6, 1.062e-3
-0.535, 2.338e-6, 1.062e-3
-0.545, 2.338e-6, 1.062e-3
-0.555, 2.276e-6, 1.062e-3
-0.565, 2.152e-6, 1.062e-3
-0.575, 2.122e-6, 1.062e-3
-0.585, 2.122e-6, 1.062e-3
-0.595, 2.091e-6, 1.062e-3
-0.605, 2.030e-6, 1.062e-3
-0.615, 2.030e-6, 1.062e-3
-0.625, 2.061e-6, 1.062e-3
-0.635, 2.061e-6, 1.062e-3
-0.645, 2.122e-6, 1.062e-3
-0.655, 2.091e-6, 1.062e-3
-0.665, 2.091e-6, 1.063e-3
-0.675, 2.122e-6, 1.063e-3
-0.685, 2.061e-6, 1.063e-3
-0.695, 2.030e-6, 1.063e-3
-0.705, 2.030e-6, 1.063e-3
-0.715, 2.030e-6, 1.063e-3
-0.725, 1.845e-6, 1.063e-3
-0.735, 1.753e-6, 1.063e-3
-0.745, 1.722e-6, 1.063e-3
-0.755, 1.722e-6, 1.063e-3
-0.765, 1.722e-6, 1.063e-3
-0.775, 1.722e-6, 1.063e-3
-0.785, 1.722e-6, 1.063e-3
-0.795, 1.722e-6, 1.063e-3
-0.805, 1.722e-6, 1.063e-3
-0.815, 1.722e-6, 1.063e-3
-0.825, 1.753e-6, 1.063e-3
-0.835, 1.722e-6, 1.063e-3
-0.845, 1.722e-6, 1.063e-3
-0.855, 1.753e-6, 1.063e-3
-0.865, 1.783e-6, 1.063e-3
-0.875, 1.783e-6, 1.063e-3
-0.885, 1.783e-6, 1.063e-3
-0.895, 1.876e-6, 1.063e-3
-0.905, 1.937e-6, 1.063e-3
-0.915, 1.845e-6, 1.063e-3
-0.925, 1.968e-6, 1.063e-3
-0.935, 1.998e-6, 1.063e-3
-0.945, 1.998e-6, 1.064e-3
-0.955, 1.998e-6, 1.064e-3
-0.965, 2.030e-6, 1.064e-3
-0.975, 2.030e-6, 1.064e-3
-0.985, 2.030e-6, 1.064e-3
-0.995, 2.030e-6, 1.064e-3
-1.005, 2.030e-6, 1.064e-3
-1.015, 2.061e-6, 1.064e-3
-1.025, 2.091e-6, 1.064e-3
-1.035, 2.245e-6, 1.064e-3
-1.045, 2.338e-6, 1.064e-3
-1.055, 2.338e-6, 1.064e-3
-1.065, 2.338e-6, 1.064e-3
-1.075, 2.338e-6, 1.064e-3
-1.085, 2.523e-6, 1.064e-3
-1.095, 2.614e-6, 1.064e-3
-1.105, 2.738e-6, 1.064e-3
-1.115, 2.922e-6, 1.064e-3
-1.125, 2.985e-6, 1.064e-3
-1.135, 3.230e-6, 1.064e-3
-1.145, 3.261e-6, 1.064e-3
-1.155, 3.261e-6, 1.065e-3
-1.165, 3.292e-6, 1.065e-3
-1.175, 3.261e-6, 1.065e-3
-1.185, 3.261e-6, 1.065e-3
-1.195, 3.169e-6, 1.065e-3
-1.205, 3.046e-6, 1.065e-3
-1.215, 2.985e-6, 1.065e-3
-1.225, 2.953e-6, 1.065e-3
-1.235, 2.953e-6, 1.065e-3
-1.245, 2.953e-6, 1.065e-3
-1.255, 2.953e-6, 1.065e-3
-1.265, 2.953e-6, 1.065e-3
-1.275, 2.953e-6, 1.065e-3
-1.285, 2.985e-6, 1.065e-3
-1.295, 2.985e-6, 1.065e-3
-1.305, 3.169e-6, 1.065e-3
-1.315, 3.230e-6, 1.066e-3
-1.325, 3.261e-6, 1.066e-3
-1.335, 3.261e-6, 1.066e-3
-1.345, 3.538e-6, 1.066e-3
-1.355, 3.692e-6, 1.066e-3
-1.365, 3.938e-6, 1.066e-3
-1.375, 4.185e-6, 1.066e-3
-1.385, 4.554e-6, 1.066e-3
-1.395, 4.985e-6, 1.066e-3
-1.405, 5.477e-6, 1.066e-3
-1.415, 6.154e-6, 1.066e-3
-1.425, 6.894e-6, 1.067e-3
-1.435, 7.725e-6, 1.067e-3
-1.445, 8.802e-6, 1.067e-3
-1.455, 1.000e-5, 1.067e-3
-1.465, 1.142e-5, 1.067e-3
-1.475, 1.299e-5, 1.068e-3
-1.485, 1.487e-5, 1.068e-3
-1.495, 1.702e-5, 1.068e-3
-1.505, 1.952e-5, 1.069e-3
-1.515, 2.229e-5, 1.069e-3
-1.525, 2.546e-5, 1.070e-3
-1.535, 2.918e-5, 1.070e-3
-1.545, 3.331e-5, 1.071e-3
-1.555, 3.814e-5, 1.072e-3
-1.565, 4.362e-5, 1.072e-3
-1.575, 4.984e-5, 1.073e-3
-1.585, 5.695e-5, 1.075e-3
-1.595, 6.492e-5, 1.076e-3
-1.595, 6.326e-5, 1.077e-3
-1.585, 5.390e-5, 1.078e-3
-1.575, 4.602e-5, 1.079e-3
-1.565, 3.928e-5, 1.080e-3
-1.555, 3.358e-5, 1.081e-3
-1.545, 2.866e-5, 1.081e-3
-1.535, 2.444e-5, 1.082e-3
-1.525, 2.087e-5, 1.082e-3
-1.515, 1.770e-5, 1.082e-3
-1.505, 1.502e-5, 1.083e-3
-1.495, 1.268e-5, 1.083e-3
-1.485, 1.071e-5, 1.083e-3
-1.475, 9.017e-6, 1.083e-3
-1.465, 7.540e-6, 1.084e-3
-1.455, 6.278e-6, 1.084e-3
-1.445, 5.169e-6, 1.084e-3
-1.435, 4.277e-6, 1.084e-3
-1.425, 3.446e-6, 1.084e-3
-1.415, 2.799e-6, 1.084e-3
-1.405, 2.245e-6, 1.084e-3
-1.395, 1.722e-6, 1.084e-3
-1.385, 1.291e-6, 1.084e-3
-1.375, 9.523e-7, 1.084e-3
-1.365, 7.371e-7, 1.084e-3
-1.355, 5.218e-7, 1.084e-3
-1.345, 2.140e-7, 1.084e-3
-1.335, 1.214e-7, 1.084e-3
-1.325, -9.384e-8, 1.084e-3
-1.315, -1.251e-7, 1.084e-3
-1.305, -1.864e-7, 1.084e-3
-1.295, -3.403e-7, 1.084e-3
-1.285, -3.716e-7, 1.084e-3
-1.275, -4.329e-7, 1.084e-3
-1.265, -4.329e-7, 1.084e-3
-1.255, -4.329e-7, 1.084e-3
-1.245, -4.943e-7, 1.084e-3
-1.235, -6.482e-7, 1.084e-3
-1.225, -5.869e-7, 1.084e-3
-1.215, -7.095e-7, 1.084e-3
-1.205, -7.408e-7, 1.084e-3
-1.195, -7.408e-7, 1.084e-3
-1.185, -7.408e-7, 1.084e-3
-1.175, -7.408e-7, 1.084e-3
-1.165, -7.408e-7, 1.084e-3
-1.155, -8.334e-7, 1.084e-3
-1.145, -8.947e-7, 1.084e-3
-1.135, -9.260e-7, 1.084e-3
-1.125, -9.560e-7, 1.084e-3
-1.115, -9.873e-7, 1.084e-3
-1.105, -9.260e-7, 1.084e-3
-1.095, -9.260e-7, 1.084e-3
-1.085, -9.873e-7, 1.084e-3
-1.075, -9.260e-7, 1.084e-3
-1.065, -1.017e-6, 1.084e-3
-1.055, -9.873e-7, 1.084e-3
-1.045, -1.049e-6, 1.084e-3
-1.035, -1.049e-6, 1.084e-3
-1.025, -1.049e-6, 1.084e-3
-1.015, -1.017e-6, 1.084e-3
-1.005, -1.049e-6, 1.084e-3
-0.995, -1.049e-6, 1.084e-3
-0.985, -1.017e-6, 1.084e-3
-0.975, -1.017e-6, 1.084e-3
-0.965, -1.049e-6, 1.084e-3
-0.955, -1.017e-6, 1.084e-3
-0.945, -1.017e-6, 1.084e-3
-0.935, -1.049e-6, 1.083e-3
-0.925, -1.049e-6, 1.083e-3
-0.915, -1.049e-6, 1.083e-3
-0.905, -1.049e-6, 1.083e-3
-0.895, -1.049e-6, 1.083e-3
-0.885, -1.049e-6, 1.083e-3
-0.875, -1.049e-6, 1.083e-3
-0.865, -1.049e-6, 1.083e-3
-0.855, -1.049e-6, 1.083e-3
-0.845, -1.049e-6, 1.083e-3
-0.835, -1.110e-6, 1.083e-3
-0.825, -1.141e-6, 1.083e-3
-0.815, -1.141e-6, 1.083e-3
-0.805, -1.141e-6, 1.083e-3
-0.795, -1.171e-6, 1.083e-3
-0.785, -1.264e-6, 1.083e-3
-0.775, -1.325e-6, 1.083e-3
-0.765, -1.295e-6, 1.083e-3
-0.755, -1.295e-6, 1.083e-3
-0.745, -1.295e-6, 1.083e-3
-0.735, -1.325e-6, 1.083e-3
-0.725, -1.356e-6, 1.083e-3
-0.715, -1.356e-6, 1.083e-3
-0.705, -1.356e-6, 1.083e-3
-0.695, -1.356e-6, 1.083e-3
-0.685, -1.356e-6, 1.083e-3
-0.675, -1.418e-6, 1.083e-3
-0.665, -1.418e-6, 1.083e-3
-0.655, -1.510e-6, 1.083e-3
-0.645, -1.542e-6, 1.083e-3
-0.635, -1.603e-6, 1.083e-3
-0.625, -1.603e-6, 1.083e-3
-0.615, -1.633e-6, 1.083e-3
-0.605, -1.664e-6, 1.083e-3
-0.595, -1.664e-6, 1.083e-3
-0.585, -1.664e-6, 1.083e-3
-0.575, -1.757e-6, 1.083e-3
-0.565, -1.911e-6, 1.083e-3
-0.555, -1.941e-6, 1.082e-3
-0.545, -1.972e-6, 1.082e-3
-0.535, -1.972e-6, 1.082e-3
-0.525, -1.972e-6, 1.082e-3
-0.515, -2.126e-6, 1.082e-3
-0.505, -2.249e-6, 1.082e-3
-0.495, -2.280e-6, 1.082e-3
-0.485, -2.280e-6, 1.082e-3
-0.475, -2.373e-6, 1.082e-3
-0.465, -2.403e-6, 1.082e-3
-0.455, -2.526e-6, 1.082e-3
-0.445, -2.588e-6, 1.082e-3
-0.435, -2.588e-6, 1.082e-3
-0.425, -2.619e-6, 1.082e-3
-0.415, -2.742e-6, 1.082e-3
-0.405, -2.896e-6, 1.082e-3
-0.395, -2.896e-6, 1.082e-3
-0.385, -2.896e-6, 1.082e-3
-0.375, -3.018e-6, 1.082e-3
-0.365, -3.081e-6, 1.082e-3
-0.355, -3.172e-6, 1.081e-3
-0.345, -3.172e-6, 1.081e-3
-0.335, -3.172e-6, 1.081e-3
-0.325, -3.203e-6, 1.081e-3
-0.315, -3.296e-6, 1.081e-3
-0.305, -3.419e-6, 1.081e-3
-0.305, 1.445e-6, 1.081e-3
-0.315, 2.338e-6, 1.081e-3
-0.325, 2.460e-6, 1.081e-3
-0.335, 2.645e-6, 1.081e-3
-0.345, 2.645e-6, 1.081e-3
-0.355, 2.645e-6, 1.081e-3
-0.365, 2.738e-6, 1.081e-3
-0.375, 2.738e-6, 1.082e-3
-0.385, 2.799e-6, 1.082e-3
-0.395, 2.861e-6, 1.082e-3
-0.405, 2.861e-6, 1.082e-3
-0.415, 2.799e-6, 1.082e-3
-0.425, 2.738e-6, 1.082e-3
-0.435, 2.831e-6, 1.082e-3
-0.445, 2.645e-6, 1.082e-3
-0.455, 2.707e-6, 1.082e-3
-0.465, 2.645e-6, 1.082e-3
-0.475, 2.645e-6, 1.082e-3
-0.485, 2.645e-6, 1.082e-3
-0.495, 2.645e-6, 1.082e-3
-0.505, 2.645e-6, 1.082e-3
-0.515, 2.399e-6, 1.082e-3
-0.525, 2.369e-6, 1.082e-3
-0.535, 2.338e-6, 1.082e-3
-0.545, 2.306e-6, 1.082e-3
-0.555, 2.338e-6, 1.082e-3
-0.565, 2.215e-6, 1.083e-3
-0.575, 2.152e-6, 1.083e-3
-0.585, 2.061e-6, 1.083e-3
-0.595, 2.030e-6, 1.083e-3
-0.605, 2.061e-6, 1.083e-3
-0.615, 2.030e-6, 1.083e-3
-0.625, 2.030e-6, 1.083e-3
-0.635, 2.030e-6, 1.083e-3
-0.645, 2.061e-6, 1.083e-3
-0.655, 2.152e-6, 1.083e-3
-0.665, 2.091e-6, 1.083e-3
-0.675, 2.122e-6, 1.083e-3
-0.685, 2.122e-6, 1.083e-3
-0.695, 2.061e-6, 1.083e-3
-0.705, 2.030e-6, 1.083e-3
-0.715, 1.968e-6, 1.083e-3
-0.725, 1.815e-6, 1.083e-3
-0.735, 1.722e-6, 1.083e-3
-0.745, 1.722e-6, 1.083e-3
-0.755, 1.722e-6, 1.083e-3
-0.765, 1.722e-6, 1.083e-3
-0.775, 1.722e-6, 1.083e-3
-0.785, 1.722e-6, 1.083e-3
-0.795, 1.722e-6, 1.083e-3
-0.805, 1.722e-6, 1.083e-3
-0.815, 1.722e-6, 1.083e-3
-0.825, 1.722e-6, 1.084e-3
-0.835, 1.722e-6, 1.084e-3
-0.845, 1.753e-6, 1.084e-3
-0.855, 1.753e-6, 1.084e-3
-0.865, 1.815e-6, 1.084e-3
-0.875, 1.815e-6, 1.084e-3
-0.885, 1.815e-6, 1.084e-3
-0.895, 1.815e-6, 1.084e-3
-0.905, 1.845e-6, 1.084e-3
-0.915, 1.845e-6, 1.084e-3
-0.925, 1.876e-6, 1.084e-3
-0.935, 1.998e-6, 1.084e-3
-0.945, 1.998e-6, 1.084e-3
-0.955, 2.030e-6, 1.084e-3
-0.965, 2.030e-6, 1.084e-3
-0.975, 2.030e-6, 1.084e-3
-0.985, 2.030e-6, 1.084e-3
-0.995, 2.030e-6, 1.084e-3
-1.005, 2.061e-6, 1.084e-3
-1.015, 2.061e-6, 1.084e-3
-1.025, 2.122e-6, 1.084e-3
-1.035, 2.122e-6, 1.084e-3
-1.045, 2.276e-6, 1.084e-3
-1.055, 2.306e-6, 1.084e-3
-1.065, 2.338e-6, 1.084e-3
-1.075, 2.338e-6, 1.085e-3
-1.085, 2.492e-6, 1.085e-3
-1.095, 2.614e-6, 1.085e-3
-1.105, 2.645e-6, 1.085e-3
-1.115, 2.953e-6, 1.085e-3
-1.125, 2.953e-6, 1.085e-3
-1.135, 3.169e-6, 1.085e-3
-1.145, 3.261e-6, 1.085e-3
-1.155, 3.261e-6, 1.085e-3
-1.165, 3.261e-6, 1.085e-3
-1.175, 3.261e-6, 1.085e-3
-1.185, 3.169e-6, 1.085e-3
-1.195, 3.169e-6, 1.085e-3
-1.205, 2.985e-6, 1.085e-3
-1.215, 2.953e-6, 1.085e-3
-1.225, 2.953e-6, 1.085e-3
-1.235, 2.953e-6, 1.085e-3
-1.245, 2.953e-6, 1.086e-3
-1.255, 2.953e-6, 1.086e-3
-1.265, 2.953e-6, 1.086e-3
-1.275, 2.953e-6, 1.086e-3
-1.285, 2.985e-6, 1.086e-3
-1.295, 2.985e-6, 1.086e-3
-1.305, 3.046e-6, 1.086e-3
-1.315, 3.230e-6, 1.086e-3
-1.325, 3.261e-6, 1.086e-3
-1.335, 3.322e-6, 1.086e-3
-1.345, 3.538e-6, 1.086e-3
-1.355, 3.630e-6, 1.086e-3
-1.365, 3.969e-6, 1.086e-3
-1.375, 4.216e-6, 1.086e-3
-1.385, 4.554e-6, 1.086e-3
-1.395, 4.954e-6, 1.087e-3
-1.405, 5.477e-6, 1.087e-3
-1.415, 6.032e-6, 1.087e-3
-1.425, 6.894e-6, 1.087e-3
-1.435, 7.755e-6, 1.087e-3
-1.445, 8.771e-6, 1.087e-3
-1.455, 1.003e-5, 1.087e-3
-1.465, 1.139e-5, 1.088e-3
-1.475, 1.299e-5, 1.088e-3
-1.485, 1.484e-5, 1.088e-3
-1.495, 1.699e-5, 1.089e-3
-1.505, 1.948e-5, 1.089e-3
-1.515, 2.222e-5, 1.089e-3
-1.525, 2.539e-5, 1.090e-3
-1.535, 2.909e-5, 1.091e-3
-1.545, 3.328e-5, 1.091e-3
-1.555, 3.811e-5, 1.092e-3
-1.565, 4.356e-5, 1.093e-3
-1.575, 4.974e-5, 1.094e-3
-1.585, 5.676e-5, 1.095e-3
-1.595, 6.483e-5, 1.096e-3
-1.595, 6.314e-5, 1.098e-3
-1.585, 5.375e-5, 1.099e-3
-1.575, 4.593e-5, 1.100e-3
-1.565, 3.928e-5, 1.100e-3
-1.555, 3.346e-5, 1.101e-3
-1.545, 2.856e-5, 1.102e-3
-1.535, 2.438e-5, 1.102e-3
-1.525, 2.075e-5, 1.102e-3
-1.515, 1.764e-5, 1.103e-3
-1.505, 1.493e-5, 1.103e-3
-1.495, 1.265e-5, 1.103e-3
-1.485, 1.074e-5, 1.104e-3
-1.475, 9.049e-6, 1.104e-3
-1.465, 7.571e-6, 1.104e-3
-1.455, 6.247e-6, 1.104e-3
-1.445, 5.231e-6, 1.104e-3
-1.435, 4.277e-6, 1.104e-3
-1.425, 3.508e-6, 1.104e-3
-1.415, 2.831e-6, 1.104e-3
-1.405, 2.215e-6, 1.104e-3
-1.395, 1.722e-6, 1.104e-3
-1.385, 1.291e-6, 1.104e-3
-1.375, 9.836e-7, 1.104e-3
-1.365, 7.058e-7, 1.104e-3
-1.355, 4.906e-7, 1.104e-3
-1.345, 2.753e-7, 1.104e-3
-1.335, 1.827e-7, 1.104e-3
-1.325, -3.251e-8, 1.104e-3
-1.315, -1.251e-7, 1.104e-3
-1.305, -1.864e-7, 1.104e-3
-1.295, -3.103e-7, 1.104e-3
-1.285, -4.017e-7, 1.104e-3
-1.275, -4.329e-7, 1.104e-3
-1.265, -4.329e-7, 1.104e-3
-1.255, -4.329e-7, 1.104e-3
-1.245, -5.255e-7, 1.104e-3
-1.235, -4.642e-7, 1.104e-3
-1.225, -7.095e-7, 1.104e-3
-1.215, -6.795e-7, 1.104e-3
-1.205, -7.408e-7, 1.104e-3
-1.195, -7.408e-7, 1.104e-3
-1.185, -7.408e-7, 1.104e-3
-1.175, -7.408e-7, 1.104e-3
-1.165, -7.720e-7, 1.104e-3
-1.155, -8.334e-7, 1.104e-3
-1.145, -8.021e-7, 1.104e-3
-1.135, -8.334e-7, 1.104e-3
-1.125, -8.634e-7, 1.104e-3
-1.115, -9.260e-7, 1.104e-3
-1.105, -8.947e-7, 1.104e-3
-1.095, -9.560e-7, 1.104e-3
-1.085, -9.873e-7, 1.104e-3
-1.075, -1.017e-6, 1.104e-3
-1.065, -9.560e-7, 1.104e-3
-1.055, -9.873e-7, 1.104e-3
-1.045, -9.873e-7, 1.104e-3
-1.035, -9.873e-7, 1.104e-3
-1.025, -9.873e-7, 1.104e-3
-1.015, -1.017e-6, 1.104e-3
-1.005, -1.017e-6, 1.104e-3
-0.995, -1.017e-6, 1.104e-3
-0.985, -1.017e-6, 1.104e-3
-0.975, -1.017e-6, 1.104e-3
-0.965, -1.017e-6, 1.104e-3
-0.955, -1.049e-6, 1.104e-3
-0.945, -1.049e-6, 1.104e-3
-0.935, -1.017e-6, 1.104e-3
-0.925, -1.049e-6, 1.104e-3
-0.915, -1.049e-6, 1.104e-3
-0.905, -1.049e-6, 1.104e-3
-0.895, -1.049e-6, 1.104e-3
-0.885, -1.049e-6, 1.104e-3
-0.875, -1.049e-6, 1.104e-3
-0.865, -1.049e-6, 1.104e-3
-0.855, -1.049e-6, 1.104e-3
-0.845, -1.049e-6, 1.104e-3
-0.835, -1.110e-6, 1.104e-3
-0.825, -1.080e-6, 1.104e-3
-0.815, -1.264e-6, 1.104e-3
-0.805, -1.141e-6, 1.104e-3
-0.795, -1.171e-6, 1.104e-3
-0.785, -1.203e-6, 1.104e-3
-0.775, -1.171e-6, 1.104e-3
-0.765, -1.295e-6, 1.103e-3
-0.755, -1.203e-6, 1.103e-3
-0.745, -1.325e-6, 1.103e-3
-0.735, -1.234e-6, 1.103e-3
-0.725, -1.356e-6, 1.103e-3
-0.715, -1.356e-6, 1.103e-3
-0.705, -1.356e-6, 1.103e-3
-0.695, -1.356e-6, 1.103e-3
-0.685, -1.356e-6, 1.103e-3
-0.675, -1.388e-6, 1.103e-3
-0.665, -1.356e-6, 1.103e-3
-0.655, -1.510e-6, 1.103e-3
-0.645, -1.542e-6, 1.103e-3
-0.635, -1.664e-6, 1.103e-3
-0.625, -1.664e-6, 1.103e-3
-0.615, -1.664e-6, 1.103e-3
-0.605, -1.664e-6, 1.103e-3
-0.595, -1.664e-6, 1.103e-3
-0.585, -1.664e-6, 1.103e-3
-0.575, -1.664e-6, 1.103e-3
-0.565, -1.849e-6, 1.103e-3
-0.555, -1.972e-6, 1.103e-3
-0.545, -1.972e-6, 1.103e-3
-0.535, -1.972e-6, 1.103e-3
-0.525, -2.003e-6, 1.103e-3
-0.515, -2.126e-6, 1.103e-3
-0.505, -2.219e-6, 1.103e-3
-0.495, -2.280e-6, 1.103e-3
-0.485, -2.280e-6, 1.103e-3
-0.475, -2.341e-6, 1.103e-3
-0.465, -2.403e-6, 1.102e-3
-0.455, -2.588e-6, 1.102e-3
-0.445, -2.557e-6, 1.102e-3
-0.435, -2.588e-6, 1.102e-3
-0.425, -2.649e-6, 1.102e-3
-0.415, -2.773e-6, 1.102e-3
-0.405, -2.864e-6, 1.102e-3
-0.395, -2.896e-6, 1.102e-3
-0.385, -2.896e-6, 1.102e-3
-0.375, -2.988e-6, 1.102e-3
-0.365, -3.111e-6, 1.102e-3
-0.355, -3.111e-6, 1.102e-3
-0.345, -3.203e-6, 1.102e-3
-0.335, -3.203e-6, 1.102e-3
-0.325, -3.203e-6, 1.102e-3
-0.315, -3.389e-6, 1.102e-3
-0.305, -3.450e-6, 1.102e-3
-0.305, 1.445e-6, 1.102e-3
-0.315, 2.306e-6, 1.102e-3
-0.325, 2.492e-6, 1.102e-3
-0.335, 2.645e-6, 1.102e-3
-0.345, 2.645e-6, 1.102e-3
-0.355, 2.677e-6, 1.102e-3
-0.365, 2.861e-6, 1.102e-3
-0.375, 2.768e-6, 1.102e-3
-0.385, 2.892e-6, 1.102e-3
-0.395, 2.892e-6, 1.102e-3
-0.405, 2.707e-6, 1.102e-3
-0.415, 2.922e-6, 1.102e-3
-0.425, 2.768e-6, 1.102e-3
-0.435, 2.707e-6, 1.102e-3
-0.445, 2.768e-6, 1.102e-3
-0.455, 2.677e-6, 1.102e-3
-0.465, 2.645e-6, 1.102e-3
-0.475, 2.645e-6, 1.102e-3
-0.485, 2.645e-6, 1.103e-3
-0.495, 2.645e-6, 1.103e-3
-0.505, 2.553e-6, 1.103e-3
-0.515, 2.399e-6, 1.103e-3
-0.525, 2.338e-6, 1.103e-3
-0.535, 2.338e-6, 1.103e-3
-0.545, 2.338e-6, 1.103e-3
-0.555, 2.338e-6, 1.103e-3
-0.565, 2.245e-6, 1.103e-3
-0.575, 2.152e-6, 1.103e-3
-0.585, 2.122e-6, 1.103e-3
-0.595, 2.061e-6, 1.103e-3
-0.605, 2.030e-6, 1.103e-3
-0.615, 2.061e-6, 1.103e-3
-0.625, 2.061e-6, 1.103e-3
-0.635, 2.122e-6, 1.103e-3
-0.645, 2.091e-6, 1.103e-3
-0.655, 2.091e-6, 1.103e-3
-0.665, 2.122e-6, 1.103e-3
-0.675, 2.030e-6, 1.103e-3
-0.685, 2.152e-6, 1.103e-3
-0.695, 2.030e-6, 1.103e-3
-0.705, 1.998e-6, 1.103e-3
-0.715, 1.937e-6, 1.104e-3
-0.725, 1.845e-6, 1.104e-3
-0.735, 1.722e-6, 1.104e-3
-0.745, 1.722e-6, 1.104e-3
-0.755, 1.722e-6, 1.104e-3
-0.765, 1.722e-6, 1.104e-3
-0.775, 1.722e-6, 1.104e-3
-0.785, 1.722e-6, 1.104e-3
-0.795, 1.722e-6, 1.104e-3
-0.805, 1.722e-6, 1.104e-3
-0.815, 1.722e-6, 1.104e-3
-0.825, 1.722e-6, 1.104e-3
-0.835, 1.722e-6, 1.104e-3
-0.845, 1.722e-6, 1.104e-3
-0.855, 1.722e-6, 1.104e-3
-0.865, 1.722e-6, 1.104e-3
-0.875, 1.815e-6, 1.104e-3
-0.885, 1.722e-6, 1.104e-3
-0.895, 1.815e-6, 1.104e-3
-0.905, 1.876e-6, 1.104e-3
-0.915, 1.876e-6, 1.104e-3
-0.925, 1.968e-6, 1.104e-3
-0.935, 1.998e-6, 1.104e-3
-0.945, 1.968e-6, 1.104e-3
-0.955, 2.030e-6, 1.104e-3
-0.965, 2.030e-6, 1.104e-3
-0.975, 2.030e-6, 1.104e-3
-0.985, 2.030e-6, 1.105e-3
-0.995, 2.030e-6, 1.105e-3
-1.005, 2.030e-6, 1.105e-3
-1.015, 2.030e-6, 1.105e-3
-1.025, 2.091e-6, 1.105e-3
-1.035, 2.152e-6, 1.105e-3
-1.045, 2.276e-6, 1.105e-3
-1.055, 2.306e-6, 1.105e-3
-1.065, 2.338e-6, 1.105e-3
-1.075, 2.338e-6, 1.105e-3
-1.085, 2.430e-6, 1.105e-3
-1.095, 2.645e-6, 1.105e-3
-1.105, 2.677e-6, 1.105e-3
-1.115, 2.953e-6, 1.105e-3
-1.125, 2.985e-6, 1.105e-3
-1.135, 3.200e-6, 1.105e-3
-1.145, 3.261e-6, 1.105e-3
-1.155, 3.261e-6, 1.105e-3
-1.165, 3.261e-6, 1.105e-3
-1.175, 3.261e-6, 1.105e-3
-1.185, 3.230e-6, 1.106e-3
-1.195, 3.076e-6, 1.106e-3
-1.205, 2.953e-6, 1.106e-3
-1.215, 2.985e-6, 1.106e-3
-1.225, 2.953e-6, 1.106e-3
-1.235, 2.953e-6, 1.106e-3
-1.245, 2.953e-6, 1.106e-3
-1.255, 2.953e-6, 1.106e-3
-1.265, 2.953e-6, 1.106e-3
-1.275, 2.953e-6, 1.106e-3
-1.285, 2.953e-6, 1.106e-3
-1.295, 2.985e-6, 1.106e-3
-1.305, 3.015e-6, 1.106e-3
-1.315, 3.169e-6, 1.106e-3
-1.325, 3.261e-6, 1.106e-3
-1.335, 3.322e-6, 1.106e-3
-1.345, 3.508e-6, 1.107e-3
-1.355, 3.630e-6, 1.107e-3
-1.365, 3.877e-6, 1.107e-3
-1.375, 4.185e-6, 1.107e-3
-1.385, 4.554e-6, 1.107e-3
-1.395, 4.985e-6, 1.107e-3
-1.405, 5.477e-6, 1.107e-3
-1.415, 6.093e-6, 1.107e-3
-1.425, 6.832e-6, 1.107e-3
-1.435, 7.663e-6, 1.107e-3
-1.445, 8.771e-6, 1.108e-3
-1.455, 9.972e-6, 1.108e-3
-1.465, 1.139e-5, 1.108e-3
-1.475, 1.296e-5, 1.108e-3
-1.485, 1.484e-5, 1.109e-3
-1.495, 1.696e-5, 1.109e-3
-1.505, 1.939e-5, 1.109e-3
-1.515, 2.219e-5, 1.110e-3
-1.525, 2.530e-5, 1.110e-3
-1.535, 2.900e-5, 1.111e-3
-1.545, 3.324e-5, 1.112e-3
-1.555, 3.795e-5, 1.112e-3
-1.565, 4.340e-5, 1.113e-3
-1.575, 4.959e-5, 1.114e-3
-1.585, 5.670e-5, 1.115e-3
-1.595, 6.458e-5, 1.117e-3
-1.595, 6.298e-5, 1.118e-3
-1.585, 5.365e-5, 1.119e-3
-1.575, 4.580e-5, 1.120e-3
-1.565, 3.906e-5, 1.121e-3
-1.555, 3.340e-5, 1.121e-3
-1.545, 2.850e-5, 1.122e-3
-1.535, 2.432e-5, 1.122e-3
-1.525, 2.068e-5, 1.123e-3
-1.515, 1.764e-5, 1.123e-3
-1.505, 1.490e-5, 1.123e-3
-1.495, 1.259e-5, 1.124e-3
-1.485, 1.065e-5, 1.124e-3
-1.475, 8.956e-6, 1.124e-3
-1.465, 7.509e-6, 1.124e-3
-1.455, 6.278e-6, 1.124e-3
-1.445, 5.201e-6, 1.124e-3
-1.435, 4.307e-6, 1.125e-3
-1.425, 3.508e-6, 1.125e-3
-1.415, 2.799e-6, 1.125e-3
-1.405, 2.215e-6, 1.125e-3
-1.395, 1.753e-6, 1.125e-3
-1.385, 1.291e-6, 1.125e-3
-1.375, 1.014e-6, 1.125e-3
-1.365, 7.058e-7, 1.125e-3
-1.355, 4.593e-7, 1.125e-3
-1.345, 2.753e-7, 1.125e-3
-1.335, 1.515e-7, 1.125e-3
-1.325, -6.378e-8, 1.125e-3
-1.315, -1.251e-7, 1.125e-3
-1.305, -1.864e-7, 1.125e-3
-1.295, -3.403e-7, 1.125e-3
-1.285, -4.329e-7, 1.125e-3
-1.275, -4.329e-7, 1.125e-3
-1.265, -4.329e-7, 1.125e-3
-1.255, -4.329e-7, 1.125e-3
-1.245, -5.255e-7, 1.125e-3
-1.235, -4.943e-7, 1.125e-3
-1.225, -6.795e-7, 1.125e-3
-1.215, -6.795e-7, 1.125e-3
-1.205, -7.408e-7, 1.125e-3
-1.195, -7.408e-7, 1.125e-3
-1.185, -7.408e-7, 1.125e-3
-1.175, -7.408e-7, 1.125e-3
-1.165, -7.408e-7, 1.125e-3
-1.155, -7.720e-7, 1.125e-3
-1.145, -8.334e-7, 1.125e-3
-1.135, -8.334e-7, 1.125e-3
-1.125, -8.947e-7, 1.125e-3
-1.115, -9.560e-7, 1.125e-3
-1.105, -8.634e-7, 1.125e-3
-1.095, -9.560e-7, 1.125e-3
-1.085, -9.873e-7, 1.125e-3
-1.075, -8.634e-7, 1.124e-3
-1.065, -9.260e-7, 1.124e-3
-1.055, -8.947e-7, 1.124e-3
-1.045, -9.560e-7, 1.124e-3
-1.035, -1.049e-6, 1.124e-3
-1.025, -1.049e-6, 1.124e-3
-1.015, -1.017e-6, 1.124e-3
-1.005, -1.049e-6, 1.124e-3
-0.995, -1.049e-6, 1.124e-3
-0.985, -9.560e-7, 1.124e-3
-0.975, -1.049e-6, 1.124e-3
-0.965, -9.873e-7, 1.124e-3
-0.955, -1.049e-6, 1.124e-3
-0.945, -1.049e-6, 1.124e-3
-0.935, -1.017e-6, 1.124e-3
-0.925, -1.049e-6, 1.124e-3
-0.915, -1.049e-6, 1.124e-3
-0.905, -1.049e-6, 1.124e-3
-0.895, -1.017e-6, 1.124e-3
-0.885, -1.049e-6, 1.124e-3
-0.875, -1.049e-6, 1.124e-3
-0.865, -1.049e-6, 1.124e-3
-0.855, -1.049e-6, 1.124e-3
-0.845, -1.049e-6, 1.124e-3
-0.835, -1.080e-6, 1.124e-3
-0.825, -1.080e-6, 1.124e-3
-0.815, -1.080e-6, 1.124e-3
-0.805, -1.171e-6, 1.124e-3
-0.795, -1.234e-6, 1.124e-3
-0.785, -1.141e-6, 1.124e-3
-0.775, -1.234e-6, 1.124e-3
-0.765, -1.234e-6, 1.124e-3
-0.755, -1.264e-6, 1.124e-3
-0.745, -1.356e-6, 1.124e-3
-0.735, -1.325e-6, 1.124e-3
-0.725, -1.325e-6, 1.124e-3
-0.715, -1.325e-6, 1.124e-3
-0.705, -1.356e-6, 1.124e-3
-0.695, -1.356e-6, 1.124e-3
-0.685, -1.356e-6, 1.124e-3
-0.675, -1.356e-6, 1.124e-3
-0.665, -1.418e-6, 1.124e-3
-0.655, -1.603e-6, 1.124e-3
-0.645, -1.633e-6, 1.124e-3
-0.635, -1.603e-6, 1.123e-3
-0.625, -1.603e-6, 1.123e-3
-0.615, -1.664e-6, 1.123e-3
-0.605, -1.664e-6, 1.123e-3
-0.595, -1.664e-6, 1.123e-3
-0.585, -1.664e-6, 1.123e-3
-0.575, -1.757e-6, 1.123e-3
-0.565, -1.818e-6, 1.123e-3
-0.555, -1.911e-6, 1.123e-3
-0.545, -1.972e-6, 1.123e-3
-0.535, -1.972e-6, 1.123e-3
-0.525, -2.003e-6, 1.123e-3
-0.515, -2.187e-6, 1.123e-3
-0.505, -2.249e-6, 1.123e-3
-0.495, -2.280e-6, 1.123e-3
-0.485, -2.280e-6, 1.123e-3
-0.475, -2.311e-6, 1.123e-3
-0.465, -2.434e-6, 1.123e-3
-0.455, -2.588e-6, 1.123e-3
-0.445, -2.588e-6, 1.123e-3
-0.435, -2.588e-6, 1.123e-3
-0.425, -2.649e-6, 1.123e-3
-0.415, -2.803e-6, 1.123e-3
-0.405, -2.834e-6, 1.122e-3
-0.395, -2.896e-6, 1.122e-3
-0.385, -2.896e-6, 1.122e-3
-0.375, -2.988e-6, 1.122e-3
-0.365, -3.050e-6, 1.122e-3
-0.355, -3.111e-6, 1.122e-3
-0.345, -3.203e-6, 1.122e-3
-0.335, -3.203e-6, 1.122e-3
-0.325, -3.235e-6, 1.122e-3
-0.315, -3.326e-6, 1.122e-3
-0.305, -3.450e-6, 1.122e-3
-0.305, 1.507e-6, 1.122e-3
-0.315, 2.338e-6, 1.122e-3
-0.325, 2.523e-6, 1.122e-3
-0.335, 2.645e-6, 1.122e-3
-0.345, 2.645e-6, 1.122e-3
-0.355, 2.677e-6, 1.122e-3
-0.365, 2.831e-6, 1.122e-3
-0.375, 2.861e-6, 1.122e-3
-0.385, 2.799e-6, 1.122e-3
-0.395, 2.892e-6, 1.122e-3
-0.405, 2.892e-6, 1.122e-3
-0.415, 2.892e-6, 1.122e-3
-0.425, 2.861e-6, 1.123e-3
-0.435, 2.738e-6, 1.123e-3
-0.445, 2.738e-6, 1.123e-3
-0.455, 2.677e-6, 1.123e-3
-0.465, 2.645e-6, 1.123e-3
-0.475, 2.645e-6, 1.123e-3
-0.485, 2.614e-6, 1.123e-3
-0.495, 2.614e-6, 1.123e-3
-0.505, 2.553e-6, 1.123e-3
-0.515, 2.460e-6, 1.123e-3
-0.525, 2.338e-6, 1.123e-3
-0.535, 2.338e-6, 1.123e-3
-0.545, 2.338e-6, 1.123e-3
-0.555, 2.276e-6, 1.123e-3
-0.565, 2.245e-6, 1.123e-3
-0.575, 2.122e-6, 1.123e-3
-0.585, 2.030e-6, 1.123e-3
-0.595, 2.030e-6, 1.123e-3
-0.605, 2.030e-6, 1.123e-3
-0.615, 2.030e-6, 1.123e-3
-0.625, 2.030e-6, 1.123e-3
-0.635, 2.061e-6, 1.124e-3
-0.645, 2.061e-6, 1.124e-3
-0.655, 2.030e-6, 1.124e-3
-0.665, 2.061e-6, 1.124e-3
-0.675, 2.091e-6, 1.124e-3
-0.685, 2.030e-6, 1.124e-3
-0.695, 2.030e-6, 1.124e-3
-0.705, 1.968e-6, 1.124e-3
-0.715, 1.907e-6, 1.124e-3
-0.725, 1.845e-6, 1.124e-3
-0.735, 1.722e-6, 1.124e-3
-0.745, 1.753e-6, 1.124e-3
-0.755, 1.722e-6, 1.124e-3
-0.765, 1.722e-6, 1.124e-3
-0.775, 1.722e-6, 1.124e-3
-0.785, 1.722e-6, 1.124e-3
-0.795, 1.722e-6, 1.124e-3
-0.805, 1.753e-6, 1.124e-3
-0.815, 1.722e-6, 1.124e-3
-0.825, 1.722e-6, 1.124e-3
-0.835, 1.753e-6, 1.124e-3
-0.845, 1.722e-6, 1.124e-3
-0.855, 1.783e-6, 1.124e-3
-0.865, 1.783e-6, 1.124e-3
-0.875, 1.783e-6, 1.124e-3
-0.885, 1.753e-6, 1.124e-3
-0.895, 1.815e-6, 1.124e-3
-0.905, 1.845e-6, 1.125e-3
-0.915, 1.907e-6, 1.125e-3
-0.925, 1.998e-6, 1.125e-3
-0.935, 1.968e-6, 1.125e-3
-0.945, 2.030e-6, 1.125e-3
-0.955, 1.998e-6, 1.125e-3
-0.965, 2.030e-6, 1.125e-3
-0.975, 2.030e-6, 1.125e-3
-0.985, 2.030e-6, 1.125e-3
-0.995, 2.030e-6, 1.125e-3
-1.005, 2.030e-6, 1.125e-3
-1.015, 2.091e-6, 1.125e-3
-1.025, 2.091e-6, 1.125e-3
-1.035, 2.152e-6, 1.125e-3
-1.045, 2.152e-6, 1.125e-3
-1.055, 2.306e-6, 1.125e-3
-1.065, 2.338e-6, 1.125e-3
-1.075, 2.338e-6, 1.125e-3
-1.085, 2.399e-6, 1.125e-3
-1.095, 2.614e-6, 1.125e-3
-1.105, 2.645e-6, 1.125e-3
-1.115, 2.831e-6, 1.125e-3
-1.125, 2.953e-6, 1.126e-3
-1.135, 3.107e-6, 1.126e-3
-1.145, 3.261e-6, 1.126e-3
-1.155, 3.261e-6, 1.126e-3
-1.165, 3.261e-6, 1.126e-3
-1.175, 3.261e-6, 1.126e-3
-1.185, 3.169e-6, 1.126e-3
-1.195, 3.046e-6, 1.126e-3
-1.205, 2.985e-6, 1.126e-3
-1.215, 2.953e-6, 1.126e-3
-1.225, 2.953e-6, 1.126e-3
-1.235, 2.953e-6, 1.126e-3
-1.245, 2.953e-6, 1.126e-3
-1.255, 2.953e-6, 1.126e-3
-1.265, 2.953e-6, 1.126e-3
-1.275, 2.953e-6, 1.126e-3
-1.285, 3.015e-6, 1.126e-3
-1.295, 2.953e-6, 1.127e-3
-1.305, 3.076e-6, 1.127e-3
-1.315, 3.169e-6, 1.127e-3
-1.325, 3.261e-6, 1.127e-3
-1.335, 3.261e-6, 1.127e-3
-1.345, 3.569e-6, 1.127e-3
-1.355, 3.600e-6, 1.127e-3
-1.365, 3.877e-6, 1.127e-3
-1.375, 4.153e-6, 1.127e-3
-1.385, 4.492e-6, 1.127e-3
-1.395, 4.954e-6, 1.127e-3
-1.405, 5.416e-6, 1.127e-3
-1.415, 6.154e-6, 1.128e-3
-1.425, 6.801e-6, 1.128e-3
-1.435, 7.694e-6, 1.128e-3
-1.445, 8.710e-6, 1.128e-3
-1.455, 9.972e-6, 1.128e-3
-1.465, 1.139e-5, 1.128e-3
-1.475, 1.293e-5, 1.129e-3
-1.485, 1.480e-5, 1.129e-3
-1.495, 1.690e-5, 1.129e-3
-1.505, 1.942e-5, 1.130e-3
-1.515, 2.219e-5, 1.130e-3
-1.525, 2.530e-5, 1.131e-3
-1.535, 2.897e-5, 1.131e-3
-1.545, 3.312e-5, 1.132e-3
-1.555, 3.783e-5, 1.133e-3
-1.565, 4.334e-5, 1.134e-3
-1.575, 4.950e-5, 1.134e-3
-1.585, 5.655e-5, 1.136e-3
-1.595, 6.455e-5, 1.137e-3
-1.595, 6.286e-5, 1.138e-3
-1.585, 5.350e-5, 1.139e-3
-1.575, 4.571e-5, 1.140e-3
-1.565, 3.900e-5, 1.141e-3
-1.555, 3.337e-5, 1.142e-3
-1.545, 2.850e-5, 1.142e-3
-1.535, 2.426e-5, 1.143e-3
-1.525, 2.068e-5, 1.143e-3
-1.515, 1.761e-5, 1.143e-3
-1.505, 1.496e-5, 1.144e-3
-1.495, 1.262e-5, 1.144e-3
-1.485, 1.071e-5, 1.144e-3
-1.475, 8.987e-6, 1.144e-3
-1.465, 7.509e-6, 1.145e-3
-1.455, 6.247e-6, 1.145e-3
-1.445, 5.201e-6, 1.145e-3
-1.435, 4.277e-6, 1.145e-3
-1.425, 3.508e-6, 1.145e-3
-1.415, 2.768e-6, 1.145e-3
-1.405, 2.215e-6, 1.145e-3
-1.395, 1.815e-6, 1.145e-3
-1.385, 1.321e-6, 1.145e-3
-1.375, 1.014e-6, 1.145e-3
-1.365, 7.371e-7, 1.145e-3
-1.355, 4.906e-7, 1.145e-3
-1.345, 3.366e-7, 1.145e-3
-1.335, 1.827e-7, 1.145e-3
-1.325, -3.251e-8, 1.145e-3
-1.315, -1.251e-7, 1.145e-3
-1.305, -1.251e-7, 1.145e-3
-1.295, -3.716e-7, 1.145e-3
-1.285, -4.329e-7, 1.145e-3
-1.275, -4.329e-7, 1.145e-3
-1.265, -4.329e-7, 1.145e-3
-1.255, -4.642e-7, 1.145e-3
-1.245, -4.943e-7, 1.145e-3
-1.235, -4.642e-7, 1.145e-3
-1.225, -6.795e-7, 1.145e-3
-1.215, -6.482e-7, 1.145e-3
-1.205, -6.795e-7, 1.145e-3
-1.195, -7.408e-7, 1.145e-3
-1.185, -7.408e-7, 1.145e-3
-1.175, -7.408e-7, 1.145e-3
-1.165, -7.408e-7, 1.145e-3
-1.155, -7.408e-7, 1.145e-3
-1.145, -8.021e-7, 1.145e-3
-1.135, -8.947e-7, 1.145e-3
-1.125, -7.720e-7, 1.145e-3
-1.115, -8.947e-7, 1.145e-3
-1.105, -8.334e-7, 1.145e-3
-1.095, -8.947e-7, 1.145e-3
-1.085, -8.634e-7, 1.145e-3
-1.075, -9.560e-7, 1.145e-3
-1.065, -9.560e-7, 1.145e-3
-1.055, -9.560e-7, 1.145e-3
-1.045, -9.873e-7, 1.145e-3
-1.035, -9.873e-7, 1.145e-3
-1.025, -9.873e-7, 1.145e-3
-1.015, -1.017e-6, 1.145e-3
-1.005, -1.017e-6, 1.145e-3
-0.995, -9.873e-7, 1.145e-3
-0.985, -1.017e-6, 1.145e-3
-0.975, -1.049e-6, 1.145e-3
-0.965, -1.017e-6, 1.145e-3
-0.955, -1.017e-6, 1.145e-3
-0.945, -1.049e-6, 1.145e-3
-0.935, -1.017e-6, 1.145e-3
-0.925, -1.049e-6, 1.145e-3
-0.915, -1.049e-6, 1.144e-3
-0.905, -1.049e-6, 1.144e-3
-0.895, -1.049e-6, 1.144e-3
-0.885, -1.049e-6, 1.144e-3
-0.875, -1.049e-6, 1.144e-3
-0.865, -1.049e-6, 1.144e-3
-0.855, -1.049e-6, 1.144e-3
-0.845, -1.080e-6, 1.144e-3
-0.835, -1.080e-6, 1.144e-3
-0.825, -1.080e-6, 1.144e-3
-0.815, -1.171e-6, 1.144e-3
-0.805, -1.141e-6, 1.144e-3
-0.795, -1.171e-6, 1.144e-3
-0.785, -1.141e-6, 1.144e-3
-0.775, -1.141e-6, 1.144e-3
-0.765, -1.295e-6, 1.144e-3
-0.755, -1.264e-6, 1.144e-3
-0.745, -1.356e-6, 1.144e-3
-0.735, -1.295e-6, 1.144e-3
-0.725, -1.295e-6, 1.144e-3
-0.715, -1.356e-6, 1.144e-3
-0.705, -1.356e-6, 1.144e-3
-0.695, -1.356e-6, 1.144e-3
-0.685, -1.356e-6, 1.144e-3
-0.675, -1.356e-6, 1.144e-3
-0.665, -1.356e-6, 1.144e-3
-0.655, -1.449e-6, 1.144e-3
-0.645, -1.449e-6, 1.144e-3
-0.635, -1.603e-6, 1.144e-3
-0.625, -1.603e-6, 1.144e-3
-0.615, -1.664e-6, 1.144e-3
-0.605, -1.664e-6, 1.144e-3
-0.595, -1.664e-6, 1.144e-3
-0.585, -1.664e-6, 1.144e-3
-0.575, -1.664e-6, 1.144e-3
-0.565, -1.787e-6, 1.144e-3
-0.555, -1.941e-6, 1.144e-3
-0.545, -1.972e-6, 1.143e-3
-0.535, -1.972e-6, 1.143e-3
-0.525, -1.972e-6, 1.143e-3
-0.515, -2.065e-6, 1.143e-3
-0.505, -2.219e-6, 1.143e-3
-0.495, -2.280e-6, 1.143e-3
-0.485, -2.280e-6, 1.143e-3
-0.475, -2.280e-6, 1.143e-3
-0.465, -2.373e-6, 1.143e-3
-0.455, -2.465e-6, 1.143e-3
-0.445, -2.588e-6, 1.143e-3
-0.435, -2.588e-6, 1.143e-3
-0.425, -2.619e-6, 1.143e-3
-0.415, -2.742e-6, 1.143e-3
-0.405, -2.834e-6, 1.143e-3
-0.395, -2.896e-6, 1.143e-3
-0.385, -2.896e-6, 1.143e-3
-0.375, -2.957e-6, 1.143e-3
-0.365, -3.081e-6, 1.143e-3
-0.355, -3.172e-6, 1.143e-3
-0.345, -3.203e-6, 1.142e-3
-0.335, -3.203e-6, 1.142e-3
-0.325, -3.235e-6, 1.142e-3
-0.315, -3.357e-6, 1.142e-3
-0.305, -3.450e-6, 1.142e-3
-0.305, 1.537e-6, 1.142e-3
-0.315, 2.369e-6, 1.142e-3
-0.325, 2.584e-6, 1.142e-3
-0.335, 2.645e-6, 1.142e-3
-0.345, 2.677e-6, 1.142e-3
-0.355, 2.677e-6, 1.142e-3
-0.365, 2.831e-6, 1.143e-3
-0.375, 2.831e-6, 1.143e-3
-0.385, 2.861e-6, 1.143e-3
-0.395, 2.892e-6, 1.143e-3
-0.405, 2.922e-6, 1.143e-3
-0.415, 2.861e-6, 1.143e-3
-0.425, 2.861e-6, 1.143e-3
-0.435, 2.799e-6, 1.143e-3
-0.445, 2.707e-6, 1.143e-3
-0.455, 2.707e-6, 1.143e-3
-0.465, 2.645e-6, 1.143e-3
-0.475, 2.677e-6, 1.143e-3
-0.485, 2.645e-6, 1.143e-3
-0.495, 2.614e-6, 1.143e-3
-0.505, 2.523e-6, 1.143e-3
-0.515, 2.399e-6, 1.143e-3
-0.525, 2.369e-6, 1.143e-3
-0.535, 2.338e-6, 1.143e-3
-0.545, 2.338e-6, 1.143e-3
-0.555, 2.338e-6, 1.144e-3
-0.565, 2.184e-6, 1.144e-3
-0.575, 2.091e-6, 1.144e-3
-0.585, 2.030e-6, 1.144e-3
-0.595, 2.030e-6, 1.144e-3
-0.605, 2.030e-6, 1.144e-3
-0.615, 2.030e-6, 1.144e-3
-0.625, 2.030e-6, 1.144e-3
-0.635, 2.030e-6, 1.144e-3
-0.645, 2.030e-6, 1.144e-3
-0.655, 2.061e-6, 1.144e-3
-0.665, 2.091e-6, 1.144e-3
-0.675, 2.030e-6, 1.144e-3
-0.685, 2.061e-6, 1.144e-3
-0.695, 2.030e-6, 1.144e-3
-0.705, 2.030e-6, 1.144e-3
-0.715, 1.968e-6, 1.144e-3
-0.725, 1.815e-6, 1.144e-3
-0.735, 1.722e-6, 1.144e-3
-0.745, 1.722e-6, 1.144e-3
-0.755, 1.722e-6, 1.144e-3
-0.765, 1.722e-6, 1.144e-3
-0.775, 1.722e-6, 1.144e-3
-0.785, 1.722e-6, 1.144e-3
-0.795, 1.722e-6, 1.144e-3
-0.805, 1.722e-6, 1.145e-3
-0.815, 1.722e-6, 1.145e-3
-0.825, 1.722e-6, 1.145e-3
-0.835, 1.722e-6, 1.145e-3
-0.845, 1.753e-6, 1.145e-3
-0.855, 1.722e-6, 1.145e-3
-0.865, 1.753e-6, 1.145e-3
-0.875, 1.753e-6, 1.145e-3
-0.885, 1.753e-6, 1.145e-3
-0.895, 1.845e-6, 1.145e-3
-0.905, 1.845e-6, 1.145e-3
-0.915, 1.968e-6, 1.145e-3
-0.925, 1.907e-6, 1.145e-3
-0.935, 1.937e-6, 1.145e-3
-0.945, 1.998e-6, 1.145e-3
-0.955, 2.030e-6, 1.145e-3
-0.965, 2.030e-6, 1.145e-3
-0.975, 2.030e-6, 1.145e-3
-0.985, 2.030e-6, 1.145e-3
-0.995, 2.030e-6, 1.145e-3
-1.005, 2.030e-6, 1.145e-3
-1.015, 2.030e-6, 1.145e-3
-1.025, 2.061e-6, 1.145e-3
-1.035, 2.122e-6, 1.145e-3
-1.045, 2.245e-6, 1.145e-3
-1.055, 2.338e-6, 1.145e-3
-1.065, 2.338e-6, 1.146e-3
-1.075, 2.338e-6, 1.146e-3
-1.085, 2.430e-6, 1.146e-3
-1.095, 2.614e-6, 1.146e-3
-1.105, 2.645e-6, 1.146e-3
-1.115, 2.799e-6, 1.146e-3
-1.125, 2.953e-6, 1.146e-3
-1.135, 3.046e-6, 1.146e-3
-1.145, 3.230e-6, 1.146e-3
-1.155, 3.261e-6, 1.146e-3
-1.165, 3.261e-6, 1.146e-3
-1.175, 3.230e-6, 1.146e-3
-1.185, 3.076e-6, 1.146e-3
-1.195, 3.015e-6, 1.146e-3
-1.205, 2.953e-6, 1.146e-3
-1.215, 2.953e-6, 1.146e-3
-1.225, 2.953e-6, 1.146e-3
-1.235, 2.953e-6, 1.147e-3
-1.245, 2.953e-6, 1.147e-3
-1.255, 2.953e-6, 1.147e-3
-1.265, 2.953e-6, 1.147e-3
-1.275, 2.953e-6, 1.147e-3
-1.285, 2.953e-6, 1.147e-3
-1.295, 2.953e-6, 1.147e-3
-1.305, 3.015e-6, 1.147e-3
-1.315, 3.107e-6, 1.147e-3
-1.325, 3.261e-6, 1.147e-3
-1.335, 3.292e-6, 1.147e-3
-1.345, 3.476e-6, 1.147e-3
-1.355, 3.630e-6, 1.147e-3
-1.365, 3.877e-6, 1.147e-3
-1.375, 4.123e-6, 1.147e-3
-1.385, 4.554e-6, 1.148e-3
-1.395, 4.954e-6, 1.148e-3
-1.405, 5.509e-6, 1.148e-3
-1.415, 6.063e-6, 1.148e-3
-1.425, 6.801e-6, 1.148e-3
-1.435, 7.694e-6, 1.148e-3
-1.445, 8.710e-6, 1.148e-3
-1.455, 9.880e-6, 1.149e-3
-1.465, 1.133e-5, 1.149e-3
-1.475, 1.290e-5, 1.149e-3
-1.485, 1.477e-5, 1.149e-3
-1.495, 1.693e-5, 1.150e-3
-1.505, 1.930e-5, 1.150e-3
-1.515, 2.219e-5, 1.150e-3
-1.525, 2.524e-5, 1.151e-3
-1.535, 2.890e-5, 1.152e-3
-1.545, 3.309e-5, 1.152e-3
-1.555, 3.783e-5, 1.153e-3
-1.565, 4.322e-5, 1.154e-3
-1.575, 4.938e-5, 1.155e-3
-1.585, 5.642e-5, 1.156e-3
-1.595, 6.434e-5, 1.157e-3
-1.595, 6.277e-5, 1.158e-3
-1.585, 5.341e-5, 1.160e-3
-1.575, 4.562e-5, 1.160e-3
-1.565, 3.897e-5, 1.161e-3
-1.555, 3.328e-5, 1.162e-3
-1.545, 2.838e-5, 1.162e-3
-1.535, 2.419e-5, 1.163e-3
-1.525, 2.065e-5, 1.163e-3
-1.515, 1.761e-5, 1.164e-3
-1.505, 1.490e-5, 1.164e-3
-1.495, 1.256e-5, 1.164e-3
-1.485, 1.062e-5, 1.164e-3
-1.475, 8.956e-6, 1.165e-3
-1.465, 7.478e-6, 1.165e-3
-1.455, 6.186e-6, 1.165e-3
-1.445, 5.169e-6, 1.165e-3
-1.435, 4.277e-6, 1.165e-3
-1.425, 3.476e-6, 1.165e-3
-1.415, 2.799e-6, 1.165e-3
-1.405, 2.215e-6, 1.165e-3
-1.395, 1.783e-6, 1.165e-3
-1.385, 1.321e-6, 1.165e-3
-1.375, 1.075e-6, 1.165e-3
-1.365, 7.058e-7, 1.165e-3
-1.355, 4.906e-7, 1.165e-3
-1.345, 2.441e-7, 1.165e-3
-1.335, 1.827e-7, 1.165e-3
-1.325, -2.451e-9, 1.165e-3
-1.315, -1.251e-7, 1.165e-3
-1.305, -1.564e-7, 1.165e-3
-1.295, -4.017e-7, 1.165e-3
-1.285, -3.403e-7, 1.165e-3
-1.275, -4.329e-7, 1.165e-3
-1.265, -4.329e-7, 1.165e-3
-1.255, -4.329e-7, 1.165e-3
-1.245, -4.329e-7, 1.165e-3
-1.235, -4.943e-7, 1.165e-3
-1.225, -7.095e-7, 1.165e-3
-1.215, -6.181e-7, 1.165e-3
-1.205, -6.795e-7, 1.165e-3
-1.195, -6.795e-7, 1.165e-3
-1.185, -7.408e-7, 1.165e-3
-1.175, -7.408e-7, 1.165e-3
-1.165, -7.720e-7, 1.165e-3
-1.155, -7.408e-7, 1.165e-3
-1.145, -7.720e-7, 1.165e-3
-1.135, -7.720e-7, 1.165e-3
-1.125, -7.720e-7, 1.165e-3
-1.115, -8.334e-7, 1.165e-3
-1.105, -8.634e-7, 1.165e-3
-1.095, -9.260e-7, 1.165e-3
-1.085, -8.634e-7, 1.165e-3
-1.075, -9.560e-7, 1.165e-3
-1.065, -9.873e-7, 1.165e-3
-1.055, -1.017e-6, 1.165e-3
-1.045, -9.560e-7, 1.165e-3
-1.035, -9.873e-7, 1.165e-3
-1.025, -9.260e-7, 1.165e-3
-1.015, -9.873e-7, 1.165e-3
-1.005, -1.017e-6, 1.165e-3
-0.995, -9.873e-7, 1.165e-3
-0.985, -9.873e-7, 1.165e-3
-0.975, -1.017e-6, 1.165e-3
-0.965, -1.049e-6, 1.165e-3
-0.955, -9.873e-7, 1.165e-3
-0.945, -1.017e-6, 1.165e-3
-0.935, -1.049e-6, 1.165e-3
-0.925, -9.873e-7, 1.165e-3
-0.915, -1.049e-6, 1.165e-3
-0.905, -1.049e-6, 1.165e-3
-0.895, -1.049e-6, 1.165e-3
-0.885, -1.049e-6, 1.165e-3
-0.875, -1.049e-6, 1.165e-3
-0.865, -1.049e-6, 1.165e-3
-0.855, -1.049e-6, 1.165e-3
-0.845, -1.049e-6, 1.165e-3
-0.835, -1.080e-6, 1.165e-3
-0.825, -1.110e-6, 1.165e-3
-0.815, -1.080e-6, 1.165e-3
-0.805, -1.141e-6, 1.165e-3
-0.795, -1.141e-6, 1.165e-3
-0.785, -1.171e-6, 1.164e-3
-0.775, -1.141e-6, 1.164e-3
-0.765, -1.234e-6, 1.164e-3
-0.755, -1.264e-6, 1.164e-3
-0.745, -1.295e-6, 1.164e-3
-0.735, -1.295e-6, 1.164e-3
-0.725, -1.295e-6, 1.164e-3
-0.715, -1.356e-6, 1.164e-3
-0.705, -1.325e-6, 1.164e-3
-0.695, -1.356e-6, 1.164e-3
-0.685, -1.356e-6, 1.164e-3
-0.675, -1.356e-6, 1.164e-3
-0.665, -1.356e-6, 1.164e-3
-0.655, -1.418e-6, 1.164e-3
-0.645, -1.542e-6, 1.164e-3
-0.635, -1.603e-6, 1.164e-3
-0.625, -1.572e-6, 1.164e-3
-0.615, -1.664e-6, 1.164e-3
-0.605, -1.664e-6, 1.164e-3
-0.595, -1.664e-6, 1.164e-3
-0.585, -1.664e-6, 1.164e-3
-0.575, -1.726e-6, 1.164e-3
-0.565, -1.726e-6, 1.164e-3
-0.555, -1.911e-6, 1.164e-3
-0.545, -1.941e-6, 1.164e-3
-0.535, -1.972e-6, 1.164e-3
-0.525, -1.972e-6, 1.164e-3
-0.515, -2.095e-6, 1.164e-3
-0.505, -2.219e-6, 1.164e-3
-0.495, -2.249e-6, 1.164e-3
-0.485, -2.280e-6, 1.164e-3
-0.475, -2.311e-6, 1.163e-3
-0.465, -2.341e-6, 1.163e-3
-0.455, -2.557e-6, 1.163e-3
-0.445, -2.588e-6, 1.163e-3
-0.435, -2.588e-6, 1.163e-3
-0.425, -2.588e-6, 1.163e-3
-0.415, -2.710e-6, 1.163e-3
-0.405, -2.864e-6, 1.163e-3
-0.395, -2.896e-6, 1.163e-3
-0.385, -2.896e-6, 1.163e-3
-0.375, -2.957e-6, 1.163e-3
-0.365, -2.957e-6, 1.163e-3
-0.355, -3.142e-6, 1.163e-3
-0.345, -3.203e-6, 1.163e-3
-0.335, -3.203e-6, 1.163e-3
-0.325, -3.203e-6, 1.163e-3
-0.315, -3.265e-6, 1.163e-3
-0.305, -3.450e-6, 1.162e-3
-0.305, 1.414e-6, 1.163e-3
-0.315, 2.338e-6, 1.163e-3
-0.325, 2.614e-6, 1.163e-3
-0.335, 2.645e-6, 1.163e-3
-0.345, 2.677e-6, 1.163e-3
-0.355, 2.707e-6, 1.163e-3
-0.365, 2.768e-6, 1.163e-3
-0.375, 2.953e-6, 1.163e-3
-0.385, 2.922e-6, 1.163e-3
-0.395, 2.892e-6, 1.163e-3
-0.405, 2.922e-6, 1.163e-3
-0.415, 2.892e-6, 1.163e-3
-0.425, 2.861e-6, 1.163e-3
-0.435, 2.799e-6, 1.163e-3
-0.445, 2.707e-6, 1.163e-3
-0.455, 2.707e-6, 1.163e-3
-0.465, 2.645e-6, 1.163e-3
-0.475, 2.645e-6, 1.163e-3
-0.485, 2.645e-6, 1.164e-3
-0.495, 2.645e-6, 1.164e-3
-0.505, 2.614e-6, 1.164e-3
-0.515, 2.460e-6, 1.164e-3
-0.525, 2.399e-6, 1.164e-3
-0.535, 2.338e-6, 1.164e-3
-0.545, 2.338e-6, 1.164e-3
-0.555, 2.338e-6, 1.164e-3
-0.565, 2.215e-6, 1.164e-3
-0.575, 2.152e-6, 1.164e-3
-0.585, 2.030e-6, 1.164e-3
-0.595, 2.061e-6, 1.164e-3
-0.605, 2.030e-6, 1.164e-3
-0.615, 2.030e-6, 1.164e-3
-0.625, 2.061e-6, 1.164e-3
-0.635, 2.091e-6, 1.164e-3
-0.645, 2.030e-6, 1.164e-3
-0.655, 2.091e-6, 1.164e-3
-0.665, 2.030e-6, 1.164e-3
-0.675, 2.061e-6, 1.164e-3
-0.685, 2.030e-6, 1.164e-3
-0.695, 2.030e-6, 1.164e-3
-0.705, 2.030e-6, 1.164e-3
-0.715, 1.845e-6, 1.165e-3
-0.725, 1.783e-6, 1.165e-3
-0.735, 1.783e-6, 1.165e-3
-0.745, 1.722e-6, 1.165e-3
-0.755, 1.722e-6, 1.165e-3
-0.765, 1.722e-6, 1.165e-3
-0.775, 1.722e-6, 1.165e-3
-0.785, 1.722e-6, 1.165e-3
-0.795, 1.722e-6, 1.165e-3
-0.805, 1.722e-6, 1.165e-3
-0.815, 1.722e-6, 1.165e-3
-0.825, 1.722e-6, 1.165e-3
-0.835, 1.722e-6, 1.165e-3
-0.845, 1.722e-6, 1.165e-3
-0.855, 1.722e-6, 1.165e-3
-0.865, 1.783e-6, 1.165e-3
-0.875, 1.753e-6, 1.165e-3
-0.885, 1.845e-6, 1.165e-3
-0.895, 1.753e-6, 1.165e-3
-0.905, 1.815e-6, 1.165e-3
-0.915, 1.876e-6, 1.165e-3
-0.925, 1.876e-6, 1.165e-3
-0.935, 1.907e-6, 1.165e-3
-0.945, 1.998e-6, 1.165e-3
-0.955, 2.030e-6, 1.165e-3
-0.965, 2.030e-6, 1.165e-3
-0.975, 2.030e-6, 1.165e-3
-0.985, 2.030e-6, 1.165e-3
-0.995, 2.030e-6, 1.166e-3
-1.005, 2.030e-6, 1.166e-3
-1.015, 2.030e-6, 1.166e-3
-1.025, 2.030e-6, 1.166e-3
-1.035, 2.122e-6, 1.166e-3
-1.045, 2.122e-6, 1.166e-3
-1.055, 2.245e-6, 1.166e-3
-1.065, 2.338e-6, 1.166e-3
-1.075, 2.338e-6, 1.166e-3
-1.085, 2.430e-6, 1.166e-3
-1.095, 2.584e-6, 1.166e-3
-1.105, 2.677e-6, 1.166e-3
-1.115, 2.799e-6, 1.166e-3
-1.125, 2.985e-6, 1.166e-3
-1.135, 3.076e-6, 1.166e-3
-1.145, 3.169e-6, 1.166e-3
-1.155, 3.230e-6, 1.166e-3
-1.165, 3.261e-6, 1.166e-3
-1.175, 3.230e-6, 1.166e-3
-1.185, 3.076e-6, 1.167e-3
-1.195, 2.985e-6, 1.167e-3
-1.205, 2.953e-6, 1.167e-3
-1.215, 2.953e-6, 1.167e-3
-1.225, 2.953e-6, 1.167e-3
-1.235, 2.953e-6, 1.167e-3
-1.245, 2.985e-6, 1.167e-3
-1.255, 2.953e-6, 1.167e-3
-1.265, 2.953e-6, 1.167e-3
-1.275, 2.953e-6, 1.167e-3
-1.285, 2.953e-6, 1.167e-3
-1.295, 3.015e-6, 1.167e-3
-1.305, 3.076e-6, 1.167e-3
-1.315, 3.107e-6, 1.167e-3
-1.325, 3.261e-6, 1.167e-3
-1.335, 3.261e-6, 1.167e-3
-1.345, 3.415e-6, 1.167e-3
-1.355, 3.600e-6, 1.168e-3
-1.365, 3.938e-6, 1.168e-3
-1.375, 4.123e-6, 1.168e-3
-1.385, 4.554e-6, 1.168e-3
-1.395, 4.923e-6, 1.168e-3
-1.405, 5.509e-6, 1.168e-3
-1.415, 6.032e-6, 1.168e-3
-1.425, 6.801e-6, 1.168e-3
-1.435, 7.663e-6, 1.168e-3
-1.445, 8.710e-6, 1.169e-3
-1.455, 9.910e-6, 1.169e-3
-1.465, 1.130e-5, 1.169e-3
-1.475, 1.290e-5, 1.169e-3
-1.485, 1.477e-5, 1.170e-3
-1.495, 1.687e-5, 1.170e-3
-1.505, 1.930e-5, 1.170e-3
-1.515, 2.210e-5, 1.171e-3
-1.525, 2.521e-5, 1.171e-3
-1.535, 2.884e-5, 1.172e-3
-1.545, 3.300e-5, 1.172e-3
-1.555, 3.777e-5, 1.173e-3
-1.565, 4.313e-5, 1.174e-3
-1.575, 4.928e-5, 1.175e-3
-1.585, 5.633e-5, 1.176e-3
-1.595, 6.421e-5, 1.178e-3
-1.595, 6.255e-5, 1.179e-3
-1.585, 5.325e-5, 1.180e-3
-1.575, 4.550e-5, 1.181e-3
-1.565, 3.897e-5, 1.182e-3
-1.555, 3.318e-5, 1.182e-3
-1.545, 2.835e-5, 1.183e-3
-1.535, 2.422e-5, 1.183e-3
-1.525, 2.062e-5, 1.184e-3
-1.515, 1.748e-5, 1.184e-3
-1.505, 1.487e-5, 1.184e-3
-1.495, 1.256e-5, 1.185e-3
-1.485, 1.062e-5, 1.185e-3
-1.475, 8.987e-6, 1.185e-3
-1.465, 7.509e-6, 1.185e-3
-1.455, 6.217e-6, 1.185e-3
-1.445, 5.139e-6, 1.185e-3
-1.435, 4.246e-6, 1.185e-3
-1.425, 3.384e-6, 1.185e-3
-1.415, 2.799e-6, 1.186e-3
-1.405, 2.184e-6, 1.186e-3
-1.395, 1.753e-6, 1.186e-3
-1.385, 1.353e-6, 1.186e-3
-1.375, 9.836e-7, 1.186e-3
-1.365, 7.371e-7, 1.186e-3
-1.355, 4.906e-7, 1.186e-3
-1.345, 2.753e-7, 1.186e-3
-1.335, 1.827e-7, 1.186e-3
-1.325, -3.251e-8, 1.186e-3
-1.315, -1.251e-7, 1.186e-3
-1.305, -1.564e-7, 1.186e-3
-1.295, -2.790e-7, 1.186e-3
-1.285, -3.716e-7, 1.186e-3
-1.275, -4.329e-7, 1.186e-3
-1.265, -4.329e-7, 1.186e-3
-1.255, -4.329e-7, 1.186e-3
-1.245, -4.943e-7, 1.186e-3
-1.235, -4.642e-7, 1.186e-3
-1.225, -5.869e-7, 1.186e-3
-1.215, -6.482e-7, 1.186e-3
-1.205, -6.795e-7, 1.186e-3
-1.195, -7.408e-7, 1.186e-3
-1.185, -7.408e-7, 1.186e-3
-1.175, -7.408e-7, 1.186e-3
-1.165, -7.408e-7, 1.186e-3
-1.155, -7.408e-7, 1.186e-3
-1.145, -7.408e-7, 1.185e-3
-1.135, -8.634e-7, 1.185e-3
-1.125, -8.021e-7, 1.185e-3
-1.115, -8.634e-7, 1.185e-3
-1.105, -8.634e-7, 1.185e-3
-1.095, -8.334e-7, 1.185e-3
-1.085, -9.260e-7, 1.185e-3
-1.075, -9.560e-7, 1.185e-3
-1.065, -9.873e-7, 1.185e-3
-1.055, -8.947e-7, 1.185e-3
-1.045, -9.873e-7, 1.185e-3
-1.035, -9.873e-7, 1.185e-3
-1.025, -1.017e-6, 1.185e-3
-1.015, -9.560e-7, 1.185e-3
-1.005, -1.049e-6, 1.185e-3
-0.995, -1.017e-6, 1.185e-3
-0.985, -1.017e-6, 1.185e-3
-0.975, -9.873e-7, 1.185e-3
-0.965, -9.873e-7, 1.185e-3
-0.955, -9.873e-7, 1.185e-3
-0.945, -1.017e-6, 1.185e-3
-0.935, -9.873e-7, 1.185e-3
-0.925, -1.049e-6, 1.185e-3
-0.915, -1.049e-6, 1.185e-3
-0.905, -1.049e-6, 1.185e-3
-0.895, -1.049e-6, 1.185e-3
-0.885, -1.049e-6, 1.185e-3
-0.875, -1.049e-6, 1.185e-3
-0.865, -1.049e-6, 1.185e-3
-0.855, -1.049e-6, 1.185e-3
-0.845, -1.049e-6, 1.185e-3
-0.835, -1.049e-6, 1.185e-3
-0.825, -1.080e-6, 1.185e-3
-0.815, -1.080e-6, 1.185e-3
-0.805, -1.110e-6, 1.185e-3
-0.795, -1.141e-6, 1.185e-3
-0.785, -1.110e-6, 1.185e-3
-0.775, -1.171e-6, 1.185e-3
-0.765, -1.203e-6, 1.185e-3
-0.755, -1.171e-6, 1.185e-3
-0.745, -1.356e-6, 1.185e-3
-0.735, -1.295e-6, 1.185e-3
-0.725, -1.325e-6, 1.185e-3
-0.715, -1.356e-6, 1.185e-3
-0.705, -1.356e-6, 1.185e-3
-0.695, -1.356e-6, 1.185e-3
-0.685, -1.356e-6, 1.185e-3
-0.675, -1.356e-6, 1.184e-3
-0.665, -1.388e-6, 1.184e-3
-0.655, -1.388e-6, 1.184e-3
-0.645, -1.510e-6, 1.184e-3
-0.635, -1.542e-6, 1.184e-3
-0.625, -1.572e-6, 1.184e-3
-0.615, -1.603e-6, 1.184e-3
-0.605, -1.664e-6, 1.184e-3
-0.595, -1.664e-6, 1.184e-3
-0.585, -1.664e-6, 1.184e-3
-0.575, -1.726e-6, 1.184e-3
-0.565, -1.757e-6, 1.184e-3
-0.555, -1.911e-6, 1.184e-3
-0.545, -1.972e-6, 1.184e-3
-0.535, -1.972e-6, 1.184e-3
-0.525, -1.972e-6, 1.184e-3
-0.515, -2.065e-6, 1.184e-3
-0.505, -2.280e-6, 1.184e-3
-0.495, -2.280e-6, 1.184e-3
-0.485, -2.280e-6, 1.184e-3
-0.475, -2.311e-6, 1.184e-3
-0.465, -2.403e-6, 1.184e-3
-0.455, -2.588e-6, 1.184e-3
-0.445, -2.588e-6, 1.184e-3
-0.435, -2.588e-6, 1.184e-3
-0.425, -2.710e-6, 1.183e-3
-0.415, -2.803e-6, 1.183e-3
-0.405, -2.896e-6, 1.183e-3
-0.395, -2.896e-6, 1.183e-3
-0.385, -2.896e-6, 1.183e-3
-0.375, -2.927e-6, 1.183e-3
-0.365, -3.142e-6, 1.183e-3
-0.355, -3.142e-6, 1.183e-3
-0.345, -3.172e-6, 1.183e-3
-0.335, -3.203e-6, 1.183e-3
-0.325, -3.203e-6, 1.183e-3
-0.315, -3.296e-6, 1.183e-3
-0.305, -3.480e-6, 1.183e-3
-0.305, 1.507e-6, 1.183e-3
-0.315, 2.369e-6, 1.183e-3
-0.325, 2.614e-6, 1.183e-3
-0.335, 2.645e-6, 1.183e-3
-0.345, 2.707e-6, 1.183e-3
-0.355, 2.831e-6, 1.183e-3
-0.365, 2.799e-6, 1.183e-3
-0.375, 2.861e-6, 1.183e-3
-0.385, 2.922e-6, 1.183e-3
-0.395, 2.922e-6, 1.183e-3
-0.405, 2.892e-6, 1.183e-3
-0.415, 2.892e-6, 1.183e-3
-0.425, 2.922e-6, 1.183e-3
-0.435, 2.831e-6, 1.184e-3
-0.445, 2.738e-6, 1.184e-3
-0.455, 2.707e-6, 1.184e-3
-0.465, 2.645e-6, 1.184e-3
-0.475, 2.645e-6, 1.184e-3
-0.485, 2.645e-6, 1.184e-3
-0.495, 2.645e-6, 1.184e-3
-0.505, 2.614e-6, 1.184e-3
-0.515, 2.338e-6, 1.184e-3
-0.525, 2.399e-6, 1.184e-3
-0.535, 2.338e-6, 1.184e-3
-0.545, 2.338e-6, 1.184e-3
-0.555, 2.338e-6, 1.184e-3
-0.565, 2.152e-6, 1.184e-3
-0.575, 2.091e-6, 1.184e-3
-0.585, 2.091e-6, 1.184e-3
-0.595, 2.030e-6, 1.184e-3
-0.605, 2.030e-6, 1.184e-3
-0.615, 2.061e-6, 1.184e-3
-0.625, 2.061e-6, 1.184e-3
-0.635, 2.030e-6, 1.184e-3
-0.645, 2.030e-6, 1.184e-3
-0.655, 2.061e-6, 1.185e-3
-0.665, 2.030e-6, 1.185e-3
-0.675, 2.061e-6, 1.185e-3
-0.685, 2.030e-6, 1.185e-3
-0.695, 2.030e-6, 1.185e-3
-0.705, 1.998e-6, 1.185e-3
-0.715, 1.845e-6, 1.185e-3
-0.725, 1.753e-6, 1.185e-3
-0.735, 1.722e-6, 1.185e-3
-0.745, 1.722e-6, 1.185e-3
-0.755, 1.722e-6, 1.185e-3
-0.765, 1.722e-6, 1.185e-3
-0.775, 1.722e-6, 1.185e-3
-0.785, 1.722e-6, 1.185e-3
-0.795, 1.722e-6, 1.185e-3
-0.805, 1.722e-6, 1.185e-3
-0.815, 1.722e-6, 1.185e-3
-0.825, 1.722e-6, 1.185e-3
-0.835, 1.722e-6, 1.185e-3
-0.845, 1.722e-6, 1.185e-3
-0.855, 1.722e-6, 1.185e-3
-0.865, 1.722e-6, 1.185e-3
-0.875, 1.753e-6, 1.185e-3
-0.885, 1.722e-6, 1.185e-3
-0.895, 1.722e-6, 1.185e-3
-0.905, 1.815e-6, 1.185e-3
-0.915, 1.937e-6, 1.185e-3
-0.925, 1.907e-6, 1.186e-3
-0.935, 1.937e-6, 1.186e-3
-0.945, 1.998e-6, 1.186e-3
-0.955, 1.937e-6, 1.186e-3
-0.965, 1.968e-6, 1.186e-3
-0.975, 2.030e-6, 1.186e-3
-0.985, 2.030e-6, 1.186e-3
-0.995, 2.030e-6, 1.186e-3
-1.005, 2.030e-6, 1.186e-3
-1.015, 2.030e-6, 1.186e-3
-1.025, 2.061e-6, 1.186e-3
-1.035, 2.091e-6, 1.186e-3
-1.045, 2.215e-6, 1.186e-3
-1.055, 2.276e-6, 1.186e-3
-1.065, 2.338e-6, 1.186e-3
-1.075, 2.369e-6, 1.186e-3
-1.085, 2.430e-6, 1.186e-3
-1.095, 2.584e-6, 1.186e-3
-1.105, 2.645e-6, 1.186e-3
-1.115, 2.799e-6, 1.186e-3
-1.125, 2.953e-6, 1.186e-3
-1.135, 2.985e-6, 1.186e-3
-1.145, 3.169e-6, 1.187e-3
-1.155, 3.261e-6, 1.187e-3
-1.165, 3.200e-6, 1.187e-3
-1.175, 3.107e-6, 1.187e-3
-1.185, 2.985e-6, 1.187e-3
-1.195, 2.953e-6, 1.187e-3
-1.205, 2.953e-6, 1.187e-3
-1.215, 2.953e-6, 1.187e-3
-1.225, 2.922e-6, 1.187e-3
-1.235, 2.953e-6, 1.187e-3
-1.245, 2.922e-6, 1.187e-3
-1.255, 2.892e-6, 1.187e-3
-1.265, 2.953e-6, 1.187e-3
-1.275, 2.953e-6, 1.187e-3
-1.285, 2.953e-6, 1.187e-3
-1.295, 2.953e-6, 1.187e-3
-1.305, 3.015e-6, 1.187e-3
-1.315, 3.107e-6, 1.188e-3
-1.325, 3.261e-6, 1.188e-3
-1.335, 3.261e-6, 1.188e-3
-1.345, 3.415e-6, 1.188e-3
-1.355, 3.600e-6, 1.188e-3
-1.365, 3.908e-6, 1.188e-3
-1.375, 4.153e-6, 1.188e-3
-1.385, 4.492e-6, 1.188e-3
-1.395, 4.893e-6, 1.188e-3
-1.405, 5.447e-6, 1.188e-3
-1.415, 5.970e-6, 1.188e-3
-1.425, 6.771e-6, 1.189e-3
-1.435, 7.632e-6, 1.189e-3
-1.445, 8.679e-6, 1.189e-3
-1.455, 9.849e-6, 1.189e-3
-1.465, 1.126e-5, 1.189e-3
-1.475, 1.287e-5, 1.190e-3
-1.485, 1.468e-5, 1.190e-3
-1.495, 1.684e-5, 1.190e-3
-1.505, 1.924e-5, 1.191e-3
-1.515, 2.204e-5, 1.191e-3
-1.525, 2.515e-5, 1.191e-3
-1.535, 2.878e-5, 1.192e-3
-1.545, 3.297e-5, 1.193e-3
-1.555, 3.762e-5, 1.193e-3
-1.565, 4.306e-5, 1.194e-3
-1.575, 4.919e-5, 1.195e-3
-1.585, 5.612e-5, 1.196e-3
-1.595, 6.409e-5, 1.198e-3
-1.595, 6.249e-5, 1.199e-3
-1.585, 5.319e-5, 1.200e-3
-1.575, 4.540e-5, 1.201e-3
-1.565, 3.888e-5, 1.202e-3
-1.555, 3.315e-5, 1.202e-3
-1.545, 2.826e-5, 1.203e-3
-1.535, 2.407e-5, 1.203e-3
-1.525, 2.056e-5, 1.204e-3
-1.515, 1.748e-5, 1.204e-3
-1.505, 1.480e-5, 1.204e-3
-1.495, 1.253e-5, 1.205e-3
-1.485, 1.062e-5, 1.205e-3
-1.475, 8.925e-6, 1.205e-3
-1.465, 7.448e-6, 1.205e-3
-1.455, 6.186e-6, 1.205e-3
-1.445, 5.139e-6, 1.206e-3
-1.435, 4.246e-6, 1.206e-3
-1.425, 3.415e-6, 1.206e-3
-1.415, 2.768e-6, 1.206e-3
-1.405, 2.276e-6, 1.206e-3
-1.395, 1.753e-6, 1.206e-3
-1.385, 1.321e-6, 1.206e-3
-1.375, 9.523e-7, 1.206e-3
-1.365, 7.058e-7, 1.206e-3
-1.355, 4.906e-7, 1.206e-3
-1.345, 2.140e-7, 1.206e-3
-1.335, 1.827e-7, 1.206e-3
-1.325, -6.378e-8, 1.206e-3
-1.315, -6.378e-8, 1.206e-3
-1.305, -1.251e-7, 1.206e-3
-1.295, -3.403e-7, 1.206e-3
-1.285, -3.716e-7, 1.206e-3
-1.275, -4.329e-7, 1.206e-3
-1.265, -4.329e-7, 1.206e-3
-1.255, -4.329e-7, 1.206e-3
-1.245, -4.329e-7, 1.206e-3
-1.235, -4.943e-7, 1.206e-3
-1.225, -6.795e-7, 1.206e-3
-1.215, -6.482e-7, 1.206e-3
-1.205, -7.095e-7, 1.206e-3
-1.195, -7.408e-7, 1.206e-3
-1.185, -7.408e-7, 1.206e-3
-1.175, -7.408e-7, 1.206e-3
-1.165, -7.408e-7, 1.206e-3
-1.155, -7.720e-7, 1.206e-3
-1.145, -8.334e-7, 1.206e-3
-1.135, -8.021e-7, 1.206e-3
-1.125, -8.021e-7, 1.206e-3
-1.115, -8.021e-7, 1.206e-3
-1.105, -8.021e-7, 1.206e-3
-1.095, -8.947e-7, 1.206e-3
-1.085, -9.260e-7, 1.206e-3
-1.075, -9.560e-7, 1.206e-3
-1.065, -8.947e-7, 1.206e-3
-1.055, -9.560e-7, 1.206e-3
-1.045, -9.260e-7, 1.206e-3
-1.035, -8.947e-7, 1.205e-3
-1.025, -1.017e-6, 1.205e-3
-1.015, -1.017e-6, 1.205e-3
-1.005, -1.049e-6, 1.205e-3
-0.995, -1.017e-6, 1.205e-3
-0.985, -1.017e-6, 1.205e-3
-0.975, -1.017e-6, 1.205e-3
-0.965, -9.873e-7, 1.205e-3
-0.955, -9.873e-7, 1.205e-3
-0.945, -1.049e-6, 1.205e-3
-0.935, -1.017e-6, 1.205e-3
-0.925, -9.873e-7, 1.205e-3
-0.915, -1.049e-6, 1.205e-3
-0.905, -1.049e-6, 1.205e-3
-0.895, -1.049e-6, 1.205e-3
-0.885, -1.049e-6, 1.205e-3
-0.875, -1.017e-6, 1.205e-3
-0.865, -1.049e-6, 1.205e-3
-0.855, -1.049e-6, 1.205e-3
-0.845, -1.049e-6, 1.205e-3
-0.835, -1.049e-6, 1.205e-3
-0.825, -1.049e-6, 1.205e-3
-0.815, -1.080e-6, 1.205e-3
-0.805, -1.080e-6, 1.205e-3
-0.795, -1.141e-6, 1.205e-3
-0.785, -1.141e-6, 1.205e-3
-0.775, -1.110e-6, 1.205e-3
-0.765, -1.171e-6, 1.205e-3
-0.755, -1.171e-6, 1.205e-3
-0.745, -1.356e-6, 1.205e-3
-0.735, -1.234e-6, 1.205e-3
-0.725, -1.295e-6, 1.205e-3
-0.715, -1.295e-6, 1.205e-3
-0.705, -1.356e-6, 1.205e-3
-0.695, -1.356e-6, 1.205e-3
-0.685, -1.356e-6, 1.205e-3
-0.675, -1.356e-6, 1.205e-3
-0.665, -1.356e-6, 1.205e-3
-0.655, -1.418e-6, 1.205e-3
-0.645, -1.510e-6, 1.205e-3
-0.635, -1.510e-6, 1.205e-3
-0.625, -1.664e-6, 1.205e-3
-0.615, -1.633e-6, 1.205e-3
-0.605, -1.603e-6, 1.204e-3
-0.595, -1.633e-6, 1.204e-3
-0.585, -1.664e-6, 1.204e-3
-0.575, -1.664e-6, 1.204e-3
-0.565, -1.726e-6, 1.204e-3
-0.555, -1.849e-6, 1.204e-3
-0.545, -1.972e-6, 1.204e-3
-0.535, -1.972e-6, 1.204e-3
-0.525, -2.003e-6, 1.204e-3
-0.515, -2.033e-6, 1.204e-3
-0.505, -2.126e-6, 1.204e-3
-0.495, -2.249e-6, 1.204e-3
-0.485, -2.280e-6, 1.204e-3
-0.475, -2.280e-6, 1.204e-3
-0.465, -2.341e-6, 1.204e-3
-0.455, -2.526e-6, 1.204e-3
-0.445, -2.557e-6, 1.204e-3
-0.435, -2.588e-6, 1.204e-3
-0.425, -2.680e-6, 1.204e-3
-0.415, -2.773e-6, 1.204e-3
-0.405, -2.834e-6, 1.204e-3
-0.395, -2.896e-6, 1.204e-3
-0.385, -2.927e-6, 1.203e-3
-0.375, -2.896e-6, 1.203e-3
-0.365, -3.111e-6, 1.203e-3
-0.355, -3.203e-6, 1.203e-3
-0.345, -3.203e-6, 1.203e-3
-0.335, -3.203e-6, 1.203e-3
-0.325, -3.203e-6, 1.203e-3
-0.315, -3.296e-6, 1.203e-3
-0.305, -3.480e-6, 1.203e-3
-0.305, 1.507e-6, 1.203e-3
-0.315, 2.338e-6, 1.203e-3
-0.325, 2.523e-6, 1.203e-3
-0.335, 2.645e-6, 1.203e-3
-0.345, 2.707e-6, 1.203e-3
-0.355, 2.707e-6, 1.203e-3
-0.365, 2.922e-6, 1.203e-3
-0.375, 2.953e-6, 1.203e-3
-0.385, 2.861e-6, 1.203e-3
-0.395, 2.922e-6, 1.203e-3
-0.405, 2.892e-6, 1.204e-3
-0.415, 2.861e-6, 1.204e-3
-0.425, 2.861e-6, 1.204e-3
-0.435, 2.831e-6, 1.204e-3
-0.445, 2.861e-6, 1.204e-3
-0.455, 2.738e-6, 1.204e-3
-0.465, 2.645e-6, 1.204e-3
-0.475, 2.677e-6, 1.204e-3
-0.485, 2.645e-6, 1.204e-3
-0.495, 2.645e-6, 1.204e-3
-0.505, 2.614e-6, 1.204e-3
-0.515, 2.460e-6, 1.204e-3
-0.525, 2.369e-6, 1.204e-3
-0.535, 2.338e-6, 1.204e-3
-0.545, 2.338e-6, 1.204e-3
-0.555, 2.306e-6, 1.204e-3
-0.565, 2.215e-6, 1.204e-3
-0.575, 2.122e-6, 1.204e-3
-0.585, 2.061e-6, 1.204e-3
-0.595, 2.030e-6, 1.204e-3
-0.605, 2.061e-6, 1.205e-3
-0.615, 2.030e-6, 1.205e-3
-0.625, 2.030e-6, 1.205e-3
-0.635, 2.030e-6, 1.205e-3
-0.645, 2.030e-6, 1.205e-3
-0.655, 2.030e-6, 1.205e-3
-0.665, 2.030e-6, 1.205e-3
-0.675, 2.030e-6, 1.205e-3
-0.685, 2.030e-6, 1.205e-3
-0.695, 2.030e-6, 1.205e-3
-0.705, 2.030e-6, 1.205e-3
-0.715, 1.876e-6, 1.205e-3
-0.725, 1.783e-6, 1.205e-3
-0.735, 1.753e-6, 1.205e-3
-0.745, 1.722e-6, 1.205e-3
-0.755, 1.722e-6, 1.205e-3
-0.765, 1.722e-6, 1.205e-3
-0.775, 1.722e-6, 1.205e-3
-0.785, 1.722e-6, 1.205e-3
-0.795, 1.722e-6, 1.205e-3
-0.805, 1.722e-6, 1.205e-3
-0.815, 1.722e-6, 1.205e-3
-0.825, 1.722e-6, 1.205e-3
-0.835, 1.722e-6, 1.205e-3
-0.845, 1.722e-6, 1.205e-3
-0.855, 1.722e-6, 1.205e-3
-0.865, 1.753e-6, 1.206e-3
-0.875, 1.815e-6, 1.206e-3
-0.885, 1.722e-6, 1.206e-3
-0.895, 1.783e-6, 1.206e-3
-0.905, 1.783e-6, 1.206e-3
-0.915, 1.876e-6, 1.206e-3
-0.925, 1.937e-6, 1.206e-3
-0.935, 1.968e-6, 1.206e-3
-0.945, 1.968e-6, 1.206e-3
-0.955, 1.968e-6, 1.206e-3
-0.965, 2.030e-6, 1.206e-3
-0.975, 1.998e-6, 1.206e-3
-0.985, 2.030e-6, 1.206e-3
-0.995, 2.030e-6, 1.206e-3
-1.005, 2.030e-6, 1.206e-3
-1.015, 2.030e-6, 1.206e-3
-1.025, 2.061e-6, 1.206e-3
-1.035, 2.091e-6, 1.206e-3
-1.045, 2.184e-6, 1.206e-3
-1.055, 2.276e-6, 1.206e-3
-1.065, 2.338e-6, 1.206e-3
-1.075, 2.338e-6, 1.206e-3
-1.085, 2.369e-6, 1.206e-3
-1.095, 2.584e-6, 1.206e-3
-1.105, 2.645e-6, 1.207e-3
-1.115, 2.738e-6, 1.207e-3
-1.125, 2.922e-6, 1.207e-3
-1.135, 3.015e-6, 1.207e-3
-1.145, 3.076e-6, 1.207e-3
-1.155, 3.169e-6, 1.207e-3
-1.165, 3.200e-6, 1.207e-3
-1.175, 3.076e-6, 1.207e-3
-1.185, 2.985e-6, 1.207e-3
-1.195, 2.953e-6, 1.207e-3
-1.205, 2.953e-6, 1.207e-3
-1.215, 2.922e-6, 1.207e-3
-1.225, 2.892e-6, 1.207e-3
-1.235, 2.953e-6, 1.207e-3
-1.245, 2.892e-6, 1.207e-3
-1.255, 2.892e-6, 1.207e-3
-1.265, 2.922e-6, 1.207e-3
-1.275, 2.922e-6, 1.208e-3
-1.285, 2.953e-6, 1.208e-3
-1.295, 2.953e-6, 1.208e-3
-1.305, 2.953e-6, 1.208e-3
-1.315, 3.076e-6, 1.208e-3
-1.325, 3.230e-6, 1.208e-3
-1.335, 3.292e-6, 1.208e-3
-1.345, 3.384e-6, 1.208e-3
-1.355, 3.600e-6, 1.208e-3
-1.365, 3.877e-6, 1.208e-3
-1.375, 4.123e-6, 1.208e-3
-1.385, 4.461e-6, 1.208e-3
-1.395, 4.923e-6, 1.208e-3
-1.405, 5.447e-6, 1.208e-3
-1.415, 6.000e-6, 1.209e-3
-1.425, 6.740e-6, 1.209e-3
-1.435, 7.694e-6, 1.209e-3
-1.445, 8.648e-6, 1.209e-3
-1.455, 9.849e-6, 1.209e-3
-1.465, 1.120e-5, 1.209e-3
-1.475, 1.283e-5, 1.210e-3
-1.485, 1.465e-5, 1.210e-3
-1.495, 1.681e-5, 1.210e-3
-1.505, 1.921e-5, 1.211e-3
-1.515, 2.192e-5, 1.211e-3
-1.525, 2.509e-5, 1.212e-3
-1.535, 2.875e-5, 1.212e-3
-1.545, 3.287e-5, 1.213e-3
-1.555, 3.758e-5, 1.214e-3
-1.565, 4.297e-5, 1.215e-3
-1.575, 4.913e-5, 1.216e-3
-1.585, 5.609e-5, 1.217e-3
-1.595, 6.397e-5, 1.218e-3
-1.595, 6.230e-5, 1.219e-3
-1.585, 5.310e-5, 1.220e-3
-1.575, 4.534e-5, 1.221e-3
-1.565, 3.869e-5, 1.222e-3
-1.555, 3.315e-5, 1.223e-3
-1.545, 2.820e-5, 1.223e-3
-1.535, 2.407e-5, 1.224e-3
-1.525, 2.050e-5, 1.224e-3
-1.515, 1.745e-5, 1.224e-3
-1.505, 1.477e-5, 1.225e-3
-1.495, 1.253e-5, 1.225e-3
-1.485, 1.059e-5, 1.225e-3
-1.475, 8.925e-6, 1.225e-3
-1.465, 7.478e-6, 1.225e-3
-1.455, 6.217e-6, 1.226e-3
-1.445, 5.139e-6, 1.226e-3
-1.435, 4.216e-6, 1.226e-3
-1.425, 3.415e-6, 1.226e-3
-1.415, 2.768e-6, 1.226e-3
-1.405, 2.215e-6, 1.226e-3
-1.395, 1.753e-6, 1.226e-3
-1.385, 1.291e-6, 1.226e-3
-1.375, 9.836e-7, 1.226e-3
-1.365, 7.371e-7, 1.226e-3
-1.355, 4.593e-7, 1.226e-3
-1.345, 3.054e-7, 1.226e-3
-1.335, 1.515e-7, 1.226e-3
-1.325, -2.451e-9, 1.226e-3
-1.315, -1.251e-7, 1.226e-3
-1.305, -1.251e-7, 1.226e-3
-1.295, -3.103e-7, 1.226e-3
-1.285, -4.017e-7, 1.226e-3
-1.275, -4.329e-7, 1.226e-3
-1.265, -4.329e-7, 1.226e-3
-1.255, -4.329e-7, 1.226e-3
-1.245, -4.642e-7, 1.226e-3
-1.235, -5.556e-7, 1.226e-3
-1.225, -6.181e-7, 1.226e-3
-1.215, -6.482e-7, 1.226e-3
-1.205, -7.408e-7, 1.226e-3
-1.195, -7.408e-7, 1.226e-3
-1.185, -7.408e-7, 1.226e-3
-1.175, -7.408e-7, 1.226e-3
-1.165, -7.408e-7, 1.226e-3
-1.155, -7.720e-7, 1.226e-3
-1.145, -8.021e-7, 1.226e-3
-1.135, -7.720e-7, 1.226e-3
-1.125, -8.634e-7, 1.226e-3
-1.115, -8.021e-7, 1.226e-3
-1.105, -7.720e-7, 1.226e-3
-1.095, -8.334e-7, 1.226e-3
-1.085, -8.947e-7, 1.226e-3
-1.075, -8.634e-7, 1.226e-3
-1.065, -8.947e-7, 1.226e-3
-1.055, -8.021e-7, 1.226e-3
-1.045, -9.260e-7, 1.226e-3
-1.035, -9.560e-7, 1.226e-3
-1.025, -1.017e-6, 1.226e-3
-1.015, -9.873e-7, 1.226e-3
-1.005, -9.873e-7, 1.226e-3
-0.995, -1.049e-6, 1.226e-3
-0.985, -9.260e-7, 1.226e-3
-0.975, -9.873e-7, 1.226e-3
-0.965, -1.049e-6, 1.226e-3
-0.955, -1.017e-6, 1.226e-3
-0.945, -9.873e-7, 1.225e-3
-0.935, -1.049e-6, 1.225e-3
-0.925, -1.049e-6, 1.225e-3
-0.915, -1.017e-6, 1.225e-3
-0.905, -1.017e-6, 1.225e-3
-0.895, -1.049e-6, 1.225e-3
-0.885, -1.049e-6, 1.225e-3
-0.875, -1.049e-6, 1.225e-3
-0.865, -1.049e-6, 1.225e-3
-0.855, -1.049e-6, 1.225e-3
-0.845, -1.049e-6, 1.225e-3
-0.835, -1.049e-6, 1.225e-3
-0.825, -1.049e-6, 1.225e-3
-0.815, -1.080e-6, 1.225e-3
-0.805, -1.080e-6, 1.225e-3
-0.795, -1.080e-6, 1.225e-3
-0.785, -1.080e-6, 1.225e-3
-0.775, -1.141e-6, 1.225e-3
-0.765, -1.203e-6, 1.225e-3
-0.755, -1.141e-6, 1.225e-3
-0.745, -1.234e-6, 1.225e-3
-0.735, -1.264e-6, 1.225e-3
-0.725, -1.295e-6, 1.225e-3
-0.715, -1.325e-6, 1.225e-3
-0.705, -1.325e-6, 1.225e-3
-0.695, -1.325e-6, 1.225e-3
-0.685, -1.356e-6, 1.225e-3
-0.675, -1.356e-6, 1.225e-3
-0.665, -1.356e-6, 1.225e-3
-0.655, -1.388e-6, 1.225e-3
-0.645, -1.418e-6, 1.225e-3
-0.635, -1.449e-6, 1.225e-3
-0.625, -1.572e-6, 1.225e-3
-0.615, -1.633e-6, 1.225e-3
-0.605, -1.664e-6, 1.225e-3
-0.595, -1.664e-6, 1.225e-3
-0.585, -1.664e-6, 1.225e-3
-0.575, -1.664e-6, 1.225e-3
-0.565, -1.696e-6, 1.225e-3
-0.555, -1.849e-6, 1.224e-3
-0.545, -1.972e-6, 1.224e-3
-0.535, -1.972e-6, 1.224e-3
-0.525, -1.972e-6, 1.224e-3
-0.515, -2.065e-6, 1.224e-3
-0.505, -2.249e-6, 1.224e-3
-0.495, -2.280e-6, 1.224e-3
-0.485, -2.280e-6, 1.224e-3
-0.475, -2.280e-6, 1.224e-3
-0.465, -2.403e-6, 1.224e-3
-0.455, -2.495e-6, 1.224e-3
-0.445, -2.588e-6, 1.224e-3
-0.435, -2.588e-6, 1.224e-3
-0.425, -2.649e-6, 1.224e-3
-0.415, -2.803e-6, 1.224e-3
-0.405, -2.896e-6, 1.224e-3
-0.395, -2.896e-6, 1.224e-3
-0.385, -2.896e-6, 1.224e-3
-0.375, -2.927e-6, 1.224e-3
-0.365, -3.111e-6, 1.224e-3
-0.355, -3.142e-6, 1.223e-3
-0.345, -3.203e-6, 1.223e-3
-0.335, -3.203e-6, 1.223e-3
-0.325, -3.203e-6, 1.223e-3
-0.315, -3.326e-6, 1.223e-3
-0.305, -3.389e-6, 1.223e-3
-0.305, 1.507e-6, 1.223e-3
-0.315, 2.369e-6, 1.223e-3
-0.325, 2.614e-6, 1.223e-3
-0.335, 2.645e-6, 1.223e-3
-0.345, 2.738e-6, 1.223e-3
-0.355, 2.799e-6, 1.223e-3
-0.365, 2.922e-6, 1.224e-3
-0.375, 2.892e-6, 1.224e-3
-0.385, 2.953e-6, 1.224e-3
-0.395, 2.953e-6, 1.224e-3
-0.405, 2.892e-6, 1.224e-3
-0.415, 2.922e-6, 1.224e-3
-0.425, 2.861e-6, 1.224e-3
-0.435, 2.892e-6, 1.224e-3
-0.445, 2.707e-6, 1.224e-3
-0.455, 2.768e-6, 1.224e-3
-0.465, 2.707e-6, 1.224e-3
-0.475, 2.645e-6, 1.224e-3
-0.485, 2.645e-6, 1.224e-3
-0.495, 2.645e-6, 1.224e-3
-0.505, 2.614e-6, 1.224e-3
-0.515, 2.460e-6, 1.224e-3
-0.525, 2.338e-6, 1.224e-3
-0.535, 2.338e-6, 1.224e-3
-0.545, 2.338e-6, 1.224e-3
-0.555, 2.276e-6, 1.225e-3
-0.565, 2.122e-6, 1.225e-3
-0.575, 2.122e-6, 1.225e-3
-0.585, 2.061e-6, 1.225e-3
-0.595, 2.030e-6, 1.225e-3
-0.605, 2.030e-6, 1.225e-3
-0.615, 2.030e-6, 1.225e-3
-0.625, 2.030e-6, 1.225e-3
-0.635, 2.030e-6, 1.225e-3
-0.645, 2.030e-6, 1.225e-3
-0.655, 2.061e-6, 1.225e-3
-0.665, 2.030e-6, 1.225e-3
-0.675, 2.061e-6, 1.225e-3
-0.685, 2.030e-6, 1.225e-3
-0.695, 2.030e-6, 1.225e-3
-0.705, 1.968e-6, 1.225e-3
-0.715, 1.907e-6, 1.225e-3
-0.725, 1.753e-6, 1.225e-3
-0.735, 1.722e-6, 1.225e-3
-0.745, 1.722e-6, 1.225e-3
-0.755, 1.722e-6, 1.225e-3
-0.765, 1.722e-6, 1.225e-3
-0.775, 1.722e-6, 1.225e-3
-0.785, 1.722e-6, 1.225e-3
-0.795, 1.722e-6, 1.225e-3
-0.805, 1.722e-6, 1.225e-3
-0.815, 1.722e-6, 1.226e-3
-0.825, 1.722e-6, 1.226e-3
-0.835, 1.722e-6, 1.226e-3
-0.845, 1.722e-6, 1.226e-3
-0.855, 1.722e-6, 1.226e-3
-0.865, 1.722e-6, 1.226e-3
-0.875, 1.722e-6, 1.226e-3
-0.885, 1.783e-6, 1.226e-3
-0.895, 1.753e-6, 1.226e-3
-0.905, 1.783e-6, 1.226e-3
-0.915, 1.815e-6, 1.226e-3
-0.925, 1.876e-6, 1.226e-3
-0.935, 1.753e-6, 1.226e-3
-0.945, 2.030e-6, 1.226e-3
-0.955, 1.876e-6, 1.226e-3
-0.965, 1.998e-6, 1.226e-3
-0.975, 1.998e-6, 1.226e-3
-0.985, 2.030e-6, 1.226e-3
-0.995, 2.030e-6, 1.226e-3
-1.005, 2.030e-6, 1.226e-3
-1.015, 2.030e-6, 1.226e-3
-1.025, 2.030e-6, 1.226e-3
-1.035, 2.184e-6, 1.226e-3
-1.045, 2.152e-6, 1.226e-3
-1.055, 2.276e-6, 1.226e-3
-1.065, 2.306e-6, 1.226e-3
-1.075, 2.338e-6, 1.227e-3
-1.085, 2.338e-6, 1.227e-3
-1.095, 2.523e-6, 1.227e-3
-1.105, 2.645e-6, 1.227e-3
-1.115, 2.707e-6, 1.227e-3
-1.125, 2.892e-6, 1.227e-3
-1.135, 2.985e-6, 1.227e-3
-1.145, 2.953e-6, 1.227e-3
-1.155, 3.107e-6, 1.227e-3
-1.165, 3.138e-6, 1.227e-3
-1.175, 3.046e-6, 1.227e-3
-1.185, 3.015e-6, 1.227e-3
-1.195, 2.953e-6, 1.227e-3
-1.205, 2.953e-6, 1.227e-3
-1.215, 2.922e-6, 1.227e-3
-1.225, 2.892e-6, 1.227e-3
-1.235, 2.861e-6, 1.227e-3
-1.245, 2.922e-6, 1.228e-3
-1.255, 2.953e-6, 1.228e-3
-1.265, 2.892e-6, 1.228e-3
-1.275, 2.953e-6, 1.228e-3
-1.285, 2.953e-6, 1.228e-3
-1.295, 2.953e-6, 1.228e-3
-1.305, 2.953e-6, 1.228e-3
-1.315, 3.015e-6, 1.228e-3
-1.325, 3.169e-6, 1.228e-3
-1.335, 3.261e-6, 1.228e-3
-1.345, 3.415e-6, 1.228e-3
-1.355, 3.600e-6, 1.228e-3
-1.365, 3.846e-6, 1.228e-3
-1.375, 4.123e-6, 1.228e-3
-1.385, 4.431e-6, 1.228e-3
-1.395, 4.923e-6, 1.229e-3
-1.405, 5.416e-6, 1.229e-3
-1.415, 6.000e-6, 1.229e-3
-1.425, 6.832e-6, 1.229e-3
-1.435, 7.601e-6, 1.229e-3
-1.445, 8.648e-6, 1.229e-3
-1.455, 9.849e-6, 1.229e-3
-1.465, 1.120e-5, 1.230e-3
-1.475, 1.283e-5, 1.230e-3
-1.485, 1.462e-5, 1.230e-3
-1.495, 1.681e-5, 1.231e-3
-1.505, 1.921e-5, 1.231e-3
-1.515, 2.192e-5, 1.231e-3
-1.525, 2.502e-5, 1.232e-3
-1.535, 2.866e-5, 1.232e-3
-1.545, 3.284e-5, 1.233e-3
-1.555, 3.749e-5, 1.234e-3
-1.565, 4.279e-5, 1.235e-3
-1.575, 4.901e-5, 1.236e-3
-1.585, 5.590e-5, 1.237e-3
-1.595, 6.387e-5, 1.238e-3
-1.595, 6.221e-5, 1.239e-3
-1.585, 5.301e-5, 1.240e-3
-1.575, 4.525e-5, 1.241e-3
-1.565, 3.866e-5, 1.242e-3
-1.555, 3.303e-5, 1.243e-3
-1.545, 2.817e-5, 1.243e-3
-1.535, 2.401e-5, 1.244e-3
-1.525, 2.044e-5, 1.244e-3
-1.515, 1.739e-5, 1.245e-3
-1.505, 1.474e-5, 1.245e-3
-1.495, 1.250e-5, 1.245e-3
-1.485, 1.053e-5, 1.245e-3
-1.475, 8.833e-6, 1.245e-3
-1.465, 7.417e-6, 1.246e-3
-1.455, 6.217e-6, 1.246e-3
-1.445, 5.077e-6, 1.246e-3
-1.435, 4.185e-6, 1.246e-3
-1.425, 3.446e-6, 1.246e-3
-1.415, 2.738e-6, 1.246e-3
-1.405, 2.152e-6, 1.246e-3
-1.395, 1.722e-6, 1.246e-3
-1.385, 1.291e-6, 1.246e-3
-1.375, 1.014e-6, 1.246e-3
-1.365, 7.058e-7, 1.246e-3
-1.355, 4.906e-7, 1.246e-3
-1.345, 2.441e-7, 1.246e-3
-1.335, 1.214e-7, 1.246e-3
-1.325, -6.378e-8, 1.246e-3
-1.315, -1.251e-7, 1.246e-3
-1.305, -1.251e-7, 1.246e-3
-1.295, -2.790e-7, 1.246e-3
-1.285, -4.329e-7, 1.246e-3
-1.275, -4.329e-7, 1.246e-3
-1.265, -4.329e-7, 1.246e-3
-1.255, -4.329e-7, 1.246e-3
-1.245, -4.329e-7, 1.246e-3
-1.235, -5.869e-7, 1.246e-3
-1.225, -6.482e-7, 1.246e-3
-1.215, -7.095e-7, 1.246e-3
-1.205, -6.482e-7, 1.246e-3
-1.195, -7.095e-7, 1.246e-3
-1.185, -7.408e-7, 1.246e-3
-1.175, -7.408e-7, 1.246e-3
-1.165, -7.408e-7, 1.246e-3
-1.155, -7.408e-7, 1.246e-3
-1.145, -8.334e-7, 1.246e-3
-1.135, -8.021e-7, 1.246e-3
-1.125, -8.021e-7, 1.246e-3
-1.115, -8.334e-7, 1.246e-3
-1.105, -8.334e-7, 1.246e-3
-1.095, -8.334e-7, 1.246e-3
-1.085, -8.634e-7, 1.246e-3
-1.075, -8.634e-7, 1.246e-3
-1.065, -8.634e-7, 1.246e-3
-1.055, -9.260e-7, 1.246e-3
-1.045, -8.947e-7, 1.246e-3
-1.035, -9.560e-7, 1.246e-3
-1.025, -8.947e-7, 1.246e-3
-1.015, -9.560e-7, 1.246e-3
-1.005, -9.873e-7, 1.246e-3
-0.995, -1.049e-6, 1.246e-3
-0.985, -9.560e-7, 1.246e-3
-0.975, -9.260e-7, 1.246e-3
-0.965, -9.873e-7, 1.246e-3
-0.955, -9.873e-7, 1.246e-3
-0.945, -9.873e-7, 1.246e-3
-0.935, -1.017e-6, 1.246e-3
-0.925, -1.049e-6, 1.246e-3
-0.915, -1.049e-6, 1.246e-3
-0.905, -1.017e-6, 1.246e-3
-0.895, -1.049e-6, 1.246e-3
-0.885, -1.049e-6, 1.245e-3
-0.875, -1.049e-6, 1.245e-3
-0.865, -1.049e-6, 1.245e-3
-0.855, -1.049e-6, 1.245e-3
-0.845, -1.049e-6, 1.245e-3
-0.835, -1.080e-6, 1.245e-3
-0.825, -1.049e-6, 1.245e-3
-0.815, -1.080e-6, 1.245e-3
-0.805, -1.049e-6, 1.245e-3
-0.795, -1.141e-6, 1.245e-3
-0.785, -1.110e-6, 1.245e-3
-0.775, -1.080e-6, 1.245e-3
-0.765, -1.171e-6, 1.245e-3
-0.755, -1.203e-6, 1.245e-3
-0.745, -1.141e-6, 1.245e-3
-0.735, -1.234e-6, 1.245e-3
-0.725, -1.295e-6, 1.245e-3
-0.715, -1.325e-6, 1.245e-3
-0.705, -1.356e-6, 1.245e-3
-0.695, -1.356e-6, 1.245e-3
-0.685, -1.356e-6, 1.245e-3
-0.675, -1.356e-6, 1.245e-3
-0.665, -1.388e-6, 1.245e-3
-0.655, -1.356e-6, 1.245e-3
-0.645, -1.418e-6, 1.245e-3
-0.635, -1.479e-6, 1.245e-3
-0.625, -1.633e-6, 1.245e-3
-0.615, -1.572e-6, 1.245e-3
-0.605, -1.633e-6, 1.245e-3
-0.595, -1.664e-6, 1.245e-3
-0.585, -1.664e-6, 1.245e-3
-0.575, -1.696e-6, 1.245e-3
-0.565, -1.849e-6, 1.245e-3
-0.555, -1.849e-6, 1.245e-3
-0.545, -1.941e-6, 1.245e-3
-0.535, -1.972e-6, 1.245e-3
-0.525, -1.972e-6, 1.244e-3
-0.515, -2.095e-6, 1.244e-3
-0.505, -2.219e-6, 1.244e-3
-0.495, -2.249e-6, 1.244e-3
-0.485, -2.280e-6, 1.244e-3
-0.475, -2.341e-6, 1.244e-3
-0.465, -2.434e-6, 1.244e-3
-0.455, -2.526e-6, 1.244e-3
-0.445, -2.588e-6, 1.244e-3
-0.435, -2.588e-6, 1.244e-3
-0.425, -2.619e-6, 1.244e-3
-0.415, -2.710e-6, 1.244e-3
-0.405, -2.896e-6, 1.244e-3
-0.395, -2.896e-6, 1.244e-3
-0.385, -2.896e-6, 1.244e-3
-0.375, -2.896e-6, 1.244e-3
-0.365, -3.081e-6, 1.244e-3
-0.355, -3.111e-6, 1.244e-3
-0.345, -3.203e-6, 1.244e-3
-0.335, -3.203e-6, 1.243e-3
-0.325, -3.203e-6, 1.243e-3
-0.315, -3.326e-6, 1.243e-3
-0.305, -3.357e-6, 1.243e-3
-0.305, 1.537e-6, 1.243e-3
-0.315, 2.338e-6, 1.243e-3
-0.325, 2.614e-6, 1.243e-3
-0.335, 2.645e-6, 1.243e-3
-0.345, 2.677e-6, 1.244e-3
-0.355, 2.799e-6, 1.244e-3
-0.365, 2.799e-6, 1.244e-3
-0.375, 2.922e-6, 1.244e-3
-0.385, 2.922e-6, 1.244e-3
-0.395, 2.953e-6, 1.244e-3
-0.405, 2.922e-6, 1.244e-3
-0.415, 2.953e-6, 1.244e-3
-0.425, 2.799e-6, 1.244e-3
-0.435, 2.831e-6, 1.244e-3
-0.445, 2.768e-6, 1.244e-3
-0.455, 2.677e-6, 1.244e-3
-0.465, 2.738e-6, 1.244e-3
-0.475, 2.677e-6, 1.244e-3
-0.485, 2.645e-6, 1.244e-3
-0.495, 2.614e-6, 1.244e-3
-0.505, 2.553e-6, 1.244e-3
-0.515, 2.523e-6, 1.244e-3
-0.525, 2.369e-6, 1.245e-3
-0.535, 2.338e-6, 1.245e-3
-0.545, 2.338e-6, 1.245e-3
-0.555, 2.245e-6, 1.245e-3
-0.565, 2.184e-6, 1.245e-3
-0.575, 2.152e-6, 1.245e-3
-0.585, 2.030e-6, 1.245e-3
-0.595, 2.091e-6, 1.245e-3
-0.605, 2.030e-6, 1.245e-3
-0.615, 2.030e-6, 1.245e-3
-0.625, 2.061e-6, 1.245e-3
-0.635, 2.030e-6, 1.245e-3
-0.645, 2.030e-6, 1.245e-3
-0.655, 2.030e-6, 1.245e-3
-0.665, 2.061e-6, 1.245e-3
-0.675, 2.030e-6, 1.245e-3
-0.685, 2.030e-6, 1.245e-3
-0.695, 2.030e-6, 1.245e-3
-0.705, 1.968e-6, 1.245e-3
-0.715, 1.907e-6, 1.245e-3
-0.725, 1.753e-6, 1.245e-3
-0.735, 1.722e-6, 1.245e-3
-0.745, 1.722e-6, 1.245e-3
-0.755, 1.722e-6, 1.245e-3
-0.765, 1.691e-6, 1.245e-3
-0.775, 1.722e-6, 1.246e-3
-0.785, 1.722e-6, 1.246e-3
-0.795, 1.722e-6, 1.246e-3
-0.805, 1.722e-6, 1.246e-3
-0.815, 1.722e-6, 1.246e-3
-0.825, 1.722e-6, 1.246e-3
-0.835, 1.722e-6, 1.246e-3
-0.845, 1.722e-6, 1.246e-3
-0.855, 1.753e-6, 1.246e-3
-0.865, 1.722e-6, 1.246e-3
-0.875, 1.753e-6, 1.246e-3
-0.885, 1.722e-6, 1.246e-3
-0.895, 1.783e-6, 1.246e-3
-0.905, 1.783e-6, 1.246e-3
-0.915, 1.753e-6, 1.246e-3
-0.925, 1.815e-6, 1.246e-3
-0.935, 1.907e-6, 1.246e-3
-0.945, 1.998e-6, 1.246e-3
-0.955, 1.876e-6, 1.246e-3
-0.965, 1.968e-6, 1.246e-3
-0.975, 2.030e-6, 1.246e-3
-0.985, 2.030e-6, 1.246e-3
-0.995, 2.030e-6, 1.246e-3
-1.005, 2.030e-6, 1.246e-3
-1.015, 2.030e-6, 1.246e-3
-1.025, 2.030e-6, 1.246e-3
-1.035, 2.152e-6, 1.246e-3
-1.045, 2.122e-6, 1.247e-3
-1.055, 2.245e-6, 1.247e-3
-1.065, 2.338e-6, 1.247e-3
-1.075, 2.338e-6, 1.247e-3
-1.085, 2.369e-6, 1.247e-3
-1.095, 2.492e-6, 1.247e-3
-1.105, 2.645e-6, 1.247e-3
-1.115, 2.645e-6, 1.247e-3
-1.125, 2.892e-6, 1.247e-3
-1.135, 2.953e-6, 1.247e-3
-1.145, 3.015e-6, 1.247e-3
-1.155, 3.015e-6, 1.247e-3
-1.165, 3.015e-6, 1.247e-3
-1.175, 3.015e-6, 1.247e-3
-1.185, 2.953e-6, 1.247e-3
-1.195, 2.953e-6, 1.247e-3
-1.205, 2.953e-6, 1.247e-3
-1.215, 2.922e-6, 1.247e-3
-1.225, 2.861e-6, 1.248e-3
-1.235, 2.831e-6, 1.248e-3
-1.245, 2.892e-6, 1.248e-3
-1.255, 2.861e-6, 1.248e-3
-1.265, 2.922e-6, 1.248e-3
-1.275, 2.922e-6, 1.248e-3
-1.285, 2.953e-6, 1.248e-3
-1.295, 2.953e-6, 1.248e-3
-1.305, 2.985e-6, 1.248e-3
-1.315, 2.985e-6, 1.248e-3
-1.325, 3.169e-6, 1.248e-3
-1.335, 3.261e-6, 1.248e-3
-1.345, 3.322e-6, 1.248e-3
-1.355, 3.600e-6, 1.248e-3
-1.365, 3.846e-6, 1.248e-3
-1.375, 4.092e-6, 1.248e-3
-1.385, 4.431e-6, 1.249e-3
-1.395, 4.923e-6, 1.249e-3
-1.405, 5.416e-6, 1.249e-3
-1.415, 5.970e-6, 1.249e-3
-1.425, 6.709e-6, 1.249e-3
-1.435, 7.601e-6, 1.249e-3
-1.445, 8.618e-6, 1.249e-3
-1.455, 9.880e-6, 1.250e-3
-1.465, 1.114e-5, 1.250e-3
-1.475, 1.280e-5, 1.250e-3
-1.485, 1.462e-5, 1.250e-3
-1.495, 1.671e-5, 1.251e-3
-1.505, 1.915e-5, 1.251e-3
-1.515, 2.189e-5, 1.251e-3
-1.525, 2.499e-5, 1.252e-3
-1.535, 2.863e-5, 1.253e-3
-1.545, 3.272e-5, 1.253e-3
-1.555, 3.743e-5, 1.254e-3
-1.565, 4.276e-5, 1.255e-3
-1.575, 4.891e-5, 1.256e-3
-1.585, 5.587e-5, 1.257e-3
-1.595, 6.372e-5, 1.258e-3
-1.595, 6.206e-5, 1.259e-3
-1.585, 5.288e-5, 1.260e-3
-1.575, 4.516e-5, 1.261e-3
-1.565, 3.857e-5, 1.262e-3
-1.555, 3.303e-5, 1.263e-3
-1.545, 2.807e-5, 1.263e-3
-1.535, 2.401e-5, 1.264e-3
-1.525, 2.038e-5, 1.264e-3
-1.515, 1.733e-5, 1.265e-3
-1.505, 1.471e-5, 1.265e-3
-1.495, 1.250e-5, 1.265e-3
-1.485, 1.053e-5, 1.265e-3
-1.475, 8.863e-6, 1.266e-3
-1.465, 7.478e-6, 1.266e-3
-1.455, 6.217e-6, 1.266e-3
-1.445, 5.077e-6, 1.266e-3
-1.435, 4.185e-6, 1.266e-3
-1.425, 3.415e-6, 1.266e-3
-1.415, 2.738e-6, 1.266e-3
-1.405, 2.215e-6, 1.266e-3
-1.395, 1.691e-6, 1.266e-3
-1.385, 1.321e-6, 1.266e-3
-1.375, 1.014e-6, 1.266e-3
-1.365, 7.058e-7, 1.266e-3
-1.355, 4.906e-7, 1.266e-3
-1.345, 2.441e-7, 1.266e-3
-1.335, 1.515e-7, 1.266e-3
-1.325, -6.378e-8, 1.266e-3
-1.315, -1.251e-7, 1.266e-3
-1.305, -1.251e-7, 1.266e-3
-1.295, -3.403e-7, 1.266e-3
-1.285, -4.329e-7, 1.266e-3
-1.275, -4.329e-7, 1.266e-3
-1.265, -4.329e-7, 1.266e-3
-1.255, -4.329e-7, 1.266e-3
-1.245, -4.329e-7, 1.266e-3
-1.235, -5.869e-7, 1.266e-3
-1.225, -6.482e-7, 1.266e-3
-1.215, -7.095e-7, 1.266e-3
-1.205, -7.095e-7, 1.266e-3
-1.195, -7.408e-7, 1.266e-3
-1.185, -7.408e-7, 1.266e-3
-1.175, -7.408e-7, 1.266e-3
-1.165, -7.408e-7, 1.266e-3
-1.155, -7.408e-7, 1.266e-3
-1.145, -8.021e-7, 1.266e-3
-1.135, -7.408e-7, 1.266e-3
-1.125, -8.334e-7, 1.266e-3
-1.115, -8.947e-7, 1.266e-3
-1.105, -8.021e-7, 1.266e-3
-1.095, -8.634e-7, 1.266e-3
-1.085, -8.634e-7, 1.266e-3
-1.075, -8.947e-7, 1.266e-3
-1.065, -8.947e-7, 1.266e-3
-1.055, -9.560e-7, 1.266e-3
-1.045, -8.634e-7, 1.266e-3
-1.035, -9.260e-7, 1.266e-3
-1.025, -9.260e-7, 1.266e-3
-1.015, -9.260e-7, 1.266e-3
-1.005, -8.947e-7, 1.266e-3
-0.995, -9.873e-7, 1.266e-3
-0.985, -9.560e-7, 1.266e-3
-0.975, -1.017e-6, 1.266e-3
-0.965, -9.873e-7, 1.266e-3
-0.955, -1.017e-6, 1.266e-3
-0.945, -1.017e-6, 1.266e-3
-0.935, -1.049e-6, 1.266e-3
-0.925, -9.873e-7, 1.266e-3
-0.915, -1.017e-6, 1.266e-3
-0.905, -1.049e-6, 1.266e-3
-0.895, -1.017e-6, 1.266e-3
-0.885, -1.049e-6, 1.266e-3
-0.875, -1.049e-6, 1.266e-3
-0.865, -1.049e-6, 1.266e-3
-0.855, -1.049e-6, 1.266e-3
-0.845, -1.049e-6, 1.265e-3
-0.835, -1.049e-6, 1.265e-3
-0.825, -1.049e-6, 1.265e-3
-0.815, -1.080e-6, 1.265e-3
-0.805, -1.049e-6, 1.265e-3
-0.795, -1.141e-6, 1.265e-3
-0.785, -1.049e-6, 1.265e-3
-0.775, -1.141e-6, 1.265e-3
-0.765, -1.171e-6, 1.265e-3
-0.755, -1.171e-6, 1.265e-3
-0.745, -1.264e-6, 1.265e-3
-0.735, -1.295e-6, 1.265e-3
-0.725, -1.356e-6, 1.265e-3
-0.715, -1.325e-6, 1.265e-3
-0.705, -1.325e-6, 1.265e-3
-0.695, -1.356e-6, 1.265e-3
-0.685, -1.356e-6, 1.265e-3
-0.675, -1.356e-6, 1.265e-3
-0.665, -1.356e-6, 1.265e-3
-0.655, -1.388e-6, 1.265e-3
-0.645, -1.479e-6, 1.265e-3
-0.635, -1.418e-6, 1.265e-3
-0.625, -1.542e-6, 1.265e-3
-0.615, -1.664e-6, 1.265e-3
-0.605, -1.633e-6, 1.265e-3
-0.595, -1.664e-6, 1.265e-3
-0.585, -1.664e-6, 1.265e-3
-0.575, -1.664e-6, 1.265e-3
-0.565, -1.787e-6, 1.265e-3
-0.555, -1.880e-6, 1.265e-3
-0.545, -1.911e-6, 1.265e-3
-0.535, -1.972e-6, 1.265e-3
-0.525, -1.972e-6, 1.265e-3
-0.515, -2.126e-6, 1.265e-3
-0.505, -2.219e-6, 1.264e-3
-0.495, -2.280e-6, 1.264e-3
-0.485, -2.280e-6, 1.264e-3
-0.475, -2.280e-6, 1.264e-3
-0.465, -2.434e-6, 1.264e-3
-0.455, -2.526e-6, 1.264e-3
-0.445, -2.588e-6, 1.264e-3
-0.435, -2.588e-6, 1.264e-3
-0.425, -2.619e-6, 1.264e-3
-0.415, -2.773e-6, 1.264e-3
-0.405, -2.896e-6, 1.264e-3
-0.395, -2.896e-6, 1.264e-3
-0.385, -2.896e-6, 1.264e-3
-0.375, -2.957e-6, 1.264e-3
-0.365, -3.081e-6, 1.264e-3
-0.355, -3.172e-6, 1.264e-3
-0.345, -3.172e-6, 1.264e-3
-0.335, -3.203e-6, 1.264e-3
-0.325, -3.235e-6, 1.263e-3
-0.315, -3.296e-6, 1.263e-3
-0.305, -3.389e-6, 1.263e-3
-0.305, 1.537e-6, 1.263e-3
-0.315, 2.399e-6, 1.263e-3
-0.325, 2.614e-6, 1.263e-3
-0.335, 2.677e-6, 1.264e-3
-0.345, 2.738e-6, 1.264e-3
-0.355, 2.768e-6, 1.264e-3
-0.365, 2.922e-6, 1.264e-3
-0.375, 2.892e-6, 1.264e-3
-0.385, 2.953e-6, 1.264e-3
-0.395, 2.922e-6, 1.264e-3
-0.405, 2.922e-6, 1.264e-3
-0.415, 2.922e-6, 1.264e-3
-0.425, 2.953e-6, 1.264e-3
-0.435, 2.861e-6, 1.264e-3
-0.445, 2.738e-6, 1.264e-3
-0.455, 2.677e-6, 1.264e-3
-0.465, 2.707e-6, 1.264e-3
-0.475, 2.645e-6, 1.264e-3
-0.485, 2.645e-6, 1.264e-3
-0.495, 2.645e-6, 1.264e-3
-0.505, 2.553e-6, 1.264e-3
-0.515, 2.430e-6, 1.265e-3
-0.525, 2.369e-6, 1.265e-3
-0.535, 2.338e-6, 1.265e-3
-0.545, 2.338e-6, 1.265e-3
-0.555, 2.306e-6, 1.265e-3
-0.565, 2.245e-6, 1.265e-3
-0.575, 2.091e-6, 1.265e-3
-0.585, 2.061e-6, 1.265e-3
-0.595, 2.030e-6, 1.265e-3
-0.605, 2.030e-6, 1.265e-3
-0.615, 2.030e-6, 1.265e-3
-0.625, 2.030e-6, 1.265e-3
-0.635, 2.030e-6, 1.265e-3
-0.645, 2.030e-6, 1.265e-3
-0.655, 2.061e-6, 1.265e-3
-0.665, 2.030e-6, 1.265e-3
-0.675, 2.030e-6, 1.265e-3
-0.685, 2.030e-6, 1.265e-3
-0.695, 1.998e-6, 1.265e-3
-0.705, 1.907e-6, 1.265e-3
-0.715, 1.815e-6, 1.265e-3
-0.725, 1.722e-6, 1.265e-3
-0.735, 1.722e-6, 1.265e-3
-0.745, 1.722e-6, 1.265e-3
-0.755, 1.722e-6, 1.266e-3
-0.765, 1.661e-6, 1.266e-3
-0.775, 1.722e-6, 1.266e-3
-0.785, 1.722e-6, 1.266e-3
-0.795, 1.661e-6, 1.266e-3
-0.805, 1.722e-6, 1.266e-3
-0.815, 1.722e-6, 1.266e-3
-0.825, 1.722e-6, 1.266e-3
-0.835, 1.722e-6, 1.266e-3
-0.845, 1.722e-6, 1.266e-3
-0.855, 1.722e-6, 1.266e-3
-0.865, 1.722e-6, 1.266e-3
-0.875, 1.753e-6, 1.266e-3
-0.885, 1.783e-6, 1.266e-3
-0.895, 1.783e-6, 1.266e-3
-0.905, 1.815e-6, 1.266e-3
-0.915, 1.845e-6, 1.266e-3
-0.925, 1.907e-6, 1.266e-3
-0.935, 1.845e-6, 1.266e-3
-0.945, 1.907e-6, 1.266e-3
-0.955, 1.937e-6, 1.266e-3
-0.965, 1.937e-6, 1.266e-3
-0.975, 1.998e-6, 1.266e-3
-0.985, 2.030e-6, 1.266e-3
-0.995, 2.030e-6, 1.266e-3
-1.005, 2.030e-6, 1.266e-3
-1.015, 2.030e-6, 1.266e-3
-1.025, 2.030e-6, 1.267e-3
-1.035, 2.030e-6, 1.267e-3
-1.045, 2.152e-6, 1.267e-3
-1.055, 2.215e-6, 1.267e-3
-1.065, 2.215e-6, 1.267e-3
-1.075, 2.338e-6, 1.267e-3
-1.085, 2.338e-6, 1.267e-3
-1.095, 2.492e-6, 1.267e-3
-1.105, 2.645e-6, 1.267e-3
-1.115, 2.677e-6, 1.267e-3
-1.125, 2.861e-6, 1.267e-3
-1.135, 2.953e-6, 1.267e-3
-1.145, 2.953e-6, 1.267e-3
-1.155, 2.985e-6, 1.267e-3
-1.165, 2.985e-6, 1.267e-3
-1.175, 2.985e-6, 1.267e-3
-1.185, 2.985e-6, 1.267e-3
-1.195, 2.953e-6, 1.267e-3
-1.205, 2.953e-6, 1.267e-3
-1.215, 2.831e-6, 1.268e-3
-1.225, 2.799e-6, 1.268e-3
-1.235, 2.861e-6, 1.268e-3
-1.245, 2.831e-6, 1.268e-3
-1.255, 2.892e-6, 1.268e-3
-1.265, 2.831e-6, 1.268e-3
-1.275, 2.922e-6, 1.268e-3
-1.285, 2.953e-6, 1.268e-3
-1.295, 2.953e-6, 1.268e-3
-1.305, 2.953e-6, 1.268e-3
-1.315, 2.985e-6, 1.268e-3
-1.325, 3.138e-6, 1.268e-3
-1.335, 3.261e-6, 1.268e-3
-1.345, 3.354e-6, 1.268e-3
-1.355, 3.569e-6, 1.268e-3
-1.365, 3.784e-6, 1.268e-3
-1.375, 4.062e-6, 1.269e-3
-1.385, 4.461e-6, 1.269e-3
-1.395, 4.862e-6, 1.269e-3
-1.405, 5.385e-6, 1.269e-3
-1.415, 6.000e-6, 1.269e-3
-1.425, 6.740e-6, 1.269e-3
-1.435, 7.601e-6, 1.269e-3
-1.445, 8.648e-6, 1.269e-3
-1.455, 9.818e-6, 1.270e-3
-1.465, 1.111e-5, 1.270e-3
-1.475, 1.274e-5, 1.270e-3
-1.485, 1.459e-5, 1.270e-3
-1.495, 1.662e-5, 1.271e-3
-1.505, 1.908e-5, 1.271e-3
-1.515, 2.189e-5, 1.272e-3
-1.525, 2.496e-5, 1.272e-3
-1.535, 2.860e-5, 1.273e-3
-1.545, 3.272e-5, 1.273e-3
-1.555, 3.737e-5, 1.274e-3
-1.565, 4.269e-5, 1.275e-3
-1.575, 4.882e-5, 1.276e-3
-1.585, 5.575e-5, 1.277e-3
-1.595, 6.363e-5, 1.278e-3
-1.595, 6.193e-5, 1.279e-3
-1.585, 5.273e-5, 1.280e-3
-1.575, 4.510e-5, 1.281e-3
-1.565, 3.842e-5, 1.282e-3
-1.555, 3.287e-5, 1.283e-3
-1.545, 2.804e-5, 1.283e-3
-1.535, 2.398e-5, 1.284e-3
-1.525, 2.038e-5, 1.284e-3
-1.515, 1.736e-5, 1.285e-3
-1.505, 1.471e-5, 1.285e-3
-1.495, 1.250e-5, 1.285e-3
-1.485, 1.053e-5, 1.285e-3
-1.475, 8.802e-6, 1.286e-3
-1.465, 7.417e-6, 1.286e-3
-1.455, 6.186e-6, 1.286e-3
-1.445, 5.108e-6, 1.286e-3
-1.435, 4.185e-6, 1.286e-3
-1.425, 3.446e-6, 1.286e-3
-1.415, 2.738e-6, 1.286e-3
-1.405, 2.215e-6, 1.286e-3
-1.395, 1.753e-6, 1.286e-3
-1.385, 1.260e-6, 1.286e-3
-1.375, 9.836e-7, 1.286e-3
-1.365, 6.758e-7, 1.286e-3
-1.355, 4.593e-7, 1.286e-3
-1.345, 2.441e-7, 1.286e-3
-1.335, 1.515e-7, 1.286e-3
-1.325, 2.881e-8, 1.286e-3
-1.315, -1.251e-7, 1.286e-3
-1.305, -1.864e-7, 1.286e-3
-1.295, -4.017e-7, 1.286e-3
-1.285, -4.017e-7, 1.286e-3
-1.275, -4.329e-7, 1.286e-3
-1.265, -4.329e-7, 1.286e-3
-1.255, -4.329e-7, 1.286e-3
-1.245, -4.329e-7, 1.286e-3
-1.235, -5.255e-7, 1.286e-3
-1.225, -5.869e-7, 1.286e-3
-1.215, -6.482e-7, 1.286e-3
-1.205, -6.482e-7, 1.286e-3
-1.195, -7.408e-7, 1.286e-3
-1.185, -7.408e-7, 1.286e-3
-1.175, -7.408e-7, 1.286e-3
-1.165, -7.720e-7, 1.286e-3
-1.155, -7.720e-7, 1.286e-3
-1.145, -7.720e-7, 1.286e-3
-1.135, -8.021e-7, 1.286e-3
-1.125, -7.408e-7, 1.286e-3
-1.115, -7.720e-7, 1.286e-3
-1.105, -8.334e-7, 1.286e-3
-1.095, -7.720e-7, 1.286e-3
-1.085, -8.334e-7, 1.286e-3
-1.075, -8.634e-7, 1.286e-3
-1.065, -8.634e-7, 1.286e-3
-1.055, -9.260e-7, 1.286e-3
-1.045, -8.947e-7, 1.286e-3
-1.035, -9.873e-7, 1.286e-3
-1.025, -9.873e-7, 1.286e-3
-1.015, -9.560e-7, 1.286e-3
-1.005, -1.049e-6, 1.286e-3
-0.995, -9.873e-7, 1.286e-3
-0.985, -9.260e-7, 1.286e-3
-0.975, -1.017e-6, 1.286e-3
-0.965, -9.873e-7, 1.286e-3
-0.955, -1.017e-6, 1.286e-3
-0.945, -9.873e-7, 1.286e-3
-0.935, -1.017e-6, 1.286e-3
-0.925, -1.017e-6, 1.286e-3
-0.915, -1.049e-6, 1.286e-3
-0.905, -1.049e-6, 1.286e-3
-0.895, -1.049e-6, 1.286e-3
-0.885, -1.049e-6, 1.286e-3
-0.875, -1.049e-6, 1.286e-3
-0.865, -1.049e-6, 1.286e-3
-0.855, -1.049e-6, 1.286e-3
-0.845, -1.080e-6, 1.286e-3
-0.835, -1.049e-6, 1.285e-3
-0.825, -1.080e-6, 1.285e-3
-0.815, -1.080e-6, 1.285e-3
-0.805, -1.049e-6, 1.285e-3
-0.795, -1.049e-6, 1.285e-3
-0.785, -1.110e-6, 1.285e-3
-0.775, -1.171e-6, 1.285e-3
-0.765, -1.203e-6, 1.285e-3
-0.755, -1.141e-6, 1.285e-3
-0.745, -1.234e-6, 1.285e-3
-0.735, -1.264e-6, 1.285e-3
-0.725, -1.234e-6, 1.285e-3
-0.715, -1.356e-6, 1.285e-3
-0.705, -1.325e-6, 1.285e-3
-0.695, -1.356e-6, 1.285e-3
-0.685, -1.356e-6, 1.285e-3
-0.675, -1.356e-6, 1.285e-3
-0.665, -1.388e-6, 1.285e-3
-0.655, -1.388e-6, 1.285e-3
-0.645, -1.388e-6, 1.285e-3
-0.635, -1.510e-6, 1.285e-3
-0.625, -1.572e-6, 1.285e-3
-0.615, -1.633e-6, 1.285e-3
-0.605, -1.664e-6, 1.285e-3
-0.595, -1.664e-6, 1.285e-3
-0.585, -1.664e-6, 1.285e-3
-0.575, -1.664e-6, 1.285e-3
-0.565, -1.696e-6, 1.285e-3
-0.555, -1.849e-6, 1.285e-3
-0.545, -1.972e-6, 1.285e-3
-0.535, -1.972e-6, 1.285e-3
-0.525, -1.972e-6, 1.285e-3
-0.515, -2.157e-6, 1.285e-3
-0.505, -2.280e-6, 1.285e-3
-0.495, -2.280e-6, 1.284e-3
-0.485, -2.280e-6, 1.284e-3
-0.475, -2.280e-6, 1.284e-3
-0.465, -2.434e-6, 1.284e-3
-0.455, -2.465e-6, 1.284e-3
-0.445, -2.557e-6, 1.284e-3
-0.435, -2.619e-6, 1.284e-3
-0.425, -2.680e-6, 1.284e-3
-0.415, -2.834e-6, 1.284e-3
-0.405, -2.896e-6, 1.284e-3
-0.395, -2.896e-6, 1.284e-3
-0.385, -2.896e-6, 1.284e-3
-0.375, -2.896e-6, 1.284e-3
-0.365, -3.081e-6, 1.284e-3
-0.355, -3.172e-6, 1.284e-3
-0.345, -3.203e-6, 1.284e-3
-0.335, -3.203e-6, 1.284e-3
-0.325, -3.203e-6, 1.284e-3
-0.315, -3.296e-6, 1.283e-3
-0.305, -3.419e-6, 1.283e-3
-0.305, 1.475e-6, 1.283e-3
-0.315, 2.399e-6, 1.283e-3
-0.325, 2.584e-6, 1.284e-3
-0.335, 2.645e-6, 1.284e-3
-0.345, 2.645e-6, 1.284e-3
-0.355, 2.831e-6, 1.284e-3
-0.365, 2.831e-6, 1.284e-3
-0.375, 2.922e-6, 1.284e-3
-0.385, 2.953e-6, 1.284e-3
-0.395, 2.953e-6, 1.284e-3
-0.405, 2.953e-6, 1.284e-3
-0.415, 2.953e-6, 1.284e-3
-0.425, 2.953e-6, 1.284e-3
-0.435, 2.799e-6, 1.284e-3
-0.445, 2.831e-6, 1.284e-3
-0.455, 2.677e-6, 1.284e-3
-0.465, 2.645e-6, 1.284e-3
-0.475, 2.677e-6, 1.284e-3
-0.485, 2.645e-6, 1.284e-3
-0.495, 2.645e-6, 1.284e-3
-0.505, 2.614e-6, 1.285e-3
-0.515, 2.460e-6, 1.285e-3
-0.525, 2.369e-6, 1.285e-3
-0.535, 2.338e-6, 1.285e-3
-0.545, 2.338e-6, 1.285e-3
-0.555, 2.306e-6, 1.285e-3
-0.565, 2.152e-6, 1.285e-3
-0.575, 2.061e-6, 1.285e-3
-0.585, 2.030e-6, 1.285e-3
-0.595, 2.030e-6, 1.285e-3
-0.605, 2.030e-6, 1.285e-3
-0.615, 2.030e-6, 1.285e-3
-0.625, 2.030e-6, 1.285e-3
-0.635, 2.030e-6, 1.285e-3
-0.645, 2.030e-6, 1.285e-3
-0.655, 2.030e-6, 1.285e-3
-0.665, 2.030e-6, 1.285e-3
-0.675, 2.030e-6, 1.285e-3
-0.685, 2.030e-6, 1.285e-3
-0.695, 2.030e-6, 1.285e-3
-0.705, 2.030e-6, 1.285e-3
-0.715, 1.845e-6, 1.285e-3
-0.725, 1.722e-6, 1.285e-3
-0.735, 1.722e-6, 1.285e-3
-0.745, 1.722e-6, 1.286e-3
-0.755, 1.722e-6, 1.286e-3
-0.765, 1.722e-6, 1.286e-3
-0.775, 1.722e-6, 1.286e-3
-0.785, 1.722e-6, 1.286e-3
-0.795, 1.691e-6, 1.286e-3
-0.805, 1.722e-6, 1.286e-3
-0.815, 1.722e-6, 1.286e-3
-0.825, 1.722e-6, 1.286e-3
-0.835, 1.722e-6, 1.286e-3
-0.845, 1.753e-6, 1.286e-3
-0.855, 1.753e-6, 1.286e-3
-0.865, 1.722e-6, 1.286e-3
-0.875, 1.722e-6, 1.286e-3
-0.885, 1.815e-6, 1.286e-3
-0.895, 1.815e-6, 1.286e-3
-0.905, 1.845e-6, 1.286e-3
-0.915, 1.753e-6, 1.286e-3
-0.925, 1.783e-6, 1.286e-3
-0.935, 1.845e-6, 1.286e-3
-0.945, 1.845e-6, 1.286e-3
-0.955, 1.907e-6, 1.286e-3
-0.965, 1.937e-6, 1.286e-3
-0.975, 1.998e-6, 1.286e-3
-0.985, 2.030e-6, 1.286e-3
-0.995, 2.030e-6, 1.286e-3
-1.005, 2.030e-6, 1.286e-3
-1.015, 2.030e-6, 1.286e-3
-1.025, 2.030e-6, 1.287e-3
-1.035, 2.061e-6, 1.287e-3
-1.045, 2.122e-6, 1.287e-3
-1.055, 2.184e-6, 1.287e-3
-1.065, 2.276e-6, 1.287e-3
-1.075, 2.338e-6, 1.287e-3
-1.085, 2.338e-6, 1.287e-3
-1.095, 2.430e-6, 1.287e-3
-1.105, 2.614e-6, 1.287e-3
-1.115, 2.707e-6, 1.287e-3
-1.125, 2.861e-6, 1.287e-3
-1.135, 2.953e-6, 1.287e-3
-1.145, 2.953e-6, 1.287e-3
-1.155, 2.953e-6, 1.287e-3
-1.165, 2.953e-6, 1.287e-3
-1.175, 2.985e-6, 1.287e-3
-1.185, 2.953e-6, 1.287e-3
-1.195, 2.953e-6, 1.287e-3
-1.205, 2.892e-6, 1.287e-3
-1.215, 2.861e-6, 1.288e-3
-1.225, 2.738e-6, 1.288e-3
-1.235, 2.768e-6, 1.288e-3
-1.245, 2.831e-6, 1.288e-3
-1.255, 2.831e-6, 1.288e-3
-1.265, 2.861e-6, 1.288e-3
-1.275, 2.922e-6, 1.288e-3
-1.285, 2.953e-6, 1.288e-3
-1.295, 2.953e-6, 1.288e-3
-1.305, 2.985e-6, 1.288e-3
-1.315, 2.985e-6, 1.288e-3
-1.325, 3.138e-6, 1.288e-3
-1.335, 3.261e-6, 1.288e-3
-1.345, 3.384e-6, 1.288e-3
-1.355, 3.630e-6, 1.288e-3
-1.365, 3.784e-6, 1.288e-3
-1.375, 4.062e-6, 1.289e-3
-1.385, 4.400e-6, 1.289e-3
-1.395, 4.862e-6, 1.289e-3
-1.405, 5.385e-6, 1.289e-3
-1.415, 6.000e-6, 1.289e-3
-1.425, 6.678e-6, 1.289e-3
-1.435, 7.571e-6, 1.289e-3
-1.445, 8.587e-6, 1.289e-3
-1.455, 9.756e-6, 1.290e-3
-1.465, 1.111e-5, 1.290e-3
-1.475, 1.271e-5, 1.290e-3
-1.485, 1.456e-5, 1.290e-3
-1.495, 1.665e-5, 1.291e-3
-1.505, 1.905e-5, 1.291e-3
-1.515, 2.189e-5, 1.292e-3
-1.525, 2.493e-5, 1.292e-3
-1.535, 2.850e-5, 1.293e-3
-1.545, 3.257e-5, 1.293e-3
-1.555, 3.728e-5, 1.294e-3
-1.565, 4.260e-5, 1.295e-3
-1.575, 4.873e-5, 1.296e-3
-1.585, 5.559e-5, 1.297e-3
-1.595, 6.354e-5, 1.298e-3
-1.595, 6.187e-5, 1.299e-3
-1.585, 5.261e-5, 1.300e-3
-1.575, 4.497e-5, 1.301e-3
-1.565, 3.842e-5, 1.302e-3
-1.555, 3.284e-5, 1.303e-3
-1.545, 2.804e-5, 1.303e-3
-1.535, 2.392e-5, 1.304e-3
-1.525, 2.035e-5, 1.304e-3
-1.515, 1.733e-5, 1.305e-3
-1.505, 1.471e-5, 1.305e-3
-1.495, 1.250e-5, 1.305e-3
-1.485, 1.043e-5, 1.305e-3
-1.475, 8.802e-6, 1.306e-3
-1.465, 7.417e-6, 1.306e-3
-1.455, 6.186e-6, 1.306e-3
-1.445, 5.077e-6, 1.306e-3
-1.435, 4.153e-6, 1.306e-3
-1.425, 3.354e-6, 1.306e-3
-1.415, 2.738e-6, 1.306e-3
-1.405, 2.184e-6, 1.306e-3
-1.395, 1.753e-6, 1.306e-3
-1.385, 1.321e-6, 1.306e-3
-1.375, 9.836e-7, 1.306e-3
-1.365, 7.371e-7, 1.306e-3
-1.355, 4.906e-7, 1.306e-3
-1.345, 2.441e-7, 1.306e-3
-1.335, 1.515e-7, 1.306e-3
-1.325, -6.378e-8, 1.306e-3
-1.315, -1.251e-7, 1.306e-3
-1.305, -1.564e-7, 1.306e-3
-1.295, -3.103e-7, 1.306e-3
-1.285, -3.716e-7, 1.306e-3
-1.275, -4.329e-7, 1.306e-3
-1.265, -4.329e-7, 1.306e-3
-1.255, -4.329e-7, 1.306e-3
-1.245, -4.642e-7, 1.306e-3
-1.235, -5.255e-7, 1.306e-3
-1.225, -6.181e-7, 1.306e-3
-1.215, -6.181e-7, 1.306e-3
-1.205, -7.408e-7, 1.306e-3
-1.195, -7.408e-7, 1.306e-3
-1.185, -7.408e-7, 1.306e-3
-1.175, -7.408e-7, 1.306e-3
-1.165, -7.408e-7, 1.306e-3
-1.155, -7.720e-7, 1.306e-3
-1.145, -8.021e-7, 1.306e-3
-1.135, -8.021e-7, 1.306e-3
-1.125, -7.720e-7, 1.306e-3
-1.115, -7.720e-7, 1.306e-3
-1.105, -8.021e-7, 1.306e-3
-1.095, -8.021e-7, 1.306e-3
-1.085, -8.947e-7, 1.306e-3
-1.075, -9.260e-7, 1.306e-3
-1.065, -8.634e-7, 1.306e-3
-1.055, -9.260e-7, 1.306e-3
-1.045, -9.260e-7, 1.306e-3
-1.035, -9.260e-7, 1.306e-3
-1.025, -8.947e-7, 1.306e-3
-1.015, -9.260e-7, 1.306e-3
-1.005, -1.049e-6, 1.306e-3
-0.995, -9.873e-7, 1.306e-3
-0.985, -1.017e-6, 1.306e-3
-0.975, -1.017e-6, 1.306e-3
-0.965, -1.017e-6, 1.306e-3
-0.955, -1.049e-6, 1.306e-3
-0.945, -1.049e-6, 1.306e-3
-0.935, -9.560e-7, 1.306e-3
-0.925, -1.017e-6, 1.306e-3
-0.915, -1.017e-6, 1.306e-3
-0.905, -1.049e-6, 1.306e-3
-0.895, -1.049e-6, 1.306e-3
-0.885, -1.049e-6, 1.306e-3
-0.875, -1.049e-6, 1.306e-3
-0.865, -1.049e-6, 1.306e-3
-0.855, -1.049e-6, 1.306e-3
-0.845, -1.049e-6, 1.305e-3
-0.835, -1.049e-6, 1.305e-3
-0.825, -1.080e-6, 1.305e-3
-0.815, -1.049e-6, 1.305e-3
-0.805, -1.049e-6, 1.305e-3
-0.795, -1.171e-6, 1.305e-3
-0.785, -1.080e-6, 1.305e-3
-0.775, -1.110e-6, 1.305e-3
-0.765, -1.171e-6, 1.305e-3
-0.755, -1.203e-6, 1.305e-3
-0.745, -1.203e-6, 1.305e-3
-0.735, -1.295e-6, 1.305e-3
-0.725, -1.295e-6, 1.305e-3
-0.715, -1.264e-6, 1.305e-3
-0.705, -1.325e-6, 1.305e-3
-0.695, -1.356e-6, 1.305e-3
-0.685, -1.356e-6, 1.305e-3
-0.675, -1.356e-6, 1.305e-3
-0.665, -1.356e-6, 1.305e-3
-0.655, -1.356e-6, 1.305e-3
-0.645, -1.356e-6, 1.305e-3
-0.635, -1.479e-6, 1.305e-3
-0.625, -1.510e-6, 1.305e-3
-0.615, -1.633e-6, 1.305e-3
-0.605, -1.664e-6, 1.305e-3
-0.595, -1.664e-6, 1.305e-3
-0.585, -1.664e-6, 1.305e-3
-0.575, -1.664e-6, 1.305e-3
-0.565, -1.726e-6, 1.305e-3
-0.555, -1.911e-6, 1.305e-3
-0.545, -1.941e-6, 1.305e-3
-0.535, -1.972e-6, 1.305e-3
-0.525, -1.972e-6, 1.305e-3
-0.515, -2.126e-6, 1.305e-3
-0.505, -2.249e-6, 1.305e-3
-0.495, -2.280e-6, 1.304e-3
-0.485, -2.280e-6, 1.304e-3
-0.475, -2.341e-6, 1.304e-3
-0.465, -2.434e-6, 1.304e-3
-0.455, -2.557e-6, 1.304e-3
-0.445, -2.557e-6, 1.304e-3
-0.435, -2.588e-6, 1.304e-3
-0.425, -2.619e-6, 1.304e-3
-0.415, -2.834e-6, 1.304e-3
-0.405, -2.896e-6, 1.304e-3
-0.395, -2.896e-6, 1.304e-3
-0.385, -2.896e-6, 1.304e-3
-0.375, -2.927e-6, 1.304e-3
-0.365, -3.018e-6, 1.304e-3
-0.355, -3.142e-6, 1.304e-3
-0.345, -3.203e-6, 1.304e-3
-0.335, -3.203e-6, 1.304e-3
-0.325, -3.203e-6, 1.304e-3
-0.315, -3.357e-6, 1.303e-3
-0.305, -3.419e-6, 1.303e-3
-0.305, 1.537e-6, 1.303e-3
-0.315, 2.399e-6, 1.303e-3
-0.325, 2.584e-6, 1.304e-3
-0.335, 2.645e-6, 1.304e-3
-0.345, 2.677e-6, 1.304e-3
-0.355, 2.707e-6, 1.304e-3
-0.365, 2.831e-6, 1.304e-3
-0.375, 2.922e-6, 1.304e-3
-0.385, 2.922e-6, 1.304e-3
-0.395, 2.922e-6, 1.304e-3
-0.405, 2.953e-6, 1.304e-3
-0.415, 2.922e-6, 1.304e-3
-0.425, 2.892e-6, 1.304e-3
-0.435, 2.831e-6, 1.304e-3
-0.445, 2.707e-6, 1.304e-3
-0.455, 2.738e-6, 1.304e-3
-0.465, 2.677e-6, 1.304e-3
-0.475, 2.645e-6, 1.304e-3
-0.485, 2.645e-6, 1.304e-3
-0.495, 2.645e-6, 1.304e-3
-0.505, 2.645e-6, 1.304e-3
-0.515, 2.460e-6, 1.305e-3
-0.525, 2.369e-6, 1.305e-3
-0.535, 2.338e-6, 1.305e-3
-0.545, 2.338e-6, 1.305e-3
-0.555, 2.276e-6, 1.305e-3
-0.565, 2.215e-6, 1.305e-3
-0.575, 2.061e-6, 1.305e-3
-0.585, 2.061e-6, 1.305e-3
-0.595, 2.030e-6, 1.305e-3
-0.605, 2.030e-6, 1.305e-3
-0.615, 2.030e-6, 1.305e-3
-0.625, 2.030e-6, 1.305e-3
-0.635, 2.061e-6, 1.305e-3
-0.645, 2.030e-6, 1.305e-3
-0.655, 2.030e-6, 1.305e-3
-0.665, 2.030e-6, 1.305e-3
-0.675, 2.030e-6, 1.305e-3
-0.685, 2.030e-6, 1.305e-3
-0.695, 2.030e-6, 1.305e-3
-0.705, 1.907e-6, 1.305e-3
-0.715, 1.845e-6, 1.305e-3
-0.725, 1.722e-6, 1.305e-3
-0.735, 1.722e-6, 1.305e-3
-0.745, 1.722e-6, 1.305e-3
-0.755, 1.722e-6, 1.306e-3
-0.765, 1.722e-6, 1.306e-3
-0.775, 1.722e-6, 1.306e-3
-0.785, 1.691e-6, 1.306e-3
-0.795, 1.691e-6, 1.306e-3
-0.805, 1.722e-6, 1.306e-3
-0.815, 1.722e-6, 1.306e-3
-0.825, 1.722e-6, 1.306e-3
-0.835, 1.722e-6, 1.306e-3
-0.845, 1.722e-6, 1.306e-3
-0.855, 1.722e-6, 1.306e-3
-0.865, 1.722e-6, 1.306e-3
-0.875, 1.722e-6, 1.306e-3
-0.885, 1.722e-6, 1.306e-3
-0.895, 1.753e-6, 1.306e-3
-0.905, 1.815e-6, 1.306e-3
-0.915, 1.783e-6, 1.306e-3
-0.925, 1.753e-6, 1.306e-3
-0.935, 1.783e-6, 1.306e-3
-0.945, 1.876e-6, 1.306e-3
-0.955, 1.937e-6, 1.306e-3
-0.965, 1.937e-6, 1.306e-3
-0.975, 1.998e-6, 1.306e-3
-0.985, 1.998e-6, 1.306e-3
-0.995, 2.030e-6, 1.306e-3
-1.005, 2.030e-6, 1.306e-3
-1.015, 2.030e-6, 1.306e-3
-1.025, 2.030e-6, 1.307e-3
-1.035, 2.030e-6, 1.307e-3
-1.045, 2.030e-6, 1.307e-3
-1.055, 2.091e-6, 1.307e-3
-1.065, 2.245e-6, 1.307e-3
-1.075, 2.338e-6, 1.307e-3
-1.085, 2.338e-6, 1.307e-3
-1.095, 2.399e-6, 1.307e-3
-1.105, 2.584e-6, 1.307e-3
-1.115, 2.677e-6, 1.307e-3
-1.125, 2.799e-6, 1.307e-3
-1.135, 2.922e-6, 1.307e-3
-1.145, 2.953e-6, 1.307e-3
-1.155, 2.985e-6, 1.307e-3
-1.165, 2.953e-6, 1.307e-3
-1.175, 2.953e-6, 1.307e-3
-1.185, 2.953e-6, 1.307e-3
-1.195, 2.953e-6, 1.307e-3
-1.205, 2.953e-6, 1.307e-3
-1.215, 2.831e-6, 1.308e-3
-1.225, 2.799e-6, 1.308e-3
-1.235, 2.831e-6, 1.308e-3
-1.245, 2.738e-6, 1.308e-3
-1.255, 2.707e-6, 1.308e-3
-1.265, 2.738e-6, 1.308e-3
-1.275, 2.831e-6, 1.308e-3
-1.285, 2.953e-6, 1.308e-3
-1.295, 2.953e-6, 1.308e-3
-1.305, 2.953e-6, 1.308e-3
-1.315, 3.015e-6, 1.308e-3
-1.325, 3.076e-6, 1.308e-3
-1.335, 3.261e-6, 1.308e-3
-1.345, 3.322e-6, 1.308e-3
-1.355, 3.538e-6, 1.308e-3
-1.365, 3.815e-6, 1.308e-3
-1.375, 4.062e-6, 1.308e-3
-1.385, 4.400e-6, 1.309e-3
-1.395, 4.862e-6, 1.309e-3
-1.405, 5.355e-6, 1.309e-3
-1.415, 6.000e-6, 1.309e-3
-1.425, 6.678e-6, 1.309e-3
-1.435, 7.540e-6, 1.309e-3
-1.445, 8.556e-6, 1.309e-3
-1.455, 9.756e-6, 1.310e-3
-1.465, 1.117e-5, 1.310e-3
-1.475, 1.268e-5, 1.310e-3
-1.485, 1.459e-5, 1.310e-3
-1.495, 1.665e-5, 1.311e-3
-1.505, 1.905e-5, 1.311e-3
-1.515, 2.179e-5, 1.311e-3
-1.525, 2.487e-5, 1.312e-3
-1.535, 2.847e-5, 1.313e-3
-1.545, 3.257e-5, 1.313e-3
-1.555, 3.718e-5, 1.314e-3
-1.565, 4.254e-5, 1.315e-3
-1.575, 4.857e-5, 1.316e-3
-1.585, 5.550e-5, 1.317e-3
-1.595, 6.335e-5, 1.318e-3
-1.595, 6.178e-5, 1.319e-3
-1.585, 5.261e-5, 1.320e-3
-1.575, 4.491e-5, 1.321e-3
-1.565, 3.835e-5, 1.322e-3
-1.555, 3.281e-5, 1.323e-3
-1.545, 2.798e-5, 1.323e-3
-1.535, 2.389e-5, 1.324e-3
-1.525, 2.035e-5, 1.324e-3
-1.515, 1.730e-5, 1.325e-3
-1.505, 1.468e-5, 1.325e-3
-1.495, 1.243e-5, 1.325e-3
-1.485, 1.046e-5, 1.325e-3
-1.475, 8.802e-6, 1.325e-3
-1.465, 7.417e-6, 1.326e-3
-1.455, 6.186e-6, 1.326e-3
-1.445, 5.108e-6, 1.326e-3
-1.435, 4.185e-6, 1.326e-3
-1.425, 3.384e-6, 1.326e-3
-1.415, 2.738e-6, 1.326e-3
-1.405, 2.184e-6, 1.326e-3
-1.395, 1.661e-6, 1.326e-3
-1.385, 1.291e-6, 1.326e-3
-1.375, 9.523e-7, 1.326e-3
-1.365, 6.758e-7, 1.326e-3
-1.355, 4.593e-7, 1.326e-3
-1.345, 2.753e-7, 1.326e-3
-1.335, 1.515e-7, 1.326e-3
-1.325, -2.451e-9, 1.326e-3
-1.315, -1.251e-7, 1.326e-3
-1.305, -1.251e-7, 1.326e-3
-1.295, -2.790e-7, 1.326e-3
-1.285, -4.329e-7, 1.326e-3
-1.275, -4.329e-7, 1.326e-3
-1.265, -4.329e-7, 1.326e-3
-1.255, -4.329e-7, 1.326e-3
-1.245, -4.642e-7, 1.326e-3
-1.235, -4.943e-7, 1.326e-3
-1.225, -6.181e-7, 1.326e-3
-1.215, -6.482e-7, 1.326e-3
-1.205, -7.095e-7, 1.326e-3
-1.195, -7.408e-7, 1.326e-3
-1.185, -7.408e-7, 1.326e-3
-1.175, -7.408e-7, 1.326e-3
-1.165, -7.408e-7, 1.326e-3
-1.155, -7.720e-7, 1.326e-3
-1.145, -7.408e-7, 1.326e-3
-1.135, -8.634e-7, 1.326e-3
-1.125, -8.021e-7, 1.326e-3
-1.115, -8.334e-7, 1.326e-3
-1.105, -7.408e-7, 1.326e-3
-1.095, -8.334e-7, 1.326e-3
-1.085, -7.720e-7, 1.326e-3
-1.075, -8.334e-7, 1.326e-3
-1.065, -8.334e-7, 1.326e-3
-1.055, -9.873e-7, 1.326e-3
-1.045, -9.260e-7, 1.326e-3
-1.035, -9.260e-7, 1.326e-3
-1.025, -1.017e-6, 1.326e-3
-1.015, -8.947e-7, 1.326e-3
-1.005, -9.873e-7, 1.326e-3
-0.995, -9.560e-7, 1.326e-3
-0.985, -9.873e-7, 1.326e-3
-0.975, -9.560e-7, 1.326e-3
-0.965, -9.873e-7, 1.326e-3
-0.955, -9.873e-7, 1.326e-3
-0.945, -1.017e-6, 1.326e-3
-0.935, -9.260e-7, 1.326e-3
-0.925, -1.017e-6, 1.326e-3
-0.915, -1.049e-6, 1.326e-3
-0.905, -1.049e-6, 1.326e-3
-0.895, -1.049e-6, 1.326e-3
-0.885, -1.049e-6, 1.326e-3
-0.875, -1.049e-6, 1.325e-3
-0.865, -1.049e-6, 1.325e-3
-0.855, -1.049e-6, 1.325e-3
-0.845, -1.049e-6, 1.325e-3
-0.835, -1.049e-6, 1.325e-3
-0.825, -1.049e-6, 1.325e-3
-0.815, -1.080e-6, 1.325e-3
-0.805, -1.049e-6, 1.325e-3
-0.795, -1.080e-6, 1.325e-3
-0.785, -1.080e-6, 1.325e-3
-0.775, -1.080e-6, 1.325e-3
-0.765, -1.141e-6, 1.325e-3
-0.755, -1.110e-6, 1.325e-3
-0.745, -1.171e-6, 1.325e-3
-0.735, -1.171e-6, 1.325e-3
-0.725, -1.171e-6, 1.325e-3
-0.715, -1.325e-6, 1.325e-3
-0.705, -1.356e-6, 1.325e-3
-0.695, -1.356e-6, 1.325e-3
-0.685, -1.356e-6, 1.325e-3
-0.675, -1.356e-6, 1.325e-3
-0.665, -1.356e-6, 1.325e-3
-0.655, -1.356e-6, 1.325e-3
-0.645, -1.418e-6, 1.325e-3
-0.635, -1.418e-6, 1.325e-3
-0.625, -1.572e-6, 1.325e-3
-0.615, -1.664e-6, 1.325e-3
-0.605, -1.664e-6, 1.325e-3
-0.595, -1.664e-6, 1.325e-3
-0.585, -1.664e-6, 1.325e-3
-0.575, -1.664e-6, 1.325e-3
-0.565, -1.757e-6, 1.325e-3
-0.555, -1.880e-6, 1.325e-3
-0.545, -1.972e-6, 1.325e-3
-0.535, -1.972e-6, 1.325e-3
-0.525, -2.003e-6, 1.325e-3
-0.515, -2.126e-6, 1.324e-3
-0.505, -2.219e-6, 1.324e-3
-0.495, -2.249e-6, 1.324e-3
-0.485, -2.280e-6, 1.324e-3
-0.475, -2.280e-6, 1.324e-3
-0.465, -2.434e-6, 1.324e-3
-0.455, -2.495e-6, 1.324e-3
-0.445, -2.588e-6, 1.324e-3
-0.435, -2.588e-6, 1.324e-3
-0.425, -2.619e-6, 1.324e-3
-0.415, -2.834e-6, 1.324e-3
-0.405, -2.864e-6, 1.324e-3
-0.395, -2.896e-6, 1.324e-3
-0.385, -2.896e-6, 1.324e-3
-0.375, -2.927e-6, 1.324e-3
-0.365, -3.081e-6, 1.324e-3
-0.355, -3.081e-6, 1.324e-3
-0.345, -3.203e-6, 1.324e-3
-0.335, -3.203e-6, 1.324e-3
-0.325, -3.203e-6, 1.323e-3
-0.315, -3.357e-6, 1.323e-3
-0.305, -3.419e-6, 1.323e-3
-0.305, 1.507e-6, 1.323e-3
-0.315, 2.399e-6, 1.323e-3
-0.325, 2.645e-6, 1.323e-3
-0.335, 2.645e-6, 1.324e-3
-0.345, 2.707e-6, 1.324e-3
-0.355, 2.768e-6, 1.324e-3
-0.365, 2.892e-6, 1.324e-3
-0.375, 2.953e-6, 1.324e-3
-0.385, 2.953e-6, 1.324e-3
-0.395, 2.922e-6, 1.324e-3
-0.405, 2.892e-6, 1.324e-3
-0.415, 2.953e-6, 1.324e-3
-0.425, 2.953e-6, 1.324e-3
-0.435, 2.799e-6, 1.324e-3
-0.445, 2.892e-6, 1.324e-3
-0.455, 2.677e-6, 1.324e-3
-0.465, 2.677e-6, 1.324e-3
-0.475, 2.677e-6, 1.324e-3
-0.485, 2.677e-6, 1.324e-3
-0.495, 2.645e-6, 1.324e-3
-0.505, 2.523e-6, 1.324e-3
-0.515, 2.553e-6, 1.325e-3
-0.525, 2.338e-6, 1.325e-3
-0.535, 2.338e-6, 1.325e-3
-0.545, 2.338e-6, 1.325e-3
-0.555, 2.184e-6, 1.325e-3
-0.565, 2.184e-6, 1.325e-3
-0.575, 2.030e-6, 1.325e-3
-0.585, 2.061e-6, 1.325e-3
-0.595, 2.030e-6, 1.325e-3
[truncated: 1,023,936 more chars]
