# Supplementary material for: Data-Driven Electrochemistry Reveals the Impact of Hydrophobicity on Aptamer Cross-Reactivity
Source: ACS Meas Sci Au. 2026 May 20;6(3):752–64. doi: 10.1021/acsmeasuresciau.6c00040 (PMC13281204; doi:10.1021/acsmeasuresciau.6c00040)
Supplement: Supplementary file 1 [file tg6c00040_si_001.zip › data/interferent study/logP validation/Trials_1_2_3/CV_100_mVs_lineolic acid_0.txt]

Nov. 4, 2025   11:24:38
Cyclic Voltammetry
File: c:\users\minteerlab\desktop\hardpotato\110425\cv_100_mvs_lineolic acid_0.bin
Data Source:  Experiment
Instrument Model:  CHI660E
Ref. Electrode: 
Header: CV
Note: 

Init E (V) = -0.1
High E (V) = -0.1
Low E (V) = -0.4
Final E (V) = -0.1
Init P/N = N
Scan Rate (V/s) = 0.1
Segment = 3
Sample Interval (V) = 0.001
Quiet Time (sec) = 2
Sensitivity (A/V) = 1e-6

Potential/V, Current/A, Charge/C

-0.100, 1.702e-9, 1.702e-11
-0.101, 6.097e-9, 7.799e-11
-0.102, 6.336e-9, 1.413e-10
-0.103, 6.808e-9, 2.094e-10
-0.104, 6.779e-9, 2.772e-10
-0.105, 6.620e-9, 3.434e-10
-0.106, 7.046e-9, 4.139e-10
-0.107, 6.639e-9, 4.803e-10
-0.108, 6.987e-9, 5.501e-10
-0.109, 6.967e-9, 6.198e-10
-0.110, 6.762e-9, 6.874e-10
-0.111, 7.221e-9, 7.596e-10
-0.112, 6.758e-9, 8.272e-10
-0.113, 7.109e-9, 8.983e-10
-0.114, 7.059e-9, 9.689e-10
-0.115, 6.843e-9, 1.037e-9
-0.116, 7.334e-9, 1.111e-9
-0.117, 6.879e-9, 1.179e-9
-0.118, 7.179e-9, 1.251e-9
-0.119, 7.160e-9, 1.323e-9
-0.120, 6.923e-9, 1.392e-9
-0.121, 7.399e-9, 1.466e-9
-0.122, 6.943e-9, 1.535e-9
-0.123, 7.227e-9, 1.608e-9
-0.124, 7.257e-9, 1.680e-9
-0.125, 6.975e-9, 1.750e-9
-0.126, 7.451e-9, 1.825e-9
-0.127, 7.013e-9, 1.895e-9
-0.128, 7.313e-9, 1.968e-9
-0.129, 7.319e-9, 2.041e-9
-0.130, 7.044e-9, 2.111e-9
-0.131, 7.478e-9, 2.186e-9
-0.132, 7.074e-9, 2.257e-9
-0.133, 7.337e-9, 2.330e-9
-0.134, 7.354e-9, 2.404e-9
-0.135, 7.109e-9, 2.475e-9
-0.136, 7.509e-9, 2.550e-9
-0.137, 7.115e-9, 2.621e-9
-0.138, 7.362e-9, 2.695e-9
-0.139, 7.383e-9, 2.769e-9
-0.140, 7.162e-9, 2.840e-9
-0.141, 7.569e-9, 2.916e-9
-0.142, 7.154e-9, 2.988e-9
-0.143, 7.437e-9, 3.062e-9
-0.144, 7.397e-9, 3.136e-9
-0.145, 7.200e-9, 3.208e-9
-0.146, 7.619e-9, 3.284e-9
-0.147, 7.202e-9, 3.356e-9
-0.148, 7.523e-9, 3.431e-9
-0.149, 7.465e-9, 3.506e-9
-0.150, 7.249e-9, 3.578e-9
-0.151, 7.668e-9, 3.655e-9
-0.152, 7.244e-9, 3.728e-9
-0.153, 7.579e-9, 3.803e-9
-0.154, 7.567e-9, 3.879e-9
-0.155, 7.317e-9, 3.952e-9
-0.156, 7.788e-9, 4.030e-9
-0.157, 7.338e-9, 4.103e-9
-0.158, 7.655e-9, 4.180e-9
-0.159, 7.675e-9, 4.257e-9
-0.160, 7.427e-9, 4.331e-9
-0.161, 7.901e-9, 4.410e-9
-0.162, 7.467e-9, 4.485e-9
-0.163, 7.753e-9, 4.562e-9
-0.164, 7.838e-9, 4.641e-9
-0.165, 7.556e-9, 4.716e-9
-0.166, 8.061e-9, 4.797e-9
-0.167, 7.660e-9, 4.873e-9
-0.168, 7.934e-9, 4.953e-9
-0.169, 8.021e-9, 5.033e-9
-0.170, 7.783e-9, 5.111e-9
-0.171, 8.252e-9, 5.193e-9
-0.172, 7.932e-9, 5.273e-9
-0.173, 8.187e-9, 5.354e-9
-0.174, 8.270e-9, 5.437e-9
-0.175, 8.088e-9, 5.518e-9
-0.176, 8.560e-9, 5.604e-9
-0.177, 8.242e-9, 5.686e-9
-0.178, 8.542e-9, 5.772e-9
-0.179, 8.670e-9, 5.858e-9
-0.180, 8.495e-9, 5.943e-9
-0.181, 8.968e-9, 6.033e-9
-0.182, 8.668e-9, 6.120e-9
-0.183, 9.067e-9, 6.210e-9
-0.184, 9.123e-9, 6.301e-9
-0.185, 9.000e-9, 6.391e-9
-0.186, 9.526e-9, 6.487e-9
-0.187, 9.226e-9, 6.579e-9
-0.188, 9.685e-9, 6.676e-9
-0.189, 9.745e-9, 6.773e-9
-0.190, 9.667e-9, 6.870e-9
-0.191, 1.024e-8, 6.972e-9
-0.192, 9.984e-9, 7.072e-9
-0.193, 1.043e-8, 7.176e-9
-0.194, 1.057e-8, 7.282e-9
-0.195, 1.049e-8, 7.387e-9
-0.196, 1.120e-8, 7.499e-9
-0.197, 1.091e-8, 7.608e-9
-0.198, 1.144e-8, 7.723e-9
-0.199, 1.166e-8, 7.839e-9
-0.200, 1.160e-8, 7.955e-9
-0.201, 1.233e-8, 8.078e-9
-0.202, 1.212e-8, 8.200e-9
-0.203, 1.265e-8, 8.326e-9
-0.204, 1.298e-8, 8.456e-9
-0.205, 1.309e-8, 8.587e-9
-0.206, 1.376e-8, 8.724e-9
-0.207, 1.362e-8, 8.861e-9
-0.208, 1.417e-8, 9.002e-9
-0.209, 1.461e-8, 9.148e-9
-0.210, 1.466e-8, 9.295e-9
-0.211, 1.548e-8, 9.450e-9
-0.212, 1.548e-8, 9.605e-9
-0.213, 1.603e-8, 9.765e-9
-0.214, 1.650e-8, 9.930e-9
-0.215, 1.665e-8, 1.010e-8
-0.216, 1.747e-8, 1.027e-8
-0.217, 1.761e-8, 1.045e-8
-0.218, 1.828e-8, 1.063e-8
-0.219, 1.871e-8, 1.082e-8
-0.220, 1.902e-8, 1.101e-8
-0.221, 1.980e-8, 1.121e-8
-0.222, 1.995e-8, 1.140e-8
-0.223, 2.070e-8, 1.161e-8
-0.224, 2.116e-8, 1.182e-8
-0.225, 2.150e-8, 1.204e-8
-0.226, 2.230e-8, 1.226e-8
-0.227, 2.245e-8, 1.249e-8
-0.228, 2.326e-8, 1.272e-8
-0.229, 2.364e-8, 1.295e-8
-0.230, 2.399e-8, 1.319e-8
-0.231, 2.492e-8, 1.344e-8
-0.232, 2.486e-8, 1.369e-8
-0.233, 2.571e-8, 1.395e-8
-0.234, 2.609e-8, 1.421e-8
-0.235, 2.632e-8, 1.447e-8
-0.236, 2.733e-8, 1.475e-8
-0.237, 2.722e-8, 1.502e-8
-0.238, 2.796e-8, 1.530e-8
-0.239, 2.840e-8, 1.558e-8
-0.240, 2.840e-8, 1.587e-8
-0.241, 2.931e-8, 1.616e-8
-0.242, 2.912e-8, 1.645e-8
-0.243, 2.970e-8, 1.675e-8
-0.244, 3.018e-8, 1.705e-8
-0.245, 2.997e-8, 1.735e-8
-0.246, 3.075e-8, 1.766e-8
-0.247, 3.059e-8, 1.796e-8
-0.248, 3.087e-8, 1.827e-8
-0.249, 3.122e-8, 1.858e-8
-0.250, 3.094e-8, 1.889e-8
-0.251, 3.154e-8, 1.921e-8
-0.252, 3.124e-8, 1.952e-8
-0.253, 3.137e-8, 1.984e-8
-0.254, 3.155e-8, 2.015e-8
-0.255, 3.126e-8, 2.046e-8
-0.256, 3.169e-8, 2.078e-8
-0.257, 3.128e-8, 2.109e-8
-0.258, 3.126e-8, 2.141e-8
-0.259, 3.117e-8, 2.172e-8
-0.260, 3.091e-8, 2.203e-8
-0.261, 3.099e-8, 2.234e-8
-0.262, 3.050e-8, 2.264e-8
-0.263, 3.055e-8, 2.295e-8
-0.264, 3.026e-8, 2.325e-8
-0.265, 2.987e-8, 2.355e-8
-0.266, 2.990e-8, 2.385e-8
-0.267, 2.921e-8, 2.414e-8
-0.268, 2.925e-8, 2.443e-8
-0.269, 2.883e-8, 2.472e-8
-0.270, 2.837e-8, 2.500e-8
-0.271, 2.847e-8, 2.529e-8
-0.272, 2.766e-8, 2.556e-8
-0.273, 2.760e-8, 2.584e-8
-0.274, 2.715e-8, 2.611e-8
-0.275, 2.660e-8, 2.638e-8
-0.276, 2.675e-8, 2.665e-8
-0.277, 2.581e-8, 2.690e-8
-0.278, 2.575e-8, 2.716e-8
-0.279, 2.542e-8, 2.742e-8
-0.280, 2.468e-8, 2.766e-8
-0.281, 2.489e-8, 2.791e-8
-0.282, 2.403e-8, 2.815e-8
-0.283, 2.389e-8, 2.839e-8
-0.284, 2.357e-8, 2.863e-8
-0.285, 2.286e-8, 2.885e-8
-0.286, 2.298e-8, 2.908e-8
-0.287, 2.221e-8, 2.931e-8
-0.288, 2.208e-8, 2.953e-8
-0.289, 2.180e-8, 2.975e-8
-0.290, 2.108e-8, 2.996e-8
-0.291, 2.117e-8, 3.017e-8
-0.292, 2.049e-8, 3.037e-8
-0.293, 2.028e-8, 3.058e-8
-0.294, 2.008e-8, 3.078e-8
-0.295, 1.944e-8, 3.097e-8
-0.296, 1.954e-8, 3.117e-8
-0.297, 1.889e-8, 3.136e-8
-0.298, 1.873e-8, 3.154e-8
-0.299, 1.851e-8, 3.173e-8
-0.300, 1.797e-8, 3.191e-8
-0.301, 1.809e-8, 3.209e-8
-0.302, 1.741e-8, 3.226e-8
-0.303, 1.738e-8, 3.244e-8
-0.304, 1.712e-8, 3.261e-8
-0.305, 1.663e-8, 3.277e-8
-0.306, 1.675e-8, 3.294e-8
-0.307, 1.619e-8, 3.310e-8
-0.308, 1.622e-8, 3.327e-8
-0.309, 1.594e-8, 3.342e-8
-0.310, 1.546e-8, 3.358e-8
-0.311, 1.570e-8, 3.374e-8
-0.312, 1.507e-8, 3.389e-8
-0.313, 1.516e-8, 3.404e-8
-0.314, 1.496e-8, 3.419e-8
-0.315, 1.449e-8, 3.433e-8
-0.316, 1.479e-8, 3.448e-8
-0.317, 1.415e-8, 3.462e-8
-0.318, 1.423e-8, 3.476e-8
-0.319, 1.415e-8, 3.491e-8
-0.320, 1.366e-8, 3.504e-8
-0.321, 1.399e-8, 3.518e-8
-0.322, 1.342e-8, 3.532e-8
-0.323, 1.348e-8, 3.545e-8
-0.324, 1.344e-8, 3.559e-8
-0.325, 1.296e-8, 3.572e-8
-0.326, 1.333e-8, 3.585e-8
-0.327, 1.280e-8, 3.598e-8
-0.328, 1.287e-8, 3.611e-8
-0.329, 1.287e-8, 3.623e-8
-0.330, 1.243e-8, 3.636e-8
-0.331, 1.274e-8, 3.649e-8
-0.332, 1.230e-8, 3.661e-8
-0.333, 1.240e-8, 3.673e-8
-0.334, 1.237e-8, 3.686e-8
-0.335, 1.198e-8, 3.698e-8
-0.336, 1.229e-8, 3.710e-8
-0.337, 1.183e-8, 3.722e-8
-0.338, 1.194e-8, 3.734e-8
-0.339, 1.196e-8, 3.746e-8
-0.340, 1.159e-8, 3.757e-8
-0.341, 1.191e-8, 3.769e-8
-0.342, 1.146e-8, 3.781e-8
-0.343, 1.161e-8, 3.792e-8
-0.344, 1.157e-8, 3.804e-8
-0.345, 1.126e-8, 3.815e-8
-0.346, 1.160e-8, 3.827e-8
-0.347, 1.113e-8, 3.838e-8
-0.348, 1.134e-8, 3.849e-8
-0.349, 1.128e-8, 3.860e-8
-0.350, 1.097e-8, 3.871e-8
-0.351, 1.135e-8, 3.883e-8
-0.352, 1.089e-8, 3.894e-8
-0.353, 1.110e-8, 3.905e-8
-0.354, 1.106e-8, 3.916e-8
-0.355, 1.075e-8, 3.927e-8
-0.356, 1.115e-8, 3.938e-8
-0.357, 1.064e-8, 3.948e-8
-0.358, 1.087e-8, 3.959e-8
-0.359, 1.090e-8, 3.970e-8
-0.360, 1.051e-8, 3.981e-8
-0.361, 1.097e-8, 3.992e-8
-0.362, 1.048e-8, 4.002e-8
-0.363, 1.067e-8, 4.013e-8
-0.364, 1.072e-8, 4.023e-8
-0.365, 1.035e-8, 4.034e-8
-0.366, 1.077e-8, 4.045e-8
-0.367, 1.035e-8, 4.055e-8
-0.368, 1.049e-8, 4.065e-8
-0.369, 1.059e-8, 4.076e-8
-0.370, 1.019e-8, 4.086e-8
-0.371, 1.066e-8, 4.097e-8
-0.372, 1.025e-8, 4.107e-8
-0.373, 1.037e-8, 4.118e-8
-0.374, 1.045e-8, 4.128e-8
-0.375, 1.013e-8, 4.138e-8
-0.376, 1.052e-8, 4.149e-8
-0.377, 1.015e-8, 4.159e-8
-0.378, 1.030e-8, 4.169e-8
-0.379, 1.033e-8, 4.179e-8
-0.380, 1.005e-8, 4.189e-8
-0.381, 1.043e-8, 4.200e-8
-0.382, 1.003e-8, 4.210e-8
-0.383, 1.023e-8, 4.220e-8
-0.384, 1.029e-8, 4.230e-8
-0.385, 9.985e-9, 4.240e-8
-0.386, 1.036e-8, 4.251e-8
-0.387, 9.962e-9, 4.261e-8
-0.388, 1.017e-8, 4.271e-8
-0.389, 1.017e-8, 4.281e-8
-0.390, 9.897e-9, 4.291e-8
-0.391, 1.033e-8, 4.301e-8
-0.392, 9.883e-9, 4.311e-8
-0.393, 1.009e-8, 4.321e-8
-0.394, 1.014e-8, 4.331e-8
-0.395, 9.818e-9, 4.341e-8
-0.396, 1.029e-8, 4.352e-8
-0.397, 9.847e-9, 4.361e-8
-0.398, 1.005e-8, 4.371e-8
-0.399, 1.013e-8, 4.382e-8
-0.400, 4.602e-9, 4.386e-8
-0.399, -2.487e-9, 4.384e-8
-0.398, -4.091e-9, 4.380e-8
-0.397, -4.189e-9, 4.375e-8
-0.396, -4.321e-9, 4.371e-8
-0.395, -4.732e-9, 4.366e-8
-0.394, -4.382e-9, 4.362e-8
-0.393, -4.940e-9, 4.357e-8
-0.392, -4.774e-9, 4.352e-8
-0.391, -4.810e-9, 4.347e-8
-0.390, -5.226e-9, 4.342e-8
-0.389, -4.816e-9, 4.337e-8
-0.388, -5.322e-9, 4.332e-8
-0.387, -5.136e-9, 4.327e-8
-0.386, -5.130e-9, 4.322e-8
-0.385, -5.535e-9, 4.316e-8
-0.384, -5.150e-9, 4.311e-8
-0.383, -5.587e-9, 4.306e-8
-0.382, -5.450e-9, 4.300e-8
-0.381, -5.389e-9, 4.295e-8
-0.380, -5.813e-9, 4.289e-8
-0.379, -5.362e-9, 4.284e-8
-0.378, -5.825e-9, 4.278e-8
-0.377, -5.721e-9, 4.272e-8
-0.376, -5.607e-9, 4.266e-8
-0.375, -6.008e-9, 4.260e-8
-0.374, -5.618e-9, 4.255e-8
-0.373, -6.033e-9, 4.249e-8
-0.372, -5.947e-9, 4.243e-8
-0.371, -5.843e-9, 4.237e-8
-0.370, -6.228e-9, 4.231e-8
-0.369, -5.846e-9, 4.225e-8
-0.368, -6.229e-9, 4.219e-8
-0.367, -6.139e-9, 4.212e-8
-0.366, -6.085e-9, 4.206e-8
-0.365, -6.441e-9, 4.200e-8
-0.364, -6.072e-9, 4.194e-8
-0.363, -6.452e-9, 4.187e-8
-0.362, -6.291e-9, 4.181e-8
-0.361, -6.308e-9, 4.175e-8
-0.360, -6.637e-9, 4.168e-8
-0.359, -6.271e-9, 4.162e-8
-0.358, -6.707e-9, 4.155e-8
-0.357, -6.509e-9, 4.149e-8
-0.356, -6.516e-9, 4.142e-8
-0.355, -6.845e-9, 4.135e-8
-0.354, -6.459e-9, 4.129e-8
-0.353, -6.904e-9, 4.122e-8
-0.352, -6.740e-9, 4.115e-8
-0.351, -6.722e-9, 4.109e-8
-0.350, -7.115e-9, 4.101e-8
-0.349, -6.689e-9, 4.095e-8
-0.348, -7.173e-9, 4.088e-8
-0.347, -6.998e-9, 4.081e-8
-0.346, -6.964e-9, 4.074e-8
-0.345, -7.378e-9, 4.066e-8
-0.344, -6.950e-9, 4.059e-8
-0.343, -7.407e-9, 4.052e-8
-0.342, -7.269e-9, 4.045e-8
-0.341, -7.228e-9, 4.037e-8
-0.340, -7.682e-9, 4.030e-8
-0.339, -7.260e-9, 4.022e-8
-0.338, -7.728e-9, 4.015e-8
-0.337, -7.615e-9, 4.007e-8
-0.336, -7.556e-9, 3.999e-8
-0.335, -8.013e-9, 3.991e-8
-0.334, -7.627e-9, 3.984e-8
-0.333, -8.096e-9, 3.976e-8
-0.332, -8.023e-9, 3.968e-8
-0.331, -7.952e-9, 3.960e-8
-0.330, -8.392e-9, 3.951e-8
-0.329, -8.074e-9, 3.943e-8
-0.328, -8.493e-9, 3.935e-8
-0.327, -8.472e-9, 3.926e-8
-0.326, -8.479e-9, 3.918e-8
-0.325, -8.877e-9, 3.909e-8
-0.324, -8.598e-9, 3.900e-8
-0.323, -9.028e-9, 3.891e-8
-0.322, -9.007e-9, 3.882e-8
-0.321, -9.066e-9, 3.873e-8
-0.320, -9.502e-9, 3.864e-8
-0.319, -9.230e-9, 3.855e-8
-0.318, -9.738e-9, 3.845e-8
-0.317, -9.690e-9, 3.835e-8
-0.316, -9.811e-9, 3.825e-8
-0.315, -1.024e-8, 3.815e-8
-0.314, -1.001e-8, 3.805e-8
-0.313, -1.062e-8, 3.794e-8
-0.312, -1.056e-8, 3.784e-8
-0.311, -1.070e-8, 3.773e-8
-0.310, -1.125e-8, 3.762e-8
-0.309, -1.099e-8, 3.751e-8
-0.308, -1.164e-8, 3.739e-8
-0.307, -1.170e-8, 3.728e-8
-0.306, -1.179e-8, 3.716e-8
-0.305, -1.242e-8, 3.703e-8
-0.304, -1.216e-8, 3.691e-8
-0.303, -1.287e-8, 3.678e-8
-0.302, -1.299e-8, 3.665e-8
-0.301, -1.317e-8, 3.652e-8
-0.300, -1.386e-8, 3.638e-8
-0.299, -1.364e-8, 3.625e-8
-0.298, -1.437e-8, 3.610e-8
-0.297, -1.458e-8, 3.596e-8
-0.296, -1.475e-8, 3.581e-8
-0.295, -1.552e-8, 3.566e-8
-0.294, -1.543e-8, 3.550e-8
-0.293, -1.610e-8, 3.534e-8
-0.292, -1.644e-8, 3.518e-8
-0.291, -1.661e-8, 3.501e-8
-0.290, -1.741e-8, 3.484e-8
-0.289, -1.742e-8, 3.466e-8
-0.288, -1.821e-8, 3.448e-8
-0.287, -1.855e-8, 3.429e-8
-0.286, -1.882e-8, 3.411e-8
-0.285, -1.963e-8, 3.391e-8
-0.284, -1.978e-8, 3.371e-8
-0.283, -2.051e-8, 3.351e-8
-0.282, -2.091e-8, 3.330e-8
-0.281, -2.136e-8, 3.308e-8
-0.280, -2.206e-8, 3.286e-8
-0.279, -2.222e-8, 3.264e-8
-0.278, -2.310e-8, 3.241e-8
-0.277, -2.345e-8, 3.217e-8
-0.276, -2.392e-8, 3.194e-8
-0.275, -2.467e-8, 3.169e-8
-0.274, -2.476e-8, 3.144e-8
-0.273, -2.576e-8, 3.118e-8
-0.272, -2.598e-8, 3.092e-8
-0.271, -2.648e-8, 3.066e-8
-0.270, -2.732e-8, 3.039e-8
-0.269, -2.734e-8, 3.011e-8
-0.268, -2.831e-8, 2.983e-8
-0.267, -2.854e-8, 2.954e-8
-0.266, -2.889e-8, 2.926e-8
-0.265, -2.982e-8, 2.896e-8
-0.264, -2.971e-8, 2.866e-8
-0.263, -3.058e-8, 2.835e-8
-0.262, -3.084e-8, 2.805e-8
-0.261, -3.108e-8, 2.773e-8
-0.260, -3.188e-8, 2.742e-8
-0.259, -3.169e-8, 2.710e-8
-0.258, -3.248e-8, 2.677e-8
-0.257, -3.266e-8, 2.645e-8
-0.256, -3.284e-8, 2.612e-8
-0.255, -3.343e-8, 2.579e-8
-0.254, -3.316e-8, 2.545e-8
-0.253, -3.368e-8, 2.512e-8
-0.252, -3.379e-8, 2.478e-8
-0.251, -3.369e-8, 2.444e-8
-0.250, -3.424e-8, 2.410e-8
-0.249, -3.393e-8, 2.376e-8
-0.248, -3.414e-8, 2.342e-8
-0.247, -3.414e-8, 2.308e-8
-0.246, -3.392e-8, 2.274e-8
-0.245, -3.422e-8, 2.240e-8
-0.244, -3.379e-8, 2.206e-8
-0.243, -3.395e-8, 2.172e-8
-0.242, -3.363e-8, 2.138e-8
-0.241, -3.342e-8, 2.105e-8
-0.240, -3.339e-8, 2.071e-8
-0.239, -3.280e-8, 2.039e-8
-0.238, -3.284e-8, 2.006e-8
-0.237, -3.243e-8, 1.973e-8
-0.236, -3.210e-8, 1.941e-8
-0.235, -3.191e-8, 1.909e-8
-0.234, -3.116e-8, 1.878e-8
-0.233, -3.122e-8, 1.847e-8
-0.232, -3.053e-8, 1.816e-8
-0.231, -3.011e-8, 1.786e-8
-0.230, -3.005e-8, 1.756e-8
-0.229, -2.904e-8, 1.727e-8
-0.228, -2.901e-8, 1.698e-8
-0.227, -2.827e-8, 1.670e-8
-0.226, -2.773e-8, 1.642e-8
-0.225, -2.766e-8, 1.615e-8
-0.224, -2.668e-8, 1.588e-8
-0.223, -2.659e-8, 1.561e-8
-0.222, -2.592e-8, 1.535e-8
-0.221, -2.530e-8, 1.510e-8
-0.220, -2.523e-8, 1.485e-8
-0.219, -2.420e-8, 1.461e-8
-0.218, -2.414e-8, 1.437e-8
-0.217, -2.359e-8, 1.413e-8
-0.216, -2.287e-8, 1.390e-8
-0.215, -2.283e-8, 1.367e-8
-0.214, -2.190e-8, 1.345e-8
-0.213, -2.176e-8, 1.324e-8
-0.212, -2.131e-8, 1.302e-8
-0.211, -2.068e-8, 1.282e-8
-0.210, -2.061e-8, 1.261e-8
-0.209, -1.978e-8, 1.241e-8
-0.208, -1.971e-8, 1.221e-8
-0.207, -1.923e-8, 1.202e-8
-0.206, -1.873e-8, 1.183e-8
-0.205, -1.878e-8, 1.165e-8
-0.204, -1.799e-8, 1.147e-8
-0.203, -1.790e-8, 1.129e-8
-0.202, -1.744e-8, 1.111e-8
-0.201, -1.703e-8, 1.094e-8
-0.200, -1.702e-8, 1.077e-8
-0.199, -1.634e-8, 1.061e-8
-0.198, -1.640e-8, 1.045e-8
-0.197, -1.596e-8, 1.029e-8
-0.196, -1.564e-8, 1.013e-8
-0.195, -1.568e-8, 9.973e-9
-0.194, -1.501e-8, 9.823e-9
-0.193, -1.517e-8, 9.671e-9
-0.192, -1.478e-8, 9.524e-9
-0.191, -1.446e-8, 9.379e-9
-0.190, -1.458e-8, 9.233e-9
-0.189, -1.394e-8, 9.094e-9
-0.188, -1.415e-8, 8.952e-9
-0.187, -1.377e-8, 8.815e-9
-0.186, -1.347e-8, 8.680e-9
-0.185, -1.371e-8, 8.543e-9
-0.184, -1.304e-8, 8.412e-9
-0.183, -1.329e-8, 8.280e-9
-0.182, -1.299e-8, 8.150e-9
-0.181, -1.267e-8, 8.023e-9
-0.180, -1.298e-8, 7.893e-9
-0.179, -1.235e-8, 7.770e-9
-0.178, -1.259e-8, 7.644e-9
-0.177, -1.237e-8, 7.520e-9
-0.176, -1.203e-8, 7.400e-9
-0.175, -1.235e-8, 7.276e-9
-0.174, -1.180e-8, 7.158e-9
-0.173, -1.203e-8, 7.038e-9
-0.172, -1.187e-8, 6.919e-9
-0.171, -1.158e-8, 6.804e-9
-0.170, -1.187e-8, 6.685e-9
-0.169, -1.138e-8, 6.571e-9
-0.168, -1.161e-8, 6.455e-9
-0.167, -1.145e-8, 6.340e-9
-0.166, -1.125e-8, 6.228e-9
-0.165, -1.151e-8, 6.113e-9
-0.164, -1.106e-8, 6.002e-9
-0.163, -1.129e-8, 5.889e-9
-0.162, -1.114e-8, 5.778e-9
-0.161, -1.098e-8, 5.668e-9
-0.160, -1.125e-8, 5.556e-9
-0.159, -1.077e-8, 5.448e-9
-0.158, -1.108e-8, 5.337e-9
-0.157, -1.090e-8, 5.228e-9
-0.156, -1.073e-8, 5.121e-9
-0.155, -1.103e-8, 5.011e-9
-0.154, -1.060e-8, 4.905e-9
-0.153, -1.093e-8, 4.795e-9
-0.152, -1.073e-8, 4.688e-9
-0.151, -1.056e-8, 4.582e-9
-0.150, -1.089e-8, 4.473e-9
-0.149, -1.042e-8, 4.369e-9
-0.148, -1.076e-8, 4.262e-9
-0.147, -1.060e-8, 4.156e-9
-0.146, -1.044e-8, 4.051e-9
-0.145, -1.080e-8, 3.943e-9
-0.144, -1.027e-8, 3.841e-9
-0.143, -1.064e-8, 3.734e-9
-0.142, -1.052e-8, 3.629e-9
-0.141, -1.033e-8, 3.526e-9
-0.140, -1.074e-8, 3.418e-9
-0.139, -1.020e-8, 3.316e-9
-0.138, -1.054e-8, 3.211e-9
-0.137, -1.045e-8, 3.106e-9
-0.136, -1.023e-8, 3.004e-9
-0.135, -1.063e-8, 2.898e-9
-0.134, -1.017e-8, 2.796e-9
-0.133, -1.049e-8, 2.691e-9
-0.132, -1.038e-8, 2.588e-9
-0.131, -1.017e-8, 2.486e-9
-0.130, -1.055e-8, 2.380e-9
-0.129, -1.012e-8, 2.279e-9
-0.128, -1.044e-8, 2.175e-9
-0.127, -1.034e-8, 2.071e-9
-0.126, -1.014e-8, 1.970e-9
-0.125, -1.051e-8, 1.865e-9
-0.124, -1.007e-8, 1.764e-9
-0.123, -1.036e-8, 1.661e-9
-0.122, -1.026e-8, 1.558e-9
-0.121, -1.010e-8, 1.457e-9
-0.120, -1.043e-8, 1.353e-9
-0.119, -1.002e-8, 1.253e-9
-0.118, -1.036e-8, 1.149e-9
-0.117, -1.019e-8, 1.047e-9
-0.116, -1.007e-8, 9.465e-10
-0.115, -1.041e-8, 8.424e-10
-0.114, -9.935e-9, 7.431e-10
-0.113, -1.032e-8, 6.399e-10
-0.112, -1.014e-8, 5.385e-10
-0.111, -1.003e-8, 4.382e-10
-0.110, -1.036e-8, 3.345e-10
-0.109, -9.913e-9, 2.354e-10
-0.108, -1.028e-8, 1.326e-10
-0.107, -1.011e-8, 3.150e-11
-0.106, -9.950e-9, -6.800e-11
-0.105, -1.035e-8, -1.715e-10
-0.104, -9.843e-9, -2.700e-10
-0.103, -1.023e-8, -3.723e-10
-0.102, -1.015e-8, -4.737e-10
-0.101, -9.902e-9, -5.727e-10
