# Supplementary material for: Data-Driven Electrochemistry Reveals the Impact of Hydrophobicity on Aptamer Cross-Reactivity
Source: ACS Meas Sci Au. 2026 May 20;6(3):752–64. doi: 10.1021/acsmeasuresciau.6c00040 (PMC13281204; doi:10.1021/acsmeasuresciau.6c00040)
Supplement: Supplementary file 1 [file tg6c00040_si_001.zip › data/interferent study/logP validation/Trials_1_2_3/CV_100_mVs_lineolic acid_1.txt]

Nov. 4, 2025   14:02:26
Cyclic Voltammetry
File: c:\users\minteerlab\desktop\hardpotato\110425\cv_100_mvs_lineolic acid_1.bin
Data Source:  Experiment
Instrument Model:  CHI660E
Ref. Electrode: 
Header: CV
Note: 

Init E (V) = -0.1
High E (V) = -0.1
Low E (V) = -0.4
Final E (V) = -0.1
Init P/N = N
Scan Rate (V/s) = 0.1
Segment = 3
Sample Interval (V) = 0.001
Quiet Time (sec) = 2
Sensitivity (A/V) = 1e-6

Potential/V, Current/A, Charge/C

-0.100, 3.646e-9, 3.646e-11
-0.101, 1.007e-8, 1.371e-10
-0.102, 1.075e-8, 2.446e-10
-0.103, 1.141e-8, 3.587e-10
-0.104, 1.108e-8, 4.695e-10
-0.105, 1.133e-8, 5.828e-10
-0.106, 1.149e-8, 6.976e-10
-0.107, 1.111e-8, 8.087e-10
-0.108, 1.170e-8, 9.258e-10
-0.109, 1.132e-8, 1.039e-9
-0.110, 1.148e-8, 1.154e-9
-0.111, 1.167e-8, 1.270e-9
-0.112, 1.131e-8, 1.384e-9
-0.113, 1.181e-8, 1.502e-9
-0.114, 1.140e-8, 1.616e-9
-0.115, 1.159e-8, 1.732e-9
-0.116, 1.181e-8, 1.850e-9
-0.117, 1.137e-8, 1.963e-9
-0.118, 1.191e-8, 2.082e-9
-0.119, 1.153e-8, 2.198e-9
-0.120, 1.165e-8, 2.314e-9
-0.121, 1.187e-8, 2.433e-9
-0.122, 1.147e-8, 2.548e-9
-0.123, 1.192e-8, 2.667e-9
-0.124, 1.165e-8, 2.783e-9
-0.125, 1.170e-8, 2.900e-9
-0.126, 1.189e-8, 3.019e-9
-0.127, 1.154e-8, 3.135e-9
-0.128, 1.202e-8, 3.255e-9
-0.129, 1.169e-8, 3.372e-9
-0.130, 1.178e-8, 3.490e-9
-0.131, 1.193e-8, 3.609e-9
-0.132, 1.165e-8, 3.726e-9
-0.133, 1.200e-8, 3.846e-9
-0.134, 1.168e-8, 3.962e-9
-0.135, 1.187e-8, 4.081e-9
-0.136, 1.195e-8, 4.201e-9
-0.137, 1.167e-8, 4.317e-9
-0.138, 1.208e-8, 4.438e-9
-0.139, 1.171e-8, 4.555e-9
-0.140, 1.194e-8, 4.675e-9
-0.141, 1.202e-8, 4.795e-9
-0.142, 1.168e-8, 4.912e-9
-0.143, 1.215e-8, 5.033e-9
-0.144, 1.178e-8, 5.151e-9
-0.145, 1.196e-8, 5.271e-9
-0.146, 1.207e-8, 5.391e-9
-0.147, 1.178e-8, 5.509e-9
-0.148, 1.229e-8, 5.632e-9
-0.149, 1.186e-8, 5.751e-9
-0.150, 1.205e-8, 5.871e-9
-0.151, 1.223e-8, 5.993e-9
-0.152, 1.183e-8, 6.112e-9
-0.153, 1.241e-8, 6.236e-9
-0.154, 1.205e-8, 6.356e-9
-0.155, 1.218e-8, 6.478e-9
-0.156, 1.237e-8, 6.602e-9
-0.157, 1.198e-8, 6.721e-9
-0.158, 1.252e-8, 6.847e-9
-0.159, 1.220e-8, 6.969e-9
-0.160, 1.238e-8, 7.092e-9
-0.161, 1.257e-8, 7.218e-9
-0.162, 1.222e-8, 7.340e-9
-0.163, 1.274e-8, 7.468e-9
-0.164, 1.247e-8, 7.593e-9
-0.165, 1.259e-8, 7.718e-9
-0.166, 1.280e-8, 7.846e-9
-0.167, 1.256e-8, 7.972e-9
-0.168, 1.301e-8, 8.102e-9
-0.169, 1.279e-8, 8.230e-9
-0.170, 1.294e-8, 8.359e-9
-0.171, 1.316e-8, 8.491e-9
-0.172, 1.295e-8, 8.621e-9
-0.173, 1.340e-8, 8.755e-9
-0.174, 1.317e-8, 8.886e-9
-0.175, 1.343e-8, 9.021e-9
-0.176, 1.361e-8, 9.157e-9
-0.177, 1.342e-8, 9.291e-9
-0.178, 1.393e-8, 9.430e-9
-0.179, 1.374e-8, 9.568e-9
-0.180, 1.406e-8, 9.708e-9
-0.181, 1.421e-8, 9.850e-9
-0.182, 1.406e-8, 9.991e-9
-0.183, 1.469e-8, 1.014e-8
-0.184, 1.442e-8, 1.028e-8
-0.185, 1.482e-8, 1.043e-8
-0.186, 1.506e-8, 1.058e-8
-0.187, 1.487e-8, 1.073e-8
-0.188, 1.559e-8, 1.089e-8
-0.189, 1.531e-8, 1.104e-8
-0.190, 1.575e-8, 1.120e-8
-0.191, 1.606e-8, 1.136e-8
-0.192, 1.595e-8, 1.152e-8
-0.193, 1.668e-8, 1.168e-8
-0.194, 1.648e-8, 1.185e-8
-0.195, 1.688e-8, 1.202e-8
-0.196, 1.733e-8, 1.219e-8
-0.197, 1.719e-8, 1.236e-8
-0.198, 1.802e-8, 1.254e-8
-0.199, 1.793e-8, 1.272e-8
-0.200, 1.835e-8, 1.290e-8
-0.201, 1.885e-8, 1.309e-8
-0.202, 1.877e-8, 1.328e-8
-0.203, 1.958e-8, 1.348e-8
-0.204, 1.964e-8, 1.367e-8
-0.205, 2.027e-8, 1.388e-8
-0.206, 2.063e-8, 1.408e-8
-0.207, 2.065e-8, 1.429e-8
-0.208, 2.147e-8, 1.450e-8
-0.209, 2.158e-8, 1.472e-8
-0.210, 2.207e-8, 1.494e-8
-0.211, 2.264e-8, 1.517e-8
-0.212, 2.284e-8, 1.539e-8
-0.213, 2.354e-8, 1.563e-8
-0.214, 2.368e-8, 1.587e-8
-0.215, 2.430e-8, 1.611e-8
-0.216, 2.479e-8, 1.636e-8
-0.217, 2.510e-8, 1.661e-8
-0.218, 2.592e-8, 1.687e-8
-0.219, 2.598e-8, 1.713e-8
-0.220, 2.670e-8, 1.739e-8
-0.221, 2.716e-8, 1.767e-8
-0.222, 2.741e-8, 1.794e-8
-0.223, 2.837e-8, 1.822e-8
-0.224, 2.840e-8, 1.851e-8
-0.225, 2.918e-8, 1.880e-8
-0.226, 2.961e-8, 1.910e-8
-0.227, 2.974e-8, 1.939e-8
-0.228, 3.075e-8, 1.970e-8
-0.229, 3.070e-8, 2.001e-8
-0.230, 3.154e-8, 2.032e-8
-0.231, 3.201e-8, 2.064e-8
-0.232, 3.197e-8, 2.096e-8
-0.233, 3.299e-8, 2.129e-8
-0.234, 3.280e-8, 2.162e-8
-0.235, 3.343e-8, 2.196e-8
-0.236, 3.395e-8, 2.229e-8
-0.237, 3.386e-8, 2.263e-8
-0.238, 3.472e-8, 2.298e-8
-0.239, 3.465e-8, 2.333e-8
-0.240, 3.497e-8, 2.368e-8
-0.241, 3.550e-8, 2.403e-8
-0.242, 3.524e-8, 2.438e-8
-0.243, 3.603e-8, 2.474e-8
-0.244, 3.588e-8, 2.510e-8
-0.245, 3.608e-8, 2.546e-8
-0.246, 3.635e-8, 2.583e-8
-0.247, 3.624e-8, 2.619e-8
-0.248, 3.664e-8, 2.656e-8
-0.249, 3.653e-8, 2.692e-8
-0.250, 3.662e-8, 2.729e-8
-0.251, 3.670e-8, 2.765e-8
-0.252, 3.653e-8, 2.802e-8
-0.253, 3.671e-8, 2.839e-8
-0.254, 3.643e-8, 2.875e-8
-0.255, 3.653e-8, 2.912e-8
-0.256, 3.664e-8, 2.948e-8
-0.257, 3.619e-8, 2.985e-8
-0.258, 3.631e-8, 3.021e-8
-0.259, 3.586e-8, 3.057e-8
-0.260, 3.592e-8, 3.093e-8
-0.261, 3.564e-8, 3.128e-8
-0.262, 3.529e-8, 3.164e-8
-0.263, 3.553e-8, 3.199e-8
-0.264, 3.476e-8, 3.234e-8
-0.265, 3.478e-8, 3.269e-8
-0.266, 3.450e-8, 3.303e-8
-0.267, 3.387e-8, 3.337e-8
-0.268, 3.416e-8, 3.371e-8
-0.269, 3.339e-8, 3.405e-8
-0.270, 3.332e-8, 3.438e-8
-0.271, 3.306e-8, 3.471e-8
-0.272, 3.236e-8, 3.503e-8
-0.273, 3.255e-8, 3.536e-8
-0.274, 3.174e-8, 3.568e-8
-0.275, 3.164e-8, 3.599e-8
-0.276, 3.145e-8, 3.631e-8
-0.277, 3.063e-8, 3.661e-8
-0.278, 3.085e-8, 3.692e-8
-0.279, 3.006e-8, 3.722e-8
-0.280, 2.981e-8, 3.752e-8
-0.281, 2.969e-8, 3.782e-8
-0.282, 2.896e-8, 3.811e-8
-0.283, 2.902e-8, 3.840e-8
-0.284, 2.833e-8, 3.868e-8
-0.285, 2.810e-8, 3.896e-8
-0.286, 2.788e-8, 3.924e-8
-0.287, 2.725e-8, 3.951e-8
-0.288, 2.734e-8, 3.979e-8
-0.289, 2.666e-8, 4.005e-8
-0.290, 2.643e-8, 4.032e-8
-0.291, 2.620e-8, 4.058e-8
-0.292, 2.568e-8, 4.084e-8
-0.293, 2.567e-8, 4.109e-8
-0.294, 2.507e-8, 4.134e-8
-0.295, 2.502e-8, 4.159e-8
-0.296, 2.472e-8, 4.184e-8
-0.297, 2.420e-8, 4.208e-8
-0.298, 2.431e-8, 4.233e-8
-0.299, 2.363e-8, 4.256e-8
-0.300, 2.366e-8, 4.280e-8
-0.301, 2.340e-8, 4.303e-8
-0.302, 2.290e-8, 4.326e-8
-0.303, 2.306e-8, 4.349e-8
-0.304, 2.243e-8, 4.372e-8
-0.305, 2.248e-8, 4.394e-8
-0.306, 2.222e-8, 4.416e-8
-0.307, 2.184e-8, 4.438e-8
-0.308, 2.208e-8, 4.460e-8
-0.309, 2.134e-8, 4.482e-8
-0.310, 2.142e-8, 4.503e-8
-0.311, 2.130e-8, 4.524e-8
-0.312, 2.073e-8, 4.545e-8
-0.313, 2.112e-8, 4.566e-8
-0.314, 2.052e-8, 4.587e-8
-0.315, 2.049e-8, 4.607e-8
-0.316, 2.048e-8, 4.628e-8
-0.317, 1.993e-8, 4.648e-8
-0.318, 2.025e-8, 4.668e-8
-0.319, 1.971e-8, 4.688e-8
-0.320, 1.976e-8, 4.707e-8
-0.321, 1.974e-8, 4.727e-8
-0.322, 1.923e-8, 4.746e-8
-0.323, 1.956e-8, 4.766e-8
-0.324, 1.910e-8, 4.785e-8
-0.325, 1.908e-8, 4.804e-8
-0.326, 1.912e-8, 4.823e-8
-0.327, 1.872e-8, 4.842e-8
-0.328, 1.898e-8, 4.861e-8
-0.329, 1.855e-8, 4.879e-8
-0.330, 1.861e-8, 4.898e-8
-0.331, 1.860e-8, 4.917e-8
-0.332, 1.825e-8, 4.935e-8
-0.333, 1.856e-8, 4.953e-8
-0.334, 1.811e-8, 4.971e-8
-0.335, 1.823e-8, 4.990e-8
-0.336, 1.815e-8, 5.008e-8
-0.337, 1.783e-8, 5.026e-8
-0.338, 1.813e-8, 5.044e-8
-0.339, 1.769e-8, 5.062e-8
-0.340, 1.788e-8, 5.079e-8
-0.341, 1.779e-8, 5.097e-8
-0.342, 1.746e-8, 5.115e-8
-0.343, 1.786e-8, 5.132e-8
-0.344, 1.735e-8, 5.150e-8
-0.345, 1.758e-8, 5.167e-8
-0.346, 1.753e-8, 5.185e-8
-0.347, 1.717e-8, 5.202e-8
-0.348, 1.760e-8, 5.220e-8
-0.349, 1.706e-8, 5.237e-8
-0.350, 1.730e-8, 5.254e-8
-0.351, 1.730e-8, 5.271e-8
-0.352, 1.693e-8, 5.288e-8
-0.353, 1.737e-8, 5.306e-8
-0.354, 1.688e-8, 5.323e-8
-0.355, 1.707e-8, 5.340e-8
-0.356, 1.713e-8, 5.357e-8
-0.357, 1.669e-8, 5.373e-8
-0.358, 1.721e-8, 5.391e-8
-0.359, 1.675e-8, 5.407e-8
-0.360, 1.688e-8, 5.424e-8
-0.361, 1.696e-8, 5.441e-8
-0.362, 1.656e-8, 5.458e-8
-0.363, 1.697e-8, 5.475e-8
-0.364, 1.659e-8, 5.491e-8
-0.365, 1.673e-8, 5.508e-8
-0.366, 1.676e-8, 5.525e-8
-0.367, 1.643e-8, 5.541e-8
-0.368, 1.683e-8, 5.558e-8
-0.369, 1.646e-8, 5.575e-8
-0.370, 1.660e-8, 5.591e-8
-0.371, 1.663e-8, 5.608e-8
-0.372, 1.638e-8, 5.624e-8
-0.373, 1.672e-8, 5.641e-8
-0.374, 1.632e-8, 5.657e-8
-0.375, 1.653e-8, 5.674e-8
-0.376, 1.651e-8, 5.690e-8
-0.377, 1.627e-8, 5.707e-8
-0.378, 1.663e-8, 5.723e-8
-0.379, 1.622e-8, 5.739e-8
-0.380, 1.649e-8, 5.756e-8
-0.381, 1.642e-8, 5.772e-8
-0.382, 1.615e-8, 5.788e-8
-0.383, 1.659e-8, 5.805e-8
-0.384, 1.618e-8, 5.821e-8
-0.385, 1.643e-8, 5.838e-8
-0.386, 1.636e-8, 5.854e-8
-0.387, 1.608e-8, 5.870e-8
-0.388, 1.655e-8, 5.887e-8
-0.389, 1.605e-8, 5.903e-8
-0.390, 1.634e-8, 5.919e-8
-0.391, 1.637e-8, 5.935e-8
-0.392, 1.602e-8, 5.951e-8
-0.393, 1.652e-8, 5.968e-8
-0.394, 1.603e-8, 5.984e-8
-0.395, 1.626e-8, 6.000e-8
-0.396, 1.631e-8, 6.017e-8
-0.397, 1.598e-8, 6.033e-8
-0.398, 1.643e-8, 6.049e-8
-0.399, 1.603e-8, 6.065e-8
-0.400, 7.886e-9, 6.073e-8
-0.399, -4.338e-9, 6.069e-8
-0.398, -6.548e-9, 6.062e-8
-0.397, -6.560e-9, 6.055e-8
-0.396, -7.272e-9, 6.048e-8
-0.395, -7.130e-9, 6.041e-8
-0.394, -7.293e-9, 6.034e-8
-0.393, -7.759e-9, 6.026e-8
-0.392, -7.380e-9, 6.019e-8
-0.391, -7.978e-9, 6.011e-8
-0.390, -7.823e-9, 6.003e-8
-0.389, -7.868e-9, 5.995e-8
-0.388, -8.307e-9, 5.987e-8
-0.387, -7.913e-9, 5.979e-8
-0.386, -8.430e-9, 5.970e-8
-0.385, -8.323e-9, 5.962e-8
-0.384, -8.350e-9, 5.954e-8
-0.383, -8.714e-9, 5.945e-8
-0.382, -8.323e-9, 5.937e-8
-0.381, -8.792e-9, 5.928e-8
-0.380, -8.682e-9, 5.919e-8
-0.379, -8.664e-9, 5.910e-8
-0.378, -9.047e-9, 5.901e-8
-0.377, -8.735e-9, 5.893e-8
-0.376, -9.115e-9, 5.884e-8
-0.375, -9.000e-9, 5.875e-8
-0.374, -9.049e-9, 5.865e-8
-0.373, -9.319e-9, 5.856e-8
-0.372, -9.009e-9, 5.847e-8
-0.371, -9.440e-9, 5.838e-8
-0.370, -9.280e-9, 5.828e-8
-0.369, -9.322e-9, 5.819e-8
-0.368, -9.601e-9, 5.810e-8
-0.367, -9.274e-9, 5.800e-8
-0.366, -9.719e-9, 5.791e-8
-0.365, -9.521e-9, 5.781e-8
-0.364, -9.598e-9, 5.771e-8
-0.363, -9.858e-9, 5.762e-8
-0.362, -9.524e-9, 5.752e-8
-0.361, -1.003e-8, 5.742e-8
-0.360, -9.757e-9, 5.732e-8
-0.359, -9.868e-9, 5.722e-8
-0.358, -1.021e-8, 5.712e-8
-0.357, -9.768e-9, 5.702e-8
-0.356, -1.031e-8, 5.692e-8
-0.355, -1.000e-8, 5.682e-8
-0.354, -1.010e-8, 5.672e-8
-0.353, -1.047e-8, 5.662e-8
-0.352, -1.002e-8, 5.651e-8
-0.351, -1.054e-8, 5.641e-8
-0.350, -1.031e-8, 5.631e-8
-0.349, -1.034e-8, 5.620e-8
-0.348, -1.073e-8, 5.610e-8
-0.347, -1.030e-8, 5.599e-8
-0.346, -1.082e-8, 5.588e-8
-0.345, -1.068e-8, 5.578e-8
-0.344, -1.064e-8, 5.567e-8
-0.343, -1.100e-8, 5.556e-8
-0.342, -1.064e-8, 5.545e-8
-0.341, -1.110e-8, 5.534e-8
-0.340, -1.099e-8, 5.523e-8
-0.339, -1.102e-8, 5.512e-8
-0.338, -1.131e-8, 5.501e-8
-0.337, -1.101e-8, 5.490e-8
-0.336, -1.144e-8, 5.479e-8
-0.335, -1.131e-8, 5.467e-8
-0.334, -1.136e-8, 5.456e-8
-0.333, -1.173e-8, 5.444e-8
-0.332, -1.142e-8, 5.433e-8
-0.331, -1.184e-8, 5.421e-8
-0.330, -1.169e-8, 5.409e-8
-0.329, -1.185e-8, 5.397e-8
-0.328, -1.212e-8, 5.385e-8
-0.327, -1.184e-8, 5.373e-8
-0.326, -1.237e-8, 5.361e-8
-0.325, -1.218e-8, 5.349e-8
-0.324, -1.238e-8, 5.337e-8
-0.323, -1.268e-8, 5.324e-8
-0.322, -1.243e-8, 5.311e-8
-0.321, -1.301e-8, 5.298e-8
-0.320, -1.284e-8, 5.286e-8
-0.319, -1.302e-8, 5.273e-8
-0.318, -1.342e-8, 5.259e-8
-0.317, -1.309e-8, 5.246e-8
-0.316, -1.379e-8, 5.232e-8
-0.315, -1.359e-8, 5.219e-8
-0.314, -1.380e-8, 5.205e-8
-0.313, -1.432e-8, 5.191e-8
-0.312, -1.394e-8, 5.177e-8
-0.311, -1.465e-8, 5.162e-8
-0.310, -1.453e-8, 5.147e-8
-0.309, -1.475e-8, 5.133e-8
-0.308, -1.532e-8, 5.117e-8
-0.307, -1.513e-8, 5.102e-8
-0.306, -1.570e-8, 5.086e-8
-0.305, -1.572e-8, 5.071e-8
-0.304, -1.589e-8, 5.055e-8
-0.303, -1.651e-8, 5.038e-8
-0.302, -1.634e-8, 5.022e-8
-0.301, -1.703e-8, 5.005e-8
-0.300, -1.717e-8, 4.988e-8
-0.299, -1.732e-8, 4.971e-8
-0.298, -1.795e-8, 4.953e-8
-0.297, -1.792e-8, 4.935e-8
-0.296, -1.859e-8, 4.916e-8
-0.295, -1.878e-8, 4.897e-8
-0.294, -1.917e-8, 4.878e-8
-0.293, -1.971e-8, 4.858e-8
-0.292, -1.980e-8, 4.839e-8
-0.291, -2.053e-8, 4.818e-8
-0.290, -2.073e-8, 4.797e-8
-0.289, -2.123e-8, 4.776e-8
-0.288, -2.182e-8, 4.754e-8
-0.287, -2.192e-8, 4.732e-8
-0.286, -2.276e-8, 4.710e-8
-0.285, -2.296e-8, 4.687e-8
-0.284, -2.355e-8, 4.663e-8
-0.283, -2.414e-8, 4.639e-8
-0.282, -2.435e-8, 4.615e-8
-0.281, -2.535e-8, 4.589e-8
-0.280, -2.543e-8, 4.564e-8
-0.279, -2.606e-8, 4.538e-8
-0.278, -2.681e-8, 4.511e-8
-0.277, -2.683e-8, 4.484e-8
-0.276, -2.794e-8, 4.456e-8
-0.275, -2.815e-8, 4.428e-8
-0.274, -2.872e-8, 4.399e-8
-0.273, -2.957e-8, 4.370e-8
-0.272, -2.959e-8, 4.340e-8
-0.271, -3.063e-8, 4.310e-8
-0.270, -3.092e-8, 4.279e-8
-0.269, -3.143e-8, 4.247e-8
-0.268, -3.234e-8, 4.215e-8
-0.267, -3.224e-8, 4.183e-8
-0.266, -3.331e-8, 4.149e-8
-0.265, -3.361e-8, 4.116e-8
-0.264, -3.399e-8, 4.082e-8
-0.263, -3.490e-8, 4.047e-8
-0.262, -3.492e-8, 4.012e-8
-0.261, -3.570e-8, 3.976e-8
-0.260, -3.606e-8, 3.940e-8
-0.259, -3.635e-8, 3.904e-8
-0.258, -3.696e-8, 3.867e-8
-0.257, -3.703e-8, 3.830e-8
-0.256, -3.780e-8, 3.792e-8
-0.255, -3.789e-8, 3.754e-8
-0.254, -3.818e-8, 3.716e-8
-0.253, -3.865e-8, 3.677e-8
-0.252, -3.869e-8, 3.639e-8
-0.251, -3.922e-8, 3.599e-8
-0.250, -3.921e-8, 3.560e-8
-0.249, -3.958e-8, 3.521e-8
-0.248, -3.979e-8, 3.481e-8
-0.247, -3.965e-8, 3.441e-8
-0.246, -4.020e-8, 3.401e-8
-0.245, -3.988e-8, 3.361e-8
-0.244, -4.013e-8, 3.321e-8
-0.243, -4.029e-8, 3.281e-8
-0.242, -3.982e-8, 3.241e-8
-0.241, -4.039e-8, 3.200e-8
-0.240, -3.983e-8, 3.161e-8
-0.239, -3.993e-8, 3.121e-8
-0.238, -3.998e-8, 3.081e-8
-0.237, -3.942e-8, 3.041e-8
-0.236, -3.982e-8, 3.001e-8
-0.235, -3.914e-8, 2.962e-8
-0.234, -3.901e-8, 2.923e-8
-0.233, -3.910e-8, 2.884e-8
-0.232, -3.825e-8, 2.846e-8
-0.231, -3.853e-8, 2.807e-8
-0.230, -3.789e-8, 2.769e-8
-0.229, -3.753e-8, 2.732e-8
-0.228, -3.743e-8, 2.695e-8
-0.227, -3.660e-8, 2.658e-8
-0.226, -3.673e-8, 2.621e-8
-0.225, -3.614e-8, 2.585e-8
-0.224, -3.562e-8, 2.549e-8
-0.223, -3.553e-8, 2.514e-8
-0.222, -3.459e-8, 2.479e-8
-0.221, -3.462e-8, 2.445e-8
-0.220, -3.397e-8, 2.411e-8
-0.219, -3.339e-8, 2.377e-8
-0.218, -3.325e-8, 2.344e-8
-0.217, -3.240e-8, 2.312e-8
-0.216, -3.224e-8, 2.279e-8
-0.215, -3.157e-8, 2.248e-8
-0.214, -3.110e-8, 2.217e-8
-0.213, -3.085e-8, 2.186e-8
-0.212, -3.004e-8, 2.156e-8
-0.211, -2.990e-8, 2.126e-8
-0.210, -2.917e-8, 2.097e-8
-0.209, -2.883e-8, 2.068e-8
-0.208, -2.852e-8, 2.039e-8
-0.207, -2.775e-8, 2.012e-8
-0.206, -2.767e-8, 1.984e-8
-0.205, -2.711e-8, 1.957e-8
-0.204, -2.675e-8, 1.930e-8
-0.203, -2.637e-8, 1.904e-8
-0.202, -2.555e-8, 1.878e-8
-0.201, -2.567e-8, 1.853e-8
-0.200, -2.488e-8, 1.828e-8
-0.199, -2.465e-8, 1.803e-8
-0.198, -2.446e-8, 1.779e-8
-0.197, -2.367e-8, 1.755e-8
-0.196, -2.385e-8, 1.731e-8
-0.195, -2.309e-8, 1.708e-8
-0.194, -2.286e-8, 1.685e-8
-0.193, -2.280e-8, 1.662e-8
-0.192, -2.202e-8, 1.640e-8
-0.191, -2.221e-8, 1.618e-8
-0.190, -2.157e-8, 1.597e-8
-0.189, -2.129e-8, 1.575e-8
-0.188, -2.135e-8, 1.554e-8
-0.187, -2.058e-8, 1.533e-8
-0.186, -2.080e-8, 1.513e-8
-0.185, -2.031e-8, 1.492e-8
-0.184, -2.002e-8, 1.472e-8
-0.183, -2.004e-8, 1.452e-8
-0.182, -1.940e-8, 1.433e-8
-0.181, -1.962e-8, 1.413e-8
-0.180, -1.919e-8, 1.394e-8
-0.179, -1.899e-8, 1.375e-8
-0.178, -1.899e-8, 1.356e-8
-0.177, -1.848e-8, 1.337e-8
-0.176, -1.865e-8, 1.319e-8
-0.175, -1.824e-8, 1.301e-8
-0.174, -1.814e-8, 1.282e-8
-0.173, -1.817e-8, 1.264e-8
-0.172, -1.765e-8, 1.247e-8
-0.171, -1.787e-8, 1.229e-8
-0.170, -1.746e-8, 1.211e-8
-0.169, -1.743e-8, 1.194e-8
-0.168, -1.744e-8, 1.176e-8
-0.167, -1.702e-8, 1.159e-8
-0.166, -1.729e-8, 1.142e-8
-0.165, -1.683e-8, 1.125e-8
-0.164, -1.689e-8, 1.108e-8
-0.163, -1.692e-8, 1.091e-8
-0.162, -1.645e-8, 1.075e-8
-0.161, -1.683e-8, 1.058e-8
-0.160, -1.641e-8, 1.042e-8
-0.159, -1.641e-8, 1.025e-8
-0.158, -1.650e-8, 1.009e-8
-0.157, -1.603e-8, 9.928e-9
-0.156, -1.644e-8, 9.764e-9
-0.155, -1.603e-8, 9.604e-9
-0.154, -1.605e-8, 9.443e-9
-0.153, -1.623e-8, 9.281e-9
-0.152, -1.571e-8, 9.124e-9
-0.151, -1.611e-8, 8.963e-9
-0.150, -1.576e-8, 8.805e-9
-0.149, -1.574e-8, 8.648e-9
-0.148, -1.597e-8, 8.488e-9
-0.147, -1.546e-8, 8.333e-9
-0.146, -1.587e-8, 8.174e-9
-0.145, -1.558e-8, 8.019e-9
-0.144, -1.550e-8, 7.864e-9
-0.143, -1.576e-8, 7.706e-9
-0.142, -1.532e-8, 7.553e-9
-0.141, -1.571e-8, 7.396e-9
-0.140, -1.543e-8, 7.241e-9
-0.139, -1.537e-8, 7.088e-9
-0.138, -1.559e-8, 6.932e-9
-0.137, -1.520e-8, 6.780e-9
-0.136, -1.553e-8, 6.625e-9
-0.135, -1.527e-8, 6.472e-9
-0.134, -1.532e-8, 6.319e-9
-0.133, -1.545e-8, 6.164e-9
-0.132, -1.510e-8, 6.013e-9
-0.131, -1.546e-8, 5.859e-9
-0.130, -1.515e-8, 5.707e-9
-0.129, -1.525e-8, 5.555e-9
-0.128, -1.539e-8, 5.401e-9
-0.127, -1.500e-8, 5.251e-9
-0.126, -1.541e-8, 5.097e-9
-0.125, -1.504e-8, 4.946e-9
-0.124, -1.520e-8, 4.794e-9
-0.123, -1.529e-8, 4.641e-9
-0.122, -1.490e-8, 4.492e-9
-0.121, -1.536e-8, 4.339e-9
-0.120, -1.497e-8, 4.189e-9
-0.119, -1.511e-8, 4.038e-9
-0.118, -1.527e-8, 3.885e-9
-0.117, -1.482e-8, 3.737e-9
-0.116, -1.533e-8, 3.584e-9
-0.115, -1.495e-8, 3.434e-9
-0.114, -1.499e-8, 3.284e-9
-0.113, -1.523e-8, 3.132e-9
-0.112, -1.475e-8, 2.985e-9
-0.111, -1.522e-8, 2.832e-9
-0.110, -1.489e-8, 2.684e-9
-0.109, -1.494e-8, 2.534e-9
-0.108, -1.516e-8, 2.382e-9
-0.107, -1.470e-8, 2.235e-9
-0.106, -1.516e-8, 2.084e-9
-0.105, -1.485e-8, 1.935e-9
-0.104, -1.487e-8, 1.787e-9
-0.103, -1.511e-8, 1.636e-9
-0.102, -1.473e-8, 1.488e-9
-0.101, -1.510e-8, 1.337e-9
