# Supplementary material for: Data-Driven Electrochemistry Reveals the Impact of Hydrophobicity on Aptamer Cross-Reactivity
Source: ACS Meas Sci Au. 2026 May 20;6(3):752–64. doi: 10.1021/acsmeasuresciau.6c00040 (PMC13281204; doi:10.1021/acsmeasuresciau.6c00040)
Supplement: Supplementary file 1 [file tg6c00040_si_001.zip › data/interferent study/logP validation/Trials_1_2_3/CV_100_mVs_lineolic acid_2.txt]

Nov. 4, 2025   16:17:57
Cyclic Voltammetry
File: c:\users\minteerlab\desktop\hardpotato\110425\cv_100_mvs_lineolic acid_2.bin
Data Source:  Experiment
Instrument Model:  CHI660E
Ref. Electrode: 
Header: CV
Note: 

Init E (V) = -0.1
High E (V) = -0.1
Low E (V) = -0.4
Final E (V) = -0.1
Init P/N = N
Scan Rate (V/s) = 0.1
Segment = 3
Sample Interval (V) = 0.001
Quiet Time (sec) = 2
Sensitivity (A/V) = 1e-6

Potential/V, Current/A, Charge/C

-0.100, 3.813e-9, 3.813e-11
-0.101, 9.444e-9, 1.326e-10
-0.102, 1.090e-8, 2.415e-10
-0.103, 1.086e-8, 3.501e-10
-0.104, 1.079e-8, 4.580e-10
-0.105, 1.123e-8, 5.703e-10
-0.106, 1.075e-8, 6.779e-10
-0.107, 1.123e-8, 7.901e-10
-0.108, 1.108e-8, 9.010e-10
-0.109, 1.102e-8, 1.011e-9
-0.110, 1.136e-8, 1.125e-9
-0.111, 1.095e-8, 1.234e-9
-0.112, 1.136e-8, 1.348e-9
-0.113, 1.122e-8, 1.460e-9
-0.114, 1.114e-8, 1.571e-9
-0.115, 1.147e-8, 1.686e-9
-0.116, 1.111e-8, 1.797e-9
-0.117, 1.146e-8, 1.912e-9
-0.118, 1.127e-8, 2.024e-9
-0.119, 1.127e-8, 2.137e-9
-0.120, 1.149e-8, 2.252e-9
-0.121, 1.116e-8, 2.364e-9
-0.122, 1.159e-8, 2.480e-9
-0.123, 1.131e-8, 2.593e-9
-0.124, 1.135e-8, 2.706e-9
-0.125, 1.157e-8, 2.822e-9
-0.126, 1.118e-8, 2.934e-9
-0.127, 1.165e-8, 3.050e-9
-0.128, 1.139e-8, 3.164e-9
-0.129, 1.142e-8, 3.278e-9
-0.130, 1.163e-8, 3.395e-9
-0.131, 1.123e-8, 3.507e-9
-0.132, 1.174e-8, 3.624e-9
-0.133, 1.139e-8, 3.738e-9
-0.134, 1.149e-8, 3.853e-9
-0.135, 1.176e-8, 3.971e-9
-0.136, 1.126e-8, 4.083e-9
-0.137, 1.176e-8, 4.201e-9
-0.138, 1.146e-8, 4.316e-9
-0.139, 1.148e-8, 4.430e-9
-0.140, 1.180e-8, 4.548e-9
-0.141, 1.133e-8, 4.662e-9
-0.142, 1.180e-8, 4.780e-9
-0.143, 1.155e-8, 4.895e-9
-0.144, 1.154e-8, 5.011e-9
-0.145, 1.186e-8, 5.129e-9
-0.146, 1.138e-8, 5.243e-9
-0.147, 1.188e-8, 5.362e-9
-0.148, 1.164e-8, 5.478e-9
-0.149, 1.158e-8, 5.594e-9
-0.150, 1.191e-8, 5.713e-9
-0.151, 1.150e-8, 5.828e-9
-0.152, 1.193e-8, 5.947e-9
-0.153, 1.174e-8, 6.065e-9
-0.154, 1.179e-8, 6.183e-9
-0.155, 1.201e-8, 6.303e-9
-0.156, 1.167e-8, 6.419e-9
-0.157, 1.205e-8, 6.540e-9
-0.158, 1.182e-8, 6.658e-9
-0.159, 1.191e-8, 6.777e-9
-0.160, 1.215e-8, 6.899e-9
-0.161, 1.182e-8, 7.017e-9
-0.162, 1.223e-8, 7.139e-9
-0.163, 1.195e-8, 7.259e-9
-0.164, 1.217e-8, 7.380e-9
-0.165, 1.230e-8, 7.503e-9
-0.166, 1.201e-8, 7.623e-9
-0.167, 1.252e-8, 7.749e-9
-0.168, 1.217e-8, 7.870e-9
-0.169, 1.238e-8, 7.994e-9
-0.170, 1.257e-8, 8.120e-9
-0.171, 1.226e-8, 8.242e-9
-0.172, 1.282e-8, 8.371e-9
-0.173, 1.251e-8, 8.496e-9
-0.174, 1.268e-8, 8.623e-9
-0.175, 1.295e-8, 8.752e-9
-0.176, 1.258e-8, 8.878e-9
-0.177, 1.320e-8, 9.010e-9
-0.178, 1.292e-8, 9.139e-9
-0.179, 1.314e-8, 9.271e-9
-0.180, 1.343e-8, 9.405e-9
-0.181, 1.309e-8, 9.536e-9
-0.182, 1.369e-8, 9.673e-9
-0.183, 1.348e-8, 9.808e-9
-0.184, 1.366e-8, 9.944e-9
-0.185, 1.403e-8, 1.008e-8
-0.186, 1.373e-8, 1.022e-8
-0.187, 1.432e-8, 1.036e-8
-0.188, 1.419e-8, 1.051e-8
-0.189, 1.437e-8, 1.065e-8
-0.190, 1.476e-8, 1.080e-8
-0.191, 1.457e-8, 1.094e-8
-0.192, 1.521e-8, 1.110e-8
-0.193, 1.512e-8, 1.125e-8
-0.194, 1.534e-8, 1.140e-8
-0.195, 1.568e-8, 1.156e-8
-0.196, 1.559e-8, 1.171e-8
-0.197, 1.621e-8, 1.188e-8
-0.198, 1.613e-8, 1.204e-8
-0.199, 1.653e-8, 1.220e-8
-0.200, 1.686e-8, 1.237e-8
-0.201, 1.685e-8, 1.254e-8
-0.202, 1.751e-8, 1.271e-8
-0.203, 1.744e-8, 1.289e-8
-0.204, 1.798e-8, 1.307e-8
-0.205, 1.850e-8, 1.325e-8
-0.206, 1.838e-8, 1.344e-8
-0.207, 1.912e-8, 1.363e-8
-0.208, 1.903e-8, 1.382e-8
-0.209, 1.964e-8, 1.402e-8
-0.210, 2.001e-8, 1.422e-8
-0.211, 2.010e-8, 1.442e-8
-0.212, 2.098e-8, 1.463e-8
-0.213, 2.085e-8, 1.483e-8
-0.214, 2.150e-8, 1.505e-8
-0.215, 2.202e-8, 1.527e-8
-0.216, 2.200e-8, 1.549e-8
-0.217, 2.304e-8, 1.572e-8
-0.218, 2.298e-8, 1.595e-8
-0.219, 2.360e-8, 1.619e-8
-0.220, 2.421e-8, 1.643e-8
-0.221, 2.417e-8, 1.667e-8
-0.222, 2.514e-8, 1.692e-8
-0.223, 2.522e-8, 1.717e-8
-0.224, 2.580e-8, 1.743e-8
-0.225, 2.644e-8, 1.770e-8
-0.226, 2.643e-8, 1.796e-8
-0.227, 2.736e-8, 1.823e-8
-0.228, 2.754e-8, 1.851e-8
-0.229, 2.802e-8, 1.879e-8
-0.230, 2.866e-8, 1.908e-8
-0.231, 2.880e-8, 1.936e-8
-0.232, 2.950e-8, 1.966e-8
-0.233, 2.968e-8, 1.996e-8
-0.234, 3.014e-8, 2.026e-8
-0.235, 3.060e-8, 2.056e-8
-0.236, 3.079e-8, 2.087e-8
-0.237, 3.145e-8, 2.119e-8
-0.238, 3.143e-8, 2.150e-8
-0.239, 3.195e-8, 2.182e-8
-0.240, 3.222e-8, 2.214e-8
-0.241, 3.227e-8, 2.246e-8
-0.242, 3.282e-8, 2.279e-8
-0.243, 3.272e-8, 2.312e-8
-0.244, 3.328e-8, 2.345e-8
-0.245, 3.333e-8, 2.379e-8
-0.246, 3.325e-8, 2.412e-8
-0.247, 3.383e-8, 2.446e-8
-0.248, 3.338e-8, 2.479e-8
-0.249, 3.386e-8, 2.513e-8
-0.250, 3.384e-8, 2.547e-8
-0.251, 3.363e-8, 2.580e-8
-0.252, 3.418e-8, 2.615e-8
-0.253, 3.349e-8, 2.648e-8
-0.254, 3.384e-8, 2.682e-8
-0.255, 3.379e-8, 2.716e-8
-0.256, 3.344e-8, 2.749e-8
-0.257, 3.386e-8, 2.783e-8
-0.258, 3.310e-8, 2.816e-8
-0.259, 3.323e-8, 2.849e-8
-0.260, 3.317e-8, 2.882e-8
-0.261, 3.250e-8, 2.915e-8
-0.262, 3.290e-8, 2.948e-8
-0.263, 3.226e-8, 2.980e-8
-0.264, 3.212e-8, 3.012e-8
-0.265, 3.202e-8, 3.044e-8
-0.266, 3.137e-8, 3.076e-8
-0.267, 3.155e-8, 3.107e-8
-0.268, 3.094e-8, 3.138e-8
-0.269, 3.078e-8, 3.169e-8
-0.270, 3.053e-8, 3.199e-8
-0.271, 2.994e-8, 3.229e-8
-0.272, 2.998e-8, 3.259e-8
-0.273, 2.936e-8, 3.289e-8
-0.274, 2.915e-8, 3.318e-8
-0.275, 2.886e-8, 3.347e-8
-0.276, 2.832e-8, 3.375e-8
-0.277, 2.832e-8, 3.403e-8
-0.278, 2.762e-8, 3.431e-8
-0.279, 2.756e-8, 3.459e-8
-0.280, 2.718e-8, 3.486e-8
-0.281, 2.662e-8, 3.512e-8
-0.282, 2.674e-8, 3.539e-8
-0.283, 2.593e-8, 3.565e-8
-0.284, 2.595e-8, 3.591e-8
-0.285, 2.552e-8, 3.616e-8
-0.286, 2.499e-8, 3.641e-8
-0.287, 2.510e-8, 3.667e-8
-0.288, 2.437e-8, 3.691e-8
-0.289, 2.441e-8, 3.715e-8
-0.290, 2.401e-8, 3.739e-8
-0.291, 2.349e-8, 3.763e-8
-0.292, 2.368e-8, 3.787e-8
-0.293, 2.288e-8, 3.809e-8
-0.294, 2.301e-8, 3.832e-8
-0.295, 2.268e-8, 3.855e-8
-0.296, 2.215e-8, 3.877e-8
-0.297, 2.243e-8, 3.900e-8
-0.298, 2.166e-8, 3.921e-8
-0.299, 2.170e-8, 3.943e-8
-0.300, 2.152e-8, 3.965e-8
-0.301, 2.095e-8, 3.986e-8
-0.302, 2.122e-8, 4.007e-8
-0.303, 2.056e-8, 4.027e-8
-0.304, 2.059e-8, 4.048e-8
-0.305, 2.045e-8, 4.068e-8
-0.306, 1.996e-8, 4.088e-8
-0.307, 2.029e-8, 4.109e-8
-0.308, 1.969e-8, 4.128e-8
-0.309, 1.970e-8, 4.148e-8
-0.310, 1.954e-8, 4.168e-8
-0.311, 1.914e-8, 4.187e-8
-0.312, 1.937e-8, 4.206e-8
-0.313, 1.884e-8, 4.225e-8
-0.314, 1.896e-8, 4.244e-8
-0.315, 1.876e-8, 4.263e-8
-0.316, 1.847e-8, 4.281e-8
-0.317, 1.867e-8, 4.300e-8
-0.318, 1.814e-8, 4.318e-8
-0.319, 1.834e-8, 4.336e-8
-0.320, 1.813e-8, 4.354e-8
-0.321, 1.785e-8, 4.372e-8
-0.322, 1.809e-8, 4.390e-8
-0.323, 1.758e-8, 4.408e-8
-0.324, 1.783e-8, 4.426e-8
-0.325, 1.759e-8, 4.443e-8
-0.326, 1.735e-8, 4.461e-8
-0.327, 1.770e-8, 4.478e-8
-0.328, 1.707e-8, 4.495e-8
-0.329, 1.741e-8, 4.513e-8
-0.330, 1.718e-8, 4.530e-8
-0.331, 1.691e-8, 4.547e-8
-0.332, 1.731e-8, 4.564e-8
-0.333, 1.674e-8, 4.581e-8
-0.334, 1.701e-8, 4.598e-8
-0.335, 1.687e-8, 4.615e-8
-0.336, 1.657e-8, 4.631e-8
-0.337, 1.697e-8, 4.648e-8
-0.338, 1.638e-8, 4.665e-8
-0.339, 1.672e-8, 4.681e-8
-0.340, 1.659e-8, 4.698e-8
-0.341, 1.630e-8, 4.714e-8
-0.342, 1.665e-8, 4.731e-8
-0.343, 1.620e-8, 4.747e-8
-0.344, 1.643e-8, 4.764e-8
-0.345, 1.636e-8, 4.780e-8
-0.346, 1.606e-8, 4.796e-8
-0.347, 1.645e-8, 4.812e-8
-0.348, 1.599e-8, 4.828e-8
-0.349, 1.621e-8, 4.845e-8
-0.350, 1.614e-8, 4.861e-8
-0.351, 1.593e-8, 4.877e-8
-0.352, 1.623e-8, 4.893e-8
-0.353, 1.585e-8, 4.909e-8
-0.354, 1.610e-8, 4.925e-8
-0.355, 1.594e-8, 4.941e-8
-0.356, 1.581e-8, 4.957e-8
-0.357, 1.607e-8, 4.973e-8
-0.358, 1.568e-8, 4.988e-8
-0.359, 1.603e-8, 5.004e-8
-0.360, 1.578e-8, 5.020e-8
-0.361, 1.570e-8, 5.036e-8
-0.362, 1.600e-8, 5.052e-8
-0.363, 1.550e-8, 5.067e-8
-0.364, 1.593e-8, 5.083e-8
-0.365, 1.571e-8, 5.099e-8
-0.366, 1.555e-8, 5.115e-8
-0.367, 1.593e-8, 5.131e-8
-0.368, 1.539e-8, 5.146e-8
-0.369, 1.582e-8, 5.162e-8
-0.370, 1.560e-8, 5.177e-8
-0.371, 1.547e-8, 5.193e-8
-0.372, 1.586e-8, 5.209e-8
-0.373, 1.531e-8, 5.224e-8
-0.374, 1.576e-8, 5.240e-8
-0.375, 1.556e-8, 5.255e-8
-0.376, 1.538e-8, 5.271e-8
-0.377, 1.580e-8, 5.287e-8
-0.378, 1.531e-8, 5.302e-8
-0.379, 1.564e-8, 5.317e-8
-0.380, 1.553e-8, 5.333e-8
-0.381, 1.533e-8, 5.348e-8
-0.382, 1.572e-8, 5.364e-8
-0.383, 1.526e-8, 5.379e-8
-0.384, 1.564e-8, 5.395e-8
-0.385, 1.548e-8, 5.410e-8
-0.386, 1.533e-8, 5.426e-8
-0.387, 1.565e-8, 5.441e-8
-0.388, 1.525e-8, 5.457e-8
-0.389, 1.553e-8, 5.472e-8
-0.390, 1.542e-8, 5.488e-8
-0.391, 1.532e-8, 5.503e-8
-0.392, 1.560e-8, 5.519e-8
-0.393, 1.521e-8, 5.534e-8
-0.394, 1.553e-8, 5.549e-8
-0.395, 1.536e-8, 5.565e-8
-0.396, 1.534e-8, 5.580e-8
-0.397, 1.561e-8, 5.596e-8
-0.398, 1.517e-8, 5.611e-8
-0.399, 1.558e-8, 5.626e-8
-0.400, 7.277e-9, 5.634e-8
-0.399, -4.645e-9, 5.629e-8
-0.398, -6.194e-9, 5.623e-8
-0.397, -7.052e-9, 5.616e-8
-0.396, -6.940e-9, 5.609e-8
-0.395, -7.246e-9, 5.602e-8
-0.394, -7.513e-9, 5.594e-8
-0.393, -7.357e-9, 5.587e-8
-0.392, -7.870e-9, 5.579e-8
-0.391, -7.640e-9, 5.571e-8
-0.390, -7.925e-9, 5.563e-8
-0.389, -8.072e-9, 5.555e-8
-0.388, -7.913e-9, 5.547e-8
-0.387, -8.392e-9, 5.539e-8
-0.386, -8.071e-9, 5.531e-8
-0.385, -8.424e-9, 5.522e-8
-0.384, -8.512e-9, 5.514e-8
-0.383, -8.331e-9, 5.505e-8
-0.382, -8.785e-9, 5.497e-8
-0.381, -8.430e-9, 5.488e-8
-0.380, -8.777e-9, 5.479e-8
-0.379, -8.792e-9, 5.471e-8
-0.378, -8.623e-9, 5.462e-8
-0.377, -9.156e-9, 5.453e-8
-0.376, -8.723e-9, 5.444e-8
-0.375, -9.076e-9, 5.435e-8
-0.374, -9.158e-9, 5.426e-8
-0.373, -8.879e-9, 5.417e-8
-0.372, -9.442e-9, 5.408e-8
-0.371, -9.031e-9, 5.399e-8
-0.370, -9.322e-9, 5.389e-8
-0.369, -9.425e-9, 5.380e-8
-0.368, -9.135e-9, 5.371e-8
-0.367, -9.711e-9, 5.361e-8
-0.366, -9.271e-9, 5.352e-8
-0.365, -9.560e-9, 5.342e-8
-0.364, -9.689e-9, 5.333e-8
-0.363, -9.388e-9, 5.323e-8
-0.362, -9.907e-9, 5.313e-8
-0.361, -9.565e-9, 5.304e-8
-0.360, -9.781e-9, 5.294e-8
-0.359, -9.947e-9, 5.284e-8
-0.358, -9.694e-9, 5.274e-8
-0.357, -1.012e-8, 5.264e-8
-0.356, -9.802e-9, 5.254e-8
-0.355, -1.006e-8, 5.244e-8
-0.354, -1.011e-8, 5.234e-8
-0.353, -9.947e-9, 5.224e-8
-0.352, -1.039e-8, 5.214e-8
-0.351, -1.002e-8, 5.204e-8
-0.350, -1.035e-8, 5.193e-8
-0.349, -1.034e-8, 5.183e-8
-0.348, -1.020e-8, 5.173e-8
-0.347, -1.060e-8, 5.162e-8
-0.346, -1.027e-8, 5.152e-8
-0.345, -1.065e-8, 5.141e-8
-0.344, -1.056e-8, 5.131e-8
-0.343, -1.045e-8, 5.120e-8
-0.342, -1.093e-8, 5.109e-8
-0.341, -1.049e-8, 5.099e-8
-0.340, -1.090e-8, 5.088e-8
-0.339, -1.090e-8, 5.077e-8
-0.338, -1.074e-8, 5.066e-8
-0.337, -1.125e-8, 5.055e-8
-0.336, -1.080e-8, 5.044e-8
-0.335, -1.120e-8, 5.033e-8
-0.334, -1.124e-8, 5.022e-8
-0.333, -1.108e-8, 5.011e-8
-0.332, -1.159e-8, 4.999e-8
-0.331, -1.118e-8, 4.988e-8
-0.330, -1.152e-8, 4.977e-8
-0.329, -1.163e-8, 4.965e-8
-0.328, -1.141e-8, 4.953e-8
-0.327, -1.198e-8, 4.941e-8
-0.326, -1.163e-8, 4.930e-8
-0.325, -1.196e-8, 4.918e-8
-0.324, -1.207e-8, 4.906e-8
-0.323, -1.189e-8, 4.894e-8
-0.322, -1.241e-8, 4.882e-8
-0.321, -1.214e-8, 4.869e-8
-0.320, -1.250e-8, 4.857e-8
-0.319, -1.261e-8, 4.844e-8
-0.318, -1.248e-8, 4.832e-8
-0.317, -1.303e-8, 4.819e-8
-0.316, -1.276e-8, 4.806e-8
-0.315, -1.315e-8, 4.793e-8
-0.314, -1.327e-8, 4.780e-8
-0.313, -1.328e-8, 4.766e-8
-0.312, -1.373e-8, 4.753e-8
-0.311, -1.351e-8, 4.739e-8
-0.310, -1.401e-8, 4.725e-8
-0.309, -1.407e-8, 4.711e-8
-0.308, -1.414e-8, 4.697e-8
-0.307, -1.473e-8, 4.682e-8
-0.306, -1.446e-8, 4.668e-8
-0.305, -1.501e-8, 4.653e-8
-0.304, -1.507e-8, 4.638e-8
-0.303, -1.520e-8, 4.622e-8
-0.302, -1.578e-8, 4.607e-8
-0.301, -1.557e-8, 4.591e-8
-0.300, -1.619e-8, 4.575e-8
-0.299, -1.627e-8, 4.559e-8
-0.298, -1.641e-8, 4.542e-8
-0.297, -1.716e-8, 4.525e-8
-0.296, -1.691e-8, 4.508e-8
-0.295, -1.765e-8, 4.490e-8
-0.294, -1.783e-8, 4.473e-8
-0.293, -1.799e-8, 4.455e-8
-0.292, -1.874e-8, 4.436e-8
-0.291, -1.857e-8, 4.417e-8
-0.290, -1.929e-8, 4.398e-8
-0.289, -1.960e-8, 4.378e-8
-0.288, -1.983e-8, 4.359e-8
-0.287, -2.063e-8, 4.338e-8
-0.286, -2.057e-8, 4.317e-8
-0.285, -2.129e-8, 4.296e-8
-0.284, -2.169e-8, 4.274e-8
-0.283, -2.188e-8, 4.253e-8
-0.282, -2.276e-8, 4.230e-8
-0.281, -2.283e-8, 4.207e-8
-0.280, -2.352e-8, 4.183e-8
-0.279, -2.393e-8, 4.159e-8
-0.278, -2.425e-8, 4.135e-8
-0.277, -2.502e-8, 4.110e-8
-0.276, -2.519e-8, 4.085e-8
-0.275, -2.596e-8, 4.059e-8
-0.274, -2.631e-8, 4.033e-8
-0.273, -2.678e-8, 4.006e-8
-0.272, -2.749e-8, 3.978e-8
-0.271, -2.761e-8, 3.951e-8
-0.270, -2.844e-8, 3.922e-8
-0.269, -2.876e-8, 3.894e-8
-0.268, -2.928e-8, 3.864e-8
-0.267, -2.992e-8, 3.834e-8
-0.266, -3.001e-8, 3.804e-8
-0.265, -3.096e-8, 3.774e-8
-0.264, -3.106e-8, 3.742e-8
-0.263, -3.159e-8, 3.711e-8
-0.262, -3.229e-8, 3.679e-8
-0.261, -3.225e-8, 3.646e-8
-0.260, -3.316e-8, 3.613e-8
-0.259, -3.322e-8, 3.580e-8
-0.258, -3.355e-8, 3.546e-8
-0.257, -3.434e-8, 3.512e-8
-0.256, -3.421e-8, 3.478e-8
-0.255, -3.497e-8, 3.443e-8
-0.254, -3.495e-8, 3.408e-8
-0.253, -3.513e-8, 3.373e-8
-0.252, -3.582e-8, 3.337e-8
-0.251, -3.539e-8, 3.302e-8
-0.250, -3.607e-8, 3.266e-8
-0.249, -3.606e-8, 3.229e-8
-0.248, -3.601e-8, 3.193e-8
-0.247, -3.654e-8, 3.157e-8
-0.246, -3.615e-8, 3.121e-8
-0.245, -3.652e-8, 3.084e-8
-0.244, -3.647e-8, 3.048e-8
-0.243, -3.633e-8, 3.011e-8
-0.242, -3.656e-8, 2.975e-8
-0.241, -3.614e-8, 2.939e-8
-0.240, -3.630e-8, 2.902e-8
-0.239, -3.615e-8, 2.866e-8
-0.238, -3.591e-8, 2.830e-8
-0.237, -3.596e-8, 2.794e-8
-0.236, -3.544e-8, 2.759e-8
-0.235, -3.547e-8, 2.724e-8
-0.234, -3.505e-8, 2.688e-8
-0.233, -3.482e-8, 2.654e-8
-0.232, -3.469e-8, 2.619e-8
-0.231, -3.408e-8, 2.585e-8
-0.230, -3.415e-8, 2.551e-8
-0.229, -3.350e-8, 2.517e-8
-0.228, -3.319e-8, 2.484e-8
-0.227, -3.299e-8, 2.451e-8
-0.226, -3.219e-8, 2.419e-8
-0.225, -3.227e-8, 2.387e-8
-0.224, -3.155e-8, 2.355e-8
-0.223, -3.122e-8, 2.324e-8
-0.222, -3.101e-8, 2.293e-8
-0.221, -3.012e-8, 2.263e-8
-0.220, -3.021e-8, 2.232e-8
-0.219, -2.945e-8, 2.203e-8
-0.218, -2.903e-8, 2.174e-8
-0.217, -2.895e-8, 2.145e-8
-0.216, -2.796e-8, 2.117e-8
-0.215, -2.805e-8, 2.089e-8
-0.214, -2.735e-8, 2.062e-8
-0.213, -2.688e-8, 2.035e-8
-0.212, -2.687e-8, 2.008e-8
-0.211, -2.595e-8, 1.982e-8
-0.210, -2.597e-8, 1.956e-8
-0.209, -2.539e-8, 1.931e-8
-0.208, -2.489e-8, 1.906e-8
-0.207, -2.484e-8, 1.881e-8
-0.206, -2.404e-8, 1.857e-8
-0.205, -2.423e-8, 1.833e-8
-0.204, -2.363e-8, 1.809e-8
-0.203, -2.313e-8, 1.786e-8
-0.202, -2.303e-8, 1.763e-8
-0.201, -2.232e-8, 1.741e-8
-0.200, -2.241e-8, 1.718e-8
-0.199, -2.190e-8, 1.696e-8
-0.198, -2.160e-8, 1.675e-8
-0.197, -2.146e-8, 1.653e-8
-0.196, -2.086e-8, 1.632e-8
-0.195, -2.092e-8, 1.611e-8
-0.194, -2.043e-8, 1.591e-8
-0.193, -2.022e-8, 1.571e-8
-0.192, -2.019e-8, 1.551e-8
-0.191, -1.955e-8, 1.531e-8
-0.190, -1.969e-8, 1.511e-8
-0.189, -1.921e-8, 1.492e-8
-0.188, -1.908e-8, 1.473e-8
-0.187, -1.905e-8, 1.454e-8
-0.186, -1.844e-8, 1.436e-8
-0.185, -1.871e-8, 1.417e-8
-0.184, -1.816e-8, 1.399e-8
-0.183, -1.809e-8, 1.381e-8
-0.182, -1.814e-8, 1.362e-8
-0.181, -1.751e-8, 1.345e-8
-0.180, -1.790e-8, 1.327e-8
-0.179, -1.741e-8, 1.310e-8
-0.178, -1.728e-8, 1.292e-8
-0.177, -1.741e-8, 1.275e-8
-0.176, -1.678e-8, 1.258e-8
-0.175, -1.713e-8, 1.241e-8
-0.174, -1.671e-8, 1.224e-8
-0.173, -1.663e-8, 1.208e-8
-0.172, -1.680e-8, 1.191e-8
-0.171, -1.621e-8, 1.175e-8
-0.170, -1.655e-8, 1.158e-8
-0.169, -1.622e-8, 1.142e-8
-0.168, -1.611e-8, 1.126e-8
-0.167, -1.628e-8, 1.109e-8
-0.166, -1.580e-8, 1.094e-8
-0.165, -1.609e-8, 1.078e-8
-0.164, -1.582e-8, 1.062e-8
-0.163, -1.573e-8, 1.046e-8
-0.162, -1.585e-8, 1.030e-8
-0.161, -1.542e-8, 1.015e-8
-0.160, -1.576e-8, 9.990e-9
-0.159, -1.546e-8, 9.835e-9
-0.158, -1.543e-8, 9.681e-9
-0.157, -1.555e-8, 9.526e-9
-0.156, -1.517e-8, 9.374e-9
-0.155, -1.549e-8, 9.219e-9
-0.154, -1.519e-8, 9.067e-9
-0.153, -1.522e-8, 8.915e-9
-0.152, -1.531e-8, 8.762e-9
-0.151, -1.490e-8, 8.613e-9
-0.150, -1.531e-8, 8.460e-9
-0.149, -1.491e-8, 8.311e-9
-0.148, -1.501e-8, 8.161e-9
-0.147, -1.515e-8, 8.009e-9
-0.146, -1.469e-8, 7.862e-9
-0.145, -1.515e-8, 7.711e-9
-0.144, -1.476e-8, 7.563e-9
-0.143, -1.487e-8, 7.415e-9
-0.142, -1.498e-8, 7.265e-9
-0.141, -1.457e-8, 7.119e-9
-0.140, -1.506e-8, 6.968e-9
-0.139, -1.461e-8, 6.822e-9
-0.138, -1.474e-8, 6.675e-9
-0.137, -1.493e-8, 6.526e-9
-0.136, -1.443e-8, 6.381e-9
-0.135, -1.495e-8, 6.232e-9
-0.134, -1.458e-8, 6.086e-9
-0.133, -1.462e-8, 5.940e-9
-0.132, -1.482e-8, 5.792e-9
-0.131, -1.436e-8, 5.648e-9
-0.130, -1.485e-8, 5.500e-9
-0.129, -1.451e-8, 5.355e-9
-0.128, -1.458e-8, 5.209e-9
-0.127, -1.473e-8, 5.061e-9
-0.126, -1.433e-8, 4.918e-9
-0.125, -1.474e-8, 4.771e-9
-0.124, -1.444e-8, 4.626e-9
-0.123, -1.448e-8, 4.482e-9
-0.122, -1.466e-8, 4.335e-9
-0.121, -1.432e-8, 4.192e-9
-0.120, -1.467e-8, 4.045e-9
-0.119, -1.437e-8, 3.901e-9
-0.118, -1.446e-8, 3.757e-9
-0.117, -1.456e-8, 3.611e-9
-0.116, -1.425e-8, 3.469e-9
-0.115, -1.465e-8, 3.322e-9
-0.114, -1.427e-8, 3.179e-9
-0.113, -1.444e-8, 3.035e-9
-0.112, -1.448e-8, 2.890e-9
-0.111, -1.419e-8, 2.748e-9
-0.110, -1.459e-8, 2.602e-9
-0.109, -1.422e-8, 2.460e-9
-0.108, -1.442e-8, 2.316e-9
-0.107, -1.444e-8, 2.172e-9
-0.106, -1.415e-8, 2.030e-9
-0.105, -1.460e-8, 1.884e-9
-0.104, -1.410e-8, 1.743e-9
-0.103, -1.434e-8, 1.600e-9
-0.102, -1.449e-8, 1.455e-9
-0.101, -1.404e-8, 1.314e-9
