# Supplementary material for: Data-Driven Electrochemistry Reveals the Impact of Hydrophobicity on Aptamer Cross-Reactivity
Source: ACS Meas Sci Au. 2026 May 20;6(3):752–64. doi: 10.1021/acsmeasuresciau.6c00040 (PMC13281204; doi:10.1021/acsmeasuresciau.6c00040)
Supplement: Supplementary file 1 [file tg6c00040_si_001.zip › data/interferent study/logP validation/Trials_1_2_3/CV_100_mVs_loperamide_0.txt]

Nov. 4, 2025   12:09:18
Cyclic Voltammetry
File: c:\users\minteerlab\desktop\hardpotato\110425\cv_100_mvs_loperamide_0.bin
Data Source:  Experiment
Instrument Model:  CHI660E
Ref. Electrode: 
Header: CV
Note: 

Init E (V) = -0.1
High E (V) = -0.1
Low E (V) = -0.4
Final E (V) = -0.1
Init P/N = N
Scan Rate (V/s) = 0.1
Segment = 3
Sample Interval (V) = 0.001
Quiet Time (sec) = 2
Sensitivity (A/V) = 1e-6

Potential/V, Current/A, Charge/C

-0.100, 3.189e-9, 3.189e-11
-0.101, 9.355e-9, 1.254e-10
-0.102, 9.927e-9, 2.247e-10
-0.103, 1.053e-8, 3.300e-10
-0.104, 1.031e-8, 4.331e-10
-0.105, 1.039e-8, 5.370e-10
-0.106, 1.069e-8, 6.439e-10
-0.107, 1.030e-8, 7.470e-10
-0.108, 1.078e-8, 8.548e-10
-0.109, 1.057e-8, 9.605e-10
-0.110, 1.056e-8, 1.066e-9
-0.111, 1.089e-8, 1.175e-9
-0.112, 1.044e-8, 1.279e-9
-0.113, 1.092e-8, 1.389e-9
-0.114, 1.068e-8, 1.496e-9
-0.115, 1.067e-8, 1.602e-9
-0.116, 1.109e-8, 1.713e-9
-0.117, 1.054e-8, 1.819e-9
-0.118, 1.103e-8, 1.929e-9
-0.119, 1.084e-8, 2.037e-9
-0.120, 1.075e-8, 2.145e-9
-0.121, 1.114e-8, 2.256e-9
-0.122, 1.068e-8, 2.363e-9
-0.123, 1.109e-8, 2.474e-9
-0.124, 1.094e-8, 2.583e-9
-0.125, 1.081e-8, 2.691e-9
-0.126, 1.116e-8, 2.803e-9
-0.127, 1.078e-8, 2.911e-9
-0.128, 1.121e-8, 3.023e-9
-0.129, 1.102e-8, 3.133e-9
-0.130, 1.092e-8, 3.242e-9
-0.131, 1.122e-8, 3.355e-9
-0.132, 1.085e-8, 3.463e-9
-0.133, 1.121e-8, 3.575e-9
-0.134, 1.105e-8, 3.686e-9
-0.135, 1.102e-8, 3.796e-9
-0.136, 1.127e-8, 3.909e-9
-0.137, 1.092e-8, 4.018e-9
-0.138, 1.127e-8, 4.130e-9
-0.139, 1.105e-8, 4.241e-9
-0.140, 1.108e-8, 4.352e-9
-0.141, 1.136e-8, 4.465e-9
-0.142, 1.093e-8, 4.575e-9
-0.143, 1.139e-8, 4.689e-9
-0.144, 1.109e-8, 4.799e-9
-0.145, 1.118e-8, 4.911e-9
-0.146, 1.140e-8, 5.025e-9
-0.147, 1.101e-8, 5.135e-9
-0.148, 1.148e-8, 5.250e-9
-0.149, 1.118e-8, 5.362e-9
-0.150, 1.121e-8, 5.474e-9
-0.151, 1.151e-8, 5.589e-9
-0.152, 1.106e-8, 5.700e-9
-0.153, 1.160e-8, 5.816e-9
-0.154, 1.135e-8, 5.929e-9
-0.155, 1.133e-8, 6.043e-9
-0.156, 1.169e-8, 6.160e-9
-0.157, 1.119e-8, 6.271e-9
-0.158, 1.168e-8, 6.388e-9
-0.159, 1.148e-8, 6.503e-9
-0.160, 1.148e-8, 6.618e-9
-0.161, 1.185e-8, 6.736e-9
-0.162, 1.138e-8, 6.850e-9
-0.163, 1.184e-8, 6.968e-9
-0.164, 1.168e-8, 7.085e-9
-0.165, 1.162e-8, 7.201e-9
-0.166, 1.201e-8, 7.322e-9
-0.167, 1.165e-8, 7.438e-9
-0.168, 1.210e-8, 7.559e-9
-0.169, 1.193e-8, 7.678e-9
-0.170, 1.193e-8, 7.798e-9
-0.171, 1.228e-8, 7.920e-9
-0.172, 1.198e-8, 8.040e-9
-0.173, 1.242e-8, 8.164e-9
-0.174, 1.224e-8, 8.287e-9
-0.175, 1.235e-8, 8.410e-9
-0.176, 1.265e-8, 8.537e-9
-0.177, 1.235e-8, 8.660e-9
-0.178, 1.282e-8, 8.789e-9
-0.179, 1.272e-8, 8.916e-9
-0.180, 1.286e-8, 9.044e-9
-0.181, 1.312e-8, 9.176e-9
-0.182, 1.286e-8, 9.304e-9
-0.183, 1.341e-8, 9.438e-9
-0.184, 1.322e-8, 9.570e-9
-0.185, 1.345e-8, 9.705e-9
-0.186, 1.379e-8, 9.843e-9
-0.187, 1.352e-8, 9.978e-9
-0.188, 1.417e-8, 1.012e-8
-0.189, 1.396e-8, 1.026e-8
-0.190, 1.419e-8, 1.040e-8
-0.191, 1.462e-8, 1.055e-8
-0.192, 1.438e-8, 1.069e-8
-0.193, 1.510e-8, 1.084e-8
-0.194, 1.492e-8, 1.099e-8
-0.195, 1.519e-8, 1.114e-8
-0.196, 1.569e-8, 1.130e-8
-0.197, 1.543e-8, 1.145e-8
-0.198, 1.618e-8, 1.162e-8
-0.199, 1.617e-8, 1.178e-8
-0.200, 1.639e-8, 1.194e-8
-0.201, 1.700e-8, 1.211e-8
-0.202, 1.680e-8, 1.228e-8
-0.203, 1.757e-8, 1.246e-8
-0.204, 1.767e-8, 1.263e-8
-0.205, 1.811e-8, 1.281e-8
-0.206, 1.861e-8, 1.300e-8
-0.207, 1.852e-8, 1.318e-8
-0.208, 1.928e-8, 1.338e-8
-0.209, 1.941e-8, 1.357e-8
-0.210, 1.976e-8, 1.377e-8
-0.211, 2.042e-8, 1.397e-8
-0.212, 2.049e-8, 1.418e-8
-0.213, 2.124e-8, 1.439e-8
-0.214, 2.145e-8, 1.461e-8
-0.215, 2.192e-8, 1.482e-8
-0.216, 2.252e-8, 1.505e-8
-0.217, 2.270e-8, 1.528e-8
-0.218, 2.353e-8, 1.551e-8
-0.219, 2.373e-8, 1.575e-8
-0.220, 2.434e-8, 1.599e-8
-0.221, 2.493e-8, 1.624e-8
-0.222, 2.511e-8, 1.649e-8
-0.223, 2.602e-8, 1.675e-8
-0.224, 2.621e-8, 1.702e-8
-0.225, 2.690e-8, 1.728e-8
-0.226, 2.753e-8, 1.756e-8
-0.227, 2.767e-8, 1.784e-8
-0.228, 2.874e-8, 1.812e-8
-0.229, 2.876e-8, 1.841e-8
-0.230, 2.950e-8, 1.871e-8
-0.231, 3.023e-8, 1.901e-8
-0.232, 3.018e-8, 1.931e-8
-0.233, 3.127e-8, 1.962e-8
-0.234, 3.129e-8, 1.994e-8
-0.235, 3.190e-8, 2.025e-8
-0.236, 3.261e-8, 2.058e-8
-0.237, 3.250e-8, 2.091e-8
-0.238, 3.349e-8, 2.124e-8
-0.239, 3.356e-8, 2.158e-8
-0.240, 3.396e-8, 2.192e-8
-0.241, 3.465e-8, 2.226e-8
-0.242, 3.447e-8, 2.261e-8
-0.243, 3.533e-8, 2.296e-8
-0.244, 3.536e-8, 2.331e-8
-0.245, 3.554e-8, 2.367e-8
-0.246, 3.609e-8, 2.403e-8
-0.247, 3.593e-8, 2.439e-8
-0.248, 3.651e-8, 2.475e-8
-0.249, 3.650e-8, 2.512e-8
-0.250, 3.658e-8, 2.549e-8
-0.251, 3.696e-8, 2.586e-8
-0.252, 3.676e-8, 2.622e-8
-0.253, 3.709e-8, 2.659e-8
-0.254, 3.694e-8, 2.696e-8
-0.255, 3.702e-8, 2.733e-8
-0.256, 3.723e-8, 2.771e-8
-0.257, 3.692e-8, 2.807e-8
-0.258, 3.718e-8, 2.845e-8
-0.259, 3.674e-8, 2.881e-8
-0.260, 3.687e-8, 2.918e-8
-0.261, 3.676e-8, 2.955e-8
-0.262, 3.632e-8, 2.991e-8
-0.263, 3.664e-8, 3.028e-8
-0.264, 3.598e-8, 3.064e-8
-0.265, 3.602e-8, 3.100e-8
-0.266, 3.592e-8, 3.136e-8
-0.267, 3.524e-8, 3.171e-8
-0.268, 3.560e-8, 3.207e-8
-0.269, 3.485e-8, 3.242e-8
-0.270, 3.482e-8, 3.276e-8
-0.271, 3.467e-8, 3.311e-8
-0.272, 3.389e-8, 3.345e-8
-0.273, 3.414e-8, 3.379e-8
-0.274, 3.340e-8, 3.413e-8
-0.275, 3.326e-8, 3.446e-8
-0.276, 3.314e-8, 3.479e-8
-0.277, 3.226e-8, 3.511e-8
-0.278, 3.248e-8, 3.544e-8
-0.279, 3.178e-8, 3.575e-8
-0.280, 3.152e-8, 3.607e-8
-0.281, 3.147e-8, 3.638e-8
-0.282, 3.063e-8, 3.669e-8
-0.283, 3.068e-8, 3.700e-8
-0.284, 3.011e-8, 3.730e-8
-0.285, 2.974e-8, 3.760e-8
-0.286, 2.958e-8, 3.789e-8
-0.287, 2.886e-8, 3.818e-8
-0.288, 2.898e-8, 3.847e-8
-0.289, 2.837e-8, 3.875e-8
-0.290, 2.802e-8, 3.903e-8
-0.291, 2.787e-8, 3.931e-8
-0.292, 2.721e-8, 3.958e-8
-0.293, 2.722e-8, 3.986e-8
-0.294, 2.663e-8, 4.012e-8
-0.295, 2.645e-8, 4.039e-8
-0.296, 2.623e-8, 4.065e-8
-0.297, 2.563e-8, 4.091e-8
-0.298, 2.569e-8, 4.116e-8
-0.299, 2.507e-8, 4.141e-8
-0.300, 2.495e-8, 4.166e-8
-0.301, 2.475e-8, 4.191e-8
-0.302, 2.416e-8, 4.215e-8
-0.303, 2.433e-8, 4.240e-8
-0.304, 2.366e-8, 4.263e-8
-0.305, 2.364e-8, 4.287e-8
-0.306, 2.346e-8, 4.310e-8
-0.307, 2.295e-8, 4.333e-8
-0.308, 2.319e-8, 4.356e-8
-0.309, 2.252e-8, 4.379e-8
-0.310, 2.245e-8, 4.401e-8
-0.311, 2.238e-8, 4.424e-8
-0.312, 2.177e-8, 4.446e-8
-0.313, 2.210e-8, 4.468e-8
-0.314, 2.148e-8, 4.489e-8
-0.315, 2.141e-8, 4.511e-8
-0.316, 2.146e-8, 4.532e-8
-0.317, 2.080e-8, 4.553e-8
-0.318, 2.113e-8, 4.574e-8
-0.319, 2.062e-8, 4.595e-8
-0.320, 2.054e-8, 4.615e-8
-0.321, 2.061e-8, 4.636e-8
-0.322, 2.007e-8, 4.656e-8
-0.323, 2.034e-8, 4.676e-8
-0.324, 1.991e-8, 4.696e-8
-0.325, 1.981e-8, 4.716e-8
-0.326, 1.988e-8, 4.736e-8
-0.327, 1.939e-8, 4.755e-8
-0.328, 1.968e-8, 4.775e-8
-0.329, 1.927e-8, 4.794e-8
-0.330, 1.922e-8, 4.813e-8
-0.331, 1.926e-8, 4.833e-8
-0.332, 1.887e-8, 4.851e-8
-0.333, 1.916e-8, 4.871e-8
-0.334, 1.872e-8, 4.889e-8
-0.335, 1.880e-8, 4.908e-8
-0.336, 1.877e-8, 4.927e-8
-0.337, 1.840e-8, 4.945e-8
-0.338, 1.868e-8, 4.964e-8
-0.339, 1.828e-8, 4.982e-8
-0.340, 1.843e-8, 5.001e-8
-0.341, 1.836e-8, 5.019e-8
-0.342, 1.796e-8, 5.037e-8
-0.343, 1.836e-8, 5.055e-8
-0.344, 1.788e-8, 5.073e-8
-0.345, 1.801e-8, 5.091e-8
-0.346, 1.804e-8, 5.109e-8
-0.347, 1.762e-8, 5.127e-8
-0.348, 1.808e-8, 5.145e-8
-0.349, 1.758e-8, 5.163e-8
-0.350, 1.771e-8, 5.180e-8
-0.351, 1.777e-8, 5.198e-8
-0.352, 1.737e-8, 5.215e-8
-0.353, 1.779e-8, 5.233e-8
-0.354, 1.733e-8, 5.251e-8
-0.355, 1.744e-8, 5.268e-8
-0.356, 1.756e-8, 5.286e-8
-0.357, 1.711e-8, 5.303e-8
-0.358, 1.757e-8, 5.320e-8
-0.359, 1.717e-8, 5.337e-8
-0.360, 1.724e-8, 5.355e-8
-0.361, 1.736e-8, 5.372e-8
-0.362, 1.691e-8, 5.389e-8
-0.363, 1.735e-8, 5.406e-8
-0.364, 1.696e-8, 5.423e-8
-0.365, 1.704e-8, 5.440e-8
-0.366, 1.716e-8, 5.457e-8
-0.367, 1.680e-8, 5.474e-8
-0.368, 1.719e-8, 5.491e-8
-0.369, 1.683e-8, 5.508e-8
-0.370, 1.693e-8, 5.525e-8
-0.371, 1.702e-8, 5.542e-8
-0.372, 1.668e-8, 5.559e-8
-0.373, 1.703e-8, 5.576e-8
-0.374, 1.666e-8, 5.593e-8
-0.375, 1.683e-8, 5.609e-8
-0.376, 1.686e-8, 5.626e-8
-0.377, 1.656e-8, 5.643e-8
-0.378, 1.695e-8, 5.660e-8
-0.379, 1.651e-8, 5.676e-8
-0.380, 1.676e-8, 5.693e-8
-0.381, 1.677e-8, 5.710e-8
-0.382, 1.644e-8, 5.726e-8
-0.383, 1.688e-8, 5.743e-8
-0.384, 1.645e-8, 5.760e-8
-0.385, 1.669e-8, 5.776e-8
-0.386, 1.670e-8, 5.793e-8
-0.387, 1.634e-8, 5.809e-8
-0.388, 1.685e-8, 5.826e-8
-0.389, 1.634e-8, 5.843e-8
-0.390, 1.660e-8, 5.859e-8
-0.391, 1.667e-8, 5.876e-8
-0.392, 1.628e-8, 5.892e-8
-0.393, 1.678e-8, 5.909e-8
-0.394, 1.631e-8, 5.925e-8
-0.395, 1.649e-8, 5.942e-8
-0.396, 1.663e-8, 5.958e-8
-0.397, 1.622e-8, 5.975e-8
-0.398, 1.672e-8, 5.991e-8
-0.399, 1.629e-8, 6.008e-8
-0.400, 8.584e-9, 6.016e-8
-0.399, -2.911e-9, 6.013e-8
-0.398, -5.085e-9, 6.008e-8
-0.397, -5.099e-9, 6.003e-8
-0.396, -5.819e-9, 5.997e-8
-0.395, -5.735e-9, 5.991e-8
-0.394, -5.869e-9, 5.986e-8
-0.393, -6.387e-9, 5.979e-8
-0.392, -6.000e-9, 5.973e-8
-0.391, -6.573e-9, 5.967e-8
-0.390, -6.483e-9, 5.960e-8
-0.389, -6.460e-9, 5.954e-8
-0.388, -6.978e-9, 5.947e-8
-0.387, -6.574e-9, 5.940e-8
-0.386, -7.073e-9, 5.933e-8
-0.385, -7.029e-9, 5.926e-8
-0.384, -6.990e-9, 5.919e-8
-0.383, -7.405e-9, 5.912e-8
-0.382, -7.016e-9, 5.905e-8
-0.381, -7.474e-9, 5.897e-8
-0.380, -7.410e-9, 5.890e-8
-0.379, -7.358e-9, 5.882e-8
-0.378, -7.748e-9, 5.875e-8
-0.377, -7.415e-9, 5.867e-8
-0.376, -7.825e-9, 5.859e-8
-0.375, -7.718e-9, 5.852e-8
-0.374, -7.736e-9, 5.844e-8
-0.373, -8.080e-9, 5.836e-8
-0.372, -7.766e-9, 5.828e-8
-0.371, -8.177e-9, 5.820e-8
-0.370, -7.996e-9, 5.812e-8
-0.369, -8.076e-9, 5.804e-8
-0.368, -8.394e-9, 5.795e-8
-0.367, -8.031e-9, 5.787e-8
-0.366, -8.495e-9, 5.779e-8
-0.365, -8.325e-9, 5.771e-8
-0.364, -8.381e-9, 5.762e-8
-0.363, -8.658e-9, 5.754e-8
-0.362, -8.290e-9, 5.745e-8
-0.361, -8.825e-9, 5.736e-8
-0.360, -8.582e-9, 5.728e-8
-0.359, -8.640e-9, 5.719e-8
-0.358, -9.035e-9, 5.710e-8
-0.357, -8.579e-9, 5.702e-8
-0.356, -9.098e-9, 5.693e-8
-0.355, -8.870e-9, 5.684e-8
-0.354, -8.908e-9, 5.675e-8
-0.353, -9.308e-9, 5.665e-8
-0.352, -8.878e-9, 5.657e-8
-0.351, -9.389e-9, 5.647e-8
-0.350, -9.188e-9, 5.638e-8
-0.349, -9.191e-9, 5.629e-8
-0.348, -9.654e-9, 5.619e-8
-0.347, -9.185e-9, 5.610e-8
-0.346, -9.696e-9, 5.600e-8
-0.345, -9.559e-9, 5.591e-8
-0.344, -9.513e-9, 5.581e-8
-0.343, -9.917e-9, 5.571e-8
-0.342, -9.536e-9, 5.562e-8
-0.341, -1.002e-8, 5.552e-8
-0.340, -9.934e-9, 5.542e-8
-0.339, -9.880e-9, 5.532e-8
-0.338, -1.028e-8, 5.522e-8
-0.337, -9.963e-9, 5.512e-8
-0.336, -1.041e-8, 5.501e-8
-0.335, -1.031e-8, 5.491e-8
-0.334, -1.033e-8, 5.481e-8
-0.333, -1.074e-8, 5.470e-8
-0.332, -1.044e-8, 5.459e-8
-0.331, -1.088e-8, 5.449e-8
-0.330, -1.075e-8, 5.438e-8
-0.329, -1.089e-8, 5.427e-8
-0.328, -1.121e-8, 5.416e-8
-0.327, -1.093e-8, 5.405e-8
-0.326, -1.146e-8, 5.393e-8
-0.325, -1.132e-8, 5.382e-8
-0.324, -1.147e-8, 5.371e-8
-0.323, -1.181e-8, 5.359e-8
-0.322, -1.154e-8, 5.347e-8
-0.321, -1.215e-8, 5.335e-8
-0.320, -1.200e-8, 5.323e-8
-0.319, -1.219e-8, 5.311e-8
-0.318, -1.264e-8, 5.298e-8
-0.317, -1.234e-8, 5.286e-8
-0.316, -1.300e-8, 5.273e-8
-0.315, -1.287e-8, 5.260e-8
-0.314, -1.311e-8, 5.247e-8
-0.313, -1.363e-8, 5.233e-8
-0.312, -1.332e-8, 5.220e-8
-0.311, -1.404e-8, 5.206e-8
-0.310, -1.402e-8, 5.192e-8
-0.309, -1.421e-8, 5.178e-8
-0.308, -1.479e-8, 5.163e-8
-0.307, -1.464e-8, 5.148e-8
-0.306, -1.527e-8, 5.133e-8
-0.305, -1.532e-8, 5.118e-8
-0.304, -1.556e-8, 5.102e-8
-0.303, -1.619e-8, 5.086e-8
-0.302, -1.603e-8, 5.070e-8
-0.301, -1.679e-8, 5.053e-8
-0.300, -1.694e-8, 5.036e-8
-0.299, -1.720e-8, 5.019e-8
-0.298, -1.788e-8, 5.001e-8
-0.297, -1.787e-8, 4.983e-8
-0.296, -1.860e-8, 4.965e-8
-0.295, -1.883e-8, 4.946e-8
-0.294, -1.926e-8, 4.926e-8
-0.293, -1.994e-8, 4.907e-8
-0.292, -2.000e-8, 4.887e-8
-0.291, -2.082e-8, 4.866e-8
-0.290, -2.105e-8, 4.845e-8
-0.289, -2.164e-8, 4.823e-8
-0.288, -2.232e-8, 4.801e-8
-0.287, -2.249e-8, 4.778e-8
-0.286, -2.338e-8, 4.755e-8
-0.285, -2.362e-8, 4.731e-8
-0.284, -2.424e-8, 4.707e-8
-0.283, -2.496e-8, 4.682e-8
-0.282, -2.519e-8, 4.657e-8
-0.281, -2.625e-8, 4.631e-8
-0.280, -2.642e-8, 4.604e-8
-0.279, -2.711e-8, 4.577e-8
-0.278, -2.793e-8, 4.549e-8
-0.277, -2.806e-8, 4.521e-8
-0.276, -2.919e-8, 4.492e-8
-0.275, -2.937e-8, 4.463e-8
-0.274, -3.008e-8, 4.432e-8
-0.273, -3.099e-8, 4.401e-8
-0.272, -3.107e-8, 4.370e-8
-0.271, -3.218e-8, 4.338e-8
-0.270, -3.246e-8, 4.306e-8
-0.269, -3.307e-8, 4.273e-8
-0.268, -3.396e-8, 4.239e-8
-0.267, -3.398e-8, 4.205e-8
-0.266, -3.502e-8, 4.170e-8
-0.265, -3.535e-8, 4.134e-8
-0.264, -3.580e-8, 4.099e-8
-0.263, -3.661e-8, 4.062e-8
-0.262, -3.669e-8, 4.025e-8
-0.261, -3.752e-8, 3.988e-8
-0.260, -3.783e-8, 3.950e-8
-0.259, -3.813e-8, 3.912e-8
-0.258, -3.881e-8, 3.873e-8
-0.257, -3.884e-8, 3.834e-8
-0.256, -3.968e-8, 3.794e-8
-0.255, -3.974e-8, 3.755e-8
-0.254, -3.994e-8, 3.715e-8
-0.253, -4.046e-8, 3.674e-8
-0.252, -4.043e-8, 3.634e-8
-0.251, -4.093e-8, 3.593e-8
-0.250, -4.088e-8, 3.552e-8
-0.249, -4.115e-8, 3.511e-8
-0.248, -4.136e-8, 3.470e-8
-0.247, -4.111e-8, 3.428e-8
-0.246, -4.155e-8, 3.387e-8
-0.245, -4.123e-8, 3.346e-8
-0.244, -4.139e-8, 3.304e-8
-0.243, -4.148e-8, 3.263e-8
-0.242, -4.095e-8, 3.222e-8
-0.241, -4.136e-8, 3.180e-8
-0.240, -4.074e-8, 3.140e-8
-0.239, -4.073e-8, 3.099e-8
-0.238, -4.068e-8, 3.058e-8
-0.237, -4.001e-8, 3.018e-8
-0.236, -4.032e-8, 2.978e-8
-0.235, -3.950e-8, 2.938e-8
-0.234, -3.933e-8, 2.899e-8
-0.233, -3.920e-8, 2.860e-8
-0.232, -3.830e-8, 2.822e-8
-0.231, -3.851e-8, 2.783e-8
-0.230, -3.773e-8, 2.745e-8
-0.229, -3.726e-8, 2.708e-8
-0.228, -3.715e-8, 2.671e-8
-0.227, -3.616e-8, 2.635e-8
-0.226, -3.619e-8, 2.599e-8
-0.225, -3.548e-8, 2.563e-8
-0.224, -3.499e-8, 2.528e-8
-0.223, -3.476e-8, 2.493e-8
-0.222, -3.373e-8, 2.460e-8
-0.221, -3.365e-8, 2.426e-8
-0.220, -3.294e-8, 2.393e-8
-0.219, -3.237e-8, 2.361e-8
-0.218, -3.207e-8, 2.329e-8
-0.217, -3.124e-8, 2.297e-8
-0.216, -3.102e-8, 2.266e-8
-0.215, -3.028e-8, 2.236e-8
-0.214, -2.981e-8, 2.206e-8
-0.213, -2.952e-8, 2.177e-8
-0.212, -2.869e-8, 2.148e-8
-0.211, -2.857e-8, 2.120e-8
-0.210, -2.781e-8, 2.092e-8
-0.209, -2.749e-8, 2.064e-8
-0.208, -2.714e-8, 2.037e-8
-0.207, -2.640e-8, 2.011e-8
-0.206, -2.639e-8, 1.984e-8
-0.205, -2.575e-8, 1.959e-8
-0.204, -2.539e-8, 1.933e-8
-0.203, -2.502e-8, 1.908e-8
-0.202, -2.428e-8, 1.884e-8
-0.201, -2.436e-8, 1.859e-8
-0.200, -2.363e-8, 1.836e-8
-0.199, -2.341e-8, 1.812e-8
-0.198, -2.324e-8, 1.789e-8
-0.197, -2.248e-8, 1.767e-8
-0.196, -2.268e-8, 1.744e-8
-0.195, -2.195e-8, 1.722e-8
-0.194, -2.174e-8, 1.700e-8
-0.193, -2.170e-8, 1.679e-8
-0.192, -2.095e-8, 1.658e-8
-0.191, -2.119e-8, 1.637e-8
-0.190, -2.056e-8, 1.616e-8
-0.189, -2.034e-8, 1.596e-8
-0.188, -2.039e-8, 1.575e-8
-0.187, -1.965e-8, 1.556e-8
-0.186, -1.992e-8, 1.536e-8
-0.185, -1.943e-8, 1.516e-8
-0.184, -1.920e-8, 1.497e-8
-0.183, -1.923e-8, 1.478e-8
-0.182, -1.862e-8, 1.459e-8
-0.181, -1.887e-8, 1.440e-8
-0.180, -1.840e-8, 1.422e-8
-0.179, -1.831e-8, 1.404e-8
-0.178, -1.830e-8, 1.385e-8
-0.177, -1.779e-8, 1.367e-8
-0.176, -1.802e-8, 1.349e-8
-0.175, -1.760e-8, 1.332e-8
-0.174, -1.750e-8, 1.314e-8
-0.173, -1.757e-8, 1.297e-8
-0.172, -1.712e-8, 1.280e-8
-0.171, -1.732e-8, 1.262e-8
-0.170, -1.691e-8, 1.245e-8
-0.169, -1.693e-8, 1.229e-8
-0.168, -1.694e-8, 1.212e-8
-0.167, -1.649e-8, 1.195e-8
-0.166, -1.685e-8, 1.178e-8
-0.165, -1.638e-8, 1.162e-8
-0.164, -1.643e-8, 1.145e-8
-0.163, -1.647e-8, 1.129e-8
-0.162, -1.603e-8, 1.113e-8
-0.161, -1.642e-8, 1.097e-8
-0.160, -1.597e-8, 1.081e-8
-0.159, -1.605e-8, 1.064e-8
-0.158, -1.612e-8, 1.048e-8
-0.157, -1.566e-8, 1.033e-8
-0.156, -1.608e-8, 1.017e-8
-0.155, -1.563e-8, 1.001e-8
-0.154, -1.576e-8, 9.852e-9
-0.153, -1.587e-8, 9.694e-9
-0.152, -1.537e-8, 9.540e-9
-0.151, -1.582e-8, 9.382e-9
-0.150, -1.542e-8, 9.228e-9
-0.149, -1.542e-8, 9.073e-9
-0.148, -1.563e-8, 8.917e-9
-0.147, -1.517e-8, 8.765e-9
-0.146, -1.559e-8, 8.610e-9
-0.145, -1.526e-8, 8.457e-9
-0.144, -1.526e-8, 8.304e-9
-0.143, -1.542e-8, 8.150e-9
-0.142, -1.500e-8, 8.000e-9
-0.141, -1.544e-8, 7.846e-9
-0.140, -1.509e-8, 7.695e-9
-0.139, -1.513e-8, 7.544e-9
-0.138, -1.528e-8, 7.391e-9
-0.137, -1.490e-8, 7.242e-9
-0.136, -1.528e-8, 7.089e-9
-0.135, -1.496e-8, 6.939e-9
-0.134, -1.504e-8, 6.789e-9
-0.133, -1.514e-8, 6.638e-9
-0.132, -1.481e-8, 6.489e-9
-0.131, -1.516e-8, 6.338e-9
-0.130, -1.482e-8, 6.190e-9
-0.129, -1.496e-8, 6.040e-9
-0.128, -1.506e-8, 5.889e-9
-0.127, -1.469e-8, 5.743e-9
-0.126, -1.512e-8, 5.591e-9
-0.125, -1.471e-8, 5.444e-9
-0.124, -1.488e-8, 5.296e-9
-0.123, -1.495e-8, 5.146e-9
-0.122, -1.457e-8, 5.000e-9
-0.121, -1.506e-8, 4.850e-9
-0.120, -1.462e-8, 4.703e-9
-0.119, -1.475e-8, 4.556e-9
-0.118, -1.488e-8, 4.407e-9
-0.117, -1.448e-8, 4.262e-9
-0.116, -1.497e-8, 4.113e-9
-0.115, -1.454e-8, 3.967e-9
-0.114, -1.466e-8, 3.821e-9
-0.113, -1.483e-8, 3.672e-9
-0.112, -1.438e-8, 3.529e-9
-0.111, -1.486e-8, 3.380e-9
-0.110, -1.446e-8, 3.235e-9
-0.109, -1.460e-8, 3.089e-9
-0.108, -1.474e-8, 2.942e-9
-0.107, -1.431e-8, 2.799e-9
-0.106, -1.477e-8, 2.651e-9
-0.105, -1.443e-8, 2.507e-9
-0.104, -1.449e-8, 2.362e-9
-0.103, -1.467e-8, 2.215e-9
-0.102, -1.430e-8, 2.072e-9
-0.101, -1.468e-8, 1.925e-9
