# Supplementary material for: Data-Driven Electrochemistry Reveals the Impact of Hydrophobicity on Aptamer Cross-Reactivity
Source: ACS Meas Sci Au. 2026 May 20;6(3):752–64. doi: 10.1021/acsmeasuresciau.6c00040 (PMC13281204; doi:10.1021/acsmeasuresciau.6c00040)
Supplement: Supplementary file 1 [file tg6c00040_si_001.zip › data/interferent study/logP validation/Trials_1_2_3/CV_100_mVs_loperamide_1.txt]

Nov. 4, 2025   13:17:47
Cyclic Voltammetry
File: c:\users\minteerlab\desktop\hardpotato\110425\cv_100_mvs_loperamide_1.bin
Data Source:  Experiment
Instrument Model:  CHI660E
Ref. Electrode: 
Header: CV
Note: 

Init E (V) = -0.1
High E (V) = -0.1
Low E (V) = -0.4
Final E (V) = -0.1
Init P/N = N
Scan Rate (V/s) = 0.1
Segment = 3
Sample Interval (V) = 0.001
Quiet Time (sec) = 2
Sensitivity (A/V) = 1e-6

Potential/V, Current/A, Charge/C

-0.100, 1.276e-9, 1.276e-11
-0.101, 3.431e-9, 4.707e-11
-0.102, 4.317e-9, 9.023e-11
-0.103, 4.126e-9, 1.315e-10
-0.104, 4.168e-9, 1.732e-10
-0.105, 4.455e-9, 2.177e-10
-0.106, 4.039e-9, 2.581e-10
-0.107, 4.508e-9, 3.032e-10
-0.108, 4.249e-9, 3.457e-10
-0.109, 4.257e-9, 3.882e-10
-0.110, 4.533e-9, 4.336e-10
-0.111, 4.128e-9, 4.749e-10
-0.112, 4.543e-9, 5.203e-10
-0.113, 4.304e-9, 5.633e-10
-0.114, 4.306e-9, 6.064e-10
-0.115, 4.598e-9, 6.524e-10
-0.116, 4.193e-9, 6.943e-10
-0.117, 4.603e-9, 7.403e-10
-0.118, 4.334e-9, 7.837e-10
-0.119, 4.365e-9, 8.273e-10
-0.120, 4.624e-9, 8.736e-10
-0.121, 4.231e-9, 9.159e-10
-0.122, 4.652e-9, 9.624e-10
-0.123, 4.361e-9, 1.006e-9
-0.124, 4.425e-9, 1.050e-9
-0.125, 4.642e-9, 1.097e-9
-0.126, 4.234e-9, 1.139e-9
-0.127, 4.697e-9, 1.186e-9
-0.128, 4.402e-9, 1.230e-9
-0.129, 4.465e-9, 1.275e-9
-0.130, 4.686e-9, 1.322e-9
-0.131, 4.261e-9, 1.364e-9
-0.132, 4.746e-9, 1.412e-9
-0.133, 4.410e-9, 1.456e-9
-0.134, 4.479e-9, 1.500e-9
-0.135, 4.716e-9, 1.548e-9
-0.136, 4.291e-9, 1.591e-9
-0.137, 4.752e-9, 1.638e-9
-0.138, 4.433e-9, 1.682e-9
-0.139, 4.487e-9, 1.727e-9
-0.140, 4.745e-9, 1.775e-9
-0.141, 4.300e-9, 1.818e-9
-0.142, 4.762e-9, 1.865e-9
-0.143, 4.480e-9, 1.910e-9
-0.144, 4.496e-9, 1.955e-9
-0.145, 4.784e-9, 2.003e-9
-0.146, 4.342e-9, 2.046e-9
-0.147, 4.808e-9, 2.094e-9
-0.148, 4.547e-9, 2.140e-9
-0.149, 4.545e-9, 2.185e-9
-0.150, 4.796e-9, 2.233e-9
-0.151, 4.397e-9, 2.277e-9
-0.152, 4.829e-9, 2.326e-9
-0.153, 4.574e-9, 2.371e-9
-0.154, 4.619e-9, 2.418e-9
-0.155, 4.862e-9, 2.466e-9
-0.156, 4.473e-9, 2.511e-9
-0.157, 4.877e-9, 2.560e-9
-0.158, 4.596e-9, 2.606e-9
-0.159, 4.691e-9, 2.653e-9
-0.160, 4.935e-9, 2.702e-9
-0.161, 4.560e-9, 2.747e-9
-0.162, 4.982e-9, 2.797e-9
-0.163, 4.713e-9, 2.844e-9
-0.164, 4.789e-9, 2.892e-9
-0.165, 5.005e-9, 2.942e-9
-0.166, 4.653e-9, 2.989e-9
-0.167, 5.141e-9, 3.040e-9
-0.168, 4.842e-9, 3.089e-9
-0.169, 4.930e-9, 3.138e-9
-0.170, 5.176e-9, 3.190e-9
-0.171, 4.784e-9, 3.238e-9
-0.172, 5.267e-9, 3.290e-9
-0.173, 5.001e-9, 3.340e-9
-0.174, 5.091e-9, 3.391e-9
-0.175, 5.370e-9, 3.445e-9
-0.176, 4.977e-9, 3.495e-9
-0.177, 5.500e-9, 3.550e-9
-0.178, 5.199e-9, 3.602e-9
-0.179, 5.341e-9, 3.655e-9
-0.180, 5.626e-9, 3.711e-9
-0.181, 5.244e-9, 3.764e-9
-0.182, 5.780e-9, 3.822e-9
-0.183, 5.521e-9, 3.877e-9
-0.184, 5.633e-9, 3.933e-9
-0.185, 5.956e-9, 3.993e-9
-0.186, 5.602e-9, 4.049e-9
-0.187, 6.119e-9, 4.110e-9
-0.188, 5.922e-9, 4.169e-9
-0.189, 6.037e-9, 4.229e-9
-0.190, 6.369e-9, 4.293e-9
-0.191, 6.065e-9, 4.354e-9
-0.192, 6.622e-9, 4.420e-9
-0.193, 6.416e-9, 4.484e-9
-0.194, 6.573e-9, 4.550e-9
-0.195, 6.917e-9, 4.619e-9
-0.196, 6.648e-9, 4.686e-9
-0.197, 7.198e-9, 4.758e-9
-0.198, 7.057e-9, 4.828e-9
-0.199, 7.250e-9, 4.901e-9
-0.200, 7.550e-9, 4.976e-9
-0.201, 7.368e-9, 5.050e-9
-0.202, 7.919e-9, 5.129e-9
-0.203, 7.755e-9, 5.207e-9
-0.204, 8.064e-9, 5.287e-9
-0.205, 8.480e-9, 5.372e-9
-0.206, 8.213e-9, 5.454e-9
-0.207, 8.867e-9, 5.543e-9
-0.208, 8.677e-9, 5.630e-9
-0.209, 9.015e-9, 5.720e-9
-0.210, 9.399e-9, 5.814e-9
-0.211, 9.228e-9, 5.906e-9
-0.212, 9.937e-9, 6.005e-9
-0.213, 9.758e-9, 6.103e-9
-0.214, 1.012e-8, 6.204e-9
-0.215, 1.054e-8, 6.309e-9
-0.216, 1.039e-8, 6.413e-9
-0.217, 1.113e-8, 6.525e-9
-0.218, 1.102e-8, 6.635e-9
-0.219, 1.136e-8, 6.748e-9
-0.220, 1.187e-8, 6.867e-9
-0.221, 1.166e-8, 6.984e-9
-0.222, 1.240e-8, 7.108e-9
-0.223, 1.232e-8, 7.231e-9
-0.224, 1.271e-8, 7.358e-9
-0.225, 1.315e-8, 7.489e-9
-0.226, 1.298e-8, 7.619e-9
-0.227, 1.368e-8, 7.756e-9
-0.228, 1.367e-8, 7.893e-9
-0.229, 1.394e-8, 8.032e-9
-0.230, 1.447e-8, 8.177e-9
-0.231, 1.432e-8, 8.320e-9
-0.232, 1.497e-8, 8.470e-9
-0.233, 1.494e-8, 8.619e-9
-0.234, 1.519e-8, 8.771e-9
-0.235, 1.558e-8, 8.927e-9
-0.236, 1.549e-8, 9.082e-9
-0.237, 1.606e-8, 9.242e-9
-0.238, 1.595e-8, 9.402e-9
-0.239, 1.622e-8, 9.564e-9
-0.240, 1.650e-8, 9.729e-9
-0.241, 1.635e-8, 9.893e-9
-0.242, 1.687e-8, 1.006e-8
-0.243, 1.669e-8, 1.023e-8
-0.244, 1.698e-8, 1.040e-8
-0.245, 1.715e-8, 1.057e-8
-0.246, 1.691e-8, 1.074e-8
-0.247, 1.743e-8, 1.091e-8
-0.248, 1.710e-8, 1.108e-8
-0.249, 1.731e-8, 1.126e-8
-0.250, 1.744e-8, 1.143e-8
-0.251, 1.708e-8, 1.160e-8
-0.252, 1.759e-8, 1.178e-8
-0.253, 1.714e-8, 1.195e-8
-0.254, 1.726e-8, 1.212e-8
-0.255, 1.739e-8, 1.230e-8
-0.256, 1.699e-8, 1.247e-8
-0.257, 1.741e-8, 1.264e-8
-0.258, 1.689e-8, 1.281e-8
-0.259, 1.691e-8, 1.298e-8
-0.260, 1.702e-8, 1.315e-8
-0.261, 1.642e-8, 1.331e-8
-0.262, 1.686e-8, 1.348e-8
-0.263, 1.640e-8, 1.364e-8
-0.264, 1.628e-8, 1.381e-8
-0.265, 1.635e-8, 1.397e-8
-0.266, 1.576e-8, 1.413e-8
-0.267, 1.606e-8, 1.429e-8
-0.268, 1.561e-8, 1.445e-8
-0.269, 1.549e-8, 1.460e-8
-0.270, 1.547e-8, 1.476e-8
-0.271, 1.496e-8, 1.490e-8
-0.272, 1.518e-8, 1.506e-8
-0.273, 1.468e-8, 1.520e-8
-0.274, 1.456e-8, 1.535e-8
-0.275, 1.455e-8, 1.549e-8
-0.276, 1.400e-8, 1.563e-8
-0.277, 1.421e-8, 1.578e-8
-0.278, 1.369e-8, 1.591e-8
-0.279, 1.361e-8, 1.605e-8
-0.280, 1.353e-8, 1.618e-8
-0.281, 1.305e-8, 1.632e-8
-0.282, 1.328e-8, 1.645e-8
-0.283, 1.272e-8, 1.658e-8
-0.284, 1.269e-8, 1.670e-8
-0.285, 1.261e-8, 1.683e-8
-0.286, 1.208e-8, 1.695e-8
-0.287, 1.236e-8, 1.707e-8
-0.288, 1.182e-8, 1.719e-8
-0.289, 1.179e-8, 1.731e-8
-0.290, 1.173e-8, 1.743e-8
-0.291, 1.119e-8, 1.754e-8
-0.292, 1.151e-8, 1.765e-8
-0.293, 1.094e-8, 1.776e-8
-0.294, 1.094e-8, 1.787e-8
-0.295, 1.093e-8, 1.798e-8
-0.296, 1.039e-8, 1.809e-8
-0.297, 1.073e-8, 1.819e-8
-0.298, 1.020e-8, 1.829e-8
-0.299, 1.019e-8, 1.840e-8
-0.300, 1.023e-8, 1.850e-8
-0.301, 9.711e-9, 1.860e-8
-0.302, 1.004e-8, 1.870e-8
-0.303, 9.560e-9, 1.879e-8
-0.304, 9.559e-9, 1.889e-8
-0.305, 9.628e-9, 1.898e-8
-0.306, 9.096e-9, 1.907e-8
-0.307, 9.496e-9, 1.917e-8
-0.308, 9.037e-9, 1.926e-8
-0.309, 9.017e-9, 1.935e-8
-0.310, 9.081e-9, 1.944e-8
-0.311, 8.609e-9, 1.953e-8
-0.312, 8.944e-9, 1.962e-8
-0.313, 8.521e-9, 1.970e-8
-0.314, 8.553e-9, 1.979e-8
-0.315, 8.606e-9, 1.987e-8
-0.316, 8.184e-9, 1.996e-8
-0.317, 8.511e-9, 2.004e-8
-0.318, 8.110e-9, 2.012e-8
-0.319, 8.168e-9, 2.020e-8
-0.320, 8.228e-9, 2.029e-8
-0.321, 7.826e-9, 2.036e-8
-0.322, 8.182e-9, 2.045e-8
-0.323, 7.756e-9, 2.052e-8
-0.324, 7.876e-9, 2.060e-8
-0.325, 7.907e-9, 2.068e-8
-0.326, 7.538e-9, 2.076e-8
-0.327, 7.931e-9, 2.084e-8
-0.328, 7.486e-9, 2.091e-8
-0.329, 7.595e-9, 2.099e-8
-0.330, 7.661e-9, 2.106e-8
-0.331, 7.266e-9, 2.114e-8
-0.332, 7.708e-9, 2.121e-8
-0.333, 7.290e-9, 2.129e-8
-0.334, 7.374e-9, 2.136e-8
-0.335, 7.491e-9, 2.143e-8
-0.336, 7.060e-9, 2.150e-8
-0.337, 7.512e-9, 2.158e-8
-0.338, 7.081e-9, 2.165e-8
-0.339, 7.199e-9, 2.172e-8
-0.340, 7.305e-9, 2.180e-8
-0.341, 6.888e-9, 2.186e-8
-0.342, 7.342e-9, 2.194e-8
-0.343, 6.916e-9, 2.201e-8
-0.344, 7.039e-9, 2.208e-8
-0.345, 7.149e-9, 2.215e-8
-0.346, 6.779e-9, 2.222e-8
-0.347, 7.184e-9, 2.229e-8
-0.348, 6.792e-9, 2.236e-8
-0.349, 6.908e-9, 2.243e-8
-0.350, 7.034e-9, 2.250e-8
-0.351, 6.659e-9, 2.256e-8
-0.352, 7.095e-9, 2.263e-8
-0.353, 6.696e-9, 2.270e-8
-0.354, 6.835e-9, 2.277e-8
-0.355, 6.911e-9, 2.284e-8
-0.356, 6.581e-9, 2.290e-8
-0.357, 6.977e-9, 2.297e-8
-0.358, 6.600e-9, 2.304e-8
-0.359, 6.776e-9, 2.311e-8
-0.360, 6.837e-9, 2.318e-8
-0.361, 6.467e-9, 2.324e-8
-0.362, 6.927e-9, 2.331e-8
-0.363, 6.499e-9, 2.337e-8
-0.364, 6.685e-9, 2.344e-8
-0.365, 6.771e-9, 2.351e-8
-0.366, 6.406e-9, 2.357e-8
-0.367, 6.868e-9, 2.364e-8
-0.368, 6.431e-9, 2.371e-8
-0.369, 6.645e-9, 2.377e-8
-0.370, 6.702e-9, 2.384e-8
-0.371, 6.340e-9, 2.390e-8
-0.372, 6.831e-9, 2.397e-8
-0.373, 6.374e-9, 2.404e-8
-0.374, 6.587e-9, 2.410e-8
-0.375, 6.650e-9, 2.417e-8
-0.376, 6.279e-9, 2.423e-8
-0.377, 6.780e-9, 2.430e-8
-0.378, 6.349e-9, 2.436e-8
-0.379, 6.524e-9, 2.443e-8
-0.380, 6.648e-9, 2.449e-8
-0.381, 6.249e-9, 2.456e-8
-0.382, 6.738e-9, 2.462e-8
-0.383, 6.306e-9, 2.469e-8
-0.384, 6.509e-9, 2.475e-8
-0.385, 6.608e-9, 2.482e-8
-0.386, 6.241e-9, 2.488e-8
-0.387, 6.701e-9, 2.495e-8
-0.388, 6.299e-9, 2.501e-8
-0.389, 6.468e-9, 2.507e-8
-0.390, 6.547e-9, 2.514e-8
-0.391, 6.226e-9, 2.520e-8
-0.392, 6.664e-9, 2.527e-8
-0.393, 6.273e-9, 2.533e-8
-0.394, 6.451e-9, 2.540e-8
-0.395, 6.525e-9, 2.546e-8
-0.396, 6.213e-9, 2.552e-8
-0.397, 6.656e-9, 2.559e-8
-0.398, 6.244e-9, 2.565e-8
-0.399, 6.460e-9, 2.572e-8
-0.400, 3.050e-9, 2.575e-8
-0.399, -2.264e-9, 2.573e-8
-0.398, -2.598e-9, 2.570e-8
-0.397, -3.196e-9, 2.567e-8
-0.396, -3.116e-9, 2.564e-8
-0.395, -3.107e-9, 2.560e-8
-0.394, -3.497e-9, 2.557e-8
-0.393, -3.135e-9, 2.554e-8
-0.392, -3.559e-9, 2.550e-8
-0.391, -3.430e-9, 2.547e-8
-0.390, -3.428e-9, 2.543e-8
-0.389, -3.760e-9, 2.540e-8
-0.388, -3.365e-9, 2.536e-8
-0.387, -3.786e-9, 2.533e-8
-0.386, -3.643e-9, 2.529e-8
-0.385, -3.614e-9, 2.525e-8
-0.384, -3.956e-9, 2.521e-8
-0.383, -3.546e-9, 2.518e-8
-0.382, -3.986e-9, 2.514e-8
-0.381, -3.797e-9, 2.510e-8
-0.380, -3.787e-9, 2.506e-8
-0.379, -4.089e-9, 2.502e-8
-0.378, -3.694e-9, 2.498e-8
-0.377, -4.162e-9, 2.494e-8
-0.376, -3.932e-9, 2.490e-8
-0.375, -3.932e-9, 2.486e-8
-0.374, -4.262e-9, 2.482e-8
-0.373, -3.842e-9, 2.478e-8
-0.372, -4.285e-9, 2.474e-8
-0.371, -4.059e-9, 2.470e-8
-0.370, -4.048e-9, 2.466e-8
-0.369, -4.407e-9, 2.461e-8
-0.368, -3.976e-9, 2.458e-8
-0.367, -4.409e-9, 2.453e-8
-0.366, -4.212e-9, 2.449e-8
-0.365, -4.186e-9, 2.445e-8
-0.364, -4.538e-9, 2.440e-8
-0.363, -4.081e-9, 2.436e-8
-0.362, -4.516e-9, 2.432e-8
-0.361, -4.332e-9, 2.427e-8
-0.360, -4.280e-9, 2.423e-8
-0.359, -4.648e-9, 2.418e-8
-0.358, -4.226e-9, 2.414e-8
-0.357, -4.635e-9, 2.409e-8
-0.356, -4.453e-9, 2.405e-8
-0.355, -4.437e-9, 2.401e-8
-0.354, -4.737e-9, 2.396e-8
-0.353, -4.343e-9, 2.391e-8
-0.352, -4.781e-9, 2.387e-8
-0.351, -4.575e-9, 2.382e-8
-0.350, -4.549e-9, 2.378e-8
-0.349, -4.860e-9, 2.373e-8
-0.348, -4.472e-9, 2.368e-8
-0.347, -4.878e-9, 2.363e-8
-0.346, -4.682e-9, 2.359e-8
-0.345, -4.708e-9, 2.354e-8
-0.344, -4.993e-9, 2.349e-8
-0.343, -4.612e-9, 2.344e-8
-0.342, -5.061e-9, 2.339e-8
-0.341, -4.833e-9, 2.334e-8
-0.340, -4.875e-9, 2.330e-8
-0.339, -5.156e-9, 2.324e-8
-0.338, -4.754e-9, 2.320e-8
-0.337, -5.210e-9, 2.314e-8
-0.336, -4.984e-9, 2.310e-8
-0.335, -5.009e-9, 2.304e-8
-0.334, -5.331e-9, 2.299e-8
-0.333, -4.960e-9, 2.294e-8
-0.332, -5.424e-9, 2.289e-8
-0.331, -5.181e-9, 2.284e-8
-0.330, -5.220e-9, 2.278e-8
-0.329, -5.576e-9, 2.273e-8
-0.328, -5.131e-9, 2.268e-8
-0.327, -5.639e-9, 2.262e-8
-0.326, -5.431e-9, 2.257e-8
-0.325, -5.459e-9, 2.251e-8
-0.324, -5.801e-9, 2.245e-8
-0.323, -5.408e-9, 2.240e-8
-0.322, -5.888e-9, 2.234e-8
-0.321, -5.728e-9, 2.228e-8
-0.320, -5.775e-9, 2.223e-8
-0.319, -6.112e-9, 2.216e-8
-0.318, -5.758e-9, 2.211e-8
-0.317, -6.233e-9, 2.204e-8
-0.316, -6.082e-9, 2.198e-8
-0.315, -6.137e-9, 2.192e-8
-0.314, -6.490e-9, 2.186e-8
-0.313, -6.150e-9, 2.180e-8
-0.312, -6.659e-9, 2.173e-8
-0.311, -6.500e-9, 2.166e-8
-0.310, -6.588e-9, 2.160e-8
-0.309, -6.947e-9, 2.153e-8
-0.308, -6.679e-9, 2.146e-8
-0.307, -7.214e-9, 2.139e-8
-0.306, -7.054e-9, 2.132e-8
-0.305, -7.190e-9, 2.125e-8
-0.304, -7.550e-9, 2.117e-8
-0.303, -7.256e-9, 2.110e-8
-0.302, -7.831e-9, 2.102e-8
-0.301, -7.703e-9, 2.094e-8
-0.300, -7.894e-9, 2.087e-8
-0.299, -8.262e-9, 2.078e-8
-0.298, -7.995e-9, 2.070e-8
-0.297, -8.645e-9, 2.062e-8
-0.296, -8.498e-9, 2.053e-8
-0.295, -8.721e-9, 2.044e-8
-0.294, -9.147e-9, 2.035e-8
-0.293, -8.894e-9, 2.026e-8
-0.292, -9.571e-9, 2.017e-8
-0.291, -9.445e-9, 2.007e-8
-0.290, -9.711e-9, 1.998e-8
-0.289, -1.018e-8, 1.987e-8
-0.288, -9.936e-9, 1.978e-8
-0.287, -1.065e-8, 1.967e-8
-0.286, -1.058e-8, 1.956e-8
-0.285, -1.083e-8, 1.945e-8
-0.284, -1.135e-8, 1.934e-8
-0.283, -1.114e-8, 1.923e-8
-0.282, -1.185e-8, 1.911e-8
-0.281, -1.186e-8, 1.899e-8
-0.280, -1.207e-8, 1.887e-8
-0.279, -1.263e-8, 1.875e-8
-0.278, -1.246e-8, 1.862e-8
-0.277, -1.314e-8, 1.849e-8
-0.276, -1.321e-8, 1.836e-8
-0.275, -1.349e-8, 1.822e-8
-0.274, -1.400e-8, 1.808e-8
-0.273, -1.391e-8, 1.794e-8
-0.272, -1.454e-8, 1.780e-8
-0.271, -1.459e-8, 1.765e-8
-0.270, -1.489e-8, 1.750e-8
-0.269, -1.539e-8, 1.735e-8
-0.268, -1.531e-8, 1.720e-8
-0.267, -1.590e-8, 1.704e-8
-0.266, -1.593e-8, 1.688e-8
-0.265, -1.625e-8, 1.672e-8
-0.264, -1.665e-8, 1.655e-8
-0.263, -1.657e-8, 1.638e-8
-0.262, -1.726e-8, 1.621e-8
-0.261, -1.715e-8, 1.604e-8
-0.260, -1.753e-8, 1.586e-8
-0.259, -1.784e-8, 1.569e-8
-0.258, -1.768e-8, 1.551e-8
-0.257, -1.836e-8, 1.533e-8
-0.256, -1.824e-8, 1.514e-8
-0.255, -1.850e-8, 1.496e-8
-0.254, -1.885e-8, 1.477e-8
-0.253, -1.855e-8, 1.458e-8
-0.252, -1.919e-8, 1.439e-8
-0.251, -1.893e-8, 1.420e-8
-0.250, -1.913e-8, 1.401e-8
-0.249, -1.948e-8, 1.382e-8
-0.248, -1.903e-8, 1.363e-8
-0.247, -1.961e-8, 1.343e-8
-0.246, -1.934e-8, 1.324e-8
-0.245, -1.938e-8, 1.304e-8
-0.244, -1.966e-8, 1.285e-8
-0.243, -1.918e-8, 1.265e-8
-0.242, -1.963e-8, 1.246e-8
-0.241, -1.931e-8, 1.226e-8
-0.240, -1.921e-8, 1.207e-8
-0.239, -1.941e-8, 1.188e-8
-0.238, -1.888e-8, 1.169e-8
-0.237, -1.922e-8, 1.150e-8
-0.236, -1.884e-8, 1.131e-8
-0.235, -1.866e-8, 1.112e-8
-0.234, -1.877e-8, 1.093e-8
-0.233, -1.821e-8, 1.075e-8
-0.232, -1.840e-8, 1.057e-8
-0.231, -1.800e-8, 1.039e-8
-0.230, -1.784e-8, 1.021e-8
-0.229, -1.779e-8, 1.003e-8
-0.228, -1.724e-8, 9.860e-9
-0.227, -1.738e-8, 9.686e-9
-0.226, -1.682e-8, 9.518e-9
-0.225, -1.673e-8, 9.351e-9
-0.224, -1.664e-8, 9.184e-9
-0.223, -1.601e-8, 9.024e-9
-0.222, -1.619e-8, 8.862e-9
-0.221, -1.562e-8, 8.706e-9
-0.220, -1.550e-8, 8.551e-9
-0.219, -1.535e-8, 8.398e-9
-0.218, -1.475e-8, 8.250e-9
-0.217, -1.496e-8, 8.101e-9
-0.216, -1.432e-8, 7.957e-9
-0.215, -1.417e-8, 7.816e-9
-0.214, -1.412e-8, 7.674e-9
-0.213, -1.346e-8, 7.540e-9
-0.212, -1.372e-8, 7.403e-9
-0.211, -1.310e-8, 7.272e-9
-0.210, -1.294e-8, 7.142e-9
-0.209, -1.292e-8, 7.013e-9
-0.208, -1.223e-8, 6.891e-9
-0.207, -1.252e-8, 6.766e-9
-0.206, -1.196e-8, 6.646e-9
-0.205, -1.191e-8, 6.527e-9
-0.204, -1.186e-8, 6.408e-9
-0.203, -1.122e-8, 6.296e-9
-0.202, -1.149e-8, 6.181e-9
-0.201, -1.102e-8, 6.071e-9
-0.200, -1.086e-8, 5.962e-9
-0.199, -1.090e-8, 5.853e-9
-0.198, -1.032e-8, 5.750e-9
-0.197, -1.060e-8, 5.644e-9
-0.196, -1.014e-8, 5.543e-9
-0.195, -1.003e-8, 5.443e-9
-0.194, -1.007e-8, 5.342e-9
-0.193, -9.563e-9, 5.246e-9
-0.192, -9.837e-9, 5.148e-9
-0.191, -9.409e-9, 5.054e-9
-0.190, -9.349e-9, 4.960e-9
-0.189, -9.410e-9, 4.866e-9
-0.188, -8.932e-9, 4.777e-9
-0.187, -9.253e-9, 4.684e-9
-0.186, -8.808e-9, 4.596e-9
-0.185, -8.832e-9, 4.508e-9
-0.184, -8.862e-9, 4.419e-9
-0.183, -8.401e-9, 4.335e-9
-0.182, -8.743e-9, 4.248e-9
-0.181, -8.314e-9, 4.165e-9
-0.180, -8.371e-9, 4.081e-9
-0.179, -8.447e-9, 3.997e-9
-0.178, -7.971e-9, 3.917e-9
-0.177, -8.357e-9, 3.833e-9
-0.176, -7.915e-9, 3.754e-9
-0.175, -7.968e-9, 3.674e-9
-0.174, -8.092e-9, 3.594e-9
-0.173, -7.618e-9, 3.517e-9
-0.172, -8.041e-9, 3.437e-9
-0.171, -7.603e-9, 3.361e-9
-0.170, -7.662e-9, 3.284e-9
-0.169, -7.820e-9, 3.206e-9
-0.168, -7.363e-9, 3.132e-9
-0.167, -7.775e-9, 3.055e-9
-0.166, -7.390e-9, 2.981e-9
-0.165, -7.436e-9, 2.906e-9
-0.164, -7.591e-9, 2.831e-9
-0.163, -7.143e-9, 2.759e-9
-0.162, -7.583e-9, 2.683e-9
-0.161, -7.186e-9, 2.611e-9
-0.160, -7.260e-9, 2.539e-9
-0.159, -7.391e-9, 2.465e-9
-0.158, -6.989e-9, 2.395e-9
-0.157, -7.387e-9, 2.321e-9
-0.156, -7.059e-9, 2.251e-9
-0.155, -7.112e-9, 2.179e-9
-0.154, -7.268e-9, 2.107e-9
-0.153, -6.891e-9, 2.038e-9
-0.152, -7.286e-9, 1.965e-9
-0.151, -6.923e-9, 1.896e-9
-0.150, -7.024e-9, 1.826e-9
-0.149, -7.147e-9, 1.754e-9
-0.148, -6.801e-9, 1.686e-9
-0.147, -7.184e-9, 1.614e-9
-0.146, -6.826e-9, 1.546e-9
-0.145, -6.959e-9, 1.476e-9
-0.144, -7.069e-9, 1.406e-9
-0.143, -6.700e-9, 1.339e-9
-0.142, -7.154e-9, 1.267e-9
-0.141, -6.761e-9, 1.200e-9
-0.140, -6.913e-9, 1.130e-9
-0.139, -6.988e-9, 1.061e-9
-0.138, -6.626e-9, 9.942e-10
-0.137, -7.097e-9, 9.233e-10
-0.136, -6.690e-9, 8.564e-10
-0.135, -6.838e-9, 7.880e-10
-0.134, -6.986e-9, 7.181e-10
-0.133, -6.588e-9, 6.523e-10
-0.132, -7.074e-9, 5.815e-10
-0.131, -6.660e-9, 5.149e-10
-0.130, -6.800e-9, 4.469e-10
-0.129, -6.929e-9, 3.776e-10
-0.128, -6.562e-9, 3.120e-10
-0.127, -7.013e-9, 2.419e-10
-0.126, -6.616e-9, 1.757e-10
-0.125, -6.756e-9, 1.082e-10
-0.124, -6.914e-9, 3.902e-11
-0.123, -6.521e-9, -2.619e-11
-0.122, -6.973e-9, -9.592e-11
-0.121, -6.614e-9, -1.621e-10
-0.120, -6.737e-9, -2.294e-10
-0.119, -6.867e-9, -2.981e-10
-0.118, -6.493e-9, -3.630e-10
-0.117, -6.935e-9, -4.324e-10
-0.116, -6.559e-9, -4.980e-10
-0.115, -6.718e-9, -5.651e-10
-0.114, -6.817e-9, -6.333e-10
-0.113, -6.492e-9, -6.982e-10
-0.112, -6.891e-9, -7.671e-10
-0.111, -6.530e-9, -8.324e-10
-0.110, -6.703e-9, -8.995e-10
-0.109, -6.798e-9, -9.675e-10
-0.108, -6.461e-9, -1.032e-9
-0.107, -6.868e-9, -1.101e-9
-0.106, -6.492e-9, -1.166e-9
-0.105, -6.676e-9, -1.232e-9
-0.104, -6.755e-9, -1.300e-9
-0.103, -6.437e-9, -1.364e-9
-0.102, -6.883e-9, -1.433e-9
-0.101, -6.462e-9, -1.498e-9
