# Supplementary material for: Data-Driven Electrochemistry Reveals the Impact of Hydrophobicity on Aptamer Cross-Reactivity
Source: ACS Meas Sci Au. 2026 May 20;6(3):752–64. doi: 10.1021/acsmeasuresciau.6c00040 (PMC13281204; doi:10.1021/acsmeasuresciau.6c00040)
Supplement: Supplementary file 1 [file tg6c00040_si_001.zip › data/interferent study/logP validation/Trials_1_2_3/CV_100_mVs_loperamide_2.txt]

Nov. 4, 2025   15:55:39
Cyclic Voltammetry
File: c:\users\minteerlab\desktop\hardpotato\110425\cv_100_mvs_loperamide_2.bin
Data Source:  Experiment
Instrument Model:  CHI660E
Ref. Electrode: 
Header: CV
Note: 

Init E (V) = -0.1
High E (V) = -0.1
Low E (V) = -0.4
Final E (V) = -0.1
Init P/N = N
Scan Rate (V/s) = 0.1
Segment = 3
Sample Interval (V) = 0.001
Quiet Time (sec) = 2
Sensitivity (A/V) = 1e-6

Potential/V, Current/A, Charge/C

-0.100, 3.683e-9, 3.683e-11
-0.101, 9.217e-9, 1.290e-10
-0.102, 1.039e-8, 2.329e-10
-0.103, 1.075e-8, 3.404e-10
-0.104, 1.039e-8, 4.443e-10
-0.105, 1.093e-8, 5.536e-10
-0.106, 1.055e-8, 6.591e-10
-0.107, 1.075e-8, 7.666e-10
-0.108, 1.096e-8, 8.762e-10
-0.109, 1.058e-8, 9.821e-10
-0.110, 1.108e-8, 1.093e-9
-0.111, 1.076e-8, 1.200e-9
-0.112, 1.088e-8, 1.309e-9
-0.113, 1.109e-8, 1.420e-9
-0.114, 1.071e-8, 1.527e-9
-0.115, 1.120e-8, 1.639e-9
-0.116, 1.087e-8, 1.748e-9
-0.117, 1.096e-8, 1.857e-9
-0.118, 1.115e-8, 1.969e-9
-0.119, 1.079e-8, 2.077e-9
-0.120, 1.125e-8, 2.189e-9
-0.121, 1.093e-8, 2.299e-9
-0.122, 1.105e-8, 2.409e-9
-0.123, 1.120e-8, 2.521e-9
-0.124, 1.091e-8, 2.630e-9
-0.125, 1.130e-8, 2.743e-9
-0.126, 1.097e-8, 2.853e-9
-0.127, 1.112e-8, 2.964e-9
-0.128, 1.126e-8, 3.077e-9
-0.129, 1.094e-8, 3.186e-9
-0.130, 1.136e-8, 3.300e-9
-0.131, 1.099e-8, 3.410e-9
-0.132, 1.123e-8, 3.522e-9
-0.133, 1.126e-8, 3.635e-9
-0.134, 1.099e-8, 3.745e-9
-0.135, 1.146e-8, 3.859e-9
-0.136, 1.102e-8, 3.969e-9
-0.137, 1.126e-8, 4.082e-9
-0.138, 1.134e-8, 4.195e-9
-0.139, 1.096e-8, 4.305e-9
-0.140, 1.153e-8, 4.420e-9
-0.141, 1.110e-8, 4.531e-9
-0.142, 1.127e-8, 4.644e-9
-0.143, 1.143e-8, 4.758e-9
-0.144, 1.103e-8, 4.869e-9
-0.145, 1.157e-8, 4.984e-9
-0.146, 1.116e-8, 5.096e-9
-0.147, 1.135e-8, 5.209e-9
-0.148, 1.155e-8, 5.325e-9
-0.149, 1.111e-8, 5.436e-9
-0.150, 1.164e-8, 5.552e-9
-0.151, 1.128e-8, 5.665e-9
-0.152, 1.143e-8, 5.779e-9
-0.153, 1.163e-8, 5.896e-9
-0.154, 1.132e-8, 6.009e-9
-0.155, 1.179e-8, 6.127e-9
-0.156, 1.144e-8, 6.241e-9
-0.157, 1.156e-8, 6.357e-9
-0.158, 1.172e-8, 6.474e-9
-0.159, 1.143e-8, 6.588e-9
-0.160, 1.194e-8, 6.708e-9
-0.161, 1.160e-8, 6.824e-9
-0.162, 1.178e-8, 6.942e-9
-0.163, 1.190e-8, 7.060e-9
-0.164, 1.168e-8, 7.177e-9
-0.165, 1.209e-8, 7.298e-9
-0.166, 1.182e-8, 7.416e-9
-0.167, 1.206e-8, 7.537e-9
-0.168, 1.214e-8, 7.658e-9
-0.169, 1.196e-8, 7.778e-9
-0.170, 1.238e-8, 7.902e-9
-0.171, 1.208e-8, 8.023e-9
-0.172, 1.241e-8, 8.147e-9
-0.173, 1.250e-8, 8.272e-9
-0.174, 1.228e-8, 8.394e-9
-0.175, 1.280e-8, 8.522e-9
-0.176, 1.248e-8, 8.647e-9
-0.177, 1.281e-8, 8.775e-9
-0.178, 1.294e-8, 8.905e-9
-0.179, 1.275e-8, 9.032e-9
-0.180, 1.334e-8, 9.166e-9
-0.181, 1.300e-8, 9.296e-9
-0.182, 1.332e-8, 9.429e-9
-0.183, 1.354e-8, 9.564e-9
-0.184, 1.327e-8, 9.697e-9
-0.185, 1.393e-8, 9.836e-9
-0.186, 1.366e-8, 9.973e-9
-0.187, 1.400e-8, 1.011e-8
-0.188, 1.429e-8, 1.026e-8
-0.189, 1.405e-8, 1.040e-8
-0.190, 1.473e-8, 1.054e-8
-0.191, 1.451e-8, 1.069e-8
-0.192, 1.484e-8, 1.084e-8
-0.193, 1.517e-8, 1.099e-8
-0.194, 1.501e-8, 1.114e-8
-0.195, 1.568e-8, 1.130e-8
-0.196, 1.556e-8, 1.145e-8
-0.197, 1.588e-8, 1.161e-8
-0.198, 1.625e-8, 1.177e-8
-0.199, 1.620e-8, 1.193e-8
-0.200, 1.682e-8, 1.210e-8
-0.201, 1.680e-8, 1.227e-8
-0.202, 1.717e-8, 1.244e-8
-0.203, 1.757e-8, 1.262e-8
-0.204, 1.763e-8, 1.279e-8
-0.205, 1.847e-8, 1.298e-8
-0.206, 1.832e-8, 1.316e-8
-0.207, 1.877e-8, 1.335e-8
-0.208, 1.916e-8, 1.354e-8
-0.209, 1.923e-8, 1.373e-8
-0.210, 1.992e-8, 1.393e-8
-0.211, 1.995e-8, 1.413e-8
-0.212, 2.057e-8, 1.434e-8
-0.213, 2.089e-8, 1.455e-8
-0.214, 2.100e-8, 1.476e-8
-0.215, 2.181e-8, 1.498e-8
-0.216, 2.178e-8, 1.519e-8
-0.217, 2.247e-8, 1.542e-8
-0.218, 2.284e-8, 1.565e-8
-0.219, 2.292e-8, 1.588e-8
-0.220, 2.387e-8, 1.611e-8
-0.221, 2.372e-8, 1.635e-8
-0.222, 2.438e-8, 1.660e-8
-0.223, 2.486e-8, 1.684e-8
-0.224, 2.492e-8, 1.709e-8
-0.225, 2.581e-8, 1.735e-8
-0.226, 2.568e-8, 1.761e-8
-0.227, 2.630e-8, 1.787e-8
-0.228, 2.686e-8, 1.814e-8
-0.229, 2.674e-8, 1.841e-8
-0.230, 2.774e-8, 1.868e-8
-0.231, 2.765e-8, 1.896e-8
-0.232, 2.815e-8, 1.924e-8
-0.233, 2.861e-8, 1.953e-8
-0.234, 2.855e-8, 1.981e-8
-0.235, 2.928e-8, 2.011e-8
-0.236, 2.926e-8, 2.040e-8
-0.237, 2.967e-8, 2.070e-8
-0.238, 3.006e-8, 2.100e-8
-0.239, 2.995e-8, 2.130e-8
-0.240, 3.059e-8, 2.160e-8
-0.241, 3.055e-8, 2.191e-8
-0.242, 3.076e-8, 2.221e-8
-0.243, 3.105e-8, 2.253e-8
-0.244, 3.102e-8, 2.284e-8
-0.245, 3.142e-8, 2.315e-8
-0.246, 3.122e-8, 2.346e-8
-0.247, 3.155e-8, 2.378e-8
-0.248, 3.161e-8, 2.409e-8
-0.249, 3.147e-8, 2.441e-8
-0.250, 3.183e-8, 2.473e-8
-0.251, 3.146e-8, 2.504e-8
-0.252, 3.177e-8, 2.536e-8
-0.253, 3.166e-8, 2.568e-8
-0.254, 3.136e-8, 2.599e-8
-0.255, 3.176e-8, 2.631e-8
-0.256, 3.134e-8, 2.662e-8
-0.257, 3.148e-8, 2.693e-8
-0.258, 3.132e-8, 2.725e-8
-0.259, 3.092e-8, 2.756e-8
-0.260, 3.133e-8, 2.787e-8
-0.261, 3.060e-8, 2.818e-8
-0.262, 3.074e-8, 2.848e-8
-0.263, 3.063e-8, 2.879e-8
-0.264, 3.005e-8, 2.909e-8
-0.265, 3.036e-8, 2.939e-8
-0.266, 2.964e-8, 2.969e-8
-0.267, 2.967e-8, 2.999e-8
-0.268, 2.959e-8, 3.028e-8
-0.269, 2.894e-8, 3.057e-8
-0.270, 2.920e-8, 3.086e-8
-0.271, 2.851e-8, 3.115e-8
-0.272, 2.841e-8, 3.143e-8
-0.273, 2.832e-8, 3.172e-8
-0.274, 2.762e-8, 3.199e-8
-0.275, 2.785e-8, 3.227e-8
-0.276, 2.725e-8, 3.254e-8
-0.277, 2.705e-8, 3.281e-8
-0.278, 2.685e-8, 3.308e-8
-0.279, 2.630e-8, 3.335e-8
-0.280, 2.636e-8, 3.361e-8
-0.281, 2.583e-8, 3.387e-8
-0.282, 2.572e-8, 3.413e-8
-0.283, 2.548e-8, 3.438e-8
-0.284, 2.497e-8, 3.463e-8
-0.285, 2.505e-8, 3.488e-8
-0.286, 2.439e-8, 3.512e-8
-0.287, 2.437e-8, 3.537e-8
-0.288, 2.410e-8, 3.561e-8
-0.289, 2.366e-8, 3.585e-8
-0.290, 2.371e-8, 3.608e-8
-0.291, 2.309e-8, 3.631e-8
-0.292, 2.315e-8, 3.655e-8
-0.293, 2.288e-8, 3.677e-8
-0.294, 2.238e-8, 3.700e-8
-0.295, 2.261e-8, 3.722e-8
-0.296, 2.191e-8, 3.744e-8
-0.297, 2.199e-8, 3.766e-8
-0.298, 2.171e-8, 3.788e-8
-0.299, 2.121e-8, 3.809e-8
-0.300, 2.155e-8, 3.831e-8
-0.301, 2.083e-8, 3.852e-8
-0.302, 2.092e-8, 3.873e-8
-0.303, 2.075e-8, 3.893e-8
-0.304, 2.022e-8, 3.913e-8
-0.305, 2.058e-8, 3.934e-8
-0.306, 1.991e-8, 3.954e-8
-0.307, 2.005e-8, 3.974e-8
-0.308, 1.996e-8, 3.994e-8
-0.309, 1.936e-8, 4.013e-8
-0.310, 1.976e-8, 4.033e-8
-0.311, 1.915e-8, 4.052e-8
-0.312, 1.918e-8, 4.071e-8
-0.313, 1.915e-8, 4.091e-8
-0.314, 1.868e-8, 4.109e-8
-0.315, 1.898e-8, 4.128e-8
-0.316, 1.850e-8, 4.147e-8
-0.317, 1.854e-8, 4.165e-8
-0.318, 1.848e-8, 4.184e-8
-0.319, 1.808e-8, 4.202e-8
-0.320, 1.843e-8, 4.220e-8
-0.321, 1.793e-8, 4.238e-8
-0.322, 1.801e-8, 4.256e-8
-0.323, 1.795e-8, 4.274e-8
-0.324, 1.762e-8, 4.292e-8
-0.325, 1.787e-8, 4.310e-8
-0.326, 1.742e-8, 4.327e-8
-0.327, 1.761e-8, 4.345e-8
-0.328, 1.749e-8, 4.362e-8
-0.329, 1.718e-8, 4.379e-8
-0.330, 1.749e-8, 4.397e-8
-0.331, 1.701e-8, 4.414e-8
-0.332, 1.722e-8, 4.431e-8
-0.333, 1.715e-8, 4.448e-8
-0.334, 1.680e-8, 4.465e-8
-0.335, 1.720e-8, 4.482e-8
-0.336, 1.667e-8, 4.499e-8
-0.337, 1.689e-8, 4.516e-8
-0.338, 1.682e-8, 4.533e-8
-0.339, 1.649e-8, 4.549e-8
-0.340, 1.695e-8, 4.566e-8
-0.341, 1.641e-8, 4.582e-8
-0.342, 1.660e-8, 4.599e-8
-0.343, 1.662e-8, 4.616e-8
-0.344, 1.623e-8, 4.632e-8
-0.345, 1.669e-8, 4.649e-8
-0.346, 1.619e-8, 4.665e-8
-0.347, 1.641e-8, 4.681e-8
-0.348, 1.643e-8, 4.698e-8
-0.349, 1.604e-8, 4.714e-8
-0.350, 1.647e-8, 4.730e-8
-0.351, 1.605e-8, 4.746e-8
-0.352, 1.622e-8, 4.762e-8
-0.353, 1.627e-8, 4.779e-8
-0.354, 1.590e-8, 4.795e-8
-0.355, 1.633e-8, 4.811e-8
-0.356, 1.594e-8, 4.827e-8
-0.357, 1.606e-8, 4.843e-8
-0.358, 1.614e-8, 4.859e-8
-0.359, 1.584e-8, 4.875e-8
-0.360, 1.618e-8, 4.891e-8
-0.361, 1.582e-8, 4.907e-8
-0.362, 1.596e-8, 4.923e-8
-0.363, 1.594e-8, 4.939e-8
-0.364, 1.575e-8, 4.955e-8
-0.365, 1.606e-8, 4.971e-8
-0.366, 1.568e-8, 4.986e-8
-0.367, 1.593e-8, 5.002e-8
-0.368, 1.587e-8, 5.018e-8
-0.369, 1.563e-8, 5.034e-8
-0.370, 1.600e-8, 5.050e-8
-0.371, 1.558e-8, 5.065e-8
-0.372, 1.586e-8, 5.081e-8
-0.373, 1.578e-8, 5.097e-8
-0.374, 1.556e-8, 5.112e-8
-0.375, 1.596e-8, 5.128e-8
-0.376, 1.548e-8, 5.144e-8
-0.377, 1.579e-8, 5.160e-8
-0.378, 1.574e-8, 5.175e-8
-0.379, 1.548e-8, 5.191e-8
-0.380, 1.594e-8, 5.207e-8
-0.381, 1.546e-8, 5.222e-8
-0.382, 1.570e-8, 5.238e-8
-0.383, 1.572e-8, 5.254e-8
-0.384, 1.546e-8, 5.269e-8
-0.385, 1.591e-8, 5.285e-8
-0.386, 1.539e-8, 5.301e-8
-0.387, 1.569e-8, 5.316e-8
-0.388, 1.571e-8, 5.332e-8
-0.389, 1.535e-8, 5.347e-8
-0.390, 1.586e-8, 5.363e-8
-0.391, 1.539e-8, 5.379e-8
-0.392, 1.563e-8, 5.394e-8
-0.393, 1.568e-8, 5.410e-8
-0.394, 1.535e-8, 5.425e-8
-0.395, 1.578e-8, 5.441e-8
-0.396, 1.542e-8, 5.456e-8
-0.397, 1.562e-8, 5.472e-8
-0.398, 1.564e-8, 5.488e-8
-0.399, 1.538e-8, 5.503e-8
-0.400, 7.794e-9, 5.511e-8
-0.399, -4.393e-9, 5.506e-8
-0.398, -6.002e-9, 5.500e-8
-0.397, -6.428e-9, 5.494e-8
-0.396, -6.981e-9, 5.487e-8
-0.395, -6.686e-9, 5.480e-8
-0.394, -7.279e-9, 5.473e-8
-0.393, -7.217e-9, 5.466e-8
-0.392, -7.289e-9, 5.459e-8
-0.391, -7.699e-9, 5.451e-8
-0.390, -7.353e-9, 5.443e-8
-0.389, -7.833e-9, 5.436e-8
-0.388, -7.768e-9, 5.428e-8
-0.387, -7.794e-9, 5.420e-8
-0.386, -8.159e-9, 5.412e-8
-0.385, -7.849e-9, 5.404e-8
-0.384, -8.346e-9, 5.396e-8
-0.383, -8.129e-9, 5.388e-8
-0.382, -8.218e-9, 5.379e-8
-0.381, -8.509e-9, 5.371e-8
-0.380, -8.216e-9, 5.363e-8
-0.379, -8.633e-9, 5.354e-8
-0.378, -8.456e-9, 5.346e-8
-0.377, -8.575e-9, 5.337e-8
-0.376, -8.812e-9, 5.328e-8
-0.375, -8.462e-9, 5.320e-8
-0.374, -8.982e-9, 5.311e-8
-0.373, -8.727e-9, 5.302e-8
-0.372, -8.891e-9, 5.293e-8
-0.371, -9.138e-9, 5.284e-8
-0.370, -8.762e-9, 5.275e-8
-0.369, -9.263e-9, 5.266e-8
-0.368, -8.999e-9, 5.257e-8
-0.367, -9.063e-9, 5.248e-8
-0.366, -9.382e-9, 5.239e-8
-0.365, -9.000e-9, 5.230e-8
-0.364, -9.533e-9, 5.220e-8
-0.363, -9.255e-9, 5.211e-8
-0.362, -9.341e-9, 5.201e-8
-0.361, -9.666e-9, 5.192e-8
-0.360, -9.212e-9, 5.183e-8
-0.359, -9.775e-9, 5.173e-8
-0.358, -9.568e-9, 5.163e-8
-0.357, -9.530e-9, 5.154e-8
-0.356, -9.928e-9, 5.144e-8
-0.355, -9.462e-9, 5.134e-8
-0.354, -9.963e-9, 5.124e-8
-0.353, -9.753e-9, 5.115e-8
-0.352, -9.773e-9, 5.105e-8
-0.351, -1.013e-8, 5.095e-8
-0.350, -9.726e-9, 5.085e-8
-0.349, -1.016e-8, 5.075e-8
-0.348, -1.002e-8, 5.065e-8
-0.347, -1.004e-8, 5.055e-8
-0.346, -1.038e-8, 5.044e-8
-0.345, -1.004e-8, 5.034e-8
-0.344, -1.044e-8, 5.024e-8
-0.343, -1.026e-8, 5.014e-8
-0.342, -1.033e-8, 5.003e-8
-0.341, -1.061e-8, 4.993e-8
-0.340, -1.031e-8, 4.982e-8
-0.339, -1.076e-8, 4.972e-8
-0.338, -1.052e-8, 4.961e-8
-0.337, -1.066e-8, 4.950e-8
-0.336, -1.089e-8, 4.940e-8
-0.335, -1.058e-8, 4.929e-8
-0.334, -1.107e-8, 4.918e-8
-0.333, -1.086e-8, 4.907e-8
-0.332, -1.101e-8, 4.896e-8
-0.331, -1.123e-8, 4.885e-8
-0.330, -1.094e-8, 4.874e-8
-0.329, -1.145e-8, 4.862e-8
-0.328, -1.120e-8, 4.851e-8
-0.327, -1.136e-8, 4.840e-8
-0.326, -1.173e-8, 4.828e-8
-0.325, -1.131e-8, 4.817e-8
-0.324, -1.188e-8, 4.805e-8
-0.323, -1.163e-8, 4.793e-8
-0.322, -1.179e-8, 4.781e-8
-0.321, -1.217e-8, 4.769e-8
-0.320, -1.181e-8, 4.757e-8
-0.319, -1.240e-8, 4.745e-8
-0.318, -1.220e-8, 4.733e-8
-0.317, -1.236e-8, 4.721e-8
-0.316, -1.278e-8, 4.708e-8
-0.315, -1.241e-8, 4.695e-8
-0.314, -1.306e-8, 4.682e-8
-0.313, -1.295e-8, 4.669e-8
-0.312, -1.304e-8, 4.656e-8
-0.311, -1.351e-8, 4.643e-8
-0.310, -1.324e-8, 4.630e-8
-0.309, -1.383e-8, 4.616e-8
-0.308, -1.380e-8, 4.602e-8
-0.307, -1.397e-8, 4.588e-8
-0.306, -1.442e-8, 4.573e-8
-0.305, -1.421e-8, 4.559e-8
-0.304, -1.477e-8, 4.545e-8
-0.303, -1.476e-8, 4.530e-8
-0.302, -1.501e-8, 4.515e-8
-0.301, -1.544e-8, 4.499e-8
-0.300, -1.535e-8, 4.484e-8
-0.299, -1.592e-8, 4.468e-8
-0.298, -1.591e-8, 4.452e-8
-0.297, -1.628e-8, 4.436e-8
-0.296, -1.671e-8, 4.419e-8
-0.295, -1.665e-8, 4.402e-8
-0.294, -1.736e-8, 4.385e-8
-0.293, -1.732e-8, 4.368e-8
-0.292, -1.778e-8, 4.350e-8
-0.291, -1.826e-8, 4.332e-8
-0.290, -1.822e-8, 4.314e-8
-0.289, -1.905e-8, 4.294e-8
-0.288, -1.907e-8, 4.275e-8
-0.287, -1.950e-8, 4.256e-8
-0.286, -2.010e-8, 4.236e-8
-0.285, -2.002e-8, 4.216e-8
-0.284, -2.098e-8, 4.195e-8
-0.283, -2.097e-8, 4.174e-8
-0.282, -2.150e-8, 4.152e-8
-0.281, -2.222e-8, 4.130e-8
-0.280, -2.210e-8, 4.108e-8
-0.279, -2.301e-8, 4.085e-8
-0.278, -2.314e-8, 4.062e-8
-0.277, -2.359e-8, 4.038e-8
-0.276, -2.438e-8, 4.014e-8
-0.275, -2.432e-8, 3.990e-8
-0.274, -2.525e-8, 3.964e-8
-0.273, -2.545e-8, 3.939e-8
-0.272, -2.585e-8, 3.913e-8
-0.271, -2.663e-8, 3.886e-8
-0.270, -2.667e-8, 3.860e-8
-0.269, -2.749e-8, 3.832e-8
-0.268, -2.774e-8, 3.805e-8
-0.267, -2.810e-8, 3.776e-8
-0.266, -2.879e-8, 3.748e-8
-0.265, -2.890e-8, 3.719e-8
-0.264, -2.970e-8, 3.689e-8
-0.263, -2.989e-8, 3.659e-8
-0.262, -3.039e-8, 3.629e-8
-0.261, -3.085e-8, 3.598e-8
-0.260, -3.105e-8, 3.567e-8
-0.259, -3.168e-8, 3.535e-8
-0.258, -3.178e-8, 3.503e-8
-0.257, -3.226e-8, 3.471e-8
-0.256, -3.275e-8, 3.438e-8
-0.255, -3.276e-8, 3.406e-8
-0.254, -3.342e-8, 3.372e-8
-0.253, -3.332e-8, 3.339e-8
-0.252, -3.380e-8, 3.305e-8
-0.251, -3.410e-8, 3.271e-8
-0.250, -3.394e-8, 3.237e-8
-0.249, -3.472e-8, 3.202e-8
-0.248, -3.438e-8, 3.168e-8
-0.247, -3.470e-8, 3.133e-8
-0.246, -3.500e-8, 3.098e-8
-0.245, -3.470e-8, 3.064e-8
-0.244, -3.529e-8, 3.028e-8
-0.243, -3.494e-8, 2.993e-8
-0.242, -3.505e-8, 2.958e-8
-0.241, -3.530e-8, 2.923e-8
-0.240, -3.472e-8, 2.888e-8
-0.239, -3.525e-8, 2.853e-8
-0.238, -3.481e-8, 2.818e-8
-0.237, -3.478e-8, 2.783e-8
-0.236, -3.500e-8, 2.748e-8
-0.235, -3.420e-8, 2.714e-8
-0.234, -3.459e-8, 2.680e-8
-0.233, -3.416e-8, 2.645e-8
-0.232, -3.390e-8, 2.612e-8
-0.231, -3.401e-8, 2.578e-8
-0.230, -3.331e-8, 2.544e-8
-0.229, -3.339e-8, 2.511e-8
-0.228, -3.292e-8, 2.478e-8
-0.227, -3.253e-8, 2.445e-8
-0.226, -3.243e-8, 2.413e-8
-0.225, -3.182e-8, 2.381e-8
-0.224, -3.180e-8, 2.349e-8
-0.223, -3.121e-8, 2.318e-8
-0.222, -3.086e-8, 2.287e-8
-0.221, -3.066e-8, 2.257e-8
-0.220, -2.999e-8, 2.227e-8
-0.219, -2.997e-8, 2.197e-8
-0.218, -2.928e-8, 2.167e-8
-0.217, -2.904e-8, 2.138e-8
-0.216, -2.872e-8, 2.110e-8
-0.215, -2.799e-8, 2.082e-8
-0.214, -2.803e-8, 2.054e-8
-0.213, -2.727e-8, 2.026e-8
-0.212, -2.706e-8, 1.999e-8
-0.211, -2.679e-8, 1.972e-8
-0.210, -2.602e-8, 1.946e-8
-0.209, -2.612e-8, 1.920e-8
-0.208, -2.532e-8, 1.895e-8
-0.207, -2.508e-8, 1.870e-8
-0.206, -2.492e-8, 1.845e-8
-0.205, -2.427e-8, 1.821e-8
-0.204, -2.436e-8, 1.796e-8
-0.203, -2.356e-8, 1.773e-8
-0.202, -2.330e-8, 1.749e-8
-0.201, -2.325e-8, 1.726e-8
-0.200, -2.245e-8, 1.704e-8
-0.199, -2.260e-8, 1.681e-8
-0.198, -2.201e-8, 1.659e-8
-0.197, -2.171e-8, 1.637e-8
-0.196, -2.170e-8, 1.616e-8
-0.195, -2.092e-8, 1.595e-8
-0.194, -2.113e-8, 1.574e-8
-0.193, -2.059e-8, 1.553e-8
-0.192, -2.035e-8, 1.533e-8
-0.191, -2.033e-8, 1.512e-8
-0.190, -1.962e-8, 1.493e-8
-0.189, -1.986e-8, 1.473e-8
-0.188, -1.934e-8, 1.454e-8
-0.187, -1.913e-8, 1.435e-8
-0.186, -1.914e-8, 1.415e-8
-0.185, -1.858e-8, 1.397e-8
-0.184, -1.879e-8, 1.378e-8
-0.183, -1.829e-8, 1.360e-8
-0.182, -1.818e-8, 1.342e-8
-0.181, -1.818e-8, 1.323e-8
-0.180, -1.765e-8, 1.306e-8
-0.179, -1.793e-8, 1.288e-8
-0.178, -1.741e-8, 1.270e-8
-0.177, -1.741e-8, 1.253e-8
-0.176, -1.734e-8, 1.236e-8
-0.175, -1.687e-8, 1.219e-8
-0.174, -1.717e-8, 1.202e-8
-0.173, -1.669e-8, 1.185e-8
-0.172, -1.673e-8, 1.168e-8
-0.171, -1.671e-8, 1.151e-8
-0.170, -1.619e-8, 1.135e-8
-0.169, -1.661e-8, 1.119e-8
-0.168, -1.610e-8, 1.103e-8
-0.167, -1.614e-8, 1.086e-8
-0.166, -1.624e-8, 1.070e-8
-0.165, -1.572e-8, 1.054e-8
-0.164, -1.614e-8, 1.038e-8
-0.163, -1.565e-8, 1.023e-8
-0.162, -1.570e-8, 1.007e-8
-0.161, -1.583e-8, 9.911e-9
-0.160, -1.534e-8, 9.758e-9
-0.159, -1.573e-8, 9.600e-9
-0.158, -1.532e-8, 9.447e-9
-0.157, -1.534e-8, 9.294e-9
-0.156, -1.550e-8, 9.139e-9
-0.155, -1.500e-8, 8.989e-9
-0.154, -1.544e-8, 8.834e-9
-0.153, -1.509e-8, 8.684e-9
-0.152, -1.504e-8, 8.533e-9
-0.151, -1.522e-8, 8.381e-9
-0.150, -1.475e-8, 8.233e-9
-0.149, -1.517e-8, 8.082e-9
-0.148, -1.485e-8, 7.933e-9
-0.147, -1.485e-8, 7.785e-9
-0.146, -1.500e-8, 7.635e-9
-0.145, -1.461e-8, 7.489e-9
-0.144, -1.498e-8, 7.339e-9
-0.143, -1.464e-8, 7.193e-9
-0.142, -1.469e-8, 7.046e-9
-0.141, -1.482e-8, 6.897e-9
-0.140, -1.449e-8, 6.752e-9
-0.139, -1.481e-8, 6.604e-9
-0.138, -1.445e-8, 6.460e-9
-0.137, -1.458e-8, 6.314e-9
-0.136, -1.470e-8, 6.167e-9
-0.135, -1.431e-8, 6.024e-9
-0.134, -1.476e-8, 5.876e-9
-0.133, -1.435e-8, 5.733e-9
-0.132, -1.451e-8, 5.588e-9
-0.131, -1.459e-8, 5.442e-9
-0.130, -1.420e-8, 5.300e-9
-0.129, -1.469e-8, 5.153e-9
-0.128, -1.431e-8, 5.010e-9
-0.127, -1.443e-8, 4.866e-9
-0.126, -1.453e-8, 4.720e-9
-0.125, -1.412e-8, 4.579e-9
-0.124, -1.462e-8, 4.433e-9
-0.123, -1.420e-8, 4.291e-9
-0.122, -1.431e-8, 4.148e-9
-0.121, -1.453e-8, 4.002e-9
-0.120, -1.405e-8, 3.862e-9
-0.119, -1.452e-8, 3.717e-9
-0.118, -1.415e-8, 3.575e-9
-0.117, -1.425e-8, 3.433e-9
-0.116, -1.446e-8, 3.288e-9
-0.115, -1.402e-8, 3.148e-9
-0.114, -1.443e-8, 3.004e-9
-0.113, -1.414e-8, 2.862e-9
-0.112, -1.415e-8, 2.721e-9
-0.111, -1.436e-8, 2.577e-9
-0.110, -1.399e-8, 2.437e-9
-0.109, -1.439e-8, 2.294e-9
-0.108, -1.409e-8, 2.153e-9
-0.107, -1.410e-8, 2.012e-9
-0.106, -1.430e-8, 1.869e-9
-0.105, -1.394e-8, 1.729e-9
-0.104, -1.430e-8, 1.586e-9
-0.103, -1.403e-8, 1.446e-9
-0.102, -1.416e-8, 1.304e-9
-0.101, -1.422e-8, 1.162e-9
