# Supplementary material for: Data-Driven Electrochemistry Reveals the Impact of Hydrophobicity on Aptamer Cross-Reactivity
Source: ACS Meas Sci Au. 2026 May 20;6(3):752–64. doi: 10.1021/acsmeasuresciau.6c00040 (PMC13281204; doi:10.1021/acsmeasuresciau.6c00040)
Supplement: Supplementary file 1 [file tg6c00040_si_001.zip › data/interferent study/logP validation/Trials_1_2_3/CV_100_mVs_loratadine_0.txt]

Nov. 4, 2025   11:46:59
Cyclic Voltammetry
File: c:\users\minteerlab\desktop\hardpotato\110425\cv_100_mvs_loratadine_0.bin
Data Source:  Experiment
Instrument Model:  CHI660E
Ref. Electrode: 
Header: CV
Note: 

Init E (V) = -0.1
High E (V) = -0.1
Low E (V) = -0.4
Final E (V) = -0.1
Init P/N = N
Scan Rate (V/s) = 0.1
Segment = 3
Sample Interval (V) = 0.001
Quiet Time (sec) = 2
Sensitivity (A/V) = 1e-6

Potential/V, Current/A, Charge/C

-0.100, 3.072e-9, 3.072e-11
-0.101, 7.787e-9, 1.086e-10
-0.102, 8.992e-9, 1.985e-10
-0.103, 9.137e-9, 2.899e-10
-0.104, 8.890e-9, 3.788e-10
-0.105, 9.440e-9, 4.732e-10
-0.106, 8.995e-9, 5.631e-10
-0.107, 9.315e-9, 6.563e-10
-0.108, 9.372e-9, 7.500e-10
-0.109, 9.086e-9, 8.409e-10
-0.110, 9.598e-9, 9.368e-10
-0.111, 9.185e-9, 1.029e-9
-0.112, 9.463e-9, 1.123e-9
-0.113, 9.513e-9, 1.218e-9
-0.114, 9.225e-9, 1.311e-9
-0.115, 9.708e-9, 1.408e-9
-0.116, 9.329e-9, 1.501e-9
-0.117, 9.561e-9, 1.597e-9
-0.118, 9.611e-9, 1.693e-9
-0.119, 9.378e-9, 1.787e-9
-0.120, 9.790e-9, 1.884e-9
-0.121, 9.426e-9, 1.979e-9
-0.122, 9.685e-9, 2.076e-9
-0.123, 9.664e-9, 2.172e-9
-0.124, 9.517e-9, 2.267e-9
-0.125, 9.902e-9, 2.366e-9
-0.126, 9.463e-9, 2.461e-9
-0.127, 9.812e-9, 2.559e-9
-0.128, 9.797e-9, 2.657e-9
-0.129, 9.590e-9, 2.753e-9
-0.130, 9.996e-9, 2.853e-9
-0.131, 9.593e-9, 2.949e-9
-0.132, 9.935e-9, 3.048e-9
-0.133, 9.860e-9, 3.147e-9
-0.134, 9.666e-9, 3.244e-9
-0.135, 1.013e-8, 3.345e-9
-0.136, 9.670e-9, 3.442e-9
-0.137, 9.993e-9, 3.541e-9
-0.138, 9.975e-9, 3.641e-9
-0.139, 9.731e-9, 3.739e-9
-0.140, 1.023e-8, 3.841e-9
-0.141, 9.735e-9, 3.938e-9
-0.142, 1.008e-8, 4.039e-9
-0.143, 1.008e-8, 4.140e-9
-0.144, 9.851e-9, 4.238e-9
-0.145, 1.030e-8, 4.341e-9
-0.146, 9.844e-9, 4.440e-9
-0.147, 1.017e-8, 4.541e-9
-0.148, 1.018e-8, 4.643e-9
-0.149, 9.890e-9, 4.742e-9
-0.150, 1.037e-8, 4.846e-9
-0.151, 9.991e-9, 4.946e-9
-0.152, 1.025e-8, 5.048e-9
-0.153, 1.027e-8, 5.151e-9
-0.154, 1.006e-8, 5.252e-9
-0.155, 1.047e-8, 5.356e-9
-0.156, 1.013e-8, 5.458e-9
-0.157, 1.036e-8, 5.561e-9
-0.158, 1.037e-8, 5.665e-9
-0.159, 1.019e-8, 5.767e-9
-0.160, 1.060e-8, 5.873e-9
-0.161, 1.024e-8, 5.975e-9
-0.162, 1.048e-8, 6.080e-9
-0.163, 1.053e-8, 6.185e-9
-0.164, 1.036e-8, 6.289e-9
-0.165, 1.071e-8, 6.396e-9
-0.166, 1.037e-8, 6.500e-9
-0.167, 1.071e-8, 6.607e-9
-0.168, 1.069e-8, 6.714e-9
-0.169, 1.053e-8, 6.819e-9
-0.170, 1.096e-8, 6.928e-9
-0.171, 1.057e-8, 7.034e-9
-0.172, 1.095e-8, 7.144e-9
-0.173, 1.097e-8, 7.253e-9
-0.174, 1.079e-8, 7.361e-9
-0.175, 1.127e-8, 7.474e-9
-0.176, 1.086e-8, 7.583e-9
-0.177, 1.127e-8, 7.695e-9
-0.178, 1.128e-8, 7.808e-9
-0.179, 1.113e-8, 7.919e-9
-0.180, 1.168e-8, 8.036e-9
-0.181, 1.126e-8, 8.149e-9
-0.182, 1.165e-8, 8.265e-9
-0.183, 1.174e-8, 8.383e-9
-0.184, 1.155e-8, 8.498e-9
-0.185, 1.217e-8, 8.620e-9
-0.186, 1.178e-8, 8.738e-9
-0.187, 1.214e-8, 8.859e-9
-0.188, 1.231e-8, 8.982e-9
-0.189, 1.212e-8, 9.103e-9
-0.190, 1.272e-8, 9.231e-9
-0.191, 1.243e-8, 9.355e-9
-0.192, 1.284e-8, 9.483e-9
-0.193, 1.300e-8, 9.613e-9
-0.194, 1.288e-8, 9.742e-9
-0.195, 1.346e-8, 9.877e-9
-0.196, 1.326e-8, 1.001e-8
-0.197, 1.363e-8, 1.015e-8
-0.198, 1.387e-8, 1.028e-8
-0.199, 1.385e-8, 1.042e-8
-0.200, 1.442e-8, 1.057e-8
-0.201, 1.429e-8, 1.071e-8
-0.202, 1.475e-8, 1.086e-8
-0.203, 1.500e-8, 1.101e-8
-0.204, 1.505e-8, 1.116e-8
-0.205, 1.585e-8, 1.132e-8
-0.206, 1.561e-8, 1.147e-8
-0.207, 1.613e-8, 1.163e-8
-0.208, 1.642e-8, 1.180e-8
-0.209, 1.655e-8, 1.196e-8
-0.210, 1.726e-8, 1.214e-8
-0.211, 1.724e-8, 1.231e-8
-0.212, 1.790e-8, 1.249e-8
-0.213, 1.817e-8, 1.267e-8
-0.214, 1.835e-8, 1.285e-8
-0.215, 1.919e-8, 1.304e-8
-0.216, 1.914e-8, 1.324e-8
-0.217, 1.997e-8, 1.344e-8
-0.218, 2.034e-8, 1.364e-8
-0.219, 2.053e-8, 1.384e-8
-0.220, 2.153e-8, 1.406e-8
-0.221, 2.150e-8, 1.427e-8
-0.222, 2.235e-8, 1.450e-8
-0.223, 2.283e-8, 1.473e-8
-0.224, 2.311e-8, 1.496e-8
-0.225, 2.416e-8, 1.520e-8
-0.226, 2.423e-8, 1.544e-8
-0.227, 2.505e-8, 1.569e-8
-0.228, 2.571e-8, 1.595e-8
-0.229, 2.591e-8, 1.621e-8
-0.230, 2.713e-8, 1.648e-8
-0.231, 2.730e-8, 1.675e-8
-0.232, 2.814e-8, 1.703e-8
-0.233, 2.886e-8, 1.732e-8
-0.234, 2.909e-8, 1.761e-8
-0.235, 3.018e-8, 1.792e-8
-0.236, 3.045e-8, 1.822e-8
-0.237, 3.127e-8, 1.853e-8
-0.238, 3.194e-8, 1.885e-8
-0.239, 3.229e-8, 1.917e-8
-0.240, 3.325e-8, 1.951e-8
-0.241, 3.352e-8, 1.984e-8
-0.242, 3.422e-8, 2.018e-8
-0.243, 3.482e-8, 2.053e-8
-0.244, 3.520e-8, 2.089e-8
-0.245, 3.602e-8, 2.125e-8
-0.246, 3.619e-8, 2.161e-8
-0.247, 3.690e-8, 2.198e-8
-0.248, 3.721e-8, 2.235e-8
-0.249, 3.754e-8, 2.272e-8
-0.250, 3.825e-8, 2.311e-8
-0.251, 3.811e-8, 2.349e-8
-0.252, 3.889e-8, 2.388e-8
-0.253, 3.893e-8, 2.427e-8
-0.254, 3.911e-8, 2.466e-8
-0.255, 3.972e-8, 2.505e-8
-0.256, 3.956e-8, 2.545e-8
-0.257, 4.008e-8, 2.585e-8
-0.258, 3.998e-8, 2.625e-8
-0.259, 3.990e-8, 2.665e-8
-0.260, 4.046e-8, 2.705e-8
-0.261, 3.987e-8, 2.745e-8
-0.262, 4.030e-8, 2.786e-8
-0.263, 4.029e-8, 2.826e-8
-0.264, 3.983e-8, 2.866e-8
-0.265, 4.033e-8, 2.906e-8
-0.266, 3.963e-8, 2.946e-8
-0.267, 3.985e-8, 2.985e-8
-0.268, 3.972e-8, 3.025e-8
-0.269, 3.918e-8, 3.064e-8
-0.270, 3.950e-8, 3.104e-8
-0.271, 3.885e-8, 3.143e-8
-0.272, 3.882e-8, 3.182e-8
-0.273, 3.860e-8, 3.220e-8
-0.274, 3.794e-8, 3.258e-8
-0.275, 3.815e-8, 3.296e-8
-0.276, 3.752e-8, 3.334e-8
-0.277, 3.732e-8, 3.371e-8
-0.278, 3.706e-8, 3.408e-8
-0.279, 3.640e-8, 3.445e-8
-0.280, 3.644e-8, 3.481e-8
-0.281, 3.579e-8, 3.517e-8
-0.282, 3.562e-8, 3.552e-8
-0.283, 3.524e-8, 3.588e-8
-0.284, 3.465e-8, 3.622e-8
-0.285, 3.459e-8, 3.657e-8
-0.286, 3.381e-8, 3.691e-8
-0.287, 3.367e-8, 3.724e-8
-0.288, 3.329e-8, 3.758e-8
-0.289, 3.265e-8, 3.790e-8
-0.290, 3.261e-8, 3.823e-8
-0.291, 3.182e-8, 3.855e-8
-0.292, 3.176e-8, 3.886e-8
-0.293, 3.128e-8, 3.918e-8
-0.294, 3.070e-8, 3.948e-8
-0.295, 3.074e-8, 3.979e-8
-0.296, 2.983e-8, 4.009e-8
-0.297, 2.983e-8, 4.039e-8
-0.298, 2.936e-8, 4.068e-8
-0.299, 2.873e-8, 4.097e-8
-0.300, 2.889e-8, 4.126e-8
-0.301, 2.804e-8, 4.154e-8
-0.302, 2.796e-8, 4.182e-8
-0.303, 2.765e-8, 4.209e-8
-0.304, 2.697e-8, 4.236e-8
-0.305, 2.717e-8, 4.264e-8
-0.306, 2.631e-8, 4.290e-8
-0.307, 2.634e-8, 4.316e-8
-0.308, 2.608e-8, 4.342e-8
-0.309, 2.540e-8, 4.368e-8
-0.310, 2.556e-8, 4.393e-8
-0.311, 2.488e-8, 4.418e-8
-0.312, 2.480e-8, 4.443e-8
-0.313, 2.463e-8, 4.468e-8
-0.314, 2.403e-8, 4.492e-8
-0.315, 2.420e-8, 4.516e-8
-0.316, 2.357e-8, 4.539e-8
-0.317, 2.351e-8, 4.563e-8
-0.318, 2.332e-8, 4.586e-8
-0.319, 2.285e-8, 4.609e-8
-0.320, 2.303e-8, 4.632e-8
-0.321, 2.244e-8, 4.655e-8
-0.322, 2.245e-8, 4.677e-8
-0.323, 2.225e-8, 4.699e-8
-0.324, 2.185e-8, 4.721e-8
-0.325, 2.198e-8, 4.743e-8
-0.326, 2.145e-8, 4.765e-8
-0.327, 2.150e-8, 4.786e-8
-0.328, 2.134e-8, 4.807e-8
-0.329, 2.093e-8, 4.828e-8
-0.330, 2.113e-8, 4.849e-8
-0.331, 2.057e-8, 4.870e-8
-0.332, 2.078e-8, 4.891e-8
-0.333, 2.057e-8, 4.911e-8
-0.334, 2.015e-8, 4.931e-8
-0.335, 2.045e-8, 4.952e-8
-0.336, 1.986e-8, 4.972e-8
-0.337, 2.002e-8, 4.992e-8
-0.338, 1.985e-8, 5.012e-8
-0.339, 1.949e-8, 5.031e-8
-0.340, 1.984e-8, 5.051e-8
-0.341, 1.925e-8, 5.070e-8
-0.342, 1.942e-8, 5.090e-8
-0.343, 1.934e-8, 5.109e-8
-0.344, 1.892e-8, 5.128e-8
-0.345, 1.931e-8, 5.147e-8
-0.346, 1.877e-8, 5.166e-8
-0.347, 1.891e-8, 5.185e-8
-0.348, 1.890e-8, 5.204e-8
-0.349, 1.847e-8, 5.222e-8
-0.350, 1.884e-8, 5.241e-8
-0.351, 1.836e-8, 5.259e-8
-0.352, 1.852e-8, 5.278e-8
-0.353, 1.850e-8, 5.297e-8
-0.354, 1.810e-8, 5.315e-8
-0.355, 1.847e-8, 5.333e-8
-0.356, 1.805e-8, 5.351e-8
-0.357, 1.813e-8, 5.369e-8
-0.358, 1.818e-8, 5.387e-8
-0.359, 1.781e-8, 5.405e-8
-0.360, 1.815e-8, 5.423e-8
-0.361, 1.771e-8, 5.441e-8
-0.362, 1.785e-8, 5.459e-8
-0.363, 1.782e-8, 5.477e-8
-0.364, 1.751e-8, 5.494e-8
-0.365, 1.788e-8, 5.512e-8
-0.366, 1.742e-8, 5.530e-8
-0.367, 1.763e-8, 5.547e-8
-0.368, 1.754e-8, 5.565e-8
-0.369, 1.727e-8, 5.582e-8
-0.370, 1.762e-8, 5.600e-8
-0.371, 1.718e-8, 5.617e-8
-0.372, 1.739e-8, 5.634e-8
-0.373, 1.735e-8, 5.652e-8
-0.374, 1.703e-8, 5.669e-8
-0.375, 1.746e-8, 5.686e-8
-0.376, 1.692e-8, 5.703e-8
-0.377, 1.721e-8, 5.720e-8
-0.378, 1.716e-8, 5.737e-8
-0.379, 1.683e-8, 5.754e-8
-0.380, 1.731e-8, 5.772e-8
-0.381, 1.678e-8, 5.788e-8
-0.382, 1.702e-8, 5.805e-8
-0.383, 1.701e-8, 5.822e-8
-0.384, 1.673e-8, 5.839e-8
-0.385, 1.717e-8, 5.856e-8
-0.386, 1.666e-8, 5.873e-8
-0.387, 1.687e-8, 5.890e-8
-0.388, 1.692e-8, 5.907e-8
-0.389, 1.653e-8, 5.923e-8
-0.390, 1.700e-8, 5.940e-8
-0.391, 1.657e-8, 5.957e-8
-0.392, 1.678e-8, 5.974e-8
-0.393, 1.683e-8, 5.990e-8
-0.394, 1.645e-8, 6.007e-8
-0.395, 1.689e-8, 6.024e-8
-0.396, 1.649e-8, 6.040e-8
-0.397, 1.664e-8, 6.057e-8
-0.398, 1.669e-8, 6.074e-8
-0.399, 1.638e-8, 6.090e-8
-0.400, 9.917e-9, 6.100e-8
-0.399, -8.068e-10, 6.099e-8
-0.398, -2.268e-9, 6.097e-8
-0.397, -2.694e-9, 6.094e-8
-0.396, -3.289e-9, 6.091e-8
-0.395, -2.985e-9, 6.088e-8
-0.394, -3.601e-9, 6.084e-8
-0.393, -3.567e-9, 6.081e-8
-0.392, -3.617e-9, 6.077e-8
-0.391, -4.119e-9, 6.073e-8
-0.390, -3.811e-9, 6.069e-8
-0.389, -4.303e-9, 6.065e-8
-0.388, -4.255e-9, 6.061e-8
-0.387, -4.264e-9, 6.056e-8
-0.386, -4.694e-9, 6.052e-8
-0.385, -4.379e-9, 6.047e-8
-0.384, -4.864e-9, 6.042e-8
-0.383, -4.770e-9, 6.038e-8
-0.382, -4.804e-9, 6.033e-8
-0.381, -5.150e-9, 6.028e-8
-0.380, -4.841e-9, 6.023e-8
-0.379, -5.289e-9, 6.017e-8
-0.378, -5.159e-9, 6.012e-8
-0.377, -5.204e-9, 6.007e-8
-0.376, -5.561e-9, 6.002e-8
-0.375, -5.245e-9, 5.996e-8
-0.374, -5.702e-9, 5.991e-8
-0.373, -5.525e-9, 5.985e-8
-0.372, -5.629e-9, 5.979e-8
-0.371, -5.935e-9, 5.974e-8
-0.370, -5.590e-9, 5.968e-8
-0.369, -6.079e-9, 5.962e-8
-0.368, -5.898e-9, 5.956e-8
-0.367, -5.958e-9, 5.950e-8
-0.366, -6.324e-9, 5.944e-8
-0.365, -5.939e-9, 5.938e-8
-0.364, -6.475e-9, 5.931e-8
-0.363, -6.244e-9, 5.925e-8
-0.362, -6.327e-9, 5.919e-8
-0.361, -6.723e-9, 5.912e-8
-0.360, -6.279e-9, 5.906e-8
-0.359, -6.817e-9, 5.899e-8
-0.358, -6.664e-9, 5.892e-8
-0.357, -6.651e-9, 5.886e-8
-0.356, -7.081e-9, 5.878e-8
-0.355, -6.641e-9, 5.872e-8
-0.354, -7.172e-9, 5.865e-8
-0.353, -7.041e-9, 5.858e-8
-0.352, -7.027e-9, 5.851e-8
-0.351, -7.416e-9, 5.843e-8
-0.350, -7.073e-9, 5.836e-8
-0.349, -7.537e-9, 5.829e-8
-0.348, -7.426e-9, 5.821e-8
-0.347, -7.426e-9, 5.814e-8
-0.346, -7.831e-9, 5.806e-8
-0.345, -7.504e-9, 5.798e-8
-0.344, -7.947e-9, 5.790e-8
-0.343, -7.828e-9, 5.783e-8
-0.342, -7.898e-9, 5.775e-8
-0.341, -8.261e-9, 5.766e-8
-0.340, -7.989e-9, 5.758e-8
-0.339, -8.430e-9, 5.750e-8
-0.338, -8.330e-9, 5.742e-8
-0.337, -8.472e-9, 5.733e-8
-0.336, -8.790e-9, 5.724e-8
-0.335, -8.514e-9, 5.716e-8
-0.334, -9.018e-9, 5.707e-8
-0.333, -8.950e-9, 5.698e-8
-0.332, -9.088e-9, 5.689e-8
-0.331, -9.413e-9, 5.679e-8
-0.330, -9.140e-9, 5.670e-8
-0.329, -9.736e-9, 5.661e-8
-0.328, -9.573e-9, 5.651e-8
-0.327, -9.756e-9, 5.641e-8
-0.326, -1.025e-8, 5.631e-8
-0.325, -9.913e-9, 5.621e-8
-0.324, -1.058e-8, 5.610e-8
-0.323, -1.048e-8, 5.600e-8
-0.322, -1.066e-8, 5.589e-8
-0.321, -1.122e-8, 5.578e-8
-0.320, -1.094e-8, 5.567e-8
-0.319, -1.159e-8, 5.556e-8
-0.318, -1.161e-8, 5.544e-8
-0.317, -1.176e-8, 5.532e-8
-0.316, -1.239e-8, 5.520e-8
-0.315, -1.213e-8, 5.508e-8
-0.314, -1.285e-8, 5.495e-8
-0.313, -1.300e-8, 5.482e-8
-0.312, -1.315e-8, 5.469e-8
-0.311, -1.386e-8, 5.455e-8
-0.310, -1.373e-8, 5.441e-8
-0.309, -1.444e-8, 5.427e-8
-0.308, -1.465e-8, 5.412e-8
-0.307, -1.498e-8, 5.397e-8
-0.306, -1.560e-8, 5.381e-8
-0.305, -1.564e-8, 5.366e-8
-0.304, -1.633e-8, 5.349e-8
-0.303, -1.660e-8, 5.333e-8
-0.302, -1.701e-8, 5.316e-8
-0.301, -1.776e-8, 5.298e-8
-0.300, -1.784e-8, 5.280e-8
-0.299, -1.870e-8, 5.262e-8
-0.298, -1.905e-8, 5.243e-8
-0.297, -1.957e-8, 5.223e-8
-0.296, -2.031e-8, 5.203e-8
-0.295, -2.053e-8, 5.182e-8
-0.294, -2.153e-8, 5.161e-8
-0.293, -2.185e-8, 5.139e-8
-0.292, -2.252e-8, 5.116e-8
-0.291, -2.334e-8, 5.093e-8
-0.290, -2.358e-8, 5.069e-8
-0.289, -2.468e-8, 5.045e-8
-0.288, -2.509e-8, 5.020e-8
-0.287, -2.577e-8, 4.994e-8
-0.286, -2.674e-8, 4.967e-8
-0.285, -2.699e-8, 4.940e-8
-0.284, -2.819e-8, 4.912e-8
-0.283, -2.856e-8, 4.883e-8
-0.282, -2.937e-8, 4.854e-8
-0.281, -3.045e-8, 4.823e-8
-0.280, -3.059e-8, 4.793e-8
-0.279, -3.185e-8, 4.761e-8
-0.278, -3.229e-8, 4.729e-8
-0.277, -3.296e-8, 4.696e-8
-0.276, -3.414e-8, 4.662e-8
-0.275, -3.429e-8, 4.627e-8
-0.274, -3.546e-8, 4.592e-8
-0.273, -3.601e-8, 4.556e-8
-0.272, -3.650e-8, 4.519e-8
-0.271, -3.755e-8, 4.482e-8
-0.270, -3.776e-8, 4.444e-8
-0.269, -3.878e-8, 4.405e-8
-0.268, -3.930e-8, 4.366e-8
-0.267, -3.964e-8, 4.326e-8
-0.266, -4.063e-8, 4.286e-8
-0.265, -4.087e-8, 4.245e-8
-0.264, -4.159e-8, 4.203e-8
-0.263, -4.201e-8, 4.161e-8
-0.262, -4.242e-8, 4.119e-8
-0.261, -4.303e-8, 4.076e-8
-0.260, -4.312e-8, 4.033e-8
-0.259, -4.371e-8, 3.989e-8
-0.258, -4.394e-8, 3.945e-8
-0.257, -4.419e-8, 3.901e-8
-0.256, -4.470e-8, 3.856e-8
-0.255, -4.450e-8, 3.812e-8
-0.254, -4.488e-8, 3.767e-8
-0.253, -4.475e-8, 3.722e-8
-0.252, -4.488e-8, 3.677e-8
-0.251, -4.495e-8, 3.632e-8
-0.250, -4.457e-8, 3.588e-8
-0.249, -4.498e-8, 3.543e-8
-0.248, -4.445e-8, 3.498e-8
-0.247, -4.438e-8, 3.454e-8
-0.246, -4.432e-8, 3.409e-8
-0.245, -4.358e-8, 3.366e-8
-0.244, -4.382e-8, 3.322e-8
-0.243, -4.312e-8, 3.279e-8
-0.242, -4.269e-8, 3.236e-8
-0.241, -4.274e-8, 3.194e-8
-0.240, -4.163e-8, 3.152e-8
-0.239, -4.165e-8, 3.110e-8
-0.238, -4.090e-8, 3.069e-8
-0.237, -4.033e-8, 3.029e-8
-0.236, -4.020e-8, 2.989e-8
-0.235, -3.901e-8, 2.950e-8
-0.234, -3.892e-8, 2.911e-8
-0.233, -3.814e-8, 2.873e-8
-0.232, -3.738e-8, 2.835e-8
-0.231, -3.716e-8, 2.798e-8
-0.230, -3.618e-8, 2.762e-8
-0.229, -3.591e-8, 2.726e-8
-0.228, -3.520e-8, 2.691e-8
-0.227, -3.436e-8, 2.657e-8
-0.226, -3.407e-8, 2.622e-8
-0.225, -3.307e-8, 2.589e-8
-0.224, -3.278e-8, 2.557e-8
-0.223, -3.203e-8, 2.525e-8
-0.222, -3.130e-8, 2.493e-8
-0.221, -3.100e-8, 2.462e-8
-0.220, -3.008e-8, 2.432e-8
-0.219, -2.980e-8, 2.402e-8
-0.218, -2.911e-8, 2.373e-8
-0.217, -2.851e-8, 2.345e-8
-0.216, -2.822e-8, 2.317e-8
-0.215, -2.735e-8, 2.289e-8
-0.214, -2.721e-8, 2.262e-8
-0.213, -2.650e-8, 2.236e-8
-0.212, -2.606e-8, 2.209e-8
-0.211, -2.579e-8, 2.184e-8
-0.210, -2.491e-8, 2.159e-8
-0.209, -2.491e-8, 2.134e-8
-0.208, -2.422e-8, 2.110e-8
-0.207, -2.380e-8, 2.086e-8
-0.206, -2.374e-8, 2.062e-8
-0.205, -2.299e-8, 2.039e-8
-0.204, -2.302e-8, 2.016e-8
-0.203, -2.232e-8, 1.994e-8
-0.202, -2.192e-8, 1.972e-8
-0.201, -2.195e-8, 1.950e-8
-0.200, -2.112e-8, 1.929e-8
-0.199, -2.128e-8, 1.908e-8
-0.198, -2.078e-8, 1.887e-8
-0.197, -2.037e-8, 1.866e-8
-0.196, -2.047e-8, 1.846e-8
-0.195, -1.965e-8, 1.826e-8
-0.194, -1.985e-8, 1.806e-8
-0.193, -1.944e-8, 1.787e-8
-0.192, -1.908e-8, 1.768e-8
-0.191, -1.919e-8, 1.749e-8
-0.190, -1.851e-8, 1.730e-8
-0.189, -1.869e-8, 1.711e-8
-0.188, -1.837e-8, 1.693e-8
-0.187, -1.803e-8, 1.675e-8
-0.186, -1.820e-8, 1.657e-8
-0.185, -1.760e-8, 1.639e-8
-0.184, -1.771e-8, 1.622e-8
-0.183, -1.741e-8, 1.604e-8
-0.182, -1.718e-8, 1.587e-8
-0.181, -1.733e-8, 1.570e-8
-0.180, -1.679e-8, 1.553e-8
-0.179, -1.702e-8, 1.536e-8
-0.178, -1.668e-8, 1.519e-8
-0.177, -1.650e-8, 1.503e-8
-0.176, -1.666e-8, 1.486e-8
-0.175, -1.613e-8, 1.470e-8
-0.174, -1.640e-8, 1.453e-8
-0.173, -1.609e-8, 1.437e-8
-0.172, -1.596e-8, 1.421e-8
-0.171, -1.614e-8, 1.405e-8
-0.170, -1.562e-8, 1.390e-8
-0.169, -1.593e-8, 1.374e-8
-0.168, -1.562e-8, 1.358e-8
-0.167, -1.549e-8, 1.343e-8
-0.166, -1.575e-8, 1.327e-8
-0.165, -1.518e-8, 1.312e-8
-0.164, -1.554e-8, 1.296e-8
-0.163, -1.522e-8, 1.281e-8
-0.162, -1.513e-8, 1.266e-8
-0.161, -1.540e-8, 1.250e-8
-0.160, -1.488e-8, 1.236e-8
-0.159, -1.523e-8, 1.220e-8
-0.158, -1.495e-8, 1.205e-8
-0.157, -1.481e-8, 1.191e-8
-0.156, -1.514e-8, 1.175e-8
-0.155, -1.459e-8, 1.161e-8
-0.154, -1.497e-8, 1.146e-8
-0.153, -1.476e-8, 1.131e-8
-0.152, -1.454e-8, 1.117e-8
-0.151, -1.487e-8, 1.102e-8
-0.150, -1.439e-8, 1.087e-8
-0.149, -1.472e-8, 1.073e-8
-0.148, -1.455e-8, 1.058e-8
-0.147, -1.437e-8, 1.044e-8
-0.146, -1.466e-8, 1.029e-8
-0.145, -1.421e-8, 1.015e-8
-0.144, -1.455e-8, 1.000e-8
-0.143, -1.437e-8, 9.859e-9
-0.142, -1.422e-8, 9.716e-9
-0.141, -1.451e-8, 9.571e-9
-0.140, -1.407e-8, 9.431e-9
-0.139, -1.435e-8, 9.287e-9
-0.138, -1.420e-8, 9.145e-9
-0.137, -1.415e-8, 9.004e-9
-0.136, -1.432e-8, 8.860e-9
-0.135, -1.391e-8, 8.721e-9
-0.134, -1.429e-8, 8.578e-9
-0.133, -1.400e-8, 8.438e-9
-0.132, -1.397e-8, 8.299e-9
-0.131, -1.420e-8, 8.157e-9
-0.130, -1.374e-8, 8.019e-9
-0.129, -1.414e-8, 7.878e-9
-0.128, -1.393e-8, 7.739e-9
-0.127, -1.383e-8, 7.600e-9
-0.126, -1.408e-8, 7.459e-9
-0.125, -1.361e-8, 7.323e-9
-0.124, -1.403e-8, 7.183e-9
-0.123, -1.374e-8, 7.045e-9
-0.122, -1.366e-8, 6.909e-9
-0.121, -1.403e-8, 6.769e-9
-0.120, -1.347e-8, 6.634e-9
-0.119, -1.387e-8, 6.495e-9
-0.118, -1.368e-8, 6.358e-9
-0.117, -1.354e-8, 6.223e-9
-0.116, -1.390e-8, 6.084e-9
-0.115, -1.339e-8, 5.950e-9
-0.114, -1.379e-8, 5.812e-9
-0.113, -1.359e-8, 5.676e-9
-0.112, -1.342e-8, 5.542e-9
-0.111, -1.377e-8, 5.404e-9
-0.110, -1.331e-8, 5.271e-9
-0.109, -1.368e-8, 5.134e-9
-0.108, -1.352e-8, 4.999e-9
-0.107, -1.333e-8, 4.866e-9
-0.106, -1.369e-8, 4.729e-9
-0.105, -1.325e-8, 4.597e-9
-0.104, -1.358e-8, 4.461e-9
-0.103, -1.343e-8, 4.326e-9
-0.102, -1.337e-8, 4.193e-9
-0.101, -1.360e-8, 4.057e-9
