# Supplementary material for: Data-Driven Electrochemistry Reveals the Impact of Hydrophobicity on Aptamer Cross-Reactivity
Source: ACS Meas Sci Au. 2026 May 20;6(3):752–64. doi: 10.1021/acsmeasuresciau.6c00040 (PMC13281204; doi:10.1021/acsmeasuresciau.6c00040)
Supplement: Supplementary file 1 [file tg6c00040_si_001.zip › data/interferent study/logP validation/Trials_1_2_3/CV_100_mVs_loratadine_1.txt]

Nov. 4, 2025   13:40:06
Cyclic Voltammetry
File: c:\users\minteerlab\desktop\hardpotato\110425\cv_100_mvs_loratadine_1.bin
Data Source:  Experiment
Instrument Model:  CHI660E
Ref. Electrode: 
Header: CV
Note: 

Init E (V) = -0.1
High E (V) = -0.1
Low E (V) = -0.4
Final E (V) = -0.1
Init P/N = N
Scan Rate (V/s) = 0.1
Segment = 3
Sample Interval (V) = 0.001
Quiet Time (sec) = 2
Sensitivity (A/V) = 1e-6

Potential/V, Current/A, Charge/C

-0.100, 3.321e-9, 3.321e-11
-0.101, 9.725e-9, 1.305e-10
-0.102, 1.062e-8, 2.367e-10
-0.103, 1.071e-8, 3.437e-10
-0.104, 1.105e-8, 4.542e-10
-0.105, 1.073e-8, 5.616e-10
-0.106, 1.110e-8, 6.725e-10
-0.107, 1.096e-8, 7.821e-10
-0.108, 1.096e-8, 8.917e-10
-0.109, 1.128e-8, 1.004e-9
-0.110, 1.089e-8, 1.113e-9
-0.111, 1.129e-8, 1.226e-9
-0.112, 1.113e-8, 1.338e-9
-0.113, 1.108e-8, 1.448e-9
-0.114, 1.139e-8, 1.562e-9
-0.115, 1.102e-8, 1.672e-9
-0.116, 1.142e-8, 1.787e-9
-0.117, 1.124e-8, 1.899e-9
-0.118, 1.115e-8, 2.011e-9
-0.119, 1.155e-8, 2.126e-9
-0.120, 1.106e-8, 2.237e-9
-0.121, 1.152e-8, 2.352e-9
-0.122, 1.133e-8, 2.465e-9
-0.123, 1.119e-8, 2.577e-9
-0.124, 1.162e-8, 2.693e-9
-0.125, 1.109e-8, 2.804e-9
-0.126, 1.154e-8, 2.920e-9
-0.127, 1.142e-8, 3.034e-9
-0.128, 1.127e-8, 3.147e-9
-0.129, 1.170e-8, 3.264e-9
-0.130, 1.117e-8, 3.375e-9
-0.131, 1.158e-8, 3.491e-9
-0.132, 1.151e-8, 3.606e-9
-0.133, 1.129e-8, 3.719e-9
-0.134, 1.172e-8, 3.836e-9
-0.135, 1.131e-8, 3.949e-9
-0.136, 1.161e-8, 4.065e-9
-0.137, 1.155e-8, 4.181e-9
-0.138, 1.133e-8, 4.294e-9
-0.139, 1.175e-8, 4.412e-9
-0.140, 1.136e-8, 4.525e-9
-0.141, 1.167e-8, 4.642e-9
-0.142, 1.158e-8, 4.758e-9
-0.143, 1.145e-8, 4.872e-9
-0.144, 1.179e-8, 4.990e-9
-0.145, 1.141e-8, 5.104e-9
-0.146, 1.172e-8, 5.222e-9
-0.147, 1.165e-8, 5.338e-9
-0.148, 1.156e-8, 5.454e-9
-0.149, 1.184e-8, 5.572e-9
-0.150, 1.148e-8, 5.687e-9
-0.151, 1.182e-8, 5.805e-9
-0.152, 1.171e-8, 5.922e-9
-0.153, 1.165e-8, 6.039e-9
-0.154, 1.204e-8, 6.159e-9
-0.155, 1.157e-8, 6.275e-9
-0.156, 1.199e-8, 6.395e-9
-0.157, 1.188e-8, 6.513e-9
-0.158, 1.173e-8, 6.631e-9
-0.159, 1.218e-8, 6.753e-9
-0.160, 1.175e-8, 6.870e-9
-0.161, 1.216e-8, 6.992e-9
-0.162, 1.201e-8, 7.112e-9
-0.163, 1.192e-8, 7.231e-9
-0.164, 1.239e-8, 7.355e-9
-0.165, 1.193e-8, 7.474e-9
-0.166, 1.235e-8, 7.598e-9
-0.167, 1.234e-8, 7.721e-9
-0.168, 1.217e-8, 7.843e-9
-0.169, 1.269e-8, 7.970e-9
-0.170, 1.225e-8, 8.092e-9
-0.171, 1.263e-8, 8.218e-9
-0.172, 1.271e-8, 8.345e-9
-0.173, 1.253e-8, 8.471e-9
-0.174, 1.303e-8, 8.601e-9
-0.175, 1.269e-8, 8.728e-9
-0.176, 1.304e-8, 8.858e-9
-0.177, 1.313e-8, 8.990e-9
-0.178, 1.300e-8, 9.120e-9
-0.179, 1.351e-8, 9.255e-9
-0.180, 1.327e-8, 9.387e-9
-0.181, 1.360e-8, 9.523e-9
-0.182, 1.370e-8, 9.660e-9
-0.183, 1.366e-8, 9.797e-9
-0.184, 1.414e-8, 9.938e-9
-0.185, 1.393e-8, 1.008e-8
-0.186, 1.439e-8, 1.022e-8
-0.187, 1.444e-8, 1.037e-8
-0.188, 1.447e-8, 1.051e-8
-0.189, 1.498e-8, 1.066e-8
-0.190, 1.478e-8, 1.081e-8
-0.191, 1.534e-8, 1.096e-8
-0.192, 1.548e-8, 1.112e-8
-0.193, 1.554e-8, 1.127e-8
-0.194, 1.606e-8, 1.143e-8
-0.195, 1.594e-8, 1.159e-8
-0.196, 1.655e-8, 1.176e-8
-0.197, 1.664e-8, 1.192e-8
-0.198, 1.679e-8, 1.209e-8
-0.199, 1.753e-8, 1.227e-8
-0.200, 1.732e-8, 1.244e-8
-0.201, 1.805e-8, 1.262e-8
-0.202, 1.822e-8, 1.280e-8
-0.203, 1.838e-8, 1.299e-8
-0.204, 1.921e-8, 1.318e-8
-0.205, 1.925e-8, 1.337e-8
-0.206, 1.985e-8, 1.357e-8
-0.207, 2.017e-8, 1.377e-8
-0.208, 2.034e-8, 1.397e-8
-0.209, 2.128e-8, 1.419e-8
-0.210, 2.116e-8, 1.440e-8
-0.211, 2.196e-8, 1.462e-8
-0.212, 2.244e-8, 1.484e-8
-0.213, 2.256e-8, 1.507e-8
-0.214, 2.351e-8, 1.530e-8
-0.215, 2.356e-8, 1.554e-8
-0.216, 2.429e-8, 1.578e-8
-0.217, 2.492e-8, 1.603e-8
-0.218, 2.517e-8, 1.628e-8
-0.219, 2.607e-8, 1.654e-8
-0.220, 2.626e-8, 1.681e-8
-0.221, 2.697e-8, 1.708e-8
-0.222, 2.757e-8, 1.735e-8
-0.223, 2.798e-8, 1.763e-8
-0.224, 2.885e-8, 1.792e-8
-0.225, 2.911e-8, 1.821e-8
-0.226, 2.978e-8, 1.851e-8
-0.227, 3.040e-8, 1.881e-8
-0.228, 3.083e-8, 1.912e-8
-0.229, 3.160e-8, 1.944e-8
-0.230, 3.188e-8, 1.976e-8
-0.231, 3.270e-8, 2.008e-8
-0.232, 3.309e-8, 2.041e-8
-0.233, 3.346e-8, 2.075e-8
-0.234, 3.430e-8, 2.109e-8
-0.235, 3.432e-8, 2.144e-8
-0.236, 3.520e-8, 2.179e-8
-0.237, 3.550e-8, 2.214e-8
-0.238, 3.572e-8, 2.250e-8
-0.239, 3.651e-8, 2.286e-8
-0.240, 3.639e-8, 2.323e-8
-0.241, 3.720e-8, 2.360e-8
-0.242, 3.729e-8, 2.397e-8
-0.243, 3.743e-8, 2.435e-8
-0.244, 3.816e-8, 2.473e-8
-0.245, 3.782e-8, 2.511e-8
-0.246, 3.838e-8, 2.549e-8
-0.247, 3.860e-8, 2.588e-8
-0.248, 3.831e-8, 2.626e-8
-0.249, 3.901e-8, 2.665e-8
-0.250, 3.860e-8, 2.704e-8
-0.251, 3.889e-8, 2.743e-8
-0.252, 3.900e-8, 2.782e-8
-0.253, 3.858e-8, 2.820e-8
-0.254, 3.911e-8, 2.859e-8
-0.255, 3.857e-8, 2.898e-8
-0.256, 3.879e-8, 2.937e-8
-0.257, 3.877e-8, 2.975e-8
-0.258, 3.814e-8, 3.014e-8
-0.259, 3.843e-8, 3.052e-8
-0.260, 3.790e-8, 3.090e-8
-0.261, 3.777e-8, 3.128e-8
-0.262, 3.774e-8, 3.165e-8
-0.263, 3.720e-8, 3.203e-8
-0.264, 3.722e-8, 3.240e-8
-0.265, 3.667e-8, 3.276e-8
-0.266, 3.644e-8, 3.313e-8
-0.267, 3.610e-8, 3.349e-8
-0.268, 3.561e-8, 3.385e-8
-0.269, 3.559e-8, 3.420e-8
-0.270, 3.492e-8, 3.455e-8
-0.271, 3.476e-8, 3.490e-8
-0.272, 3.432e-8, 3.524e-8
-0.273, 3.377e-8, 3.558e-8
-0.274, 3.367e-8, 3.592e-8
-0.275, 3.293e-8, 3.625e-8
-0.276, 3.283e-8, 3.657e-8
-0.277, 3.227e-8, 3.690e-8
-0.278, 3.173e-8, 3.721e-8
-0.279, 3.177e-8, 3.753e-8
-0.280, 3.086e-8, 3.784e-8
-0.281, 3.081e-8, 3.815e-8
-0.282, 3.033e-8, 3.845e-8
-0.283, 2.965e-8, 3.875e-8
-0.284, 2.978e-8, 3.905e-8
-0.285, 2.885e-8, 3.933e-8
-0.286, 2.876e-8, 3.962e-8
-0.287, 2.836e-8, 3.991e-8
-0.288, 2.770e-8, 4.018e-8
-0.289, 2.784e-8, 4.046e-8
-0.290, 2.694e-8, 4.073e-8
-0.291, 2.685e-8, 4.100e-8
-0.292, 2.661e-8, 4.126e-8
-0.293, 2.584e-8, 4.152e-8
-0.294, 2.601e-8, 4.178e-8
-0.295, 2.530e-8, 4.204e-8
-0.296, 2.511e-8, 4.229e-8
-0.297, 2.495e-8, 4.254e-8
-0.298, 2.427e-8, 4.278e-8
-0.299, 2.439e-8, 4.302e-8
-0.300, 2.380e-8, 4.326e-8
-0.301, 2.368e-8, 4.350e-8
-0.302, 2.347e-8, 4.373e-8
-0.303, 2.292e-8, 4.396e-8
-0.304, 2.303e-8, 4.419e-8
-0.305, 2.247e-8, 4.442e-8
-0.306, 2.237e-8, 4.464e-8
-0.307, 2.229e-8, 4.486e-8
-0.308, 2.180e-8, 4.508e-8
-0.309, 2.190e-8, 4.530e-8
-0.310, 2.132e-8, 4.551e-8
-0.311, 2.131e-8, 4.573e-8
-0.312, 2.112e-8, 4.594e-8
-0.313, 2.072e-8, 4.615e-8
-0.314, 2.089e-8, 4.635e-8
-0.315, 2.033e-8, 4.656e-8
-0.316, 2.038e-8, 4.676e-8
-0.317, 2.021e-8, 4.696e-8
-0.318, 1.977e-8, 4.716e-8
-0.319, 2.007e-8, 4.736e-8
-0.320, 1.949e-8, 4.756e-8
-0.321, 1.961e-8, 4.775e-8
-0.322, 1.947e-8, 4.795e-8
-0.323, 1.901e-8, 4.814e-8
-0.324, 1.939e-8, 4.833e-8
-0.325, 1.878e-8, 4.852e-8
-0.326, 1.889e-8, 4.871e-8
-0.327, 1.891e-8, 4.890e-8
-0.328, 1.840e-8, 4.908e-8
-0.329, 1.881e-8, 4.927e-8
-0.330, 1.826e-8, 4.945e-8
-0.331, 1.834e-8, 4.964e-8
-0.332, 1.840e-8, 4.982e-8
-0.333, 1.793e-8, 5.000e-8
-0.334, 1.827e-8, 5.018e-8
-0.335, 1.783e-8, 5.036e-8
-0.336, 1.789e-8, 5.054e-8
-0.337, 1.796e-8, 5.072e-8
-0.338, 1.747e-8, 5.089e-8
-0.339, 1.787e-8, 5.107e-8
-0.340, 1.747e-8, 5.125e-8
-0.341, 1.746e-8, 5.142e-8
-0.342, 1.757e-8, 5.160e-8
-0.343, 1.717e-8, 5.177e-8
-0.344, 1.749e-8, 5.194e-8
-0.345, 1.710e-8, 5.211e-8
-0.346, 1.719e-8, 5.229e-8
-0.347, 1.724e-8, 5.246e-8
-0.348, 1.692e-8, 5.263e-8
-0.349, 1.721e-8, 5.280e-8
-0.350, 1.684e-8, 5.297e-8
-0.351, 1.695e-8, 5.314e-8
-0.352, 1.699e-8, 5.331e-8
-0.353, 1.664e-8, 5.347e-8
-0.354, 1.699e-8, 5.364e-8
-0.355, 1.657e-8, 5.381e-8
-0.356, 1.674e-8, 5.398e-8
-0.357, 1.676e-8, 5.414e-8
-0.358, 1.643e-8, 5.431e-8
-0.359, 1.687e-8, 5.448e-8
-0.360, 1.639e-8, 5.464e-8
-0.361, 1.657e-8, 5.481e-8
-0.362, 1.656e-8, 5.497e-8
-0.363, 1.619e-8, 5.513e-8
-0.364, 1.670e-8, 5.530e-8
-0.365, 1.624e-8, 5.546e-8
-0.366, 1.638e-8, 5.563e-8
-0.367, 1.650e-8, 5.579e-8
-0.368, 1.605e-8, 5.595e-8
-0.369, 1.653e-8, 5.612e-8
-0.370, 1.609e-8, 5.628e-8
-0.371, 1.625e-8, 5.644e-8
-0.372, 1.640e-8, 5.661e-8
-0.373, 1.594e-8, 5.677e-8
-0.374, 1.641e-8, 5.693e-8
-0.375, 1.603e-8, 5.709e-8
-0.376, 1.609e-8, 5.725e-8
-0.377, 1.628e-8, 5.741e-8
-0.378, 1.585e-8, 5.757e-8
-0.379, 1.630e-8, 5.774e-8
-0.380, 1.597e-8, 5.789e-8
-0.381, 1.601e-8, 5.805e-8
-0.382, 1.617e-8, 5.822e-8
-0.383, 1.581e-8, 5.837e-8
-0.384, 1.626e-8, 5.854e-8
-0.385, 1.591e-8, 5.870e-8
-0.386, 1.594e-8, 5.886e-8
-0.387, 1.609e-8, 5.902e-8
-0.388, 1.577e-8, 5.917e-8
-0.389, 1.612e-8, 5.934e-8
-0.390, 1.584e-8, 5.949e-8
-0.391, 1.597e-8, 5.965e-8
-0.392, 1.602e-8, 5.981e-8
-0.393, 1.572e-8, 5.997e-8
-0.394, 1.611e-8, 6.013e-8
-0.395, 1.574e-8, 6.029e-8
-0.396, 1.591e-8, 6.045e-8
-0.397, 1.597e-8, 6.061e-8
-0.398, 1.565e-8, 6.077e-8
-0.399, 1.609e-8, 6.093e-8
-0.400, 7.755e-9, 6.100e-8
-0.399, -3.868e-9, 6.096e-8
-0.398, -5.578e-9, 6.091e-8
-0.397, -6.426e-9, 6.084e-8
-0.396, -6.268e-9, 6.078e-8
-0.395, -6.724e-9, 6.071e-8
-0.394, -6.798e-9, 6.065e-8
-0.393, -6.827e-9, 6.058e-8
-0.392, -7.256e-9, 6.051e-8
-0.391, -7.008e-9, 6.044e-8
-0.390, -7.441e-9, 6.036e-8
-0.389, -7.409e-9, 6.029e-8
-0.388, -7.406e-9, 6.021e-8
-0.387, -7.816e-9, 6.014e-8
-0.386, -7.467e-9, 6.006e-8
-0.385, -7.938e-9, 5.998e-8
-0.384, -7.889e-9, 5.990e-8
-0.383, -7.796e-9, 5.982e-8
-0.382, -8.248e-9, 5.974e-8
-0.381, -7.870e-9, 5.966e-8
-0.380, -8.329e-9, 5.958e-8
-0.379, -8.249e-9, 5.950e-8
-0.378, -8.160e-9, 5.942e-8
-0.377, -8.646e-9, 5.933e-8
-0.376, -8.172e-9, 5.925e-8
-0.375, -8.645e-9, 5.916e-8
-0.374, -8.567e-9, 5.908e-8
-0.373, -8.466e-9, 5.899e-8
-0.372, -8.959e-9, 5.890e-8
-0.371, -8.521e-9, 5.882e-8
-0.370, -8.911e-9, 5.873e-8
-0.369, -8.911e-9, 5.864e-8
-0.368, -8.733e-9, 5.855e-8
-0.367, -9.216e-9, 5.846e-8
-0.366, -8.828e-9, 5.837e-8
-0.365, -9.185e-9, 5.828e-8
-0.364, -9.213e-9, 5.819e-8
-0.363, -9.009e-9, 5.810e-8
-0.362, -9.471e-9, 5.800e-8
-0.361, -9.101e-9, 5.791e-8
-0.360, -9.435e-9, 5.782e-8
-0.359, -9.488e-9, 5.772e-8
-0.358, -9.354e-9, 5.763e-8
-0.357, -9.735e-9, 5.753e-8
-0.356, -9.396e-9, 5.744e-8
-0.355, -9.716e-9, 5.734e-8
-0.354, -9.709e-9, 5.724e-8
-0.353, -9.629e-9, 5.715e-8
-0.352, -1.001e-8, 5.705e-8
-0.351, -9.652e-9, 5.695e-8
-0.350, -1.002e-8, 5.685e-8
-0.349, -9.987e-9, 5.675e-8
-0.348, -9.892e-9, 5.665e-8
-0.347, -1.030e-8, 5.655e-8
-0.346, -9.967e-9, 5.645e-8
-0.345, -1.037e-8, 5.634e-8
-0.344, -1.030e-8, 5.624e-8
-0.343, -1.019e-8, 5.614e-8
-0.342, -1.068e-8, 5.603e-8
-0.341, -1.025e-8, 5.593e-8
-0.340, -1.072e-8, 5.582e-8
-0.339, -1.066e-8, 5.572e-8
-0.338, -1.053e-8, 5.561e-8
-0.337, -1.105e-8, 5.550e-8
-0.336, -1.068e-8, 5.539e-8
-0.335, -1.105e-8, 5.528e-8
-0.334, -1.109e-8, 5.517e-8
-0.333, -1.097e-8, 5.506e-8
-0.332, -1.150e-8, 5.495e-8
-0.331, -1.106e-8, 5.484e-8
-0.330, -1.147e-8, 5.472e-8
-0.329, -1.158e-8, 5.461e-8
-0.328, -1.139e-8, 5.449e-8
-0.327, -1.197e-8, 5.437e-8
-0.326, -1.164e-8, 5.426e-8
-0.325, -1.198e-8, 5.414e-8
-0.324, -1.217e-8, 5.401e-8
-0.323, -1.200e-8, 5.389e-8
-0.322, -1.253e-8, 5.377e-8
-0.321, -1.230e-8, 5.365e-8
-0.320, -1.266e-8, 5.352e-8
-0.319, -1.285e-8, 5.339e-8
-0.318, -1.275e-8, 5.326e-8
-0.317, -1.329e-8, 5.313e-8
-0.316, -1.310e-8, 5.300e-8
-0.315, -1.348e-8, 5.286e-8
-0.314, -1.372e-8, 5.273e-8
-0.313, -1.370e-8, 5.259e-8
-0.312, -1.422e-8, 5.245e-8
-0.311, -1.405e-8, 5.231e-8
-0.310, -1.457e-8, 5.216e-8
-0.309, -1.473e-8, 5.201e-8
-0.308, -1.480e-8, 5.187e-8
-0.307, -1.545e-8, 5.171e-8
-0.306, -1.524e-8, 5.156e-8
-0.305, -1.583e-8, 5.140e-8
-0.304, -1.600e-8, 5.124e-8
-0.303, -1.609e-8, 5.108e-8
-0.302, -1.679e-8, 5.091e-8
-0.301, -1.665e-8, 5.075e-8
-0.300, -1.734e-8, 5.057e-8
-0.299, -1.754e-8, 5.040e-8
-0.298, -1.770e-8, 5.022e-8
-0.297, -1.856e-8, 5.003e-8
-0.296, -1.838e-8, 4.985e-8
-0.295, -1.915e-8, 4.966e-8
-0.294, -1.952e-8, 4.946e-8
-0.293, -1.965e-8, 4.927e-8
-0.292, -2.059e-8, 4.906e-8
-0.291, -2.050e-8, 4.886e-8
-0.290, -2.128e-8, 4.864e-8
-0.289, -2.178e-8, 4.843e-8
-0.288, -2.195e-8, 4.821e-8
-0.287, -2.295e-8, 4.798e-8
-0.286, -2.298e-8, 4.775e-8
-0.285, -2.375e-8, 4.751e-8
-0.284, -2.438e-8, 4.727e-8
-0.283, -2.447e-8, 4.702e-8
-0.282, -2.557e-8, 4.677e-8
-0.281, -2.580e-8, 4.651e-8
-0.280, -2.647e-8, 4.624e-8
-0.279, -2.713e-8, 4.597e-8
-0.278, -2.740e-8, 4.570e-8
-0.277, -2.840e-8, 4.541e-8
-0.276, -2.869e-8, 4.513e-8
-0.275, -2.947e-8, 4.483e-8
-0.274, -3.008e-8, 4.453e-8
-0.273, -3.051e-8, 4.423e-8
-0.272, -3.135e-8, 4.391e-8
-0.271, -3.169e-8, 4.360e-8
-0.270, -3.252e-8, 4.327e-8
-0.269, -3.310e-8, 4.294e-8
-0.268, -3.358e-8, 4.260e-8
-0.267, -3.438e-8, 4.226e-8
-0.266, -3.462e-8, 4.191e-8
-0.265, -3.555e-8, 4.156e-8
-0.264, -3.591e-8, 4.120e-8
-0.263, -3.631e-8, 4.084e-8
-0.262, -3.716e-8, 4.046e-8
-0.261, -3.719e-8, 4.009e-8
-0.260, -3.809e-8, 3.971e-8
-0.259, -3.840e-8, 3.933e-8
-0.258, -3.858e-8, 3.894e-8
-0.257, -3.959e-8, 3.855e-8
-0.256, -3.951e-8, 3.815e-8
-0.255, -4.018e-8, 3.775e-8
-0.254, -4.040e-8, 3.735e-8
-0.253, -4.042e-8, 3.694e-8
-0.252, -4.126e-8, 3.653e-8
-0.251, -4.093e-8, 3.612e-8
-0.250, -4.146e-8, 3.570e-8
-0.249, -4.180e-8, 3.529e-8
-0.248, -4.142e-8, 3.487e-8
-0.247, -4.213e-8, 3.445e-8
-0.246, -4.170e-8, 3.403e-8
-0.245, -4.195e-8, 3.361e-8
-0.244, -4.209e-8, 3.319e-8
-0.243, -4.172e-8, 3.278e-8
-0.242, -4.204e-8, 3.236e-8
-0.241, -4.165e-8, 3.194e-8
-0.240, -4.152e-8, 3.152e-8
-0.239, -4.157e-8, 3.111e-8
-0.238, -4.102e-8, 3.070e-8
-0.237, -4.127e-8, 3.029e-8
-0.236, -4.064e-8, 2.988e-8
-0.235, -4.039e-8, 2.948e-8
-0.234, -4.021e-8, 2.907e-8
-0.233, -3.960e-8, 2.868e-8
-0.232, -3.952e-8, 2.828e-8
-0.231, -3.888e-8, 2.789e-8
-0.230, -3.864e-8, 2.751e-8
-0.229, -3.819e-8, 2.712e-8
-0.228, -3.754e-8, 2.675e-8
-0.227, -3.728e-8, 2.638e-8
-0.226, -3.655e-8, 2.601e-8
-0.225, -3.631e-8, 2.565e-8
-0.224, -3.579e-8, 2.529e-8
-0.223, -3.506e-8, 2.494e-8
-0.222, -3.492e-8, 2.459e-8
-0.221, -3.395e-8, 2.425e-8
-0.220, -3.375e-8, 2.391e-8
-0.219, -3.312e-8, 2.358e-8
-0.218, -3.235e-8, 2.326e-8
-0.217, -3.231e-8, 2.294e-8
-0.216, -3.121e-8, 2.262e-8
-0.215, -3.099e-8, 2.231e-8
-0.214, -3.053e-8, 2.201e-8
-0.213, -2.960e-8, 2.171e-8
-0.212, -2.962e-8, 2.142e-8
-0.211, -2.872e-8, 2.113e-8
-0.210, -2.839e-8, 2.084e-8
-0.209, -2.800e-8, 2.056e-8
-0.208, -2.709e-8, 2.029e-8
-0.207, -2.715e-8, 2.002e-8
-0.206, -2.632e-8, 1.976e-8
-0.205, -2.616e-8, 1.950e-8
-0.204, -2.581e-8, 1.924e-8
-0.203, -2.485e-8, 1.899e-8
-0.202, -2.497e-8, 1.874e-8
-0.201, -2.419e-8, 1.850e-8
-0.200, -2.390e-8, 1.826e-8
-0.199, -2.369e-8, 1.802e-8
-0.198, -2.296e-8, 1.779e-8
-0.197, -2.300e-8, 1.756e-8
-0.196, -2.236e-8, 1.734e-8
-0.195, -2.213e-8, 1.712e-8
-0.194, -2.193e-8, 1.690e-8
-0.193, -2.132e-8, 1.669e-8
-0.192, -2.142e-8, 1.647e-8
-0.191, -2.079e-8, 1.626e-8
-0.190, -2.065e-8, 1.606e-8
-0.189, -2.046e-8, 1.585e-8
-0.188, -1.992e-8, 1.565e-8
-0.187, -2.003e-8, 1.545e-8
-0.186, -1.945e-8, 1.526e-8
-0.185, -1.943e-8, 1.507e-8
-0.184, -1.924e-8, 1.487e-8
-0.183, -1.873e-8, 1.469e-8
-0.182, -1.895e-8, 1.450e-8
-0.181, -1.837e-8, 1.431e-8
-0.180, -1.842e-8, 1.413e-8
-0.179, -1.832e-8, 1.394e-8
-0.178, -1.776e-8, 1.377e-8
-0.177, -1.809e-8, 1.359e-8
-0.176, -1.749e-8, 1.341e-8
-0.175, -1.753e-8, 1.324e-8
-0.174, -1.748e-8, 1.306e-8
-0.173, -1.703e-8, 1.289e-8
-0.172, -1.737e-8, 1.272e-8
-0.171, -1.680e-8, 1.255e-8
-0.170, -1.683e-8, 1.238e-8
-0.169, -1.692e-8, 1.221e-8
-0.168, -1.637e-8, 1.205e-8
-0.167, -1.677e-8, 1.188e-8
-0.166, -1.631e-8, 1.172e-8
-0.165, -1.632e-8, 1.155e-8
-0.164, -1.642e-8, 1.139e-8
-0.163, -1.592e-8, 1.123e-8
-0.162, -1.629e-8, 1.107e-8
-0.161, -1.589e-8, 1.091e-8
-0.160, -1.590e-8, 1.075e-8
-0.159, -1.602e-8, 1.059e-8
-0.158, -1.560e-8, 1.043e-8
-0.157, -1.591e-8, 1.027e-8
-0.156, -1.559e-8, 1.012e-8
-0.155, -1.559e-8, 9.963e-9
-0.154, -1.571e-8, 9.806e-9
-0.153, -1.534e-8, 9.653e-9
-0.152, -1.566e-8, 9.496e-9
-0.151, -1.531e-8, 9.343e-9
-0.150, -1.537e-8, 9.189e-9
-0.149, -1.547e-8, 9.034e-9
-0.148, -1.511e-8, 8.883e-9
-0.147, -1.546e-8, 8.729e-9
-0.146, -1.507e-8, 8.578e-9
-0.145, -1.520e-8, 8.426e-9
-0.144, -1.526e-8, 8.273e-9
-0.143, -1.491e-8, 8.124e-9
-0.142, -1.532e-8, 7.971e-9
-0.141, -1.493e-8, 7.822e-9
-0.140, -1.506e-8, 7.671e-9
-0.139, -1.514e-8, 7.520e-9
-0.138, -1.475e-8, 7.372e-9
-0.137, -1.520e-8, 7.220e-9
-0.136, -1.476e-8, 7.073e-9
-0.135, -1.494e-8, 6.923e-9
-0.134, -1.507e-8, 6.773e-9
-0.133, -1.463e-8, 6.626e-9
-0.132, -1.512e-8, 6.475e-9
-0.131, -1.470e-8, 6.328e-9
-0.130, -1.479e-8, 6.180e-9
-0.129, -1.500e-8, 6.030e-9
-0.128, -1.457e-8, 5.885e-9
-0.127, -1.499e-8, 5.735e-9
-0.126, -1.467e-8, 5.588e-9
-0.125, -1.470e-8, 5.441e-9
-0.124, -1.494e-8, 5.292e-9
-0.123, -1.445e-8, 5.147e-9
-0.122, -1.493e-8, 4.998e-9
-0.121, -1.463e-8, 4.851e-9
-0.120, -1.461e-8, 4.705e-9
-0.119, -1.480e-8, 4.557e-9
-0.118, -1.443e-8, 4.413e-9
-0.117, -1.483e-8, 4.265e-9
-0.116, -1.453e-8, 4.119e-9
-0.115, -1.458e-8, 3.974e-9
-0.114, -1.473e-8, 3.826e-9
-0.113, -1.436e-8, 3.683e-9
-0.112, -1.474e-8, 3.535e-9
-0.111, -1.446e-8, 3.391e-9
-0.110, -1.450e-8, 3.246e-9
-0.109, -1.469e-8, 3.099e-9
-0.108, -1.432e-8, 2.956e-9
-0.107, -1.467e-8, 2.809e-9
-0.106, -1.434e-8, 2.665e-9
-0.105, -1.449e-8, 2.521e-9
-0.104, -1.460e-8, 2.375e-9
-0.103, -1.423e-8, 2.232e-9
-0.102, -1.469e-8, 2.085e-9
-0.101, -1.430e-8, 1.942e-9
