# Supplementary material for: Data-Driven Electrochemistry Reveals the Impact of Hydrophobicity on Aptamer Cross-Reactivity
Source: ACS Meas Sci Au. 2026 May 20;6(3):752–64. doi: 10.1021/acsmeasuresciau.6c00040 (PMC13281204; doi:10.1021/acsmeasuresciau.6c00040)
Supplement: Supplementary file 1 [file tg6c00040_si_001.zip › data/interferent study/logP validation/Trials_1_2_3/CV_100_mVs_loratadine_2.txt]

Nov. 4, 2025   15:33:20
Cyclic Voltammetry
File: c:\users\minteerlab\desktop\hardpotato\110425\cv_100_mvs_loratadine_2.bin
Data Source:  Experiment
Instrument Model:  CHI660E
Ref. Electrode: 
Header: CV
Note: 

Init E (V) = -0.1
High E (V) = -0.1
Low E (V) = -0.4
Final E (V) = -0.1
Init P/N = N
Scan Rate (V/s) = 0.1
Segment = 3
Sample Interval (V) = 0.001
Quiet Time (sec) = 2
Sensitivity (A/V) = 1e-6

Potential/V, Current/A, Charge/C

-0.100, 3.306e-9, 3.306e-11
-0.101, 8.399e-9, 1.170e-10
-0.102, 9.336e-9, 2.104e-10
-0.103, 9.760e-9, 3.080e-10
-0.104, 9.355e-9, 4.016e-10
-0.105, 9.877e-9, 5.003e-10
-0.106, 9.609e-9, 5.964e-10
-0.107, 9.637e-9, 6.928e-10
-0.108, 9.963e-9, 7.924e-10
-0.109, 9.549e-9, 8.879e-10
-0.110, 1.004e-8, 9.883e-10
-0.111, 9.788e-9, 1.086e-9
-0.112, 9.804e-9, 1.184e-9
-0.113, 1.012e-8, 1.285e-9
-0.114, 9.644e-9, 1.382e-9
-0.115, 1.014e-8, 1.483e-9
-0.116, 9.897e-9, 1.582e-9
-0.117, 9.877e-9, 1.681e-9
-0.118, 1.019e-8, 1.783e-9
-0.119, 9.772e-9, 1.881e-9
-0.120, 1.018e-8, 1.982e-9
-0.121, 9.969e-9, 2.082e-9
-0.122, 1.001e-8, 2.182e-9
-0.123, 1.024e-8, 2.285e-9
-0.124, 9.878e-9, 2.383e-9
-0.125, 1.022e-8, 2.486e-9
-0.126, 1.003e-8, 2.586e-9
-0.127, 1.008e-8, 2.687e-9
-0.128, 1.028e-8, 2.789e-9
-0.129, 9.949e-9, 2.889e-9
-0.130, 1.034e-8, 2.992e-9
-0.131, 1.008e-8, 3.093e-9
-0.132, 1.015e-8, 3.195e-9
-0.133, 1.029e-8, 3.298e-9
-0.134, 9.993e-9, 3.398e-9
-0.135, 1.041e-8, 3.502e-9
-0.136, 1.012e-8, 3.603e-9
-0.137, 1.019e-8, 3.705e-9
-0.138, 1.039e-8, 3.809e-9
-0.139, 9.976e-9, 3.908e-9
-0.140, 1.048e-8, 4.013e-9
-0.141, 1.018e-8, 4.115e-9
-0.142, 1.022e-8, 4.217e-9
-0.143, 1.049e-8, 4.322e-9
-0.144, 1.005e-8, 4.422e-9
-0.145, 1.055e-8, 4.528e-9
-0.146, 1.025e-8, 4.630e-9
-0.147, 1.028e-8, 4.733e-9
-0.148, 1.057e-8, 4.839e-9
-0.149, 1.011e-8, 4.940e-9
-0.150, 1.058e-8, 5.046e-9
-0.151, 1.036e-8, 5.149e-9
-0.152, 1.033e-8, 5.253e-9
-0.153, 1.067e-8, 5.359e-9
-0.154, 1.025e-8, 5.462e-9
-0.155, 1.069e-8, 5.569e-9
-0.156, 1.050e-8, 5.674e-9
-0.157, 1.044e-8, 5.778e-9
-0.158, 1.075e-8, 5.886e-9
-0.159, 1.037e-8, 5.989e-9
-0.160, 1.081e-8, 6.097e-9
-0.161, 1.063e-8, 6.204e-9
-0.162, 1.061e-8, 6.310e-9
-0.163, 1.090e-8, 6.419e-9
-0.164, 1.057e-8, 6.525e-9
-0.165, 1.095e-8, 6.634e-9
-0.166, 1.079e-8, 6.742e-9
-0.167, 1.084e-8, 6.850e-9
-0.168, 1.111e-8, 6.961e-9
-0.169, 1.081e-8, 7.069e-9
-0.170, 1.123e-8, 7.182e-9
-0.171, 1.104e-8, 7.292e-9
-0.172, 1.112e-8, 7.403e-9
-0.173, 1.142e-8, 7.518e-9
-0.174, 1.107e-8, 7.628e-9
-0.175, 1.159e-8, 7.744e-9
-0.176, 1.135e-8, 7.858e-9
-0.177, 1.147e-8, 7.972e-9
-0.178, 1.177e-8, 8.090e-9
-0.179, 1.149e-8, 8.205e-9
-0.180, 1.204e-8, 8.325e-9
-0.181, 1.181e-8, 8.444e-9
-0.182, 1.194e-8, 8.563e-9
-0.183, 1.233e-8, 8.686e-9
-0.184, 1.197e-8, 8.806e-9
-0.185, 1.258e-8, 8.932e-9
-0.186, 1.243e-8, 9.056e-9
-0.187, 1.253e-8, 9.181e-9
-0.188, 1.300e-8, 9.311e-9
-0.189, 1.264e-8, 9.438e-9
-0.190, 1.323e-8, 9.570e-9
-0.191, 1.314e-8, 9.701e-9
-0.192, 1.331e-8, 9.835e-9
-0.193, 1.379e-8, 9.973e-9
-0.194, 1.350e-8, 1.011e-8
-0.195, 1.414e-8, 1.025e-8
-0.196, 1.413e-8, 1.039e-8
-0.197, 1.424e-8, 1.053e-8
-0.198, 1.482e-8, 1.068e-8
-0.199, 1.466e-8, 1.083e-8
-0.200, 1.524e-8, 1.098e-8
-0.201, 1.532e-8, 1.113e-8
-0.202, 1.548e-8, 1.129e-8
-0.203, 1.606e-8, 1.145e-8
-0.204, 1.597e-8, 1.161e-8
-0.205, 1.674e-8, 1.178e-8
-0.206, 1.676e-8, 1.194e-8
-0.207, 1.703e-8, 1.211e-8
-0.208, 1.765e-8, 1.229e-8
-0.209, 1.761e-8, 1.247e-8
-0.210, 1.829e-8, 1.265e-8
-0.211, 1.844e-8, 1.283e-8
-0.212, 1.887e-8, 1.302e-8
-0.213, 1.945e-8, 1.322e-8
-0.214, 1.944e-8, 1.341e-8
-0.215, 2.024e-8, 1.361e-8
-0.216, 2.035e-8, 1.382e-8
-0.217, 2.092e-8, 1.403e-8
-0.218, 2.152e-8, 1.424e-8
-0.219, 2.151e-8, 1.446e-8
-0.220, 2.244e-8, 1.468e-8
-0.221, 2.259e-8, 1.491e-8
-0.222, 2.304e-8, 1.514e-8
-0.223, 2.373e-8, 1.537e-8
-0.224, 2.375e-8, 1.561e-8
-0.225, 2.469e-8, 1.586e-8
-0.226, 2.478e-8, 1.611e-8
-0.227, 2.526e-8, 1.636e-8
-0.228, 2.606e-8, 1.662e-8
-0.229, 2.593e-8, 1.688e-8
-0.230, 2.690e-8, 1.715e-8
-0.231, 2.707e-8, 1.742e-8
-0.232, 2.741e-8, 1.769e-8
-0.233, 2.822e-8, 1.797e-8
-0.234, 2.806e-8, 1.826e-8
-0.235, 2.886e-8, 1.854e-8
-0.236, 2.911e-8, 1.884e-8
-0.237, 2.932e-8, 1.913e-8
-0.238, 2.999e-8, 1.943e-8
-0.239, 2.986e-8, 1.973e-8
-0.240, 3.052e-8, 2.003e-8
-0.241, 3.068e-8, 2.034e-8
-0.242, 3.073e-8, 2.065e-8
-0.243, 3.132e-8, 2.096e-8
-0.244, 3.120e-8, 2.127e-8
-0.245, 3.164e-8, 2.159e-8
-0.246, 3.168e-8, 2.190e-8
-0.247, 3.173e-8, 2.222e-8
-0.248, 3.208e-8, 2.254e-8
-0.249, 3.187e-8, 2.286e-8
-0.250, 3.221e-8, 2.318e-8
-0.251, 3.203e-8, 2.350e-8
-0.252, 3.212e-8, 2.382e-8
-0.253, 3.223e-8, 2.415e-8
-0.254, 3.188e-8, 2.447e-8
-0.255, 3.222e-8, 2.479e-8
-0.256, 3.199e-8, 2.511e-8
-0.257, 3.192e-8, 2.543e-8
-0.258, 3.197e-8, 2.575e-8
-0.259, 3.138e-8, 2.606e-8
-0.260, 3.171e-8, 2.638e-8
-0.261, 3.120e-8, 2.669e-8
-0.262, 3.108e-8, 2.700e-8
-0.263, 3.123e-8, 2.731e-8
-0.264, 3.045e-8, 2.762e-8
-0.265, 3.073e-8, 2.792e-8
-0.266, 3.020e-8, 2.823e-8
-0.267, 2.988e-8, 2.853e-8
-0.268, 3.000e-8, 2.883e-8
-0.269, 2.921e-8, 2.912e-8
-0.270, 2.940e-8, 2.941e-8
-0.271, 2.894e-8, 2.970e-8
-0.272, 2.851e-8, 2.999e-8
-0.273, 2.862e-8, 3.027e-8
-0.274, 2.774e-8, 3.055e-8
-0.275, 2.791e-8, 3.083e-8
-0.276, 2.748e-8, 3.110e-8
-0.277, 2.696e-8, 3.137e-8
-0.278, 2.703e-8, 3.164e-8
-0.279, 2.625e-8, 3.191e-8
-0.280, 2.628e-8, 3.217e-8
-0.281, 2.591e-8, 3.243e-8
-0.282, 2.548e-8, 3.268e-8
-0.283, 2.550e-8, 3.294e-8
-0.284, 2.478e-8, 3.319e-8
-0.285, 2.478e-8, 3.343e-8
-0.286, 2.432e-8, 3.368e-8
-0.287, 2.399e-8, 3.392e-8
-0.288, 2.396e-8, 3.416e-8
-0.289, 2.334e-8, 3.439e-8
-0.290, 2.334e-8, 3.462e-8
-0.291, 2.291e-8, 3.485e-8
-0.292, 2.261e-8, 3.508e-8
-0.293, 2.258e-8, 3.530e-8
-0.294, 2.197e-8, 3.552e-8
-0.295, 2.209e-8, 3.574e-8
-0.296, 2.160e-8, 3.596e-8
-0.297, 2.134e-8, 3.617e-8
-0.298, 2.138e-8, 3.639e-8
-0.299, 2.070e-8, 3.659e-8
-0.300, 2.092e-8, 3.680e-8
-0.301, 2.045e-8, 3.701e-8
-0.302, 2.017e-8, 3.721e-8
-0.303, 2.032e-8, 3.741e-8
-0.304, 1.960e-8, 3.761e-8
-0.305, 1.985e-8, 3.781e-8
-0.306, 1.945e-8, 3.800e-8
-0.307, 1.924e-8, 3.819e-8
-0.308, 1.942e-8, 3.839e-8
-0.309, 1.872e-8, 3.858e-8
-0.310, 1.896e-8, 3.877e-8
-0.311, 1.862e-8, 3.895e-8
-0.312, 1.834e-8, 3.914e-8
-0.313, 1.858e-8, 3.932e-8
-0.314, 1.793e-8, 3.950e-8
-0.315, 1.818e-8, 3.968e-8
-0.316, 1.793e-8, 3.986e-8
-0.317, 1.765e-8, 4.004e-8
-0.318, 1.787e-8, 4.022e-8
-0.319, 1.731e-8, 4.039e-8
-0.320, 1.755e-8, 4.057e-8
-0.321, 1.732e-8, 4.074e-8
-0.322, 1.703e-8, 4.091e-8
-0.323, 1.730e-8, 4.108e-8
-0.324, 1.681e-8, 4.125e-8
-0.325, 1.698e-8, 4.142e-8
-0.326, 1.678e-8, 4.159e-8
-0.327, 1.660e-8, 4.175e-8
-0.328, 1.680e-8, 4.192e-8
-0.329, 1.633e-8, 4.209e-8
-0.330, 1.657e-8, 4.225e-8
-0.331, 1.634e-8, 4.241e-8
-0.332, 1.621e-8, 4.258e-8
-0.333, 1.645e-8, 4.274e-8
-0.334, 1.597e-8, 4.290e-8
-0.335, 1.624e-8, 4.306e-8
-0.336, 1.599e-8, 4.322e-8
-0.337, 1.588e-8, 4.338e-8
-0.338, 1.610e-8, 4.354e-8
-0.339, 1.565e-8, 4.370e-8
-0.340, 1.600e-8, 4.386e-8
-0.341, 1.573e-8, 4.402e-8
-0.342, 1.558e-8, 4.417e-8
-0.343, 1.588e-8, 4.433e-8
-0.344, 1.538e-8, 4.448e-8
-0.345, 1.576e-8, 4.464e-8
-0.346, 1.550e-8, 4.480e-8
-0.347, 1.535e-8, 4.495e-8
-0.348, 1.571e-8, 4.511e-8
-0.349, 1.516e-8, 4.526e-8
-0.350, 1.551e-8, 4.541e-8
-0.351, 1.534e-8, 4.557e-8
-0.352, 1.519e-8, 4.572e-8
-0.353, 1.555e-8, 4.588e-8
-0.354, 1.501e-8, 4.603e-8
-0.355, 1.535e-8, 4.618e-8
-0.356, 1.519e-8, 4.633e-8
-0.357, 1.499e-8, 4.648e-8
-0.358, 1.542e-8, 4.663e-8
-0.359, 1.492e-8, 4.678e-8
-0.360, 1.520e-8, 4.694e-8
-0.361, 1.508e-8, 4.709e-8
-0.362, 1.488e-8, 4.724e-8
-0.363, 1.522e-8, 4.739e-8
-0.364, 1.481e-8, 4.754e-8
-0.365, 1.514e-8, 4.769e-8
-0.366, 1.495e-8, 4.784e-8
-0.367, 1.484e-8, 4.799e-8
-0.368, 1.513e-8, 4.814e-8
-0.369, 1.471e-8, 4.828e-8
-0.370, 1.504e-8, 4.843e-8
-0.371, 1.488e-8, 4.858e-8
-0.372, 1.478e-8, 4.873e-8
-0.373, 1.505e-8, 4.888e-8
-0.374, 1.463e-8, 4.903e-8
-0.375, 1.497e-8, 4.918e-8
-0.376, 1.479e-8, 4.933e-8
-0.377, 1.472e-8, 4.947e-8
-0.378, 1.501e-8, 4.962e-8
-0.379, 1.453e-8, 4.977e-8
-0.380, 1.494e-8, 4.992e-8
-0.381, 1.471e-8, 5.006e-8
-0.382, 1.463e-8, 5.021e-8
-0.383, 1.497e-8, 5.036e-8
-0.384, 1.452e-8, 5.051e-8
-0.385, 1.491e-8, 5.065e-8
-0.386, 1.470e-8, 5.080e-8
-0.387, 1.459e-8, 5.095e-8
-0.388, 1.500e-8, 5.110e-8
-0.389, 1.444e-8, 5.124e-8
-0.390, 1.487e-8, 5.139e-8
-0.391, 1.472e-8, 5.154e-8
-0.392, 1.452e-8, 5.168e-8
-0.393, 1.495e-8, 5.183e-8
-0.394, 1.444e-8, 5.198e-8
-0.395, 1.482e-8, 5.212e-8
-0.396, 1.471e-8, 5.227e-8
-0.397, 1.451e-8, 5.242e-8
-0.398, 1.489e-8, 5.257e-8
-0.399, 1.448e-8, 5.271e-8
-0.400, 7.681e-9, 5.279e-8
-0.399, -2.983e-9, 5.276e-8
-0.398, -4.829e-9, 5.271e-8
-0.397, -4.875e-9, 5.266e-8
-0.396, -5.608e-9, 5.260e-8
-0.395, -5.376e-9, 5.255e-8
-0.394, -5.694e-9, 5.249e-8
-0.393, -6.011e-9, 5.243e-8
-0.392, -5.725e-9, 5.238e-8
-0.391, -6.324e-9, 5.231e-8
-0.390, -6.094e-9, 5.225e-8
-0.389, -6.275e-9, 5.219e-8
-0.388, -6.581e-9, 5.212e-8
-0.387, -6.243e-9, 5.206e-8
-0.386, -6.799e-9, 5.199e-8
-0.385, -6.568e-9, 5.193e-8
-0.384, -6.745e-9, 5.186e-8
-0.383, -6.994e-9, 5.179e-8
-0.382, -6.657e-9, 5.172e-8
-0.381, -7.165e-9, 5.165e-8
-0.380, -6.941e-9, 5.158e-8
-0.379, -7.061e-9, 5.151e-8
-0.378, -7.307e-9, 5.144e-8
-0.377, -7.050e-9, 5.137e-8
-0.376, -7.492e-9, 5.129e-8
-0.375, -7.257e-9, 5.122e-8
-0.374, -7.421e-9, 5.115e-8
-0.373, -7.599e-9, 5.107e-8
-0.372, -7.343e-9, 5.100e-8
-0.371, -7.780e-9, 5.092e-8
-0.370, -7.493e-9, 5.084e-8
-0.369, -7.714e-9, 5.077e-8
-0.368, -7.865e-9, 5.069e-8
-0.367, -7.591e-9, 5.061e-8
-0.366, -8.101e-9, 5.053e-8
-0.365, -7.804e-9, 5.045e-8
-0.364, -7.988e-9, 5.037e-8
-0.363, -8.119e-9, 5.029e-8
-0.362, -7.839e-9, 5.021e-8
-0.361, -8.364e-9, 5.013e-8
-0.360, -8.019e-9, 5.005e-8
-0.359, -8.231e-9, 4.997e-8
-0.358, -8.466e-9, 4.988e-8
-0.357, -8.058e-9, 4.980e-8
-0.356, -8.612e-9, 4.972e-8
-0.355, -8.281e-9, 4.963e-8
-0.354, -8.416e-9, 4.955e-8
-0.353, -8.692e-9, 4.946e-8
-0.352, -8.322e-9, 4.938e-8
-0.351, -8.848e-9, 4.929e-8
-0.350, -8.545e-9, 4.921e-8
-0.349, -8.669e-9, 4.912e-8
-0.348, -8.981e-9, 4.903e-8
-0.347, -8.571e-9, 4.894e-8
-0.346, -9.090e-9, 4.885e-8
-0.345, -8.848e-9, 4.876e-8
-0.344, -8.921e-9, 4.868e-8
-0.343, -9.216e-9, 4.858e-8
-0.342, -8.892e-9, 4.849e-8
-0.341, -9.348e-9, 4.840e-8
-0.340, -9.170e-9, 4.831e-8
-0.339, -9.249e-9, 4.822e-8
-0.338, -9.504e-9, 4.812e-8
-0.337, -9.203e-9, 4.803e-8
-0.336, -9.670e-9, 4.793e-8
-0.335, -9.463e-9, 4.784e-8
-0.334, -9.578e-9, 4.774e-8
-0.333, -9.853e-9, 4.764e-8
-0.332, -9.582e-9, 4.755e-8
-0.331, -1.001e-8, 4.745e-8
-0.330, -9.783e-9, 4.735e-8
-0.329, -1.000e-8, 4.725e-8
-0.328, -1.022e-8, 4.715e-8
-0.327, -9.956e-9, 4.705e-8
-0.326, -1.049e-8, 4.694e-8
-0.325, -1.023e-8, 4.684e-8
-0.324, -1.048e-8, 4.674e-8
-0.323, -1.071e-8, 4.663e-8
-0.322, -1.043e-8, 4.652e-8
-0.321, -1.104e-8, 4.641e-8
-0.320, -1.077e-8, 4.631e-8
-0.319, -1.101e-8, 4.620e-8
-0.318, -1.130e-8, 4.608e-8
-0.317, -1.104e-8, 4.597e-8
-0.316, -1.163e-8, 4.586e-8
-0.315, -1.142e-8, 4.574e-8
-0.314, -1.167e-8, 4.563e-8
-0.313, -1.206e-8, 4.551e-8
-0.312, -1.174e-8, 4.539e-8
-0.311, -1.237e-8, 4.526e-8
-0.310, -1.225e-8, 4.514e-8
-0.309, -1.249e-8, 4.502e-8
-0.308, -1.293e-8, 4.489e-8
-0.307, -1.277e-8, 4.476e-8
-0.306, -1.336e-8, 4.463e-8
-0.305, -1.329e-8, 4.449e-8
-0.304, -1.351e-8, 4.436e-8
-0.303, -1.399e-8, 4.422e-8
-0.302, -1.386e-8, 4.408e-8
-0.301, -1.449e-8, 4.393e-8
-0.300, -1.452e-8, 4.379e-8
-0.299, -1.478e-8, 4.364e-8
-0.298, -1.527e-8, 4.349e-8
-0.297, -1.526e-8, 4.334e-8
-0.296, -1.588e-8, 4.318e-8
-0.295, -1.594e-8, 4.302e-8
-0.294, -1.632e-8, 4.286e-8
-0.293, -1.679e-8, 4.269e-8
-0.292, -1.684e-8, 4.252e-8
-0.291, -1.751e-8, 4.234e-8
-0.290, -1.764e-8, 4.217e-8
-0.289, -1.811e-8, 4.199e-8
-0.288, -1.863e-8, 4.180e-8
-0.287, -1.870e-8, 4.161e-8
-0.286, -1.956e-8, 4.142e-8
-0.285, -1.959e-8, 4.122e-8
-0.284, -2.016e-8, 4.102e-8
-0.283, -2.072e-8, 4.081e-8
-0.282, -2.086e-8, 4.060e-8
-0.281, -2.178e-8, 4.039e-8
-0.280, -2.184e-8, 4.017e-8
-0.279, -2.242e-8, 3.994e-8
-0.278, -2.312e-8, 3.971e-8
-0.277, -2.315e-8, 3.948e-8
-0.276, -2.420e-8, 3.924e-8
-0.275, -2.425e-8, 3.900e-8
-0.274, -2.481e-8, 3.875e-8
-0.273, -2.558e-8, 3.849e-8
-0.272, -2.558e-8, 3.824e-8
-0.271, -2.665e-8, 3.797e-8
-0.270, -2.674e-8, 3.770e-8
-0.269, -2.731e-8, 3.743e-8
-0.268, -2.811e-8, 3.715e-8
-0.267, -2.801e-8, 3.687e-8
-0.266, -2.902e-8, 3.658e-8
-0.265, -2.924e-8, 3.629e-8
-0.264, -2.964e-8, 3.599e-8
-0.263, -3.042e-8, 3.569e-8
-0.262, -3.042e-8, 3.538e-8
-0.261, -3.123e-8, 3.507e-8
-0.260, -3.147e-8, 3.475e-8
-0.259, -3.178e-8, 3.444e-8
-0.258, -3.245e-8, 3.411e-8
-0.257, -3.245e-8, 3.379e-8
-0.256, -3.323e-8, 3.346e-8
-0.255, -3.330e-8, 3.312e-8
-0.254, -3.356e-8, 3.279e-8
-0.253, -3.404e-8, 3.245e-8
-0.252, -3.397e-8, 3.211e-8
-0.251, -3.451e-8, 3.176e-8
-0.250, -3.447e-8, 3.142e-8
-0.249, -3.476e-8, 3.107e-8
-0.248, -3.501e-8, 3.072e-8
-0.247, -3.482e-8, 3.037e-8
-0.246, -3.527e-8, 3.002e-8
-0.245, -3.502e-8, 2.967e-8
-0.244, -3.522e-8, 2.932e-8
-0.243, -3.531e-8, 2.896e-8
-0.242, -3.490e-8, 2.861e-8
-0.241, -3.529e-8, 2.826e-8
-0.240, -3.480e-8, 2.791e-8
-0.239, -3.488e-8, 2.756e-8
-0.238, -3.487e-8, 2.722e-8
-0.237, -3.425e-8, 2.687e-8
-0.236, -3.460e-8, 2.653e-8
-0.235, -3.392e-8, 2.619e-8
-0.234, -3.377e-8, 2.585e-8
-0.233, -3.376e-8, 2.551e-8
-0.232, -3.294e-8, 2.518e-8
-0.231, -3.318e-8, 2.485e-8
-0.230, -3.254e-8, 2.453e-8
-0.229, -3.210e-8, 2.420e-8
-0.228, -3.211e-8, 2.388e-8
-0.227, -3.110e-8, 2.357e-8
-0.226, -3.118e-8, 2.326e-8
-0.225, -3.060e-8, 2.295e-8
-0.224, -3.009e-8, 2.265e-8
-0.223, -2.998e-8, 2.235e-8
-0.222, -2.906e-8, 2.206e-8
-0.221, -2.901e-8, 2.177e-8
-0.220, -2.842e-8, 2.149e-8
-0.219, -2.789e-8, 2.121e-8
-0.218, -2.777e-8, 2.093e-8
-0.217, -2.693e-8, 2.066e-8
-0.216, -2.681e-8, 2.040e-8
-0.215, -2.619e-8, 2.013e-8
-0.214, -2.575e-8, 1.988e-8
-0.213, -2.554e-8, 1.962e-8
-0.212, -2.474e-8, 1.937e-8
-0.211, -2.469e-8, 1.913e-8
-0.210, -2.405e-8, 1.889e-8
-0.209, -2.372e-8, 1.865e-8
-0.208, -2.349e-8, 1.841e-8
-0.207, -2.273e-8, 1.819e-8
-0.206, -2.275e-8, 1.796e-8
-0.205, -2.227e-8, 1.774e-8
-0.204, -2.193e-8, 1.752e-8
-0.203, -2.170e-8, 1.730e-8
-0.202, -2.098e-8, 1.709e-8
-0.201, -2.109e-8, 1.688e-8
-0.200, -2.045e-8, 1.667e-8
-0.199, -2.021e-8, 1.647e-8
-0.198, -2.018e-8, 1.627e-8
-0.197, -1.940e-8, 1.608e-8
-0.196, -1.964e-8, 1.588e-8
-0.195, -1.904e-8, 1.569e-8
-0.194, -1.881e-8, 1.550e-8
-0.193, -1.886e-8, 1.531e-8
-0.192, -1.813e-8, 1.513e-8
-0.191, -1.838e-8, 1.495e-8
-0.190, -1.785e-8, 1.477e-8
-0.189, -1.762e-8, 1.459e-8
-0.188, -1.776e-8, 1.442e-8
-0.187, -1.705e-8, 1.424e-8
-0.186, -1.733e-8, 1.407e-8
-0.185, -1.693e-8, 1.390e-8
-0.184, -1.667e-8, 1.374e-8
-0.183, -1.681e-8, 1.357e-8
-0.182, -1.622e-8, 1.341e-8
-0.181, -1.647e-8, 1.324e-8
-0.180, -1.615e-8, 1.308e-8
-0.179, -1.594e-8, 1.292e-8
-0.178, -1.606e-8, 1.276e-8
-0.177, -1.558e-8, 1.260e-8
-0.176, -1.581e-8, 1.245e-8
-0.175, -1.547e-8, 1.229e-8
-0.174, -1.534e-8, 1.214e-8
-0.173, -1.550e-8, 1.198e-8
-0.172, -1.503e-8, 1.183e-8
-0.171, -1.524e-8, 1.168e-8
-0.170, -1.495e-8, 1.153e-8
-0.169, -1.485e-8, 1.138e-8
-0.168, -1.500e-8, 1.123e-8
-0.167, -1.452e-8, 1.109e-8
-0.166, -1.487e-8, 1.094e-8
-0.165, -1.449e-8, 1.079e-8
-0.164, -1.448e-8, 1.065e-8
-0.163, -1.460e-8, 1.050e-8
-0.162, -1.414e-8, 1.036e-8
-0.161, -1.454e-8, 1.021e-8
-0.160, -1.422e-8, 1.007e-8
-0.159, -1.413e-8, 9.931e-9
-0.158, -1.436e-8, 9.788e-9
-0.157, -1.384e-8, 9.649e-9
-0.156, -1.425e-8, 9.507e-9
-0.155, -1.393e-8, 9.368e-9
-0.154, -1.390e-8, 9.229e-9
-0.153, -1.417e-8, 9.087e-9
-0.152, -1.363e-8, 8.951e-9
-0.151, -1.403e-8, 8.810e-9
-0.150, -1.374e-8, 8.673e-9
-0.149, -1.366e-8, 8.536e-9
-0.148, -1.395e-8, 8.397e-9
-0.147, -1.346e-8, 8.262e-9
-0.146, -1.384e-8, 8.124e-9
-0.145, -1.363e-8, 7.988e-9
-0.144, -1.351e-8, 7.852e-9
-0.143, -1.381e-8, 7.714e-9
-0.142, -1.334e-8, 7.581e-9
-0.141, -1.373e-8, 7.444e-9
-0.140, -1.352e-8, 7.308e-9
-0.139, -1.339e-8, 7.175e-9
-0.138, -1.368e-8, 7.038e-9
-0.137, -1.326e-8, 6.905e-9
-0.136, -1.357e-8, 6.769e-9
-0.135, -1.340e-8, 6.635e-9
-0.134, -1.333e-8, 6.502e-9
-0.133, -1.358e-8, 6.366e-9
-0.132, -1.318e-8, 6.235e-9
-0.131, -1.352e-8, 6.099e-9
-0.130, -1.330e-8, 5.966e-9
-0.129, -1.326e-8, 5.834e-9
-0.128, -1.352e-8, 5.699e-9
-0.127, -1.308e-8, 5.568e-9
-0.126, -1.346e-8, 5.433e-9
-0.125, -1.320e-8, 5.301e-9
-0.124, -1.319e-8, 5.169e-9
-0.123, -1.342e-8, 5.035e-9
-0.122, -1.298e-8, 4.905e-9
-0.121, -1.343e-8, 4.771e-9
-0.120, -1.311e-8, 4.640e-9
-0.119, -1.310e-8, 4.509e-9
-0.118, -1.338e-8, 4.375e-9
-0.117, -1.289e-8, 4.246e-9
-0.116, -1.335e-8, 4.113e-9
-0.115, -1.310e-8, 3.982e-9
-0.114, -1.300e-8, 3.852e-9
-0.113, -1.335e-8, 3.718e-9
-0.112, -1.282e-8, 3.590e-9
-0.111, -1.327e-8, 3.457e-9
-0.110, -1.301e-8, 3.327e-9
-0.109, -1.295e-8, 3.198e-9
-0.108, -1.330e-8, 3.065e-9
-0.107, -1.277e-8, 2.937e-9
-0.106, -1.317e-8, 2.805e-9
-0.105, -1.300e-8, 2.675e-9
-0.104, -1.286e-8, 2.547e-9
-0.103, -1.323e-8, 2.414e-9
-0.102, -1.278e-8, 2.287e-9
-0.101, -1.308e-8, 2.156e-9
