# Supplementary material for: Data-Driven Electrochemistry Reveals the Impact of Hydrophobicity on Aptamer Cross-Reactivity
Source: ACS Meas Sci Au. 2026 May 20;6(3):752–64. doi: 10.1021/acsmeasuresciau.6c00040 (PMC13281204; doi:10.1021/acsmeasuresciau.6c00040)
Supplement: Supplementary file 1 [file tg6c00040_si_001.zip › data/interferent study/logP validation/Trials_1_2_3/CV_100_mVs_progesterone1_0.txt]

Nov. 4, 2025   10:39:27
Cyclic Voltammetry
File: c:\users\minteerlab\desktop\hardpotato\110425\cv_100_mvs_progesterone1_0.bin
Data Source:  Experiment
Instrument Model:  CHI660E
Ref. Electrode: 
Header: CV
Note: 

Init E (V) = -0.1
High E (V) = -0.1
Low E (V) = -0.4
Final E (V) = -0.1
Init P/N = N
Scan Rate (V/s) = 0.1
Segment = 3
Sample Interval (V) = 0.001
Quiet Time (sec) = 2
Sensitivity (A/V) = 1e-6

Potential/V, Current/A, Charge/C

-0.100, 3.070e-9, 3.070e-11
-0.101, 9.920e-9, 1.299e-10
-0.102, 1.067e-8, 2.366e-10
-0.103, 1.138e-8, 3.504e-10
-0.104, 1.120e-8, 4.624e-10
-0.105, 1.131e-8, 5.755e-10
-0.106, 1.166e-8, 6.921e-10
-0.107, 1.129e-8, 8.050e-10
-0.108, 1.181e-8, 9.231e-10
-0.109, 1.163e-8, 1.039e-9
-0.110, 1.163e-8, 1.156e-9
-0.111, 1.200e-8, 1.276e-9
-0.112, 1.155e-8, 1.391e-9
-0.113, 1.211e-8, 1.512e-9
-0.114, 1.185e-8, 1.631e-9
-0.115, 1.187e-8, 1.750e-9
-0.116, 1.227e-8, 1.872e-9
-0.117, 1.181e-8, 1.990e-9
-0.118, 1.227e-8, 2.113e-9
-0.119, 1.211e-8, 2.234e-9
-0.120, 1.202e-8, 2.354e-9
-0.121, 1.246e-8, 2.479e-9
-0.122, 1.202e-8, 2.599e-9
-0.123, 1.242e-8, 2.723e-9
-0.124, 1.231e-8, 2.847e-9
-0.125, 1.221e-8, 2.969e-9
-0.126, 1.256e-8, 3.094e-9
-0.127, 1.218e-8, 3.216e-9
-0.128, 1.263e-8, 3.342e-9
-0.129, 1.245e-8, 3.467e-9
-0.130, 1.237e-8, 3.591e-9
-0.131, 1.272e-8, 3.718e-9
-0.132, 1.235e-8, 3.841e-9
-0.133, 1.270e-8, 3.968e-9
-0.134, 1.257e-8, 4.094e-9
-0.135, 1.255e-8, 4.220e-9
-0.136, 1.282e-8, 4.348e-9
-0.137, 1.250e-8, 4.473e-9
-0.138, 1.286e-8, 4.601e-9
-0.139, 1.267e-8, 4.728e-9
-0.140, 1.272e-8, 4.855e-9
-0.141, 1.296e-8, 4.985e-9
-0.142, 1.261e-8, 5.111e-9
-0.143, 1.303e-8, 5.241e-9
-0.144, 1.284e-8, 5.370e-9
-0.145, 1.287e-8, 5.498e-9
-0.146, 1.315e-8, 5.630e-9
-0.147, 1.276e-8, 5.758e-9
-0.148, 1.325e-8, 5.890e-9
-0.149, 1.300e-8, 6.020e-9
-0.150, 1.300e-8, 6.150e-9
-0.151, 1.336e-8, 6.284e-9
-0.152, 1.296e-8, 6.413e-9
-0.153, 1.347e-8, 6.548e-9
-0.154, 1.329e-8, 6.681e-9
-0.155, 1.328e-8, 6.814e-9
-0.156, 1.366e-8, 6.950e-9
-0.157, 1.320e-8, 7.082e-9
-0.158, 1.373e-8, 7.220e-9
-0.159, 1.357e-8, 7.355e-9
-0.160, 1.357e-8, 7.491e-9
-0.161, 1.401e-8, 7.631e-9
-0.162, 1.354e-8, 7.766e-9
-0.163, 1.402e-8, 7.907e-9
-0.164, 1.396e-8, 8.046e-9
-0.165, 1.392e-8, 8.185e-9
-0.166, 1.437e-8, 8.329e-9
-0.167, 1.404e-8, 8.469e-9
-0.168, 1.447e-8, 8.614e-9
-0.169, 1.446e-8, 8.759e-9
-0.170, 1.441e-8, 8.903e-9
-0.171, 1.485e-8, 9.051e-9
-0.172, 1.460e-8, 9.197e-9
-0.173, 1.508e-8, 9.348e-9
-0.174, 1.499e-8, 9.498e-9
-0.175, 1.511e-8, 9.649e-9
-0.176, 1.552e-8, 9.804e-9
-0.177, 1.528e-8, 9.957e-9
-0.178, 1.574e-8, 1.011e-8
-0.179, 1.576e-8, 1.027e-8
-0.180, 1.596e-8, 1.043e-8
-0.181, 1.626e-8, 1.059e-8
-0.182, 1.611e-8, 1.076e-8
-0.183, 1.675e-8, 1.092e-8
-0.184, 1.664e-8, 1.109e-8
-0.185, 1.692e-8, 1.126e-8
-0.186, 1.742e-8, 1.143e-8
-0.187, 1.719e-8, 1.160e-8
-0.188, 1.792e-8, 1.178e-8
-0.189, 1.786e-8, 1.196e-8
-0.190, 1.815e-8, 1.214e-8
-0.191, 1.872e-8, 1.233e-8
-0.192, 1.857e-8, 1.252e-8
-0.193, 1.935e-8, 1.271e-8
-0.194, 1.939e-8, 1.290e-8
-0.195, 1.969e-8, 1.310e-8
-0.196, 2.037e-8, 1.330e-8
-0.197, 2.021e-8, 1.351e-8
-0.198, 2.110e-8, 1.372e-8
-0.199, 2.126e-8, 1.393e-8
-0.200, 2.158e-8, 1.415e-8
-0.201, 2.243e-8, 1.437e-8
-0.202, 2.232e-8, 1.459e-8
-0.203, 2.321e-8, 1.483e-8
-0.204, 2.352e-8, 1.506e-8
-0.205, 2.410e-8, 1.530e-8
-0.206, 2.480e-8, 1.555e-8
-0.207, 2.489e-8, 1.580e-8
-0.208, 2.575e-8, 1.606e-8
-0.209, 2.621e-8, 1.632e-8
-0.210, 2.664e-8, 1.658e-8
-0.211, 2.756e-8, 1.686e-8
-0.212, 2.787e-8, 1.714e-8
-0.213, 2.878e-8, 1.743e-8
-0.214, 2.931e-8, 1.772e-8
-0.215, 2.989e-8, 1.802e-8
-0.216, 3.080e-8, 1.833e-8
-0.217, 3.118e-8, 1.864e-8
-0.218, 3.218e-8, 1.896e-8
-0.219, 3.269e-8, 1.929e-8
-0.220, 3.346e-8, 1.962e-8
-0.221, 3.429e-8, 1.997e-8
-0.222, 3.477e-8, 2.031e-8
-0.223, 3.590e-8, 2.067e-8
-0.224, 3.634e-8, 2.104e-8
-0.225, 3.728e-8, 2.141e-8
-0.226, 3.800e-8, 2.179e-8
-0.227, 3.839e-8, 2.217e-8
-0.228, 3.964e-8, 2.257e-8
-0.229, 3.995e-8, 2.297e-8
-0.230, 4.084e-8, 2.338e-8
-0.231, 4.183e-8, 2.379e-8
-0.232, 4.192e-8, 2.421e-8
-0.233, 4.322e-8, 2.465e-8
-0.234, 4.345e-8, 2.508e-8
-0.235, 4.415e-8, 2.552e-8
-0.236, 4.512e-8, 2.597e-8
-0.237, 4.513e-8, 2.642e-8
-0.238, 4.623e-8, 2.689e-8
-0.239, 4.647e-8, 2.735e-8
-0.240, 4.684e-8, 2.782e-8
-0.241, 4.776e-8, 2.830e-8
-0.242, 4.757e-8, 2.877e-8
-0.243, 4.852e-8, 2.926e-8
-0.244, 4.875e-8, 2.975e-8
-0.245, 4.884e-8, 3.023e-8
-0.246, 4.952e-8, 3.073e-8
-0.247, 4.930e-8, 3.122e-8
-0.248, 4.977e-8, 3.172e-8
-0.249, 4.992e-8, 3.222e-8
-0.250, 4.995e-8, 3.272e-8
-0.251, 5.031e-8, 3.322e-8
-0.252, 5.006e-8, 3.372e-8
-0.253, 5.021e-8, 3.422e-8
-0.254, 5.008e-8, 3.473e-8
-0.255, 5.003e-8, 3.523e-8
-0.256, 5.021e-8, 3.573e-8
-0.257, 4.977e-8, 3.623e-8
-0.258, 4.976e-8, 3.672e-8
-0.259, 4.933e-8, 3.722e-8
-0.260, 4.917e-8, 3.771e-8
-0.261, 4.892e-8, 3.820e-8
-0.262, 4.834e-8, 3.868e-8
-0.263, 4.844e-8, 3.917e-8
-0.264, 4.767e-8, 3.964e-8
-0.265, 4.746e-8, 4.012e-8
-0.266, 4.713e-8, 4.059e-8
-0.267, 4.623e-8, 4.105e-8
-0.268, 4.633e-8, 4.151e-8
-0.269, 4.542e-8, 4.197e-8
-0.270, 4.502e-8, 4.242e-8
-0.271, 4.476e-8, 4.287e-8
-0.272, 4.369e-8, 4.330e-8
-0.273, 4.368e-8, 4.374e-8
-0.274, 4.274e-8, 4.417e-8
-0.275, 4.220e-8, 4.459e-8
-0.276, 4.207e-8, 4.501e-8
-0.277, 4.085e-8, 4.542e-8
-0.278, 4.077e-8, 4.583e-8
-0.279, 3.991e-8, 4.622e-8
-0.280, 3.927e-8, 4.662e-8
-0.281, 3.910e-8, 4.701e-8
-0.282, 3.799e-8, 4.739e-8
-0.283, 3.783e-8, 4.777e-8
-0.284, 3.707e-8, 4.814e-8
-0.285, 3.635e-8, 4.850e-8
-0.286, 3.615e-8, 4.886e-8
-0.287, 3.516e-8, 4.921e-8
-0.288, 3.498e-8, 4.956e-8
-0.289, 3.427e-8, 4.991e-8
-0.290, 3.360e-8, 5.024e-8
-0.291, 3.330e-8, 5.058e-8
-0.292, 3.247e-8, 5.090e-8
-0.293, 3.221e-8, 5.122e-8
-0.294, 3.164e-8, 5.154e-8
-0.295, 3.112e-8, 5.185e-8
-0.296, 3.083e-8, 5.216e-8
-0.297, 3.002e-8, 5.246e-8
-0.298, 2.989e-8, 5.276e-8
-0.299, 2.920e-8, 5.305e-8
-0.300, 2.886e-8, 5.334e-8
-0.301, 2.857e-8, 5.362e-8
-0.302, 2.778e-8, 5.390e-8
-0.303, 2.785e-8, 5.418e-8
-0.304, 2.712e-8, 5.445e-8
-0.305, 2.682e-8, 5.472e-8
-0.306, 2.664e-8, 5.499e-8
-0.307, 2.596e-8, 5.525e-8
-0.308, 2.607e-8, 5.551e-8
-0.309, 2.534e-8, 5.576e-8
-0.310, 2.510e-8, 5.601e-8
-0.311, 2.503e-8, 5.626e-8
-0.312, 2.428e-8, 5.650e-8
-0.313, 2.446e-8, 5.675e-8
-0.314, 2.391e-8, 5.699e-8
-0.315, 2.363e-8, 5.722e-8
-0.316, 2.368e-8, 5.746e-8
-0.317, 2.291e-8, 5.769e-8
-0.318, 2.315e-8, 5.792e-8
-0.319, 2.265e-8, 5.815e-8
-0.320, 2.241e-8, 5.837e-8
-0.321, 2.252e-8, 5.860e-8
-0.322, 2.184e-8, 5.881e-8
-0.323, 2.205e-8, 5.904e-8
-0.324, 2.165e-8, 5.925e-8
-0.325, 2.138e-8, 5.947e-8
-0.326, 2.148e-8, 5.968e-8
-0.327, 2.093e-8, 5.989e-8
-0.328, 2.112e-8, 6.010e-8
-0.329, 2.073e-8, 6.031e-8
-0.330, 2.052e-8, 6.051e-8
-0.331, 2.065e-8, 6.072e-8
-0.332, 2.014e-8, 6.092e-8
-0.333, 2.040e-8, 6.113e-8
-0.334, 2.001e-8, 6.133e-8
-0.335, 1.985e-8, 6.152e-8
-0.336, 1.996e-8, 6.172e-8
-0.337, 1.946e-8, 6.192e-8
-0.338, 1.970e-8, 6.212e-8
-0.339, 1.934e-8, 6.231e-8
-0.340, 1.930e-8, 6.250e-8
-0.341, 1.934e-8, 6.269e-8
-0.342, 1.889e-8, 6.288e-8
-0.343, 1.920e-8, 6.308e-8
-0.344, 1.881e-8, 6.326e-8
-0.345, 1.879e-8, 6.345e-8
-0.346, 1.890e-8, 6.364e-8
-0.347, 1.840e-8, 6.382e-8
-0.348, 1.877e-8, 6.401e-8
-0.349, 1.838e-8, 6.420e-8
-0.350, 1.835e-8, 6.438e-8
-0.351, 1.850e-8, 6.456e-8
-0.352, 1.798e-8, 6.474e-8
-0.353, 1.842e-8, 6.493e-8
-0.354, 1.800e-8, 6.511e-8
-0.355, 1.795e-8, 6.529e-8
-0.356, 1.821e-8, 6.547e-8
-0.357, 1.762e-8, 6.565e-8
-0.358, 1.809e-8, 6.583e-8
-0.359, 1.776e-8, 6.601e-8
-0.360, 1.765e-8, 6.618e-8
-0.361, 1.791e-8, 6.636e-8
-0.362, 1.736e-8, 6.653e-8
-0.363, 1.776e-8, 6.671e-8
-0.364, 1.752e-8, 6.689e-8
-0.365, 1.743e-8, 6.706e-8
-0.366, 1.764e-8, 6.724e-8
-0.367, 1.717e-8, 6.741e-8
-0.368, 1.751e-8, 6.758e-8
-0.369, 1.726e-8, 6.776e-8
-0.370, 1.718e-8, 6.793e-8
-0.371, 1.745e-8, 6.810e-8
-0.372, 1.702e-8, 6.827e-8
-0.373, 1.732e-8, 6.845e-8
-0.374, 1.703e-8, 6.862e-8
-0.375, 1.702e-8, 6.879e-8
-0.376, 1.719e-8, 6.896e-8
-0.377, 1.682e-8, 6.913e-8
-0.378, 1.714e-8, 6.930e-8
-0.379, 1.684e-8, 6.947e-8
-0.380, 1.689e-8, 6.964e-8
-0.381, 1.704e-8, 6.981e-8
-0.382, 1.661e-8, 6.997e-8
-0.383, 1.704e-8, 7.014e-8
-0.384, 1.671e-8, 7.031e-8
-0.385, 1.676e-8, 7.048e-8
-0.386, 1.693e-8, 7.065e-8
-0.387, 1.648e-8, 7.081e-8
-0.388, 1.695e-8, 7.098e-8
-0.389, 1.654e-8, 7.115e-8
-0.390, 1.663e-8, 7.131e-8
-0.391, 1.686e-8, 7.148e-8
-0.392, 1.637e-8, 7.165e-8
-0.393, 1.683e-8, 7.181e-8
-0.394, 1.649e-8, 7.198e-8
-0.395, 1.651e-8, 7.214e-8
-0.396, 1.678e-8, 7.231e-8
-0.397, 1.629e-8, 7.247e-8
-0.398, 1.672e-8, 7.264e-8
-0.399, 1.644e-8, 7.281e-8
-0.400, 8.093e-9, 7.289e-8
-0.399, -4.006e-9, 7.285e-8
-0.398, -6.391e-9, 7.278e-8
-0.397, -6.431e-9, 7.272e-8
-0.396, -7.067e-9, 7.265e-8
-0.395, -7.137e-9, 7.258e-8
-0.394, -7.107e-9, 7.251e-8
-0.393, -7.721e-9, 7.243e-8
-0.392, -7.348e-9, 7.236e-8
-0.391, -7.839e-9, 7.228e-8
-0.390, -7.915e-9, 7.220e-8
-0.389, -7.735e-9, 7.212e-8
-0.388, -8.343e-9, 7.204e-8
-0.387, -7.921e-9, 7.196e-8
-0.386, -8.345e-9, 7.187e-8
-0.385, -8.455e-9, 7.179e-8
-0.384, -8.294e-9, 7.171e-8
-0.383, -8.794e-9, 7.162e-8
-0.382, -8.437e-9, 7.153e-8
-0.381, -8.751e-9, 7.145e-8
-0.380, -8.897e-9, 7.136e-8
-0.379, -8.674e-9, 7.127e-8
-0.378, -9.175e-9, 7.118e-8
-0.377, -8.852e-9, 7.109e-8
-0.376, -9.142e-9, 7.100e-8
-0.375, -9.239e-9, 7.091e-8
-0.374, -9.081e-9, 7.082e-8
-0.373, -9.502e-9, 7.072e-8
-0.372, -9.196e-9, 7.063e-8
-0.371, -9.519e-9, 7.053e-8
-0.370, -9.525e-9, 7.044e-8
-0.369, -9.422e-9, 7.034e-8
-0.368, -9.852e-9, 7.025e-8
-0.367, -9.514e-9, 7.015e-8
-0.366, -9.830e-9, 7.005e-8
-0.365, -9.881e-9, 6.995e-8
-0.364, -9.779e-9, 6.986e-8
-0.363, -1.017e-8, 6.975e-8
-0.362, -9.814e-9, 6.966e-8
-0.361, -1.022e-8, 6.955e-8
-0.360, -1.017e-8, 6.945e-8
-0.359, -1.008e-8, 6.935e-8
-0.358, -1.057e-8, 6.925e-8
-0.357, -1.012e-8, 6.914e-8
-0.356, -1.058e-8, 6.904e-8
-0.355, -1.051e-8, 6.893e-8
-0.354, -1.037e-8, 6.883e-8
-0.353, -1.091e-8, 6.872e-8
-0.352, -1.049e-8, 6.862e-8
-0.351, -1.087e-8, 6.851e-8
-0.350, -1.091e-8, 6.840e-8
-0.349, -1.071e-8, 6.829e-8
-0.348, -1.128e-8, 6.818e-8
-0.347, -1.083e-8, 6.807e-8
-0.346, -1.126e-8, 6.796e-8
-0.345, -1.132e-8, 6.784e-8
-0.344, -1.111e-8, 6.773e-8
-0.343, -1.164e-8, 6.762e-8
-0.342, -1.131e-8, 6.750e-8
-0.341, -1.165e-8, 6.739e-8
-0.340, -1.173e-8, 6.727e-8
-0.339, -1.160e-8, 6.715e-8
-0.338, -1.208e-8, 6.703e-8
-0.337, -1.181e-8, 6.692e-8
-0.336, -1.214e-8, 6.679e-8
-0.335, -1.225e-8, 6.667e-8
-0.334, -1.213e-8, 6.655e-8
-0.333, -1.268e-8, 6.642e-8
-0.332, -1.237e-8, 6.630e-8
-0.331, -1.274e-8, 6.617e-8
-0.330, -1.283e-8, 6.604e-8
-0.329, -1.280e-8, 6.592e-8
-0.328, -1.328e-8, 6.578e-8
-0.327, -1.304e-8, 6.565e-8
-0.326, -1.350e-8, 6.552e-8
-0.325, -1.356e-8, 6.538e-8
-0.324, -1.360e-8, 6.525e-8
-0.323, -1.407e-8, 6.511e-8
-0.322, -1.384e-8, 6.497e-8
-0.321, -1.441e-8, 6.482e-8
-0.320, -1.446e-8, 6.468e-8
-0.319, -1.450e-8, 6.453e-8
-0.318, -1.508e-8, 6.438e-8
-0.317, -1.484e-8, 6.423e-8
-0.316, -1.546e-8, 6.408e-8
-0.315, -1.554e-8, 6.392e-8
-0.314, -1.564e-8, 6.377e-8
-0.313, -1.632e-8, 6.360e-8
-0.312, -1.603e-8, 6.344e-8
-0.311, -1.671e-8, 6.328e-8
-0.310, -1.693e-8, 6.311e-8
-0.309, -1.700e-8, 6.294e-8
-0.308, -1.778e-8, 6.276e-8
-0.307, -1.769e-8, 6.258e-8
-0.306, -1.832e-8, 6.240e-8
-0.305, -1.867e-8, 6.221e-8
-0.304, -1.874e-8, 6.203e-8
-0.303, -1.961e-8, 6.183e-8
-0.302, -1.953e-8, 6.163e-8
-0.301, -2.026e-8, 6.143e-8
-0.300, -2.073e-8, 6.122e-8
-0.299, -2.086e-8, 6.102e-8
-0.298, -2.180e-8, 6.080e-8
-0.297, -2.186e-8, 6.058e-8
-0.296, -2.262e-8, 6.035e-8
-0.295, -2.317e-8, 6.012e-8
-0.294, -2.348e-8, 5.989e-8
-0.293, -2.437e-8, 5.964e-8
-0.292, -2.461e-8, 5.940e-8
-0.291, -2.539e-8, 5.914e-8
-0.290, -2.598e-8, 5.888e-8
-0.289, -2.648e-8, 5.862e-8
-0.288, -2.744e-8, 5.834e-8
-0.287, -2.769e-8, 5.807e-8
-0.286, -2.862e-8, 5.778e-8
-0.285, -2.924e-8, 5.749e-8
-0.284, -2.989e-8, 5.719e-8
-0.283, -3.079e-8, 5.688e-8
-0.282, -3.119e-8, 5.657e-8
-0.281, -3.237e-8, 5.625e-8
-0.280, -3.283e-8, 5.592e-8
-0.279, -3.352e-8, 5.558e-8
-0.278, -3.463e-8, 5.524e-8
-0.277, -3.494e-8, 5.489e-8
-0.276, -3.614e-8, 5.453e-8
-0.275, -3.668e-8, 5.416e-8
-0.274, -3.735e-8, 5.378e-8
-0.273, -3.857e-8, 5.340e-8
-0.272, -3.877e-8, 5.301e-8
-0.271, -3.997e-8, 5.261e-8
-0.270, -4.062e-8, 5.221e-8
-0.269, -4.124e-8, 5.179e-8
-0.268, -4.253e-8, 5.137e-8
-0.267, -4.260e-8, 5.094e-8
-0.266, -4.376e-8, 5.050e-8
-0.265, -4.451e-8, 5.006e-8
-0.264, -4.493e-8, 4.961e-8
-0.263, -4.609e-8, 4.915e-8
-0.262, -4.630e-8, 4.869e-8
-0.261, -4.719e-8, 4.821e-8
-0.260, -4.795e-8, 4.773e-8
-0.259, -4.816e-8, 4.725e-8
-0.258, -4.916e-8, 4.676e-8
-0.257, -4.940e-8, 4.627e-8
-0.256, -5.020e-8, 4.577e-8
-0.255, -5.057e-8, 4.526e-8
-0.254, -5.079e-8, 4.475e-8
-0.253, -5.149e-8, 4.424e-8
-0.252, -5.164e-8, 4.372e-8
-0.251, -5.201e-8, 4.320e-8
-0.250, -5.232e-8, 4.268e-8
-0.249, -5.251e-8, 4.215e-8
-0.248, -5.283e-8, 4.162e-8
-0.247, -5.272e-8, 4.110e-8
-0.246, -5.306e-8, 4.057e-8
-0.245, -5.302e-8, 4.004e-8
-0.244, -5.303e-8, 3.951e-8
-0.243, -5.323e-8, 3.897e-8
-0.242, -5.273e-8, 3.845e-8
-0.241, -5.303e-8, 3.792e-8
-0.240, -5.249e-8, 3.739e-8
-0.239, -5.236e-8, 3.687e-8
-0.238, -5.249e-8, 3.634e-8
-0.237, -5.163e-8, 3.583e-8
-0.236, -5.182e-8, 3.531e-8
-0.235, -5.112e-8, 3.480e-8
-0.234, -5.063e-8, 3.429e-8
-0.233, -5.073e-8, 3.378e-8
-0.232, -4.962e-8, 3.329e-8
-0.231, -4.963e-8, 3.279e-8
-0.230, -4.900e-8, 3.230e-8
-0.229, -4.819e-8, 3.182e-8
-0.228, -4.813e-8, 3.134e-8
-0.227, -4.687e-8, 3.087e-8
-0.226, -4.669e-8, 3.040e-8
-0.225, -4.604e-8, 2.994e-8
-0.224, -4.514e-8, 2.949e-8
-0.223, -4.498e-8, 2.904e-8
-0.222, -4.379e-8, 2.860e-8
-0.221, -4.341e-8, 2.817e-8
-0.220, -4.278e-8, 2.774e-8
-0.219, -4.180e-8, 2.732e-8
-0.218, -4.157e-8, 2.691e-8
-0.217, -4.050e-8, 2.650e-8
-0.216, -3.997e-8, 2.610e-8
-0.215, -3.938e-8, 2.571e-8
-0.214, -3.848e-8, 2.532e-8
-0.213, -3.818e-8, 2.494e-8
-0.212, -3.722e-8, 2.457e-8
-0.211, -3.684e-8, 2.420e-8
-0.210, -3.616e-8, 2.384e-8
-0.209, -3.548e-8, 2.348e-8
-0.208, -3.512e-8, 2.313e-8
-0.207, -3.415e-8, 2.279e-8
-0.206, -3.389e-8, 2.245e-8
-0.205, -3.342e-8, 2.212e-8
-0.204, -3.263e-8, 2.179e-8
-0.203, -3.230e-8, 2.147e-8
-0.202, -3.135e-8, 2.116e-8
-0.201, -3.122e-8, 2.084e-8
-0.200, -3.054e-8, 2.054e-8
-0.199, -2.999e-8, 2.024e-8
-0.198, -2.988e-8, 1.994e-8
-0.197, -2.886e-8, 1.965e-8
-0.196, -2.889e-8, 1.936e-8
-0.195, -2.828e-8, 1.908e-8
-0.194, -2.776e-8, 1.880e-8
-0.193, -2.776e-8, 1.852e-8
-0.192, -2.690e-8, 1.825e-8
-0.191, -2.689e-8, 1.799e-8
-0.190, -2.642e-8, 1.772e-8
-0.189, -2.587e-8, 1.746e-8
-0.188, -2.601e-8, 1.720e-8
-0.187, -2.512e-8, 1.695e-8
-0.186, -2.519e-8, 1.670e-8
-0.185, -2.485e-8, 1.645e-8
-0.184, -2.433e-8, 1.621e-8
-0.183, -2.448e-8, 1.596e-8
-0.182, -2.377e-8, 1.573e-8
-0.181, -2.383e-8, 1.549e-8
-0.180, -2.357e-8, 1.525e-8
-0.179, -2.314e-8, 1.502e-8
-0.178, -2.329e-8, 1.479e-8
-0.177, -2.262e-8, 1.456e-8
-0.176, -2.271e-8, 1.433e-8
-0.175, -2.245e-8, 1.411e-8
-0.174, -2.207e-8, 1.389e-8
-0.173, -2.227e-8, 1.367e-8
-0.172, -2.169e-8, 1.345e-8
-0.171, -2.179e-8, 1.323e-8
-0.170, -2.152e-8, 1.302e-8
-0.169, -2.125e-8, 1.280e-8
-0.168, -2.145e-8, 1.259e-8
-0.167, -2.090e-8, 1.238e-8
-0.166, -2.109e-8, 1.217e-8
-0.165, -2.078e-8, 1.196e-8
-0.164, -2.059e-8, 1.176e-8
-0.163, -2.073e-8, 1.155e-8
-0.162, -2.023e-8, 1.135e-8
-0.161, -2.049e-8, 1.114e-8
-0.160, -2.022e-8, 1.094e-8
-0.159, -2.001e-8, 1.074e-8
-0.158, -2.027e-8, 1.054e-8
-0.157, -1.966e-8, 1.034e-8
-0.156, -2.000e-8, 1.014e-8
-0.155, -1.974e-8, 9.942e-9
-0.154, -1.957e-8, 9.746e-9
-0.153, -1.989e-8, 9.547e-9
-0.152, -1.926e-8, 9.355e-9
-0.151, -1.958e-8, 9.159e-9
-0.150, -1.939e-8, 8.965e-9
-0.149, -1.913e-8, 8.774e-9
-0.148, -1.951e-8, 8.579e-9
-0.147, -1.893e-8, 8.390e-9
-0.146, -1.924e-8, 8.197e-9
-0.145, -1.912e-8, 8.006e-9
-0.144, -1.883e-8, 7.818e-9
-0.143, -1.922e-8, 7.625e-9
-0.142, -1.871e-8, 7.438e-9
-0.141, -1.899e-8, 7.248e-9
-0.140, -1.891e-8, 7.059e-9
-0.139, -1.861e-8, 6.873e-9
-0.138, -1.899e-8, 6.683e-9
-0.137, -1.851e-8, 6.498e-9
-0.136, -1.875e-8, 6.311e-9
-0.135, -1.868e-8, 6.124e-9
-0.134, -1.847e-8, 5.939e-9
-0.133, -1.877e-8, 5.751e-9
-0.132, -1.836e-8, 5.568e-9
-0.131, -1.860e-8, 5.382e-9
-0.130, -1.847e-8, 5.197e-9
-0.129, -1.834e-8, 5.014e-9
-0.128, -1.863e-8, 4.827e-9
-0.127, -1.822e-8, 4.645e-9
-0.126, -1.849e-8, 4.460e-9
-0.125, -1.832e-8, 4.277e-9
-0.124, -1.822e-8, 4.095e-9
-0.123, -1.844e-8, 3.911e-9
-0.122, -1.802e-8, 3.730e-9
-0.121, -1.840e-8, 3.546e-9
-0.120, -1.815e-8, 3.365e-9
-0.119, -1.804e-8, 3.184e-9
-0.118, -1.840e-8, 3.000e-9
-0.117, -1.786e-8, 2.822e-9
-0.116, -1.827e-8, 2.639e-9
-0.115, -1.806e-8, 2.459e-9
-0.114, -1.787e-8, 2.280e-9
-0.113, -1.829e-8, 2.097e-9
-0.112, -1.771e-8, 1.920e-9
-0.111, -1.811e-8, 1.739e-9
-0.110, -1.797e-8, 1.559e-9
-0.109, -1.777e-8, 1.381e-9
-0.108, -1.816e-8, 1.200e-9
-0.107, -1.761e-8, 1.024e-9
-0.106, -1.798e-8, 8.439e-10
-0.105, -1.788e-8, 6.651e-10
-0.104, -1.762e-8, 4.889e-10
-0.103, -1.807e-8, 3.082e-10
-0.102, -1.761e-8, 1.321e-10
-0.101, -1.784e-8, -4.623e-11
