# Supplementary material for: Data-Driven Electrochemistry Reveals the Impact of Hydrophobicity on Aptamer Cross-Reactivity
Source: ACS Meas Sci Au. 2026 May 20;6(3):752–64. doi: 10.1021/acsmeasuresciau.6c00040 (PMC13281204; doi:10.1021/acsmeasuresciau.6c00040)
Supplement: Supplementary file 1 [file tg6c00040_si_001.zip › data/interferent study/logP validation/Trials_1_2_3/CV_100_mVs_progesterone1_1.txt]

Nov. 4, 2025   12:54:59
Cyclic Voltammetry
File: c:\users\minteerlab\desktop\hardpotato\110425\cv_100_mvs_progesterone1_1.bin
Data Source:  Experiment
Instrument Model:  CHI660E
Ref. Electrode: 
Header: CV
Note: 

Init E (V) = -0.1
High E (V) = -0.1
Low E (V) = -0.4
Final E (V) = -0.1
Init P/N = N
Scan Rate (V/s) = 0.1
Segment = 3
Sample Interval (V) = 0.001
Quiet Time (sec) = 2
Sensitivity (A/V) = 1e-6

Potential/V, Current/A, Charge/C

-0.100, 3.133e-9, 3.133e-11
-0.101, 9.174e-9, 1.231e-10
-0.102, 9.815e-9, 2.212e-10
-0.103, 1.045e-8, 3.258e-10
-0.104, 1.016e-8, 4.274e-10
-0.105, 1.036e-8, 5.310e-10
-0.106, 1.053e-8, 6.363e-10
-0.107, 1.020e-8, 7.382e-10
-0.108, 1.073e-8, 8.456e-10
-0.109, 1.038e-8, 9.494e-10
-0.110, 1.055e-8, 1.055e-9
-0.111, 1.072e-8, 1.162e-9
-0.112, 1.035e-8, 1.265e-9
-0.113, 1.089e-8, 1.374e-9
-0.114, 1.051e-8, 1.479e-9
-0.115, 1.070e-8, 1.586e-9
-0.116, 1.089e-8, 1.695e-9
-0.117, 1.047e-8, 1.800e-9
-0.118, 1.097e-8, 1.910e-9
-0.119, 1.065e-8, 2.016e-9
-0.120, 1.073e-8, 2.123e-9
-0.121, 1.099e-8, 2.233e-9
-0.122, 1.057e-8, 2.339e-9
-0.123, 1.105e-8, 2.450e-9
-0.124, 1.077e-8, 2.557e-9
-0.125, 1.079e-8, 2.665e-9
-0.126, 1.103e-8, 2.776e-9
-0.127, 1.068e-8, 2.882e-9
-0.128, 1.113e-8, 2.994e-9
-0.129, 1.085e-8, 3.102e-9
-0.130, 1.093e-8, 3.211e-9
-0.131, 1.109e-8, 3.322e-9
-0.132, 1.078e-8, 3.430e-9
-0.133, 1.114e-8, 3.541e-9
-0.134, 1.088e-8, 3.650e-9
-0.135, 1.101e-8, 3.760e-9
-0.136, 1.114e-8, 3.872e-9
-0.137, 1.083e-8, 3.980e-9
-0.138, 1.124e-8, 4.092e-9
-0.139, 1.089e-8, 4.201e-9
-0.140, 1.110e-8, 4.312e-9
-0.141, 1.120e-8, 4.424e-9
-0.142, 1.086e-8, 4.533e-9
-0.143, 1.132e-8, 4.646e-9
-0.144, 1.095e-8, 4.756e-9
-0.145, 1.114e-8, 4.867e-9
-0.146, 1.127e-8, 4.980e-9
-0.147, 1.093e-8, 5.089e-9
-0.148, 1.146e-8, 5.204e-9
-0.149, 1.104e-8, 5.314e-9
-0.150, 1.120e-8, 5.426e-9
-0.151, 1.142e-8, 5.540e-9
-0.152, 1.100e-8, 5.650e-9
-0.153, 1.156e-8, 5.766e-9
-0.154, 1.124e-8, 5.878e-9
-0.155, 1.133e-8, 5.992e-9
-0.156, 1.158e-8, 6.107e-9
-0.157, 1.116e-8, 6.219e-9
-0.158, 1.167e-8, 6.336e-9
-0.159, 1.136e-8, 6.449e-9
-0.160, 1.148e-8, 6.564e-9
-0.161, 1.174e-8, 6.681e-9
-0.162, 1.134e-8, 6.795e-9
-0.163, 1.186e-8, 6.914e-9
-0.164, 1.160e-8, 7.030e-9
-0.165, 1.167e-8, 7.146e-9
-0.166, 1.198e-8, 7.266e-9
-0.167, 1.165e-8, 7.383e-9
-0.168, 1.209e-8, 7.503e-9
-0.169, 1.190e-8, 7.622e-9
-0.170, 1.201e-8, 7.743e-9
-0.171, 1.224e-8, 7.865e-9
-0.172, 1.202e-8, 7.985e-9
-0.173, 1.247e-8, 8.110e-9
-0.174, 1.225e-8, 8.232e-9
-0.175, 1.245e-8, 8.357e-9
-0.176, 1.267e-8, 8.484e-9
-0.177, 1.245e-8, 8.608e-9
-0.178, 1.295e-8, 8.738e-9
-0.179, 1.275e-8, 8.865e-9
-0.180, 1.303e-8, 8.995e-9
-0.181, 1.322e-8, 9.128e-9
-0.182, 1.303e-8, 9.258e-9
-0.183, 1.359e-8, 9.394e-9
-0.184, 1.335e-8, 9.527e-9
-0.185, 1.370e-8, 9.664e-9
-0.186, 1.398e-8, 9.804e-9
-0.187, 1.376e-8, 9.942e-9
-0.188, 1.444e-8, 1.009e-8
-0.189, 1.421e-8, 1.023e-8
-0.190, 1.457e-8, 1.037e-8
-0.191, 1.496e-8, 1.052e-8
-0.192, 1.475e-8, 1.067e-8
-0.193, 1.550e-8, 1.083e-8
-0.194, 1.532e-8, 1.098e-8
-0.195, 1.567e-8, 1.114e-8
-0.196, 1.616e-8, 1.130e-8
-0.197, 1.597e-8, 1.146e-8
-0.198, 1.674e-8, 1.162e-8
-0.199, 1.674e-8, 1.179e-8
-0.200, 1.708e-8, 1.196e-8
-0.201, 1.766e-8, 1.214e-8
-0.202, 1.753e-8, 1.231e-8
-0.203, 1.836e-8, 1.250e-8
-0.204, 1.844e-8, 1.268e-8
-0.205, 1.901e-8, 1.287e-8
-0.206, 1.948e-8, 1.307e-8
-0.207, 1.950e-8, 1.326e-8
-0.208, 2.028e-8, 1.347e-8
-0.209, 2.046e-8, 1.367e-8
-0.210, 2.090e-8, 1.388e-8
-0.211, 2.159e-8, 1.410e-8
-0.212, 2.176e-8, 1.431e-8
-0.213, 2.254e-8, 1.454e-8
-0.214, 2.279e-8, 1.477e-8
-0.215, 2.340e-8, 1.500e-8
-0.216, 2.396e-8, 1.524e-8
-0.217, 2.426e-8, 1.548e-8
-0.218, 2.515e-8, 1.573e-8
-0.219, 2.533e-8, 1.599e-8
-0.220, 2.611e-8, 1.625e-8
-0.221, 2.668e-8, 1.651e-8
-0.222, 2.698e-8, 1.678e-8
-0.223, 2.799e-8, 1.706e-8
-0.224, 2.819e-8, 1.735e-8
-0.225, 2.899e-8, 1.764e-8
-0.226, 2.956e-8, 1.793e-8
-0.227, 2.982e-8, 1.823e-8
-0.228, 3.095e-8, 1.854e-8
-0.229, 3.098e-8, 1.885e-8
-0.230, 3.182e-8, 1.917e-8
-0.231, 3.248e-8, 1.949e-8
-0.232, 3.253e-8, 1.982e-8
-0.233, 3.365e-8, 2.015e-8
-0.234, 3.366e-8, 2.049e-8
-0.235, 3.432e-8, 2.083e-8
-0.236, 3.502e-8, 2.118e-8
-0.237, 3.495e-8, 2.153e-8
-0.238, 3.589e-8, 2.189e-8
-0.239, 3.591e-8, 2.225e-8
-0.240, 3.636e-8, 2.262e-8
-0.241, 3.696e-8, 2.298e-8
-0.242, 3.675e-8, 2.335e-8
-0.243, 3.760e-8, 2.373e-8
-0.244, 3.757e-8, 2.410e-8
-0.245, 3.773e-8, 2.448e-8
-0.246, 3.816e-8, 2.486e-8
-0.247, 3.795e-8, 2.524e-8
-0.248, 3.843e-8, 2.563e-8
-0.249, 3.834e-8, 2.601e-8
-0.250, 3.844e-8, 2.639e-8
-0.251, 3.856e-8, 2.678e-8
-0.252, 3.835e-8, 2.716e-8
-0.253, 3.860e-8, 2.755e-8
-0.254, 3.828e-8, 2.793e-8
-0.255, 3.831e-8, 2.832e-8
-0.256, 3.837e-8, 2.870e-8
-0.257, 3.795e-8, 2.908e-8
-0.258, 3.804e-8, 2.946e-8
-0.259, 3.753e-8, 2.983e-8
-0.260, 3.755e-8, 3.021e-8
-0.261, 3.732e-8, 3.058e-8
-0.262, 3.681e-8, 3.095e-8
-0.263, 3.696e-8, 3.132e-8
-0.264, 3.621e-8, 3.168e-8
-0.265, 3.612e-8, 3.204e-8
-0.266, 3.582e-8, 3.240e-8
-0.267, 3.508e-8, 3.275e-8
-0.268, 3.530e-8, 3.311e-8
-0.269, 3.448e-8, 3.345e-8
-0.270, 3.422e-8, 3.379e-8
-0.271, 3.405e-8, 3.413e-8
-0.272, 3.314e-8, 3.447e-8
-0.273, 3.332e-8, 3.480e-8
-0.274, 3.240e-8, 3.512e-8
-0.275, 3.216e-8, 3.544e-8
-0.276, 3.200e-8, 3.576e-8
-0.277, 3.104e-8, 3.607e-8
-0.278, 3.112e-8, 3.639e-8
-0.279, 3.038e-8, 3.669e-8
-0.280, 3.000e-8, 3.699e-8
-0.281, 2.983e-8, 3.729e-8
-0.282, 2.898e-8, 3.758e-8
-0.283, 2.903e-8, 3.787e-8
-0.284, 2.835e-8, 3.815e-8
-0.285, 2.789e-8, 3.843e-8
-0.286, 2.774e-8, 3.871e-8
-0.287, 2.693e-8, 3.898e-8
-0.288, 2.696e-8, 3.925e-8
-0.289, 2.630e-8, 3.951e-8
-0.290, 2.590e-8, 3.977e-8
-0.291, 2.576e-8, 4.003e-8
-0.292, 2.510e-8, 4.028e-8
-0.293, 2.505e-8, 4.053e-8
-0.294, 2.451e-8, 4.077e-8
-0.295, 2.422e-8, 4.102e-8
-0.296, 2.404e-8, 4.126e-8
-0.297, 2.342e-8, 4.149e-8
-0.298, 2.346e-8, 4.172e-8
-0.299, 2.284e-8, 4.195e-8
-0.300, 2.271e-8, 4.218e-8
-0.301, 2.253e-8, 4.241e-8
-0.302, 2.191e-8, 4.262e-8
-0.303, 2.208e-8, 4.285e-8
-0.304, 2.145e-8, 4.306e-8
-0.305, 2.135e-8, 4.327e-8
-0.306, 2.120e-8, 4.349e-8
-0.307, 2.068e-8, 4.369e-8
-0.308, 2.095e-8, 4.390e-8
-0.309, 2.025e-8, 4.410e-8
-0.310, 2.016e-8, 4.431e-8
-0.311, 2.014e-8, 4.451e-8
-0.312, 1.947e-8, 4.470e-8
-0.313, 1.984e-8, 4.490e-8
-0.314, 1.929e-8, 4.509e-8
-0.315, 1.918e-8, 4.528e-8
-0.316, 1.922e-8, 4.548e-8
-0.317, 1.858e-8, 4.566e-8
-0.318, 1.892e-8, 4.585e-8
-0.319, 1.845e-8, 4.604e-8
-0.320, 1.835e-8, 4.622e-8
-0.321, 1.846e-8, 4.640e-8
-0.322, 1.788e-8, 4.658e-8
-0.323, 1.818e-8, 4.677e-8
-0.324, 1.779e-8, 4.694e-8
-0.325, 1.765e-8, 4.712e-8
-0.326, 1.780e-8, 4.730e-8
-0.327, 1.728e-8, 4.747e-8
-0.328, 1.756e-8, 4.765e-8
-0.329, 1.722e-8, 4.782e-8
-0.330, 1.713e-8, 4.799e-8
-0.331, 1.724e-8, 4.816e-8
-0.332, 1.677e-8, 4.833e-8
-0.333, 1.710e-8, 4.850e-8
-0.334, 1.672e-8, 4.867e-8
-0.335, 1.668e-8, 4.883e-8
-0.336, 1.678e-8, 4.900e-8
-0.337, 1.634e-8, 4.917e-8
-0.338, 1.665e-8, 4.933e-8
-0.339, 1.629e-8, 4.950e-8
-0.340, 1.635e-8, 4.966e-8
-0.341, 1.638e-8, 4.982e-8
-0.342, 1.596e-8, 4.998e-8
-0.343, 1.636e-8, 5.015e-8
-0.344, 1.594e-8, 5.031e-8
-0.345, 1.601e-8, 5.047e-8
-0.346, 1.611e-8, 5.063e-8
-0.347, 1.567e-8, 5.078e-8
-0.348, 1.612e-8, 5.094e-8
-0.349, 1.566e-8, 5.110e-8
-0.350, 1.572e-8, 5.126e-8
-0.351, 1.588e-8, 5.142e-8
-0.352, 1.544e-8, 5.157e-8
-0.353, 1.587e-8, 5.173e-8
-0.354, 1.549e-8, 5.188e-8
-0.355, 1.549e-8, 5.204e-8
-0.356, 1.572e-8, 5.220e-8
-0.357, 1.520e-8, 5.235e-8
-0.358, 1.568e-8, 5.251e-8
-0.359, 1.534e-8, 5.266e-8
-0.360, 1.533e-8, 5.281e-8
-0.361, 1.554e-8, 5.297e-8
-0.362, 1.505e-8, 5.312e-8
-0.363, 1.547e-8, 5.327e-8
-0.364, 1.520e-8, 5.343e-8
-0.365, 1.519e-8, 5.358e-8
-0.366, 1.537e-8, 5.373e-8
-0.367, 1.495e-8, 5.388e-8
-0.368, 1.533e-8, 5.403e-8
-0.369, 1.503e-8, 5.418e-8
-0.370, 1.502e-8, 5.433e-8
-0.371, 1.524e-8, 5.449e-8
-0.372, 1.487e-8, 5.463e-8
-0.373, 1.522e-8, 5.479e-8
-0.374, 1.489e-8, 5.494e-8
-0.375, 1.494e-8, 5.509e-8
-0.376, 1.509e-8, 5.524e-8
-0.377, 1.476e-8, 5.538e-8
-0.378, 1.513e-8, 5.554e-8
-0.379, 1.478e-8, 5.568e-8
-0.380, 1.489e-8, 5.583e-8
-0.381, 1.500e-8, 5.598e-8
-0.382, 1.465e-8, 5.613e-8
-0.383, 1.508e-8, 5.628e-8
-0.384, 1.474e-8, 5.643e-8
-0.385, 1.484e-8, 5.658e-8
-0.386, 1.496e-8, 5.672e-8
-0.387, 1.456e-8, 5.687e-8
-0.388, 1.505e-8, 5.702e-8
-0.389, 1.462e-8, 5.717e-8
-0.390, 1.474e-8, 5.731e-8
-0.391, 1.495e-8, 5.746e-8
-0.392, 1.449e-8, 5.761e-8
-0.393, 1.498e-8, 5.776e-8
-0.394, 1.460e-8, 5.790e-8
-0.395, 1.466e-8, 5.805e-8
-0.396, 1.492e-8, 5.820e-8
-0.397, 1.446e-8, 5.835e-8
-0.398, 1.493e-8, 5.849e-8
-0.399, 1.459e-8, 5.864e-8
-0.400, 6.896e-9, 5.871e-8
-0.399, -4.212e-9, 5.867e-8
-0.398, -6.424e-9, 5.860e-8
-0.397, -6.366e-9, 5.854e-8
-0.396, -6.970e-9, 5.847e-8
-0.395, -7.004e-9, 5.840e-8
-0.394, -6.970e-9, 5.833e-8
-0.393, -7.524e-9, 5.825e-8
-0.392, -7.122e-9, 5.818e-8
-0.391, -7.596e-9, 5.811e-8
-0.390, -7.625e-9, 5.803e-8
-0.389, -7.459e-9, 5.796e-8
-0.388, -8.025e-9, 5.788e-8
-0.387, -7.597e-9, 5.780e-8
-0.386, -7.990e-9, 5.772e-8
-0.385, -8.064e-9, 5.764e-8
-0.384, -7.899e-9, 5.756e-8
-0.383, -8.385e-9, 5.748e-8
-0.382, -7.971e-9, 5.740e-8
-0.381, -8.306e-9, 5.731e-8
-0.380, -8.389e-9, 5.723e-8
-0.379, -8.166e-9, 5.715e-8
-0.378, -8.670e-9, 5.706e-8
-0.377, -8.309e-9, 5.698e-8
-0.376, -8.582e-9, 5.689e-8
-0.375, -8.620e-9, 5.681e-8
-0.374, -8.486e-9, 5.672e-8
-0.373, -8.903e-9, 5.663e-8
-0.372, -8.595e-9, 5.655e-8
-0.371, -8.877e-9, 5.646e-8
-0.370, -8.862e-9, 5.637e-8
-0.369, -8.760e-9, 5.628e-8
-0.368, -9.131e-9, 5.619e-8
-0.367, -8.786e-9, 5.610e-8
-0.366, -9.156e-9, 5.601e-8
-0.365, -9.125e-9, 5.592e-8
-0.364, -8.978e-9, 5.583e-8
-0.363, -9.372e-9, 5.574e-8
-0.362, -9.025e-9, 5.565e-8
-0.361, -9.407e-9, 5.555e-8
-0.360, -9.312e-9, 5.546e-8
-0.359, -9.238e-9, 5.537e-8
-0.358, -9.677e-9, 5.527e-8
-0.357, -9.242e-9, 5.518e-8
-0.356, -9.647e-9, 5.508e-8
-0.355, -9.549e-9, 5.499e-8
-0.354, -9.426e-9, 5.489e-8
-0.353, -9.911e-9, 5.479e-8
-0.352, -9.483e-9, 5.470e-8
-0.351, -9.858e-9, 5.460e-8
-0.350, -9.849e-9, 5.450e-8
-0.349, -9.663e-9, 5.440e-8
-0.348, -1.019e-8, 5.430e-8
-0.347, -9.729e-9, 5.420e-8
-0.346, -1.011e-8, 5.410e-8
-0.345, -1.016e-8, 5.400e-8
-0.344, -9.914e-9, 5.390e-8
-0.343, -1.043e-8, 5.380e-8
-0.342, -1.004e-8, 5.370e-8
-0.341, -1.038e-8, 5.359e-8
-0.340, -1.046e-8, 5.349e-8
-0.339, -1.027e-8, 5.339e-8
-0.338, -1.075e-8, 5.328e-8
-0.337, -1.038e-8, 5.318e-8
-0.336, -1.074e-8, 5.307e-8
-0.335, -1.077e-8, 5.296e-8
-0.334, -1.063e-8, 5.285e-8
-0.333, -1.113e-8, 5.274e-8
-0.332, -1.081e-8, 5.263e-8
-0.331, -1.111e-8, 5.252e-8
-0.330, -1.117e-8, 5.241e-8
-0.329, -1.109e-8, 5.230e-8
-0.328, -1.149e-8, 5.219e-8
-0.327, -1.125e-8, 5.207e-8
-0.326, -1.164e-8, 5.196e-8
-0.325, -1.163e-8, 5.184e-8
-0.324, -1.158e-8, 5.172e-8
-0.323, -1.205e-8, 5.160e-8
-0.322, -1.174e-8, 5.149e-8
-0.321, -1.224e-8, 5.136e-8
-0.320, -1.223e-8, 5.124e-8
-0.319, -1.221e-8, 5.112e-8
-0.318, -1.277e-8, 5.099e-8
-0.317, -1.242e-8, 5.087e-8
-0.316, -1.299e-8, 5.074e-8
-0.315, -1.303e-8, 5.061e-8
-0.314, -1.304e-8, 5.048e-8
-0.313, -1.366e-8, 5.034e-8
-0.312, -1.329e-8, 5.021e-8
-0.311, -1.388e-8, 5.007e-8
-0.310, -1.404e-8, 4.993e-8
-0.309, -1.401e-8, 4.979e-8
-0.308, -1.471e-8, 4.964e-8
-0.307, -1.449e-8, 4.950e-8
-0.306, -1.497e-8, 4.935e-8
-0.305, -1.524e-8, 4.919e-8
-0.304, -1.522e-8, 4.904e-8
-0.303, -1.596e-8, 4.888e-8
-0.302, -1.580e-8, 4.872e-8
-0.301, -1.636e-8, 4.856e-8
-0.300, -1.669e-8, 4.839e-8
-0.299, -1.673e-8, 4.823e-8
-0.298, -1.749e-8, 4.805e-8
-0.297, -1.747e-8, 4.788e-8
-0.296, -1.805e-8, 4.770e-8
-0.295, -1.848e-8, 4.751e-8
-0.294, -1.865e-8, 4.733e-8
-0.293, -1.938e-8, 4.713e-8
-0.292, -1.947e-8, 4.694e-8
-0.291, -2.010e-8, 4.674e-8
-0.290, -2.054e-8, 4.653e-8
-0.289, -2.088e-8, 4.632e-8
-0.288, -2.169e-8, 4.610e-8
-0.287, -2.180e-8, 4.589e-8
-0.286, -2.256e-8, 4.566e-8
-0.285, -2.302e-8, 4.543e-8
-0.284, -2.343e-8, 4.520e-8
-0.283, -2.425e-8, 4.495e-8
-0.282, -2.444e-8, 4.471e-8
-0.281, -2.535e-8, 4.446e-8
-0.280, -2.573e-8, 4.420e-8
-0.279, -2.624e-8, 4.394e-8
-0.278, -2.716e-8, 4.367e-8
-0.277, -2.727e-8, 4.339e-8
-0.276, -2.832e-8, 4.311e-8
-0.275, -2.878e-8, 4.282e-8
-0.274, -2.919e-8, 4.253e-8
-0.273, -3.026e-8, 4.223e-8
-0.272, -3.032e-8, 4.192e-8
-0.271, -3.135e-8, 4.161e-8
-0.270, -3.191e-8, 4.129e-8
-0.269, -3.230e-8, 4.097e-8
-0.268, -3.344e-8, 4.063e-8
-0.267, -3.343e-8, 4.030e-8
-0.266, -3.438e-8, 3.996e-8
-0.265, -3.501e-8, 3.961e-8
-0.264, -3.524e-8, 3.925e-8
-0.263, -3.633e-8, 3.889e-8
-0.262, -3.635e-8, 3.853e-8
-0.261, -3.709e-8, 3.816e-8
-0.260, -3.772e-8, 3.778e-8
-0.259, -3.782e-8, 3.740e-8
-0.258, -3.876e-8, 3.701e-8
-0.257, -3.881e-8, 3.662e-8
-0.256, -3.956e-8, 3.623e-8
-0.255, -3.994e-8, 3.583e-8
-0.254, -4.001e-8, 3.543e-8
-0.253, -4.069e-8, 3.502e-8
-0.252, -4.070e-8, 3.462e-8
-0.251, -4.105e-8, 3.420e-8
-0.250, -4.137e-8, 3.379e-8
-0.249, -4.144e-8, 3.338e-8
-0.248, -4.189e-8, 3.296e-8
-0.247, -4.169e-8, 3.254e-8
-0.246, -4.204e-8, 3.212e-8
-0.245, -4.198e-8, 3.170e-8
-0.244, -4.197e-8, 3.128e-8
-0.243, -4.219e-8, 3.086e-8
-0.242, -4.173e-8, 3.044e-8
-0.241, -4.201e-8, 3.002e-8
-0.240, -4.172e-8, 2.960e-8
-0.239, -4.143e-8, 2.919e-8
-0.238, -4.162e-8, 2.877e-8
-0.237, -4.091e-8, 2.837e-8
-0.236, -4.110e-8, 2.795e-8
-0.235, -4.052e-8, 2.755e-8
-0.234, -4.009e-8, 2.715e-8
-0.233, -4.019e-8, 2.675e-8
-0.232, -3.922e-8, 2.635e-8
-0.231, -3.931e-8, 2.596e-8
-0.230, -3.882e-8, 2.557e-8
-0.229, -3.801e-8, 2.519e-8
-0.228, -3.805e-8, 2.481e-8
-0.227, -3.700e-8, 2.444e-8
-0.226, -3.691e-8, 2.407e-8
-0.225, -3.641e-8, 2.371e-8
-0.224, -3.560e-8, 2.335e-8
-0.223, -3.559e-8, 2.300e-8
-0.222, -3.456e-8, 2.265e-8
-0.221, -3.423e-8, 2.231e-8
-0.220, -3.378e-8, 2.197e-8
-0.219, -3.286e-8, 2.164e-8
-0.218, -3.283e-8, 2.131e-8
-0.217, -3.182e-8, 2.100e-8
-0.216, -3.143e-8, 2.068e-8
-0.215, -3.098e-8, 2.037e-8
-0.214, -3.020e-8, 2.007e-8
-0.213, -3.005e-8, 1.977e-8
-0.212, -2.919e-8, 1.948e-8
-0.211, -2.884e-8, 1.919e-8
-0.210, -2.833e-8, 1.891e-8
-0.209, -2.766e-8, 1.863e-8
-0.208, -2.751e-8, 1.835e-8
-0.207, -2.671e-8, 1.809e-8
-0.206, -2.647e-8, 1.782e-8
-0.205, -2.612e-8, 1.756e-8
-0.204, -2.540e-8, 1.731e-8
-0.203, -2.526e-8, 1.705e-8
-0.202, -2.443e-8, 1.681e-8
-0.201, -2.436e-8, 1.657e-8
-0.200, -2.388e-8, 1.633e-8
-0.199, -2.330e-8, 1.609e-8
-0.198, -2.336e-8, 1.586e-8
-0.197, -2.252e-8, 1.564e-8
-0.196, -2.253e-8, 1.541e-8
-0.195, -2.206e-8, 1.519e-8
-0.194, -2.154e-8, 1.497e-8
-0.193, -2.175e-8, 1.476e-8
-0.192, -2.090e-8, 1.455e-8
-0.191, -2.096e-8, 1.434e-8
-0.190, -2.063e-8, 1.413e-8
-0.189, -2.010e-8, 1.393e-8
-0.188, -2.032e-8, 1.373e-8
-0.187, -1.953e-8, 1.353e-8
-0.186, -1.965e-8, 1.334e-8
-0.185, -1.943e-8, 1.314e-8
-0.184, -1.889e-8, 1.295e-8
-0.183, -1.916e-8, 1.276e-8
-0.182, -1.848e-8, 1.258e-8
-0.181, -1.854e-8, 1.239e-8
-0.180, -1.840e-8, 1.221e-8
-0.179, -1.796e-8, 1.203e-8
-0.178, -1.818e-8, 1.185e-8
-0.177, -1.764e-8, 1.167e-8
-0.176, -1.768e-8, 1.149e-8
-0.175, -1.756e-8, 1.132e-8
-0.174, -1.715e-8, 1.115e-8
-0.173, -1.744e-8, 1.097e-8
-0.172, -1.691e-8, 1.080e-8
-0.171, -1.701e-8, 1.063e-8
-0.170, -1.689e-8, 1.046e-8
-0.169, -1.656e-8, 1.030e-8
-0.168, -1.680e-8, 1.013e-8
-0.167, -1.634e-8, 9.966e-9
-0.166, -1.649e-8, 9.801e-9
-0.165, -1.632e-8, 9.638e-9
-0.164, -1.608e-8, 9.477e-9
-0.163, -1.632e-8, 9.314e-9
-0.162, -1.584e-8, 9.156e-9
-0.161, -1.609e-8, 8.995e-9
-0.160, -1.594e-8, 8.835e-9
-0.159, -1.569e-8, 8.679e-9
-0.158, -1.599e-8, 8.519e-9
-0.157, -1.550e-8, 8.364e-9
-0.156, -1.575e-8, 8.206e-9
-0.155, -1.563e-8, 8.050e-9
-0.154, -1.535e-8, 7.896e-9
-0.153, -1.579e-8, 7.738e-9
-0.152, -1.521e-8, 7.586e-9
-0.151, -1.546e-8, 7.432e-9
-0.150, -1.540e-8, 7.278e-9
-0.149, -1.509e-8, 7.127e-9
-0.148, -1.556e-8, 6.971e-9
-0.147, -1.501e-8, 6.821e-9
-0.146, -1.523e-8, 6.669e-9
-0.145, -1.525e-8, 6.516e-9
-0.144, -1.489e-8, 6.367e-9
-0.143, -1.535e-8, 6.214e-9
-0.142, -1.487e-8, 6.065e-9
-0.141, -1.508e-8, 5.914e-9
-0.140, -1.511e-8, 5.763e-9
-0.139, -1.477e-8, 5.616e-9
-0.138, -1.519e-8, 5.464e-9
-0.137, -1.475e-8, 5.316e-9
-0.136, -1.495e-8, 5.167e-9
-0.135, -1.497e-8, 5.017e-9
-0.134, -1.470e-8, 4.870e-9
-0.133, -1.507e-8, 4.719e-9
-0.132, -1.465e-8, 4.573e-9
-0.131, -1.485e-8, 4.424e-9
-0.130, -1.486e-8, 4.276e-9
-0.129, -1.464e-8, 4.129e-9
-0.128, -1.501e-8, 3.979e-9
-0.127, -1.455e-8, 3.834e-9
-0.126, -1.480e-8, 3.686e-9
-0.125, -1.477e-8, 3.538e-9
-0.124, -1.457e-8, 3.392e-9
-0.123, -1.489e-8, 3.243e-9
-0.122, -1.448e-8, 3.099e-9
-0.121, -1.477e-8, 2.951e-9
-0.120, -1.465e-8, 2.804e-9
-0.119, -1.447e-8, 2.660e-9
-0.118, -1.486e-8, 2.511e-9
-0.117, -1.437e-8, 2.367e-9
-0.116, -1.469e-8, 2.221e-9
-0.115, -1.464e-8, 2.074e-9
-0.114, -1.436e-8, 1.931e-9
-0.113, -1.480e-8, 1.783e-9
-0.112, -1.429e-8, 1.640e-9
-0.111, -1.457e-8, 1.494e-9
-0.110, -1.455e-8, 1.349e-9
-0.109, -1.429e-8, 1.206e-9
-0.108, -1.474e-8, 1.058e-9
-0.107, -1.423e-8, 9.159e-10
-0.106, -1.451e-8, 7.709e-10
-0.105, -1.453e-8, 6.256e-10
-0.104, -1.419e-8, 4.837e-10
-0.103, -1.467e-8, 3.370e-10
-0.102, -1.426e-8, 1.944e-10
-0.101, -1.444e-8, 5.000e-11
