# Supplementary material for: Data-Driven Electrochemistry Reveals the Impact of Hydrophobicity on Aptamer Cross-Reactivity
Source: ACS Meas Sci Au. 2026 May 20;6(3):752–64. doi: 10.1021/acsmeasuresciau.6c00040 (PMC13281204; doi:10.1021/acsmeasuresciau.6c00040)
Supplement: Supplementary file 1 [file tg6c00040_si_001.zip › data/interferent study/logP validation/Trials_1_2_3/CV_100_mVs_progesterone1_2.txt]

Nov. 4, 2025   15:10:30
Cyclic Voltammetry
File: c:\users\minteerlab\desktop\hardpotato\110425\cv_100_mvs_progesterone1_2.bin
Data Source:  Experiment
Instrument Model:  CHI660E
Ref. Electrode: 
Header: CV
Note: 

Init E (V) = -0.1
High E (V) = -0.1
Low E (V) = -0.4
Final E (V) = -0.1
Init P/N = N
Scan Rate (V/s) = 0.1
Segment = 3
Sample Interval (V) = 0.001
Quiet Time (sec) = 2
Sensitivity (A/V) = 1e-6

Potential/V, Current/A, Charge/C

-0.100, 3.385e-9, 3.385e-11
-0.101, 8.947e-9, 1.233e-10
-0.102, 9.986e-9, 2.232e-10
-0.103, 1.042e-8, 3.274e-10
-0.104, 1.003e-8, 4.277e-10
-0.105, 1.052e-8, 5.329e-10
-0.106, 1.026e-8, 6.356e-10
-0.107, 1.034e-8, 7.390e-10
-0.108, 1.069e-8, 8.458e-10
-0.109, 1.023e-8, 9.481e-10
-0.110, 1.070e-8, 1.055e-9
-0.111, 1.046e-8, 1.160e-9
-0.112, 1.049e-8, 1.265e-9
-0.113, 1.078e-8, 1.372e-9
-0.114, 1.034e-8, 1.476e-9
-0.115, 1.081e-8, 1.584e-9
-0.116, 1.061e-8, 1.690e-9
-0.117, 1.057e-8, 1.796e-9
-0.118, 1.087e-8, 1.904e-9
-0.119, 1.048e-8, 2.009e-9
-0.120, 1.090e-8, 2.118e-9
-0.121, 1.068e-8, 2.225e-9
-0.122, 1.069e-8, 2.332e-9
-0.123, 1.094e-8, 2.441e-9
-0.124, 1.059e-8, 2.547e-9
-0.125, 1.096e-8, 2.657e-9
-0.126, 1.073e-8, 2.764e-9
-0.127, 1.078e-8, 2.872e-9
-0.128, 1.102e-8, 2.982e-9
-0.129, 1.065e-8, 3.089e-9
-0.130, 1.103e-8, 3.199e-9
-0.131, 1.078e-8, 3.307e-9
-0.132, 1.087e-8, 3.415e-9
-0.133, 1.103e-8, 3.526e-9
-0.134, 1.068e-8, 3.633e-9
-0.135, 1.115e-8, 3.744e-9
-0.136, 1.082e-8, 3.852e-9
-0.137, 1.093e-8, 3.962e-9
-0.138, 1.112e-8, 4.073e-9
-0.139, 1.070e-8, 4.180e-9
-0.140, 1.124e-8, 4.292e-9
-0.141, 1.088e-8, 4.401e-9
-0.142, 1.096e-8, 4.511e-9
-0.143, 1.121e-8, 4.623e-9
-0.144, 1.079e-8, 4.731e-9
-0.145, 1.126e-8, 4.843e-9
-0.146, 1.094e-8, 4.953e-9
-0.147, 1.104e-8, 5.063e-9
-0.148, 1.130e-8, 5.176e-9
-0.149, 1.083e-8, 5.284e-9
-0.150, 1.132e-8, 5.398e-9
-0.151, 1.106e-8, 5.508e-9
-0.152, 1.107e-8, 5.619e-9
-0.153, 1.136e-8, 5.733e-9
-0.154, 1.099e-8, 5.842e-9
-0.155, 1.143e-8, 5.957e-9
-0.156, 1.118e-8, 6.069e-9
-0.157, 1.121e-8, 6.181e-9
-0.158, 1.147e-8, 6.295e-9
-0.159, 1.110e-8, 6.406e-9
-0.160, 1.158e-8, 6.522e-9
-0.161, 1.130e-8, 6.635e-9
-0.162, 1.135e-8, 6.749e-9
-0.163, 1.160e-8, 6.865e-9
-0.164, 1.130e-8, 6.977e-9
-0.165, 1.167e-8, 7.094e-9
-0.166, 1.147e-8, 7.209e-9
-0.167, 1.160e-8, 7.325e-9
-0.168, 1.182e-8, 7.443e-9
-0.169, 1.152e-8, 7.558e-9
-0.170, 1.198e-8, 7.678e-9
-0.171, 1.169e-8, 7.795e-9
-0.172, 1.187e-8, 7.914e-9
-0.173, 1.207e-8, 8.034e-9
-0.174, 1.182e-8, 8.153e-9
-0.175, 1.230e-8, 8.276e-9
-0.176, 1.201e-8, 8.396e-9
-0.177, 1.221e-8, 8.518e-9
-0.178, 1.245e-8, 8.642e-9
-0.179, 1.221e-8, 8.764e-9
-0.180, 1.279e-8, 8.892e-9
-0.181, 1.248e-8, 9.017e-9
-0.182, 1.266e-8, 9.144e-9
-0.183, 1.297e-8, 9.273e-9
-0.184, 1.265e-8, 9.400e-9
-0.185, 1.330e-8, 9.533e-9
-0.186, 1.305e-8, 9.663e-9
-0.187, 1.323e-8, 9.796e-9
-0.188, 1.365e-8, 9.932e-9
-0.189, 1.326e-8, 1.006e-8
-0.190, 1.399e-8, 1.020e-8
-0.191, 1.377e-8, 1.034e-8
-0.192, 1.405e-8, 1.048e-8
-0.193, 1.446e-8, 1.063e-8
-0.194, 1.418e-8, 1.077e-8
-0.195, 1.484e-8, 1.092e-8
-0.196, 1.477e-8, 1.107e-8
-0.197, 1.499e-8, 1.122e-8
-0.198, 1.547e-8, 1.137e-8
-0.199, 1.534e-8, 1.152e-8
-0.200, 1.593e-8, 1.168e-8
-0.201, 1.598e-8, 1.184e-8
-0.202, 1.624e-8, 1.201e-8
-0.203, 1.673e-8, 1.217e-8
-0.204, 1.669e-8, 1.234e-8
-0.205, 1.756e-8, 1.251e-8
-0.206, 1.748e-8, 1.269e-8
-0.207, 1.785e-8, 1.287e-8
-0.208, 1.834e-8, 1.305e-8
-0.209, 1.839e-8, 1.324e-8
-0.210, 1.910e-8, 1.343e-8
-0.211, 1.918e-8, 1.362e-8
-0.212, 1.976e-8, 1.382e-8
-0.213, 2.019e-8, 1.402e-8
-0.214, 2.031e-8, 1.422e-8
-0.215, 2.118e-8, 1.443e-8
-0.216, 2.117e-8, 1.464e-8
-0.217, 2.191e-8, 1.486e-8
-0.218, 2.244e-8, 1.509e-8
-0.219, 2.250e-8, 1.531e-8
-0.220, 2.350e-8, 1.555e-8
-0.221, 2.356e-8, 1.578e-8
-0.222, 2.418e-8, 1.603e-8
-0.223, 2.484e-8, 1.627e-8
-0.224, 2.493e-8, 1.652e-8
-0.225, 2.596e-8, 1.678e-8
-0.226, 2.599e-8, 1.704e-8
-0.227, 2.663e-8, 1.731e-8
-0.228, 2.743e-8, 1.758e-8
-0.229, 2.738e-8, 1.786e-8
-0.230, 2.851e-8, 1.814e-8
-0.231, 2.863e-8, 1.843e-8
-0.232, 2.917e-8, 1.872e-8
-0.233, 2.986e-8, 1.902e-8
-0.234, 2.988e-8, 1.932e-8
-0.235, 3.080e-8, 1.963e-8
-0.236, 3.098e-8, 1.994e-8
-0.237, 3.144e-8, 2.025e-8
-0.238, 3.198e-8, 2.057e-8
-0.239, 3.204e-8, 2.089e-8
-0.240, 3.276e-8, 2.122e-8
-0.241, 3.289e-8, 2.155e-8
-0.242, 3.312e-8, 2.188e-8
-0.243, 3.364e-8, 2.221e-8
-0.244, 3.361e-8, 2.255e-8
-0.245, 3.420e-8, 2.289e-8
-0.246, 3.412e-8, 2.323e-8
-0.247, 3.445e-8, 2.358e-8
-0.248, 3.460e-8, 2.392e-8
-0.249, 3.458e-8, 2.427e-8
-0.250, 3.497e-8, 2.462e-8
-0.251, 3.465e-8, 2.497e-8
-0.252, 3.501e-8, 2.532e-8
-0.253, 3.491e-8, 2.566e-8
-0.254, 3.464e-8, 2.601e-8
-0.255, 3.507e-8, 2.636e-8
-0.256, 3.468e-8, 2.671e-8
-0.257, 3.480e-8, 2.706e-8
-0.258, 3.458e-8, 2.740e-8
-0.259, 3.414e-8, 2.774e-8
-0.260, 3.453e-8, 2.809e-8
-0.261, 3.379e-8, 2.843e-8
-0.262, 3.385e-8, 2.877e-8
-0.263, 3.366e-8, 2.910e-8
-0.264, 3.300e-8, 2.943e-8
-0.265, 3.330e-8, 2.977e-8
-0.266, 3.254e-8, 3.009e-8
-0.267, 3.248e-8, 3.042e-8
-0.268, 3.233e-8, 3.074e-8
-0.269, 3.156e-8, 3.105e-8
-0.270, 3.176e-8, 3.137e-8
-0.271, 3.098e-8, 3.168e-8
-0.272, 3.077e-8, 3.199e-8
-0.273, 3.065e-8, 3.230e-8
-0.274, 2.980e-8, 3.259e-8
-0.275, 2.994e-8, 3.289e-8
-0.276, 2.925e-8, 3.319e-8
-0.277, 2.895e-8, 3.348e-8
-0.278, 2.873e-8, 3.376e-8
-0.279, 2.801e-8, 3.404e-8
-0.280, 2.805e-8, 3.432e-8
-0.281, 2.736e-8, 3.460e-8
-0.282, 2.715e-8, 3.487e-8
-0.283, 2.684e-8, 3.514e-8
-0.284, 2.621e-8, 3.540e-8
-0.285, 2.619e-8, 3.566e-8
-0.286, 2.553e-8, 3.592e-8
-0.287, 2.534e-8, 3.617e-8
-0.288, 2.504e-8, 3.642e-8
-0.289, 2.444e-8, 3.666e-8
-0.290, 2.450e-8, 3.691e-8
-0.291, 2.381e-8, 3.715e-8
-0.292, 2.371e-8, 3.738e-8
-0.293, 2.340e-8, 3.762e-8
-0.294, 2.283e-8, 3.785e-8
-0.295, 2.301e-8, 3.808e-8
-0.296, 2.227e-8, 3.830e-8
-0.297, 2.225e-8, 3.852e-8
-0.298, 2.197e-8, 3.874e-8
-0.299, 2.138e-8, 3.896e-8
-0.300, 2.167e-8, 3.917e-8
-0.301, 2.091e-8, 3.938e-8
-0.302, 2.088e-8, 3.959e-8
-0.303, 2.075e-8, 3.980e-8
-0.304, 2.016e-8, 4.000e-8
-0.305, 2.044e-8, 4.020e-8
-0.306, 1.975e-8, 4.040e-8
-0.307, 1.986e-8, 4.060e-8
-0.308, 1.971e-8, 4.080e-8
-0.309, 1.910e-8, 4.099e-8
-0.310, 1.942e-8, 4.118e-8
-0.311, 1.881e-8, 4.137e-8
-0.312, 1.879e-8, 4.156e-8
-0.313, 1.877e-8, 4.175e-8
-0.314, 1.825e-8, 4.193e-8
-0.315, 1.854e-8, 4.211e-8
-0.316, 1.802e-8, 4.229e-8
-0.317, 1.803e-8, 4.247e-8
-0.318, 1.799e-8, 4.265e-8
-0.319, 1.750e-8, 4.283e-8
-0.320, 1.784e-8, 4.301e-8
-0.321, 1.732e-8, 4.318e-8
-0.322, 1.740e-8, 4.335e-8
-0.323, 1.734e-8, 4.353e-8
-0.324, 1.694e-8, 4.370e-8
-0.325, 1.725e-8, 4.387e-8
-0.326, 1.679e-8, 4.404e-8
-0.327, 1.687e-8, 4.421e-8
-0.328, 1.679e-8, 4.437e-8
-0.329, 1.647e-8, 4.454e-8
-0.330, 1.674e-8, 4.471e-8
-0.331, 1.627e-8, 4.487e-8
-0.332, 1.646e-8, 4.503e-8
-0.333, 1.640e-8, 4.520e-8
-0.334, 1.608e-8, 4.536e-8
-0.335, 1.639e-8, 4.552e-8
-0.336, 1.592e-8, 4.568e-8
-0.337, 1.610e-8, 4.584e-8
-0.338, 1.604e-8, 4.600e-8
-0.339, 1.571e-8, 4.616e-8
-0.340, 1.615e-8, 4.632e-8
-0.341, 1.559e-8, 4.648e-8
-0.342, 1.579e-8, 4.664e-8
-0.343, 1.578e-8, 4.679e-8
-0.344, 1.542e-8, 4.695e-8
-0.345, 1.584e-8, 4.711e-8
-0.346, 1.534e-8, 4.726e-8
-0.347, 1.556e-8, 4.742e-8
-0.348, 1.560e-8, 4.757e-8
-0.349, 1.518e-8, 4.772e-8
-0.350, 1.561e-8, 4.788e-8
-0.351, 1.517e-8, 4.803e-8
-0.352, 1.535e-8, 4.818e-8
-0.353, 1.540e-8, 4.834e-8
-0.354, 1.501e-8, 4.849e-8
-0.355, 1.543e-8, 4.864e-8
-0.356, 1.501e-8, 4.879e-8
-0.357, 1.515e-8, 4.894e-8
-0.358, 1.524e-8, 4.910e-8
-0.359, 1.491e-8, 4.925e-8
-0.360, 1.528e-8, 4.940e-8
-0.361, 1.489e-8, 4.955e-8
-0.362, 1.503e-8, 4.970e-8
-0.363, 1.508e-8, 4.985e-8
-0.364, 1.479e-8, 5.000e-8
-0.365, 1.518e-8, 5.015e-8
-0.366, 1.473e-8, 5.030e-8
-0.367, 1.497e-8, 5.045e-8
-0.368, 1.494e-8, 5.059e-8
-0.369, 1.467e-8, 5.074e-8
-0.370, 1.503e-8, 5.089e-8
-0.371, 1.464e-8, 5.104e-8
-0.372, 1.490e-8, 5.119e-8
-0.373, 1.484e-8, 5.134e-8
-0.374, 1.456e-8, 5.148e-8
-0.375, 1.499e-8, 5.163e-8
-0.376, 1.453e-8, 5.178e-8
-0.377, 1.480e-8, 5.192e-8
-0.378, 1.479e-8, 5.207e-8
-0.379, 1.447e-8, 5.222e-8
-0.380, 1.499e-8, 5.237e-8
-0.381, 1.447e-8, 5.251e-8
-0.382, 1.473e-8, 5.266e-8
-0.383, 1.472e-8, 5.281e-8
-0.384, 1.448e-8, 5.295e-8
-0.385, 1.492e-8, 5.310e-8
-0.386, 1.442e-8, 5.324e-8
-0.387, 1.467e-8, 5.339e-8
-0.388, 1.473e-8, 5.354e-8
-0.389, 1.437e-8, 5.368e-8
-0.390, 1.488e-8, 5.383e-8
-0.391, 1.443e-8, 5.398e-8
-0.392, 1.462e-8, 5.412e-8
-0.393, 1.469e-8, 5.427e-8
-0.394, 1.435e-8, 5.441e-8
-0.395, 1.478e-8, 5.456e-8
-0.396, 1.442e-8, 5.470e-8
-0.397, 1.462e-8, 5.485e-8
-0.398, 1.464e-8, 5.500e-8
-0.399, 1.438e-8, 5.514e-8
-0.400, 7.031e-9, 5.521e-8
-0.399, -4.725e-9, 5.516e-8
-0.398, -6.268e-9, 5.510e-8
-0.397, -6.661e-9, 5.503e-8
-0.396, -7.193e-9, 5.496e-8
-0.395, -6.867e-9, 5.489e-8
-0.394, -7.489e-9, 5.482e-8
-0.393, -7.350e-9, 5.474e-8
-0.392, -7.405e-9, 5.467e-8
-0.391, -7.826e-9, 5.459e-8
-0.390, -7.485e-9, 5.452e-8
-0.389, -7.995e-9, 5.444e-8
-0.388, -7.843e-9, 5.436e-8
-0.387, -7.871e-9, 5.428e-8
-0.386, -8.218e-9, 5.420e-8
-0.385, -7.904e-9, 5.412e-8
-0.384, -8.403e-9, 5.404e-8
-0.383, -8.182e-9, 5.395e-8
-0.382, -8.250e-9, 5.387e-8
-0.381, -8.550e-9, 5.379e-8
-0.380, -8.214e-9, 5.370e-8
-0.379, -8.643e-9, 5.362e-8
-0.378, -8.472e-9, 5.353e-8
-0.377, -8.593e-9, 5.345e-8
-0.376, -8.813e-9, 5.336e-8
-0.375, -8.489e-9, 5.327e-8
-0.374, -8.970e-9, 5.318e-8
-0.373, -8.735e-9, 5.310e-8
-0.372, -8.838e-9, 5.301e-8
-0.371, -9.091e-9, 5.292e-8
-0.370, -8.714e-9, 5.283e-8
-0.369, -9.228e-9, 5.274e-8
-0.368, -8.921e-9, 5.265e-8
-0.367, -9.062e-9, 5.256e-8
-0.366, -9.342e-9, 5.246e-8
-0.365, -8.939e-9, 5.237e-8
-0.364, -9.474e-9, 5.228e-8
-0.363, -9.172e-9, 5.219e-8
-0.362, -9.252e-9, 5.210e-8
-0.361, -9.563e-9, 5.200e-8
-0.360, -9.141e-9, 5.191e-8
-0.359, -9.727e-9, 5.181e-8
-0.358, -9.462e-9, 5.172e-8
-0.357, -9.470e-9, 5.162e-8
-0.356, -9.796e-9, 5.152e-8
-0.355, -9.377e-9, 5.143e-8
-0.354, -9.874e-9, 5.133e-8
-0.353, -9.663e-9, 5.124e-8
-0.352, -9.730e-9, 5.114e-8
-0.351, -1.002e-8, 5.104e-8
-0.350, -9.660e-9, 5.094e-8
-0.349, -1.008e-8, 5.084e-8
-0.348, -9.919e-9, 5.074e-8
-0.347, -9.956e-9, 5.064e-8
-0.346, -1.026e-8, 5.054e-8
-0.345, -9.938e-9, 5.044e-8
-0.344, -1.034e-8, 5.034e-8
-0.343, -1.015e-8, 5.023e-8
-0.342, -1.024e-8, 5.013e-8
-0.341, -1.051e-8, 5.003e-8
-0.340, -1.020e-8, 4.993e-8
-0.339, -1.068e-8, 4.982e-8
-0.338, -1.041e-8, 4.971e-8
-0.337, -1.057e-8, 4.961e-8
-0.336, -1.081e-8, 4.950e-8
-0.335, -1.051e-8, 4.940e-8
-0.334, -1.099e-8, 4.929e-8
-0.333, -1.079e-8, 4.918e-8
-0.332, -1.093e-8, 4.907e-8
-0.331, -1.115e-8, 4.896e-8
-0.330, -1.085e-8, 4.885e-8
-0.329, -1.141e-8, 4.873e-8
-0.328, -1.112e-8, 4.862e-8
-0.327, -1.132e-8, 4.851e-8
-0.326, -1.162e-8, 4.839e-8
-0.325, -1.129e-8, 4.828e-8
-0.324, -1.186e-8, 4.816e-8
-0.323, -1.160e-8, 4.805e-8
-0.322, -1.180e-8, 4.793e-8
-0.321, -1.216e-8, 4.781e-8
-0.320, -1.178e-8, 4.769e-8
-0.319, -1.245e-8, 4.756e-8
-0.318, -1.222e-8, 4.744e-8
-0.317, -1.243e-8, 4.732e-8
-0.316, -1.282e-8, 4.719e-8
-0.315, -1.249e-8, 4.706e-8
-0.314, -1.317e-8, 4.693e-8
-0.313, -1.304e-8, 4.680e-8
-0.312, -1.322e-8, 4.667e-8
-0.311, -1.363e-8, 4.653e-8
-0.310, -1.341e-8, 4.640e-8
-0.309, -1.402e-8, 4.626e-8
-0.308, -1.400e-8, 4.612e-8
-0.307, -1.429e-8, 4.598e-8
-0.306, -1.465e-8, 4.583e-8
-0.305, -1.453e-8, 4.569e-8
-0.304, -1.511e-8, 4.553e-8
-0.303, -1.512e-8, 4.538e-8
-0.302, -1.545e-8, 4.523e-8
-0.301, -1.588e-8, 4.507e-8
-0.300, -1.584e-8, 4.491e-8
-0.299, -1.646e-8, 4.475e-8
-0.298, -1.648e-8, 4.458e-8
-0.297, -1.692e-8, 4.441e-8
-0.296, -1.737e-8, 4.424e-8
-0.295, -1.741e-8, 4.406e-8
-0.294, -1.819e-8, 4.388e-8
-0.293, -1.814e-8, 4.370e-8
-0.292, -1.876e-8, 4.351e-8
-0.291, -1.920e-8, 4.332e-8
-0.290, -1.927e-8, 4.313e-8
-0.289, -2.020e-8, 4.293e-8
-0.288, -2.022e-8, 4.272e-8
-0.287, -2.082e-8, 4.252e-8
-0.286, -2.141e-8, 4.230e-8
-0.285, -2.152e-8, 4.209e-8
-0.284, -2.247e-8, 4.186e-8
-0.283, -2.252e-8, 4.164e-8
-0.282, -2.319e-8, 4.141e-8
-0.281, -2.395e-8, 4.117e-8
-0.280, -2.396e-8, 4.093e-8
-0.279, -2.496e-8, 4.068e-8
-0.278, -2.513e-8, 4.043e-8
-0.277, -2.574e-8, 4.017e-8
-0.276, -2.656e-8, 3.990e-8
-0.275, -2.664e-8, 3.964e-8
-0.274, -2.764e-8, 3.936e-8
-0.273, -2.789e-8, 3.908e-8
-0.272, -2.844e-8, 3.880e-8
-0.271, -2.927e-8, 3.850e-8
-0.270, -2.936e-8, 3.821e-8
-0.269, -3.038e-8, 3.791e-8
-0.268, -3.067e-8, 3.760e-8
-0.267, -3.114e-8, 3.729e-8
-0.266, -3.188e-8, 3.697e-8
-0.265, -3.210e-8, 3.665e-8
-0.264, -3.292e-8, 3.632e-8
-0.263, -3.318e-8, 3.599e-8
-0.262, -3.376e-8, 3.565e-8
-0.261, -3.429e-8, 3.531e-8
-0.260, -3.450e-8, 3.496e-8
-0.259, -3.524e-8, 3.461e-8
-0.258, -3.528e-8, 3.426e-8
-0.257, -3.588e-8, 3.390e-8
-0.256, -3.637e-8, 3.353e-8
-0.255, -3.632e-8, 3.317e-8
-0.254, -3.695e-8, 3.280e-8
-0.253, -3.681e-8, 3.243e-8
-0.252, -3.733e-8, 3.206e-8
-0.251, -3.747e-8, 3.169e-8
-0.250, -3.734e-8, 3.131e-8
-0.249, -3.808e-8, 3.093e-8
-0.248, -3.760e-8, 3.056e-8
-0.247, -3.799e-8, 3.018e-8
-0.246, -3.812e-8, 2.979e-8
-0.245, -3.772e-8, 2.942e-8
-0.244, -3.825e-8, 2.903e-8
-0.243, -3.770e-8, 2.866e-8
-0.242, -3.787e-8, 2.828e-8
-0.241, -3.785e-8, 2.790e-8
-0.240, -3.718e-8, 2.753e-8
-0.239, -3.757e-8, 2.715e-8
-0.238, -3.697e-8, 2.678e-8
-0.237, -3.693e-8, 2.641e-8
-0.236, -3.683e-8, 2.605e-8
-0.235, -3.605e-8, 2.569e-8
-0.234, -3.627e-8, 2.532e-8
-0.233, -3.563e-8, 2.497e-8
-0.232, -3.529e-8, 2.461e-8
-0.231, -3.517e-8, 2.426e-8
-0.230, -3.435e-8, 2.392e-8
-0.229, -3.429e-8, 2.358e-8
-0.228, -3.361e-8, 2.324e-8
-0.227, -3.312e-8, 2.291e-8
-0.226, -3.285e-8, 2.258e-8
-0.225, -3.210e-8, 2.226e-8
-0.224, -3.201e-8, 2.194e-8
-0.223, -3.118e-8, 2.163e-8
-0.222, -3.083e-8, 2.132e-8
-0.221, -3.042e-8, 2.101e-8
-0.220, -2.970e-8, 2.072e-8
-0.219, -2.952e-8, 2.042e-8
-0.218, -2.876e-8, 2.013e-8
-0.217, -2.851e-8, 1.985e-8
-0.216, -2.796e-8, 1.957e-8
-0.215, -2.728e-8, 1.930e-8
-0.214, -2.723e-8, 1.902e-8
-0.213, -2.637e-8, 1.876e-8
-0.212, -2.619e-8, 1.850e-8
-0.211, -2.581e-8, 1.824e-8
-0.210, -2.501e-8, 1.799e-8
-0.209, -2.511e-8, 1.774e-8
-0.208, -2.423e-8, 1.750e-8
-0.207, -2.406e-8, 1.726e-8
-0.206, -2.379e-8, 1.702e-8
-0.205, -2.322e-8, 1.679e-8
-0.204, -2.327e-8, 1.655e-8
-0.203, -2.238e-8, 1.633e-8
-0.202, -2.222e-8, 1.611e-8
-0.201, -2.207e-8, 1.589e-8
-0.200, -2.132e-8, 1.567e-8
-0.199, -2.154e-8, 1.546e-8
-0.198, -2.082e-8, 1.525e-8
-0.197, -2.067e-8, 1.504e-8
-0.196, -2.057e-8, 1.484e-8
-0.195, -1.984e-8, 1.464e-8
-0.194, -2.012e-8, 1.444e-8
-0.193, -1.947e-8, 1.424e-8
-0.192, -1.940e-8, 1.405e-8
-0.191, -1.929e-8, 1.386e-8
-0.190, -1.869e-8, 1.367e-8
-0.189, -1.891e-8, 1.348e-8
-0.188, -1.836e-8, 1.330e-8
-0.187, -1.830e-8, 1.311e-8
-0.186, -1.820e-8, 1.293e-8
-0.185, -1.778e-8, 1.275e-8
-0.184, -1.795e-8, 1.257e-8
-0.183, -1.745e-8, 1.240e-8
-0.182, -1.748e-8, 1.223e-8
-0.181, -1.737e-8, 1.205e-8
-0.180, -1.696e-8, 1.188e-8
-0.179, -1.724e-8, 1.171e-8
-0.178, -1.666e-8, 1.154e-8
-0.177, -1.677e-8, 1.138e-8
-0.176, -1.669e-8, 1.121e-8
-0.175, -1.630e-8, 1.105e-8
-0.174, -1.658e-8, 1.088e-8
-0.173, -1.611e-8, 1.072e-8
-0.172, -1.624e-8, 1.056e-8
-0.171, -1.614e-8, 1.039e-8
-0.170, -1.576e-8, 1.024e-8
-0.169, -1.614e-8, 1.008e-8
-0.168, -1.561e-8, 9.919e-9
-0.167, -1.577e-8, 9.762e-9
-0.166, -1.579e-8, 9.604e-9
-0.165, -1.536e-8, 9.450e-9
-0.164, -1.574e-8, 9.293e-9
-0.163, -1.525e-8, 9.140e-9
-0.162, -1.541e-8, 8.986e-9
-0.161, -1.544e-8, 8.832e-9
-0.160, -1.503e-8, 8.682e-9
-0.159, -1.546e-8, 8.527e-9
-0.158, -1.499e-8, 8.377e-9
-0.157, -1.511e-8, 8.226e-9
-0.156, -1.521e-8, 8.074e-9
-0.155, -1.476e-8, 7.926e-9
-0.154, -1.522e-8, 7.774e-9
-0.153, -1.481e-8, 7.626e-9
-0.152, -1.488e-8, 7.477e-9
-0.151, -1.496e-8, 7.328e-9
-0.150, -1.460e-8, 7.181e-9
-0.149, -1.499e-8, 7.032e-9
-0.148, -1.460e-8, 6.885e-9
-0.147, -1.475e-8, 6.738e-9
-0.146, -1.478e-8, 6.590e-9
-0.145, -1.447e-8, 6.445e-9
-0.144, -1.483e-8, 6.297e-9
-0.143, -1.446e-8, 6.153e-9
-0.142, -1.462e-8, 6.006e-9
-0.141, -1.466e-8, 5.860e-9
-0.140, -1.437e-8, 5.716e-9
-0.139, -1.471e-8, 5.569e-9
-0.138, -1.433e-8, 5.426e-9
-0.137, -1.456e-8, 5.280e-9
-0.136, -1.451e-8, 5.135e-9
-0.135, -1.427e-8, 4.992e-9
-0.134, -1.466e-8, 4.846e-9
-0.133, -1.421e-8, 4.704e-9
-0.132, -1.448e-8, 4.559e-9
-0.131, -1.444e-8, 4.414e-9
-0.130, -1.415e-8, 4.273e-9
-0.129, -1.460e-8, 4.127e-9
-0.128, -1.414e-8, 3.985e-9
-0.127, -1.442e-8, 3.841e-9
-0.126, -1.441e-8, 3.697e-9
-0.125, -1.406e-8, 3.556e-9
-0.124, -1.454e-8, 3.411e-9
-0.123, -1.405e-8, 3.271e-9
-0.122, -1.432e-8, 3.127e-9
-0.121, -1.436e-8, 2.984e-9
-0.120, -1.400e-8, 2.844e-9
-0.119, -1.446e-8, 2.699e-9
-0.118, -1.402e-8, 2.559e-9
-0.117, -1.422e-8, 2.417e-9
-0.116, -1.426e-8, 2.274e-9
-0.115, -1.397e-8, 2.134e-9
-0.114, -1.436e-8, 1.991e-9
-0.113, -1.397e-8, 1.851e-9
-0.112, -1.418e-8, 1.709e-9
-0.111, -1.420e-8, 1.567e-9
-0.110, -1.390e-8, 1.428e-9
-0.109, -1.429e-8, 1.285e-9
-0.108, -1.393e-8, 1.146e-9
-0.107, -1.409e-8, 1.005e-9
-0.106, -1.413e-8, 8.639e-10
-0.105, -1.388e-8, 7.251e-10
-0.104, -1.423e-8, 5.829e-10
-0.103, -1.387e-8, 4.441e-10
-0.102, -1.414e-8, 3.027e-10
-0.101, -1.408e-8, 1.619e-10
