# Supplementary material for: Data-Driven Electrochemistry Reveals the Impact of Hydrophobicity on Aptamer Cross-Reactivity
Source: ACS Meas Sci Au. 2026 May 20;6(3):752–64. doi: 10.1021/acsmeasuresciau.6c00040 (PMC13281204; doi:10.1021/acsmeasuresciau.6c00040)
Supplement: Supplementary file 1 [file tg6c00040_si_001.zip › data/interferent study/logP validation/Trials_1_2_3/CV_100_mVs_progesterone2_0.txt]

Nov. 4, 2025   12:31:37
Cyclic Voltammetry
File: c:\users\minteerlab\desktop\hardpotato\110425\cv_100_mvs_progesterone2_0.bin
Data Source:  Experiment
Instrument Model:  CHI660E
Ref. Electrode: 
Header: CV
Note: 

Init E (V) = -0.1
High E (V) = -0.1
Low E (V) = -0.4
Final E (V) = -0.1
Init P/N = N
Scan Rate (V/s) = 0.1
Segment = 3
Sample Interval (V) = 0.001
Quiet Time (sec) = 2
Sensitivity (A/V) = 1e-6

Potential/V, Current/A, Charge/C

-0.100, 3.699e-9, 3.699e-11
-0.101, 9.283e-9, 1.298e-10
-0.102, 1.067e-8, 2.365e-10
-0.103, 1.074e-8, 3.438e-10
-0.104, 1.060e-8, 4.499e-10
-0.105, 1.109e-8, 5.608e-10
-0.106, 1.063e-8, 6.671e-10
-0.107, 1.104e-8, 7.775e-10
-0.108, 1.101e-8, 8.877e-10
-0.109, 1.083e-8, 9.960e-10
-0.110, 1.126e-8, 1.109e-9
-0.111, 1.084e-8, 1.217e-9
-0.112, 1.117e-8, 1.329e-9
-0.113, 1.112e-8, 1.440e-9
-0.114, 1.097e-8, 1.550e-9
-0.115, 1.137e-8, 1.663e-9
-0.116, 1.100e-8, 1.773e-9
-0.117, 1.130e-8, 1.886e-9
-0.118, 1.122e-8, 1.998e-9
-0.119, 1.111e-8, 2.110e-9
-0.120, 1.143e-8, 2.224e-9
-0.121, 1.104e-8, 2.334e-9
-0.122, 1.143e-8, 2.449e-9
-0.123, 1.127e-8, 2.561e-9
-0.124, 1.122e-8, 2.674e-9
-0.125, 1.149e-8, 2.788e-9
-0.126, 1.110e-8, 2.900e-9
-0.127, 1.151e-8, 3.015e-9
-0.128, 1.134e-8, 3.128e-9
-0.129, 1.130e-8, 3.241e-9
-0.130, 1.159e-8, 3.357e-9
-0.131, 1.116e-8, 3.469e-9
-0.132, 1.160e-8, 3.585e-9
-0.133, 1.137e-8, 3.698e-9
-0.134, 1.133e-8, 3.812e-9
-0.135, 1.169e-8, 3.929e-9
-0.136, 1.120e-8, 4.041e-9
-0.137, 1.164e-8, 4.157e-9
-0.138, 1.144e-8, 4.271e-9
-0.139, 1.132e-8, 4.385e-9
-0.140, 1.175e-8, 4.502e-9
-0.141, 1.125e-8, 4.615e-9
-0.142, 1.168e-8, 4.731e-9
-0.143, 1.151e-8, 4.847e-9
-0.144, 1.140e-8, 4.961e-9
-0.145, 1.181e-8, 5.079e-9
-0.146, 1.130e-8, 5.192e-9
-0.147, 1.173e-8, 5.309e-9
-0.148, 1.164e-8, 5.425e-9
-0.149, 1.145e-8, 5.540e-9
-0.150, 1.183e-8, 5.658e-9
-0.151, 1.142e-8, 5.772e-9
-0.152, 1.177e-8, 5.890e-9
-0.153, 1.172e-8, 6.007e-9
-0.154, 1.162e-8, 6.123e-9
-0.155, 1.196e-8, 6.243e-9
-0.156, 1.157e-8, 6.359e-9
-0.157, 1.192e-8, 6.478e-9
-0.158, 1.177e-8, 6.596e-9
-0.159, 1.172e-8, 6.713e-9
-0.160, 1.209e-8, 6.834e-9
-0.161, 1.171e-8, 6.951e-9
-0.162, 1.209e-8, 7.072e-9
-0.163, 1.195e-8, 7.191e-9
-0.164, 1.196e-8, 7.311e-9
-0.165, 1.225e-8, 7.433e-9
-0.166, 1.191e-8, 7.553e-9
-0.167, 1.236e-8, 7.676e-9
-0.168, 1.219e-8, 7.798e-9
-0.169, 1.220e-8, 7.920e-9
-0.170, 1.254e-8, 8.046e-9
-0.171, 1.215e-8, 8.167e-9
-0.172, 1.267e-8, 8.294e-9
-0.173, 1.250e-8, 8.419e-9
-0.174, 1.252e-8, 8.544e-9
-0.175, 1.294e-8, 8.673e-9
-0.176, 1.252e-8, 8.798e-9
-0.177, 1.307e-8, 8.929e-9
-0.178, 1.289e-8, 9.058e-9
-0.179, 1.299e-8, 9.188e-9
-0.180, 1.345e-8, 9.322e-9
-0.181, 1.304e-8, 9.453e-9
-0.182, 1.357e-8, 9.589e-9
-0.183, 1.351e-8, 9.724e-9
-0.184, 1.354e-8, 9.859e-9
-0.185, 1.407e-8, 1.000e-8
-0.186, 1.370e-8, 1.014e-8
-0.187, 1.427e-8, 1.028e-8
-0.188, 1.428e-8, 1.042e-8
-0.189, 1.431e-8, 1.057e-8
-0.190, 1.482e-8, 1.071e-8
-0.191, 1.458e-8, 1.086e-8
-0.192, 1.519e-8, 1.101e-8
-0.193, 1.520e-8, 1.116e-8
-0.194, 1.532e-8, 1.132e-8
-0.195, 1.582e-8, 1.147e-8
-0.196, 1.569e-8, 1.163e-8
-0.197, 1.626e-8, 1.179e-8
-0.198, 1.636e-8, 1.196e-8
-0.199, 1.658e-8, 1.212e-8
-0.200, 1.713e-8, 1.229e-8
-0.201, 1.706e-8, 1.247e-8
-0.202, 1.767e-8, 1.264e-8
-0.203, 1.781e-8, 1.282e-8
-0.204, 1.814e-8, 1.300e-8
-0.205, 1.890e-8, 1.319e-8
-0.206, 1.873e-8, 1.338e-8
-0.207, 1.948e-8, 1.357e-8
-0.208, 1.959e-8, 1.377e-8
-0.209, 2.003e-8, 1.397e-8
-0.210, 2.063e-8, 1.418e-8
-0.211, 2.067e-8, 1.438e-8
-0.212, 2.162e-8, 1.460e-8
-0.213, 2.167e-8, 1.481e-8
-0.214, 2.219e-8, 1.504e-8
-0.215, 2.293e-8, 1.527e-8
-0.216, 2.293e-8, 1.550e-8
-0.217, 2.394e-8, 1.573e-8
-0.218, 2.414e-8, 1.598e-8
-0.219, 2.463e-8, 1.622e-8
-0.220, 2.551e-8, 1.648e-8
-0.221, 2.548e-8, 1.673e-8
-0.222, 2.651e-8, 1.700e-8
-0.223, 2.683e-8, 1.727e-8
-0.224, 2.730e-8, 1.754e-8
-0.225, 2.829e-8, 1.782e-8
-0.226, 2.830e-8, 1.810e-8
-0.227, 2.930e-8, 1.840e-8
-0.228, 2.974e-8, 1.870e-8
-0.229, 3.012e-8, 1.900e-8
-0.230, 3.110e-8, 1.931e-8
-0.231, 3.122e-8, 1.962e-8
-0.232, 3.208e-8, 1.994e-8
-0.233, 3.248e-8, 2.027e-8
-0.234, 3.285e-8, 2.059e-8
-0.235, 3.361e-8, 2.093e-8
-0.236, 3.384e-8, 2.127e-8
-0.237, 3.464e-8, 2.161e-8
-0.238, 3.491e-8, 2.196e-8
-0.239, 3.534e-8, 2.232e-8
-0.240, 3.590e-8, 2.268e-8
-0.241, 3.604e-8, 2.304e-8
-0.242, 3.669e-8, 2.340e-8
-0.243, 3.680e-8, 2.377e-8
-0.244, 3.724e-8, 2.414e-8
-0.245, 3.754e-8, 2.452e-8
-0.246, 3.754e-8, 2.489e-8
-0.247, 3.818e-8, 2.528e-8
-0.248, 3.796e-8, 2.566e-8
-0.249, 3.832e-8, 2.604e-8
-0.250, 3.857e-8, 2.642e-8
-0.251, 3.826e-8, 2.681e-8
-0.252, 3.890e-8, 2.720e-8
-0.253, 3.844e-8, 2.758e-8
-0.254, 3.861e-8, 2.797e-8
-0.255, 3.883e-8, 2.836e-8
-0.256, 3.843e-8, 2.874e-8
-0.257, 3.884e-8, 2.913e-8
-0.258, 3.824e-8, 2.951e-8
-0.259, 3.820e-8, 2.989e-8
-0.260, 3.830e-8, 3.028e-8
-0.261, 3.755e-8, 3.065e-8
-0.262, 3.796e-8, 3.103e-8
-0.263, 3.744e-8, 3.140e-8
-0.264, 3.715e-8, 3.178e-8
-0.265, 3.723e-8, 3.215e-8
-0.266, 3.633e-8, 3.251e-8
-0.267, 3.652e-8, 3.288e-8
-0.268, 3.600e-8, 3.324e-8
-0.269, 3.559e-8, 3.359e-8
-0.270, 3.556e-8, 3.395e-8
-0.271, 3.474e-8, 3.430e-8
-0.272, 3.473e-8, 3.464e-8
-0.273, 3.421e-8, 3.499e-8
-0.274, 3.369e-8, 3.532e-8
-0.275, 3.362e-8, 3.566e-8
-0.276, 3.286e-8, 3.599e-8
-0.277, 3.274e-8, 3.631e-8
-0.278, 3.214e-8, 3.664e-8
-0.279, 3.179e-8, 3.695e-8
-0.280, 3.154e-8, 3.727e-8
-0.281, 3.087e-8, 3.758e-8
-0.282, 3.082e-8, 3.789e-8
-0.283, 3.007e-8, 3.819e-8
-0.284, 2.986e-8, 3.849e-8
-0.285, 2.945e-8, 3.878e-8
-0.286, 2.879e-8, 3.907e-8
-0.287, 2.883e-8, 3.936e-8
-0.288, 2.814e-8, 3.964e-8
-0.289, 2.783e-8, 3.992e-8
-0.290, 2.758e-8, 4.019e-8
-0.291, 2.685e-8, 4.046e-8
-0.292, 2.700e-8, 4.073e-8
-0.293, 2.619e-8, 4.099e-8
-0.294, 2.600e-8, 4.125e-8
-0.295, 2.591e-8, 4.151e-8
-0.296, 2.509e-8, 4.176e-8
-0.297, 2.531e-8, 4.201e-8
-0.298, 2.461e-8, 4.226e-8
-0.299, 2.434e-8, 4.250e-8
-0.300, 2.433e-8, 4.275e-8
-0.301, 2.359e-8, 4.298e-8
-0.302, 2.379e-8, 4.322e-8
-0.303, 2.322e-8, 4.345e-8
-0.304, 2.295e-8, 4.368e-8
-0.305, 2.303e-8, 4.391e-8
-0.306, 2.227e-8, 4.414e-8
-0.307, 2.258e-8, 4.436e-8
-0.308, 2.205e-8, 4.458e-8
-0.309, 2.177e-8, 4.480e-8
-0.310, 2.179e-8, 4.502e-8
-0.311, 2.118e-8, 4.523e-8
-0.312, 2.139e-8, 4.544e-8
-0.313, 2.090e-8, 4.565e-8
-0.314, 2.077e-8, 4.586e-8
-0.315, 2.078e-8, 4.607e-8
-0.316, 2.025e-8, 4.627e-8
-0.317, 2.043e-8, 4.647e-8
-0.318, 2.000e-8, 4.667e-8
-0.319, 1.990e-8, 4.687e-8
-0.320, 1.995e-8, 4.707e-8
-0.321, 1.947e-8, 4.727e-8
-0.322, 1.968e-8, 4.746e-8
-0.323, 1.923e-8, 4.766e-8
-0.324, 1.922e-8, 4.785e-8
-0.325, 1.919e-8, 4.804e-8
-0.326, 1.874e-8, 4.823e-8
-0.327, 1.911e-8, 4.842e-8
-0.328, 1.861e-8, 4.861e-8
-0.329, 1.864e-8, 4.879e-8
-0.330, 1.866e-8, 4.898e-8
-0.331, 1.818e-8, 4.916e-8
-0.332, 1.859e-8, 4.935e-8
-0.333, 1.811e-8, 4.953e-8
-0.334, 1.811e-8, 4.971e-8
-0.335, 1.824e-8, 4.989e-8
-0.336, 1.771e-8, 5.007e-8
-0.337, 1.815e-8, 5.025e-8
-0.338, 1.767e-8, 5.043e-8
-0.339, 1.772e-8, 5.060e-8
-0.340, 1.788e-8, 5.078e-8
-0.341, 1.733e-8, 5.096e-8
-0.342, 1.777e-8, 5.113e-8
-0.343, 1.735e-8, 5.131e-8
-0.344, 1.732e-8, 5.148e-8
-0.345, 1.752e-8, 5.166e-8
-0.346, 1.704e-8, 5.183e-8
-0.347, 1.743e-8, 5.200e-8
-0.348, 1.710e-8, 5.217e-8
-0.349, 1.706e-8, 5.234e-8
-0.350, 1.724e-8, 5.251e-8
-0.351, 1.676e-8, 5.268e-8
-0.352, 1.717e-8, 5.285e-8
-0.353, 1.683e-8, 5.302e-8
-0.354, 1.683e-8, 5.319e-8
-0.355, 1.696e-8, 5.336e-8
-0.356, 1.660e-8, 5.353e-8
-0.357, 1.691e-8, 5.369e-8
-0.358, 1.662e-8, 5.386e-8
-0.359, 1.672e-8, 5.403e-8
-0.360, 1.677e-8, 5.420e-8
-0.361, 1.638e-8, 5.436e-8
-0.362, 1.682e-8, 5.453e-8
-0.363, 1.643e-8, 5.469e-8
-0.364, 1.652e-8, 5.486e-8
-0.365, 1.662e-8, 5.502e-8
-0.366, 1.624e-8, 5.519e-8
-0.367, 1.664e-8, 5.535e-8
-0.368, 1.625e-8, 5.551e-8
-0.369, 1.640e-8, 5.568e-8
-0.370, 1.646e-8, 5.584e-8
-0.371, 1.611e-8, 5.600e-8
-0.372, 1.656e-8, 5.617e-8
-0.373, 1.611e-8, 5.633e-8
-0.374, 1.629e-8, 5.649e-8
-0.375, 1.639e-8, 5.666e-8
-0.376, 1.597e-8, 5.682e-8
-0.377, 1.648e-8, 5.698e-8
-0.378, 1.606e-8, 5.714e-8
-0.379, 1.613e-8, 5.730e-8
-0.380, 1.633e-8, 5.747e-8
-0.381, 1.587e-8, 5.763e-8
-0.382, 1.636e-8, 5.779e-8
-0.383, 1.599e-8, 5.795e-8
-0.384, 1.611e-8, 5.811e-8
-0.385, 1.625e-8, 5.827e-8
-0.386, 1.583e-8, 5.843e-8
-0.387, 1.627e-8, 5.859e-8
-0.388, 1.593e-8, 5.875e-8
-0.389, 1.599e-8, 5.891e-8
-0.390, 1.615e-8, 5.907e-8
-0.391, 1.578e-8, 5.923e-8
-0.392, 1.620e-8, 5.939e-8
-0.393, 1.589e-8, 5.955e-8
-0.394, 1.597e-8, 5.971e-8
-0.395, 1.609e-8, 5.987e-8
-0.396, 1.578e-8, 6.003e-8
-0.397, 1.617e-8, 6.019e-8
-0.398, 1.583e-8, 6.035e-8
-0.399, 1.598e-8, 6.051e-8
-0.400, 8.003e-9, 6.059e-8
-0.399, -4.168e-9, 6.055e-8
-0.398, -5.569e-9, 6.049e-8
-0.397, -6.426e-9, 6.043e-8
-0.396, -6.547e-9, 6.036e-8
-0.395, -6.528e-9, 6.030e-8
-0.394, -7.061e-9, 6.023e-8
-0.393, -6.796e-9, 6.016e-8
-0.392, -7.230e-9, 6.009e-8
-0.391, -7.253e-9, 6.002e-8
-0.390, -7.227e-9, 5.994e-8
-0.389, -7.649e-9, 5.987e-8
-0.388, -7.357e-9, 5.979e-8
-0.387, -7.777e-9, 5.972e-8
-0.386, -7.690e-9, 5.964e-8
-0.385, -7.697e-9, 5.956e-8
-0.384, -8.121e-9, 5.948e-8
-0.383, -7.748e-9, 5.940e-8
-0.382, -8.189e-9, 5.932e-8
-0.381, -8.076e-9, 5.924e-8
-0.380, -8.114e-9, 5.916e-8
-0.379, -8.438e-9, 5.908e-8
-0.378, -8.082e-9, 5.899e-8
-0.377, -8.567e-9, 5.891e-8
-0.376, -8.388e-9, 5.882e-8
-0.375, -8.396e-9, 5.874e-8
-0.374, -8.781e-9, 5.865e-8
-0.373, -8.379e-9, 5.857e-8
-0.372, -8.872e-9, 5.848e-8
-0.371, -8.695e-9, 5.839e-8
-0.370, -8.658e-9, 5.831e-8
-0.369, -9.100e-9, 5.822e-8
-0.368, -8.649e-9, 5.813e-8
-0.367, -9.120e-9, 5.804e-8
-0.366, -8.971e-9, 5.795e-8
-0.365, -8.951e-9, 5.786e-8
-0.364, -9.369e-9, 5.777e-8
-0.363, -8.922e-9, 5.768e-8
-0.362, -9.386e-9, 5.758e-8
-0.361, -9.266e-9, 5.749e-8
-0.360, -9.206e-9, 5.740e-8
-0.359, -9.624e-9, 5.730e-8
-0.358, -9.256e-9, 5.721e-8
-0.357, -9.650e-9, 5.711e-8
-0.356, -9.550e-9, 5.702e-8
-0.355, -9.463e-9, 5.692e-8
-0.354, -9.836e-9, 5.682e-8
-0.353, -9.513e-9, 5.673e-8
-0.352, -9.890e-9, 5.663e-8
-0.351, -9.796e-9, 5.653e-8
-0.350, -9.744e-9, 5.643e-8
-0.349, -1.015e-8, 5.633e-8
-0.348, -9.793e-9, 5.623e-8
-0.347, -1.021e-8, 5.613e-8
-0.346, -1.007e-8, 5.603e-8
-0.345, -1.012e-8, 5.593e-8
-0.344, -1.044e-8, 5.583e-8
-0.343, -1.007e-8, 5.573e-8
-0.342, -1.056e-8, 5.562e-8
-0.341, -1.036e-8, 5.552e-8
-0.340, -1.047e-8, 5.541e-8
-0.339, -1.080e-8, 5.530e-8
-0.338, -1.041e-8, 5.520e-8
-0.337, -1.094e-8, 5.509e-8
-0.336, -1.074e-8, 5.498e-8
-0.335, -1.083e-8, 5.487e-8
-0.334, -1.120e-8, 5.476e-8
-0.333, -1.083e-8, 5.465e-8
-0.332, -1.139e-8, 5.454e-8
-0.331, -1.117e-8, 5.443e-8
-0.330, -1.124e-8, 5.432e-8
-0.329, -1.166e-8, 5.420e-8
-0.328, -1.127e-8, 5.409e-8
-0.327, -1.185e-8, 5.397e-8
-0.326, -1.173e-8, 5.385e-8
-0.325, -1.177e-8, 5.373e-8
-0.324, -1.226e-8, 5.361e-8
-0.323, -1.185e-8, 5.349e-8
-0.322, -1.243e-8, 5.337e-8
-0.321, -1.240e-8, 5.324e-8
-0.320, -1.246e-8, 5.312e-8
-0.319, -1.292e-8, 5.299e-8
-0.318, -1.264e-8, 5.286e-8
-0.317, -1.320e-8, 5.273e-8
-0.316, -1.321e-8, 5.260e-8
-0.315, -1.328e-8, 5.247e-8
-0.314, -1.379e-8, 5.233e-8
-0.313, -1.364e-8, 5.219e-8
-0.312, -1.412e-8, 5.205e-8
-0.311, -1.416e-8, 5.191e-8
-0.310, -1.434e-8, 5.177e-8
-0.309, -1.483e-8, 5.162e-8
-0.308, -1.474e-8, 5.147e-8
-0.307, -1.539e-8, 5.132e-8
-0.306, -1.536e-8, 5.116e-8
-0.305, -1.567e-8, 5.101e-8
-0.304, -1.614e-8, 5.084e-8
-0.303, -1.604e-8, 5.068e-8
-0.302, -1.678e-8, 5.052e-8
-0.301, -1.684e-8, 5.035e-8
-0.300, -1.724e-8, 5.018e-8
-0.299, -1.773e-8, 5.000e-8
-0.298, -1.770e-8, 4.982e-8
-0.297, -1.858e-8, 4.964e-8
-0.296, -1.862e-8, 4.945e-8
-0.295, -1.910e-8, 4.926e-8
-0.294, -1.974e-8, 4.906e-8
-0.293, -1.968e-8, 4.886e-8
-0.292, -2.070e-8, 4.866e-8
-0.291, -2.078e-8, 4.845e-8
-0.290, -2.128e-8, 4.824e-8
-0.289, -2.210e-8, 4.802e-8
-0.288, -2.211e-8, 4.779e-8
-0.287, -2.312e-8, 4.756e-8
-0.286, -2.333e-8, 4.733e-8
-0.285, -2.380e-8, 4.709e-8
-0.284, -2.473e-8, 4.685e-8
-0.283, -2.478e-8, 4.660e-8
-0.282, -2.584e-8, 4.634e-8
-0.281, -2.625e-8, 4.608e-8
-0.280, -2.666e-8, 4.581e-8
-0.279, -2.762e-8, 4.553e-8
-0.278, -2.776e-8, 4.526e-8
-0.277, -2.872e-8, 4.497e-8
-0.276, -2.924e-8, 4.468e-8
-0.275, -2.974e-8, 4.438e-8
-0.274, -3.063e-8, 4.407e-8
-0.273, -3.090e-8, 4.376e-8
-0.272, -3.179e-8, 4.345e-8
-0.271, -3.228e-8, 4.312e-8
-0.270, -3.289e-8, 4.279e-8
-0.269, -3.376e-8, 4.246e-8
-0.268, -3.403e-8, 4.212e-8
-0.267, -3.484e-8, 4.177e-8
-0.266, -3.525e-8, 4.142e-8
-0.265, -3.593e-8, 4.106e-8
-0.264, -3.652e-8, 4.069e-8
-0.263, -3.675e-8, 4.032e-8
-0.262, -3.768e-8, 3.995e-8
-0.261, -3.779e-8, 3.957e-8
-0.260, -3.846e-8, 3.918e-8
-0.259, -3.894e-8, 3.879e-8
-0.258, -3.908e-8, 3.840e-8
-0.257, -4.001e-8, 3.800e-8
-0.256, -4.004e-8, 3.760e-8
-0.255, -4.048e-8, 3.720e-8
-0.254, -4.100e-8, 3.679e-8
-0.253, -4.075e-8, 3.638e-8
-0.252, -4.165e-8, 3.596e-8
-0.251, -4.135e-8, 3.555e-8
-0.250, -4.168e-8, 3.513e-8
-0.249, -4.215e-8, 3.471e-8
-0.248, -4.161e-8, 3.430e-8
-0.247, -4.230e-8, 3.387e-8
-0.246, -4.203e-8, 3.345e-8
-0.245, -4.199e-8, 3.303e-8
-0.244, -4.232e-8, 3.261e-8
-0.243, -4.174e-8, 3.219e-8
-0.242, -4.205e-8, 3.177e-8
-0.241, -4.170e-8, 3.136e-8
-0.240, -4.142e-8, 3.094e-8
-0.239, -4.152e-8, 3.053e-8
-0.238, -4.082e-8, 3.012e-8
-0.237, -4.099e-8, 2.971e-8
-0.236, -4.056e-8, 2.930e-8
-0.235, -4.004e-8, 2.890e-8
-0.234, -3.994e-8, 2.850e-8
-0.233, -3.920e-8, 2.811e-8
-0.232, -3.916e-8, 2.772e-8
-0.231, -3.849e-8, 2.733e-8
-0.230, -3.812e-8, 2.695e-8
-0.229, -3.772e-8, 2.658e-8
-0.228, -3.704e-8, 2.621e-8
-0.227, -3.678e-8, 2.584e-8
-0.226, -3.610e-8, 2.548e-8
-0.225, -3.569e-8, 2.512e-8
-0.224, -3.533e-8, 2.477e-8
-0.223, -3.444e-8, 2.442e-8
-0.222, -3.431e-8, 2.408e-8
-0.221, -3.341e-8, 2.374e-8
-0.220, -3.308e-8, 2.341e-8
-0.219, -3.255e-8, 2.309e-8
-0.218, -3.170e-8, 2.277e-8
-0.217, -3.168e-8, 2.245e-8
-0.216, -3.070e-8, 2.215e-8
-0.215, -3.033e-8, 2.184e-8
-0.214, -3.001e-8, 2.154e-8
-0.213, -2.905e-8, 2.125e-8
-0.212, -2.910e-8, 2.096e-8
-0.211, -2.818e-8, 2.068e-8
-0.210, -2.779e-8, 2.040e-8
-0.209, -2.758e-8, 2.013e-8
-0.208, -2.662e-8, 1.986e-8
-0.207, -2.674e-8, 1.959e-8
-0.206, -2.593e-8, 1.933e-8
-0.205, -2.572e-8, 1.908e-8
-0.204, -2.548e-8, 1.882e-8
-0.203, -2.450e-8, 1.858e-8
-0.202, -2.459e-8, 1.833e-8
-0.201, -2.393e-8, 1.809e-8
-0.200, -2.357e-8, 1.786e-8
-0.199, -2.350e-8, 1.762e-8
-0.198, -2.275e-8, 1.739e-8
-0.197, -2.278e-8, 1.717e-8
-0.196, -2.221e-8, 1.694e-8
-0.195, -2.189e-8, 1.672e-8
-0.194, -2.183e-8, 1.651e-8
-0.193, -2.120e-8, 1.629e-8
-0.192, -2.128e-8, 1.608e-8
-0.191, -2.074e-8, 1.587e-8
-0.190, -2.049e-8, 1.567e-8
-0.189, -2.044e-8, 1.546e-8
-0.188, -1.991e-8, 1.527e-8
-0.187, -1.999e-8, 1.507e-8
-0.186, -1.947e-8, 1.487e-8
-0.185, -1.940e-8, 1.468e-8
-0.184, -1.929e-8, 1.448e-8
-0.183, -1.877e-8, 1.430e-8
-0.182, -1.899e-8, 1.411e-8
-0.181, -1.844e-8, 1.392e-8
-0.180, -1.847e-8, 1.374e-8
-0.179, -1.843e-8, 1.355e-8
-0.178, -1.786e-8, 1.337e-8
-0.177, -1.822e-8, 1.319e-8
-0.176, -1.761e-8, 1.302e-8
-0.175, -1.767e-8, 1.284e-8
-0.174, -1.766e-8, 1.266e-8
-0.173, -1.713e-8, 1.249e-8
-0.172, -1.752e-8, 1.232e-8
-0.171, -1.698e-8, 1.215e-8
-0.170, -1.701e-8, 1.198e-8
-0.169, -1.706e-8, 1.181e-8
-0.168, -1.654e-8, 1.164e-8
-0.167, -1.694e-8, 1.147e-8
-0.166, -1.651e-8, 1.131e-8
-0.165, -1.650e-8, 1.114e-8
-0.164, -1.662e-8, 1.098e-8
-0.163, -1.609e-8, 1.081e-8
-0.162, -1.648e-8, 1.065e-8
-0.161, -1.612e-8, 1.049e-8
-0.160, -1.614e-8, 1.033e-8
-0.159, -1.619e-8, 1.016e-8
-0.158, -1.579e-8, 1.001e-8
-0.157, -1.613e-8, 9.846e-9
-0.156, -1.580e-8, 9.688e-9
-0.155, -1.581e-8, 9.530e-9
-0.154, -1.595e-8, 9.370e-9
-0.153, -1.557e-8, 9.215e-9
-0.152, -1.587e-8, 9.056e-9
-0.151, -1.554e-8, 8.900e-9
-0.150, -1.560e-8, 8.744e-9
-0.149, -1.566e-8, 8.588e-9
-0.148, -1.533e-8, 8.434e-9
-0.147, -1.572e-8, 8.277e-9
-0.146, -1.531e-8, 8.124e-9
-0.145, -1.546e-8, 7.969e-9
-0.144, -1.552e-8, 7.814e-9
-0.143, -1.515e-8, 7.663e-9
-0.142, -1.557e-8, 7.507e-9
-0.141, -1.517e-8, 7.355e-9
-0.140, -1.534e-8, 7.202e-9
-0.139, -1.535e-8, 7.048e-9
-0.138, -1.498e-8, 6.899e-9
-0.137, -1.549e-8, 6.744e-9
-0.136, -1.502e-8, 6.594e-9
-0.135, -1.518e-8, 6.442e-9
-0.134, -1.531e-8, 6.289e-9
-0.133, -1.489e-8, 6.140e-9
-0.132, -1.538e-8, 5.986e-9
-0.131, -1.492e-8, 5.837e-9
-0.130, -1.508e-8, 5.686e-9
-0.129, -1.523e-8, 5.534e-9
-0.128, -1.485e-8, 5.385e-9
-0.127, -1.527e-8, 5.232e-9
-0.126, -1.486e-8, 5.084e-9
-0.125, -1.499e-8, 4.934e-9
-0.124, -1.516e-8, 4.782e-9
-0.123, -1.471e-8, 4.635e-9
-0.122, -1.517e-8, 4.484e-9
-0.121, -1.484e-8, 4.335e-9
-0.120, -1.488e-8, 4.186e-9
-0.119, -1.504e-8, 4.036e-9
-0.118, -1.466e-8, 3.889e-9
-0.117, -1.507e-8, 3.739e-9
-0.116, -1.475e-8, 3.591e-9
-0.115, -1.485e-8, 3.443e-9
-0.114, -1.494e-8, 3.293e-9
-0.113, -1.461e-8, 3.147e-9
-0.112, -1.498e-8, 2.997e-9
-0.111, -1.465e-8, 2.851e-9
-0.110, -1.477e-8, 2.703e-9
-0.109, -1.487e-8, 2.555e-9
-0.108, -1.456e-8, 2.409e-9
-0.107, -1.490e-8, 2.260e-9
-0.106, -1.456e-8, 2.114e-9
-0.105, -1.472e-8, 1.967e-9
-0.104, -1.477e-8, 1.820e-9
-0.103, -1.450e-8, 1.675e-9
-0.102, -1.495e-8, 1.525e-9
-0.101, -1.445e-8, 1.381e-9
