# Supplementary material for: Data-Driven Electrochemistry Reveals the Impact of Hydrophobicity on Aptamer Cross-Reactivity
Source: ACS Meas Sci Au. 2026 May 20;6(3):752–64. doi: 10.1021/acsmeasuresciau.6c00040 (PMC13281204; doi:10.1021/acsmeasuresciau.6c00040)
Supplement: Supplementary file 1 [file tg6c00040_si_001.zip › data/interferent study/logP validation/Trials_1_2_3/CV_100_mVs_progesterone2_1.txt]

Nov. 4, 2025   14:47:07
Cyclic Voltammetry
File: c:\users\minteerlab\desktop\hardpotato\110425\cv_100_mvs_progesterone2_1.bin
Data Source:  Experiment
Instrument Model:  CHI660E
Ref. Electrode: 
Header: CV
Note: 

Init E (V) = -0.1
High E (V) = -0.1
Low E (V) = -0.4
Final E (V) = -0.1
Init P/N = N
Scan Rate (V/s) = 0.1
Segment = 3
Sample Interval (V) = 0.001
Quiet Time (sec) = 2
Sensitivity (A/V) = 1e-6

Potential/V, Current/A, Charge/C

-0.100, 3.100e-9, 3.100e-11
-0.101, 9.134e-9, 1.223e-10
-0.102, 1.004e-8, 2.227e-10
-0.103, 1.001e-8, 3.228e-10
-0.104, 1.041e-8, 4.268e-10
-0.105, 1.008e-8, 5.276e-10
-0.106, 1.037e-8, 6.313e-10
-0.107, 1.034e-8, 7.347e-10
-0.108, 1.025e-8, 8.372e-10
-0.109, 1.060e-8, 9.431e-10
-0.110, 1.023e-8, 1.045e-9
-0.111, 1.053e-8, 1.151e-9
-0.112, 1.047e-8, 1.255e-9
-0.113, 1.035e-8, 1.359e-9
-0.114, 1.071e-8, 1.466e-9
-0.115, 1.030e-8, 1.569e-9
-0.116, 1.068e-8, 1.676e-9
-0.117, 1.058e-8, 1.782e-9
-0.118, 1.040e-8, 1.886e-9
-0.119, 1.083e-8, 1.994e-9
-0.120, 1.038e-8, 2.098e-9
-0.121, 1.075e-8, 2.205e-9
-0.122, 1.066e-8, 2.312e-9
-0.123, 1.046e-8, 2.416e-9
-0.124, 1.095e-8, 2.526e-9
-0.125, 1.043e-8, 2.630e-9
-0.126, 1.081e-8, 2.738e-9
-0.127, 1.077e-8, 2.846e-9
-0.128, 1.056e-8, 2.951e-9
-0.129, 1.100e-8, 3.062e-9
-0.130, 1.054e-8, 3.167e-9
-0.131, 1.085e-8, 3.275e-9
-0.132, 1.087e-8, 3.384e-9
-0.133, 1.059e-8, 3.490e-9
-0.134, 1.105e-8, 3.600e-9
-0.135, 1.066e-8, 3.707e-9
-0.136, 1.090e-8, 3.816e-9
-0.137, 1.093e-8, 3.925e-9
-0.138, 1.065e-8, 4.032e-9
-0.139, 1.107e-8, 4.143e-9
-0.140, 1.072e-8, 4.250e-9
-0.141, 1.098e-8, 4.360e-9
-0.142, 1.095e-8, 4.469e-9
-0.143, 1.076e-8, 4.577e-9
-0.144, 1.113e-8, 4.688e-9
-0.145, 1.079e-8, 4.796e-9
-0.146, 1.102e-8, 4.906e-9
-0.147, 1.101e-8, 5.016e-9
-0.148, 1.083e-8, 5.124e-9
-0.149, 1.119e-8, 5.236e-9
-0.150, 1.080e-8, 5.344e-9
-0.151, 1.114e-8, 5.456e-9
-0.152, 1.105e-8, 5.566e-9
-0.153, 1.092e-8, 5.675e-9
-0.154, 1.133e-8, 5.789e-9
-0.155, 1.086e-8, 5.897e-9
-0.156, 1.125e-8, 6.010e-9
-0.157, 1.115e-8, 6.121e-9
-0.158, 1.095e-8, 6.231e-9
-0.159, 1.141e-8, 6.345e-9
-0.160, 1.100e-8, 6.455e-9
-0.161, 1.133e-8, 6.568e-9
-0.162, 1.127e-8, 6.681e-9
-0.163, 1.105e-8, 6.791e-9
-0.164, 1.156e-8, 6.907e-9
-0.165, 1.110e-8, 7.018e-9
-0.166, 1.144e-8, 7.132e-9
-0.167, 1.149e-8, 7.247e-9
-0.168, 1.121e-8, 7.359e-9
-0.169, 1.172e-8, 7.477e-9
-0.170, 1.131e-8, 7.590e-9
-0.171, 1.160e-8, 7.706e-9
-0.172, 1.168e-8, 7.823e-9
-0.173, 1.143e-8, 7.937e-9
-0.174, 1.191e-8, 8.056e-9
-0.175, 1.156e-8, 8.172e-9
-0.176, 1.182e-8, 8.290e-9
-0.177, 1.195e-8, 8.409e-9
-0.178, 1.172e-8, 8.526e-9
-0.179, 1.225e-8, 8.649e-9
-0.180, 1.192e-8, 8.768e-9
-0.181, 1.215e-8, 8.890e-9
-0.182, 1.228e-8, 9.012e-9
-0.183, 1.213e-8, 9.134e-9
-0.184, 1.257e-8, 9.260e-9
-0.185, 1.233e-8, 9.383e-9
-0.186, 1.263e-8, 9.509e-9
-0.187, 1.272e-8, 9.636e-9
-0.188, 1.265e-8, 9.763e-9
-0.189, 1.308e-8, 9.894e-9
-0.190, 1.285e-8, 1.002e-8
-0.191, 1.321e-8, 1.015e-8
-0.192, 1.331e-8, 1.029e-8
-0.193, 1.326e-8, 1.042e-8
-0.194, 1.374e-8, 1.056e-8
-0.195, 1.348e-8, 1.069e-8
-0.196, 1.398e-8, 1.083e-8
-0.197, 1.408e-8, 1.097e-8
-0.198, 1.404e-8, 1.111e-8
-0.199, 1.468e-8, 1.126e-8
-0.200, 1.439e-8, 1.140e-8
-0.201, 1.493e-8, 1.155e-8
-0.202, 1.508e-8, 1.170e-8
-0.203, 1.506e-8, 1.185e-8
-0.204, 1.580e-8, 1.201e-8
-0.205, 1.575e-8, 1.217e-8
-0.206, 1.614e-8, 1.233e-8
-0.207, 1.643e-8, 1.250e-8
-0.208, 1.641e-8, 1.266e-8
-0.209, 1.719e-8, 1.283e-8
-0.210, 1.701e-8, 1.300e-8
-0.211, 1.761e-8, 1.318e-8
-0.212, 1.807e-8, 1.336e-8
-0.213, 1.798e-8, 1.354e-8
-0.214, 1.888e-8, 1.373e-8
-0.215, 1.881e-8, 1.392e-8
-0.216, 1.936e-8, 1.411e-8
-0.217, 1.994e-8, 1.431e-8
-0.218, 2.001e-8, 1.451e-8
-0.219, 2.085e-8, 1.472e-8
-0.220, 2.095e-8, 1.493e-8
-0.221, 2.154e-8, 1.514e-8
-0.222, 2.209e-8, 1.536e-8
-0.223, 2.231e-8, 1.559e-8
-0.224, 2.320e-8, 1.582e-8
-0.225, 2.333e-8, 1.605e-8
-0.226, 2.392e-8, 1.629e-8
-0.227, 2.450e-8, 1.654e-8
-0.228, 2.483e-8, 1.678e-8
-0.229, 2.562e-8, 1.704e-8
-0.230, 2.590e-8, 1.730e-8
-0.231, 2.663e-8, 1.757e-8
-0.232, 2.709e-8, 1.784e-8
-0.233, 2.747e-8, 1.811e-8
-0.234, 2.838e-8, 1.839e-8
-0.235, 2.845e-8, 1.868e-8
-0.236, 2.926e-8, 1.897e-8
-0.237, 2.973e-8, 1.927e-8
-0.238, 2.999e-8, 1.957e-8
-0.239, 3.092e-8, 1.988e-8
-0.240, 3.090e-8, 2.019e-8
-0.241, 3.172e-8, 2.050e-8
-0.242, 3.205e-8, 2.082e-8
-0.243, 3.225e-8, 2.115e-8
-0.244, 3.316e-8, 2.148e-8
-0.245, 3.295e-8, 2.181e-8
-0.246, 3.360e-8, 2.214e-8
-0.247, 3.400e-8, 2.248e-8
-0.248, 3.388e-8, 2.282e-8
-0.249, 3.474e-8, 2.317e-8
-0.250, 3.451e-8, 2.352e-8
-0.251, 3.487e-8, 2.386e-8
-0.252, 3.521e-8, 2.422e-8
-0.253, 3.490e-8, 2.457e-8
-0.254, 3.560e-8, 2.492e-8
-0.255, 3.529e-8, 2.527e-8
-0.256, 3.557e-8, 2.563e-8
-0.257, 3.575e-8, 2.599e-8
-0.258, 3.526e-8, 2.634e-8
-0.259, 3.578e-8, 2.670e-8
-0.260, 3.543e-8, 2.705e-8
-0.261, 3.531e-8, 2.741e-8
-0.262, 3.547e-8, 2.776e-8
-0.263, 3.497e-8, 2.811e-8
-0.264, 3.518e-8, 2.846e-8
-0.265, 3.475e-8, 2.881e-8
-0.266, 3.462e-8, 2.916e-8
-0.267, 3.450e-8, 2.950e-8
-0.268, 3.404e-8, 2.984e-8
-0.269, 3.415e-8, 3.018e-8
-0.270, 3.353e-8, 3.052e-8
-0.271, 3.343e-8, 3.085e-8
-0.272, 3.314e-8, 3.118e-8
-0.273, 3.264e-8, 3.151e-8
-0.274, 3.264e-8, 3.184e-8
-0.275, 3.196e-8, 3.216e-8
-0.276, 3.193e-8, 3.248e-8
-0.277, 3.149e-8, 3.279e-8
-0.278, 3.094e-8, 3.310e-8
-0.279, 3.098e-8, 3.341e-8
-0.280, 3.020e-8, 3.371e-8
-0.281, 3.014e-8, 3.401e-8
-0.282, 2.981e-8, 3.431e-8
-0.283, 2.912e-8, 3.460e-8
-0.284, 2.929e-8, 3.490e-8
-0.285, 2.839e-8, 3.518e-8
-0.286, 2.826e-8, 3.546e-8
-0.287, 2.800e-8, 3.574e-8
-0.288, 2.725e-8, 3.601e-8
-0.289, 2.747e-8, 3.629e-8
-0.290, 2.663e-8, 3.656e-8
-0.291, 2.644e-8, 3.682e-8
-0.292, 2.631e-8, 3.708e-8
-0.293, 2.550e-8, 3.734e-8
-0.294, 2.569e-8, 3.759e-8
-0.295, 2.501e-8, 3.784e-8
-0.296, 2.478e-8, 3.809e-8
-0.297, 2.469e-8, 3.834e-8
-0.298, 2.397e-8, 3.858e-8
-0.299, 2.412e-8, 3.882e-8
-0.300, 2.354e-8, 3.906e-8
-0.301, 2.333e-8, 3.929e-8
-0.302, 2.323e-8, 3.952e-8
-0.303, 2.266e-8, 3.975e-8
-0.304, 2.275e-8, 3.998e-8
-0.305, 2.223e-8, 4.020e-8
-0.306, 2.206e-8, 4.042e-8
-0.307, 2.203e-8, 4.064e-8
-0.308, 2.148e-8, 4.085e-8
-0.309, 2.160e-8, 4.107e-8
-0.310, 2.107e-8, 4.128e-8
-0.311, 2.097e-8, 4.149e-8
-0.312, 2.086e-8, 4.170e-8
-0.313, 2.038e-8, 4.190e-8
-0.314, 2.059e-8, 4.211e-8
-0.315, 2.007e-8, 4.231e-8
-0.316, 2.006e-8, 4.251e-8
-0.317, 1.996e-8, 4.271e-8
-0.318, 1.944e-8, 4.290e-8
-0.319, 1.977e-8, 4.310e-8
-0.320, 1.925e-8, 4.329e-8
-0.321, 1.927e-8, 4.349e-8
-0.322, 1.919e-8, 4.368e-8
-0.323, 1.874e-8, 4.387e-8
-0.324, 1.907e-8, 4.406e-8
-0.325, 1.853e-8, 4.424e-8
-0.326, 1.861e-8, 4.443e-8
-0.327, 1.863e-8, 4.461e-8
-0.328, 1.812e-8, 4.480e-8
-0.329, 1.852e-8, 4.498e-8
-0.330, 1.800e-8, 4.516e-8
-0.331, 1.801e-8, 4.534e-8
-0.332, 1.814e-8, 4.552e-8
-0.333, 1.765e-8, 4.570e-8
-0.334, 1.803e-8, 4.588e-8
-0.335, 1.759e-8, 4.605e-8
-0.336, 1.759e-8, 4.623e-8
-0.337, 1.770e-8, 4.641e-8
-0.338, 1.720e-8, 4.658e-8
-0.339, 1.761e-8, 4.676e-8
-0.340, 1.726e-8, 4.693e-8
-0.341, 1.722e-8, 4.710e-8
-0.342, 1.734e-8, 4.727e-8
-0.343, 1.690e-8, 4.744e-8
-0.344, 1.723e-8, 4.762e-8
-0.345, 1.693e-8, 4.778e-8
-0.346, 1.693e-8, 4.795e-8
-0.347, 1.704e-8, 4.812e-8
-0.348, 1.665e-8, 4.829e-8
-0.349, 1.699e-8, 4.846e-8
-0.350, 1.663e-8, 4.863e-8
-0.351, 1.670e-8, 4.879e-8
-0.352, 1.680e-8, 4.896e-8
-0.353, 1.642e-8, 4.913e-8
-0.354, 1.677e-8, 4.929e-8
-0.355, 1.640e-8, 4.946e-8
-0.356, 1.651e-8, 4.962e-8
-0.357, 1.660e-8, 4.979e-8
-0.358, 1.624e-8, 4.995e-8
-0.359, 1.666e-8, 5.012e-8
-0.360, 1.622e-8, 5.028e-8
-0.361, 1.638e-8, 5.044e-8
-0.362, 1.646e-8, 5.061e-8
-0.363, 1.604e-8, 5.077e-8
-0.364, 1.653e-8, 5.093e-8
-0.365, 1.611e-8, 5.110e-8
-0.366, 1.619e-8, 5.126e-8
-0.367, 1.635e-8, 5.142e-8
-0.368, 1.592e-8, 5.158e-8
-0.369, 1.641e-8, 5.174e-8
-0.370, 1.602e-8, 5.190e-8
-0.371, 1.606e-8, 5.206e-8
-0.372, 1.629e-8, 5.223e-8
-0.373, 1.579e-8, 5.239e-8
-0.374, 1.627e-8, 5.255e-8
-0.375, 1.594e-8, 5.271e-8
-0.376, 1.595e-8, 5.287e-8
-0.377, 1.621e-8, 5.303e-8
-0.378, 1.578e-8, 5.319e-8
-0.379, 1.620e-8, 5.335e-8
-0.380, 1.591e-8, 5.351e-8
-0.381, 1.587e-8, 5.367e-8
-0.382, 1.610e-8, 5.383e-8
-0.383, 1.573e-8, 5.399e-8
-0.384, 1.616e-8, 5.415e-8
-0.385, 1.585e-8, 5.431e-8
-0.386, 1.586e-8, 5.446e-8
-0.387, 1.605e-8, 5.462e-8
-0.388, 1.571e-8, 5.478e-8
-0.389, 1.603e-8, 5.494e-8
-0.390, 1.579e-8, 5.510e-8
-0.391, 1.584e-8, 5.526e-8
-0.392, 1.603e-8, 5.542e-8
-0.393, 1.567e-8, 5.558e-8
-0.394, 1.604e-8, 5.574e-8
-0.395, 1.573e-8, 5.589e-8
-0.396, 1.583e-8, 5.605e-8
-0.397, 1.599e-8, 5.621e-8
-0.398, 1.562e-8, 5.637e-8
-0.399, 1.604e-8, 5.653e-8
-0.400, 8.072e-9, 5.661e-8
-0.399, -3.195e-9, 5.658e-8
-0.398, -4.794e-9, 5.653e-8
-0.397, -5.666e-9, 5.647e-8
-0.396, -5.538e-9, 5.642e-8
-0.395, -5.974e-9, 5.636e-8
-0.394, -6.062e-9, 5.630e-8
-0.393, -6.072e-9, 5.624e-8
-0.392, -6.529e-9, 5.617e-8
-0.391, -6.283e-9, 5.611e-8
-0.390, -6.676e-9, 5.604e-8
-0.389, -6.699e-9, 5.597e-8
-0.388, -6.655e-9, 5.591e-8
-0.387, -7.077e-9, 5.584e-8
-0.386, -6.786e-9, 5.577e-8
-0.385, -7.193e-9, 5.570e-8
-0.384, -7.225e-9, 5.562e-8
-0.383, -7.085e-9, 5.555e-8
-0.382, -7.563e-9, 5.548e-8
-0.381, -7.187e-9, 5.541e-8
-0.380, -7.576e-9, 5.533e-8
-0.379, -7.579e-9, 5.525e-8
-0.378, -7.420e-9, 5.518e-8
-0.377, -7.966e-9, 5.510e-8
-0.376, -7.534e-9, 5.503e-8
-0.375, -7.926e-9, 5.495e-8
-0.374, -7.941e-9, 5.487e-8
-0.373, -7.731e-9, 5.479e-8
-0.372, -8.308e-9, 5.471e-8
-0.371, -7.833e-9, 5.463e-8
-0.370, -8.202e-9, 5.455e-8
-0.369, -8.276e-9, 5.446e-8
-0.368, -8.039e-9, 5.438e-8
-0.367, -8.521e-9, 5.430e-8
-0.366, -8.166e-9, 5.422e-8
-0.365, -8.499e-9, 5.413e-8
-0.364, -8.586e-9, 5.404e-8
-0.363, -8.318e-9, 5.396e-8
-0.362, -8.815e-9, 5.387e-8
-0.361, -8.484e-9, 5.379e-8
-0.360, -8.760e-9, 5.370e-8
-0.359, -8.863e-9, 5.361e-8
-0.358, -8.673e-9, 5.353e-8
-0.357, -9.083e-9, 5.343e-8
-0.356, -8.771e-9, 5.335e-8
-0.355, -9.009e-9, 5.326e-8
-0.354, -9.105e-9, 5.317e-8
-0.353, -8.947e-9, 5.308e-8
-0.352, -9.372e-9, 5.298e-8
-0.351, -9.038e-9, 5.289e-8
-0.350, -9.344e-9, 5.280e-8
-0.349, -9.376e-9, 5.271e-8
-0.348, -9.247e-9, 5.261e-8
-0.347, -9.653e-9, 5.252e-8
-0.346, -9.319e-9, 5.242e-8
-0.345, -9.693e-9, 5.233e-8
-0.344, -9.682e-9, 5.223e-8
-0.343, -9.519e-9, 5.213e-8
-0.342, -1.001e-8, 5.203e-8
-0.341, -9.647e-9, 5.194e-8
-0.340, -1.005e-8, 5.184e-8
-0.339, -1.008e-8, 5.174e-8
-0.338, -9.892e-9, 5.164e-8
-0.337, -1.039e-8, 5.153e-8
-0.336, -1.000e-8, 5.143e-8
-0.335, -1.040e-8, 5.133e-8
-0.334, -1.047e-8, 5.122e-8
-0.333, -1.031e-8, 5.112e-8
-0.332, -1.089e-8, 5.101e-8
-0.331, -1.049e-8, 5.091e-8
-0.330, -1.084e-8, 5.080e-8
-0.329, -1.100e-8, 5.069e-8
-0.328, -1.074e-8, 5.058e-8
-0.327, -1.135e-8, 5.047e-8
-0.326, -1.106e-8, 5.036e-8
-0.325, -1.138e-8, 5.024e-8
-0.324, -1.157e-8, 5.013e-8
-0.323, -1.137e-8, 5.001e-8
-0.322, -1.194e-8, 4.990e-8
-0.321, -1.173e-8, 4.978e-8
-0.320, -1.206e-8, 4.966e-8
-0.319, -1.225e-8, 4.953e-8
-0.318, -1.215e-8, 4.941e-8
-0.317, -1.267e-8, 4.929e-8
-0.316, -1.253e-8, 4.916e-8
-0.315, -1.288e-8, 4.903e-8
-0.314, -1.319e-8, 4.890e-8
-0.313, -1.314e-8, 4.877e-8
-0.312, -1.369e-8, 4.863e-8
-0.311, -1.355e-8, 4.850e-8
-0.310, -1.400e-8, 4.836e-8
-0.309, -1.425e-8, 4.821e-8
-0.308, -1.425e-8, 4.807e-8
-0.307, -1.497e-8, 4.792e-8
-0.306, -1.480e-8, 4.777e-8
-0.305, -1.531e-8, 4.762e-8
-0.304, -1.556e-8, 4.747e-8
-0.303, -1.567e-8, 4.731e-8
-0.302, -1.633e-8, 4.715e-8
-0.301, -1.626e-8, 4.698e-8
-0.300, -1.690e-8, 4.681e-8
-0.299, -1.717e-8, 4.664e-8
-0.298, -1.728e-8, 4.647e-8
-0.297, -1.812e-8, 4.629e-8
-0.296, -1.809e-8, 4.611e-8
-0.295, -1.877e-8, 4.592e-8
-0.294, -1.922e-8, 4.573e-8
-0.293, -1.930e-8, 4.553e-8
-0.292, -2.027e-8, 4.533e-8
-0.291, -2.022e-8, 4.513e-8
-0.290, -2.095e-8, 4.492e-8
-0.289, -2.153e-8, 4.470e-8
-0.288, -2.167e-8, 4.449e-8
-0.287, -2.265e-8, 4.426e-8
-0.286, -2.271e-8, 4.403e-8
-0.285, -2.344e-8, 4.380e-8
-0.284, -2.415e-8, 4.356e-8
-0.283, -2.425e-8, 4.332e-8
-0.282, -2.533e-8, 4.306e-8
-0.281, -2.555e-8, 4.281e-8
-0.280, -2.618e-8, 4.255e-8
-0.279, -2.688e-8, 4.228e-8
-0.278, -2.713e-8, 4.201e-8
-0.277, -2.807e-8, 4.172e-8
-0.276, -2.840e-8, 4.144e-8
-0.275, -2.907e-8, 4.115e-8
-0.274, -2.968e-8, 4.085e-8
-0.273, -3.005e-8, 4.055e-8
-0.272, -3.089e-8, 4.024e-8
-0.271, -3.116e-8, 3.993e-8
-0.270, -3.193e-8, 3.961e-8
-0.269, -3.252e-8, 3.929e-8
-0.268, -3.281e-8, 3.896e-8
-0.267, -3.363e-8, 3.862e-8
-0.266, -3.375e-8, 3.829e-8
-0.265, -3.462e-8, 3.794e-8
-0.264, -3.496e-8, 3.759e-8
-0.263, -3.521e-8, 3.724e-8
-0.262, -3.603e-8, 3.688e-8
-0.261, -3.594e-8, 3.652e-8
-0.260, -3.668e-8, 3.615e-8
-0.259, -3.688e-8, 3.578e-8
-0.258, -3.697e-8, 3.541e-8
-0.257, -3.771e-8, 3.504e-8
-0.256, -3.752e-8, 3.466e-8
-0.255, -3.797e-8, 3.428e-8
-0.254, -3.817e-8, 3.390e-8
-0.253, -3.791e-8, 3.352e-8
-0.252, -3.867e-8, 3.313e-8
-0.251, -3.819e-8, 3.275e-8
-0.250, -3.848e-8, 3.237e-8
-0.249, -3.865e-8, 3.198e-8
-0.248, -3.810e-8, 3.160e-8
-0.247, -3.860e-8, 3.121e-8
-0.246, -3.805e-8, 3.083e-8
-0.245, -3.805e-8, 3.045e-8
-0.244, -3.809e-8, 3.007e-8
-0.243, -3.742e-8, 2.970e-8
-0.242, -3.766e-8, 2.932e-8
-0.241, -3.711e-8, 2.895e-8
-0.240, -3.680e-8, 2.858e-8
-0.239, -3.669e-8, 2.821e-8
-0.238, -3.608e-8, 2.785e-8
-0.237, -3.605e-8, 2.749e-8
-0.236, -3.537e-8, 2.714e-8
-0.235, -3.497e-8, 2.679e-8
-0.234, -3.473e-8, 2.644e-8
-0.233, -3.394e-8, 2.610e-8
-0.232, -3.381e-8, 2.577e-8
-0.231, -3.307e-8, 2.543e-8
-0.230, -3.273e-8, 2.511e-8
-0.229, -3.223e-8, 2.478e-8
-0.228, -3.147e-8, 2.447e-8
-0.227, -3.130e-8, 2.416e-8
-0.226, -3.044e-8, 2.385e-8
-0.225, -3.014e-8, 2.355e-8
-0.224, -2.970e-8, 2.325e-8
-0.223, -2.886e-8, 2.297e-8
-0.222, -2.877e-8, 2.268e-8
-0.221, -2.787e-8, 2.240e-8
-0.220, -2.764e-8, 2.212e-8
-0.219, -2.719e-8, 2.185e-8
-0.218, -2.641e-8, 2.159e-8
-0.217, -2.644e-8, 2.132e-8
-0.216, -2.549e-8, 2.107e-8
-0.215, -2.528e-8, 2.081e-8
-0.214, -2.495e-8, 2.057e-8
-0.213, -2.416e-8, 2.032e-8
-0.212, -2.425e-8, 2.008e-8
-0.211, -2.345e-8, 1.985e-8
-0.210, -2.320e-8, 1.961e-8
-0.209, -2.300e-8, 1.938e-8
-0.208, -2.220e-8, 1.916e-8
-0.207, -2.234e-8, 1.894e-8
-0.206, -2.166e-8, 1.872e-8
-0.205, -2.156e-8, 1.851e-8
-0.204, -2.139e-8, 1.829e-8
-0.203, -2.056e-8, 1.809e-8
-0.202, -2.072e-8, 1.788e-8
-0.201, -2.014e-8, 1.768e-8
-0.200, -1.991e-8, 1.748e-8
-0.199, -1.986e-8, 1.728e-8
-0.198, -1.921e-8, 1.709e-8
-0.197, -1.937e-8, 1.690e-8
-0.196, -1.890e-8, 1.671e-8
-0.195, -1.870e-8, 1.652e-8
-0.194, -1.868e-8, 1.633e-8
-0.193, -1.809e-8, 1.615e-8
-0.192, -1.834e-8, 1.597e-8
-0.191, -1.780e-8, 1.579e-8
-0.190, -1.770e-8, 1.561e-8
-0.189, -1.771e-8, 1.544e-8
-0.188, -1.720e-8, 1.526e-8
-0.187, -1.740e-8, 1.509e-8
-0.186, -1.696e-8, 1.492e-8
-0.185, -1.699e-8, 1.475e-8
-0.184, -1.690e-8, 1.458e-8
-0.183, -1.645e-8, 1.442e-8
-0.182, -1.674e-8, 1.425e-8
-0.181, -1.629e-8, 1.409e-8
-0.180, -1.630e-8, 1.392e-8
-0.179, -1.633e-8, 1.376e-8
-0.178, -1.586e-8, 1.360e-8
-0.177, -1.625e-8, 1.344e-8
-0.176, -1.574e-8, 1.328e-8
-0.175, -1.577e-8, 1.312e-8
-0.174, -1.590e-8, 1.297e-8
-0.173, -1.540e-8, 1.281e-8
-0.172, -1.580e-8, 1.265e-8
-0.171, -1.532e-8, 1.250e-8
-0.170, -1.536e-8, 1.235e-8
-0.169, -1.551e-8, 1.219e-8
-0.168, -1.499e-8, 1.204e-8
-0.167, -1.542e-8, 1.189e-8
-0.166, -1.505e-8, 1.174e-8
-0.165, -1.501e-8, 1.159e-8
-0.164, -1.523e-8, 1.143e-8
-0.163, -1.471e-8, 1.129e-8
-0.162, -1.513e-8, 1.114e-8
-0.161, -1.478e-8, 1.099e-8
-0.160, -1.480e-8, 1.084e-8
-0.159, -1.496e-8, 1.069e-8
-0.158, -1.450e-8, 1.055e-8
-0.157, -1.488e-8, 1.040e-8
-0.156, -1.461e-8, 1.025e-8
-0.155, -1.457e-8, 1.010e-8
-0.154, -1.476e-8, 9.957e-9
-0.153, -1.439e-8, 9.813e-9
-0.152, -1.471e-8, 9.666e-9
-0.151, -1.442e-8, 9.522e-9
-0.150, -1.443e-8, 9.378e-9
-0.149, -1.459e-8, 9.232e-9
-0.148, -1.423e-8, 9.090e-9
-0.147, -1.459e-8, 8.944e-9
-0.146, -1.427e-8, 8.801e-9
-0.145, -1.435e-8, 8.658e-9
-0.144, -1.445e-8, 8.513e-9
-0.143, -1.408e-8, 8.372e-9
-0.142, -1.451e-8, 8.227e-9
-0.141, -1.416e-8, 8.086e-9
-0.140, -1.424e-8, 7.943e-9
-0.139, -1.434e-8, 7.800e-9
-0.138, -1.395e-8, 7.660e-9
-0.137, -1.440e-8, 7.516e-9
-0.136, -1.405e-8, 7.376e-9
-0.135, -1.412e-8, 7.235e-9
-0.134, -1.431e-8, 7.092e-9
-0.133, -1.385e-8, 6.953e-9
-0.132, -1.431e-8, 6.810e-9
-0.131, -1.397e-8, 6.670e-9
-0.130, -1.399e-8, 6.530e-9
-0.129, -1.426e-8, 6.388e-9
-0.128, -1.380e-8, 6.250e-9
-0.127, -1.423e-8, 6.107e-9
-0.126, -1.391e-8, 5.968e-9
-0.125, -1.393e-8, 5.829e-9
-0.124, -1.415e-8, 5.688e-9
-0.123, -1.368e-8, 5.551e-9
-0.122, -1.415e-8, 5.409e-9
-0.121, -1.389e-8, 5.271e-9
-0.120, -1.381e-8, 5.132e-9
-0.119, -1.407e-8, 4.992e-9
-0.118, -1.364e-8, 4.855e-9
-0.117, -1.405e-8, 4.715e-9
-0.116, -1.378e-8, 4.577e-9
-0.115, -1.375e-8, 4.440e-9
-0.114, -1.397e-8, 4.300e-9
-0.113, -1.362e-8, 4.164e-9
-0.112, -1.393e-8, 4.024e-9
-0.111, -1.373e-8, 3.887e-9
-0.110, -1.373e-8, 3.750e-9
-0.109, -1.392e-8, 3.611e-9
-0.108, -1.355e-8, 3.475e-9
-0.107, -1.388e-8, 3.336e-9
-0.106, -1.365e-8, 3.200e-9
-0.105, -1.369e-8, 3.063e-9
-0.104, -1.386e-8, 2.924e-9
-0.103, -1.350e-8, 2.789e-9
-0.102, -1.390e-8, 2.650e-9
-0.101, -1.356e-8, 2.515e-9
