# Supplementary material for: Data-Driven Electrochemistry Reveals the Impact of Hydrophobicity on Aptamer Cross-Reactivity
Source: ACS Meas Sci Au. 2026 May 20;6(3):752–64. doi: 10.1021/acsmeasuresciau.6c00040 (PMC13281204; doi:10.1021/acsmeasuresciau.6c00040)
Supplement: Supplementary file 1 [file tg6c00040_si_001.zip › data/interferent study/logP validation/Trials_1_2_3/CV_100_mVs_progesterone2_2.txt]

Nov. 4, 2025   17:02:32
Cyclic Voltammetry
File: c:\users\minteerlab\desktop\hardpotato\110425\cv_100_mvs_progesterone2_2.bin
Data Source:  Experiment
Instrument Model:  CHI660E
Ref. Electrode: 
Header: CV
Note: 

Init E (V) = -0.1
High E (V) = -0.1
Low E (V) = -0.4
Final E (V) = -0.1
Init P/N = N
Scan Rate (V/s) = 0.1
Segment = 3
Sample Interval (V) = 0.001
Quiet Time (sec) = 2
Sensitivity (A/V) = 1e-6

Potential/V, Current/A, Charge/C

-0.100, 3.168e-9, 3.168e-11
-0.101, 9.089e-9, 1.226e-10
-0.102, 1.010e-8, 2.236e-10
-0.103, 9.989e-9, 3.235e-10
-0.104, 1.044e-8, 4.279e-10
-0.105, 1.013e-8, 5.292e-10
-0.106, 1.034e-8, 6.325e-10
-0.107, 1.040e-8, 7.366e-10
-0.108, 1.020e-8, 8.386e-10
-0.109, 1.062e-8, 9.448e-10
-0.110, 1.025e-8, 1.047e-9
-0.111, 1.050e-8, 1.152e-9
-0.112, 1.055e-8, 1.258e-9
-0.113, 1.029e-8, 1.361e-9
-0.114, 1.073e-8, 1.468e-9
-0.115, 1.036e-8, 1.572e-9
-0.116, 1.064e-8, 1.678e-9
-0.117, 1.062e-8, 1.784e-9
-0.118, 1.036e-8, 1.888e-9
-0.119, 1.084e-8, 1.996e-9
-0.120, 1.041e-8, 2.100e-9
-0.121, 1.071e-8, 2.207e-9
-0.122, 1.071e-8, 2.315e-9
-0.123, 1.046e-8, 2.419e-9
-0.124, 1.093e-8, 2.529e-9
-0.125, 1.047e-8, 2.633e-9
-0.126, 1.075e-8, 2.741e-9
-0.127, 1.079e-8, 2.849e-9
-0.128, 1.053e-8, 2.954e-9
-0.129, 1.102e-8, 3.064e-9
-0.130, 1.057e-8, 3.170e-9
-0.131, 1.083e-8, 3.278e-9
-0.132, 1.088e-8, 3.387e-9
-0.133, 1.055e-8, 3.493e-9
-0.134, 1.106e-8, 3.603e-9
-0.135, 1.064e-8, 3.710e-9
-0.136, 1.087e-8, 3.818e-9
-0.137, 1.095e-8, 3.928e-9
-0.138, 1.062e-8, 4.034e-9
-0.139, 1.107e-8, 4.145e-9
-0.140, 1.073e-8, 4.252e-9
-0.141, 1.092e-8, 4.361e-9
-0.142, 1.095e-8, 4.471e-9
-0.143, 1.076e-8, 4.578e-9
-0.144, 1.112e-8, 4.689e-9
-0.145, 1.078e-8, 4.797e-9
-0.146, 1.097e-8, 4.907e-9
-0.147, 1.103e-8, 5.017e-9
-0.148, 1.081e-8, 5.125e-9
-0.149, 1.117e-8, 5.237e-9
-0.150, 1.082e-8, 5.345e-9
-0.151, 1.110e-8, 5.456e-9
-0.152, 1.104e-8, 5.567e-9
-0.153, 1.088e-8, 5.675e-9
-0.154, 1.132e-8, 5.788e-9
-0.155, 1.085e-8, 5.897e-9
-0.156, 1.121e-8, 6.009e-9
-0.157, 1.113e-8, 6.120e-9
-0.158, 1.094e-8, 6.230e-9
-0.159, 1.138e-8, 6.344e-9
-0.160, 1.096e-8, 6.453e-9
-0.161, 1.130e-8, 6.566e-9
-0.162, 1.125e-8, 6.679e-9
-0.163, 1.102e-8, 6.789e-9
-0.164, 1.154e-8, 6.904e-9
-0.165, 1.106e-8, 7.015e-9
-0.166, 1.140e-8, 7.129e-9
-0.167, 1.140e-8, 7.243e-9
-0.168, 1.115e-8, 7.354e-9
-0.169, 1.171e-8, 7.472e-9
-0.170, 1.121e-8, 7.584e-9
-0.171, 1.156e-8, 7.699e-9
-0.172, 1.162e-8, 7.815e-9
-0.173, 1.136e-8, 7.929e-9
-0.174, 1.187e-8, 8.048e-9
-0.175, 1.147e-8, 8.162e-9
-0.176, 1.177e-8, 8.280e-9
-0.177, 1.185e-8, 8.399e-9
-0.178, 1.161e-8, 8.515e-9
-0.179, 1.214e-8, 8.636e-9
-0.180, 1.180e-8, 8.754e-9
-0.181, 1.208e-8, 8.875e-9
-0.182, 1.214e-8, 8.996e-9
-0.183, 1.202e-8, 9.117e-9
-0.184, 1.243e-8, 9.241e-9
-0.185, 1.217e-8, 9.363e-9
-0.186, 1.248e-8, 9.487e-9
-0.187, 1.254e-8, 9.613e-9
-0.188, 1.246e-8, 9.737e-9
-0.189, 1.290e-8, 9.866e-9
-0.190, 1.263e-8, 9.993e-9
-0.191, 1.301e-8, 1.012e-8
-0.192, 1.307e-8, 1.025e-8
-0.193, 1.305e-8, 1.038e-8
-0.194, 1.349e-8, 1.052e-8
-0.195, 1.323e-8, 1.065e-8
-0.196, 1.371e-8, 1.079e-8
-0.197, 1.371e-8, 1.093e-8
-0.198, 1.373e-8, 1.106e-8
-0.199, 1.433e-8, 1.121e-8
-0.200, 1.400e-8, 1.135e-8
-0.201, 1.458e-8, 1.149e-8
-0.202, 1.464e-8, 1.164e-8
-0.203, 1.463e-8, 1.178e-8
-0.204, 1.532e-8, 1.194e-8
-0.205, 1.520e-8, 1.209e-8
-0.206, 1.567e-8, 1.225e-8
-0.207, 1.583e-8, 1.240e-8
-0.208, 1.581e-8, 1.256e-8
-0.209, 1.656e-8, 1.273e-8
-0.210, 1.630e-8, 1.289e-8
-0.211, 1.696e-8, 1.306e-8
-0.212, 1.722e-8, 1.323e-8
-0.213, 1.724e-8, 1.341e-8
-0.214, 1.804e-8, 1.359e-8
-0.215, 1.793e-8, 1.377e-8
-0.216, 1.856e-8, 1.395e-8
-0.217, 1.891e-8, 1.414e-8
-0.218, 1.900e-8, 1.433e-8
-0.219, 1.981e-8, 1.453e-8
-0.220, 1.978e-8, 1.473e-8
-0.221, 2.045e-8, 1.493e-8
-0.222, 2.080e-8, 1.514e-8
-0.223, 2.102e-8, 1.535e-8
-0.224, 2.180e-8, 1.557e-8
-0.225, 2.189e-8, 1.579e-8
-0.226, 2.261e-8, 1.601e-8
-0.227, 2.290e-8, 1.624e-8
-0.228, 2.324e-8, 1.647e-8
-0.229, 2.398e-8, 1.671e-8
-0.230, 2.410e-8, 1.695e-8
-0.231, 2.493e-8, 1.720e-8
-0.232, 2.511e-8, 1.745e-8
-0.233, 2.551e-8, 1.771e-8
-0.234, 2.626e-8, 1.797e-8
-0.235, 2.626e-8, 1.823e-8
-0.236, 2.713e-8, 1.851e-8
-0.237, 2.738e-8, 1.878e-8
-0.238, 2.766e-8, 1.906e-8
-0.239, 2.847e-8, 1.934e-8
-0.240, 2.831e-8, 1.962e-8
-0.241, 2.918e-8, 1.992e-8
-0.242, 2.926e-8, 2.021e-8
-0.243, 2.953e-8, 2.050e-8
-0.244, 3.030e-8, 2.081e-8
-0.245, 3.000e-8, 2.111e-8
-0.246, 3.078e-8, 2.141e-8
-0.247, 3.090e-8, 2.172e-8
-0.248, 3.088e-8, 2.203e-8
-0.249, 3.163e-8, 2.235e-8
-0.250, 3.125e-8, 2.266e-8
-0.251, 3.175e-8, 2.298e-8
-0.252, 3.187e-8, 2.330e-8
-0.253, 3.168e-8, 2.361e-8
-0.254, 3.219e-8, 2.394e-8
-0.255, 3.178e-8, 2.425e-8
-0.256, 3.227e-8, 2.458e-8
-0.257, 3.217e-8, 2.490e-8
-0.258, 3.190e-8, 2.522e-8
-0.259, 3.226e-8, 2.554e-8
-0.260, 3.178e-8, 2.586e-8
-0.261, 3.192e-8, 2.618e-8
-0.262, 3.185e-8, 2.650e-8
-0.263, 3.154e-8, 2.681e-8
-0.264, 3.168e-8, 2.713e-8
-0.265, 3.117e-8, 2.744e-8
-0.266, 3.128e-8, 2.775e-8
-0.267, 3.089e-8, 2.806e-8
-0.268, 3.066e-8, 2.837e-8
-0.269, 3.067e-8, 2.867e-8
-0.270, 3.004e-8, 2.897e-8
-0.271, 3.017e-8, 2.928e-8
-0.272, 2.970e-8, 2.957e-8
-0.273, 2.940e-8, 2.987e-8
-0.274, 2.934e-8, 3.016e-8
-0.275, 2.867e-8, 3.045e-8
-0.276, 2.885e-8, 3.074e-8
-0.277, 2.821e-8, 3.102e-8
-0.278, 2.787e-8, 3.130e-8
-0.279, 2.787e-8, 3.158e-8
-0.280, 2.707e-8, 3.185e-8
-0.281, 2.729e-8, 3.212e-8
-0.282, 2.672e-8, 3.239e-8
-0.283, 2.631e-8, 3.265e-8
-0.284, 2.637e-8, 3.291e-8
-0.285, 2.553e-8, 3.317e-8
-0.286, 2.564e-8, 3.342e-8
-0.287, 2.517e-8, 3.368e-8
-0.288, 2.476e-8, 3.392e-8
-0.289, 2.487e-8, 3.417e-8
-0.290, 2.401e-8, 3.441e-8
-0.291, 2.414e-8, 3.465e-8
-0.292, 2.376e-8, 3.489e-8
-0.293, 2.327e-8, 3.512e-8
-0.294, 2.341e-8, 3.536e-8
-0.295, 2.272e-8, 3.559e-8
-0.296, 2.277e-8, 3.581e-8
-0.297, 2.239e-8, 3.604e-8
-0.298, 2.201e-8, 3.626e-8
-0.299, 2.211e-8, 3.648e-8
-0.300, 2.145e-8, 3.669e-8
-0.301, 2.155e-8, 3.691e-8
-0.302, 2.116e-8, 3.712e-8
-0.303, 2.087e-8, 3.733e-8
-0.304, 2.090e-8, 3.754e-8
-0.305, 2.036e-8, 3.774e-8
-0.306, 2.048e-8, 3.795e-8
-0.307, 2.016e-8, 3.815e-8
-0.308, 1.990e-8, 3.835e-8
-0.309, 1.996e-8, 3.855e-8
-0.310, 1.939e-8, 3.874e-8
-0.311, 1.958e-8, 3.894e-8
-0.312, 1.915e-8, 3.913e-8
-0.313, 1.903e-8, 3.932e-8
-0.314, 1.911e-8, 3.951e-8
-0.315, 1.853e-8, 3.969e-8
-0.316, 1.884e-8, 3.988e-8
-0.317, 1.840e-8, 4.007e-8
-0.318, 1.826e-8, 4.025e-8
-0.319, 1.845e-8, 4.043e-8
-0.320, 1.788e-8, 4.061e-8
-0.321, 1.819e-8, 4.079e-8
-0.322, 1.782e-8, 4.097e-8
-0.323, 1.763e-8, 4.115e-8
-0.324, 1.791e-8, 4.133e-8
-0.325, 1.728e-8, 4.150e-8
-0.326, 1.765e-8, 4.168e-8
-0.327, 1.735e-8, 4.185e-8
-0.328, 1.715e-8, 4.202e-8
-0.329, 1.742e-8, 4.220e-8
-0.330, 1.684e-8, 4.237e-8
-0.331, 1.718e-8, 4.254e-8
-0.332, 1.694e-8, 4.271e-8
-0.333, 1.676e-8, 4.287e-8
-0.334, 1.702e-8, 4.304e-8
-0.335, 1.652e-8, 4.321e-8
-0.336, 1.683e-8, 4.338e-8
-0.337, 1.659e-8, 4.354e-8
-0.338, 1.643e-8, 4.371e-8
-0.339, 1.671e-8, 4.387e-8
-0.340, 1.625e-8, 4.404e-8
-0.341, 1.651e-8, 4.420e-8
-0.342, 1.631e-8, 4.437e-8
-0.343, 1.619e-8, 4.453e-8
-0.344, 1.642e-8, 4.469e-8
-0.345, 1.602e-8, 4.485e-8
-0.346, 1.631e-8, 4.501e-8
-0.347, 1.603e-8, 4.518e-8
-0.348, 1.603e-8, 4.534e-8
-0.349, 1.619e-8, 4.550e-8
-0.350, 1.578e-8, 4.566e-8
-0.351, 1.616e-8, 4.582e-8
-0.352, 1.587e-8, 4.598e-8
-0.353, 1.587e-8, 4.613e-8
-0.354, 1.606e-8, 4.629e-8
-0.355, 1.559e-8, 4.645e-8
-0.356, 1.604e-8, 4.661e-8
-0.357, 1.572e-8, 4.677e-8
-0.358, 1.572e-8, 4.693e-8
-0.359, 1.599e-8, 4.709e-8
-0.360, 1.548e-8, 4.724e-8
-0.361, 1.591e-8, 4.740e-8
-0.362, 1.559e-8, 4.756e-8
-0.363, 1.557e-8, 4.771e-8
-0.364, 1.588e-8, 4.787e-8
-0.365, 1.539e-8, 4.802e-8
-0.366, 1.582e-8, 4.818e-8
-0.367, 1.555e-8, 4.834e-8
-0.368, 1.546e-8, 4.849e-8
-0.369, 1.580e-8, 4.865e-8
-0.370, 1.528e-8, 4.880e-8
-0.371, 1.571e-8, 4.896e-8
-0.372, 1.549e-8, 4.911e-8
-0.373, 1.541e-8, 4.927e-8
-0.374, 1.569e-8, 4.943e-8
-0.375, 1.526e-8, 4.958e-8
-0.376, 1.565e-8, 4.973e-8
-0.377, 1.543e-8, 4.989e-8
-0.378, 1.538e-8, 5.004e-8
-0.379, 1.563e-8, 5.020e-8
-0.380, 1.527e-8, 5.035e-8
-0.381, 1.558e-8, 5.051e-8
-0.382, 1.536e-8, 5.066e-8
-0.383, 1.537e-8, 5.081e-8
-0.384, 1.563e-8, 5.097e-8
-0.385, 1.523e-8, 5.112e-8
-0.386, 1.560e-8, 5.128e-8
-0.387, 1.531e-8, 5.143e-8
-0.388, 1.538e-8, 5.159e-8
-0.389, 1.553e-8, 5.174e-8
-0.390, 1.517e-8, 5.189e-8
-0.391, 1.560e-8, 5.205e-8
-0.392, 1.527e-8, 5.220e-8
-0.393, 1.537e-8, 5.236e-8
-0.394, 1.555e-8, 5.251e-8
-0.395, 1.512e-8, 5.266e-8
-0.396, 1.562e-8, 5.282e-8
-0.397, 1.526e-8, 5.297e-8
-0.398, 1.532e-8, 5.312e-8
-0.399, 1.557e-8, 5.328e-8
-0.400, 7.407e-9, 5.335e-8
-0.399, -3.539e-9, 5.332e-8
-0.398, -5.661e-9, 5.326e-8
-0.397, -6.053e-9, 5.320e-8
-0.396, -6.111e-9, 5.314e-8
-0.395, -6.659e-9, 5.307e-8
-0.394, -6.407e-9, 5.301e-8
-0.393, -6.875e-9, 5.294e-8
-0.392, -6.874e-9, 5.287e-8
-0.391, -6.825e-9, 5.280e-8
-0.390, -7.354e-9, 5.273e-8
-0.389, -6.984e-9, 5.266e-8
-0.388, -7.428e-9, 5.259e-8
-0.387, -7.420e-9, 5.251e-8
-0.386, -7.314e-9, 5.244e-8
-0.385, -7.842e-9, 5.236e-8
-0.384, -7.451e-9, 5.229e-8
-0.383, -7.861e-9, 5.221e-8
-0.382, -7.847e-9, 5.213e-8
-0.381, -7.669e-9, 5.205e-8
-0.380, -8.211e-9, 5.197e-8
-0.379, -7.765e-9, 5.189e-8
-0.378, -8.163e-9, 5.181e-8
-0.377, -8.215e-9, 5.173e-8
-0.376, -8.002e-9, 5.165e-8
-0.375, -8.516e-9, 5.156e-8
-0.374, -8.145e-9, 5.148e-8
-0.373, -8.480e-9, 5.140e-8
-0.372, -8.520e-9, 5.131e-8
-0.371, -8.350e-9, 5.123e-8
-0.370, -8.784e-9, 5.114e-8
-0.369, -8.426e-9, 5.106e-8
-0.368, -8.733e-9, 5.097e-8
-0.367, -8.768e-9, 5.088e-8
-0.366, -8.612e-9, 5.080e-8
-0.365, -9.043e-9, 5.071e-8
-0.364, -8.714e-9, 5.062e-8
-0.363, -9.008e-9, 5.053e-8
-0.362, -8.988e-9, 5.044e-8
-0.361, -8.883e-9, 5.035e-8
-0.360, -9.281e-9, 5.026e-8
-0.359, -8.956e-9, 5.017e-8
-0.358, -9.331e-9, 5.007e-8
-0.357, -9.239e-9, 4.998e-8
-0.356, -9.173e-9, 4.989e-8
-0.355, -9.527e-9, 4.979e-8
-0.354, -9.167e-9, 4.970e-8
-0.353, -9.579e-9, 4.961e-8
-0.352, -9.499e-9, 4.951e-8
-0.351, -9.409e-9, 4.942e-8
-0.350, -9.837e-9, 4.932e-8
-0.349, -9.394e-9, 4.923e-8
-0.348, -9.866e-9, 4.913e-8
-0.347, -9.754e-9, 4.903e-8
-0.346, -9.652e-9, 4.893e-8
-0.345, -1.015e-8, 4.883e-8
-0.344, -9.670e-9, 4.873e-8
-0.343, -1.012e-8, 4.863e-8
-0.342, -1.006e-8, 4.853e-8
-0.341, -9.919e-9, 4.843e-8
-0.340, -1.044e-8, 4.833e-8
-0.339, -1.000e-8, 4.823e-8
-0.338, -1.039e-8, 4.813e-8
-0.337, -1.044e-8, 4.802e-8
-0.336, -1.026e-8, 4.792e-8
-0.335, -1.075e-8, 4.781e-8
-0.334, -1.037e-8, 4.771e-8
-0.333, -1.078e-8, 4.760e-8
-0.332, -1.080e-8, 4.749e-8
-0.331, -1.065e-8, 4.738e-8
-0.330, -1.109e-8, 4.727e-8
-0.329, -1.079e-8, 4.717e-8
-0.328, -1.118e-8, 4.705e-8
-0.327, -1.119e-8, 4.694e-8
-0.326, -1.115e-8, 4.683e-8
-0.325, -1.156e-8, 4.671e-8
-0.324, -1.128e-8, 4.660e-8
-0.323, -1.165e-8, 4.649e-8
-0.322, -1.169e-8, 4.637e-8
-0.321, -1.171e-8, 4.625e-8
-0.320, -1.216e-8, 4.613e-8
-0.319, -1.184e-8, 4.601e-8
-0.318, -1.233e-8, 4.589e-8
-0.317, -1.231e-8, 4.577e-8
-0.316, -1.240e-8, 4.564e-8
-0.315, -1.286e-8, 4.551e-8
-0.314, -1.258e-8, 4.539e-8
-0.313, -1.317e-8, 4.526e-8
-0.312, -1.313e-8, 4.512e-8
-0.311, -1.323e-8, 4.499e-8
-0.310, -1.378e-8, 4.485e-8
-0.309, -1.350e-8, 4.472e-8
-0.308, -1.413e-8, 4.458e-8
-0.307, -1.419e-8, 4.444e-8
-0.306, -1.425e-8, 4.429e-8
-0.305, -1.491e-8, 4.414e-8
-0.304, -1.458e-8, 4.400e-8
-0.303, -1.528e-8, 4.385e-8
-0.302, -1.537e-8, 4.369e-8
-0.301, -1.552e-8, 4.354e-8
-0.300, -1.620e-8, 4.337e-8
-0.299, -1.593e-8, 4.322e-8
-0.298, -1.661e-8, 4.305e-8
-0.297, -1.685e-8, 4.288e-8
-0.296, -1.699e-8, 4.271e-8
-0.295, -1.776e-8, 4.253e-8
-0.294, -1.764e-8, 4.236e-8
-0.293, -1.830e-8, 4.217e-8
-0.292, -1.861e-8, 4.199e-8
-0.291, -1.878e-8, 4.180e-8
-0.290, -1.956e-8, 4.160e-8
-0.289, -1.960e-8, 4.141e-8
-0.288, -2.030e-8, 4.121e-8
-0.287, -2.060e-8, 4.100e-8
-0.286, -2.091e-8, 4.079e-8
-0.285, -2.167e-8, 4.057e-8
-0.284, -2.174e-8, 4.036e-8
-0.283, -2.248e-8, 4.013e-8
-0.282, -2.290e-8, 3.990e-8
-0.281, -2.329e-8, 3.967e-8
-0.280, -2.397e-8, 3.943e-8
-0.279, -2.410e-8, 3.919e-8
-0.278, -2.497e-8, 3.894e-8
-0.277, -2.520e-8, 3.869e-8
-0.276, -2.576e-8, 3.843e-8
-0.275, -2.645e-8, 3.817e-8
-0.274, -2.653e-8, 3.790e-8
-0.273, -2.742e-8, 3.763e-8
-0.272, -2.764e-8, 3.735e-8
-0.271, -2.810e-8, 3.707e-8
-0.270, -2.891e-8, 3.678e-8
-0.269, -2.894e-8, 3.649e-8
-0.268, -2.990e-8, 3.619e-8
-0.267, -2.999e-8, 3.589e-8
-0.266, -3.037e-8, 3.559e-8
-0.265, -3.121e-8, 3.527e-8
-0.264, -3.102e-8, 3.496e-8
-0.263, -3.197e-8, 3.465e-8
-0.262, -3.218e-8, 3.432e-8
-0.261, -3.230e-8, 3.400e-8
-0.260, -3.313e-8, 3.367e-8
-0.259, -3.283e-8, 3.334e-8
-0.258, -3.357e-8, 3.300e-8
-0.257, -3.370e-8, 3.267e-8
-0.256, -3.384e-8, 3.233e-8
-0.255, -3.443e-8, 3.199e-8
-0.254, -3.411e-8, 3.164e-8
-0.253, -3.456e-8, 3.130e-8
-0.252, -3.462e-8, 3.095e-8
-0.251, -3.451e-8, 3.061e-8
-0.250, -3.496e-8, 3.026e-8
-0.249, -3.461e-8, 2.991e-8
-0.248, -3.486e-8, 2.956e-8
-0.247, -3.471e-8, 2.922e-8
-0.246, -3.457e-8, 2.887e-8
-0.245, -3.473e-8, 2.852e-8
-0.244, -3.426e-8, 2.818e-8
-0.243, -3.439e-8, 2.784e-8
-0.242, -3.403e-8, 2.750e-8
-0.241, -3.376e-8, 2.716e-8
-0.240, -3.372e-8, 2.682e-8
-0.239, -3.312e-8, 2.649e-8
-0.238, -3.317e-8, 2.616e-8
-0.237, -3.260e-8, 2.583e-8
-0.236, -3.237e-8, 2.551e-8
-0.235, -3.213e-8, 2.519e-8
-0.234, -3.138e-8, 2.487e-8
-0.233, -3.145e-8, 2.456e-8
-0.232, -3.074e-8, 2.425e-8
-0.231, -3.039e-8, 2.395e-8
-0.230, -3.026e-8, 2.365e-8
-0.229, -2.930e-8, 2.335e-8
-0.228, -2.940e-8, 2.306e-8
-0.227, -2.859e-8, 2.277e-8
-0.226, -2.818e-8, 2.249e-8
-0.225, -2.806e-8, 2.221e-8
-0.224, -2.710e-8, 2.194e-8
-0.223, -2.714e-8, 2.167e-8
-0.222, -2.646e-8, 2.140e-8
-0.221, -2.598e-8, 2.114e-8
-0.220, -2.593e-8, 2.088e-8
-0.219, -2.494e-8, 2.063e-8
-0.218, -2.503e-8, 2.038e-8
-0.217, -2.441e-8, 2.014e-8
-0.216, -2.391e-8, 1.990e-8
-0.215, -2.388e-8, 1.966e-8
-0.214, -2.301e-8, 1.943e-8
-0.213, -2.307e-8, 1.920e-8
-0.212, -2.254e-8, 1.898e-8
-0.211, -2.211e-8, 1.875e-8
-0.210, -2.203e-8, 1.853e-8
-0.209, -2.134e-8, 1.832e-8
-0.208, -2.136e-8, 1.811e-8
-0.207, -2.086e-8, 1.790e-8
-0.206, -2.054e-8, 1.769e-8
-0.205, -2.062e-8, 1.749e-8
-0.204, -1.990e-8, 1.729e-8
-0.203, -1.995e-8, 1.709e-8
-0.202, -1.944e-8, 1.689e-8
-0.201, -1.922e-8, 1.670e-8
-0.200, -1.917e-8, 1.651e-8
-0.199, -1.857e-8, 1.632e-8
-0.198, -1.875e-8, 1.614e-8
-0.197, -1.825e-8, 1.595e-8
-0.196, -1.812e-8, 1.577e-8
-0.195, -1.812e-8, 1.559e-8
-0.194, -1.753e-8, 1.542e-8
-0.193, -1.781e-8, 1.524e-8
-0.192, -1.732e-8, 1.507e-8
-0.191, -1.717e-8, 1.489e-8
-0.190, -1.729e-8, 1.472e-8
-0.189, -1.667e-8, 1.455e-8
-0.188, -1.702e-8, 1.438e-8
-0.187, -1.653e-8, 1.422e-8
-0.186, -1.646e-8, 1.405e-8
-0.185, -1.661e-8, 1.389e-8
-0.184, -1.597e-8, 1.373e-8
-0.183, -1.635e-8, 1.356e-8
-0.182, -1.595e-8, 1.341e-8
-0.181, -1.585e-8, 1.325e-8
-0.180, -1.603e-8, 1.309e-8
-0.179, -1.552e-8, 1.293e-8
-0.178, -1.584e-8, 1.277e-8
-0.177, -1.551e-8, 1.262e-8
-0.176, -1.536e-8, 1.246e-8
-0.175, -1.559e-8, 1.231e-8
-0.174, -1.510e-8, 1.216e-8
-0.173, -1.542e-8, 1.200e-8
-0.172, -1.513e-8, 1.185e-8
-0.171, -1.498e-8, 1.170e-8
-0.170, -1.521e-8, 1.155e-8
-0.169, -1.477e-8, 1.140e-8
-0.168, -1.507e-8, 1.125e-8
-0.167, -1.478e-8, 1.110e-8
-0.166, -1.477e-8, 1.096e-8
-0.165, -1.488e-8, 1.081e-8
-0.164, -1.449e-8, 1.066e-8
-0.163, -1.481e-8, 1.051e-8
-0.162, -1.450e-8, 1.037e-8
-0.161, -1.454e-8, 1.022e-8
-0.160, -1.467e-8, 1.008e-8
-0.159, -1.426e-8, 9.935e-9
-0.158, -1.465e-8, 9.788e-9
-0.157, -1.430e-8, 9.645e-9
-0.156, -1.436e-8, 9.502e-9
-0.155, -1.450e-8, 9.357e-9
-0.154, -1.409e-8, 9.216e-9
-0.153, -1.453e-8, 9.071e-9
-0.152, -1.412e-8, 8.929e-9
-0.151, -1.419e-8, 8.787e-9
-0.150, -1.438e-8, 8.644e-9
-0.149, -1.394e-8, 8.504e-9
-0.148, -1.441e-8, 8.360e-9
-0.147, -1.403e-8, 8.220e-9
-0.146, -1.407e-8, 8.079e-9
-0.145, -1.430e-8, 7.936e-9
-0.144, -1.380e-8, 7.798e-9
-0.143, -1.429e-8, 7.655e-9
-0.142, -1.395e-8, 7.516e-9
-0.141, -1.396e-8, 7.376e-9
-0.140, -1.422e-8, 7.234e-9
-0.139, -1.373e-8, 7.096e-9
-0.138, -1.417e-8, 6.955e-9
-0.137, -1.391e-8, 6.816e-9
-0.136, -1.385e-8, 6.677e-9
-0.135, -1.413e-8, 6.536e-9
-0.134, -1.370e-8, 6.399e-9
-0.133, -1.409e-8, 6.258e-9
-0.132, -1.382e-8, 6.120e-9
-0.131, -1.382e-8, 5.982e-9
-0.130, -1.400e-8, 5.842e-9
-0.129, -1.365e-8, 5.705e-9
-0.128, -1.403e-8, 5.565e-9
-0.127, -1.375e-8, 5.427e-9
-0.126, -1.379e-8, 5.289e-9
-0.125, -1.393e-8, 5.150e-9
-0.124, -1.359e-8, 5.014e-9
-0.123, -1.397e-8, 4.874e-9
-0.122, -1.364e-8, 4.738e-9
-0.121, -1.375e-8, 4.601e-9
-0.120, -1.385e-8, 4.462e-9
-0.119, -1.350e-8, 4.327e-9
-0.118, -1.393e-8, 4.188e-9
-0.117, -1.355e-8, 4.052e-9
-0.116, -1.367e-8, 3.915e-9
-0.115, -1.382e-8, 3.777e-9
-0.114, -1.342e-8, 3.643e-9
-0.113, -1.388e-8, 3.504e-9
-0.112, -1.349e-8, 3.369e-9
-0.111, -1.362e-8, 3.233e-9
-0.110, -1.375e-8, 3.096e-9
-0.109, -1.337e-8, 2.962e-9
-0.108, -1.385e-8, 2.824e-9
-0.107, -1.343e-8, 2.689e-9
-0.106, -1.353e-8, 2.554e-9
-0.105, -1.376e-8, 2.416e-9
-0.104, -1.328e-8, 2.284e-9
-0.103, -1.381e-8, 2.145e-9
-0.102, -1.348e-8, 2.011e-9
-0.101, -1.348e-8, 1.876e-9
