# Supplementary material for: Data-Driven Electrochemistry Reveals the Impact of Hydrophobicity on Aptamer Cross-Reactivity
Source: ACS Meas Sci Au. 2026 May 20;6(3):752–64. doi: 10.1021/acsmeasuresciau.6c00040 (PMC13281204; doi:10.1021/acsmeasuresciau.6c00040)
Supplement: Supplementary file 1 [file tg6c00040_si_001.zip › data/interferent study/logP validation/Trials_1_2_3/CV_100_mVs_triclosan_0.txt]

Nov. 4, 2025   11:02:18
Cyclic Voltammetry
File: c:\users\minteerlab\desktop\hardpotato\110425\cv_100_mvs_triclosan_0.bin
Data Source:  Experiment
Instrument Model:  CHI660E
Ref. Electrode: 
Header: CV
Note: 

Init E (V) = -0.1
High E (V) = -0.1
Low E (V) = -0.4
Final E (V) = -0.1
Init P/N = N
Scan Rate (V/s) = 0.1
Segment = 3
Sample Interval (V) = 0.001
Quiet Time (sec) = 2
Sensitivity (A/V) = 1e-6

Potential/V, Current/A, Charge/C

-0.100, 3.404e-9, 3.404e-11
-0.101, 9.331e-9, 1.274e-10
-0.102, 1.089e-8, 2.362e-10
-0.103, 1.069e-8, 3.432e-10
-0.104, 1.098e-8, 4.530e-10
-0.105, 1.112e-8, 5.642e-10
-0.106, 1.087e-8, 6.729e-10
-0.107, 1.136e-8, 7.865e-10
-0.108, 1.105e-8, 8.970e-10
-0.109, 1.128e-8, 1.010e-9
-0.110, 1.136e-8, 1.123e-9
-0.111, 1.116e-8, 1.235e-9
-0.112, 1.157e-8, 1.351e-9
-0.113, 1.126e-8, 1.463e-9
-0.114, 1.147e-8, 1.578e-9
-0.115, 1.155e-8, 1.694e-9
-0.116, 1.134e-8, 1.807e-9
-0.117, 1.173e-8, 1.924e-9
-0.118, 1.139e-8, 2.038e-9
-0.119, 1.166e-8, 2.155e-9
-0.120, 1.167e-8, 2.272e-9
-0.121, 1.147e-8, 2.386e-9
-0.122, 1.188e-8, 2.505e-9
-0.123, 1.149e-8, 2.620e-9
-0.124, 1.180e-8, 2.738e-9
-0.125, 1.176e-8, 2.855e-9
-0.126, 1.156e-8, 2.971e-9
-0.127, 1.201e-8, 3.091e-9
-0.128, 1.162e-8, 3.207e-9
-0.129, 1.189e-8, 3.326e-9
-0.130, 1.184e-8, 3.445e-9
-0.131, 1.164e-8, 3.561e-9
-0.132, 1.211e-8, 3.682e-9
-0.133, 1.165e-8, 3.799e-9
-0.134, 1.198e-8, 3.918e-9
-0.135, 1.201e-8, 4.038e-9
-0.136, 1.170e-8, 4.155e-9
-0.137, 1.216e-8, 4.277e-9
-0.138, 1.173e-8, 4.394e-9
-0.139, 1.201e-8, 4.515e-9
-0.140, 1.209e-8, 4.635e-9
-0.141, 1.176e-8, 4.753e-9
-0.142, 1.224e-8, 4.875e-9
-0.143, 1.186e-8, 4.994e-9
-0.144, 1.208e-8, 5.115e-9
-0.145, 1.217e-8, 5.237e-9
-0.146, 1.186e-8, 5.355e-9
-0.147, 1.232e-8, 5.478e-9
-0.148, 1.201e-8, 5.598e-9
-0.149, 1.216e-8, 5.720e-9
-0.150, 1.228e-8, 5.843e-9
-0.151, 1.202e-8, 5.963e-9
-0.152, 1.245e-8, 6.088e-9
-0.153, 1.214e-8, 6.209e-9
-0.154, 1.239e-8, 6.333e-9
-0.155, 1.243e-8, 6.457e-9
-0.156, 1.224e-8, 6.579e-9
-0.157, 1.263e-8, 6.706e-9
-0.158, 1.232e-8, 6.829e-9
-0.159, 1.259e-8, 6.955e-9
-0.160, 1.264e-8, 7.081e-9
-0.161, 1.248e-8, 7.206e-9
-0.162, 1.289e-8, 7.335e-9
-0.163, 1.255e-8, 7.461e-9
-0.164, 1.290e-8, 7.590e-9
-0.165, 1.292e-8, 7.719e-9
-0.166, 1.279e-8, 7.847e-9
-0.167, 1.329e-8, 7.979e-9
-0.168, 1.290e-8, 8.108e-9
-0.169, 1.329e-8, 8.241e-9
-0.170, 1.334e-8, 8.375e-9
-0.171, 1.316e-8, 8.506e-9
-0.172, 1.378e-8, 8.644e-9
-0.173, 1.338e-8, 8.778e-9
-0.174, 1.375e-8, 8.916e-9
-0.175, 1.393e-8, 9.055e-9
-0.176, 1.374e-8, 9.192e-9
-0.177, 1.438e-8, 9.336e-9
-0.178, 1.405e-8, 9.476e-9
-0.179, 1.449e-8, 9.621e-9
-0.180, 1.469e-8, 9.768e-9
-0.181, 1.452e-8, 9.913e-9
-0.182, 1.517e-8, 1.007e-8
-0.183, 1.493e-8, 1.021e-8
-0.184, 1.531e-8, 1.037e-8
-0.185, 1.563e-8, 1.052e-8
-0.186, 1.549e-8, 1.068e-8
-0.187, 1.617e-8, 1.084e-8
-0.188, 1.605e-8, 1.100e-8
-0.189, 1.642e-8, 1.117e-8
-0.190, 1.679e-8, 1.133e-8
-0.191, 1.677e-8, 1.150e-8
-0.192, 1.749e-8, 1.168e-8
-0.193, 1.744e-8, 1.185e-8
-0.194, 1.792e-8, 1.203e-8
-0.195, 1.831e-8, 1.221e-8
-0.196, 1.842e-8, 1.240e-8
-0.197, 1.907e-8, 1.259e-8
-0.198, 1.913e-8, 1.278e-8
-0.199, 1.977e-8, 1.298e-8
-0.200, 2.013e-8, 1.318e-8
-0.201, 2.037e-8, 1.338e-8
-0.202, 2.111e-8, 1.359e-8
-0.203, 2.117e-8, 1.380e-8
-0.204, 2.202e-8, 1.402e-8
-0.205, 2.258e-8, 1.425e-8
-0.206, 2.270e-8, 1.448e-8
-0.207, 2.359e-8, 1.471e-8
-0.208, 2.365e-8, 1.495e-8
-0.209, 2.456e-8, 1.519e-8
-0.210, 2.502e-8, 1.545e-8
-0.211, 2.538e-8, 1.570e-8
-0.212, 2.649e-8, 1.596e-8
-0.213, 2.652e-8, 1.623e-8
-0.214, 2.750e-8, 1.650e-8
-0.215, 2.815e-8, 1.679e-8
-0.216, 2.842e-8, 1.707e-8
-0.217, 2.971e-8, 1.737e-8
-0.218, 2.989e-8, 1.767e-8
-0.219, 3.081e-8, 1.797e-8
-0.220, 3.159e-8, 1.829e-8
-0.221, 3.188e-8, 1.861e-8
-0.222, 3.310e-8, 1.894e-8
-0.223, 3.334e-8, 1.927e-8
-0.224, 3.430e-8, 1.962e-8
-0.225, 3.518e-8, 1.997e-8
-0.226, 3.545e-8, 2.032e-8
-0.227, 3.661e-8, 2.069e-8
-0.228, 3.697e-8, 2.106e-8
-0.229, 3.771e-8, 2.143e-8
-0.230, 3.859e-8, 2.182e-8
-0.231, 3.895e-8, 2.221e-8
-0.232, 3.994e-8, 2.261e-8
-0.233, 4.027e-8, 2.301e-8
-0.234, 4.097e-8, 2.342e-8
-0.235, 4.156e-8, 2.384e-8
-0.236, 4.202e-8, 2.426e-8
-0.237, 4.286e-8, 2.469e-8
-0.238, 4.299e-8, 2.512e-8
-0.239, 4.371e-8, 2.555e-8
-0.240, 4.412e-8, 2.599e-8
-0.241, 4.435e-8, 2.644e-8
-0.242, 4.504e-8, 2.689e-8
-0.243, 4.501e-8, 2.734e-8
-0.244, 4.574e-8, 2.780e-8
-0.245, 4.585e-8, 2.825e-8
-0.246, 4.587e-8, 2.871e-8
-0.247, 4.650e-8, 2.918e-8
-0.248, 4.618e-8, 2.964e-8
-0.249, 4.673e-8, 3.011e-8
-0.250, 4.664e-8, 3.057e-8
-0.251, 4.650e-8, 3.104e-8
-0.252, 4.714e-8, 3.151e-8
-0.253, 4.640e-8, 3.197e-8
-0.254, 4.676e-8, 3.244e-8
-0.255, 4.670e-8, 3.291e-8
-0.256, 4.636e-8, 3.337e-8
-0.257, 4.670e-8, 3.384e-8
-0.258, 4.585e-8, 3.430e-8
-0.259, 4.596e-8, 3.476e-8
-0.260, 4.584e-8, 3.522e-8
-0.261, 4.503e-8, 3.567e-8
-0.262, 4.532e-8, 3.612e-8
-0.263, 4.462e-8, 3.657e-8
-0.264, 4.436e-8, 3.701e-8
-0.265, 4.421e-8, 3.745e-8
-0.266, 4.331e-8, 3.788e-8
-0.267, 4.338e-8, 3.832e-8
-0.268, 4.264e-8, 3.874e-8
-0.269, 4.232e-8, 3.917e-8
-0.270, 4.195e-8, 3.959e-8
-0.271, 4.124e-8, 4.000e-8
-0.272, 4.106e-8, 4.041e-8
-0.273, 4.029e-8, 4.081e-8
-0.274, 3.989e-8, 4.121e-8
-0.275, 3.952e-8, 4.161e-8
-0.276, 3.878e-8, 4.200e-8
-0.277, 3.852e-8, 4.238e-8
-0.278, 3.767e-8, 4.276e-8
-0.279, 3.744e-8, 4.313e-8
-0.280, 3.688e-8, 4.350e-8
-0.281, 3.619e-8, 4.386e-8
-0.282, 3.606e-8, 4.422e-8
-0.283, 3.511e-8, 4.457e-8
-0.284, 3.491e-8, 4.492e-8
-0.285, 3.427e-8, 4.527e-8
-0.286, 3.354e-8, 4.560e-8
-0.287, 3.349e-8, 4.594e-8
-0.288, 3.259e-8, 4.626e-8
-0.289, 3.242e-8, 4.659e-8
-0.290, 3.181e-8, 4.690e-8
-0.291, 3.115e-8, 4.722e-8
-0.292, 3.119e-8, 4.753e-8
-0.293, 3.017e-8, 4.783e-8
-0.294, 3.004e-8, 4.813e-8
-0.295, 2.966e-8, 4.843e-8
-0.296, 2.890e-8, 4.872e-8
-0.297, 2.900e-8, 4.901e-8
-0.298, 2.807e-8, 4.929e-8
-0.299, 2.794e-8, 4.957e-8
-0.300, 2.763e-8, 4.984e-8
-0.301, 2.690e-8, 5.011e-8
-0.302, 2.703e-8, 5.038e-8
-0.303, 2.623e-8, 5.064e-8
-0.304, 2.605e-8, 5.090e-8
-0.305, 2.587e-8, 5.116e-8
-0.306, 2.517e-8, 5.141e-8
-0.307, 2.540e-8, 5.167e-8
-0.308, 2.471e-8, 5.192e-8
-0.309, 2.451e-8, 5.216e-8
-0.310, 2.428e-8, 5.240e-8
-0.311, 2.376e-8, 5.264e-8
-0.312, 2.383e-8, 5.288e-8
-0.313, 2.329e-8, 5.311e-8
-0.314, 2.320e-8, 5.334e-8
-0.315, 2.300e-8, 5.357e-8
-0.316, 2.250e-8, 5.380e-8
-0.317, 2.262e-8, 5.403e-8
-0.318, 2.207e-8, 5.425e-8
-0.319, 2.204e-8, 5.447e-8
-0.320, 2.187e-8, 5.468e-8
-0.321, 2.142e-8, 5.490e-8
-0.322, 2.162e-8, 5.512e-8
-0.323, 2.101e-8, 5.533e-8
-0.324, 2.111e-8, 5.554e-8
-0.325, 2.088e-8, 5.575e-8
-0.326, 2.048e-8, 5.595e-8
-0.327, 2.078e-8, 5.616e-8
-0.328, 2.015e-8, 5.636e-8
-0.329, 2.029e-8, 5.656e-8
-0.330, 2.012e-8, 5.676e-8
-0.331, 1.965e-8, 5.696e-8
-0.332, 2.001e-8, 5.716e-8
-0.333, 1.946e-8, 5.735e-8
-0.334, 1.954e-8, 5.755e-8
-0.335, 1.948e-8, 5.774e-8
-0.336, 1.902e-8, 5.794e-8
-0.337, 1.940e-8, 5.813e-8
-0.338, 1.882e-8, 5.832e-8
-0.339, 1.895e-8, 5.851e-8
-0.340, 1.895e-8, 5.870e-8
-0.341, 1.846e-8, 5.888e-8
-0.342, 1.885e-8, 5.907e-8
-0.343, 1.836e-8, 5.925e-8
-0.344, 1.842e-8, 5.944e-8
-0.345, 1.846e-8, 5.962e-8
-0.346, 1.805e-8, 5.980e-8
-0.347, 1.838e-8, 5.999e-8
-0.348, 1.795e-8, 6.017e-8
-0.349, 1.802e-8, 6.035e-8
-0.350, 1.802e-8, 6.053e-8
-0.351, 1.765e-8, 6.070e-8
-0.352, 1.799e-8, 6.088e-8
-0.353, 1.760e-8, 6.106e-8
-0.354, 1.770e-8, 6.124e-8
-0.355, 1.770e-8, 6.141e-8
-0.356, 1.742e-8, 6.159e-8
-0.357, 1.769e-8, 6.176e-8
-0.358, 1.730e-8, 6.194e-8
-0.359, 1.746e-8, 6.211e-8
-0.360, 1.738e-8, 6.228e-8
-0.361, 1.709e-8, 6.246e-8
-0.362, 1.741e-8, 6.263e-8
-0.363, 1.696e-8, 6.280e-8
-0.364, 1.718e-8, 6.297e-8
-0.365, 1.713e-8, 6.314e-8
-0.366, 1.680e-8, 6.331e-8
-0.367, 1.722e-8, 6.348e-8
-0.368, 1.670e-8, 6.365e-8
-0.369, 1.693e-8, 6.382e-8
-0.370, 1.693e-8, 6.399e-8
-0.371, 1.656e-8, 6.415e-8
-0.372, 1.703e-8, 6.432e-8
-0.373, 1.647e-8, 6.449e-8
-0.374, 1.673e-8, 6.466e-8
-0.375, 1.676e-8, 6.482e-8
-0.376, 1.638e-8, 6.499e-8
-0.377, 1.685e-8, 6.516e-8
-0.378, 1.637e-8, 6.532e-8
-0.379, 1.654e-8, 6.549e-8
-0.380, 1.664e-8, 6.565e-8
-0.381, 1.622e-8, 6.581e-8
-0.382, 1.666e-8, 6.598e-8
-0.383, 1.621e-8, 6.614e-8
-0.384, 1.644e-8, 6.631e-8
-0.385, 1.648e-8, 6.647e-8
-0.386, 1.609e-8, 6.663e-8
-0.387, 1.654e-8, 6.680e-8
-0.388, 1.617e-8, 6.696e-8
-0.389, 1.627e-8, 6.712e-8
-0.390, 1.636e-8, 6.729e-8
-0.391, 1.604e-8, 6.745e-8
-0.392, 1.642e-8, 6.761e-8
-0.393, 1.606e-8, 6.777e-8
-0.394, 1.619e-8, 6.793e-8
-0.395, 1.623e-8, 6.810e-8
-0.396, 1.594e-8, 6.826e-8
-0.397, 1.635e-8, 6.842e-8
-0.398, 1.594e-8, 6.858e-8
-0.399, 1.615e-8, 6.874e-8
-0.400, 8.212e-9, 6.882e-8
-0.399, -3.881e-9, 6.878e-8
-0.398, -5.319e-9, 6.873e-8
-0.397, -6.195e-9, 6.867e-8
-0.396, -6.329e-9, 6.860e-8
-0.395, -6.341e-9, 6.854e-8
-0.394, -6.879e-9, 6.847e-8
-0.393, -6.640e-9, 6.841e-8
-0.392, -7.108e-9, 6.833e-8
-0.391, -7.079e-9, 6.826e-8
-0.390, -7.145e-9, 6.819e-8
-0.389, -7.509e-9, 6.812e-8
-0.388, -7.252e-9, 6.804e-8
-0.387, -7.684e-9, 6.797e-8
-0.386, -7.607e-9, 6.789e-8
-0.385, -7.678e-9, 6.782e-8
-0.384, -8.028e-9, 6.773e-8
-0.383, -7.709e-9, 6.766e-8
-0.382, -8.164e-9, 6.758e-8
-0.381, -7.977e-9, 6.750e-8
-0.380, -8.126e-9, 6.742e-8
-0.379, -8.420e-9, 6.733e-8
-0.378, -8.035e-9, 6.725e-8
-0.377, -8.593e-9, 6.716e-8
-0.376, -8.365e-9, 6.708e-8
-0.375, -8.419e-9, 6.700e-8
-0.374, -8.789e-9, 6.691e-8
-0.373, -8.392e-9, 6.682e-8
-0.372, -8.930e-9, 6.674e-8
-0.371, -8.742e-9, 6.665e-8
-0.370, -8.730e-9, 6.656e-8
-0.369, -9.145e-9, 6.647e-8
-0.368, -8.701e-9, 6.638e-8
-0.367, -9.212e-9, 6.629e-8
-0.366, -9.081e-9, 6.620e-8
-0.365, -9.055e-9, 6.611e-8
-0.364, -9.476e-9, 6.601e-8
-0.363, -9.026e-9, 6.592e-8
-0.362, -9.511e-9, 6.583e-8
-0.361, -9.396e-9, 6.573e-8
-0.360, -9.322e-9, 6.564e-8
-0.359, -9.792e-9, 6.554e-8
-0.358, -9.416e-9, 6.545e-8
-0.357, -9.807e-9, 6.535e-8
-0.356, -9.744e-9, 6.525e-8
-0.355, -9.657e-9, 6.516e-8
-0.354, -1.005e-8, 6.506e-8
-0.353, -9.715e-9, 6.496e-8
-0.352, -1.012e-8, 6.486e-8
-0.351, -1.005e-8, 6.476e-8
-0.350, -1.004e-8, 6.466e-8
-0.349, -1.039e-8, 6.455e-8
-0.348, -1.008e-8, 6.445e-8
-0.347, -1.048e-8, 6.435e-8
-0.346, -1.041e-8, 6.424e-8
-0.345, -1.043e-8, 6.414e-8
-0.344, -1.079e-8, 6.403e-8
-0.343, -1.045e-8, 6.393e-8
-0.342, -1.091e-8, 6.382e-8
-0.341, -1.077e-8, 6.371e-8
-0.340, -1.088e-8, 6.360e-8
-0.339, -1.122e-8, 6.349e-8
-0.338, -1.087e-8, 6.338e-8
-0.337, -1.141e-8, 6.327e-8
-0.336, -1.124e-8, 6.315e-8
-0.335, -1.135e-8, 6.304e-8
-0.334, -1.170e-8, 6.292e-8
-0.333, -1.138e-8, 6.281e-8
-0.332, -1.195e-8, 6.269e-8
-0.331, -1.174e-8, 6.257e-8
-0.330, -1.185e-8, 6.245e-8
-0.329, -1.233e-8, 6.233e-8
-0.328, -1.195e-8, 6.221e-8
-0.327, -1.253e-8, 6.209e-8
-0.326, -1.248e-8, 6.196e-8
-0.325, -1.253e-8, 6.184e-8
-0.324, -1.313e-8, 6.171e-8
-0.323, -1.274e-8, 6.158e-8
-0.322, -1.334e-8, 6.144e-8
-0.321, -1.337e-8, 6.131e-8
-0.320, -1.344e-8, 6.118e-8
-0.319, -1.402e-8, 6.104e-8
-0.318, -1.371e-8, 6.090e-8
-0.317, -1.430e-8, 6.076e-8
-0.316, -1.438e-8, 6.061e-8
-0.315, -1.447e-8, 6.047e-8
-0.314, -1.503e-8, 6.032e-8
-0.313, -1.491e-8, 6.017e-8
-0.312, -1.546e-8, 6.001e-8
-0.311, -1.558e-8, 5.986e-8
-0.310, -1.581e-8, 5.970e-8
-0.309, -1.633e-8, 5.954e-8
-0.308, -1.629e-8, 5.937e-8
-0.307, -1.702e-8, 5.920e-8
-0.306, -1.709e-8, 5.903e-8
-0.305, -1.740e-8, 5.886e-8
-0.304, -1.798e-8, 5.868e-8
-0.303, -1.796e-8, 5.850e-8
-0.302, -1.875e-8, 5.831e-8
-0.301, -1.894e-8, 5.812e-8
-0.300, -1.938e-8, 5.793e-8
-0.299, -1.997e-8, 5.773e-8
-0.298, -2.002e-8, 5.753e-8
-0.297, -2.095e-8, 5.732e-8
-0.296, -2.114e-8, 5.711e-8
-0.295, -2.166e-8, 5.689e-8
-0.294, -2.244e-8, 5.667e-8
-0.293, -2.248e-8, 5.644e-8
-0.292, -2.353e-8, 5.621e-8
-0.291, -2.375e-8, 5.597e-8
-0.290, -2.430e-8, 5.573e-8
-0.289, -2.532e-8, 5.547e-8
-0.288, -2.538e-8, 5.522e-8
-0.287, -2.646e-8, 5.495e-8
-0.286, -2.685e-8, 5.469e-8
-0.285, -2.737e-8, 5.441e-8
-0.284, -2.851e-8, 5.413e-8
-0.283, -2.856e-8, 5.384e-8
-0.282, -2.976e-8, 5.354e-8
-0.281, -3.029e-8, 5.324e-8
-0.280, -3.083e-8, 5.293e-8
-0.279, -3.195e-8, 5.261e-8
-0.278, -3.219e-8, 5.229e-8
-0.277, -3.325e-8, 5.196e-8
-0.276, -3.395e-8, 5.162e-8
-0.275, -3.451e-8, 5.127e-8
-0.274, -3.558e-8, 5.092e-8
-0.273, -3.598e-8, 5.056e-8
-0.272, -3.693e-8, 5.019e-8
-0.271, -3.754e-8, 4.981e-8
-0.270, -3.822e-8, 4.943e-8
-0.269, -3.923e-8, 4.904e-8
-0.268, -3.963e-8, 4.864e-8
-0.267, -4.059e-8, 4.824e-8
-0.266, -4.115e-8, 4.783e-8
-0.265, -4.189e-8, 4.741e-8
-0.264, -4.267e-8, 4.698e-8
-0.263, -4.310e-8, 4.655e-8
-0.262, -4.411e-8, 4.611e-8
-0.261, -4.450e-8, 4.566e-8
-0.260, -4.519e-8, 4.521e-8
-0.259, -4.586e-8, 4.475e-8
-0.258, -4.598e-8, 4.429e-8
-0.257, -4.710e-8, 4.382e-8
-0.256, -4.736e-8, 4.335e-8
-0.255, -4.781e-8, 4.287e-8
-0.254, -4.844e-8, 4.239e-8
-0.253, -4.826e-8, 4.190e-8
-0.252, -4.921e-8, 4.141e-8
-0.251, -4.915e-8, 4.092e-8
-0.250, -4.951e-8, 4.042e-8
-0.249, -5.012e-8, 3.992e-8
-0.248, -4.959e-8, 3.943e-8
-0.247, -5.037e-8, 3.892e-8
-0.246, -5.019e-8, 3.842e-8
-0.245, -5.019e-8, 3.792e-8
-0.244, -5.067e-8, 3.741e-8
-0.243, -5.007e-8, 3.691e-8
-0.242, -5.042e-8, 3.641e-8
-0.241, -5.023e-8, 3.591e-8
-0.240, -4.975e-8, 3.541e-8
-0.239, -5.015e-8, 3.491e-8
-0.238, -4.935e-8, 3.441e-8
-0.237, -4.945e-8, 3.392e-8
-0.236, -4.911e-8, 3.343e-8
-0.235, -4.851e-8, 3.294e-8
-0.234, -4.847e-8, 3.246e-8
-0.233, -4.772e-8, 3.198e-8
-0.232, -4.750e-8, 3.151e-8
-0.231, -4.699e-8, 3.104e-8
-0.230, -4.635e-8, 3.057e-8
-0.229, -4.608e-8, 3.011e-8
-0.228, -4.522e-8, 2.966e-8
-0.227, -4.485e-8, 2.921e-8
-0.226, -4.416e-8, 2.877e-8
-0.225, -4.353e-8, 2.833e-8
-0.224, -4.306e-8, 2.790e-8
-0.223, -4.212e-8, 2.748e-8
-0.222, -4.172e-8, 2.706e-8
-0.221, -4.093e-8, 2.666e-8
-0.220, -4.026e-8, 2.625e-8
-0.219, -3.977e-8, 2.586e-8
-0.218, -3.875e-8, 2.547e-8
-0.217, -3.851e-8, 2.508e-8
-0.216, -3.747e-8, 2.471e-8
-0.215, -3.689e-8, 2.434e-8
-0.214, -3.650e-8, 2.397e-8
-0.213, -3.546e-8, 2.362e-8
-0.212, -3.528e-8, 2.327e-8
-0.211, -3.435e-8, 2.292e-8
-0.210, -3.368e-8, 2.259e-8
-0.209, -3.341e-8, 2.225e-8
-0.208, -3.226e-8, 2.193e-8
-0.207, -3.218e-8, 2.161e-8
-0.206, -3.132e-8, 2.129e-8
-0.205, -3.083e-8, 2.099e-8
-0.204, -3.061e-8, 2.068e-8
-0.203, -2.940e-8, 2.039e-8
-0.202, -2.928e-8, 2.009e-8
-0.201, -2.866e-8, 1.981e-8
-0.200, -2.795e-8, 1.953e-8
-0.199, -2.785e-8, 1.925e-8
-0.198, -2.694e-8, 1.898e-8
-0.197, -2.686e-8, 1.871e-8
-0.196, -2.631e-8, 1.845e-8
-0.195, -2.566e-8, 1.819e-8
-0.194, -2.562e-8, 1.793e-8
-0.193, -2.481e-8, 1.769e-8
-0.192, -2.473e-8, 1.744e-8
-0.191, -2.425e-8, 1.720e-8
-0.190, -2.376e-8, 1.696e-8
-0.189, -2.374e-8, 1.672e-8
-0.188, -2.304e-8, 1.649e-8
-0.187, -2.298e-8, 1.626e-8
-0.186, -2.250e-8, 1.604e-8
-0.185, -2.221e-8, 1.581e-8
-0.184, -2.212e-8, 1.559e-8
-0.183, -2.149e-8, 1.538e-8
-0.182, -2.157e-8, 1.516e-8
-0.181, -2.112e-8, 1.495e-8
-0.180, -2.086e-8, 1.474e-8
-0.179, -2.091e-8, 1.453e-8
-0.178, -2.021e-8, 1.433e-8
-0.177, -2.044e-8, 1.413e-8
-0.176, -1.997e-8, 1.393e-8
-0.175, -1.970e-8, 1.373e-8
-0.174, -1.986e-8, 1.353e-8
-0.173, -1.922e-8, 1.334e-8
-0.172, -1.947e-8, 1.315e-8
-0.171, -1.906e-8, 1.295e-8
-0.170, -1.882e-8, 1.277e-8
-0.169, -1.904e-8, 1.258e-8
-0.168, -1.837e-8, 1.239e-8
-0.167, -1.867e-8, 1.221e-8
-0.166, -1.838e-8, 1.202e-8
-0.165, -1.810e-8, 1.184e-8
-0.164, -1.840e-8, 1.166e-8
-0.163, -1.774e-8, 1.148e-8
-0.162, -1.804e-8, 1.130e-8
-0.161, -1.782e-8, 1.112e-8
-0.160, -1.756e-8, 1.095e-8
-0.159, -1.784e-8, 1.077e-8
-0.158, -1.729e-8, 1.059e-8
-0.157, -1.756e-8, 1.042e-8
-0.156, -1.737e-8, 1.024e-8
-0.155, -1.712e-8, 1.007e-8
-0.154, -1.745e-8, 9.899e-9
-0.153, -1.698e-8, 9.729e-9
-0.152, -1.719e-8, 9.557e-9
-0.151, -1.700e-8, 9.387e-9
-0.150, -1.683e-8, 9.219e-9
-0.149, -1.709e-8, 9.048e-9
-0.148, -1.667e-8, 8.881e-9
-0.147, -1.692e-8, 8.712e-9
-0.146, -1.672e-8, 8.545e-9
-0.145, -1.661e-8, 8.379e-9
-0.144, -1.682e-8, 8.211e-9
-0.143, -1.639e-8, 8.047e-9
-0.142, -1.675e-8, 7.879e-9
-0.141, -1.651e-8, 7.714e-9
-0.140, -1.645e-8, 7.550e-9
-0.139, -1.668e-8, 7.383e-9
-0.138, -1.623e-8, 7.220e-9
-0.137, -1.661e-8, 7.054e-9
-0.136, -1.635e-8, 6.891e-9
-0.135, -1.628e-8, 6.728e-9
-0.134, -1.660e-8, 6.562e-9
-0.133, -1.608e-8, 6.401e-9
-0.132, -1.650e-8, 6.236e-9
-0.131, -1.626e-8, 6.074e-9
-0.130, -1.615e-8, 5.912e-9
-0.129, -1.653e-8, 5.747e-9
-0.128, -1.603e-8, 5.587e-9
-0.127, -1.640e-8, 5.423e-9
-0.126, -1.622e-8, 5.260e-9
-0.125, -1.606e-8, 5.100e-9
-0.124, -1.640e-8, 4.936e-9
-0.123, -1.590e-8, 4.777e-9
-0.122, -1.628e-8, 4.614e-9
-0.121, -1.617e-8, 4.452e-9
-0.120, -1.596e-8, 4.293e-9
-0.119, -1.631e-8, 4.130e-9
-0.118, -1.585e-8, 3.971e-9
-0.117, -1.618e-8, 3.809e-9
-0.116, -1.610e-8, 3.648e-9
-0.115, -1.590e-8, 3.489e-9
-0.114, -1.623e-8, 3.327e-9
-0.113, -1.582e-8, 3.169e-9
-0.112, -1.610e-8, 3.008e-9
-0.111, -1.596e-8, 2.848e-9
-0.110, -1.584e-8, 2.690e-9
-0.109, -1.614e-8, 2.529e-9
-0.108, -1.577e-8, 2.371e-9
-0.107, -1.601e-8, 2.211e-9
-0.106, -1.590e-8, 2.052e-9
-0.105, -1.580e-8, 1.894e-9
-0.104, -1.605e-8, 1.733e-9
-0.103, -1.570e-8, 1.576e-9
-0.102, -1.606e-8, 1.416e-9
-0.101, -1.581e-8, 1.257e-9
