# Supplementary material for: Data-Driven Electrochemistry Reveals the Impact of Hydrophobicity on Aptamer Cross-Reactivity
Source: ACS Meas Sci Au. 2026 May 20;6(3):752–64. doi: 10.1021/acsmeasuresciau.6c00040 (PMC13281204; doi:10.1021/acsmeasuresciau.6c00040)
Supplement: Supplementary file 1 [file tg6c00040_si_001.zip › data/interferent study/logP validation/Trials_1_2_3/CV_100_mVs_triclosan_1.txt]

Nov. 4, 2025   14:24:47
Cyclic Voltammetry
File: c:\users\minteerlab\desktop\hardpotato\110425\cv_100_mvs_triclosan_1.bin
Data Source:  Experiment
Instrument Model:  CHI660E
Ref. Electrode: 
Header: CV
Note: 

Init E (V) = -0.1
High E (V) = -0.1
Low E (V) = -0.4
Final E (V) = -0.1
Init P/N = N
Scan Rate (V/s) = 0.1
Segment = 3
Sample Interval (V) = 0.001
Quiet Time (sec) = 2
Sensitivity (A/V) = 1e-6

Potential/V, Current/A, Charge/C

-0.100, 2.656e-9, 2.656e-11
-0.101, 8.193e-9, 1.085e-10
-0.102, 8.868e-9, 1.972e-10
-0.103, 8.950e-9, 2.867e-10
-0.104, 9.316e-9, 3.798e-10
-0.105, 8.958e-9, 4.694e-10
-0.106, 9.326e-9, 5.627e-10
-0.107, 9.192e-9, 6.546e-10
-0.108, 9.172e-9, 7.463e-10
-0.109, 9.497e-9, 8.413e-10
-0.110, 9.102e-9, 9.323e-10
-0.111, 9.510e-9, 1.027e-9
-0.112, 9.321e-9, 1.121e-9
-0.113, 9.316e-9, 1.214e-9
-0.114, 9.599e-9, 1.310e-9
-0.115, 9.193e-9, 1.402e-9
-0.116, 9.629e-9, 1.498e-9
-0.117, 9.431e-9, 1.592e-9
-0.118, 9.371e-9, 1.686e-9
-0.119, 9.736e-9, 1.783e-9
-0.120, 9.254e-9, 1.876e-9
-0.121, 9.736e-9, 1.973e-9
-0.122, 9.535e-9, 2.069e-9
-0.123, 9.469e-9, 2.163e-9
-0.124, 9.865e-9, 2.262e-9
-0.125, 9.340e-9, 2.355e-9
-0.126, 9.782e-9, 2.453e-9
-0.127, 9.631e-9, 2.549e-9
-0.128, 9.555e-9, 2.645e-9
-0.129, 9.928e-9, 2.744e-9
-0.130, 9.457e-9, 2.839e-9
-0.131, 9.847e-9, 2.937e-9
-0.132, 9.750e-9, 3.035e-9
-0.133, 9.581e-9, 3.131e-9
-0.134, 9.988e-9, 3.230e-9
-0.135, 9.574e-9, 3.326e-9
-0.136, 9.897e-9, 3.425e-9
-0.137, 9.814e-9, 3.523e-9
-0.138, 9.649e-9, 3.620e-9
-0.139, 1.002e-8, 3.720e-9
-0.140, 9.633e-9, 3.816e-9
-0.141, 9.989e-9, 3.916e-9
-0.142, 9.869e-9, 4.015e-9
-0.143, 9.766e-9, 4.113e-9
-0.144, 1.009e-8, 4.214e-9
-0.145, 9.719e-9, 4.311e-9
-0.146, 1.005e-8, 4.411e-9
-0.147, 9.917e-9, 4.510e-9
-0.148, 9.847e-9, 4.609e-9
-0.149, 1.016e-8, 4.710e-9
-0.150, 9.755e-9, 4.808e-9
-0.151, 1.016e-8, 4.910e-9
-0.152, 9.958e-9, 5.009e-9
-0.153, 9.933e-9, 5.108e-9
-0.154, 1.029e-8, 5.211e-9
-0.155, 9.837e-9, 5.310e-9
-0.156, 1.025e-8, 5.412e-9
-0.157, 1.006e-8, 5.513e-9
-0.158, 9.999e-9, 5.613e-9
-0.159, 1.037e-8, 5.717e-9
-0.160, 9.915e-9, 5.816e-9
-0.161, 1.036e-8, 5.919e-9
-0.162, 1.019e-8, 6.021e-9
-0.163, 1.010e-8, 6.122e-9
-0.164, 1.052e-8, 6.228e-9
-0.165, 1.002e-8, 6.328e-9
-0.166, 1.050e-8, 6.433e-9
-0.167, 1.036e-8, 6.536e-9
-0.168, 1.023e-8, 6.639e-9
-0.169, 1.067e-8, 6.745e-9
-0.170, 1.021e-8, 6.847e-9
-0.171, 1.065e-8, 6.954e-9
-0.172, 1.055e-8, 7.059e-9
-0.173, 1.045e-8, 7.164e-9
-0.174, 1.087e-8, 7.273e-9
-0.175, 1.046e-8, 7.377e-9
-0.176, 1.086e-8, 7.486e-9
-0.177, 1.081e-8, 7.594e-9
-0.178, 1.069e-8, 7.701e-9
-0.179, 1.113e-8, 7.812e-9
-0.180, 1.080e-8, 7.920e-9
-0.181, 1.118e-8, 8.032e-9
-0.182, 1.112e-8, 8.143e-9
-0.183, 1.109e-8, 8.254e-9
-0.184, 1.146e-8, 8.369e-9
-0.185, 1.120e-8, 8.481e-9
-0.186, 1.161e-8, 8.597e-9
-0.187, 1.152e-8, 8.712e-9
-0.188, 1.156e-8, 8.827e-9
-0.189, 1.195e-8, 8.947e-9
-0.190, 1.165e-8, 9.063e-9
-0.191, 1.213e-8, 9.185e-9
-0.192, 1.208e-8, 9.305e-9
-0.193, 1.213e-8, 9.427e-9
-0.194, 1.255e-8, 9.552e-9
-0.195, 1.226e-8, 9.675e-9
-0.196, 1.282e-8, 9.803e-9
-0.197, 1.275e-8, 9.930e-9
-0.198, 1.285e-8, 1.006e-8
-0.199, 1.336e-8, 1.019e-8
-0.200, 1.307e-8, 1.032e-8
-0.201, 1.367e-8, 1.046e-8
-0.202, 1.362e-8, 1.060e-8
-0.203, 1.374e-8, 1.073e-8
-0.204, 1.435e-8, 1.088e-8
-0.205, 1.420e-8, 1.102e-8
-0.206, 1.474e-8, 1.117e-8
-0.207, 1.480e-8, 1.131e-8
-0.208, 1.491e-8, 1.146e-8
-0.209, 1.559e-8, 1.162e-8
-0.210, 1.531e-8, 1.177e-8
-0.211, 1.604e-8, 1.193e-8
-0.212, 1.623e-8, 1.210e-8
-0.213, 1.632e-8, 1.226e-8
-0.214, 1.705e-8, 1.243e-8
-0.215, 1.696e-8, 1.260e-8
-0.216, 1.761e-8, 1.277e-8
-0.217, 1.794e-8, 1.295e-8
-0.218, 1.813e-8, 1.314e-8
-0.219, 1.888e-8, 1.332e-8
-0.220, 1.884e-8, 1.351e-8
-0.221, 1.957e-8, 1.371e-8
-0.222, 1.986e-8, 1.391e-8
-0.223, 2.019e-8, 1.411e-8
-0.224, 2.096e-8, 1.432e-8
-0.225, 2.103e-8, 1.453e-8
-0.226, 2.173e-8, 1.475e-8
-0.227, 2.208e-8, 1.497e-8
-0.228, 2.252e-8, 1.519e-8
-0.229, 2.326e-8, 1.542e-8
-0.230, 2.339e-8, 1.566e-8
-0.231, 2.423e-8, 1.590e-8
-0.232, 2.449e-8, 1.615e-8
-0.233, 2.497e-8, 1.640e-8
-0.234, 2.575e-8, 1.665e-8
-0.235, 2.578e-8, 1.691e-8
-0.236, 2.670e-8, 1.718e-8
-0.237, 2.702e-8, 1.745e-8
-0.238, 2.739e-8, 1.772e-8
-0.239, 2.824e-8, 1.800e-8
-0.240, 2.819e-8, 1.829e-8
-0.241, 2.913e-8, 1.858e-8
-0.242, 2.926e-8, 1.887e-8
-0.243, 2.966e-8, 1.917e-8
-0.244, 3.047e-8, 1.947e-8
-0.245, 3.027e-8, 1.977e-8
-0.246, 3.110e-8, 2.008e-8
-0.247, 3.130e-8, 2.040e-8
-0.248, 3.146e-8, 2.071e-8
-0.249, 3.225e-8, 2.104e-8
-0.250, 3.196e-8, 2.135e-8
-0.251, 3.260e-8, 2.168e-8
-0.252, 3.277e-8, 2.201e-8
-0.253, 3.269e-8, 2.234e-8
-0.254, 3.333e-8, 2.267e-8
-0.255, 3.301e-8, 2.300e-8
-0.256, 3.359e-8, 2.333e-8
-0.257, 3.357e-8, 2.367e-8
-0.258, 3.341e-8, 2.400e-8
-0.259, 3.381e-8, 2.434e-8
-0.260, 3.347e-8, 2.468e-8
-0.261, 3.368e-8, 2.501e-8
-0.262, 3.361e-8, 2.535e-8
-0.263, 3.344e-8, 2.568e-8
-0.264, 3.372e-8, 2.602e-8
-0.265, 3.324e-8, 2.635e-8
-0.266, 3.340e-8, 2.669e-8
-0.267, 3.315e-8, 2.702e-8
-0.268, 3.298e-8, 2.735e-8
-0.269, 3.305e-8, 2.768e-8
-0.270, 3.253e-8, 2.801e-8
-0.271, 3.268e-8, 2.833e-8
-0.272, 3.222e-8, 2.865e-8
-0.273, 3.201e-8, 2.897e-8
-0.274, 3.203e-8, 2.929e-8
-0.275, 3.144e-8, 2.961e-8
-0.276, 3.161e-8, 2.993e-8
-0.277, 3.110e-8, 3.024e-8
-0.278, 3.073e-8, 3.054e-8
-0.279, 3.082e-8, 3.085e-8
-0.280, 3.003e-8, 3.115e-8
-0.281, 3.026e-8, 3.145e-8
-0.282, 2.973e-8, 3.175e-8
-0.283, 2.928e-8, 3.204e-8
-0.284, 2.943e-8, 3.234e-8
-0.285, 2.858e-8, 3.262e-8
-0.286, 2.870e-8, 3.291e-8
-0.287, 2.825e-8, 3.319e-8
-0.288, 2.779e-8, 3.347e-8
-0.289, 2.796e-8, 3.375e-8
-0.290, 2.707e-8, 3.402e-8
-0.291, 2.717e-8, 3.429e-8
-0.292, 2.677e-8, 3.456e-8
-0.293, 2.625e-8, 3.482e-8
-0.294, 2.639e-8, 3.509e-8
-0.295, 2.565e-8, 3.534e-8
-0.296, 2.569e-8, 3.560e-8
-0.297, 2.532e-8, 3.585e-8
-0.298, 2.486e-8, 3.610e-8
-0.299, 2.495e-8, 3.635e-8
-0.300, 2.432e-8, 3.660e-8
-0.301, 2.432e-8, 3.684e-8
-0.302, 2.399e-8, 3.708e-8
-0.303, 2.359e-8, 3.732e-8
-0.304, 2.368e-8, 3.755e-8
-0.305, 2.303e-8, 3.778e-8
-0.306, 2.308e-8, 3.801e-8
-0.307, 2.284e-8, 3.824e-8
-0.308, 2.247e-8, 3.847e-8
-0.309, 2.253e-8, 3.869e-8
-0.310, 2.192e-8, 3.891e-8
-0.311, 2.208e-8, 3.913e-8
-0.312, 2.166e-8, 3.935e-8
-0.313, 2.140e-8, 3.956e-8
-0.314, 2.154e-8, 3.978e-8
-0.315, 2.089e-8, 3.999e-8
-0.316, 2.110e-8, 4.020e-8
-0.317, 2.072e-8, 4.040e-8
-0.318, 2.045e-8, 4.061e-8
-0.319, 2.065e-8, 4.082e-8
-0.320, 2.002e-8, 4.102e-8
-0.321, 2.028e-8, 4.122e-8
-0.322, 1.993e-8, 4.142e-8
-0.323, 1.965e-8, 4.161e-8
-0.324, 1.992e-8, 4.181e-8
-0.325, 1.925e-8, 4.201e-8
-0.326, 1.953e-8, 4.220e-8
-0.327, 1.927e-8, 4.239e-8
-0.328, 1.896e-8, 4.258e-8
-0.329, 1.928e-8, 4.278e-8
-0.330, 1.867e-8, 4.296e-8
-0.331, 1.889e-8, 4.315e-8
-0.332, 1.873e-8, 4.334e-8
-0.333, 1.843e-8, 4.352e-8
-0.334, 1.872e-8, 4.371e-8
-0.335, 1.818e-8, 4.389e-8
-0.336, 1.839e-8, 4.408e-8
-0.337, 1.824e-8, 4.426e-8
-0.338, 1.793e-8, 4.444e-8
-0.339, 1.824e-8, 4.462e-8
-0.340, 1.776e-8, 4.480e-8
-0.341, 1.796e-8, 4.498e-8
-0.342, 1.779e-8, 4.516e-8
-0.343, 1.757e-8, 4.533e-8
-0.344, 1.783e-8, 4.551e-8
-0.345, 1.738e-8, 4.568e-8
-0.346, 1.761e-8, 4.586e-8
-0.347, 1.741e-8, 4.603e-8
-0.348, 1.727e-8, 4.621e-8
-0.349, 1.752e-8, 4.638e-8
-0.350, 1.702e-8, 4.655e-8
-0.351, 1.732e-8, 4.673e-8
-0.352, 1.712e-8, 4.690e-8
-0.353, 1.695e-8, 4.707e-8
-0.354, 1.726e-8, 4.724e-8
-0.355, 1.675e-8, 4.741e-8
-0.356, 1.707e-8, 4.758e-8
-0.357, 1.685e-8, 4.775e-8
-0.358, 1.672e-8, 4.791e-8
-0.359, 1.707e-8, 4.808e-8
-0.360, 1.650e-8, 4.825e-8
-0.361, 1.687e-8, 4.842e-8
-0.362, 1.667e-8, 4.858e-8
-0.363, 1.646e-8, 4.875e-8
-0.364, 1.685e-8, 4.892e-8
-0.365, 1.631e-8, 4.908e-8
-0.366, 1.666e-8, 4.925e-8
-0.367, 1.650e-8, 4.941e-8
-0.368, 1.627e-8, 4.957e-8
-0.369, 1.669e-8, 4.974e-8
-0.370, 1.614e-8, 4.990e-8
-0.371, 1.648e-8, 5.007e-8
-0.372, 1.637e-8, 5.023e-8
-0.373, 1.612e-8, 5.039e-8
-0.374, 1.651e-8, 5.056e-8
-0.375, 1.603e-8, 5.072e-8
-0.376, 1.634e-8, 5.088e-8
-0.377, 1.621e-8, 5.104e-8
-0.378, 1.602e-8, 5.120e-8
-0.379, 1.637e-8, 5.137e-8
-0.380, 1.593e-8, 5.153e-8
-0.381, 1.620e-8, 5.169e-8
-0.382, 1.610e-8, 5.185e-8
-0.383, 1.592e-8, 5.201e-8
-0.384, 1.629e-8, 5.217e-8
-0.385, 1.588e-8, 5.233e-8
-0.386, 1.613e-8, 5.249e-8
-0.387, 1.601e-8, 5.265e-8
-0.388, 1.587e-8, 5.281e-8
-0.389, 1.616e-8, 5.297e-8
-0.390, 1.579e-8, 5.313e-8
-0.391, 1.608e-8, 5.329e-8
-0.392, 1.592e-8, 5.345e-8
-0.393, 1.580e-8, 5.361e-8
-0.394, 1.609e-8, 5.377e-8
-0.395, 1.566e-8, 5.393e-8
-0.396, 1.603e-8, 5.409e-8
-0.397, 1.586e-8, 5.424e-8
-0.398, 1.571e-8, 5.440e-8
-0.399, 1.607e-8, 5.456e-8
-0.400, 8.688e-9, 5.465e-8
-0.399, -1.288e-9, 5.464e-8
-0.398, -3.095e-9, 5.461e-8
-0.397, -3.700e-9, 5.457e-8
-0.396, -3.603e-9, 5.453e-8
-0.395, -4.208e-9, 5.449e-8
-0.394, -4.026e-9, 5.445e-8
-0.393, -4.325e-9, 5.441e-8
-0.392, -4.595e-9, 5.436e-8
-0.391, -4.375e-9, 5.432e-8
-0.390, -4.947e-9, 5.427e-8
-0.389, -4.678e-9, 5.422e-8
-0.388, -4.959e-9, 5.417e-8
-0.387, -5.142e-9, 5.412e-8
-0.386, -4.902e-9, 5.407e-8
-0.385, -5.460e-9, 5.402e-8
-0.384, -5.218e-9, 5.396e-8
-0.383, -5.403e-9, 5.391e-8
-0.382, -5.640e-9, 5.385e-8
-0.381, -5.321e-9, 5.380e-8
-0.380, -5.884e-9, 5.374e-8
-0.379, -5.583e-9, 5.369e-8
-0.378, -5.772e-9, 5.363e-8
-0.377, -6.042e-9, 5.357e-8
-0.376, -5.667e-9, 5.351e-8
-0.375, -6.228e-9, 5.345e-8
-0.374, -5.944e-9, 5.339e-8
-0.373, -6.103e-9, 5.333e-8
-0.372, -6.407e-9, 5.326e-8
-0.371, -6.027e-9, 5.320e-8
-0.370, -6.552e-9, 5.314e-8
-0.369, -6.298e-9, 5.307e-8
-0.368, -6.415e-9, 5.301e-8
-0.367, -6.707e-9, 5.294e-8
-0.366, -6.358e-9, 5.288e-8
-0.365, -6.837e-9, 5.281e-8
-0.364, -6.638e-9, 5.275e-8
-0.363, -6.728e-9, 5.268e-8
-0.362, -6.963e-9, 5.261e-8
-0.361, -6.688e-9, 5.254e-8
-0.360, -7.142e-9, 5.247e-8
-0.359, -6.926e-9, 5.240e-8
-0.358, -7.089e-9, 5.233e-8
-0.357, -7.259e-9, 5.226e-8
-0.356, -7.008e-9, 5.219e-8
-0.355, -7.448e-9, 5.211e-8
-0.354, -7.187e-9, 5.204e-8
-0.353, -7.390e-9, 5.197e-8
-0.352, -7.583e-9, 5.189e-8
-0.351, -7.276e-9, 5.182e-8
-0.350, -7.791e-9, 5.174e-8
-0.349, -7.493e-9, 5.167e-8
-0.348, -7.717e-9, 5.159e-8
-0.347, -7.895e-9, 5.151e-8
-0.346, -7.608e-9, 5.143e-8
-0.345, -8.179e-9, 5.135e-8
-0.344, -7.828e-9, 5.127e-8
-0.343, -8.090e-9, 5.119e-8
-0.342, -8.300e-9, 5.111e-8
-0.341, -7.963e-9, 5.103e-8
-0.340, -8.557e-9, 5.094e-8
-0.339, -8.229e-9, 5.086e-8
-0.338, -8.434e-9, 5.078e-8
-0.337, -8.741e-9, 5.069e-8
-0.336, -8.367e-9, 5.061e-8
-0.335, -8.959e-9, 5.052e-8
-0.334, -8.710e-9, 5.043e-8
-0.333, -8.900e-9, 5.034e-8
-0.332, -9.240e-9, 5.025e-8
-0.331, -8.853e-9, 5.016e-8
-0.330, -9.447e-9, 5.007e-8
-0.329, -9.252e-9, 4.997e-8
-0.328, -9.440e-9, 4.988e-8
-0.327, -9.791e-9, 4.978e-8
-0.326, -9.529e-9, 4.969e-8
-0.325, -1.005e-8, 4.958e-8
-0.324, -9.954e-9, 4.949e-8
-0.323, -1.011e-8, 4.938e-8
-0.322, -1.043e-8, 4.928e-8
-0.321, -1.028e-8, 4.918e-8
-0.320, -1.086e-8, 4.907e-8
-0.319, -1.071e-8, 4.896e-8
-0.318, -1.097e-8, 4.885e-8
-0.317, -1.131e-8, 4.874e-8
-0.316, -1.119e-8, 4.863e-8
-0.315, -1.172e-8, 4.851e-8
-0.314, -1.169e-8, 4.839e-8
-0.313, -1.204e-8, 4.827e-8
-0.312, -1.235e-8, 4.815e-8
-0.311, -1.228e-8, 4.803e-8
-0.310, -1.299e-8, 4.790e-8
-0.309, -1.289e-8, 4.777e-8
-0.308, -1.334e-8, 4.763e-8
-0.307, -1.380e-8, 4.750e-8
-0.306, -1.367e-8, 4.736e-8
-0.305, -1.444e-8, 4.721e-8
-0.304, -1.439e-8, 4.707e-8
-0.303, -1.486e-8, 4.692e-8
-0.302, -1.538e-8, 4.677e-8
-0.301, -1.535e-8, 4.661e-8
-0.300, -1.621e-8, 4.645e-8
-0.299, -1.618e-8, 4.629e-8
-0.298, -1.667e-8, 4.612e-8
-0.297, -1.732e-8, 4.595e-8
-0.296, -1.727e-8, 4.578e-8
-0.295, -1.826e-8, 4.560e-8
-0.294, -1.834e-8, 4.541e-8
-0.293, -1.885e-8, 4.522e-8
-0.292, -1.958e-8, 4.503e-8
-0.291, -1.960e-8, 4.483e-8
-0.290, -2.058e-8, 4.463e-8
-0.289, -2.084e-8, 4.442e-8
-0.288, -2.142e-8, 4.420e-8
-0.287, -2.218e-8, 4.398e-8
-0.286, -2.230e-8, 4.376e-8
-0.285, -2.326e-8, 4.353e-8
-0.284, -2.361e-8, 4.329e-8
-0.283, -2.416e-8, 4.305e-8
-0.282, -2.496e-8, 4.280e-8
-0.281, -2.522e-8, 4.255e-8
-0.280, -2.614e-8, 4.229e-8
-0.279, -2.648e-8, 4.202e-8
-0.278, -2.715e-8, 4.175e-8
-0.277, -2.785e-8, 4.147e-8
-0.276, -2.813e-8, 4.119e-8
-0.275, -2.909e-8, 4.090e-8
-0.274, -2.936e-8, 4.060e-8
-0.273, -3.010e-8, 4.030e-8
-0.272, -3.073e-8, 4.000e-8
-0.271, -3.098e-8, 3.969e-8
-0.270, -3.190e-8, 3.937e-8
-0.269, -3.216e-8, 3.905e-8
-0.268, -3.288e-8, 3.872e-8
-0.267, -3.336e-8, 3.838e-8
-0.266, -3.352e-8, 3.805e-8
-0.265, -3.452e-8, 3.770e-8
-0.264, -3.448e-8, 3.736e-8
-0.263, -3.514e-8, 3.701e-8
-0.262, -3.569e-8, 3.665e-8
-0.261, -3.559e-8, 3.629e-8
-0.260, -3.646e-8, 3.593e-8
-0.259, -3.630e-8, 3.557e-8
-0.258, -3.671e-8, 3.520e-8
-0.257, -3.717e-8, 3.483e-8
-0.256, -3.696e-8, 3.446e-8
-0.255, -3.758e-8, 3.408e-8
-0.254, -3.735e-8, 3.371e-8
-0.253, -3.750e-8, 3.333e-8
-0.252, -3.787e-8, 3.295e-8
-0.251, -3.737e-8, 3.258e-8
-0.250, -3.784e-8, 3.220e-8
-0.249, -3.760e-8, 3.183e-8
-0.248, -3.746e-8, 3.145e-8
-0.247, -3.758e-8, 3.108e-8
-0.246, -3.702e-8, 3.071e-8
-0.245, -3.723e-8, 3.033e-8
-0.244, -3.682e-8, 2.997e-8
-0.243, -3.659e-8, 2.960e-8
-0.242, -3.651e-8, 2.923e-8
-0.241, -3.588e-8, 2.888e-8
-0.240, -3.588e-8, 2.852e-8
-0.239, -3.531e-8, 2.816e-8
-0.238, -3.496e-8, 2.781e-8
-0.237, -3.477e-8, 2.747e-8
-0.236, -3.403e-8, 2.713e-8
-0.235, -3.386e-8, 2.679e-8
-0.234, -3.313e-8, 2.646e-8
-0.233, -3.281e-8, 2.613e-8
-0.232, -3.242e-8, 2.580e-8
-0.231, -3.161e-8, 2.549e-8
-0.230, -3.157e-8, 2.517e-8
-0.229, -3.069e-8, 2.487e-8
-0.228, -3.035e-8, 2.456e-8
-0.227, -2.989e-8, 2.426e-8
-0.226, -2.906e-8, 2.397e-8
-0.225, -2.908e-8, 2.368e-8
-0.224, -2.817e-8, 2.340e-8
-0.223, -2.783e-8, 2.312e-8
-0.222, -2.751e-8, 2.285e-8
-0.221, -2.661e-8, 2.258e-8
-0.220, -2.669e-8, 2.231e-8
-0.219, -2.580e-8, 2.206e-8
-0.218, -2.548e-8, 2.180e-8
-0.217, -2.530e-8, 2.155e-8
-0.216, -2.435e-8, 2.130e-8
-0.215, -2.442e-8, 2.106e-8
-0.214, -2.372e-8, 2.082e-8
-0.213, -2.334e-8, 2.059e-8
-0.212, -2.325e-8, 2.036e-8
-0.211, -2.241e-8, 2.013e-8
-0.210, -2.248e-8, 1.991e-8
-0.209, -2.183e-8, 1.969e-8
-0.208, -2.152e-8, 1.947e-8
-0.207, -2.142e-8, 1.926e-8
-0.206, -2.071e-8, 1.905e-8
-0.205, -2.094e-8, 1.884e-8
-0.204, -2.031e-8, 1.864e-8
-0.203, -1.995e-8, 1.844e-8
-0.202, -1.989e-8, 1.824e-8
-0.201, -1.927e-8, 1.805e-8
-0.200, -1.939e-8, 1.786e-8
-0.199, -1.889e-8, 1.767e-8
-0.198, -1.871e-8, 1.748e-8
-0.197, -1.861e-8, 1.729e-8
-0.196, -1.808e-8, 1.711e-8
-0.195, -1.822e-8, 1.693e-8
-0.194, -1.774e-8, 1.675e-8
-0.193, -1.763e-8, 1.658e-8
-0.192, -1.759e-8, 1.640e-8
-0.191, -1.701e-8, 1.623e-8
-0.190, -1.730e-8, 1.606e-8
-0.189, -1.676e-8, 1.589e-8
-0.188, -1.675e-8, 1.572e-8
-0.187, -1.670e-8, 1.556e-8
-0.186, -1.623e-8, 1.539e-8
-0.185, -1.655e-8, 1.523e-8
-0.184, -1.601e-8, 1.507e-8
-0.183, -1.600e-8, 1.491e-8
-0.182, -1.605e-8, 1.475e-8
-0.181, -1.555e-8, 1.459e-8
-0.180, -1.589e-8, 1.443e-8
-0.179, -1.546e-8, 1.428e-8
-0.178, -1.540e-8, 1.412e-8
-0.177, -1.553e-8, 1.397e-8
-0.176, -1.499e-8, 1.382e-8
-0.175, -1.536e-8, 1.367e-8
-0.174, -1.497e-8, 1.352e-8
-0.173, -1.494e-8, 1.337e-8
-0.172, -1.509e-8, 1.322e-8
-0.171, -1.453e-8, 1.307e-8
-0.170, -1.492e-8, 1.292e-8
-0.169, -1.457e-8, 1.278e-8
-0.168, -1.451e-8, 1.263e-8
-0.167, -1.472e-8, 1.248e-8
-0.166, -1.424e-8, 1.234e-8
-0.165, -1.456e-8, 1.220e-8
-0.164, -1.427e-8, 1.205e-8
-0.163, -1.423e-8, 1.191e-8
-0.162, -1.436e-8, 1.177e-8
-0.161, -1.396e-8, 1.163e-8
-0.160, -1.431e-8, 1.148e-8
-0.159, -1.398e-8, 1.134e-8
-0.158, -1.400e-8, 1.120e-8
-0.157, -1.412e-8, 1.106e-8
-0.156, -1.375e-8, 1.093e-8
-0.155, -1.406e-8, 1.078e-8
-0.154, -1.379e-8, 1.065e-8
-0.153, -1.386e-8, 1.051e-8
-0.152, -1.393e-8, 1.037e-8
-0.151, -1.355e-8, 1.023e-8
-0.150, -1.392e-8, 1.009e-8
-0.149, -1.359e-8, 9.958e-9
-0.148, -1.367e-8, 9.822e-9
-0.147, -1.379e-8, 9.684e-9
-0.146, -1.337e-8, 9.550e-9
-0.145, -1.380e-8, 9.412e-9
-0.144, -1.342e-8, 9.278e-9
-0.143, -1.351e-8, 9.143e-9
-0.142, -1.368e-8, 9.006e-9
-0.141, -1.324e-8, 8.874e-9
-0.140, -1.371e-8, 8.737e-9
-0.139, -1.324e-8, 8.604e-9
-0.138, -1.335e-8, 8.471e-9
-0.137, -1.357e-8, 8.335e-9
-0.136, -1.306e-8, 8.204e-9
-0.135, -1.355e-8, 8.069e-9
-0.134, -1.321e-8, 7.937e-9
-0.133, -1.323e-8, 7.805e-9
-0.132, -1.346e-8, 7.670e-9
-0.131, -1.298e-8, 7.540e-9
-0.130, -1.342e-8, 7.406e-9
-0.129, -1.311e-8, 7.275e-9
-0.128, -1.311e-8, 7.144e-9
-0.127, -1.334e-8, 7.010e-9
-0.126, -1.289e-8, 6.881e-9
-0.125, -1.330e-8, 6.748e-9
-0.124, -1.304e-8, 6.618e-9
-0.123, -1.304e-8, 6.488e-9
-0.122, -1.324e-8, 6.355e-9
-0.121, -1.284e-8, 6.227e-9
-0.120, -1.319e-8, 6.095e-9
-0.119, -1.291e-8, 5.966e-9
-0.118, -1.294e-8, 5.836e-9
-0.117, -1.311e-8, 5.705e-9
-0.116, -1.274e-8, 5.578e-9
-0.115, -1.311e-8, 5.447e-9
-0.114, -1.280e-8, 5.319e-9
-0.113, -1.288e-8, 5.190e-9
-0.112, -1.299e-8, 5.060e-9
-0.111, -1.264e-8, 4.934e-9
-0.110, -1.305e-8, 4.803e-9
-0.109, -1.270e-8, 4.676e-9
-0.108, -1.279e-8, 4.548e-9
-0.107, -1.294e-8, 4.419e-9
-0.106, -1.254e-8, 4.294e-9
-0.105, -1.303e-8, 4.163e-9
-0.104, -1.263e-8, 4.037e-9
-0.103, -1.272e-8, 3.910e-9
-0.102, -1.297e-8, 3.780e-9
-0.101, -1.246e-8, 3.656e-9
