# Supplementary material for: Data-Driven Electrochemistry Reveals the Impact of Hydrophobicity on Aptamer Cross-Reactivity
Source: ACS Meas Sci Au. 2026 May 20;6(3):752–64. doi: 10.1021/acsmeasuresciau.6c00040 (PMC13281204; doi:10.1021/acsmeasuresciau.6c00040)
Supplement: Supplementary file 1 [file tg6c00040_si_001.zip › data/interferent study/logP validation/Trials_1_2_3/CV_100_mVs_triclosan_2.txt]

Nov. 4, 2025   16:40:15
Cyclic Voltammetry
File: c:\users\minteerlab\desktop\hardpotato\110425\cv_100_mvs_triclosan_2.bin
Data Source:  Experiment
Instrument Model:  CHI660E
Ref. Electrode: 
Header: CV
Note: 

Init E (V) = -0.1
High E (V) = -0.1
Low E (V) = -0.4
Final E (V) = -0.1
Init P/N = N
Scan Rate (V/s) = 0.1
Segment = 3
Sample Interval (V) = 0.001
Quiet Time (sec) = 2
Sensitivity (A/V) = 1e-6

Potential/V, Current/A, Charge/C

-0.100, 3.155e-9, 3.155e-11
-0.101, 7.877e-9, 1.103e-10
-0.102, 9.009e-9, 2.004e-10
-0.103, 9.219e-9, 2.926e-10
-0.104, 8.926e-9, 3.819e-10
-0.105, 9.472e-9, 4.766e-10
-0.106, 9.061e-9, 5.672e-10
-0.107, 9.324e-9, 6.604e-10
-0.108, 9.461e-9, 7.550e-10
-0.109, 9.134e-9, 8.464e-10
-0.110, 9.621e-9, 9.426e-10
-0.111, 9.220e-9, 1.035e-9
-0.112, 9.457e-9, 1.129e-9
-0.113, 9.540e-9, 1.225e-9
-0.114, 9.236e-9, 1.317e-9
-0.115, 9.721e-9, 1.414e-9
-0.116, 9.372e-9, 1.508e-9
-0.117, 9.548e-9, 1.604e-9
-0.118, 9.631e-9, 1.700e-9
-0.119, 9.358e-9, 1.793e-9
-0.120, 9.790e-9, 1.891e-9
-0.121, 9.421e-9, 1.986e-9
-0.122, 9.674e-9, 2.082e-9
-0.123, 9.669e-9, 2.179e-9
-0.124, 9.479e-9, 2.274e-9
-0.125, 9.855e-9, 2.372e-9
-0.126, 9.481e-9, 2.467e-9
-0.127, 9.757e-9, 2.565e-9
-0.128, 9.743e-9, 2.662e-9
-0.129, 9.530e-9, 2.757e-9
-0.130, 9.934e-9, 2.857e-9
-0.131, 9.532e-9, 2.952e-9
-0.132, 9.843e-9, 3.050e-9
-0.133, 9.805e-9, 3.149e-9
-0.134, 9.587e-9, 3.244e-9
-0.135, 1.004e-8, 3.345e-9
-0.136, 9.553e-9, 3.440e-9
-0.137, 9.907e-9, 3.539e-9
-0.138, 9.868e-9, 3.638e-9
-0.139, 9.598e-9, 3.734e-9
-0.140, 1.013e-8, 3.835e-9
-0.141, 9.662e-9, 3.932e-9
-0.142, 9.954e-9, 4.032e-9
-0.143, 9.936e-9, 4.131e-9
-0.144, 9.680e-9, 4.228e-9
-0.145, 1.019e-8, 4.330e-9
-0.146, 9.708e-9, 4.427e-9
-0.147, 1.001e-8, 4.527e-9
-0.148, 1.004e-8, 4.627e-9
-0.149, 9.738e-9, 4.725e-9
-0.150, 1.021e-8, 4.827e-9
-0.151, 9.823e-9, 4.925e-9
-0.152, 1.004e-8, 5.025e-9
-0.153, 1.010e-8, 5.126e-9
-0.154, 9.873e-9, 5.225e-9
-0.155, 1.027e-8, 5.328e-9
-0.156, 9.928e-9, 5.427e-9
-0.157, 1.012e-8, 5.528e-9
-0.158, 1.017e-8, 5.630e-9
-0.159, 9.971e-9, 5.730e-9
-0.160, 1.037e-8, 5.833e-9
-0.161, 1.000e-8, 5.933e-9
-0.162, 1.028e-8, 6.036e-9
-0.163, 1.023e-8, 6.139e-9
-0.164, 1.009e-8, 6.240e-9
-0.165, 1.046e-8, 6.344e-9
-0.166, 1.011e-8, 6.445e-9
-0.167, 1.044e-8, 6.550e-9
-0.168, 1.037e-8, 6.653e-9
-0.169, 1.028e-8, 6.756e-9
-0.170, 1.063e-8, 6.862e-9
-0.171, 1.025e-8, 6.965e-9
-0.172, 1.062e-8, 7.071e-9
-0.173, 1.056e-8, 7.177e-9
-0.174, 1.040e-8, 7.281e-9
-0.175, 1.086e-8, 7.389e-9
-0.176, 1.045e-8, 7.494e-9
-0.177, 1.084e-8, 7.602e-9
-0.178, 1.080e-8, 7.710e-9
-0.179, 1.069e-8, 7.817e-9
-0.180, 1.120e-8, 7.929e-9
-0.181, 1.071e-8, 8.036e-9
-0.182, 1.111e-8, 8.147e-9
-0.183, 1.115e-8, 8.259e-9
-0.184, 1.096e-8, 8.368e-9
-0.185, 1.152e-8, 8.483e-9
-0.186, 1.111e-8, 8.595e-9
-0.187, 1.148e-8, 8.709e-9
-0.188, 1.158e-8, 8.825e-9
-0.189, 1.137e-8, 8.939e-9
-0.190, 1.191e-8, 9.058e-9
-0.191, 1.158e-8, 9.174e-9
-0.192, 1.197e-8, 9.294e-9
-0.193, 1.208e-8, 9.414e-9
-0.194, 1.192e-8, 9.534e-9
-0.195, 1.246e-8, 9.658e-9
-0.196, 1.224e-8, 9.781e-9
-0.197, 1.254e-8, 9.906e-9
-0.198, 1.271e-8, 1.003e-8
-0.199, 1.260e-8, 1.016e-8
-0.200, 1.315e-8, 1.029e-8
-0.201, 1.295e-8, 1.042e-8
-0.202, 1.334e-8, 1.055e-8
-0.203, 1.346e-8, 1.069e-8
-0.204, 1.348e-8, 1.082e-8
-0.205, 1.416e-8, 1.096e-8
-0.206, 1.387e-8, 1.110e-8
-0.207, 1.438e-8, 1.125e-8
-0.208, 1.448e-8, 1.139e-8
-0.209, 1.457e-8, 1.154e-8
-0.210, 1.515e-8, 1.169e-8
-0.211, 1.500e-8, 1.184e-8
-0.212, 1.561e-8, 1.200e-8
-0.213, 1.573e-8, 1.215e-8
-0.214, 1.587e-8, 1.231e-8
-0.215, 1.655e-8, 1.248e-8
-0.216, 1.634e-8, 1.264e-8
-0.217, 1.708e-8, 1.281e-8
-0.218, 1.726e-8, 1.298e-8
-0.219, 1.739e-8, 1.316e-8
-0.220, 1.823e-8, 1.334e-8
-0.221, 1.803e-8, 1.352e-8
-0.222, 1.873e-8, 1.371e-8
-0.223, 1.905e-8, 1.390e-8
-0.224, 1.920e-8, 1.409e-8
-0.225, 2.004e-8, 1.429e-8
-0.226, 1.989e-8, 1.449e-8
-0.227, 2.067e-8, 1.470e-8
-0.228, 2.103e-8, 1.491e-8
-0.229, 2.116e-8, 1.512e-8
-0.230, 2.205e-8, 1.534e-8
-0.231, 2.204e-8, 1.556e-8
-0.232, 2.272e-8, 1.579e-8
-0.233, 2.310e-8, 1.602e-8
-0.234, 2.323e-8, 1.625e-8
-0.235, 2.404e-8, 1.649e-8
-0.236, 2.411e-8, 1.673e-8
-0.237, 2.477e-8, 1.698e-8
-0.238, 2.513e-8, 1.723e-8
-0.239, 2.533e-8, 1.748e-8
-0.240, 2.603e-8, 1.774e-8
-0.241, 2.605e-8, 1.800e-8
-0.242, 2.663e-8, 1.827e-8
-0.243, 2.693e-8, 1.854e-8
-0.244, 2.716e-8, 1.881e-8
-0.245, 2.775e-8, 1.909e-8
-0.246, 2.771e-8, 1.937e-8
-0.247, 2.832e-8, 1.965e-8
-0.248, 2.838e-8, 1.993e-8
-0.249, 2.860e-8, 2.022e-8
-0.250, 2.911e-8, 2.051e-8
-0.251, 2.887e-8, 2.080e-8
-0.252, 2.951e-8, 2.109e-8
-0.253, 2.940e-8, 2.139e-8
-0.254, 2.944e-8, 2.168e-8
-0.255, 2.993e-8, 2.198e-8
-0.256, 2.965e-8, 2.228e-8
-0.257, 3.012e-8, 2.258e-8
-0.258, 2.993e-8, 2.288e-8
-0.259, 2.980e-8, 2.318e-8
-0.260, 3.030e-8, 2.348e-8
-0.261, 2.967e-8, 2.378e-8
-0.262, 3.008e-8, 2.408e-8
-0.263, 2.993e-8, 2.438e-8
-0.264, 2.964e-8, 2.467e-8
-0.265, 3.004e-8, 2.497e-8
-0.266, 2.938e-8, 2.527e-8
-0.267, 2.963e-8, 2.556e-8
-0.268, 2.950e-8, 2.586e-8
-0.269, 2.907e-8, 2.615e-8
-0.270, 2.932e-8, 2.644e-8
-0.271, 2.874e-8, 2.673e-8
-0.272, 2.886e-8, 2.702e-8
-0.273, 2.866e-8, 2.730e-8
-0.274, 2.821e-8, 2.759e-8
-0.275, 2.841e-8, 2.787e-8
-0.276, 2.778e-8, 2.815e-8
-0.277, 2.779e-8, 2.843e-8
-0.278, 2.751e-8, 2.870e-8
-0.279, 2.713e-8, 2.897e-8
-0.280, 2.718e-8, 2.924e-8
-0.281, 2.661e-8, 2.951e-8
-0.282, 2.670e-8, 2.978e-8
-0.283, 2.630e-8, 3.004e-8
-0.284, 2.594e-8, 3.030e-8
-0.285, 2.594e-8, 3.056e-8
-0.286, 2.530e-8, 3.081e-8
-0.287, 2.541e-8, 3.107e-8
-0.288, 2.500e-8, 3.132e-8
-0.289, 2.468e-8, 3.156e-8
-0.290, 2.468e-8, 3.181e-8
-0.291, 2.401e-8, 3.205e-8
-0.292, 2.418e-8, 3.229e-8
-0.293, 2.370e-8, 3.253e-8
-0.294, 2.339e-8, 3.276e-8
-0.295, 2.354e-8, 3.300e-8
-0.296, 2.278e-8, 3.323e-8
-0.297, 2.298e-8, 3.346e-8
-0.298, 2.254e-8, 3.368e-8
-0.299, 2.220e-8, 3.390e-8
-0.300, 2.240e-8, 3.413e-8
-0.301, 2.164e-8, 3.434e-8
-0.302, 2.185e-8, 3.456e-8
-0.303, 2.148e-8, 3.478e-8
-0.304, 2.111e-8, 3.499e-8
-0.305, 2.133e-8, 3.520e-8
-0.306, 2.063e-8, 3.541e-8
-0.307, 2.086e-8, 3.562e-8
-0.308, 2.055e-8, 3.582e-8
-0.309, 2.013e-8, 3.602e-8
-0.310, 2.035e-8, 3.623e-8
-0.311, 1.975e-8, 3.642e-8
-0.312, 1.988e-8, 3.662e-8
-0.313, 1.963e-8, 3.682e-8
-0.314, 1.930e-8, 3.701e-8
-0.315, 1.953e-8, 3.721e-8
-0.316, 1.897e-8, 3.740e-8
-0.317, 1.912e-8, 3.759e-8
-0.318, 1.887e-8, 3.778e-8
-0.319, 1.863e-8, 3.796e-8
-0.320, 1.881e-8, 3.815e-8
-0.321, 1.828e-8, 3.833e-8
-0.322, 1.848e-8, 3.852e-8
-0.323, 1.823e-8, 3.870e-8
-0.324, 1.804e-8, 3.888e-8
-0.325, 1.818e-8, 3.906e-8
-0.326, 1.769e-8, 3.924e-8
-0.327, 1.796e-8, 3.942e-8
-0.328, 1.769e-8, 3.960e-8
-0.329, 1.754e-8, 3.977e-8
-0.330, 1.772e-8, 3.995e-8
-0.331, 1.719e-8, 4.012e-8
-0.332, 1.752e-8, 4.030e-8
-0.333, 1.724e-8, 4.047e-8
-0.334, 1.706e-8, 4.064e-8
-0.335, 1.732e-8, 4.081e-8
-0.336, 1.675e-8, 4.098e-8
-0.337, 1.713e-8, 4.115e-8
-0.338, 1.682e-8, 4.132e-8
-0.339, 1.668e-8, 4.149e-8
-0.340, 1.702e-8, 4.166e-8
-0.341, 1.641e-8, 4.182e-8
-0.342, 1.678e-8, 4.199e-8
-0.343, 1.653e-8, 4.215e-8
-0.344, 1.633e-8, 4.232e-8
-0.345, 1.666e-8, 4.248e-8
-0.346, 1.615e-8, 4.265e-8
-0.347, 1.647e-8, 4.281e-8
-0.348, 1.629e-8, 4.297e-8
-0.349, 1.609e-8, 4.313e-8
-0.350, 1.643e-8, 4.330e-8
-0.351, 1.593e-8, 4.346e-8
-0.352, 1.627e-8, 4.362e-8
-0.353, 1.607e-8, 4.378e-8
-0.354, 1.593e-8, 4.394e-8
-0.355, 1.622e-8, 4.410e-8
-0.356, 1.577e-8, 4.426e-8
-0.357, 1.607e-8, 4.442e-8
-0.358, 1.591e-8, 4.458e-8
-0.359, 1.579e-8, 4.474e-8
-0.360, 1.602e-8, 4.490e-8
-0.361, 1.563e-8, 4.505e-8
-0.362, 1.593e-8, 4.521e-8
-0.363, 1.572e-8, 4.537e-8
-0.364, 1.565e-8, 4.553e-8
-0.365, 1.591e-8, 4.569e-8
-0.366, 1.545e-8, 4.584e-8
-0.367, 1.583e-8, 4.600e-8
-0.368, 1.556e-8, 4.615e-8
-0.369, 1.554e-8, 4.631e-8
-0.370, 1.577e-8, 4.647e-8
-0.371, 1.535e-8, 4.662e-8
-0.372, 1.576e-8, 4.678e-8
-0.373, 1.549e-8, 4.693e-8
-0.374, 1.543e-8, 4.709e-8
-0.375, 1.572e-8, 4.725e-8
-0.376, 1.525e-8, 4.740e-8
-0.377, 1.565e-8, 4.755e-8
-0.378, 1.541e-8, 4.771e-8
-0.379, 1.531e-8, 4.786e-8
-0.380, 1.565e-8, 4.802e-8
-0.381, 1.515e-8, 4.817e-8
-0.382, 1.558e-8, 4.833e-8
-0.383, 1.534e-8, 4.848e-8
-0.384, 1.527e-8, 4.863e-8
-0.385, 1.560e-8, 4.879e-8
-0.386, 1.511e-8, 4.894e-8
-0.387, 1.549e-8, 4.909e-8
-0.388, 1.530e-8, 4.925e-8
-0.389, 1.517e-8, 4.940e-8
-0.390, 1.555e-8, 4.955e-8
-0.391, 1.510e-8, 4.970e-8
-0.392, 1.545e-8, 4.986e-8
-0.393, 1.528e-8, 5.001e-8
-0.394, 1.517e-8, 5.016e-8
-0.395, 1.543e-8, 5.032e-8
-0.396, 1.507e-8, 5.047e-8
-0.397, 1.538e-8, 5.062e-8
-0.398, 1.523e-8, 5.077e-8
-0.399, 1.515e-8, 5.093e-8
-0.400, 8.448e-9, 5.101e-8
-0.399, -2.387e-9, 5.099e-8
-0.398, -3.689e-9, 5.095e-8
-0.397, -4.353e-9, 5.091e-8
-0.396, -4.693e-9, 5.086e-8
-0.395, -4.528e-9, 5.081e-8
-0.394, -5.129e-9, 5.076e-8
-0.393, -4.906e-9, 5.071e-8
-0.392, -5.204e-9, 5.066e-8
-0.391, -5.438e-9, 5.061e-8
-0.390, -5.237e-9, 5.056e-8
-0.389, -5.742e-9, 5.050e-8
-0.388, -5.499e-9, 5.044e-8
-0.387, -5.747e-9, 5.039e-8
-0.386, -5.887e-9, 5.033e-8
-0.385, -5.754e-9, 5.027e-8
-0.384, -6.237e-9, 5.021e-8
-0.383, -5.912e-9, 5.015e-8
-0.382, -6.203e-9, 5.009e-8
-0.381, -6.298e-9, 5.002e-8
-0.380, -6.132e-9, 4.996e-8
-0.379, -6.581e-9, 4.990e-8
-0.378, -6.258e-9, 4.983e-8
-0.377, -6.589e-9, 4.977e-8
-0.376, -6.609e-9, 4.970e-8
-0.375, -6.465e-9, 4.964e-8
-0.374, -6.931e-9, 4.957e-8
-0.373, -6.551e-9, 4.950e-8
-0.372, -6.941e-9, 4.943e-8
-0.371, -6.976e-9, 4.936e-8
-0.370, -6.736e-9, 4.929e-8
-0.369, -7.274e-9, 4.922e-8
-0.368, -6.845e-9, 4.915e-8
-0.367, -7.170e-9, 4.908e-8
-0.366, -7.243e-9, 4.901e-8
-0.365, -7.023e-9, 4.894e-8
-0.364, -7.557e-9, 4.886e-8
-0.363, -7.121e-9, 4.879e-8
-0.362, -7.438e-9, 4.872e-8
-0.361, -7.560e-9, 4.864e-8
-0.360, -7.294e-9, 4.857e-8
-0.359, -7.823e-9, 4.849e-8
-0.358, -7.481e-9, 4.842e-8
-0.357, -7.695e-9, 4.834e-8
-0.356, -7.846e-9, 4.826e-8
-0.355, -7.560e-9, 4.819e-8
-0.354, -8.063e-9, 4.810e-8
-0.353, -7.741e-9, 4.803e-8
-0.352, -8.000e-9, 4.795e-8
-0.351, -8.086e-9, 4.787e-8
-0.350, -7.880e-9, 4.779e-8
-0.349, -8.318e-9, 4.770e-8
-0.348, -8.023e-9, 4.762e-8
-0.347, -8.281e-9, 4.754e-8
-0.346, -8.394e-9, 4.746e-8
-0.345, -8.186e-9, 4.738e-8
-0.344, -8.646e-9, 4.729e-8
-0.343, -8.299e-9, 4.721e-8
-0.342, -8.624e-9, 4.712e-8
-0.341, -8.657e-9, 4.703e-8
-0.340, -8.546e-9, 4.695e-8
-0.339, -8.995e-9, 4.686e-8
-0.338, -8.643e-9, 4.677e-8
-0.337, -9.005e-9, 4.668e-8
-0.336, -9.023e-9, 4.659e-8
-0.335, -8.880e-9, 4.650e-8
-0.334, -9.374e-9, 4.641e-8
-0.333, -9.058e-9, 4.632e-8
-0.332, -9.438e-9, 4.622e-8
-0.331, -9.443e-9, 4.613e-8
-0.330, -9.302e-9, 4.604e-8
-0.329, -9.872e-9, 4.594e-8
-0.328, -9.445e-9, 4.584e-8
-0.327, -9.886e-9, 4.574e-8
-0.326, -1.000e-8, 4.564e-8
-0.325, -9.830e-9, 4.555e-8
-0.324, -1.042e-8, 4.544e-8
-0.323, -1.001e-8, 4.534e-8
-0.322, -1.049e-8, 4.524e-8
-0.321, -1.062e-8, 4.513e-8
-0.320, -1.045e-8, 4.503e-8
-0.319, -1.106e-8, 4.492e-8
-0.318, -1.075e-8, 4.481e-8
-0.317, -1.114e-8, 4.470e-8
-0.316, -1.138e-8, 4.458e-8
-0.315, -1.124e-8, 4.447e-8
-0.314, -1.183e-8, 4.435e-8
-0.313, -1.163e-8, 4.424e-8
-0.312, -1.203e-8, 4.412e-8
-0.311, -1.227e-8, 4.399e-8
-0.310, -1.223e-8, 4.387e-8
-0.309, -1.279e-8, 4.374e-8
-0.308, -1.269e-8, 4.362e-8
-0.307, -1.324e-8, 4.348e-8
-0.306, -1.340e-8, 4.335e-8
-0.305, -1.344e-8, 4.321e-8
-0.304, -1.405e-8, 4.307e-8
-0.303, -1.396e-8, 4.293e-8
-0.302, -1.449e-8, 4.279e-8
-0.301, -1.475e-8, 4.264e-8
-0.300, -1.487e-8, 4.249e-8
-0.299, -1.551e-8, 4.234e-8
-0.298, -1.546e-8, 4.218e-8
-0.297, -1.610e-8, 4.202e-8
-0.296, -1.631e-8, 4.186e-8
-0.295, -1.649e-8, 4.170e-8
-0.294, -1.730e-8, 4.152e-8
-0.293, -1.719e-8, 4.135e-8
-0.292, -1.795e-8, 4.117e-8
-0.291, -1.822e-8, 4.099e-8
-0.290, -1.848e-8, 4.080e-8
-0.289, -1.934e-8, 4.061e-8
-0.288, -1.926e-8, 4.042e-8
-0.287, -2.005e-8, 4.022e-8
-0.286, -2.043e-8, 4.001e-8
-0.285, -2.066e-8, 3.981e-8
-0.284, -2.161e-8, 3.959e-8
-0.283, -2.156e-8, 3.937e-8
-0.282, -2.238e-8, 3.915e-8
-0.281, -2.287e-8, 3.892e-8
-0.280, -2.301e-8, 3.869e-8
-0.279, -2.400e-8, 3.845e-8
-0.278, -2.400e-8, 3.821e-8
-0.277, -2.474e-8, 3.796e-8
-0.276, -2.528e-8, 3.771e-8
-0.275, -2.547e-8, 3.746e-8
-0.274, -2.640e-8, 3.719e-8
-0.273, -2.649e-8, 3.693e-8
-0.272, -2.716e-8, 3.666e-8
-0.271, -2.766e-8, 3.638e-8
-0.270, -2.785e-8, 3.610e-8
-0.269, -2.871e-8, 3.581e-8
-0.268, -2.879e-8, 3.553e-8
-0.267, -2.941e-8, 3.523e-8
-0.266, -2.980e-8, 3.493e-8
-0.265, -3.010e-8, 3.463e-8
-0.264, -3.072e-8, 3.433e-8
-0.263, -3.078e-8, 3.402e-8
-0.262, -3.139e-8, 3.370e-8
-0.261, -3.153e-8, 3.339e-8
-0.260, -3.177e-8, 3.307e-8
-0.259, -3.233e-8, 3.275e-8
-0.258, -3.218e-8, 3.243e-8
-0.257, -3.280e-8, 3.210e-8
-0.256, -3.290e-8, 3.177e-8
-0.255, -3.291e-8, 3.144e-8
-0.254, -3.335e-8, 3.111e-8
-0.253, -3.298e-8, 3.078e-8
-0.252, -3.347e-8, 3.044e-8
-0.251, -3.333e-8, 3.011e-8
-0.250, -3.320e-8, 2.978e-8
-0.249, -3.366e-8, 2.944e-8
-0.248, -3.302e-8, 2.911e-8
-0.247, -3.334e-8, 2.878e-8
-0.246, -3.313e-8, 2.845e-8
-0.245, -3.281e-8, 2.812e-8
-0.244, -3.313e-8, 2.779e-8
-0.243, -3.239e-8, 2.746e-8
-0.242, -3.250e-8, 2.714e-8
-0.241, -3.222e-8, 2.681e-8
-0.240, -3.167e-8, 2.650e-8
-0.239, -3.193e-8, 2.618e-8
-0.238, -3.106e-8, 2.587e-8
-0.237, -3.108e-8, 2.556e-8
-0.236, -3.076e-8, 2.525e-8
-0.235, -3.009e-8, 2.495e-8
-0.234, -3.015e-8, 2.465e-8
-0.233, -2.933e-8, 2.435e-8
-0.232, -2.926e-8, 2.406e-8
-0.231, -2.881e-8, 2.377e-8
-0.230, -2.824e-8, 2.349e-8
-0.229, -2.813e-8, 2.321e-8
-0.228, -2.740e-8, 2.294e-8
-0.227, -2.717e-8, 2.266e-8
-0.226, -2.672e-8, 2.240e-8
-0.225, -2.619e-8, 2.213e-8
-0.224, -2.607e-8, 2.187e-8
-0.223, -2.526e-8, 2.162e-8
-0.222, -2.518e-8, 2.137e-8
-0.221, -2.466e-8, 2.112e-8
-0.220, -2.419e-8, 2.088e-8
-0.219, -2.405e-8, 2.064e-8
-0.218, -2.332e-8, 2.041e-8
-0.217, -2.334e-8, 2.017e-8
-0.216, -2.276e-8, 1.995e-8
-0.215, -2.227e-8, 1.972e-8
-0.214, -2.231e-8, 1.950e-8
-0.213, -2.148e-8, 1.929e-8
-0.212, -2.161e-8, 1.907e-8
-0.211, -2.114e-8, 1.886e-8
-0.210, -2.064e-8, 1.865e-8
-0.209, -2.077e-8, 1.844e-8
-0.208, -1.992e-8, 1.824e-8
-0.207, -2.005e-8, 1.804e-8
-0.206, -1.967e-8, 1.785e-8
-0.205, -1.932e-8, 1.765e-8
-0.204, -1.944e-8, 1.746e-8
-0.203, -1.862e-8, 1.727e-8
-0.202, -1.871e-8, 1.709e-8
-0.201, -1.842e-8, 1.690e-8
-0.200, -1.796e-8, 1.672e-8
-0.199, -1.819e-8, 1.654e-8
-0.198, -1.755e-8, 1.637e-8
-0.197, -1.764e-8, 1.619e-8
-0.196, -1.739e-8, 1.602e-8
-0.195, -1.698e-8, 1.585e-8
-0.194, -1.721e-8, 1.567e-8
-0.193, -1.660e-8, 1.551e-8
-0.192, -1.676e-8, 1.534e-8
-0.191, -1.650e-8, 1.517e-8
-0.190, -1.618e-8, 1.501e-8
-0.189, -1.638e-8, 1.485e-8
-0.188, -1.586e-8, 1.469e-8
-0.187, -1.602e-8, 1.453e-8
-0.186, -1.580e-8, 1.437e-8
-0.185, -1.557e-8, 1.422e-8
-0.184, -1.574e-8, 1.406e-8
-0.183, -1.523e-8, 1.391e-8
-0.182, -1.546e-8, 1.375e-8
-0.181, -1.520e-8, 1.360e-8
-0.180, -1.501e-8, 1.345e-8
-0.179, -1.522e-8, 1.330e-8
-0.178, -1.470e-8, 1.315e-8
-0.177, -1.499e-8, 1.300e-8
-0.176, -1.471e-8, 1.285e-8
-0.175, -1.454e-8, 1.271e-8
-0.174, -1.481e-8, 1.256e-8
-0.173, -1.427e-8, 1.242e-8
-0.172, -1.460e-8, 1.227e-8
-0.171, -1.433e-8, 1.213e-8
-0.170, -1.414e-8, 1.199e-8
-0.169, -1.448e-8, 1.184e-8
-0.168, -1.391e-8, 1.170e-8
-0.167, -1.427e-8, 1.156e-8
-0.166, -1.407e-8, 1.142e-8
-0.165, -1.386e-8, 1.128e-8
-0.164, -1.419e-8, 1.114e-8
-0.163, -1.364e-8, 1.100e-8
-0.162, -1.397e-8, 1.086e-8
-0.161, -1.384e-8, 1.073e-8
-0.160, -1.361e-8, 1.059e-8
-0.159, -1.396e-8, 1.045e-8
-0.158, -1.346e-8, 1.031e-8
-0.157, -1.378e-8, 1.018e-8
-0.156, -1.363e-8, 1.004e-8
-0.155, -1.341e-8, 9.907e-9
-0.154, -1.381e-8, 9.769e-9
-0.153, -1.333e-8, 9.635e-9
-0.152, -1.358e-8, 9.499e-9
-0.151, -1.346e-8, 9.365e-9
-0.150, -1.328e-8, 9.232e-9
-0.149, -1.361e-8, 9.096e-9
-0.148, -1.319e-8, 8.964e-9
-0.147, -1.348e-8, 8.829e-9
-0.146, -1.330e-8, 8.696e-9
-0.145, -1.319e-8, 8.565e-9
-0.144, -1.349e-8, 8.430e-9
-0.143, -1.303e-8, 8.299e-9
-0.142, -1.338e-8, 8.165e-9
-0.141, -1.321e-8, 8.033e-9
-0.140, -1.311e-8, 7.902e-9
-0.139, -1.338e-8, 7.768e-9
-0.138, -1.290e-8, 7.639e-9
-0.137, -1.331e-8, 7.506e-9
-0.136, -1.306e-8, 7.376e-9
-0.135, -1.298e-8, 7.246e-9
-0.134, -1.330e-8, 7.113e-9
-0.133, -1.279e-8, 6.985e-9
-0.132, -1.323e-8, 6.853e-9
-0.131, -1.296e-8, 6.723e-9
-0.130, -1.286e-8, 6.595e-9
-0.129, -1.321e-8, 6.462e-9
-0.128, -1.272e-8, 6.335e-9
-0.127, -1.310e-8, 6.204e-9
-0.126, -1.292e-8, 6.075e-9
-0.125, -1.277e-8, 5.947e-9
-0.124, -1.315e-8, 5.816e-9
-0.123, -1.262e-8, 5.690e-9
-0.122, -1.304e-8, 5.559e-9
-0.121, -1.286e-8, 5.431e-9
-0.120, -1.268e-8, 5.304e-9
-0.119, -1.304e-8, 5.173e-9
-0.118, -1.257e-8, 5.048e-9
-0.117, -1.292e-8, 4.919e-9
-0.116, -1.280e-8, 4.791e-9
-0.115, -1.262e-8, 4.664e-9
-0.114, -1.295e-8, 4.535e-9
-0.113, -1.252e-8, 4.410e-9
-0.112, -1.284e-8, 4.281e-9
-0.111, -1.268e-8, 4.154e-9
-0.110, -1.254e-8, 4.029e-9
-0.109, -1.288e-8, 3.900e-9
-0.108, -1.246e-8, 3.776e-9
-0.107, -1.279e-8, 3.648e-9
-0.106, -1.259e-8, 3.522e-9
-0.105, -1.253e-8, 3.396e-9
-0.104, -1.281e-8, 3.268e-9
-0.103, -1.238e-8, 3.145e-9
-0.102, -1.280e-8, 3.016e-9
-0.101, -1.254e-8, 2.891e-9
