# Supplementary material for: Data-Driven Electrochemistry Reveals the Impact of Hydrophobicity on Aptamer Cross-Reactivity
Source: ACS Meas Sci Au. 2026 May 20;6(3):752–64. doi: 10.1021/acsmeasuresciau.6c00040 (PMC13281204; doi:10.1021/acsmeasuresciau.6c00040)
Supplement: Supplementary file 1 [file tg6c00040_si_001.zip › data/interferent study/logP validation/Trials_1_2_3/CV_1000_mVs_progesterone1_0.txt]

Nov. 4, 2025   10:39:57
Cyclic Voltammetry
File: c:\users\minteerlab\desktop\hardpotato\110425\cv_1000_mvs_progesterone1_0.bin
Data Source:  Experiment
Instrument Model:  CHI660E
Ref. Electrode: 
Header: CV
Note: 

Init E (V) = -0.1
High E (V) = -0.1
Low E (V) = -0.4
Final E (V) = -0.1
Init P/N = N
Scan Rate (V/s) = 1
Segment = 3
Sample Interval (V) = 0.001
Quiet Time (sec) = 2
Sensitivity (A/V) = 1e-6

Potential/V, Current/A, Charge/C

-0.100, 4.605e-8, 4.605e-11
-0.101, 1.018e-7, 1.478e-10
-0.102, 1.132e-7, 2.610e-10
-0.103, 1.159e-7, 3.769e-10
-0.104, 1.156e-7, 4.925e-10
-0.105, 1.181e-7, 6.106e-10
-0.106, 1.187e-7, 7.293e-10
-0.107, 1.190e-7, 8.483e-10
-0.108, 1.196e-7, 9.679e-10
-0.109, 1.190e-7, 1.087e-9
-0.110, 1.199e-7, 1.207e-9
-0.111, 1.199e-7, 1.327e-9
-0.112, 1.193e-7, 1.446e-9
-0.113, 1.199e-7, 1.566e-9
-0.114, 1.199e-7, 1.686e-9
-0.115, 1.205e-7, 1.807e-9
-0.116, 1.218e-7, 1.928e-9
-0.117, 1.212e-7, 2.049e-9
-0.118, 1.224e-7, 2.172e-9
-0.119, 1.230e-7, 2.295e-9
-0.120, 1.230e-7, 2.418e-9
-0.121, 1.242e-7, 2.542e-9
-0.122, 1.245e-7, 2.667e-9
-0.123, 1.242e-7, 2.791e-9
-0.124, 1.245e-7, 2.915e-9
-0.125, 1.239e-7, 3.039e-9
-0.126, 1.245e-7, 3.164e-9
-0.127, 1.245e-7, 3.288e-9
-0.128, 1.242e-7, 3.413e-9
-0.129, 1.249e-7, 3.538e-9
-0.130, 1.245e-7, 3.662e-9
-0.131, 1.236e-7, 3.786e-9
-0.132, 1.252e-7, 3.911e-9
-0.133, 1.249e-7, 4.036e-9
-0.134, 1.264e-7, 4.162e-9
-0.135, 1.264e-7, 4.289e-9
-0.136, 1.264e-7, 4.415e-9
-0.137, 1.276e-7, 4.543e-9
-0.138, 1.270e-7, 4.670e-9
-0.139, 1.276e-7, 4.797e-9
-0.140, 1.282e-7, 4.925e-9
-0.141, 1.276e-7, 5.053e-9
-0.142, 1.279e-7, 5.181e-9
-0.143, 1.286e-7, 5.310e-9
-0.144, 1.273e-7, 5.437e-9
-0.145, 1.286e-7, 5.565e-9
-0.146, 1.276e-7, 5.693e-9
-0.147, 1.282e-7, 5.821e-9
-0.148, 1.282e-7, 5.950e-9
-0.149, 1.282e-7, 6.078e-9
-0.150, 1.289e-7, 6.207e-9
-0.151, 1.301e-7, 6.337e-9
-0.152, 1.301e-7, 6.467e-9
-0.153, 1.322e-7, 6.599e-9
-0.154, 1.316e-7, 6.731e-9
-0.155, 1.322e-7, 6.863e-9
-0.156, 1.329e-7, 6.996e-9
-0.157, 1.326e-7, 7.128e-9
-0.158, 1.329e-7, 7.261e-9
-0.159, 1.332e-7, 7.394e-9
-0.160, 1.335e-7, 7.528e-9
-0.161, 1.341e-7, 7.662e-9
-0.162, 1.341e-7, 7.796e-9
-0.163, 1.341e-7, 7.930e-9
-0.164, 1.350e-7, 8.065e-9
-0.165, 1.350e-7, 8.200e-9
-0.166, 1.366e-7, 8.337e-9
-0.167, 1.378e-7, 8.475e-9
-0.168, 1.378e-7, 8.612e-9
-0.169, 1.402e-7, 8.753e-9
-0.170, 1.409e-7, 8.893e-9
-0.171, 1.412e-7, 9.035e-9
-0.172, 1.427e-7, 9.177e-9
-0.173, 1.433e-7, 9.321e-9
-0.174, 1.446e-7, 9.465e-9
-0.175, 1.455e-7, 9.611e-9
-0.176, 1.458e-7, 9.756e-9
-0.177, 1.467e-7, 9.903e-9
-0.178, 1.467e-7, 1.005e-8
-0.179, 1.489e-7, 1.020e-8
-0.180, 1.501e-7, 1.035e-8
-0.181, 1.507e-7, 1.050e-8
-0.182, 1.523e-7, 1.065e-8
-0.183, 1.547e-7, 1.081e-8
-0.184, 1.556e-7, 1.096e-8
-0.185, 1.587e-7, 1.112e-8
-0.186, 1.603e-7, 1.128e-8
-0.187, 1.615e-7, 1.144e-8
-0.188, 1.649e-7, 1.161e-8
-0.189, 1.661e-7, 1.177e-8
-0.190, 1.686e-7, 1.194e-8
-0.191, 1.704e-7, 1.211e-8
-0.192, 1.723e-7, 1.228e-8
-0.193, 1.753e-7, 1.246e-8
-0.194, 1.769e-7, 1.264e-8
-0.195, 1.787e-7, 1.282e-8
-0.196, 1.821e-7, 1.300e-8
-0.197, 1.833e-7, 1.318e-8
-0.198, 1.873e-7, 1.337e-8
-0.199, 1.904e-7, 1.356e-8
-0.200, 1.932e-7, 1.375e-8
-0.201, 1.984e-7, 1.395e-8
-0.202, 2.009e-7, 1.415e-8
-0.203, 2.055e-7, 1.436e-8
-0.204, 2.098e-7, 1.457e-8
-0.205, 2.144e-7, 1.478e-8
-0.206, 2.187e-7, 1.500e-8
-0.207, 2.218e-7, 1.522e-8
-0.208, 2.255e-7, 1.545e-8
-0.209, 2.308e-7, 1.568e-8
-0.210, 2.344e-7, 1.591e-8
-0.211, 2.400e-7, 1.615e-8
-0.212, 2.440e-7, 1.640e-8
-0.213, 2.480e-7, 1.664e-8
-0.214, 2.541e-7, 1.690e-8
-0.215, 2.594e-7, 1.716e-8
-0.216, 2.637e-7, 1.742e-8
-0.217, 2.720e-7, 1.769e-8
-0.218, 2.757e-7, 1.797e-8
-0.219, 2.828e-7, 1.825e-8
-0.220, 2.895e-7, 1.854e-8
-0.221, 2.948e-7, 1.884e-8
-0.222, 3.012e-7, 1.914e-8
-0.223, 3.077e-7, 1.945e-8
-0.224, 3.126e-7, 1.976e-8
-0.225, 3.206e-7, 2.008e-8
-0.226, 3.246e-7, 2.040e-8
-0.227, 3.308e-7, 2.073e-8
-0.228, 3.376e-7, 2.107e-8
-0.229, 3.422e-7, 2.141e-8
-0.230, 3.496e-7, 2.176e-8
-0.231, 3.551e-7, 2.212e-8
-0.232, 3.600e-7, 2.248e-8
-0.233, 3.684e-7, 2.285e-8
-0.234, 3.724e-7, 2.322e-8
-0.235, 3.788e-7, 2.360e-8
-0.236, 3.850e-7, 2.398e-8
-0.237, 3.899e-7, 2.437e-8
-0.238, 3.970e-7, 2.477e-8
-0.239, 4.004e-7, 2.517e-8
-0.240, 4.041e-7, 2.557e-8
-0.241, 4.102e-7, 2.598e-8
-0.242, 4.115e-7, 2.640e-8
-0.243, 4.170e-7, 2.681e-8
-0.244, 4.207e-7, 2.723e-8
-0.245, 4.210e-7, 2.765e-8
-0.246, 4.253e-7, 2.808e-8
-0.247, 4.281e-7, 2.851e-8
-0.248, 4.287e-7, 2.894e-8
-0.249, 4.321e-7, 2.937e-8
-0.250, 4.327e-7, 2.980e-8
-0.251, 4.348e-7, 3.024e-8
-0.252, 4.370e-7, 3.067e-8
-0.253, 4.361e-7, 3.111e-8
-0.254, 4.373e-7, 3.155e-8
-0.255, 4.376e-7, 3.198e-8
-0.256, 4.376e-7, 3.242e-8
-0.257, 4.373e-7, 3.286e-8
-0.258, 4.342e-7, 3.329e-8
-0.259, 4.333e-7, 3.373e-8
-0.260, 4.321e-7, 3.416e-8
-0.261, 4.281e-7, 3.459e-8
-0.262, 4.272e-7, 3.501e-8
-0.263, 4.235e-7, 3.544e-8
-0.264, 4.204e-7, 3.586e-8
-0.265, 4.188e-7, 3.628e-8
-0.266, 4.145e-7, 3.669e-8
-0.267, 4.111e-7, 3.710e-8
-0.268, 4.081e-7, 3.751e-8
-0.269, 4.044e-7, 3.792e-8
-0.270, 4.019e-7, 3.832e-8
-0.271, 3.970e-7, 3.871e-8
-0.272, 3.921e-7, 3.911e-8
-0.273, 3.890e-7, 3.950e-8
-0.274, 3.828e-7, 3.988e-8
-0.275, 3.788e-7, 4.026e-8
-0.276, 3.742e-7, 4.063e-8
-0.277, 3.680e-7, 4.100e-8
-0.278, 3.640e-7, 4.136e-8
-0.279, 3.582e-7, 4.172e-8
-0.280, 3.527e-7, 4.207e-8
-0.281, 3.493e-7, 4.242e-8
-0.282, 3.437e-7, 4.277e-8
-0.283, 3.388e-7, 4.311e-8
-0.284, 3.351e-7, 4.344e-8
-0.285, 3.290e-7, 4.377e-8
-0.286, 3.262e-7, 4.410e-8
-0.287, 3.209e-7, 4.442e-8
-0.288, 3.157e-7, 4.473e-8
-0.289, 3.126e-7, 4.505e-8
-0.290, 3.065e-7, 4.535e-8
-0.291, 3.019e-7, 4.565e-8
-0.292, 2.991e-7, 4.595e-8
-0.293, 2.923e-7, 4.625e-8
-0.294, 2.895e-7, 4.653e-8
-0.295, 2.846e-7, 4.682e-8
-0.296, 2.791e-7, 4.710e-8
-0.297, 2.766e-7, 4.737e-8
-0.298, 2.711e-7, 4.765e-8
-0.299, 2.680e-7, 4.791e-8
-0.300, 2.652e-7, 4.818e-8
-0.301, 2.606e-7, 4.844e-8
-0.302, 2.588e-7, 4.870e-8
-0.303, 2.551e-7, 4.895e-8
-0.304, 2.514e-7, 4.921e-8
-0.305, 2.495e-7, 4.945e-8
-0.306, 2.458e-7, 4.970e-8
-0.307, 2.428e-7, 4.994e-8
-0.308, 2.400e-7, 5.018e-8
-0.309, 2.357e-7, 5.042e-8
-0.310, 2.335e-7, 5.065e-8
-0.311, 2.301e-7, 5.088e-8
-0.312, 2.268e-7, 5.111e-8
-0.313, 2.255e-7, 5.133e-8
-0.314, 2.218e-7, 5.156e-8
-0.315, 2.191e-7, 5.178e-8
-0.316, 2.184e-7, 5.199e-8
-0.317, 2.151e-7, 5.221e-8
-0.318, 2.138e-7, 5.242e-8
-0.319, 2.120e-7, 5.263e-8
-0.320, 2.098e-7, 5.284e-8
-0.321, 2.089e-7, 5.305e-8
-0.322, 2.067e-7, 5.326e-8
-0.323, 2.052e-7, 5.347e-8
-0.324, 2.037e-7, 5.367e-8
-0.325, 2.003e-7, 5.387e-8
-0.326, 1.994e-7, 5.407e-8
-0.327, 1.975e-7, 5.427e-8
-0.328, 1.954e-7, 5.446e-8
-0.329, 1.944e-7, 5.466e-8
-0.330, 1.917e-7, 5.485e-8
-0.331, 1.901e-7, 5.504e-8
-0.332, 1.898e-7, 5.523e-8
-0.333, 1.883e-7, 5.542e-8
-0.334, 1.877e-7, 5.560e-8
-0.335, 1.864e-7, 5.579e-8
-0.336, 1.858e-7, 5.598e-8
-0.337, 1.852e-7, 5.616e-8
-0.338, 1.840e-7, 5.635e-8
-0.339, 1.827e-7, 5.653e-8
-0.340, 1.824e-7, 5.671e-8
-0.341, 1.803e-7, 5.689e-8
-0.342, 1.800e-7, 5.707e-8
-0.343, 1.781e-7, 5.725e-8
-0.344, 1.763e-7, 5.742e-8
-0.345, 1.769e-7, 5.760e-8
-0.346, 1.747e-7, 5.778e-8
-0.347, 1.732e-7, 5.795e-8
-0.348, 1.732e-7, 5.812e-8
-0.349, 1.720e-7, 5.829e-8
-0.350, 1.720e-7, 5.847e-8
-0.351, 1.720e-7, 5.864e-8
-0.352, 1.707e-7, 5.881e-8
-0.353, 1.716e-7, 5.898e-8
-0.354, 1.701e-7, 5.915e-8
-0.355, 1.695e-7, 5.932e-8
-0.356, 1.698e-7, 5.949e-8
-0.357, 1.683e-7, 5.966e-8
-0.358, 1.683e-7, 5.983e-8
-0.359, 1.670e-7, 5.999e-8
-0.360, 1.658e-7, 6.016e-8
-0.361, 1.655e-7, 6.033e-8
-0.362, 1.640e-7, 6.049e-8
-0.363, 1.633e-7, 6.065e-8
-0.364, 1.633e-7, 6.082e-8
-0.365, 1.621e-7, 6.098e-8
-0.366, 1.627e-7, 6.114e-8
-0.367, 1.624e-7, 6.130e-8
-0.368, 1.615e-7, 6.146e-8
-0.369, 1.624e-7, 6.163e-8
-0.370, 1.621e-7, 6.179e-8
-0.371, 1.615e-7, 6.195e-8
-0.372, 1.618e-7, 6.211e-8
-0.373, 1.603e-7, 6.227e-8
-0.374, 1.609e-7, 6.243e-8
-0.375, 1.599e-7, 6.259e-8
-0.376, 1.587e-7, 6.275e-8
-0.377, 1.590e-7, 6.291e-8
-0.378, 1.578e-7, 6.307e-8
-0.379, 1.572e-7, 6.323e-8
-0.380, 1.572e-7, 6.338e-8
-0.381, 1.563e-7, 6.354e-8
-0.382, 1.566e-7, 6.370e-8
-0.383, 1.563e-7, 6.385e-8
-0.384, 1.563e-7, 6.401e-8
-0.385, 1.569e-7, 6.417e-8
-0.386, 1.566e-7, 6.432e-8
-0.387, 1.569e-7, 6.448e-8
-0.388, 1.566e-7, 6.464e-8
-0.389, 1.559e-7, 6.479e-8
-0.390, 1.559e-7, 6.495e-8
-0.391, 1.559e-7, 6.510e-8
-0.392, 1.544e-7, 6.526e-8
-0.393, 1.553e-7, 6.541e-8
-0.394, 1.538e-7, 6.557e-8
-0.395, 1.532e-7, 6.572e-8
-0.396, 1.538e-7, 6.587e-8
-0.397, 1.526e-7, 6.603e-8
-0.398, 1.529e-7, 6.618e-8
-0.399, 1.526e-7, 6.633e-8
-0.400, 6.390e-8, 6.640e-8
-0.399, -4.445e-8, 6.635e-8
-0.398, -6.200e-8, 6.629e-8
-0.397, -6.631e-8, 6.622e-8
-0.396, -7.000e-8, 6.615e-8
-0.395, -7.093e-8, 6.608e-8
-0.394, -7.247e-8, 6.601e-8
-0.393, -7.493e-8, 6.593e-8
-0.392, -7.585e-8, 6.586e-8
-0.391, -7.770e-8, 6.578e-8
-0.390, -7.924e-8, 6.570e-8
-0.389, -7.985e-8, 6.562e-8
-0.388, -8.201e-8, 6.554e-8
-0.387, -8.263e-8, 6.546e-8
-0.386, -8.416e-8, 6.537e-8
-0.385, -8.509e-8, 6.529e-8
-0.384, -8.540e-8, 6.520e-8
-0.383, -8.601e-8, 6.512e-8
-0.382, -8.632e-8, 6.503e-8
-0.381, -8.663e-8, 6.494e-8
-0.380, -8.693e-8, 6.486e-8
-0.379, -8.693e-8, 6.477e-8
-0.378, -8.786e-8, 6.468e-8
-0.377, -8.909e-8, 6.459e-8
-0.376, -8.878e-8, 6.450e-8
-0.375, -9.063e-8, 6.441e-8
-0.374, -9.124e-8, 6.432e-8
-0.373, -9.155e-8, 6.423e-8
-0.372, -9.402e-8, 6.414e-8
-0.371, -9.371e-8, 6.404e-8
-0.370, -9.402e-8, 6.395e-8
-0.369, -9.586e-8, 6.385e-8
-0.368, -9.463e-8, 6.376e-8
-0.367, -9.617e-8, 6.366e-8
-0.366, -9.679e-8, 6.357e-8
-0.365, -9.617e-8, 6.347e-8
-0.364, -9.709e-8, 6.337e-8
-0.363, -9.648e-8, 6.328e-8
-0.362, -9.740e-8, 6.318e-8
-0.361, -9.832e-8, 6.308e-8
-0.360, -9.740e-8, 6.298e-8
-0.359, -9.986e-8, 6.288e-8
-0.358, -1.002e-7, 6.278e-8
-0.357, -1.005e-7, 6.268e-8
-0.356, -1.023e-7, 6.258e-8
-0.355, -1.020e-7, 6.248e-8
-0.354, -1.029e-7, 6.238e-8
-0.353, -1.042e-7, 6.227e-8
-0.352, -1.039e-7, 6.217e-8
-0.351, -1.051e-7, 6.206e-8
-0.350, -1.048e-7, 6.196e-8
-0.349, -1.051e-7, 6.185e-8
-0.348, -1.060e-7, 6.175e-8
-0.347, -1.060e-7, 6.164e-8
-0.346, -1.060e-7, 6.153e-8
-0.345, -1.076e-7, 6.143e-8
-0.344, -1.069e-7, 6.132e-8
-0.343, -1.091e-7, 6.121e-8
-0.342, -1.097e-7, 6.110e-8
-0.341, -1.103e-7, 6.099e-8
-0.340, -1.119e-7, 6.088e-8
-0.339, -1.125e-7, 6.077e-8
-0.338, -1.131e-7, 6.065e-8
-0.337, -1.149e-7, 6.054e-8
-0.336, -1.153e-7, 6.042e-8
-0.335, -1.168e-7, 6.031e-8
-0.334, -1.180e-7, 6.019e-8
-0.333, -1.177e-7, 6.007e-8
-0.332, -1.193e-7, 5.995e-8
-0.331, -1.186e-7, 5.983e-8
-0.330, -1.199e-7, 5.971e-8
-0.329, -1.214e-7, 5.959e-8
-0.328, -1.214e-7, 5.947e-8
-0.327, -1.236e-7, 5.935e-8
-0.326, -1.245e-7, 5.922e-8
-0.325, -1.254e-7, 5.910e-8
-0.324, -1.282e-7, 5.897e-8
-0.323, -1.291e-7, 5.884e-8
-0.322, -1.303e-7, 5.871e-8
-0.321, -1.331e-7, 5.858e-8
-0.320, -1.337e-7, 5.844e-8
-0.319, -1.365e-7, 5.831e-8
-0.318, -1.377e-7, 5.817e-8
-0.317, -1.387e-7, 5.803e-8
-0.316, -1.405e-7, 5.789e-8
-0.315, -1.417e-7, 5.775e-8
-0.314, -1.436e-7, 5.760e-8
-0.313, -1.460e-7, 5.746e-8
-0.312, -1.470e-7, 5.731e-8
-0.311, -1.497e-7, 5.716e-8
-0.310, -1.525e-7, 5.701e-8
-0.309, -1.547e-7, 5.685e-8
-0.308, -1.584e-7, 5.669e-8
-0.307, -1.605e-7, 5.653e-8
-0.306, -1.636e-7, 5.637e-8
-0.305, -1.673e-7, 5.620e-8
-0.304, -1.691e-7, 5.603e-8
-0.303, -1.731e-7, 5.586e-8
-0.302, -1.768e-7, 5.568e-8
-0.301, -1.796e-7, 5.550e-8
-0.300, -1.833e-7, 5.532e-8
-0.299, -1.851e-7, 5.514e-8
-0.298, -1.898e-7, 5.495e-8
-0.297, -1.928e-7, 5.475e-8
-0.296, -1.953e-7, 5.456e-8
-0.295, -2.011e-7, 5.436e-8
-0.294, -2.039e-7, 5.415e-8
-0.293, -2.079e-7, 5.395e-8
-0.292, -2.141e-7, 5.373e-8
-0.291, -2.175e-7, 5.351e-8
-0.290, -2.227e-7, 5.329e-8
-0.289, -2.292e-7, 5.306e-8
-0.288, -2.328e-7, 5.283e-8
-0.287, -2.396e-7, 5.259e-8
-0.286, -2.445e-7, 5.234e-8
-0.285, -2.485e-7, 5.210e-8
-0.284, -2.556e-7, 5.184e-8
-0.283, -2.590e-7, 5.158e-8
-0.282, -2.661e-7, 5.132e-8
-0.281, -2.713e-7, 5.104e-8
-0.280, -2.744e-7, 5.077e-8
-0.279, -2.830e-7, 5.049e-8
-0.278, -2.880e-7, 5.020e-8
-0.277, -2.932e-7, 4.991e-8
-0.276, -3.006e-7, 4.961e-8
-0.275, -3.061e-7, 4.930e-8
-0.274, -3.129e-7, 4.899e-8
-0.273, -3.197e-7, 4.867e-8
-0.272, -3.255e-7, 4.834e-8
-0.271, -3.326e-7, 4.801e-8
-0.270, -3.381e-7, 4.767e-8
-0.269, -3.446e-7, 4.733e-8
-0.268, -3.517e-7, 4.697e-8
-0.267, -3.551e-7, 4.662e-8
-0.266, -3.624e-7, 4.626e-8
-0.265, -3.677e-7, 4.589e-8
-0.264, -3.714e-7, 4.552e-8
-0.263, -3.781e-7, 4.514e-8
-0.262, -3.840e-7, 4.476e-8
-0.261, -3.877e-7, 4.437e-8
-0.260, -3.942e-7, 4.397e-8
-0.259, -3.969e-7, 4.358e-8
-0.258, -4.031e-7, 4.317e-8
-0.257, -4.074e-7, 4.277e-8
-0.256, -4.114e-7, 4.235e-8
-0.255, -4.169e-7, 4.194e-8
-0.254, -4.200e-7, 4.152e-8
-0.253, -4.225e-7, 4.110e-8
-0.252, -4.262e-7, 4.067e-8
-0.251, -4.283e-7, 4.024e-8
-0.250, -4.302e-7, 3.981e-8
-0.249, -4.333e-7, 3.938e-8
-0.248, -4.326e-7, 3.894e-8
-0.247, -4.351e-7, 3.851e-8
-0.246, -4.357e-7, 3.807e-8
-0.245, -4.357e-7, 3.764e-8
-0.244, -4.373e-7, 3.720e-8
-0.243, -4.360e-7, 3.676e-8
-0.242, -4.363e-7, 3.633e-8
-0.241, -4.363e-7, 3.589e-8
-0.240, -4.336e-7, 3.546e-8
-0.239, -4.342e-7, 3.502e-8
-0.238, -4.317e-7, 3.459e-8
-0.237, -4.305e-7, 3.416e-8
-0.236, -4.305e-7, 3.373e-8
-0.235, -4.243e-7, 3.331e-8
-0.234, -4.231e-7, 3.288e-8
-0.233, -4.197e-7, 3.246e-8
-0.232, -4.157e-7, 3.205e-8
-0.231, -4.123e-7, 3.164e-8
-0.230, -4.074e-7, 3.123e-8
-0.229, -4.025e-7, 3.083e-8
-0.228, -4.000e-7, 3.043e-8
-0.227, -3.935e-7, 3.003e-8
-0.226, -3.898e-7, 2.964e-8
-0.225, -3.865e-7, 2.926e-8
-0.224, -3.803e-7, 2.888e-8
-0.223, -3.760e-7, 2.850e-8
-0.222, -3.714e-7, 2.813e-8
-0.221, -3.655e-7, 2.776e-8
-0.220, -3.618e-7, 2.740e-8
-0.219, -3.563e-7, 2.705e-8
-0.218, -3.514e-7, 2.669e-8
-0.217, -3.455e-7, 2.635e-8
-0.216, -3.391e-7, 2.601e-8
-0.215, -3.351e-7, 2.567e-8
-0.214, -3.286e-7, 2.535e-8
-0.213, -3.227e-7, 2.502e-8
-0.212, -3.184e-7, 2.470e-8
-0.211, -3.129e-7, 2.439e-8
-0.210, -3.080e-7, 2.408e-8
-0.209, -3.037e-7, 2.378e-8
-0.208, -2.984e-7, 2.348e-8
-0.207, -2.944e-7, 2.319e-8
-0.206, -2.904e-7, 2.290e-8
-0.205, -2.870e-7, 2.261e-8
-0.204, -2.827e-7, 2.233e-8
-0.203, -2.769e-7, 2.205e-8
-0.202, -2.732e-7, 2.178e-8
-0.201, -2.689e-7, 2.151e-8
-0.200, -2.633e-7, 2.125e-8
-0.199, -2.602e-7, 2.098e-8
-0.198, -2.562e-7, 2.073e-8
-0.197, -2.510e-7, 2.048e-8
-0.196, -2.479e-7, 2.023e-8
-0.195, -2.436e-7, 1.999e-8
-0.194, -2.402e-7, 1.975e-8
-0.193, -2.378e-7, 1.951e-8
-0.192, -2.338e-7, 1.927e-8
-0.191, -2.322e-7, 1.904e-8
-0.190, -2.288e-7, 1.881e-8
-0.189, -2.255e-7, 1.859e-8
-0.188, -2.239e-7, 1.836e-8
-0.187, -2.205e-7, 1.814e-8
-0.186, -2.184e-7, 1.792e-8
-0.185, -2.159e-7, 1.771e-8
-0.184, -2.122e-7, 1.750e-8
-0.183, -2.104e-7, 1.729e-8
-0.182, -2.079e-7, 1.708e-8
-0.181, -2.045e-7, 1.687e-8
-0.180, -2.027e-7, 1.667e-8
-0.179, -1.996e-7, 1.647e-8
-0.178, -1.978e-7, 1.627e-8
-0.177, -1.962e-7, 1.608e-8
-0.176, -1.934e-7, 1.588e-8
-0.175, -1.928e-7, 1.569e-8
-0.174, -1.916e-7, 1.550e-8
-0.173, -1.891e-7, 1.531e-8
-0.172, -1.888e-7, 1.512e-8
-0.171, -1.864e-7, 1.494e-8
-0.170, -1.858e-7, 1.475e-8
-0.169, -1.848e-7, 1.456e-8
-0.168, -1.824e-7, 1.438e-8
-0.167, -1.814e-7, 1.420e-8
-0.166, -1.796e-7, 1.402e-8
-0.165, -1.771e-7, 1.384e-8
-0.164, -1.765e-7, 1.367e-8
-0.163, -1.744e-7, 1.349e-8
-0.162, -1.734e-7, 1.332e-8
-0.161, -1.725e-7, 1.315e-8
-0.160, -1.710e-7, 1.298e-8
-0.159, -1.704e-7, 1.281e-8
-0.158, -1.707e-7, 1.264e-8
-0.157, -1.688e-7, 1.247e-8
-0.156, -1.691e-7, 1.230e-8
-0.155, -1.676e-7, 1.213e-8
-0.154, -1.679e-7, 1.196e-8
-0.153, -1.673e-7, 1.179e-8
-0.152, -1.654e-7, 1.163e-8
-0.151, -1.651e-7, 1.146e-8
-0.150, -1.642e-7, 1.130e-8
-0.149, -1.624e-7, 1.114e-8
-0.148, -1.627e-7, 1.098e-8
-0.147, -1.605e-7, 1.081e-8
-0.146, -1.599e-7, 1.065e-8
-0.145, -1.596e-7, 1.050e-8
-0.144, -1.580e-7, 1.034e-8
-0.143, -1.587e-7, 1.018e-8
-0.142, -1.584e-7, 1.002e-8
-0.141, -1.577e-7, 9.862e-9
-0.140, -1.584e-7, 9.704e-9
-0.139, -1.577e-7, 9.546e-9
-0.138, -1.574e-7, 9.389e-9
-0.137, -1.577e-7, 9.231e-9
-0.136, -1.565e-7, 9.075e-9
-0.135, -1.571e-7, 8.917e-9
-0.134, -1.565e-7, 8.761e-9
-0.133, -1.550e-7, 8.606e-9
-0.132, -1.550e-7, 8.451e-9
-0.131, -1.537e-7, 8.297e-9
-0.130, -1.531e-7, 8.144e-9
-0.129, -1.531e-7, 7.991e-9
-0.128, -1.522e-7, 7.839e-9
-0.127, -1.528e-7, 7.686e-9
-0.126, -1.519e-7, 7.534e-9
-0.125, -1.519e-7, 7.382e-9
-0.124, -1.525e-7, 7.230e-9
-0.123, -1.516e-7, 7.078e-9
-0.122, -1.522e-7, 6.926e-9
-0.121, -1.525e-7, 6.773e-9
-0.120, -1.516e-7, 6.622e-9
-0.119, -1.519e-7, 6.470e-9
-0.118, -1.516e-7, 6.318e-9
-0.117, -1.507e-7, 6.168e-9
-0.116, -1.513e-7, 6.016e-9
-0.115, -1.503e-7, 5.866e-9
-0.114, -1.488e-7, 5.717e-9
-0.113, -1.494e-7, 5.568e-9
-0.112, -1.479e-7, 5.420e-9
-0.111, -1.488e-7, 5.271e-9
-0.110, -1.482e-7, 5.123e-9
-0.109, -1.479e-7, 4.975e-9
-0.108, -1.485e-7, 4.827e-9
-0.107, -1.479e-7, 4.679e-9
-0.106, -1.482e-7, 4.531e-9
-0.105, -1.488e-7, 4.382e-9
-0.104, -1.479e-7, 4.234e-9
-0.103, -1.491e-7, 4.085e-9
-0.102, -1.491e-7, 3.936e-9
-0.101, -1.476e-7, 3.788e-9
