# Supplementary material for: Data-Driven Electrochemistry Reveals the Impact of Hydrophobicity on Aptamer Cross-Reactivity
Source: ACS Meas Sci Au. 2026 May 20;6(3):752–64. doi: 10.1021/acsmeasuresciau.6c00040 (PMC13281204; doi:10.1021/acsmeasuresciau.6c00040)
Supplement: Supplementary file 1 [file tg6c00040_si_001.zip › data/interferent study/logP validation/Trials_1_2_3/CV_1000_mVs_progesterone1_1.txt]

Nov. 4, 2025   12:55:28
Cyclic Voltammetry
File: c:\users\minteerlab\desktop\hardpotato\110425\cv_1000_mvs_progesterone1_1.bin
Data Source:  Experiment
Instrument Model:  CHI660E
Ref. Electrode: 
Header: CV
Note: 

Init E (V) = -0.1
High E (V) = -0.1
Low E (V) = -0.4
Final E (V) = -0.1
Init P/N = N
Scan Rate (V/s) = 1
Segment = 3
Sample Interval (V) = 0.001
Quiet Time (sec) = 2
Sensitivity (A/V) = 1e-6

Potential/V, Current/A, Charge/C

-0.100, 4.359e-8, 4.359e-11
-0.101, 9.469e-8, 1.383e-10
-0.102, 1.042e-7, 2.425e-10
-0.103, 1.061e-7, 3.486e-10
-0.104, 1.061e-7, 4.547e-10
-0.105, 1.082e-7, 5.629e-10
-0.106, 1.076e-7, 6.705e-10
-0.107, 1.073e-7, 7.778e-10
-0.108, 1.082e-7, 8.861e-10
-0.109, 1.079e-7, 9.940e-10
-0.110, 1.079e-7, 1.102e-9
-0.111, 1.085e-7, 1.210e-9
-0.112, 1.076e-7, 1.318e-9
-0.113, 1.085e-7, 1.427e-9
-0.114, 1.085e-7, 1.535e-9
-0.115, 1.092e-7, 1.644e-9
-0.116, 1.095e-7, 1.754e-9
-0.117, 1.098e-7, 1.864e-9
-0.118, 1.107e-7, 1.974e-9
-0.119, 1.113e-7, 2.086e-9
-0.120, 1.107e-7, 2.196e-9
-0.121, 1.119e-7, 2.308e-9
-0.122, 1.113e-7, 2.419e-9
-0.123, 1.113e-7, 2.531e-9
-0.124, 1.113e-7, 2.642e-9
-0.125, 1.110e-7, 2.753e-9
-0.126, 1.110e-7, 2.864e-9
-0.127, 1.110e-7, 2.975e-9
-0.128, 1.107e-7, 3.086e-9
-0.129, 1.116e-7, 3.197e-9
-0.130, 1.104e-7, 3.308e-9
-0.131, 1.107e-7, 3.419e-9
-0.132, 1.116e-7, 3.530e-9
-0.133, 1.116e-7, 3.642e-9
-0.134, 1.122e-7, 3.754e-9
-0.135, 1.132e-7, 3.867e-9
-0.136, 1.122e-7, 3.979e-9
-0.137, 1.135e-7, 4.093e-9
-0.138, 1.132e-7, 4.206e-9
-0.139, 1.129e-7, 4.319e-9
-0.140, 1.138e-7, 4.433e-9
-0.141, 1.129e-7, 4.545e-9
-0.142, 1.125e-7, 4.658e-9
-0.143, 1.125e-7, 4.771e-9
-0.144, 1.119e-7, 4.883e-9
-0.145, 1.132e-7, 4.996e-9
-0.146, 1.116e-7, 5.107e-9
-0.147, 1.129e-7, 5.220e-9
-0.148, 1.125e-7, 5.333e-9
-0.149, 1.132e-7, 5.446e-9
-0.150, 1.141e-7, 5.560e-9
-0.151, 1.141e-7, 5.674e-9
-0.152, 1.144e-7, 5.788e-9
-0.153, 1.159e-7, 5.904e-9
-0.154, 1.153e-7, 6.020e-9
-0.155, 1.153e-7, 6.135e-9
-0.156, 1.159e-7, 6.251e-9
-0.157, 1.153e-7, 6.366e-9
-0.158, 1.153e-7, 6.481e-9
-0.159, 1.156e-7, 6.597e-9
-0.160, 1.153e-7, 6.712e-9
-0.161, 1.162e-7, 6.829e-9
-0.162, 1.156e-7, 6.944e-9
-0.163, 1.159e-7, 7.060e-9
-0.164, 1.165e-7, 7.177e-9
-0.165, 1.162e-7, 7.293e-9
-0.166, 1.184e-7, 7.411e-9
-0.167, 1.190e-7, 7.530e-9
-0.168, 1.190e-7, 7.649e-9
-0.169, 1.205e-7, 7.770e-9
-0.170, 1.205e-7, 7.891e-9
-0.171, 1.212e-7, 8.012e-9
-0.172, 1.224e-7, 8.134e-9
-0.173, 1.218e-7, 8.256e-9
-0.174, 1.227e-7, 8.379e-9
-0.175, 1.230e-7, 8.502e-9
-0.176, 1.233e-7, 8.625e-9
-0.177, 1.239e-7, 8.749e-9
-0.178, 1.249e-7, 8.874e-9
-0.179, 1.252e-7, 8.999e-9
-0.180, 1.267e-7, 9.126e-9
-0.181, 1.270e-7, 9.253e-9
-0.182, 1.286e-7, 9.381e-9
-0.183, 1.301e-7, 9.511e-9
-0.184, 1.310e-7, 9.642e-9
-0.185, 1.338e-7, 9.776e-9
-0.186, 1.344e-7, 9.910e-9
-0.187, 1.359e-7, 1.005e-8
-0.188, 1.375e-7, 1.018e-8
-0.189, 1.381e-7, 1.032e-8
-0.190, 1.396e-7, 1.046e-8
-0.191, 1.418e-7, 1.060e-8
-0.192, 1.421e-7, 1.075e-8
-0.193, 1.446e-7, 1.089e-8
-0.194, 1.455e-7, 1.104e-8
-0.195, 1.470e-7, 1.118e-8
-0.196, 1.498e-7, 1.133e-8
-0.197, 1.513e-7, 1.148e-8
-0.198, 1.544e-7, 1.164e-8
-0.199, 1.569e-7, 1.179e-8
-0.200, 1.590e-7, 1.195e-8
-0.201, 1.633e-7, 1.212e-8
-0.202, 1.652e-7, 1.228e-8
-0.203, 1.686e-7, 1.245e-8
-0.204, 1.720e-7, 1.262e-8
-0.205, 1.750e-7, 1.280e-8
-0.206, 1.778e-7, 1.298e-8
-0.207, 1.803e-7, 1.316e-8
-0.208, 1.830e-7, 1.334e-8
-0.209, 1.873e-7, 1.353e-8
-0.210, 1.898e-7, 1.372e-8
-0.211, 1.935e-7, 1.391e-8
-0.212, 1.975e-7, 1.411e-8
-0.213, 2.003e-7, 1.431e-8
-0.214, 2.049e-7, 1.451e-8
-0.215, 2.095e-7, 1.472e-8
-0.216, 2.138e-7, 1.494e-8
-0.217, 2.197e-7, 1.516e-8
-0.218, 2.237e-7, 1.538e-8
-0.219, 2.283e-7, 1.561e-8
-0.220, 2.335e-7, 1.584e-8
-0.221, 2.372e-7, 1.608e-8
-0.222, 2.434e-7, 1.632e-8
-0.223, 2.471e-7, 1.657e-8
-0.224, 2.511e-7, 1.682e-8
-0.225, 2.566e-7, 1.708e-8
-0.226, 2.603e-7, 1.734e-8
-0.227, 2.652e-7, 1.760e-8
-0.228, 2.702e-7, 1.787e-8
-0.229, 2.732e-7, 1.815e-8
-0.230, 2.800e-7, 1.843e-8
-0.231, 2.840e-7, 1.871e-8
-0.232, 2.877e-7, 1.900e-8
-0.233, 2.942e-7, 1.929e-8
-0.234, 2.972e-7, 1.959e-8
-0.235, 3.022e-7, 1.989e-8
-0.236, 3.071e-7, 2.020e-8
-0.237, 3.099e-7, 2.051e-8
-0.238, 3.148e-7, 2.082e-8
-0.239, 3.176e-7, 2.114e-8
-0.240, 3.194e-7, 2.146e-8
-0.241, 3.243e-7, 2.178e-8
-0.242, 3.249e-7, 2.211e-8
-0.243, 3.286e-7, 2.244e-8
-0.244, 3.311e-7, 2.277e-8
-0.245, 3.317e-7, 2.310e-8
-0.246, 3.345e-7, 2.343e-8
-0.247, 3.354e-7, 2.377e-8
-0.248, 3.363e-7, 2.411e-8
-0.249, 3.391e-7, 2.445e-8
-0.250, 3.388e-7, 2.478e-8
-0.251, 3.403e-7, 2.512e-8
-0.252, 3.413e-7, 2.547e-8
-0.253, 3.397e-7, 2.581e-8
-0.254, 3.403e-7, 2.615e-8
-0.255, 3.400e-7, 2.649e-8
-0.256, 3.400e-7, 2.683e-8
-0.257, 3.382e-7, 2.716e-8
-0.258, 3.360e-7, 2.750e-8
-0.259, 3.342e-7, 2.783e-8
-0.260, 3.330e-7, 2.817e-8
-0.261, 3.290e-7, 2.850e-8
-0.262, 3.280e-7, 2.882e-8
-0.263, 3.253e-7, 2.915e-8
-0.264, 3.225e-7, 2.947e-8
-0.265, 3.209e-7, 2.979e-8
-0.266, 3.173e-7, 3.011e-8
-0.267, 3.142e-7, 3.042e-8
-0.268, 3.126e-7, 3.074e-8
-0.269, 3.089e-7, 3.105e-8
-0.270, 3.059e-7, 3.135e-8
-0.271, 3.028e-7, 3.165e-8
-0.272, 2.985e-7, 3.195e-8
-0.273, 2.957e-7, 3.225e-8
-0.274, 2.911e-7, 3.254e-8
-0.275, 2.880e-7, 3.283e-8
-0.276, 2.846e-7, 3.311e-8
-0.277, 2.788e-7, 3.339e-8
-0.278, 2.763e-7, 3.367e-8
-0.279, 2.717e-7, 3.394e-8
-0.280, 2.674e-7, 3.421e-8
-0.281, 2.652e-7, 3.447e-8
-0.282, 2.612e-7, 3.473e-8
-0.283, 2.575e-7, 3.499e-8
-0.284, 2.551e-7, 3.525e-8
-0.285, 2.508e-7, 3.550e-8
-0.286, 2.480e-7, 3.574e-8
-0.287, 2.446e-7, 3.599e-8
-0.288, 2.409e-7, 3.623e-8
-0.289, 2.378e-7, 3.647e-8
-0.290, 2.335e-7, 3.670e-8
-0.291, 2.301e-7, 3.693e-8
-0.292, 2.277e-7, 3.716e-8
-0.293, 2.234e-7, 3.738e-8
-0.294, 2.209e-7, 3.760e-8
-0.295, 2.175e-7, 3.782e-8
-0.296, 2.138e-7, 3.803e-8
-0.297, 2.120e-7, 3.825e-8
-0.298, 2.083e-7, 3.845e-8
-0.299, 2.067e-7, 3.866e-8
-0.300, 2.049e-7, 3.887e-8
-0.301, 2.018e-7, 3.907e-8
-0.302, 1.997e-7, 3.927e-8
-0.303, 1.981e-7, 3.947e-8
-0.304, 1.947e-7, 3.966e-8
-0.305, 1.941e-7, 3.986e-8
-0.306, 1.913e-7, 4.005e-8
-0.307, 1.892e-7, 4.024e-8
-0.308, 1.870e-7, 4.042e-8
-0.309, 1.840e-7, 4.061e-8
-0.310, 1.818e-7, 4.079e-8
-0.311, 1.806e-7, 4.097e-8
-0.312, 1.775e-7, 4.115e-8
-0.313, 1.769e-7, 4.132e-8
-0.314, 1.753e-7, 4.150e-8
-0.315, 1.738e-7, 4.167e-8
-0.316, 1.729e-7, 4.185e-8
-0.317, 1.710e-7, 4.202e-8
-0.318, 1.704e-7, 4.219e-8
-0.319, 1.698e-7, 4.236e-8
-0.320, 1.680e-7, 4.252e-8
-0.321, 1.673e-7, 4.269e-8
-0.322, 1.658e-7, 4.286e-8
-0.323, 1.640e-7, 4.302e-8
-0.324, 1.630e-7, 4.318e-8
-0.325, 1.612e-7, 4.335e-8
-0.326, 1.606e-7, 4.351e-8
-0.327, 1.590e-7, 4.367e-8
-0.328, 1.575e-7, 4.382e-8
-0.329, 1.572e-7, 4.398e-8
-0.330, 1.553e-7, 4.414e-8
-0.331, 1.544e-7, 4.429e-8
-0.332, 1.547e-7, 4.444e-8
-0.333, 1.538e-7, 4.460e-8
-0.334, 1.535e-7, 4.475e-8
-0.335, 1.532e-7, 4.491e-8
-0.336, 1.523e-7, 4.506e-8
-0.337, 1.526e-7, 4.521e-8
-0.338, 1.510e-7, 4.536e-8
-0.339, 1.510e-7, 4.551e-8
-0.340, 1.504e-7, 4.566e-8
-0.341, 1.479e-7, 4.581e-8
-0.342, 1.479e-7, 4.596e-8
-0.343, 1.479e-7, 4.611e-8
-0.344, 1.452e-7, 4.625e-8
-0.345, 1.464e-7, 4.640e-8
-0.346, 1.446e-7, 4.654e-8
-0.347, 1.449e-7, 4.669e-8
-0.348, 1.446e-7, 4.683e-8
-0.349, 1.436e-7, 4.698e-8
-0.350, 1.439e-7, 4.712e-8
-0.351, 1.443e-7, 4.726e-8
-0.352, 1.433e-7, 4.741e-8
-0.353, 1.439e-7, 4.755e-8
-0.354, 1.433e-7, 4.769e-8
-0.355, 1.427e-7, 4.784e-8
-0.356, 1.427e-7, 4.798e-8
-0.357, 1.418e-7, 4.812e-8
-0.358, 1.415e-7, 4.826e-8
-0.359, 1.406e-7, 4.840e-8
-0.360, 1.393e-7, 4.854e-8
-0.361, 1.402e-7, 4.868e-8
-0.362, 1.390e-7, 4.882e-8
-0.363, 1.381e-7, 4.896e-8
-0.364, 1.384e-7, 4.910e-8
-0.365, 1.381e-7, 4.924e-8
-0.366, 1.384e-7, 4.937e-8
-0.367, 1.390e-7, 4.951e-8
-0.368, 1.381e-7, 4.965e-8
-0.369, 1.387e-7, 4.979e-8
-0.370, 1.384e-7, 4.993e-8
-0.371, 1.381e-7, 5.007e-8
-0.372, 1.387e-7, 5.021e-8
-0.373, 1.375e-7, 5.034e-8
-0.374, 1.372e-7, 5.048e-8
-0.375, 1.369e-7, 5.062e-8
-0.376, 1.356e-7, 5.075e-8
-0.377, 1.362e-7, 5.089e-8
-0.378, 1.353e-7, 5.102e-8
-0.379, 1.350e-7, 5.116e-8
-0.380, 1.350e-7, 5.129e-8
-0.381, 1.341e-7, 5.143e-8
-0.382, 1.353e-7, 5.156e-8
-0.383, 1.353e-7, 5.170e-8
-0.384, 1.353e-7, 5.183e-8
-0.385, 1.362e-7, 5.197e-8
-0.386, 1.353e-7, 5.211e-8
-0.387, 1.353e-7, 5.224e-8
-0.388, 1.356e-7, 5.238e-8
-0.389, 1.347e-7, 5.251e-8
-0.390, 1.350e-7, 5.265e-8
-0.391, 1.344e-7, 5.278e-8
-0.392, 1.335e-7, 5.291e-8
-0.393, 1.341e-7, 5.305e-8
-0.394, 1.329e-7, 5.318e-8
-0.395, 1.326e-7, 5.331e-8
-0.396, 1.332e-7, 5.345e-8
-0.397, 1.326e-7, 5.358e-8
-0.398, 1.326e-7, 5.371e-8
-0.399, 1.332e-7, 5.385e-8
-0.400, 5.128e-8, 5.390e-8
-0.399, -4.753e-8, 5.385e-8
-0.398, -6.354e-8, 5.379e-8
-0.397, -6.816e-8, 5.372e-8
-0.396, -7.031e-8, 5.365e-8
-0.395, -7.154e-8, 5.358e-8
-0.394, -7.339e-8, 5.350e-8
-0.393, -7.554e-8, 5.343e-8
-0.392, -7.585e-8, 5.335e-8
-0.391, -7.770e-8, 5.327e-8
-0.390, -7.893e-8, 5.319e-8
-0.389, -7.955e-8, 5.312e-8
-0.388, -8.139e-8, 5.303e-8
-0.387, -8.139e-8, 5.295e-8
-0.386, -8.263e-8, 5.287e-8
-0.385, -8.263e-8, 5.279e-8
-0.384, -8.232e-8, 5.270e-8
-0.383, -8.355e-8, 5.262e-8
-0.382, -8.324e-8, 5.254e-8
-0.381, -8.355e-8, 5.245e-8
-0.380, -8.478e-8, 5.237e-8
-0.379, -8.416e-8, 5.229e-8
-0.378, -8.509e-8, 5.220e-8
-0.377, -8.601e-8, 5.211e-8
-0.376, -8.632e-8, 5.203e-8
-0.375, -8.724e-8, 5.194e-8
-0.374, -8.817e-8, 5.185e-8
-0.373, -8.817e-8, 5.176e-8
-0.372, -8.940e-8, 5.167e-8
-0.371, -8.940e-8, 5.159e-8
-0.370, -9.001e-8, 5.150e-8
-0.369, -9.124e-8, 5.140e-8
-0.368, -8.940e-8, 5.131e-8
-0.367, -9.063e-8, 5.122e-8
-0.366, -9.063e-8, 5.113e-8
-0.365, -9.063e-8, 5.104e-8
-0.364, -9.124e-8, 5.095e-8
-0.363, -9.094e-8, 5.086e-8
-0.362, -9.094e-8, 5.077e-8
-0.361, -9.217e-8, 5.068e-8
-0.360, -9.186e-8, 5.059e-8
-0.359, -9.340e-8, 5.049e-8
-0.358, -9.402e-8, 5.040e-8
-0.357, -9.402e-8, 5.030e-8
-0.356, -9.555e-8, 5.021e-8
-0.355, -9.525e-8, 5.011e-8
-0.354, -9.617e-8, 5.002e-8
-0.353, -9.679e-8, 4.992e-8
-0.352, -9.617e-8, 4.982e-8
-0.351, -9.679e-8, 4.973e-8
-0.350, -9.709e-8, 4.963e-8
-0.349, -9.586e-8, 4.953e-8
-0.348, -9.679e-8, 4.944e-8
-0.347, -9.740e-8, 4.934e-8
-0.346, -9.740e-8, 4.924e-8
-0.345, -9.802e-8, 4.915e-8
-0.344, -9.771e-8, 4.905e-8
-0.343, -9.925e-8, 4.895e-8
-0.342, -9.986e-8, 4.885e-8
-0.341, -1.005e-7, 4.875e-8
-0.340, -1.020e-7, 4.865e-8
-0.339, -1.023e-7, 4.854e-8
-0.338, -1.026e-7, 4.844e-8
-0.337, -1.042e-7, 4.834e-8
-0.336, -1.036e-7, 4.823e-8
-0.335, -1.042e-7, 4.813e-8
-0.334, -1.051e-7, 4.802e-8
-0.333, -1.051e-7, 4.792e-8
-0.332, -1.054e-7, 4.781e-8
-0.331, -1.054e-7, 4.771e-8
-0.330, -1.060e-7, 4.760e-8
-0.329, -1.066e-7, 4.750e-8
-0.328, -1.069e-7, 4.739e-8
-0.327, -1.088e-7, 4.728e-8
-0.326, -1.097e-7, 4.717e-8
-0.325, -1.100e-7, 4.706e-8
-0.324, -1.119e-7, 4.695e-8
-0.323, -1.128e-7, 4.684e-8
-0.322, -1.140e-7, 4.672e-8
-0.321, -1.153e-7, 4.661e-8
-0.320, -1.159e-7, 4.649e-8
-0.319, -1.171e-7, 4.637e-8
-0.318, -1.180e-7, 4.625e-8
-0.317, -1.186e-7, 4.614e-8
-0.316, -1.196e-7, 4.602e-8
-0.315, -1.202e-7, 4.590e-8
-0.314, -1.217e-7, 4.577e-8
-0.313, -1.236e-7, 4.565e-8
-0.312, -1.236e-7, 4.553e-8
-0.311, -1.260e-7, 4.540e-8
-0.310, -1.276e-7, 4.527e-8
-0.309, -1.291e-7, 4.514e-8
-0.308, -1.319e-7, 4.501e-8
-0.307, -1.340e-7, 4.488e-8
-0.306, -1.356e-7, 4.474e-8
-0.305, -1.380e-7, 4.461e-8
-0.304, -1.393e-7, 4.447e-8
-0.303, -1.420e-7, 4.432e-8
-0.302, -1.445e-7, 4.418e-8
-0.301, -1.457e-7, 4.403e-8
-0.300, -1.485e-7, 4.389e-8
-0.299, -1.497e-7, 4.374e-8
-0.298, -1.519e-7, 4.358e-8
-0.297, -1.553e-7, 4.343e-8
-0.296, -1.568e-7, 4.327e-8
-0.295, -1.605e-7, 4.311e-8
-0.294, -1.639e-7, 4.295e-8
-0.293, -1.660e-7, 4.278e-8
-0.292, -1.713e-7, 4.261e-8
-0.291, -1.734e-7, 4.244e-8
-0.290, -1.774e-7, 4.226e-8
-0.289, -1.821e-7, 4.208e-8
-0.288, -1.848e-7, 4.189e-8
-0.287, -1.894e-7, 4.170e-8
-0.286, -1.928e-7, 4.151e-8
-0.285, -1.959e-7, 4.131e-8
-0.284, -2.005e-7, 4.111e-8
-0.283, -2.033e-7, 4.091e-8
-0.282, -2.076e-7, 4.070e-8
-0.281, -2.119e-7, 4.049e-8
-0.280, -2.150e-7, 4.028e-8
-0.279, -2.205e-7, 4.006e-8
-0.278, -2.252e-7, 3.983e-8
-0.277, -2.288e-7, 3.960e-8
-0.276, -2.350e-7, 3.937e-8
-0.275, -2.390e-7, 3.913e-8
-0.274, -2.439e-7, 3.888e-8
-0.273, -2.495e-7, 3.863e-8
-0.272, -2.538e-7, 3.838e-8
-0.271, -2.599e-7, 3.812e-8
-0.270, -2.639e-7, 3.786e-8
-0.269, -2.692e-7, 3.759e-8
-0.268, -2.732e-7, 3.731e-8
-0.267, -2.778e-7, 3.704e-8
-0.266, -2.824e-7, 3.675e-8
-0.265, -2.861e-7, 3.647e-8
-0.264, -2.898e-7, 3.618e-8
-0.263, -2.956e-7, 3.588e-8
-0.262, -2.996e-7, 3.558e-8
-0.261, -3.033e-7, 3.528e-8
-0.260, -3.092e-7, 3.497e-8
-0.259, -3.123e-7, 3.466e-8
-0.258, -3.166e-7, 3.434e-8
-0.257, -3.212e-7, 3.402e-8
-0.256, -3.246e-7, 3.370e-8
-0.255, -3.289e-7, 3.337e-8
-0.254, -3.310e-7, 3.304e-8
-0.253, -3.338e-7, 3.270e-8
-0.252, -3.375e-7, 3.236e-8
-0.251, -3.378e-7, 3.203e-8
-0.250, -3.409e-7, 3.169e-8
-0.249, -3.424e-7, 3.134e-8
-0.248, -3.421e-7, 3.100e-8
-0.247, -3.455e-7, 3.066e-8
-0.246, -3.452e-7, 3.031e-8
-0.245, -3.461e-7, 2.996e-8
-0.244, -3.474e-7, 2.962e-8
-0.243, -3.467e-7, 2.927e-8
-0.242, -3.483e-7, 2.892e-8
-0.241, -3.474e-7, 2.857e-8
-0.240, -3.461e-7, 2.823e-8
-0.239, -3.474e-7, 2.788e-8
-0.238, -3.452e-7, 2.754e-8
-0.237, -3.440e-7, 2.719e-8
-0.236, -3.434e-7, 2.685e-8
-0.235, -3.387e-7, 2.651e-8
-0.234, -3.369e-7, 2.617e-8
-0.233, -3.351e-7, 2.584e-8
-0.232, -3.298e-7, 2.551e-8
-0.231, -3.289e-7, 2.518e-8
-0.230, -3.249e-7, 2.485e-8
-0.229, -3.206e-7, 2.453e-8
-0.228, -3.184e-7, 2.421e-8
-0.227, -3.135e-7, 2.390e-8
-0.226, -3.104e-7, 2.359e-8
-0.225, -3.073e-7, 2.328e-8
-0.224, -3.021e-7, 2.298e-8
-0.223, -2.996e-7, 2.268e-8
-0.222, -2.956e-7, 2.239e-8
-0.221, -2.907e-7, 2.210e-8
-0.220, -2.876e-7, 2.181e-8
-0.219, -2.821e-7, 2.153e-8
-0.218, -2.778e-7, 2.125e-8
-0.217, -2.741e-7, 2.097e-8
-0.216, -2.670e-7, 2.071e-8
-0.215, -2.642e-7, 2.044e-8
-0.214, -2.593e-7, 2.018e-8
-0.213, -2.547e-7, 1.993e-8
-0.212, -2.510e-7, 1.968e-8
-0.211, -2.464e-7, 1.943e-8
-0.210, -2.427e-7, 1.919e-8
-0.209, -2.393e-7, 1.895e-8
-0.208, -2.353e-7, 1.871e-8
-0.207, -2.322e-7, 1.848e-8
-0.206, -2.288e-7, 1.825e-8
-0.205, -2.264e-7, 1.803e-8
-0.204, -2.227e-7, 1.780e-8
-0.203, -2.181e-7, 1.759e-8
-0.202, -2.144e-7, 1.737e-8
-0.201, -2.113e-7, 1.716e-8
-0.200, -2.067e-7, 1.695e-8
-0.199, -2.045e-7, 1.675e-8
-0.198, -2.008e-7, 1.655e-8
-0.197, -1.974e-7, 1.635e-8
-0.196, -1.959e-7, 1.615e-8
-0.195, -1.919e-7, 1.596e-8
-0.194, -1.898e-7, 1.577e-8
-0.193, -1.879e-7, 1.558e-8
-0.192, -1.848e-7, 1.540e-8
-0.191, -1.836e-7, 1.522e-8
-0.190, -1.817e-7, 1.503e-8
-0.189, -1.793e-7, 1.486e-8
-0.188, -1.777e-7, 1.468e-8
-0.187, -1.753e-7, 1.450e-8
-0.186, -1.734e-7, 1.433e-8
-0.185, -1.716e-7, 1.416e-8
-0.184, -1.682e-7, 1.399e-8
-0.183, -1.673e-7, 1.382e-8
-0.182, -1.645e-7, 1.366e-8
-0.181, -1.627e-7, 1.349e-8
-0.180, -1.617e-7, 1.333e-8
-0.179, -1.593e-7, 1.317e-8
-0.178, -1.580e-7, 1.302e-8
-0.177, -1.568e-7, 1.286e-8
-0.176, -1.556e-7, 1.270e-8
-0.175, -1.550e-7, 1.255e-8
-0.174, -1.540e-7, 1.239e-8
-0.173, -1.525e-7, 1.224e-8
-0.172, -1.528e-7, 1.209e-8
-0.171, -1.510e-7, 1.194e-8
-0.170, -1.494e-7, 1.179e-8
-0.169, -1.488e-7, 1.164e-8
-0.168, -1.467e-7, 1.149e-8
-0.167, -1.463e-7, 1.135e-8
-0.166, -1.448e-7, 1.120e-8
-0.165, -1.430e-7, 1.106e-8
-0.164, -1.433e-7, 1.092e-8
-0.163, -1.411e-7, 1.077e-8
-0.162, -1.405e-7, 1.063e-8
-0.161, -1.405e-7, 1.049e-8
-0.160, -1.396e-7, 1.035e-8
-0.159, -1.396e-7, 1.021e-8
-0.158, -1.393e-7, 1.007e-8
-0.157, -1.383e-7, 9.937e-9
-0.156, -1.387e-7, 9.798e-9
-0.155, -1.377e-7, 9.660e-9
-0.154, -1.380e-7, 9.522e-9
-0.153, -1.374e-7, 9.385e-9
-0.152, -1.353e-7, 9.250e-9
-0.151, -1.359e-7, 9.114e-9
-0.150, -1.346e-7, 8.979e-9
-0.149, -1.334e-7, 8.846e-9
-0.148, -1.334e-7, 8.712e-9
-0.147, -1.325e-7, 8.580e-9
-0.146, -1.319e-7, 8.448e-9
-0.145, -1.322e-7, 8.316e-9
-0.144, -1.310e-7, 8.185e-9
-0.143, -1.316e-7, 8.053e-9
-0.142, -1.319e-7, 7.921e-9
-0.141, -1.316e-7, 7.790e-9
-0.140, -1.322e-7, 7.657e-9
-0.139, -1.313e-7, 7.526e-9
-0.138, -1.313e-7, 7.395e-9
-0.137, -1.316e-7, 7.263e-9
-0.136, -1.303e-7, 7.133e-9
-0.135, -1.306e-7, 7.002e-9
-0.134, -1.300e-7, 6.872e-9
-0.133, -1.288e-7, 6.743e-9
-0.132, -1.294e-7, 6.614e-9
-0.131, -1.279e-7, 6.486e-9
-0.130, -1.279e-7, 6.358e-9
-0.129, -1.279e-7, 6.230e-9
-0.128, -1.276e-7, 6.103e-9
-0.127, -1.276e-7, 5.975e-9
-0.126, -1.282e-7, 5.847e-9
-0.125, -1.273e-7, 5.720e-9
-0.124, -1.285e-7, 5.591e-9
-0.123, -1.279e-7, 5.463e-9
-0.122, -1.285e-7, 5.335e-9
-0.121, -1.285e-7, 5.207e-9
-0.120, -1.273e-7, 5.079e-9
-0.119, -1.282e-7, 4.951e-9
-0.118, -1.273e-7, 4.824e-9
-0.117, -1.263e-7, 4.697e-9
-0.116, -1.263e-7, 4.571e-9
-0.115, -1.257e-7, 4.445e-9
-0.114, -1.257e-7, 4.320e-9
-0.113, -1.251e-7, 4.195e-9
-0.112, -1.245e-7, 4.070e-9
-0.111, -1.248e-7, 3.945e-9
-0.110, -1.251e-7, 3.820e-9
-0.109, -1.248e-7, 3.695e-9
-0.108, -1.257e-7, 3.570e-9
-0.107, -1.254e-7, 3.444e-9
-0.106, -1.251e-7, 3.319e-9
-0.105, -1.260e-7, 3.193e-9
-0.104, -1.251e-7, 3.068e-9
-0.103, -1.260e-7, 2.942e-9
-0.102, -1.257e-7, 2.816e-9
-0.101, -1.239e-7, 2.692e-9
