# Supplementary material for: Data-Driven Electrochemistry Reveals the Impact of Hydrophobicity on Aptamer Cross-Reactivity
Source: ACS Meas Sci Au. 2026 May 20;6(3):752–64. doi: 10.1021/acsmeasuresciau.6c00040 (PMC13281204; doi:10.1021/acsmeasuresciau.6c00040)
Supplement: Supplementary file 1 [file tg6c00040_si_001.zip › data/interferent study/logP validation/Trials_1_2_3/CV_1000_mVs_progesterone1_2.txt]

Nov. 4, 2025   15:10:59
Cyclic Voltammetry
File: c:\users\minteerlab\desktop\hardpotato\110425\cv_1000_mvs_progesterone1_2.bin
Data Source:  Experiment
Instrument Model:  CHI660E
Ref. Electrode: 
Header: CV
Note: 

Init E (V) = -0.1
High E (V) = -0.1
Low E (V) = -0.4
Final E (V) = -0.1
Init P/N = N
Scan Rate (V/s) = 1
Segment = 3
Sample Interval (V) = 0.001
Quiet Time (sec) = 2
Sensitivity (A/V) = 1e-6

Potential/V, Current/A, Charge/C

-0.100, 4.297e-8, 4.297e-11
-0.101, 9.284e-8, 1.358e-10
-0.102, 1.021e-7, 2.379e-10
-0.103, 1.039e-7, 3.418e-10
-0.104, 1.039e-7, 4.457e-10
-0.105, 1.061e-7, 5.518e-10
-0.106, 1.061e-7, 6.579e-10
-0.107, 1.067e-7, 7.646e-10
-0.108, 1.082e-7, 8.728e-10
-0.109, 1.076e-7, 9.804e-10
-0.110, 1.088e-7, 1.089e-9
-0.111, 1.092e-7, 1.198e-9
-0.112, 1.088e-7, 1.307e-9
-0.113, 1.085e-7, 1.416e-9
-0.114, 1.085e-7, 1.524e-9
-0.115, 1.088e-7, 1.633e-9
-0.116, 1.092e-7, 1.742e-9
-0.117, 1.079e-7, 1.850e-9
-0.118, 1.085e-7, 1.959e-9
-0.119, 1.082e-7, 2.067e-9
-0.120, 1.079e-7, 2.175e-9
-0.121, 1.095e-7, 2.284e-9
-0.122, 1.092e-7, 2.394e-9
-0.123, 1.095e-7, 2.503e-9
-0.124, 1.110e-7, 2.614e-9
-0.125, 1.104e-7, 2.724e-9
-0.126, 1.107e-7, 2.835e-9
-0.127, 1.116e-7, 2.947e-9
-0.128, 1.113e-7, 3.058e-9
-0.129, 1.119e-7, 3.170e-9
-0.130, 1.107e-7, 3.281e-9
-0.131, 1.110e-7, 3.392e-9
-0.132, 1.113e-7, 3.503e-9
-0.133, 1.101e-7, 3.613e-9
-0.134, 1.104e-7, 3.724e-9
-0.135, 1.104e-7, 3.834e-9
-0.136, 1.095e-7, 3.943e-9
-0.137, 1.110e-7, 4.054e-9
-0.138, 1.110e-7, 4.165e-9
-0.139, 1.107e-7, 4.276e-9
-0.140, 1.119e-7, 4.388e-9
-0.141, 1.119e-7, 4.500e-9
-0.142, 1.122e-7, 4.612e-9
-0.143, 1.125e-7, 4.725e-9
-0.144, 1.122e-7, 4.837e-9
-0.145, 1.129e-7, 4.950e-9
-0.146, 1.129e-7, 5.063e-9
-0.147, 1.125e-7, 5.175e-9
-0.148, 1.129e-7, 5.288e-9
-0.149, 1.116e-7, 5.400e-9
-0.150, 1.122e-7, 5.512e-9
-0.151, 1.116e-7, 5.624e-9
-0.152, 1.110e-7, 5.735e-9
-0.153, 1.129e-7, 5.847e-9
-0.154, 1.122e-7, 5.960e-9
-0.155, 1.129e-7, 6.072e-9
-0.156, 1.138e-7, 6.186e-9
-0.157, 1.132e-7, 6.299e-9
-0.158, 1.144e-7, 6.414e-9
-0.159, 1.147e-7, 6.528e-9
-0.160, 1.147e-7, 6.643e-9
-0.161, 1.156e-7, 6.759e-9
-0.162, 1.153e-7, 6.874e-9
-0.163, 1.150e-7, 6.989e-9
-0.164, 1.159e-7, 7.105e-9
-0.165, 1.147e-7, 7.220e-9
-0.166, 1.159e-7, 7.336e-9
-0.167, 1.156e-7, 7.451e-9
-0.168, 1.153e-7, 7.567e-9
-0.169, 1.165e-7, 7.683e-9
-0.170, 1.165e-7, 7.800e-9
-0.171, 1.172e-7, 7.917e-9
-0.172, 1.184e-7, 8.035e-9
-0.173, 1.178e-7, 8.153e-9
-0.174, 1.199e-7, 8.273e-9
-0.175, 1.205e-7, 8.393e-9
-0.176, 1.209e-7, 8.514e-9
-0.177, 1.221e-7, 8.636e-9
-0.178, 1.224e-7, 8.759e-9
-0.179, 1.230e-7, 8.882e-9
-0.180, 1.236e-7, 9.005e-9
-0.181, 1.233e-7, 9.129e-9
-0.182, 1.245e-7, 9.253e-9
-0.183, 1.249e-7, 9.378e-9
-0.184, 1.252e-7, 9.503e-9
-0.185, 1.267e-7, 9.630e-9
-0.186, 1.273e-7, 9.757e-9
-0.187, 1.282e-7, 9.886e-9
-0.188, 1.304e-7, 1.002e-8
-0.189, 1.307e-7, 1.015e-8
-0.190, 1.332e-7, 1.028e-8
-0.191, 1.347e-7, 1.041e-8
-0.192, 1.359e-7, 1.055e-8
-0.193, 1.381e-7, 1.069e-8
-0.194, 1.396e-7, 1.083e-8
-0.195, 1.406e-7, 1.097e-8
-0.196, 1.424e-7, 1.111e-8
-0.197, 1.430e-7, 1.125e-8
-0.198, 1.455e-7, 1.140e-8
-0.199, 1.464e-7, 1.155e-8
-0.200, 1.476e-7, 1.169e-8
-0.201, 1.510e-7, 1.184e-8
-0.202, 1.516e-7, 1.200e-8
-0.203, 1.544e-7, 1.215e-8
-0.204, 1.575e-7, 1.231e-8
-0.205, 1.606e-7, 1.247e-8
-0.206, 1.630e-7, 1.263e-8
-0.207, 1.661e-7, 1.280e-8
-0.208, 1.689e-7, 1.297e-8
-0.209, 1.726e-7, 1.314e-8
-0.210, 1.747e-7, 1.331e-8
-0.211, 1.784e-7, 1.349e-8
-0.212, 1.818e-7, 1.367e-8
-0.213, 1.840e-7, 1.386e-8
-0.214, 1.877e-7, 1.405e-8
-0.215, 1.907e-7, 1.424e-8
-0.216, 1.929e-7, 1.443e-8
-0.217, 1.984e-7, 1.463e-8
-0.218, 2.006e-7, 1.483e-8
-0.219, 2.046e-7, 1.503e-8
-0.220, 2.092e-7, 1.524e-8
-0.221, 2.129e-7, 1.546e-8
-0.222, 2.178e-7, 1.567e-8
-0.223, 2.218e-7, 1.589e-8
-0.224, 2.261e-7, 1.612e-8
-0.225, 2.320e-7, 1.635e-8
-0.226, 2.348e-7, 1.659e-8
-0.227, 2.391e-7, 1.683e-8
-0.228, 2.440e-7, 1.707e-8
-0.229, 2.474e-7, 1.732e-8
-0.230, 2.526e-7, 1.757e-8
-0.231, 2.560e-7, 1.783e-8
-0.232, 2.597e-7, 1.809e-8
-0.233, 2.640e-7, 1.835e-8
-0.234, 2.662e-7, 1.862e-8
-0.235, 2.705e-7, 1.889e-8
-0.236, 2.742e-7, 1.916e-8
-0.237, 2.772e-7, 1.944e-8
-0.238, 2.825e-7, 1.972e-8
-0.239, 2.852e-7, 2.001e-8
-0.240, 2.883e-7, 2.029e-8
-0.241, 2.923e-7, 2.059e-8
-0.242, 2.936e-7, 2.088e-8
-0.243, 2.982e-7, 2.118e-8
-0.244, 3.003e-7, 2.148e-8
-0.245, 3.019e-7, 2.178e-8
-0.246, 3.040e-7, 2.208e-8
-0.247, 3.046e-7, 2.239e-8
-0.248, 3.059e-7, 2.270e-8
-0.249, 3.080e-7, 2.300e-8
-0.250, 3.074e-7, 2.331e-8
-0.251, 3.080e-7, 2.362e-8
-0.252, 3.089e-7, 2.393e-8
-0.253, 3.071e-7, 2.423e-8
-0.254, 3.089e-7, 2.454e-8
-0.255, 3.083e-7, 2.485e-8
-0.256, 3.089e-7, 2.516e-8
-0.257, 3.086e-7, 2.547e-8
-0.258, 3.062e-7, 2.578e-8
-0.259, 3.062e-7, 2.608e-8
-0.260, 3.056e-7, 2.639e-8
-0.261, 3.019e-7, 2.669e-8
-0.262, 3.019e-7, 2.699e-8
-0.263, 2.997e-7, 2.729e-8
-0.264, 2.960e-7, 2.759e-8
-0.265, 2.951e-7, 2.788e-8
-0.266, 2.908e-7, 2.817e-8
-0.267, 2.883e-7, 2.846e-8
-0.268, 2.859e-7, 2.875e-8
-0.269, 2.822e-7, 2.903e-8
-0.270, 2.803e-7, 2.931e-8
-0.271, 2.772e-7, 2.959e-8
-0.272, 2.738e-7, 2.986e-8
-0.273, 2.723e-7, 3.013e-8
-0.274, 2.686e-7, 3.040e-8
-0.275, 2.662e-7, 3.067e-8
-0.276, 2.637e-7, 3.093e-8
-0.277, 2.591e-7, 3.119e-8
-0.278, 2.566e-7, 3.145e-8
-0.279, 2.526e-7, 3.170e-8
-0.280, 2.486e-7, 3.195e-8
-0.281, 2.468e-7, 3.220e-8
-0.282, 2.421e-7, 3.244e-8
-0.283, 2.381e-7, 3.268e-8
-0.284, 2.357e-7, 3.291e-8
-0.285, 2.311e-7, 3.314e-8
-0.286, 2.286e-7, 3.337e-8
-0.287, 2.261e-7, 3.360e-8
-0.288, 2.224e-7, 3.382e-8
-0.289, 2.209e-7, 3.404e-8
-0.290, 2.172e-7, 3.426e-8
-0.291, 2.147e-7, 3.447e-8
-0.292, 2.132e-7, 3.469e-8
-0.293, 2.089e-7, 3.489e-8
-0.294, 2.074e-7, 3.510e-8
-0.295, 2.046e-7, 3.531e-8
-0.296, 2.015e-7, 3.551e-8
-0.297, 1.997e-7, 3.571e-8
-0.298, 1.963e-7, 3.590e-8
-0.299, 1.932e-7, 3.610e-8
-0.300, 1.913e-7, 3.629e-8
-0.301, 1.886e-7, 3.648e-8
-0.302, 1.861e-7, 3.666e-8
-0.303, 1.846e-7, 3.685e-8
-0.304, 1.815e-7, 3.703e-8
-0.305, 1.815e-7, 3.721e-8
-0.306, 1.790e-7, 3.739e-8
-0.307, 1.784e-7, 3.757e-8
-0.308, 1.769e-7, 3.774e-8
-0.309, 1.744e-7, 3.792e-8
-0.310, 1.732e-7, 3.809e-8
-0.311, 1.723e-7, 3.826e-8
-0.312, 1.692e-7, 3.843e-8
-0.313, 1.692e-7, 3.860e-8
-0.314, 1.667e-7, 3.877e-8
-0.315, 1.646e-7, 3.893e-8
-0.316, 1.640e-7, 3.910e-8
-0.317, 1.612e-7, 3.926e-8
-0.318, 1.603e-7, 3.942e-8
-0.319, 1.590e-7, 3.958e-8
-0.320, 1.578e-7, 3.974e-8
-0.321, 1.575e-7, 3.989e-8
-0.322, 1.563e-7, 4.005e-8
-0.323, 1.556e-7, 4.021e-8
-0.324, 1.553e-7, 4.036e-8
-0.325, 1.544e-7, 4.052e-8
-0.326, 1.541e-7, 4.067e-8
-0.327, 1.532e-7, 4.082e-8
-0.328, 1.519e-7, 4.097e-8
-0.329, 1.516e-7, 4.113e-8
-0.330, 1.504e-7, 4.128e-8
-0.331, 1.489e-7, 4.143e-8
-0.332, 1.486e-7, 4.157e-8
-0.333, 1.467e-7, 4.172e-8
-0.334, 1.467e-7, 4.187e-8
-0.335, 1.458e-7, 4.201e-8
-0.336, 1.443e-7, 4.216e-8
-0.337, 1.449e-7, 4.230e-8
-0.338, 1.443e-7, 4.245e-8
-0.339, 1.439e-7, 4.259e-8
-0.340, 1.443e-7, 4.274e-8
-0.341, 1.430e-7, 4.288e-8
-0.342, 1.433e-7, 4.302e-8
-0.343, 1.433e-7, 4.316e-8
-0.344, 1.421e-7, 4.331e-8
-0.345, 1.427e-7, 4.345e-8
-0.346, 1.412e-7, 4.359e-8
-0.347, 1.402e-7, 4.373e-8
-0.348, 1.409e-7, 4.387e-8
-0.349, 1.390e-7, 4.401e-8
-0.350, 1.390e-7, 4.415e-8
-0.351, 1.384e-7, 4.429e-8
-0.352, 1.378e-7, 4.443e-8
-0.353, 1.372e-7, 4.456e-8
-0.354, 1.372e-7, 4.470e-8
-0.355, 1.369e-7, 4.484e-8
-0.356, 1.378e-7, 4.498e-8
-0.357, 1.372e-7, 4.511e-8
-0.358, 1.381e-7, 4.525e-8
-0.359, 1.375e-7, 4.539e-8
-0.360, 1.372e-7, 4.552e-8
-0.361, 1.372e-7, 4.566e-8
-0.362, 1.366e-7, 4.580e-8
-0.363, 1.359e-7, 4.593e-8
-0.364, 1.359e-7, 4.607e-8
-0.365, 1.350e-7, 4.621e-8
-0.366, 1.350e-7, 4.634e-8
-0.367, 1.347e-7, 4.648e-8
-0.368, 1.332e-7, 4.661e-8
-0.369, 1.338e-7, 4.674e-8
-0.370, 1.332e-7, 4.688e-8
-0.371, 1.332e-7, 4.701e-8
-0.372, 1.341e-7, 4.714e-8
-0.373, 1.335e-7, 4.728e-8
-0.374, 1.341e-7, 4.741e-8
-0.375, 1.344e-7, 4.754e-8
-0.376, 1.332e-7, 4.768e-8
-0.377, 1.341e-7, 4.781e-8
-0.378, 1.341e-7, 4.795e-8
-0.379, 1.335e-7, 4.808e-8
-0.380, 1.335e-7, 4.821e-8
-0.381, 1.322e-7, 4.835e-8
-0.382, 1.326e-7, 4.848e-8
-0.383, 1.322e-7, 4.861e-8
-0.384, 1.316e-7, 4.874e-8
-0.385, 1.322e-7, 4.887e-8
-0.386, 1.310e-7, 4.900e-8
-0.387, 1.307e-7, 4.914e-8
-0.388, 1.319e-7, 4.927e-8
-0.389, 1.310e-7, 4.940e-8
-0.390, 1.319e-7, 4.953e-8
-0.391, 1.322e-7, 4.966e-8
-0.392, 1.319e-7, 4.979e-8
-0.393, 1.329e-7, 4.993e-8
-0.394, 1.322e-7, 5.006e-8
-0.395, 1.316e-7, 5.019e-8
-0.396, 1.319e-7, 5.032e-8
-0.397, 1.310e-7, 5.045e-8
-0.398, 1.310e-7, 5.059e-8
-0.399, 1.310e-7, 5.072e-8
-0.400, 4.882e-8, 5.077e-8
-0.399, -5.061e-8, 5.071e-8
-0.398, -6.723e-8, 5.065e-8
-0.397, -7.154e-8, 5.058e-8
-0.396, -7.431e-8, 5.050e-8
-0.395, -7.493e-8, 5.043e-8
-0.394, -7.647e-8, 5.035e-8
-0.393, -7.770e-8, 5.027e-8
-0.392, -7.739e-8, 5.019e-8
-0.391, -7.924e-8, 5.012e-8
-0.390, -7.955e-8, 5.004e-8
-0.389, -7.985e-8, 4.996e-8
-0.388, -8.109e-8, 4.988e-8
-0.387, -8.170e-8, 4.979e-8
-0.386, -8.263e-8, 4.971e-8
-0.385, -8.416e-8, 4.963e-8
-0.384, -8.447e-8, 4.954e-8
-0.383, -8.540e-8, 4.946e-8
-0.382, -8.632e-8, 4.937e-8
-0.381, -8.632e-8, 4.928e-8
-0.380, -8.786e-8, 4.920e-8
-0.379, -8.724e-8, 4.911e-8
-0.378, -8.755e-8, 4.902e-8
-0.377, -8.817e-8, 4.893e-8
-0.376, -8.755e-8, 4.885e-8
-0.375, -8.817e-8, 4.876e-8
-0.374, -8.847e-8, 4.867e-8
-0.373, -8.847e-8, 4.858e-8
-0.372, -8.940e-8, 4.849e-8
-0.371, -8.909e-8, 4.840e-8
-0.370, -9.001e-8, 4.831e-8
-0.369, -9.094e-8, 4.822e-8
-0.368, -9.094e-8, 4.813e-8
-0.367, -9.217e-8, 4.804e-8
-0.366, -9.278e-8, 4.795e-8
-0.365, -9.278e-8, 4.785e-8
-0.364, -9.432e-8, 4.776e-8
-0.363, -9.340e-8, 4.766e-8
-0.362, -9.371e-8, 4.757e-8
-0.361, -9.402e-8, 4.748e-8
-0.360, -9.340e-8, 4.738e-8
-0.359, -9.463e-8, 4.729e-8
-0.358, -9.402e-8, 4.720e-8
-0.357, -9.371e-8, 4.710e-8
-0.356, -9.463e-8, 4.701e-8
-0.355, -9.463e-8, 4.691e-8
-0.354, -9.494e-8, 4.682e-8
-0.353, -9.648e-8, 4.672e-8
-0.352, -9.617e-8, 4.662e-8
-0.351, -9.771e-8, 4.653e-8
-0.350, -9.771e-8, 4.643e-8
-0.349, -9.832e-8, 4.633e-8
-0.348, -9.956e-8, 4.623e-8
-0.347, -9.925e-8, 4.613e-8
-0.346, -9.986e-8, 4.603e-8
-0.345, -9.956e-8, 4.593e-8
-0.344, -9.894e-8, 4.583e-8
-0.343, -9.986e-8, 4.573e-8
-0.342, -9.986e-8, 4.563e-8
-0.341, -9.986e-8, 4.553e-8
-0.340, -1.011e-7, 4.543e-8
-0.339, -1.008e-7, 4.533e-8
-0.338, -1.011e-7, 4.523e-8
-0.337, -1.026e-7, 4.513e-8
-0.336, -1.023e-7, 4.503e-8
-0.335, -1.033e-7, 4.492e-8
-0.334, -1.045e-7, 4.482e-8
-0.333, -1.051e-7, 4.471e-8
-0.332, -1.063e-7, 4.461e-8
-0.331, -1.063e-7, 4.450e-8
-0.330, -1.069e-7, 4.439e-8
-0.329, -1.082e-7, 4.429e-8
-0.328, -1.076e-7, 4.418e-8
-0.327, -1.082e-7, 4.407e-8
-0.326, -1.088e-7, 4.396e-8
-0.325, -1.085e-7, 4.385e-8
-0.324, -1.100e-7, 4.374e-8
-0.323, -1.100e-7, 4.363e-8
-0.322, -1.106e-7, 4.352e-8
-0.321, -1.125e-7, 4.341e-8
-0.320, -1.128e-7, 4.330e-8
-0.319, -1.146e-7, 4.318e-8
-0.318, -1.162e-7, 4.307e-8
-0.317, -1.165e-7, 4.295e-8
-0.316, -1.186e-7, 4.283e-8
-0.315, -1.193e-7, 4.271e-8
-0.314, -1.211e-7, 4.259e-8
-0.313, -1.226e-7, 4.247e-8
-0.312, -1.223e-7, 4.235e-8
-0.311, -1.245e-7, 4.222e-8
-0.310, -1.254e-7, 4.210e-8
-0.309, -1.254e-7, 4.197e-8
-0.308, -1.282e-7, 4.184e-8
-0.307, -1.288e-7, 4.171e-8
-0.306, -1.306e-7, 4.158e-8
-0.305, -1.331e-7, 4.145e-8
-0.304, -1.334e-7, 4.132e-8
-0.303, -1.365e-7, 4.118e-8
-0.302, -1.390e-7, 4.104e-8
-0.301, -1.408e-7, 4.090e-8
-0.300, -1.442e-7, 4.076e-8
-0.299, -1.454e-7, 4.061e-8
-0.298, -1.485e-7, 4.046e-8
-0.297, -1.513e-7, 4.031e-8
-0.296, -1.522e-7, 4.016e-8
-0.295, -1.559e-7, 4.000e-8
-0.294, -1.584e-7, 3.984e-8
-0.293, -1.596e-7, 3.968e-8
-0.292, -1.633e-7, 3.952e-8
-0.291, -1.651e-7, 3.936e-8
-0.290, -1.685e-7, 3.919e-8
-0.289, -1.716e-7, 3.902e-8
-0.288, -1.747e-7, 3.884e-8
-0.287, -1.784e-7, 3.866e-8
-0.286, -1.824e-7, 3.848e-8
-0.285, -1.851e-7, 3.830e-8
-0.284, -1.904e-7, 3.810e-8
-0.283, -1.931e-7, 3.791e-8
-0.282, -1.984e-7, 3.771e-8
-0.281, -2.021e-7, 3.751e-8
-0.280, -2.045e-7, 3.731e-8
-0.279, -2.095e-7, 3.710e-8
-0.278, -2.128e-7, 3.688e-8
-0.277, -2.156e-7, 3.667e-8
-0.276, -2.208e-7, 3.645e-8
-0.275, -2.233e-7, 3.622e-8
-0.274, -2.282e-7, 3.600e-8
-0.273, -2.335e-7, 3.576e-8
-0.272, -2.356e-7, 3.553e-8
-0.271, -2.418e-7, 3.529e-8
-0.270, -2.452e-7, 3.504e-8
-0.269, -2.501e-7, 3.479e-8
-0.268, -2.553e-7, 3.453e-8
-0.267, -2.584e-7, 3.428e-8
-0.266, -2.627e-7, 3.401e-8
-0.265, -2.686e-7, 3.375e-8
-0.264, -2.701e-7, 3.348e-8
-0.263, -2.763e-7, 3.320e-8
-0.262, -2.793e-7, 3.292e-8
-0.261, -2.818e-7, 3.264e-8
-0.260, -2.861e-7, 3.235e-8
-0.259, -2.880e-7, 3.206e-8
-0.258, -2.913e-7, 3.177e-8
-0.257, -2.950e-7, 3.148e-8
-0.256, -2.975e-7, 3.118e-8
-0.255, -3.012e-7, 3.088e-8
-0.254, -3.027e-7, 3.058e-8
-0.253, -3.055e-7, 3.027e-8
-0.252, -3.083e-7, 2.996e-8
-0.251, -3.098e-7, 2.965e-8
-0.250, -3.126e-7, 2.934e-8
-0.249, -3.141e-7, 2.903e-8
-0.248, -3.141e-7, 2.871e-8
-0.247, -3.172e-7, 2.839e-8
-0.246, -3.160e-7, 2.808e-8
-0.245, -3.163e-7, 2.776e-8
-0.244, -3.172e-7, 2.744e-8
-0.243, -3.157e-7, 2.713e-8
-0.242, -3.144e-7, 2.681e-8
-0.241, -3.141e-7, 2.650e-8
-0.240, -3.123e-7, 2.619e-8
-0.239, -3.126e-7, 2.588e-8
-0.238, -3.098e-7, 2.557e-8
-0.237, -3.086e-7, 2.526e-8
-0.236, -3.077e-7, 2.495e-8
-0.235, -3.043e-7, 2.465e-8
-0.234, -3.030e-7, 2.434e-8
-0.233, -3.006e-7, 2.404e-8
-0.232, -2.978e-7, 2.374e-8
-0.231, -2.963e-7, 2.345e-8
-0.230, -2.923e-7, 2.316e-8
-0.229, -2.883e-7, 2.287e-8
-0.228, -2.855e-7, 2.258e-8
-0.227, -2.803e-7, 2.230e-8
-0.226, -2.766e-7, 2.203e-8
-0.225, -2.738e-7, 2.175e-8
-0.224, -2.686e-7, 2.148e-8
-0.223, -2.661e-7, 2.122e-8
-0.222, -2.615e-7, 2.096e-8
-0.221, -2.578e-7, 2.070e-8
-0.220, -2.553e-7, 2.044e-8
-0.219, -2.501e-7, 2.019e-8
-0.218, -2.470e-7, 1.994e-8
-0.217, -2.439e-7, 1.970e-8
-0.216, -2.393e-7, 1.946e-8
-0.215, -2.372e-7, 1.922e-8
-0.214, -2.332e-7, 1.899e-8
-0.213, -2.282e-7, 1.876e-8
-0.212, -2.261e-7, 1.854e-8
-0.211, -2.212e-7, 1.832e-8
-0.210, -2.178e-7, 1.810e-8
-0.209, -2.144e-7, 1.788e-8
-0.208, -2.101e-7, 1.767e-8
-0.207, -2.073e-7, 1.747e-8
-0.206, -2.042e-7, 1.726e-8
-0.205, -2.021e-7, 1.706e-8
-0.204, -1.993e-7, 1.686e-8
-0.203, -1.953e-7, 1.667e-8
-0.202, -1.938e-7, 1.647e-8
-0.201, -1.910e-7, 1.628e-8
-0.200, -1.879e-7, 1.609e-8
-0.199, -1.867e-7, 1.591e-8
-0.198, -1.845e-7, 1.572e-8
-0.197, -1.814e-7, 1.554e-8
-0.196, -1.796e-7, 1.536e-8
-0.195, -1.762e-7, 1.518e-8
-0.194, -1.741e-7, 1.501e-8
-0.193, -1.719e-7, 1.484e-8
-0.192, -1.688e-7, 1.467e-8
-0.191, -1.679e-7, 1.450e-8
-0.190, -1.660e-7, 1.434e-8
-0.189, -1.633e-7, 1.417e-8
-0.188, -1.627e-7, 1.401e-8
-0.187, -1.602e-7, 1.385e-8
-0.186, -1.593e-7, 1.369e-8
-0.185, -1.587e-7, 1.353e-8
-0.184, -1.562e-7, 1.338e-8
-0.183, -1.559e-7, 1.322e-8
-0.182, -1.544e-7, 1.307e-8
-0.181, -1.531e-7, 1.291e-8
-0.180, -1.525e-7, 1.276e-8
-0.179, -1.510e-7, 1.261e-8
-0.178, -1.491e-7, 1.246e-8
-0.177, -1.482e-7, 1.231e-8
-0.176, -1.454e-7, 1.217e-8
-0.175, -1.448e-7, 1.202e-8
-0.174, -1.439e-7, 1.188e-8
-0.173, -1.423e-7, 1.173e-8
-0.172, -1.423e-7, 1.159e-8
-0.171, -1.411e-7, 1.145e-8
-0.170, -1.402e-7, 1.131e-8
-0.169, -1.405e-7, 1.117e-8
-0.168, -1.387e-7, 1.103e-8
-0.167, -1.396e-7, 1.089e-8
-0.166, -1.390e-7, 1.075e-8
-0.165, -1.377e-7, 1.062e-8
-0.164, -1.380e-7, 1.048e-8
-0.163, -1.362e-7, 1.034e-8
-0.162, -1.356e-7, 1.021e-8
-0.161, -1.353e-7, 1.007e-8
-0.160, -1.337e-7, 9.937e-9
-0.159, -1.334e-7, 9.804e-9
-0.158, -1.322e-7, 9.671e-9
-0.157, -1.319e-7, 9.539e-9
-0.156, -1.319e-7, 9.408e-9
-0.155, -1.310e-7, 9.277e-9
-0.154, -1.306e-7, 9.146e-9
-0.153, -1.310e-7, 9.015e-9
-0.152, -1.303e-7, 8.885e-9
-0.151, -1.303e-7, 8.754e-9
-0.150, -1.300e-7, 8.624e-9
-0.149, -1.294e-7, 8.495e-9
-0.148, -1.306e-7, 8.364e-9
-0.147, -1.297e-7, 8.235e-9
-0.146, -1.291e-7, 8.105e-9
-0.145, -1.291e-7, 7.976e-9
-0.144, -1.276e-7, 7.849e-9
-0.143, -1.282e-7, 7.721e-9
-0.142, -1.276e-7, 7.593e-9
-0.141, -1.266e-7, 7.466e-9
-0.140, -1.270e-7, 7.339e-9
-0.139, -1.254e-7, 7.214e-9
-0.138, -1.257e-7, 7.088e-9
-0.137, -1.263e-7, 6.962e-9
-0.136, -1.254e-7, 6.837e-9
-0.135, -1.263e-7, 6.710e-9
-0.134, -1.270e-7, 6.583e-9
-0.133, -1.257e-7, 6.458e-9
-0.132, -1.270e-7, 6.331e-9
-0.131, -1.263e-7, 6.204e-9
-0.130, -1.257e-7, 6.078e-9
-0.129, -1.260e-7, 5.952e-9
-0.128, -1.248e-7, 5.828e-9
-0.127, -1.251e-7, 5.703e-9
-0.126, -1.245e-7, 5.578e-9
-0.125, -1.236e-7, 5.455e-9
-0.124, -1.242e-7, 5.330e-9
-0.123, -1.233e-7, 5.207e-9
-0.122, -1.236e-7, 5.083e-9
-0.121, -1.239e-7, 4.960e-9
-0.120, -1.230e-7, 4.837e-9
-0.119, -1.239e-7, 4.713e-9
-0.118, -1.236e-7, 4.589e-9
-0.117, -1.236e-7, 4.466e-9
-0.116, -1.245e-7, 4.341e-9
-0.115, -1.239e-7, 4.217e-9
-0.114, -1.239e-7, 4.093e-9
-0.113, -1.239e-7, 3.970e-9
-0.112, -1.226e-7, 3.847e-9
-0.111, -1.230e-7, 3.724e-9
-0.110, -1.226e-7, 3.601e-9
-0.109, -1.220e-7, 3.479e-9
-0.108, -1.220e-7, 3.357e-9
-0.107, -1.211e-7, 3.236e-9
-0.106, -1.214e-7, 3.115e-9
-0.105, -1.214e-7, 2.993e-9
-0.104, -1.208e-7, 2.873e-9
-0.103, -1.223e-7, 2.750e-9
-0.102, -1.220e-7, 2.628e-9
-0.101, -1.220e-7, 2.506e-9
