# Supplementary material for: Data-Driven Electrochemistry Reveals the Impact of Hydrophobicity on Aptamer Cross-Reactivity
Source: ACS Meas Sci Au. 2026 May 20;6(3):752–64. doi: 10.1021/acsmeasuresciau.6c00040 (PMC13281204; doi:10.1021/acsmeasuresciau.6c00040)
Supplement: Supplementary file 1 [file tg6c00040_si_001.zip › data/interferent study/logP validation/Trials_1_2_3/CV_25_mVs_progesterone1_0.txt]

Nov. 4, 2025   10:38:42
Cyclic Voltammetry
File: c:\users\minteerlab\desktop\hardpotato\110425\cv_25_mvs_progesterone1_0.bin
Data Source:  Experiment
Instrument Model:  CHI660E
Ref. Electrode: 
Header: CV
Note: 

Init E (V) = -0.1
High E (V) = -0.1
Low E (V) = -0.4
Final E (V) = -0.1
Init P/N = N
Scan Rate (V/s) = 0.025
Segment = 3
Sample Interval (V) = 0.001
Quiet Time (sec) = 2
Sensitivity (A/V) = 1e-6

Potential/V, Current/A, Charge/C

-0.100, 6.344e-10, 2.538e-11
-0.101, 1.987e-9, 1.049e-10
-0.102, 2.081e-9, 1.881e-10
-0.103, 2.167e-9, 2.748e-10
-0.104, 2.137e-9, 3.603e-10
-0.105, 2.228e-9, 4.494e-10
-0.106, 2.226e-9, 5.384e-10
-0.107, 2.227e-9, 6.275e-10
-0.108, 2.314e-9, 7.201e-10
-0.109, 2.285e-9, 8.115e-10
-0.110, 2.326e-9, 9.045e-10
-0.111, 2.358e-9, 9.989e-10
-0.112, 2.332e-9, 1.092e-9
-0.113, 2.391e-9, 1.188e-9
-0.114, 2.372e-9, 1.283e-9
-0.115, 2.409e-9, 1.379e-9
-0.116, 2.446e-9, 1.477e-9
-0.117, 2.416e-9, 1.573e-9
-0.118, 2.464e-9, 1.672e-9
-0.119, 2.464e-9, 1.771e-9
-0.120, 2.469e-9, 1.869e-9
-0.121, 2.503e-9, 1.969e-9
-0.122, 2.494e-9, 2.069e-9
-0.123, 2.513e-9, 2.170e-9
-0.124, 2.520e-9, 2.271e-9
-0.125, 2.524e-9, 2.371e-9
-0.126, 2.539e-9, 2.473e-9
-0.127, 2.558e-9, 2.575e-9
-0.128, 2.578e-9, 2.678e-9
-0.129, 2.577e-9, 2.782e-9
-0.130, 2.600e-9, 2.886e-9
-0.131, 2.585e-9, 2.989e-9
-0.132, 2.616e-9, 3.094e-9
-0.133, 2.607e-9, 3.198e-9
-0.134, 2.599e-9, 3.302e-9
-0.135, 2.652e-9, 3.408e-9
-0.136, 2.615e-9, 3.512e-9
-0.137, 2.650e-9, 3.618e-9
-0.138, 2.661e-9, 3.725e-9
-0.139, 2.632e-9, 3.830e-9
-0.140, 2.689e-9, 3.938e-9
-0.141, 2.672e-9, 4.045e-9
-0.142, 2.683e-9, 4.152e-9
-0.143, 2.726e-9, 4.261e-9
-0.144, 2.682e-9, 4.368e-9
-0.145, 2.735e-9, 4.478e-9
-0.146, 2.732e-9, 4.587e-9
-0.147, 2.722e-9, 4.696e-9
-0.148, 2.788e-9, 4.807e-9
-0.149, 2.736e-9, 4.917e-9
-0.150, 2.780e-9, 5.028e-9
-0.151, 2.796e-9, 5.140e-9
-0.152, 2.782e-9, 5.251e-9
-0.153, 2.841e-9, 5.365e-9
-0.154, 2.815e-9, 5.477e-9
-0.155, 2.835e-9, 5.591e-9
-0.156, 2.889e-9, 5.706e-9
-0.157, 2.851e-9, 5.820e-9
-0.158, 2.901e-9, 5.936e-9
-0.159, 2.910e-9, 6.053e-9
-0.160, 2.919e-9, 6.169e-9
-0.161, 2.959e-9, 6.288e-9
-0.162, 2.956e-9, 6.406e-9
-0.163, 2.986e-9, 6.525e-9
-0.164, 3.028e-9, 6.647e-9
-0.165, 3.026e-9, 6.768e-9
-0.166, 3.069e-9, 6.890e-9
-0.167, 3.090e-9, 7.014e-9
-0.168, 3.111e-9, 7.138e-9
-0.169, 3.140e-9, 7.264e-9
-0.170, 3.184e-9, 7.391e-9
-0.171, 3.198e-9, 7.519e-9
-0.172, 3.252e-9, 7.649e-9
-0.173, 3.275e-9, 7.780e-9
-0.174, 3.297e-9, 7.912e-9
-0.175, 3.376e-9, 8.047e-9
-0.176, 3.363e-9, 8.182e-9
-0.177, 3.428e-9, 8.319e-9
-0.178, 3.496e-9, 8.459e-9
-0.179, 3.517e-9, 8.599e-9
-0.180, 3.610e-9, 8.744e-9
-0.181, 3.621e-9, 8.889e-9
-0.182, 3.676e-9, 9.036e-9
-0.183, 3.776e-9, 9.187e-9
-0.184, 3.781e-9, 9.338e-9
-0.185, 3.892e-9, 9.494e-9
-0.186, 3.947e-9, 9.652e-9
-0.187, 3.994e-9, 9.811e-9
-0.188, 4.124e-9, 9.976e-9
-0.189, 4.118e-9, 1.014e-8
-0.190, 4.236e-9, 1.031e-8
-0.191, 4.327e-9, 1.048e-8
-0.192, 4.372e-9, 1.066e-8
-0.193, 4.521e-9, 1.084e-8
-0.194, 4.552e-9, 1.102e-8
-0.195, 4.660e-9, 1.121e-8
-0.196, 4.791e-9, 1.140e-8
-0.197, 4.839e-9, 1.159e-8
-0.198, 4.991e-9, 1.179e-8
-0.199, 5.104e-9, 1.200e-8
-0.200, 5.184e-9, 1.220e-8
-0.201, 5.342e-9, 1.242e-8
-0.202, 5.429e-9, 1.263e-8
-0.203, 5.575e-9, 1.286e-8
-0.204, 5.744e-9, 1.309e-8
-0.205, 5.912e-9, 1.332e-8
-0.206, 6.003e-9, 1.356e-8
-0.207, 6.176e-9, 1.381e-8
-0.208, 6.316e-9, 1.406e-8
-0.209, 6.495e-9, 1.432e-8
-0.210, 6.654e-9, 1.459e-8
-0.211, 6.832e-9, 1.486e-8
-0.212, 7.043e-9, 1.515e-8
-0.213, 7.174e-9, 1.543e-8
-0.214, 7.360e-9, 1.573e-8
-0.215, 7.579e-9, 1.603e-8
-0.216, 7.697e-9, 1.634e-8
-0.217, 7.938e-9, 1.665e-8
-0.218, 8.136e-9, 1.698e-8
-0.219, 8.299e-9, 1.731e-8
-0.220, 8.574e-9, 1.766e-8
-0.221, 8.698e-9, 1.800e-8
-0.222, 8.924e-9, 1.836e-8
-0.223, 9.192e-9, 1.873e-8
-0.224, 9.329e-9, 1.910e-8
-0.225, 9.596e-9, 1.948e-8
-0.226, 9.773e-9, 1.988e-8
-0.227, 9.965e-9, 2.027e-8
-0.228, 1.024e-8, 2.068e-8
-0.229, 1.032e-8, 2.110e-8
-0.230, 1.060e-8, 2.152e-8
-0.231, 1.082e-8, 2.195e-8
-0.232, 1.092e-8, 2.239e-8
-0.233, 1.121e-8, 2.284e-8
-0.234, 1.131e-8, 2.329e-8
-0.235, 1.149e-8, 2.375e-8
-0.236, 1.175e-8, 2.422e-8
-0.237, 1.183e-8, 2.469e-8
-0.238, 1.201e-8, 2.517e-8
-0.239, 1.219e-8, 2.566e-8
-0.240, 1.226e-8, 2.615e-8
-0.241, 1.247e-8, 2.665e-8
-0.242, 1.251e-8, 2.715e-8
-0.243, 1.267e-8, 2.766e-8
-0.244, 1.281e-8, 2.817e-8
-0.245, 1.282e-8, 2.868e-8
-0.246, 1.293e-8, 2.920e-8
-0.247, 1.303e-8, 2.972e-8
-0.248, 1.302e-8, 3.024e-8
-0.249, 1.315e-8, 3.077e-8
-0.250, 1.316e-8, 3.129e-8
-0.251, 1.316e-8, 3.182e-8
-0.252, 1.326e-8, 3.235e-8
-0.253, 1.318e-8, 3.288e-8
-0.254, 1.319e-8, 3.341e-8
-0.255, 1.324e-8, 3.394e-8
-0.256, 1.321e-8, 3.446e-8
-0.257, 1.319e-8, 3.499e-8
-0.258, 1.313e-8, 3.552e-8
-0.259, 1.302e-8, 3.604e-8
-0.260, 1.309e-8, 3.656e-8
-0.261, 1.291e-8, 3.708e-8
-0.262, 1.287e-8, 3.759e-8
-0.263, 1.285e-8, 3.811e-8
-0.264, 1.267e-8, 3.861e-8
-0.265, 1.266e-8, 3.912e-8
-0.266, 1.250e-8, 3.962e-8
-0.267, 1.237e-8, 4.011e-8
-0.268, 1.236e-8, 4.061e-8
-0.269, 1.214e-8, 4.109e-8
-0.270, 1.204e-8, 4.158e-8
-0.271, 1.196e-8, 4.205e-8
-0.272, 1.175e-8, 4.252e-8
-0.273, 1.171e-8, 4.299e-8
-0.274, 1.150e-8, 4.345e-8
-0.275, 1.136e-8, 4.391e-8
-0.276, 1.128e-8, 4.436e-8
-0.277, 1.103e-8, 4.480e-8
-0.278, 1.094e-8, 4.524e-8
-0.279, 1.081e-8, 4.567e-8
-0.280, 1.061e-8, 4.609e-8
-0.281, 1.055e-8, 4.652e-8
-0.282, 1.035e-8, 4.693e-8
-0.283, 1.020e-8, 4.734e-8
-0.284, 1.011e-8, 4.774e-8
-0.285, 9.909e-9, 4.814e-8
-0.286, 9.787e-9, 4.853e-8
-0.287, 9.652e-9, 4.892e-8
-0.288, 9.499e-9, 4.930e-8
-0.289, 9.371e-9, 4.967e-8
-0.290, 9.204e-9, 5.004e-8
-0.291, 9.059e-9, 5.040e-8
-0.292, 8.965e-9, 5.076e-8
-0.293, 8.789e-9, 5.111e-8
-0.294, 8.648e-9, 5.146e-8
-0.295, 8.561e-9, 5.180e-8
-0.296, 8.390e-9, 5.213e-8
-0.297, 8.290e-9, 5.247e-8
-0.298, 8.177e-9, 5.279e-8
-0.299, 8.021e-9, 5.311e-8
-0.300, 7.960e-9, 5.343e-8
-0.301, 7.819e-9, 5.375e-8
-0.302, 7.690e-9, 5.405e-8
-0.303, 7.626e-9, 5.436e-8
-0.304, 7.457e-9, 5.466e-8
-0.305, 7.422e-9, 5.495e-8
-0.306, 7.311e-9, 5.525e-8
-0.307, 7.220e-9, 5.553e-8
-0.308, 7.167e-9, 5.582e-8
-0.309, 7.014e-9, 5.610e-8
-0.310, 6.964e-9, 5.638e-8
-0.311, 6.911e-9, 5.666e-8
-0.312, 6.741e-9, 5.693e-8
-0.313, 6.717e-9, 5.719e-8
-0.314, 6.590e-9, 5.746e-8
-0.315, 6.502e-9, 5.772e-8
-0.316, 6.478e-9, 5.798e-8
-0.317, 6.321e-9, 5.823e-8
-0.318, 6.311e-9, 5.848e-8
-0.319, 6.241e-9, 5.873e-8
-0.320, 6.149e-9, 5.898e-8
-0.321, 6.114e-9, 5.922e-8
-0.322, 6.009e-9, 5.946e-8
-0.323, 5.974e-9, 5.970e-8
-0.324, 5.938e-9, 5.994e-8
-0.325, 5.859e-9, 6.017e-8
-0.326, 5.842e-9, 6.041e-8
-0.327, 5.774e-9, 6.064e-8
-0.328, 5.718e-9, 6.087e-8
-0.329, 5.682e-9, 6.110e-8
-0.330, 5.630e-9, 6.132e-8
-0.331, 5.585e-9, 6.154e-8
-0.332, 5.544e-9, 6.177e-8
-0.333, 5.507e-9, 6.199e-8
-0.334, 5.444e-9, 6.220e-8
-0.335, 5.419e-9, 6.242e-8
-0.336, 5.370e-9, 6.263e-8
-0.337, 5.335e-9, 6.285e-8
-0.338, 5.310e-9, 6.306e-8
-0.339, 5.251e-9, 6.327e-8
-0.340, 5.253e-9, 6.348e-8
-0.341, 5.201e-9, 6.369e-8
-0.342, 5.157e-9, 6.390e-8
-0.343, 5.161e-9, 6.410e-8
-0.344, 5.098e-9, 6.431e-8
-0.345, 5.094e-9, 6.451e-8
-0.346, 5.066e-9, 6.471e-8
-0.347, 5.008e-9, 6.491e-8
-0.348, 5.042e-9, 6.511e-8
-0.349, 4.967e-9, 6.531e-8
-0.350, 4.946e-9, 6.551e-8
-0.351, 4.955e-9, 6.571e-8
-0.352, 4.892e-9, 6.590e-8
-0.353, 4.912e-9, 6.610e-8
-0.354, 4.869e-9, 6.630e-8
-0.355, 4.837e-9, 6.649e-8
-0.356, 4.863e-9, 6.668e-8
-0.357, 4.784e-9, 6.687e-8
-0.358, 4.813e-9, 6.707e-8
-0.359, 4.791e-9, 6.726e-8
-0.360, 4.737e-9, 6.745e-8
-0.361, 4.767e-9, 6.764e-8
-0.362, 4.705e-9, 6.783e-8
-0.363, 4.718e-9, 6.802e-8
-0.364, 4.719e-9, 6.820e-8
-0.365, 4.673e-9, 6.839e-8
-0.366, 4.678e-9, 6.858e-8
-0.367, 4.653e-9, 6.877e-8
-0.368, 4.638e-9, 6.895e-8
-0.369, 4.634e-9, 6.914e-8
-0.370, 4.615e-9, 6.932e-8
-0.371, 4.610e-9, 6.951e-8
-0.372, 4.603e-9, 6.969e-8
-0.373, 4.587e-9, 6.987e-8
-0.374, 4.563e-9, 7.006e-8
-0.375, 4.571e-9, 7.024e-8
-0.376, 4.552e-9, 7.042e-8
-0.377, 4.544e-9, 7.060e-8
-0.378, 4.548e-9, 7.078e-8
-0.379, 4.516e-9, 7.096e-8
-0.380, 4.539e-9, 7.115e-8
-0.381, 4.518e-9, 7.133e-8
-0.382, 4.485e-9, 7.151e-8
-0.383, 4.527e-9, 7.169e-8
-0.384, 4.498e-9, 7.187e-8
-0.385, 4.495e-9, 7.205e-8
-0.386, 4.500e-9, 7.223e-8
-0.387, 4.447e-9, 7.240e-8
-0.388, 4.491e-9, 7.258e-8
-0.389, 4.452e-9, 7.276e-8
-0.390, 4.454e-9, 7.294e-8
-0.391, 4.483e-9, 7.312e-8
-0.392, 4.419e-9, 7.330e-8
-0.393, 4.462e-9, 7.348e-8
-0.394, 4.445e-9, 7.365e-8
-0.395, 4.429e-9, 7.383e-8
-0.396, 4.470e-9, 7.401e-8
-0.397, 4.410e-9, 7.419e-8
-0.398, 4.441e-9, 7.436e-8
-0.399, 4.453e-9, 7.454e-8
-0.400, 1.142e-9, 7.459e-8
-0.399, -1.376e-9, 7.453e-8
-0.398, -1.541e-9, 7.447e-8
-0.397, -1.586e-9, 7.441e-8
-0.396, -1.688e-9, 7.434e-8
-0.395, -1.736e-9, 7.427e-8
-0.394, -1.769e-9, 7.420e-8
-0.393, -1.880e-9, 7.412e-8
-0.392, -1.862e-9, 7.405e-8
-0.391, -1.934e-9, 7.397e-8
-0.390, -1.992e-9, 7.389e-8
-0.389, -1.987e-9, 7.381e-8
-0.388, -2.079e-9, 7.373e-8
-0.387, -2.065e-9, 7.365e-8
-0.386, -2.097e-9, 7.356e-8
-0.385, -2.155e-9, 7.348e-8
-0.384, -2.148e-9, 7.339e-8
-0.383, -2.209e-9, 7.330e-8
-0.382, -2.218e-9, 7.321e-8
-0.381, -2.240e-9, 7.312e-8
-0.380, -2.303e-9, 7.303e-8
-0.379, -2.290e-9, 7.294e-8
-0.378, -2.350e-9, 7.285e-8
-0.377, -2.372e-9, 7.275e-8
-0.376, -2.364e-9, 7.266e-8
-0.375, -2.401e-9, 7.256e-8
-0.374, -2.404e-9, 7.246e-8
-0.373, -2.437e-9, 7.237e-8
-0.372, -2.472e-9, 7.227e-8
-0.371, -2.497e-9, 7.217e-8
-0.370, -2.525e-9, 7.207e-8
-0.369, -2.551e-9, 7.197e-8
-0.368, -2.571e-9, 7.186e-8
-0.367, -2.590e-9, 7.176e-8
-0.366, -2.631e-9, 7.165e-8
-0.365, -2.645e-9, 7.155e-8
-0.364, -2.670e-9, 7.144e-8
-0.363, -2.691e-9, 7.133e-8
-0.362, -2.696e-9, 7.123e-8
-0.361, -2.756e-9, 7.112e-8
-0.360, -2.756e-9, 7.101e-8
-0.359, -2.766e-9, 7.089e-8
-0.358, -2.829e-9, 7.078e-8
-0.357, -2.805e-9, 7.067e-8
-0.356, -2.850e-9, 7.056e-8
-0.355, -2.870e-9, 7.044e-8
-0.354, -2.869e-9, 7.033e-8
-0.353, -2.942e-9, 7.021e-8
-0.352, -2.916e-9, 7.009e-8
-0.351, -2.946e-9, 6.997e-8
-0.350, -2.999e-9, 6.985e-8
-0.349, -2.975e-9, 6.973e-8
-0.348, -3.064e-9, 6.961e-8
-0.347, -3.038e-9, 6.949e-8
-0.346, -3.073e-9, 6.937e-8
-0.345, -3.139e-9, 6.924e-8
-0.344, -3.114e-9, 6.912e-8
-0.343, -3.185e-9, 6.899e-8
-0.342, -3.200e-9, 6.886e-8
-0.341, -3.203e-9, 6.873e-8
-0.340, -3.289e-9, 6.860e-8
-0.339, -3.271e-9, 6.847e-8
-0.338, -3.323e-9, 6.834e-8
-0.337, -3.382e-9, 6.820e-8
-0.336, -3.381e-9, 6.807e-8
-0.335, -3.438e-9, 6.793e-8
-0.334, -3.468e-9, 6.779e-8
-0.333, -3.518e-9, 6.765e-8
-0.332, -3.554e-9, 6.751e-8
-0.331, -3.575e-9, 6.737e-8
-0.330, -3.638e-9, 6.722e-8
-0.329, -3.677e-9, 6.707e-8
-0.328, -3.727e-9, 6.692e-8
-0.327, -3.771e-9, 6.677e-8
-0.326, -3.834e-9, 6.662e-8
-0.325, -3.875e-9, 6.647e-8
-0.324, -3.934e-9, 6.631e-8
-0.323, -3.993e-9, 6.615e-8
-0.322, -4.030e-9, 6.599e-8
-0.321, -4.123e-9, 6.582e-8
-0.320, -4.170e-9, 6.566e-8
-0.319, -4.232e-9, 6.549e-8
-0.318, -4.332e-9, 6.531e-8
-0.317, -4.355e-9, 6.514e-8
-0.316, -4.472e-9, 6.496e-8
-0.315, -4.535e-9, 6.478e-8
-0.314, -4.603e-9, 6.459e-8
-0.313, -4.740e-9, 6.440e-8
-0.312, -4.760e-9, 6.421e-8
-0.311, -4.874e-9, 6.402e-8
-0.310, -5.007e-9, 6.382e-8
-0.309, -5.041e-9, 6.362e-8
-0.308, -5.207e-9, 6.341e-8
-0.307, -5.306e-9, 6.320e-8
-0.306, -5.366e-9, 6.298e-8
-0.305, -5.558e-9, 6.276e-8
-0.304, -5.579e-9, 6.254e-8
-0.303, -5.748e-9, 6.231e-8
-0.302, -5.889e-9, 6.207e-8
-0.301, -5.983e-9, 6.183e-8
-0.300, -6.188e-9, 6.158e-8
-0.299, -6.271e-9, 6.133e-8
-0.298, -6.438e-9, 6.108e-8
-0.297, -6.616e-9, 6.081e-8
-0.296, -6.719e-9, 6.054e-8
-0.295, -6.930e-9, 6.027e-8
-0.294, -7.089e-9, 5.998e-8
-0.293, -7.234e-9, 5.969e-8
-0.292, -7.445e-9, 5.939e-8
-0.291, -7.591e-9, 5.909e-8
-0.290, -7.773e-9, 5.878e-8
-0.289, -7.999e-9, 5.846e-8
-0.288, -8.172e-9, 5.813e-8
-0.287, -8.366e-9, 5.780e-8
-0.286, -8.595e-9, 5.745e-8
-0.285, -8.772e-9, 5.710e-8
-0.284, -9.021e-9, 5.674e-8
-0.283, -9.200e-9, 5.637e-8
-0.282, -9.423e-9, 5.600e-8
-0.281, -9.702e-9, 5.561e-8
-0.280, -9.848e-9, 5.522e-8
-0.279, -1.009e-8, 5.481e-8
-0.278, -1.035e-8, 5.440e-8
-0.277, -1.053e-8, 5.398e-8
-0.276, -1.082e-8, 5.354e-8
-0.275, -1.103e-8, 5.310e-8
-0.274, -1.121e-8, 5.265e-8
-0.273, -1.152e-8, 5.219e-8
-0.272, -1.165e-8, 5.173e-8
-0.271, -1.192e-8, 5.125e-8
-0.270, -1.217e-8, 5.076e-8
-0.269, -1.234e-8, 5.027e-8
-0.268, -1.265e-8, 4.976e-8
-0.267, -1.278e-8, 4.925e-8
-0.266, -1.299e-8, 4.873e-8
-0.265, -1.332e-8, 4.820e-8
-0.264, -1.339e-8, 4.767e-8
-0.263, -1.367e-8, 4.712e-8
-0.262, -1.386e-8, 4.656e-8
-0.261, -1.397e-8, 4.600e-8
-0.260, -1.425e-8, 4.543e-8
-0.259, -1.431e-8, 4.486e-8
-0.258, -1.446e-8, 4.428e-8
-0.257, -1.469e-8, 4.370e-8
-0.256, -1.477e-8, 4.311e-8
-0.255, -1.492e-8, 4.251e-8
-0.254, -1.501e-8, 4.191e-8
-0.253, -1.508e-8, 4.131e-8
-0.252, -1.526e-8, 4.069e-8
-0.251, -1.525e-8, 4.008e-8
-0.250, -1.534e-8, 3.947e-8
-0.249, -1.549e-8, 3.885e-8
-0.248, -1.540e-8, 3.824e-8
-0.247, -1.547e-8, 3.762e-8
-0.246, -1.552e-8, 3.700e-8
-0.245, -1.549e-8, 3.638e-8
-0.244, -1.551e-8, 3.576e-8
-0.243, -1.548e-8, 3.514e-8
-0.242, -1.540e-8, 3.452e-8
-0.241, -1.545e-8, 3.390e-8
-0.240, -1.528e-8, 3.329e-8
-0.239, -1.527e-8, 3.268e-8
-0.238, -1.522e-8, 3.207e-8
-0.237, -1.507e-8, 3.147e-8
-0.236, -1.504e-8, 3.087e-8
-0.235, -1.485e-8, 3.027e-8
-0.234, -1.473e-8, 2.968e-8
-0.233, -1.470e-8, 2.910e-8
-0.232, -1.443e-8, 2.852e-8
-0.231, -1.436e-8, 2.795e-8
-0.230, -1.423e-8, 2.738e-8
-0.229, -1.398e-8, 2.682e-8
-0.228, -1.394e-8, 2.626e-8
-0.227, -1.367e-8, 2.571e-8
-0.226, -1.352e-8, 2.517e-8
-0.225, -1.342e-8, 2.463e-8
-0.224, -1.314e-8, 2.411e-8
-0.223, -1.300e-8, 2.359e-8
-0.222, -1.280e-8, 2.308e-8
-0.221, -1.256e-8, 2.257e-8
-0.220, -1.246e-8, 2.208e-8
-0.219, -1.219e-8, 2.159e-8
-0.218, -1.203e-8, 2.111e-8
-0.217, -1.187e-8, 2.063e-8
-0.216, -1.161e-8, 2.017e-8
-0.215, -1.149e-8, 1.971e-8
-0.214, -1.129e-8, 1.926e-8
-0.213, -1.110e-8, 1.881e-8
-0.212, -1.097e-8, 1.837e-8
-0.211, -1.075e-8, 1.794e-8
-0.210, -1.058e-8, 1.752e-8
-0.209, -1.043e-8, 1.710e-8
-0.208, -1.022e-8, 1.669e-8
-0.207, -1.006e-8, 1.629e-8
-0.206, -9.904e-9, 1.590e-8
-0.205, -9.809e-9, 1.550e-8
-0.204, -9.612e-9, 1.512e-8
-0.203, -9.432e-9, 1.474e-8
-0.202, -9.273e-9, 1.437e-8
-0.201, -9.179e-9, 1.400e-8
-0.200, -9.007e-9, 1.364e-8
-0.199, -8.873e-9, 1.329e-8
-0.198, -8.777e-9, 1.294e-8
-0.197, -8.605e-9, 1.259e-8
-0.196, -8.508e-9, 1.225e-8
-0.195, -8.384e-9, 1.192e-8
-0.194, -8.254e-9, 1.159e-8
-0.193, -8.201e-9, 1.126e-8
-0.192, -8.040e-9, 1.094e-8
-0.191, -7.942e-9, 1.062e-8
-0.190, -7.880e-9, 1.031e-8
-0.189, -7.727e-9, 9.996e-9
-0.188, -7.700e-9, 9.688e-9
-0.187, -7.562e-9, 9.386e-9
-0.186, -7.473e-9, 9.087e-9
-0.185, -7.448e-9, 8.789e-9
-0.184, -7.301e-9, 8.497e-9
-0.183, -7.259e-9, 8.206e-9
-0.182, -7.196e-9, 7.919e-9
-0.181, -7.082e-9, 7.635e-9
-0.180, -7.068e-9, 7.353e-9
-0.179, -6.977e-9, 7.074e-9
-0.178, -6.919e-9, 6.797e-9
-0.177, -6.882e-9, 6.522e-9
-0.176, -6.768e-9, 6.251e-9
-0.175, -6.758e-9, 5.980e-9
-0.174, -6.680e-9, 5.713e-9
-0.173, -6.628e-9, 5.448e-9
-0.172, -6.608e-9, 5.184e-9
-0.171, -6.520e-9, 4.923e-9
-0.170, -6.493e-9, 4.663e-9
-0.169, -6.452e-9, 4.405e-9
-0.168, -6.388e-9, 4.150e-9
-0.167, -6.361e-9, 3.895e-9
-0.166, -6.334e-9, 3.642e-9
-0.165, -6.282e-9, 3.391e-9
-0.164, -6.251e-9, 3.141e-9
-0.163, -6.199e-9, 2.893e-9
-0.162, -6.167e-9, 2.646e-9
-0.161, -6.156e-9, 2.400e-9
-0.160, -6.124e-9, 2.155e-9
-0.159, -6.064e-9, 1.912e-9
-0.158, -6.075e-9, 1.669e-9
-0.157, -6.012e-9, 1.429e-9
-0.156, -6.006e-9, 1.189e-9
-0.155, -5.979e-9, 9.493e-10
-0.154, -5.950e-9, 7.113e-10
-0.153, -5.960e-9, 4.729e-10
-0.152, -5.894e-9, 2.372e-10
-0.151, -5.881e-9, 1.960e-12
-0.150, -5.889e-9, -2.336e-10
-0.149, -5.824e-9, -4.665e-10
-0.148, -5.857e-9, -7.008e-10
-0.147, -5.814e-9, -9.334e-10
-0.146, -5.765e-9, -1.164e-9
-0.145, -5.807e-9, -1.396e-9
-0.144, -5.735e-9, -1.626e-9
-0.143, -5.749e-9, -1.856e-9
-0.142, -5.744e-9, -2.085e-9
-0.141, -5.696e-9, -2.313e-9
-0.140, -5.736e-9, -2.543e-9
-0.139, -5.672e-9, -2.770e-9
-0.138, -5.685e-9, -2.997e-9
-0.137, -5.687e-9, -3.224e-9
-0.136, -5.638e-9, -3.450e-9
-0.135, -5.669e-9, -3.677e-9
-0.134, -5.640e-9, -3.902e-9
-0.133, -5.619e-9, -4.127e-9
-0.132, -5.637e-9, -4.352e-9
-0.131, -5.597e-9, -4.576e-9
-0.130, -5.602e-9, -4.800e-9
-0.129, -5.602e-9, -5.025e-9
-0.128, -5.594e-9, -5.248e-9
-0.127, -5.577e-9, -5.471e-9
-0.126, -5.572e-9, -5.694e-9
-0.125, -5.562e-9, -5.917e-9
-0.124, -5.557e-9, -6.139e-9
-0.123, -5.549e-9, -6.361e-9
-0.122, -5.537e-9, -6.582e-9
-0.121, -5.543e-9, -6.804e-9
-0.120, -5.525e-9, -7.025e-9
-0.119, -5.508e-9, -7.245e-9
-0.118, -5.528e-9, -7.467e-9
-0.117, -5.498e-9, -7.687e-9
-0.116, -5.503e-9, -7.907e-9
-0.115, -5.517e-9, -8.127e-9
-0.114, -5.469e-9, -8.346e-9
-0.113, -5.515e-9, -8.567e-9
-0.112, -5.460e-9, -8.785e-9
-0.111, -5.467e-9, -9.004e-9
-0.110, -5.493e-9, -9.224e-9
-0.109, -5.440e-9, -9.441e-9
-0.108, -5.481e-9, -9.660e-9
-0.107, -5.444e-9, -9.878e-9
-0.106, -5.439e-9, -1.010e-8
-0.105, -5.474e-9, -1.031e-8
-0.104, -5.421e-9, -1.053e-8
-0.103, -5.452e-9, -1.075e-8
-0.102, -5.458e-9, -1.097e-8
-0.101, -5.409e-9, -1.118e-8
