# Supplementary material for: Data-Driven Electrochemistry Reveals the Impact of Hydrophobicity on Aptamer Cross-Reactivity
Source: ACS Meas Sci Au. 2026 May 20;6(3):752–64. doi: 10.1021/acsmeasuresciau.6c00040 (PMC13281204; doi:10.1021/acsmeasuresciau.6c00040)
Supplement: Supplementary file 1 [file tg6c00040_si_001.zip › data/interferent study/logP validation/Trials_1_2_3/CV_25_mVs_progesterone1_1.txt]

Nov. 4, 2025   12:54:14
Cyclic Voltammetry
File: c:\users\minteerlab\desktop\hardpotato\110425\cv_25_mvs_progesterone1_1.bin
Data Source:  Experiment
Instrument Model:  CHI660E
Ref. Electrode: 
Header: CV
Note: 

Init E (V) = -0.1
High E (V) = -0.1
Low E (V) = -0.4
Final E (V) = -0.1
Init P/N = N
Scan Rate (V/s) = 0.025
Segment = 3
Sample Interval (V) = 0.001
Quiet Time (sec) = 2
Sensitivity (A/V) = 1e-6

Potential/V, Current/A, Charge/C

-0.100, 8.994e-10, 3.597e-11
-0.101, 2.072e-9, 1.188e-10
-0.102, 2.167e-9, 2.055e-10
-0.103, 2.182e-9, 2.928e-10
-0.104, 2.163e-9, 3.793e-10
-0.105, 2.208e-9, 4.676e-10
-0.106, 2.188e-9, 5.551e-10
-0.107, 2.223e-9, 6.441e-10
-0.108, 2.242e-9, 7.338e-10
-0.109, 2.236e-9, 8.232e-10
-0.110, 2.254e-9, 9.134e-10
-0.111, 2.256e-9, 1.004e-9
-0.112, 2.267e-9, 1.094e-9
-0.113, 2.256e-9, 1.184e-9
-0.114, 2.277e-9, 1.276e-9
-0.115, 2.284e-9, 1.367e-9
-0.116, 2.288e-9, 1.459e-9
-0.117, 2.287e-9, 1.550e-9
-0.118, 2.277e-9, 1.641e-9
-0.119, 2.315e-9, 1.734e-9
-0.120, 2.297e-9, 1.826e-9
-0.121, 2.301e-9, 1.918e-9
-0.122, 2.326e-9, 2.011e-9
-0.123, 2.295e-9, 2.102e-9
-0.124, 2.341e-9, 2.196e-9
-0.125, 2.313e-9, 2.289e-9
-0.126, 2.310e-9, 2.381e-9
-0.127, 2.357e-9, 2.475e-9
-0.128, 2.334e-9, 2.569e-9
-0.129, 2.348e-9, 2.663e-9
-0.130, 2.344e-9, 2.756e-9
-0.131, 2.320e-9, 2.849e-9
-0.132, 2.385e-9, 2.945e-9
-0.133, 2.327e-9, 3.038e-9
-0.134, 2.357e-9, 3.132e-9
-0.135, 2.382e-9, 3.227e-9
-0.136, 2.340e-9, 3.321e-9
-0.137, 2.386e-9, 3.416e-9
-0.138, 2.357e-9, 3.510e-9
-0.139, 2.360e-9, 3.605e-9
-0.140, 2.403e-9, 3.701e-9
-0.141, 2.360e-9, 3.795e-9
-0.142, 2.397e-9, 3.891e-9
-0.143, 2.383e-9, 3.987e-9
-0.144, 2.373e-9, 4.082e-9
-0.145, 2.410e-9, 4.178e-9
-0.146, 2.379e-9, 4.273e-9
-0.147, 2.414e-9, 4.370e-9
-0.148, 2.418e-9, 4.466e-9
-0.149, 2.403e-9, 4.563e-9
-0.150, 2.420e-9, 4.659e-9
-0.151, 2.430e-9, 4.757e-9
-0.152, 2.419e-9, 4.853e-9
-0.153, 2.441e-9, 4.951e-9
-0.154, 2.449e-9, 5.049e-9
-0.155, 2.451e-9, 5.147e-9
-0.156, 2.472e-9, 5.246e-9
-0.157, 2.470e-9, 5.345e-9
-0.158, 2.459e-9, 5.443e-9
-0.159, 2.500e-9, 5.543e-9
-0.160, 2.507e-9, 5.643e-9
-0.161, 2.505e-9, 5.743e-9
-0.162, 2.527e-9, 5.844e-9
-0.163, 2.515e-9, 5.945e-9
-0.164, 2.569e-9, 6.048e-9
-0.165, 2.550e-9, 6.150e-9
-0.166, 2.567e-9, 6.253e-9
-0.167, 2.621e-9, 6.357e-9
-0.168, 2.590e-9, 6.461e-9
-0.169, 2.632e-9, 6.566e-9
-0.170, 2.654e-9, 6.672e-9
-0.171, 2.636e-9, 6.778e-9
-0.172, 2.725e-9, 6.887e-9
-0.173, 2.695e-9, 6.995e-9
-0.174, 2.743e-9, 7.104e-9
-0.175, 2.773e-9, 7.215e-9
-0.176, 2.756e-9, 7.326e-9
-0.177, 2.836e-9, 7.439e-9
-0.178, 2.827e-9, 7.552e-9
-0.179, 2.871e-9, 7.667e-9
-0.180, 2.935e-9, 7.784e-9
-0.181, 2.922e-9, 7.901e-9
-0.182, 3.003e-9, 8.021e-9
-0.183, 3.021e-9, 8.142e-9
-0.184, 3.050e-9, 8.264e-9
-0.185, 3.121e-9, 8.389e-9
-0.186, 3.136e-9, 8.514e-9
-0.187, 3.194e-9, 8.642e-9
-0.188, 3.262e-9, 8.773e-9
-0.189, 3.292e-9, 8.904e-9
-0.190, 3.360e-9, 9.039e-9
-0.191, 3.413e-9, 9.175e-9
-0.192, 3.483e-9, 9.315e-9
-0.193, 3.540e-9, 9.456e-9
-0.194, 3.605e-9, 9.600e-9
-0.195, 3.668e-9, 9.747e-9
-0.196, 3.777e-9, 9.898e-9
-0.197, 3.829e-9, 1.005e-8
-0.198, 3.898e-9, 1.021e-8
-0.199, 4.030e-9, 1.037e-8
-0.200, 4.073e-9, 1.053e-8
-0.201, 4.191e-9, 1.070e-8
-0.202, 4.280e-9, 1.087e-8
-0.203, 4.361e-9, 1.104e-8
-0.204, 4.498e-9, 1.122e-8
-0.205, 4.632e-9, 1.141e-8
-0.206, 4.689e-9, 1.160e-8
-0.207, 4.843e-9, 1.179e-8
-0.208, 4.886e-9, 1.199e-8
-0.209, 5.074e-9, 1.219e-8
-0.210, 5.160e-9, 1.240e-8
-0.211, 5.287e-9, 1.261e-8
-0.212, 5.470e-9, 1.283e-8
-0.213, 5.523e-9, 1.305e-8
-0.214, 5.698e-9, 1.328e-8
-0.215, 5.872e-9, 1.351e-8
-0.216, 5.953e-9, 1.375e-8
-0.217, 6.170e-9, 1.399e-8
-0.218, 6.278e-9, 1.425e-8
-0.219, 6.429e-9, 1.450e-8
-0.220, 6.656e-9, 1.477e-8
-0.221, 6.748e-9, 1.504e-8
-0.222, 6.947e-9, 1.532e-8
-0.223, 7.113e-9, 1.560e-8
-0.224, 7.265e-9, 1.589e-8
-0.225, 7.451e-9, 1.619e-8
-0.226, 7.560e-9, 1.649e-8
-0.227, 7.733e-9, 1.680e-8
-0.228, 7.914e-9, 1.712e-8
-0.229, 8.020e-9, 1.744e-8
-0.230, 8.228e-9, 1.777e-8
-0.231, 8.391e-9, 1.810e-8
-0.232, 8.494e-9, 1.844e-8
-0.233, 8.673e-9, 1.879e-8
-0.234, 8.800e-9, 1.914e-8
-0.235, 8.897e-9, 1.950e-8
-0.236, 9.116e-9, 1.986e-8
-0.237, 9.199e-9, 2.023e-8
-0.238, 9.317e-9, 2.060e-8
-0.239, 9.475e-9, 2.098e-8
-0.240, 9.534e-9, 2.136e-8
-0.241, 9.674e-9, 2.175e-8
-0.242, 9.736e-9, 2.214e-8
-0.243, 9.815e-9, 2.253e-8
-0.244, 9.964e-9, 2.293e-8
-0.245, 9.946e-9, 2.333e-8
-0.246, 1.002e-8, 2.373e-8
-0.247, 1.013e-8, 2.414e-8
-0.248, 1.009e-8, 2.454e-8
-0.249, 1.021e-8, 2.495e-8
-0.250, 1.020e-8, 2.536e-8
-0.251, 1.019e-8, 2.576e-8
-0.252, 1.030e-8, 2.618e-8
-0.253, 1.018e-8, 2.658e-8
-0.254, 1.024e-8, 2.699e-8
-0.255, 1.026e-8, 2.740e-8
-0.256, 1.020e-8, 2.781e-8
-0.257, 1.024e-8, 2.822e-8
-0.258, 1.013e-8, 2.863e-8
-0.259, 1.010e-8, 2.903e-8
-0.260, 1.012e-8, 2.943e-8
-0.261, 9.984e-9, 2.983e-8
-0.262, 9.986e-9, 3.023e-8
-0.263, 9.934e-9, 3.063e-8
-0.264, 9.835e-9, 3.102e-8
-0.265, 9.812e-9, 3.142e-8
-0.266, 9.690e-9, 3.180e-8
-0.267, 9.604e-9, 3.219e-8
-0.268, 9.583e-9, 3.257e-8
-0.269, 9.447e-9, 3.295e-8
-0.270, 9.375e-9, 3.332e-8
-0.271, 9.290e-9, 3.370e-8
-0.272, 9.158e-9, 3.406e-8
-0.273, 9.092e-9, 3.443e-8
-0.274, 8.965e-9, 3.479e-8
-0.275, 8.875e-9, 3.514e-8
-0.276, 8.807e-9, 3.549e-8
-0.277, 8.671e-9, 3.584e-8
-0.278, 8.546e-9, 3.618e-8
-0.279, 8.497e-9, 3.652e-8
-0.280, 8.349e-9, 3.685e-8
-0.281, 8.283e-9, 3.719e-8
-0.282, 8.189e-9, 3.751e-8
-0.283, 8.024e-9, 3.783e-8
-0.284, 8.011e-9, 3.816e-8
-0.285, 7.841e-9, 3.847e-8
-0.286, 7.755e-9, 3.878e-8
-0.287, 7.707e-9, 3.909e-8
-0.288, 7.545e-9, 3.939e-8
-0.289, 7.511e-9, 3.969e-8
-0.290, 7.377e-9, 3.998e-8
-0.291, 7.259e-9, 4.027e-8
-0.292, 7.247e-9, 4.056e-8
-0.293, 7.071e-9, 4.085e-8
-0.294, 7.030e-9, 4.113e-8
-0.295, 6.958e-9, 4.141e-8
-0.296, 6.821e-9, 4.168e-8
-0.297, 6.784e-9, 4.195e-8
-0.298, 6.635e-9, 4.222e-8
-0.299, 6.579e-9, 4.248e-8
-0.300, 6.529e-9, 4.274e-8
-0.301, 6.392e-9, 4.300e-8
-0.302, 6.339e-9, 4.325e-8
-0.303, 6.269e-9, 4.350e-8
-0.304, 6.182e-9, 4.375e-8
-0.305, 6.129e-9, 4.399e-8
-0.306, 6.047e-9, 4.424e-8
-0.307, 6.019e-9, 4.448e-8
-0.308, 5.937e-9, 4.471e-8
-0.309, 5.865e-9, 4.495e-8
-0.310, 5.804e-9, 4.518e-8
-0.311, 5.750e-9, 4.541e-8
-0.312, 5.694e-9, 4.564e-8
-0.313, 5.633e-9, 4.586e-8
-0.314, 5.594e-9, 4.609e-8
-0.315, 5.528e-9, 4.631e-8
-0.316, 5.497e-9, 4.653e-8
-0.317, 5.434e-9, 4.675e-8
-0.318, 5.371e-9, 4.696e-8
-0.319, 5.369e-9, 4.718e-8
-0.320, 5.296e-9, 4.739e-8
-0.321, 5.267e-9, 4.760e-8
-0.322, 5.247e-9, 4.781e-8
-0.323, 5.160e-9, 4.801e-8
-0.324, 5.176e-9, 4.822e-8
-0.325, 5.096e-9, 4.842e-8
-0.326, 5.067e-9, 4.863e-8
-0.327, 5.074e-9, 4.883e-8
-0.328, 4.977e-9, 4.903e-8
-0.329, 4.996e-9, 4.923e-8
-0.330, 4.943e-9, 4.943e-8
-0.331, 4.898e-9, 4.962e-8
-0.332, 4.919e-9, 4.982e-8
-0.333, 4.850e-9, 5.001e-8
-0.334, 4.845e-9, 5.021e-8
-0.335, 4.817e-9, 5.040e-8
-0.336, 4.775e-9, 5.059e-8
-0.337, 4.785e-9, 5.078e-8
-0.338, 4.713e-9, 5.097e-8
-0.339, 4.714e-9, 5.116e-8
-0.340, 4.715e-9, 5.135e-8
-0.341, 4.651e-9, 5.153e-8
-0.342, 4.668e-9, 5.172e-8
-0.343, 4.633e-9, 5.191e-8
-0.344, 4.607e-9, 5.209e-8
-0.345, 4.603e-9, 5.227e-8
-0.346, 4.565e-9, 5.246e-8
-0.347, 4.562e-9, 5.264e-8
-0.348, 4.561e-9, 5.282e-8
-0.349, 4.521e-9, 5.300e-8
-0.350, 4.509e-9, 5.318e-8
-0.351, 4.512e-9, 5.336e-8
-0.352, 4.496e-9, 5.354e-8
-0.353, 4.467e-9, 5.372e-8
-0.354, 4.466e-9, 5.390e-8
-0.355, 4.432e-9, 5.408e-8
-0.356, 4.452e-9, 5.426e-8
-0.357, 4.432e-9, 5.443e-8
-0.358, 4.407e-9, 5.461e-8
-0.359, 4.434e-9, 5.479e-8
-0.360, 4.389e-9, 5.496e-8
-0.361, 4.389e-9, 5.514e-8
-0.362, 4.390e-9, 5.531e-8
-0.363, 4.342e-9, 5.549e-8
-0.364, 4.381e-9, 5.566e-8
-0.365, 4.340e-9, 5.584e-8
-0.366, 4.332e-9, 5.601e-8
-0.367, 4.361e-9, 5.618e-8
-0.368, 4.293e-9, 5.636e-8
-0.369, 4.325e-9, 5.653e-8
-0.370, 4.302e-9, 5.670e-8
-0.371, 4.286e-9, 5.687e-8
-0.372, 4.325e-9, 5.705e-8
-0.373, 4.268e-9, 5.722e-8
-0.374, 4.281e-9, 5.739e-8
-0.375, 4.290e-9, 5.756e-8
-0.376, 4.254e-9, 5.773e-8
-0.377, 4.289e-9, 5.790e-8
-0.378, 4.242e-9, 5.807e-8
-0.379, 4.252e-9, 5.824e-8
-0.380, 4.273e-9, 5.841e-8
-0.381, 4.223e-9, 5.858e-8
-0.382, 4.251e-9, 5.875e-8
-0.383, 4.241e-9, 5.892e-8
-0.384, 4.248e-9, 5.909e-8
-0.385, 4.242e-9, 5.926e-8
-0.386, 4.225e-9, 5.943e-8
-0.387, 4.231e-9, 5.960e-8
-0.388, 4.226e-9, 5.977e-8
-0.389, 4.220e-9, 5.994e-8
-0.390, 4.218e-9, 6.010e-8
-0.391, 4.221e-9, 6.027e-8
-0.392, 4.215e-9, 6.044e-8
-0.393, 4.207e-9, 6.061e-8
-0.394, 4.208e-9, 6.078e-8
-0.395, 4.194e-9, 6.095e-8
-0.396, 4.213e-9, 6.111e-8
-0.397, 4.203e-9, 6.128e-8
-0.398, 4.183e-9, 6.145e-8
-0.399, 4.226e-9, 6.162e-8
-0.400, 1.163e-9, 6.167e-8
-0.399, -1.152e-9, 6.162e-8
-0.398, -1.265e-9, 6.157e-8
-0.397, -1.352e-9, 6.152e-8
-0.396, -1.406e-9, 6.146e-8
-0.395, -1.448e-9, 6.140e-8
-0.394, -1.498e-9, 6.134e-8
-0.393, -1.554e-9, 6.128e-8
-0.392, -1.574e-9, 6.122e-8
-0.391, -1.620e-9, 6.115e-8
-0.390, -1.665e-9, 6.108e-8
-0.389, -1.678e-9, 6.102e-8
-0.388, -1.720e-9, 6.095e-8
-0.387, -1.764e-9, 6.088e-8
-0.386, -1.759e-9, 6.081e-8
-0.385, -1.821e-9, 6.073e-8
-0.384, -1.836e-9, 6.066e-8
-0.383, -1.848e-9, 6.059e-8
-0.382, -1.911e-9, 6.051e-8
-0.381, -1.888e-9, 6.044e-8
-0.380, -1.960e-9, 6.036e-8
-0.379, -1.948e-9, 6.028e-8
-0.378, -1.966e-9, 6.020e-8
-0.377, -2.038e-9, 6.012e-8
-0.376, -2.000e-9, 6.004e-8
-0.375, -2.047e-9, 5.996e-8
-0.374, -2.077e-9, 5.987e-8
-0.373, -2.059e-9, 5.979e-8
-0.372, -2.142e-9, 5.971e-8
-0.371, -2.111e-9, 5.962e-8
-0.370, -2.143e-9, 5.954e-8
-0.369, -2.184e-9, 5.945e-8
-0.368, -2.155e-9, 5.936e-8
-0.367, -2.214e-9, 5.927e-8
-0.366, -2.217e-9, 5.919e-8
-0.365, -2.236e-9, 5.910e-8
-0.364, -2.280e-9, 5.900e-8
-0.363, -2.258e-9, 5.891e-8
-0.362, -2.297e-9, 5.882e-8
-0.361, -2.328e-9, 5.873e-8
-0.360, -2.317e-9, 5.864e-8
-0.359, -2.357e-9, 5.854e-8
-0.358, -2.378e-9, 5.845e-8
-0.357, -2.391e-9, 5.835e-8
-0.356, -2.397e-9, 5.826e-8
-0.355, -2.421e-9, 5.816e-8
-0.354, -2.438e-9, 5.806e-8
-0.353, -2.474e-9, 5.796e-8
-0.352, -2.484e-9, 5.786e-8
-0.351, -2.486e-9, 5.776e-8
-0.350, -2.540e-9, 5.766e-8
-0.349, -2.515e-9, 5.756e-8
-0.348, -2.555e-9, 5.746e-8
-0.347, -2.577e-9, 5.736e-8
-0.346, -2.571e-9, 5.725e-8
-0.345, -2.652e-9, 5.715e-8
-0.344, -2.620e-9, 5.704e-8
-0.343, -2.642e-9, 5.694e-8
-0.342, -2.696e-9, 5.683e-8
-0.341, -2.671e-9, 5.672e-8
-0.340, -2.744e-9, 5.661e-8
-0.339, -2.751e-9, 5.650e-8
-0.338, -2.749e-9, 5.639e-8
-0.337, -2.827e-9, 5.628e-8
-0.336, -2.801e-9, 5.617e-8
-0.335, -2.850e-9, 5.605e-8
-0.334, -2.884e-9, 5.594e-8
-0.333, -2.894e-9, 5.582e-8
-0.332, -2.963e-9, 5.570e-8
-0.331, -2.941e-9, 5.559e-8
-0.330, -2.995e-9, 5.547e-8
-0.329, -3.053e-9, 5.534e-8
-0.328, -3.043e-9, 5.522e-8
-0.327, -3.121e-9, 5.510e-8
-0.326, -3.133e-9, 5.497e-8
-0.325, -3.165e-9, 5.485e-8
-0.324, -3.228e-9, 5.472e-8
-0.323, -3.234e-9, 5.459e-8
-0.322, -3.301e-9, 5.445e-8
-0.321, -3.350e-9, 5.432e-8
-0.320, -3.392e-9, 5.419e-8
-0.319, -3.442e-9, 5.405e-8
-0.318, -3.488e-9, 5.391e-8
-0.317, -3.549e-9, 5.377e-8
-0.316, -3.609e-9, 5.362e-8
-0.315, -3.665e-9, 5.347e-8
-0.314, -3.718e-9, 5.333e-8
-0.313, -3.809e-9, 5.317e-8
-0.312, -3.858e-9, 5.302e-8
-0.311, -3.913e-9, 5.286e-8
-0.310, -4.017e-9, 5.270e-8
-0.309, -4.055e-9, 5.254e-8
-0.308, -4.160e-9, 5.237e-8
-0.307, -4.264e-9, 5.220e-8
-0.306, -4.308e-9, 5.203e-8
-0.305, -4.437e-9, 5.185e-8
-0.304, -4.496e-9, 5.167e-8
-0.303, -4.593e-9, 5.149e-8
-0.302, -4.729e-9, 5.130e-8
-0.301, -4.782e-9, 5.111e-8
-0.300, -4.948e-9, 5.091e-8
-0.299, -5.015e-9, 5.071e-8
-0.298, -5.113e-9, 5.051e-8
-0.297, -5.297e-9, 5.029e-8
-0.296, -5.346e-9, 5.008e-8
-0.295, -5.501e-9, 4.986e-8
-0.294, -5.649e-9, 4.963e-8
-0.293, -5.736e-9, 4.941e-8
-0.292, -5.936e-9, 4.917e-8
-0.291, -6.019e-9, 4.893e-8
-0.290, -6.187e-9, 4.868e-8
-0.289, -6.370e-9, 4.842e-8
-0.288, -6.474e-9, 4.817e-8
-0.287, -6.665e-9, 4.790e-8
-0.286, -6.818e-9, 4.763e-8
-0.285, -6.966e-9, 4.735e-8
-0.284, -7.164e-9, 4.706e-8
-0.283, -7.290e-9, 4.677e-8
-0.282, -7.492e-9, 4.647e-8
-0.281, -7.689e-9, 4.616e-8
-0.280, -7.819e-9, 4.585e-8
-0.279, -8.010e-9, 4.553e-8
-0.278, -8.218e-9, 4.520e-8
-0.277, -8.366e-9, 4.487e-8
-0.276, -8.577e-9, 4.452e-8
-0.275, -8.751e-9, 4.417e-8
-0.274, -8.926e-9, 4.382e-8
-0.273, -9.142e-9, 4.345e-8
-0.272, -9.292e-9, 4.308e-8
-0.271, -9.468e-9, 4.270e-8
-0.270, -9.688e-9, 4.231e-8
-0.269, -9.830e-9, 4.192e-8
-0.268, -1.004e-8, 4.152e-8
-0.267, -1.019e-8, 4.111e-8
-0.266, -1.035e-8, 4.070e-8
-0.265, -1.059e-8, 4.027e-8
-0.264, -1.068e-8, 3.985e-8
-0.263, -1.086e-8, 3.941e-8
-0.262, -1.106e-8, 3.897e-8
-0.261, -1.112e-8, 3.852e-8
-0.260, -1.134e-8, 3.807e-8
-0.259, -1.140e-8, 3.761e-8
-0.258, -1.153e-8, 3.715e-8
-0.257, -1.171e-8, 3.668e-8
-0.256, -1.177e-8, 3.621e-8
-0.255, -1.189e-8, 3.574e-8
-0.254, -1.199e-8, 3.526e-8
-0.253, -1.202e-8, 3.478e-8
-0.252, -1.219e-8, 3.429e-8
-0.251, -1.215e-8, 3.380e-8
-0.250, -1.227e-8, 3.331e-8
-0.249, -1.235e-8, 3.282e-8
-0.248, -1.229e-8, 3.233e-8
-0.247, -1.239e-8, 3.183e-8
-0.246, -1.238e-8, 3.134e-8
-0.245, -1.236e-8, 3.084e-8
-0.244, -1.240e-8, 3.035e-8
-0.243, -1.234e-8, 2.985e-8
-0.242, -1.233e-8, 2.936e-8
-0.241, -1.231e-8, 2.887e-8
-0.240, -1.221e-8, 2.838e-8
-0.239, -1.218e-8, 2.789e-8
-0.238, -1.211e-8, 2.741e-8
-0.237, -1.202e-8, 2.693e-8
-0.236, -1.199e-8, 2.645e-8
-0.235, -1.182e-8, 2.597e-8
-0.234, -1.173e-8, 2.550e-8
-0.233, -1.168e-8, 2.504e-8
-0.232, -1.149e-8, 2.458e-8
-0.231, -1.141e-8, 2.412e-8
-0.230, -1.132e-8, 2.367e-8
-0.229, -1.111e-8, 2.322e-8
-0.228, -1.104e-8, 2.278e-8
-0.227, -1.086e-8, 2.235e-8
-0.226, -1.069e-8, 2.192e-8
-0.225, -1.062e-8, 2.150e-8
-0.224, -1.038e-8, 2.108e-8
-0.223, -1.025e-8, 2.067e-8
-0.222, -1.012e-8, 2.027e-8
-0.221, -9.892e-9, 1.987e-8
-0.220, -9.813e-9, 1.948e-8
-0.219, -9.590e-9, 1.909e-8
-0.218, -9.449e-9, 1.872e-8
-0.217, -9.340e-9, 1.834e-8
-0.216, -9.096e-9, 1.798e-8
-0.215, -8.994e-9, 1.762e-8
-0.214, -8.839e-9, 1.727e-8
-0.213, -8.646e-9, 1.692e-8
-0.212, -8.567e-9, 1.658e-8
-0.211, -8.381e-9, 1.624e-8
-0.210, -8.233e-9, 1.591e-8
-0.209, -8.127e-9, 1.559e-8
-0.208, -7.939e-9, 1.527e-8
-0.207, -7.836e-9, 1.496e-8
-0.206, -7.689e-9, 1.465e-8
-0.205, -7.629e-9, 1.434e-8
-0.204, -7.468e-9, 1.404e-8
-0.203, -7.322e-9, 1.375e-8
-0.202, -7.220e-9, 1.346e-8
-0.201, -7.106e-9, 1.318e-8
-0.200, -6.982e-9, 1.290e-8
-0.199, -6.886e-9, 1.262e-8
-0.198, -6.786e-9, 1.235e-8
-0.197, -6.678e-9, 1.209e-8
-0.196, -6.595e-9, 1.182e-8
-0.195, -6.493e-9, 1.156e-8
-0.194, -6.388e-9, 1.131e-8
-0.193, -6.326e-9, 1.105e-8
-0.192, -6.237e-9, 1.080e-8
-0.191, -6.139e-9, 1.056e-8
-0.190, -6.102e-9, 1.031e-8
-0.189, -5.986e-9, 1.007e-8
-0.188, -5.938e-9, 9.837e-9
-0.187, -5.859e-9, 9.603e-9
-0.186, -5.778e-9, 9.372e-9
-0.185, -5.768e-9, 9.141e-9
-0.184, -5.657e-9, 8.915e-9
-0.183, -5.615e-9, 8.690e-9
-0.182, -5.590e-9, 8.467e-9
-0.181, -5.477e-9, 8.248e-9
-0.180, -5.484e-9, 8.028e-9
-0.179, -5.410e-9, 7.812e-9
-0.178, -5.347e-9, 7.598e-9
-0.177, -5.358e-9, 7.384e-9
-0.176, -5.246e-9, 7.174e-9
-0.175, -5.238e-9, 6.964e-9
-0.174, -5.205e-9, 6.756e-9
-0.173, -5.139e-9, 6.550e-9
-0.172, -5.159e-9, 6.344e-9
-0.171, -5.058e-9, 6.142e-9
-0.170, -5.058e-9, 5.939e-9
-0.169, -5.035e-9, 5.738e-9
-0.168, -4.968e-9, 5.539e-9
-0.167, -4.981e-9, 5.340e-9
-0.166, -4.946e-9, 5.142e-9
-0.165, -4.909e-9, 4.946e-9
-0.164, -4.896e-9, 4.750e-9
-0.163, -4.851e-9, 4.556e-9
-0.162, -4.836e-9, 4.363e-9
-0.161, -4.818e-9, 4.170e-9
-0.160, -4.809e-9, 3.978e-9
-0.159, -4.772e-9, 3.787e-9
-0.158, -4.768e-9, 3.596e-9
-0.157, -4.743e-9, 3.406e-9
-0.156, -4.726e-9, 3.217e-9
-0.155, -4.715e-9, 3.029e-9
-0.154, -4.691e-9, 2.841e-9
-0.153, -4.701e-9, 2.653e-9
-0.152, -4.667e-9, 2.466e-9
-0.151, -4.634e-9, 2.281e-9
-0.150, -4.665e-9, 2.094e-9
-0.149, -4.607e-9, 1.910e-9
-0.148, -4.629e-9, 1.725e-9
-0.147, -4.615e-9, 1.540e-9
-0.146, -4.581e-9, 1.357e-9
-0.145, -4.616e-9, 1.172e-9
-0.144, -4.557e-9, 9.901e-10
-0.143, -4.569e-9, 8.074e-10
-0.142, -4.585e-9, 6.240e-10
-0.141, -4.527e-9, 4.429e-10
-0.140, -4.574e-9, 2.599e-10
-0.139, -4.533e-9, 7.860e-11
-0.138, -4.524e-9, -1.024e-10
-0.137, -4.553e-9, -2.845e-10
-0.136, -4.486e-9, -4.639e-10
-0.135, -4.534e-9, -6.453e-10
-0.134, -4.512e-9, -8.258e-10
-0.133, -4.496e-9, -1.006e-9
-0.132, -4.511e-9, -1.186e-9
-0.131, -4.481e-9, -1.365e-9
-0.130, -4.489e-9, -1.545e-9
-0.129, -4.493e-9, -1.725e-9
-0.128, -4.470e-9, -1.903e-9
-0.127, -4.480e-9, -2.083e-9
-0.126, -4.464e-9, -2.261e-9
-0.125, -4.467e-9, -2.440e-9
-0.124, -4.467e-9, -2.619e-9
-0.123, -4.441e-9, -2.796e-9
-0.122, -4.455e-9, -2.974e-9
-0.121, -4.460e-9, -3.153e-9
-0.120, -4.441e-9, -3.330e-9
-0.119, -4.438e-9, -3.508e-9
-0.118, -4.448e-9, -3.686e-9
-0.117, -4.418e-9, -3.863e-9
-0.116, -4.430e-9, -4.040e-9
-0.115, -4.436e-9, -4.217e-9
-0.114, -4.410e-9, -4.394e-9
-0.113, -4.437e-9, -4.571e-9
-0.112, -4.408e-9, -4.747e-9
-0.111, -4.382e-9, -4.923e-9
-0.110, -4.424e-9, -5.100e-9
-0.109, -4.383e-9, -5.275e-9
-0.108, -4.413e-9, -5.451e-9
-0.107, -4.392e-9, -5.627e-9
-0.106, -4.361e-9, -5.802e-9
-0.105, -4.412e-9, -5.978e-9
-0.104, -4.364e-9, -6.153e-9
-0.103, -4.386e-9, -6.328e-9
-0.102, -4.406e-9, -6.504e-9
-0.101, -4.344e-9, -6.678e-9
