# Supplementary material for: Data-Driven Electrochemistry Reveals the Impact of Hydrophobicity on Aptamer Cross-Reactivity
Source: ACS Meas Sci Au. 2026 May 20;6(3):752–64. doi: 10.1021/acsmeasuresciau.6c00040 (PMC13281204; doi:10.1021/acsmeasuresciau.6c00040)
Supplement: Supplementary file 1 [file tg6c00040_si_001.zip › data/interferent study/logP validation/Trials_1_2_3/CV_25_mVs_progesterone1_2.txt]

Nov. 4, 2025   15:09:45
Cyclic Voltammetry
File: c:\users\minteerlab\desktop\hardpotato\110425\cv_25_mvs_progesterone1_2.bin
Data Source:  Experiment
Instrument Model:  CHI660E
Ref. Electrode: 
Header: CV
Note: 

Init E (V) = -0.1
High E (V) = -0.1
Low E (V) = -0.4
Final E (V) = -0.1
Init P/N = N
Scan Rate (V/s) = 0.025
Segment = 3
Sample Interval (V) = 0.001
Quiet Time (sec) = 2
Sensitivity (A/V) = 1e-6

Potential/V, Current/A, Charge/C

-0.100, 9.595e-10, 3.838e-11
-0.101, 2.132e-9, 1.236e-10
-0.102, 2.185e-9, 2.110e-10
-0.103, 2.238e-9, 3.006e-10
-0.104, 2.207e-9, 3.888e-10
-0.105, 2.253e-9, 4.789e-10
-0.106, 2.242e-9, 5.686e-10
-0.107, 2.235e-9, 6.580e-10
-0.108, 2.302e-9, 7.501e-10
-0.109, 2.248e-9, 8.400e-10
-0.110, 2.278e-9, 9.312e-10
-0.111, 2.295e-9, 1.023e-9
-0.112, 2.272e-9, 1.114e-9
-0.113, 2.316e-9, 1.206e-9
-0.114, 2.277e-9, 1.298e-9
-0.115, 2.302e-9, 1.390e-9
-0.116, 2.336e-9, 1.483e-9
-0.117, 2.298e-9, 1.575e-9
-0.118, 2.333e-9, 1.668e-9
-0.119, 2.330e-9, 1.762e-9
-0.120, 2.322e-9, 1.854e-9
-0.121, 2.345e-9, 1.948e-9
-0.122, 2.320e-9, 2.041e-9
-0.123, 2.345e-9, 2.135e-9
-0.124, 2.343e-9, 2.229e-9
-0.125, 2.339e-9, 2.322e-9
-0.126, 2.344e-9, 2.416e-9
-0.127, 2.351e-9, 2.510e-9
-0.128, 2.373e-9, 2.605e-9
-0.129, 2.362e-9, 2.699e-9
-0.130, 2.366e-9, 2.794e-9
-0.131, 2.362e-9, 2.888e-9
-0.132, 2.384e-9, 2.984e-9
-0.133, 2.376e-9, 3.079e-9
-0.134, 2.362e-9, 3.173e-9
-0.135, 2.397e-9, 3.269e-9
-0.136, 2.373e-9, 3.364e-9
-0.137, 2.394e-9, 3.460e-9
-0.138, 2.400e-9, 3.556e-9
-0.139, 2.362e-9, 3.650e-9
-0.140, 2.419e-9, 3.747e-9
-0.141, 2.387e-9, 3.843e-9
-0.142, 2.402e-9, 3.939e-9
-0.143, 2.432e-9, 4.036e-9
-0.144, 2.385e-9, 4.131e-9
-0.145, 2.432e-9, 4.229e-9
-0.146, 2.414e-9, 4.325e-9
-0.147, 2.406e-9, 4.421e-9
-0.148, 2.453e-9, 4.520e-9
-0.149, 2.411e-9, 4.616e-9
-0.150, 2.426e-9, 4.713e-9
-0.151, 2.455e-9, 4.811e-9
-0.152, 2.415e-9, 4.908e-9
-0.153, 2.475e-9, 5.007e-9
-0.154, 2.462e-9, 5.105e-9
-0.155, 2.453e-9, 5.203e-9
-0.156, 2.492e-9, 5.303e-9
-0.157, 2.457e-9, 5.401e-9
-0.158, 2.491e-9, 5.501e-9
-0.159, 2.493e-9, 5.601e-9
-0.160, 2.499e-9, 5.701e-9
-0.161, 2.520e-9, 5.802e-9
-0.162, 2.508e-9, 5.902e-9
-0.163, 2.534e-9, 6.003e-9
-0.164, 2.541e-9, 6.105e-9
-0.165, 2.541e-9, 6.206e-9
-0.166, 2.557e-9, 6.309e-9
-0.167, 2.576e-9, 6.412e-9
-0.168, 2.589e-9, 6.515e-9
-0.169, 2.602e-9, 6.619e-9
-0.170, 2.614e-9, 6.724e-9
-0.171, 2.623e-9, 6.829e-9
-0.172, 2.666e-9, 6.936e-9
-0.173, 2.674e-9, 7.043e-9
-0.174, 2.668e-9, 7.149e-9
-0.175, 2.722e-9, 7.258e-9
-0.176, 2.716e-9, 7.367e-9
-0.177, 2.741e-9, 7.476e-9
-0.178, 2.788e-9, 7.588e-9
-0.179, 2.793e-9, 7.700e-9
-0.180, 2.847e-9, 7.814e-9
-0.181, 2.835e-9, 7.927e-9
-0.182, 2.870e-9, 8.042e-9
-0.183, 2.937e-9, 8.159e-9
-0.184, 2.917e-9, 8.276e-9
-0.185, 3.000e-9, 8.396e-9
-0.186, 3.019e-9, 8.517e-9
-0.187, 3.024e-9, 8.638e-9
-0.188, 3.124e-9, 8.762e-9
-0.189, 3.102e-9, 8.887e-9
-0.190, 3.173e-9, 9.013e-9
-0.191, 3.236e-9, 9.143e-9
-0.192, 3.251e-9, 9.273e-9
-0.193, 3.347e-9, 9.407e-9
-0.194, 3.361e-9, 9.541e-9
-0.195, 3.425e-9, 9.678e-9
-0.196, 3.513e-9, 9.819e-9
-0.197, 3.532e-9, 9.960e-9
-0.198, 3.644e-9, 1.011e-8
-0.199, 3.688e-9, 1.025e-8
-0.200, 3.745e-9, 1.040e-8
-0.201, 3.855e-9, 1.056e-8
-0.202, 3.905e-9, 1.071e-8
-0.203, 3.993e-9, 1.087e-8
-0.204, 4.100e-9, 1.104e-8
-0.205, 4.231e-9, 1.121e-8
-0.206, 4.266e-9, 1.138e-8
-0.207, 4.374e-9, 1.155e-8
-0.208, 4.466e-9, 1.173e-8
-0.209, 4.561e-9, 1.191e-8
-0.210, 4.666e-9, 1.210e-8
-0.211, 4.776e-9, 1.229e-8
-0.212, 4.903e-9, 1.249e-8
-0.213, 4.996e-9, 1.269e-8
-0.214, 5.081e-9, 1.289e-8
-0.215, 5.257e-9, 1.310e-8
-0.216, 5.335e-9, 1.331e-8
-0.217, 5.485e-9, 1.353e-8
-0.218, 5.634e-9, 1.376e-8
-0.219, 5.709e-9, 1.399e-8
-0.220, 5.908e-9, 1.422e-8
-0.221, 5.982e-9, 1.446e-8
-0.222, 6.127e-9, 1.471e-8
-0.223, 6.329e-9, 1.496e-8
-0.224, 6.421e-9, 1.522e-8
-0.225, 6.616e-9, 1.548e-8
-0.226, 6.736e-9, 1.575e-8
-0.227, 6.859e-9, 1.603e-8
-0.228, 7.097e-9, 1.631e-8
-0.229, 7.141e-9, 1.660e-8
-0.230, 7.352e-9, 1.689e-8
-0.231, 7.499e-9, 1.719e-8
-0.232, 7.563e-9, 1.749e-8
-0.233, 7.756e-9, 1.780e-8
-0.234, 7.828e-9, 1.812e-8
-0.235, 7.963e-9, 1.843e-8
-0.236, 8.175e-9, 1.876e-8
-0.237, 8.201e-9, 1.909e-8
-0.238, 8.354e-9, 1.942e-8
-0.239, 8.458e-9, 1.976e-8
-0.240, 8.536e-9, 2.010e-8
-0.241, 8.701e-9, 2.045e-8
-0.242, 8.734e-9, 2.080e-8
-0.243, 8.855e-9, 2.115e-8
-0.244, 8.971e-9, 2.151e-8
-0.245, 8.966e-9, 2.187e-8
-0.246, 9.079e-9, 2.224e-8
-0.247, 9.143e-9, 2.260e-8
-0.248, 9.162e-9, 2.297e-8
-0.249, 9.243e-9, 2.334e-8
-0.250, 9.269e-9, 2.371e-8
-0.251, 9.278e-9, 2.408e-8
-0.252, 9.348e-9, 2.445e-8
-0.253, 9.293e-9, 2.482e-8
-0.254, 9.313e-9, 2.520e-8
-0.255, 9.367e-9, 2.557e-8
-0.256, 9.348e-9, 2.595e-8
-0.257, 9.333e-9, 2.632e-8
-0.258, 9.308e-9, 2.669e-8
-0.259, 9.231e-9, 2.706e-8
-0.260, 9.299e-9, 2.743e-8
-0.261, 9.189e-9, 2.780e-8
-0.262, 9.148e-9, 2.817e-8
-0.263, 9.145e-9, 2.853e-8
-0.264, 9.011e-9, 2.889e-8
-0.265, 9.021e-9, 2.925e-8
-0.266, 8.921e-9, 2.961e-8
-0.267, 8.828e-9, 2.996e-8
-0.268, 8.854e-9, 3.032e-8
-0.269, 8.681e-9, 3.066e-8
-0.270, 8.649e-9, 3.101e-8
-0.271, 8.600e-9, 3.135e-8
-0.272, 8.449e-9, 3.169e-8
-0.273, 8.440e-9, 3.203e-8
-0.274, 8.306e-9, 3.236e-8
-0.275, 8.226e-9, 3.269e-8
-0.276, 8.190e-9, 3.302e-8
-0.277, 8.031e-9, 3.334e-8
-0.278, 7.979e-9, 3.366e-8
-0.279, 7.892e-9, 3.398e-8
-0.280, 7.771e-9, 3.429e-8
-0.281, 7.749e-9, 3.460e-8
-0.282, 7.618e-9, 3.490e-8
-0.283, 7.544e-9, 3.520e-8
-0.284, 7.467e-9, 3.550e-8
-0.285, 7.352e-9, 3.580e-8
-0.286, 7.283e-9, 3.609e-8
-0.287, 7.203e-9, 3.637e-8
-0.288, 7.109e-9, 3.666e-8
-0.289, 7.031e-9, 3.694e-8
-0.290, 6.933e-9, 3.722e-8
-0.291, 6.847e-9, 3.749e-8
-0.292, 6.785e-9, 3.776e-8
-0.293, 6.681e-9, 3.803e-8
-0.294, 6.599e-9, 3.829e-8
-0.295, 6.538e-9, 3.856e-8
-0.296, 6.429e-9, 3.881e-8
-0.297, 6.366e-9, 3.907e-8
-0.298, 6.304e-9, 3.932e-8
-0.299, 6.200e-9, 3.957e-8
-0.300, 6.176e-9, 3.981e-8
-0.301, 6.070e-9, 4.006e-8
-0.302, 5.999e-9, 4.030e-8
-0.303, 5.967e-9, 4.054e-8
-0.304, 5.858e-9, 4.077e-8
-0.305, 5.844e-9, 4.100e-8
-0.306, 5.779e-9, 4.124e-8
-0.307, 5.714e-9, 4.146e-8
-0.308, 5.697e-9, 4.169e-8
-0.309, 5.590e-9, 4.192e-8
-0.310, 5.560e-9, 4.214e-8
-0.311, 5.530e-9, 4.236e-8
-0.312, 5.436e-9, 4.258e-8
-0.313, 5.445e-9, 4.279e-8
-0.314, 5.358e-9, 4.301e-8
-0.315, 5.319e-9, 4.322e-8
-0.316, 5.313e-9, 4.343e-8
-0.317, 5.214e-9, 4.364e-8
-0.318, 5.219e-9, 4.385e-8
-0.319, 5.164e-9, 4.406e-8
-0.320, 5.132e-9, 4.426e-8
-0.321, 5.116e-9, 4.447e-8
-0.322, 5.045e-9, 4.467e-8
-0.323, 5.028e-9, 4.487e-8
-0.324, 5.007e-9, 4.507e-8
-0.325, 4.952e-9, 4.527e-8
-0.326, 4.952e-9, 4.547e-8
-0.327, 4.899e-9, 4.566e-8
-0.328, 4.875e-9, 4.586e-8
-0.329, 4.849e-9, 4.605e-8
-0.330, 4.830e-9, 4.625e-8
-0.331, 4.795e-9, 4.644e-8
-0.332, 4.791e-9, 4.663e-8
-0.333, 4.760e-9, 4.682e-8
-0.334, 4.714e-9, 4.701e-8
-0.335, 4.729e-9, 4.720e-8
-0.336, 4.681e-9, 4.738e-8
-0.337, 4.674e-9, 4.757e-8
-0.338, 4.657e-9, 4.776e-8
-0.339, 4.620e-9, 4.794e-8
-0.340, 4.639e-9, 4.813e-8
-0.341, 4.588e-9, 4.831e-8
-0.342, 4.568e-9, 4.849e-8
-0.343, 4.585e-9, 4.868e-8
-0.344, 4.526e-9, 4.886e-8
-0.345, 4.551e-9, 4.904e-8
-0.346, 4.535e-9, 4.922e-8
-0.347, 4.490e-9, 4.940e-8
-0.348, 4.531e-9, 4.958e-8
-0.349, 4.465e-9, 4.976e-8
-0.350, 4.467e-9, 4.994e-8
-0.351, 4.480e-9, 5.012e-8
-0.352, 4.425e-9, 5.030e-8
-0.353, 4.463e-9, 5.047e-8
-0.354, 4.421e-9, 5.065e-8
-0.355, 4.412e-9, 5.083e-8
-0.356, 4.435e-9, 5.101e-8
-0.357, 4.376e-9, 5.118e-8
-0.358, 4.413e-9, 5.136e-8
-0.359, 4.393e-9, 5.153e-8
-0.360, 4.375e-9, 5.171e-8
-0.361, 4.390e-9, 5.188e-8
-0.362, 4.341e-9, 5.206e-8
-0.363, 4.358e-9, 5.223e-8
-0.364, 4.358e-9, 5.241e-8
-0.365, 4.336e-9, 5.258e-8
-0.366, 4.340e-9, 5.275e-8
-0.367, 4.328e-9, 5.293e-8
-0.368, 4.319e-9, 5.310e-8
-0.369, 4.322e-9, 5.327e-8
-0.370, 4.311e-9, 5.344e-8
-0.371, 4.312e-9, 5.362e-8
-0.372, 4.314e-9, 5.379e-8
-0.373, 4.298e-9, 5.396e-8
-0.374, 4.282e-9, 5.413e-8
-0.375, 4.316e-9, 5.430e-8
-0.376, 4.290e-9, 5.448e-8
-0.377, 4.290e-9, 5.465e-8
-0.378, 4.296e-9, 5.482e-8
-0.379, 4.264e-9, 5.499e-8
-0.380, 4.297e-9, 5.516e-8
-0.381, 4.271e-9, 5.533e-8
-0.382, 4.255e-9, 5.550e-8
-0.383, 4.300e-9, 5.567e-8
-0.384, 4.264e-9, 5.585e-8
-0.385, 4.273e-9, 5.602e-8
-0.386, 4.273e-9, 5.619e-8
-0.387, 4.238e-9, 5.636e-8
-0.388, 4.302e-9, 5.653e-8
-0.389, 4.246e-9, 5.670e-8
-0.390, 4.267e-9, 5.687e-8
-0.391, 4.280e-9, 5.704e-8
-0.392, 4.235e-9, 5.721e-8
-0.393, 4.270e-9, 5.738e-8
-0.394, 4.253e-9, 5.755e-8
-0.395, 4.246e-9, 5.772e-8
-0.396, 4.292e-9, 5.789e-8
-0.397, 4.240e-9, 5.806e-8
-0.398, 4.265e-9, 5.823e-8
-0.399, 4.274e-9, 5.840e-8
-0.400, 1.229e-9, 5.845e-8
-0.399, -1.101e-9, 5.841e-8
-0.398, -1.250e-9, 5.836e-8
-0.397, -1.278e-9, 5.831e-8
-0.396, -1.376e-9, 5.825e-8
-0.395, -1.407e-9, 5.820e-8
-0.394, -1.444e-9, 5.814e-8
-0.393, -1.542e-9, 5.808e-8
-0.392, -1.525e-9, 5.802e-8
-0.391, -1.592e-9, 5.795e-8
-0.390, -1.633e-9, 5.789e-8
-0.389, -1.631e-9, 5.782e-8
-0.388, -1.709e-9, 5.775e-8
-0.387, -1.708e-9, 5.769e-8
-0.386, -1.749e-9, 5.762e-8
-0.385, -1.790e-9, 5.754e-8
-0.384, -1.803e-9, 5.747e-8
-0.383, -1.854e-9, 5.740e-8
-0.382, -1.861e-9, 5.732e-8
-0.381, -1.875e-9, 5.725e-8
-0.380, -1.927e-9, 5.717e-8
-0.379, -1.918e-9, 5.709e-8
-0.378, -1.969e-9, 5.702e-8
-0.377, -1.994e-9, 5.694e-8
-0.376, -1.997e-9, 5.686e-8
-0.375, -2.030e-9, 5.677e-8
-0.374, -2.052e-9, 5.669e-8
-0.373, -2.067e-9, 5.661e-8
-0.372, -2.081e-9, 5.653e-8
-0.371, -2.117e-9, 5.644e-8
-0.370, -2.117e-9, 5.636e-8
-0.369, -2.157e-9, 5.627e-8
-0.368, -2.170e-9, 5.618e-8
-0.367, -2.167e-9, 5.610e-8
-0.366, -2.211e-9, 5.601e-8
-0.365, -2.218e-9, 5.592e-8
-0.364, -2.239e-9, 5.583e-8
-0.363, -2.265e-9, 5.574e-8
-0.362, -2.262e-9, 5.565e-8
-0.361, -2.323e-9, 5.556e-8
-0.360, -2.304e-9, 5.546e-8
-0.359, -2.330e-9, 5.537e-8
-0.358, -2.381e-9, 5.528e-8
-0.357, -2.342e-9, 5.518e-8
-0.356, -2.404e-9, 5.509e-8
-0.355, -2.394e-9, 5.499e-8
-0.354, -2.402e-9, 5.489e-8
-0.353, -2.465e-9, 5.480e-8
-0.352, -2.434e-9, 5.470e-8
-0.351, -2.479e-9, 5.460e-8
-0.350, -2.503e-9, 5.450e-8
-0.349, -2.486e-9, 5.440e-8
-0.348, -2.550e-9, 5.430e-8
-0.347, -2.526e-9, 5.420e-8
-0.346, -2.570e-9, 5.409e-8
-0.345, -2.605e-9, 5.399e-8
-0.344, -2.582e-9, 5.389e-8
-0.343, -2.641e-9, 5.378e-8
-0.342, -2.644e-9, 5.367e-8
-0.341, -2.659e-9, 5.357e-8
-0.340, -2.717e-9, 5.346e-8
-0.339, -2.694e-9, 5.335e-8
-0.338, -2.733e-9, 5.324e-8
-0.337, -2.762e-9, 5.313e-8
-0.336, -2.764e-9, 5.302e-8
-0.335, -2.805e-9, 5.291e-8
-0.334, -2.829e-9, 5.280e-8
-0.333, -2.871e-9, 5.268e-8
-0.332, -2.888e-9, 5.257e-8
-0.331, -2.917e-9, 5.245e-8
-0.330, -2.936e-9, 5.233e-8
-0.329, -2.980e-9, 5.221e-8
-0.328, -3.004e-9, 5.209e-8
-0.327, -3.028e-9, 5.197e-8
-0.326, -3.079e-9, 5.185e-8
-0.325, -3.091e-9, 5.172e-8
-0.324, -3.144e-9, 5.160e-8
-0.323, -3.186e-9, 5.147e-8
-0.322, -3.186e-9, 5.134e-8
-0.321, -3.287e-9, 5.121e-8
-0.320, -3.308e-9, 5.108e-8
-0.319, -3.333e-9, 5.095e-8
-0.318, -3.415e-9, 5.081e-8
-0.317, -3.420e-9, 5.067e-8
-0.316, -3.510e-9, 5.053e-8
-0.315, -3.544e-9, 5.039e-8
-0.314, -3.587e-9, 5.025e-8
-0.313, -3.699e-9, 5.010e-8
-0.312, -3.696e-9, 4.995e-8
-0.311, -3.788e-9, 4.980e-8
-0.310, -3.862e-9, 4.965e-8
-0.309, -3.900e-9, 4.949e-8
-0.308, -4.031e-9, 4.933e-8
-0.307, -4.084e-9, 4.917e-8
-0.306, -4.132e-9, 4.900e-8
-0.305, -4.262e-9, 4.883e-8
-0.304, -4.274e-9, 4.866e-8
-0.303, -4.418e-9, 4.848e-8
-0.302, -4.499e-9, 4.830e-8
-0.301, -4.575e-9, 4.812e-8
-0.300, -4.719e-9, 4.793e-8
-0.299, -4.754e-9, 4.774e-8
-0.298, -4.877e-9, 4.755e-8
-0.297, -5.012e-9, 4.734e-8
-0.296, -5.090e-9, 4.714e-8
-0.295, -5.229e-9, 4.693e-8
-0.294, -5.339e-9, 4.672e-8
-0.293, -5.451e-9, 4.650e-8
-0.292, -5.586e-9, 4.628e-8
-0.291, -5.691e-9, 4.605e-8
-0.290, -5.841e-9, 4.582e-8
-0.289, -5.972e-9, 4.558e-8
-0.288, -6.102e-9, 4.533e-8
-0.287, -6.240e-9, 4.508e-8
-0.286, -6.397e-9, 4.483e-8
-0.285, -6.534e-9, 4.457e-8
-0.284, -6.700e-9, 4.430e-8
-0.283, -6.840e-9, 4.402e-8
-0.282, -6.993e-9, 4.374e-8
-0.281, -7.187e-9, 4.346e-8
-0.280, -7.297e-9, 4.316e-8
-0.279, -7.452e-9, 4.287e-8
-0.278, -7.672e-9, 4.256e-8
-0.277, -7.764e-9, 4.225e-8
-0.276, -7.990e-9, 4.193e-8
-0.275, -8.125e-9, 4.160e-8
-0.274, -8.266e-9, 4.127e-8
-0.273, -8.508e-9, 4.093e-8
-0.272, -8.584e-9, 4.059e-8
-0.271, -8.776e-9, 4.024e-8
-0.270, -8.951e-9, 3.988e-8
-0.269, -9.076e-9, 3.952e-8
-0.268, -9.291e-9, 3.915e-8
-0.267, -9.366e-9, 3.877e-8
-0.266, -9.527e-9, 3.839e-8
-0.265, -9.749e-9, 3.800e-8
-0.264, -9.796e-9, 3.761e-8
-0.263, -1.000e-8, 3.721e-8
-0.262, -1.014e-8, 3.680e-8
-0.261, -1.019e-8, 3.640e-8
-0.260, -1.042e-8, 3.598e-8
-0.259, -1.045e-8, 3.556e-8
-0.258, -1.058e-8, 3.514e-8
-0.257, -1.072e-8, 3.471e-8
-0.256, -1.079e-8, 3.428e-8
-0.255, -1.089e-8, 3.384e-8
-0.254, -1.094e-8, 3.340e-8
-0.253, -1.099e-8, 3.296e-8
-0.252, -1.110e-8, 3.252e-8
-0.251, -1.109e-8, 3.208e-8
-0.250, -1.115e-8, 3.163e-8
-0.249, -1.122e-8, 3.118e-8
-0.248, -1.117e-8, 3.073e-8
-0.247, -1.120e-8, 3.029e-8
-0.246, -1.123e-8, 2.984e-8
-0.245, -1.118e-8, 2.939e-8
-0.244, -1.121e-8, 2.894e-8
-0.243, -1.116e-8, 2.850e-8
-0.242, -1.109e-8, 2.805e-8
-0.241, -1.111e-8, 2.761e-8
-0.240, -1.100e-8, 2.717e-8
-0.239, -1.095e-8, 2.673e-8
-0.238, -1.092e-8, 2.629e-8
-0.237, -1.080e-8, 2.586e-8
-0.236, -1.076e-8, 2.543e-8
-0.235, -1.058e-8, 2.501e-8
-0.234, -1.051e-8, 2.459e-8
-0.233, -1.046e-8, 2.417e-8
-0.232, -1.026e-8, 2.376e-8
-0.231, -1.019e-8, 2.335e-8
-0.230, -1.009e-8, 2.295e-8
-0.229, -9.872e-9, 2.255e-8
-0.228, -9.854e-9, 2.216e-8
-0.227, -9.624e-9, 2.177e-8
-0.226, -9.505e-9, 2.139e-8
-0.225, -9.434e-9, 2.102e-8
-0.224, -9.218e-9, 2.065e-8
-0.223, -9.126e-9, 2.028e-8
-0.222, -8.971e-9, 1.992e-8
-0.221, -8.799e-9, 1.957e-8
-0.220, -8.726e-9, 1.922e-8
-0.219, -8.521e-9, 1.888e-8
-0.218, -8.422e-9, 1.854e-8
-0.217, -8.298e-9, 1.821e-8
-0.216, -8.115e-9, 1.789e-8
-0.215, -8.017e-9, 1.757e-8
-0.214, -7.865e-9, 1.725e-8
-0.213, -7.738e-9, 1.694e-8
-0.212, -7.642e-9, 1.664e-8
-0.211, -7.497e-9, 1.634e-8
-0.210, -7.379e-9, 1.604e-8
-0.209, -7.279e-9, 1.575e-8
-0.208, -7.135e-9, 1.547e-8
-0.207, -7.029e-9, 1.518e-8
-0.206, -6.936e-9, 1.491e-8
-0.205, -6.873e-9, 1.463e-8
-0.204, -6.740e-9, 1.436e-8
-0.203, -6.626e-9, 1.410e-8
-0.202, -6.511e-9, 1.384e-8
-0.201, -6.452e-9, 1.358e-8
-0.200, -6.345e-9, 1.332e-8
-0.199, -6.248e-9, 1.307e-8
-0.198, -6.198e-9, 1.283e-8
-0.197, -6.079e-9, 1.258e-8
-0.196, -6.032e-9, 1.234e-8
-0.195, -5.943e-9, 1.210e-8
-0.194, -5.841e-9, 1.187e-8
-0.193, -5.819e-9, 1.164e-8
-0.192, -5.720e-9, 1.141e-8
-0.191, -5.660e-9, 1.118e-8
-0.190, -5.626e-9, 1.096e-8
-0.189, -5.508e-9, 1.074e-8
-0.188, -5.516e-9, 1.052e-8
-0.187, -5.413e-9, 1.030e-8
-0.186, -5.378e-9, 1.009e-8
-0.185, -5.365e-9, 9.871e-9
-0.184, -5.251e-9, 9.661e-9
-0.183, -5.252e-9, 9.451e-9
-0.182, -5.199e-9, 9.243e-9
-0.181, -5.136e-9, 9.037e-9
-0.180, -5.135e-9, 8.832e-9
-0.179, -5.067e-9, 8.629e-9
-0.178, -5.037e-9, 8.428e-9
-0.177, -5.021e-9, 8.227e-9
-0.176, -4.949e-9, 8.029e-9
-0.175, -4.944e-9, 7.831e-9
-0.174, -4.893e-9, 7.636e-9
-0.173, -4.874e-9, 7.441e-9
-0.172, -4.857e-9, 7.246e-9
-0.171, -4.792e-9, 7.055e-9
-0.170, -4.788e-9, 6.863e-9
-0.169, -4.770e-9, 6.672e-9
-0.168, -4.737e-9, 6.483e-9
-0.167, -4.713e-9, 6.294e-9
-0.166, -4.702e-9, 6.106e-9
-0.165, -4.671e-9, 5.919e-9
-0.164, -4.654e-9, 5.733e-9
-0.163, -4.630e-9, 5.548e-9
-0.162, -4.601e-9, 5.364e-9
-0.161, -4.607e-9, 5.180e-9
-0.160, -4.581e-9, 4.996e-9
-0.159, -4.547e-9, 4.814e-9
-0.158, -4.562e-9, 4.632e-9
-0.157, -4.516e-9, 4.451e-9
-0.156, -4.522e-9, 4.270e-9
-0.155, -4.502e-9, 4.090e-9
-0.154, -4.488e-9, 3.911e-9
-0.153, -4.517e-9, 3.730e-9
-0.152, -4.455e-9, 3.552e-9
-0.151, -4.454e-9, 3.374e-9
-0.150, -4.474e-9, 3.195e-9
-0.149, -4.409e-9, 3.019e-9
-0.148, -4.454e-9, 2.840e-9
-0.147, -4.419e-9, 2.664e-9
-0.146, -4.405e-9, 2.487e-9
-0.145, -4.437e-9, 2.310e-9
-0.144, -4.373e-9, 2.135e-9
-0.143, -4.413e-9, 1.959e-9
-0.142, -4.391e-9, 1.783e-9
-0.141, -4.364e-9, 1.608e-9
-0.140, -4.397e-9, 1.432e-9
-0.139, -4.348e-9, 1.258e-9
-0.138, -4.366e-9, 1.084e-9
-0.137, -4.363e-9, 9.093e-10
-0.136, -4.326e-9, 7.363e-10
-0.135, -4.358e-9, 5.620e-10
-0.134, -4.338e-9, 3.884e-10
-0.133, -4.327e-9, 2.153e-10
-0.132, -4.338e-9, 4.181e-11
-0.131, -4.311e-9, -1.306e-10
-0.130, -4.318e-9, -3.033e-10
-0.129, -4.312e-9, -4.758e-10
-0.128, -4.330e-9, -6.490e-10
-0.127, -4.301e-9, -8.210e-10
-0.126, -4.302e-9, -9.931e-10
-0.125, -4.297e-9, -1.165e-9
-0.124, -4.297e-9, -1.337e-9
-0.123, -4.288e-9, -1.508e-9
-0.122, -4.276e-9, -1.679e-9
-0.121, -4.295e-9, -1.851e-9
-0.120, -4.269e-9, -2.022e-9
-0.119, -4.257e-9, -2.192e-9
-0.118, -4.295e-9, -2.364e-9
-0.117, -4.246e-9, -2.534e-9
-0.116, -4.269e-9, -2.705e-9
-0.115, -4.256e-9, -2.875e-9
-0.114, -4.225e-9, -3.044e-9
-0.113, -4.274e-9, -3.215e-9
-0.112, -4.235e-9, -3.384e-9
-0.111, -4.231e-9, -3.554e-9
-0.110, -4.261e-9, -3.724e-9
-0.109, -4.209e-9, -3.892e-9
-0.108, -4.253e-9, -4.062e-9
-0.107, -4.223e-9, -4.231e-9
-0.106, -4.202e-9, -4.399e-9
-0.105, -4.249e-9, -4.569e-9
-0.104, -4.199e-9, -4.737e-9
-0.103, -4.236e-9, -4.907e-9
-0.102, -4.226e-9, -5.076e-9
-0.101, -4.186e-9, -5.243e-9
