# Supplementary material for: Data-Driven Electrochemistry Reveals the Impact of Hydrophobicity on Aptamer Cross-Reactivity
Source: ACS Meas Sci Au. 2026 May 20;6(3):752–64. doi: 10.1021/acsmeasuresciau.6c00040 (PMC13281204; doi:10.1021/acsmeasuresciau.6c00040)
Supplement: Supplementary file 1 [file tg6c00040_si_001.zip › data/interferent study/logP validation/Trials_1_2_3/CV_250_mVs_progesterone1_0.txt]

Nov. 4, 2025   10:39:36
Cyclic Voltammetry
File: c:\users\minteerlab\desktop\hardpotato\110425\cv_250_mvs_progesterone1_0.bin
Data Source:  Experiment
Instrument Model:  CHI660E
Ref. Electrode: 
Header: CV
Note: 

Init E (V) = -0.1
High E (V) = -0.1
Low E (V) = -0.4
Final E (V) = -0.1
Init P/N = N
Scan Rate (V/s) = 0.25
Segment = 3
Sample Interval (V) = 0.001
Quiet Time (sec) = 2
Sensitivity (A/V) = 1e-6

Potential/V, Current/A, Charge/C

-0.100, 1.434e-8, 5.737e-11
-0.101, 2.789e-8, 1.689e-10
-0.102, 2.820e-8, 2.817e-10
-0.103, 2.943e-8, 3.994e-10
-0.104, 3.004e-8, 5.196e-10
-0.105, 3.004e-8, 6.398e-10
-0.106, 2.912e-8, 7.562e-10
-0.107, 2.974e-8, 8.752e-10
-0.108, 3.097e-8, 9.990e-10
-0.109, 3.066e-8, 1.122e-9
-0.110, 3.004e-8, 1.242e-9
-0.111, 3.035e-8, 1.363e-9
-0.112, 3.127e-8, 1.488e-9
-0.113, 3.158e-8, 1.615e-9
-0.114, 3.004e-8, 1.735e-9
-0.115, 3.004e-8, 1.855e-9
-0.116, 3.189e-8, 1.983e-9
-0.117, 3.158e-8, 2.109e-9
-0.118, 3.066e-8, 2.232e-9
-0.119, 3.066e-8, 2.354e-9
-0.120, 3.158e-8, 2.481e-9
-0.121, 3.251e-8, 2.611e-9
-0.122, 3.127e-8, 2.736e-9
-0.123, 3.066e-8, 2.858e-9
-0.124, 3.189e-8, 2.986e-9
-0.125, 3.220e-8, 3.115e-9
-0.126, 3.189e-8, 3.242e-9
-0.127, 3.097e-8, 3.366e-9
-0.128, 3.189e-8, 3.494e-9
-0.129, 3.312e-8, 3.626e-9
-0.130, 3.220e-8, 3.755e-9
-0.131, 3.127e-8, 3.880e-9
-0.132, 3.220e-8, 4.009e-9
-0.133, 3.281e-8, 4.140e-9
-0.134, 3.251e-8, 4.270e-9
-0.135, 3.189e-8, 4.398e-9
-0.136, 3.158e-8, 4.524e-9
-0.137, 3.343e-8, 4.658e-9
-0.138, 3.281e-8, 4.789e-9
-0.139, 3.189e-8, 4.916e-9
-0.140, 3.220e-8, 5.045e-9
-0.141, 3.312e-8, 5.178e-9
-0.142, 3.343e-8, 5.311e-9
-0.143, 3.251e-8, 5.441e-9
-0.144, 3.189e-8, 5.569e-9
-0.145, 3.374e-8, 5.704e-9
-0.146, 3.374e-8, 5.839e-9
-0.147, 3.281e-8, 5.970e-9
-0.148, 3.251e-8, 6.100e-9
-0.149, 3.343e-8, 6.234e-9
-0.150, 3.435e-8, 6.371e-9
-0.151, 3.374e-8, 6.506e-9
-0.152, 3.251e-8, 6.636e-9
-0.153, 3.404e-8, 6.772e-9
-0.154, 3.466e-8, 6.911e-9
-0.155, 3.404e-8, 7.047e-9
-0.156, 3.343e-8, 7.181e-9
-0.157, 3.374e-8, 7.316e-9
-0.158, 3.497e-8, 7.456e-9
-0.159, 3.497e-8, 7.596e-9
-0.160, 3.374e-8, 7.731e-9
-0.161, 3.435e-8, 7.868e-9
-0.162, 3.558e-8, 8.010e-9
-0.163, 3.558e-8, 8.153e-9
-0.164, 3.497e-8, 8.293e-9
-0.165, 3.466e-8, 8.431e-9
-0.166, 3.620e-8, 8.576e-9
-0.167, 3.682e-8, 8.723e-9
-0.168, 3.558e-8, 8.866e-9
-0.169, 3.589e-8, 9.009e-9
-0.170, 3.712e-8, 9.158e-9
-0.171, 3.743e-8, 9.307e-9
-0.172, 3.712e-8, 9.456e-9
-0.173, 3.651e-8, 9.602e-9
-0.174, 3.805e-8, 9.754e-9
-0.175, 3.897e-8, 9.910e-9
-0.176, 3.805e-8, 1.006e-8
-0.177, 3.805e-8, 1.021e-8
-0.178, 3.897e-8, 1.037e-8
-0.179, 4.020e-8, 1.053e-8
-0.180, 4.020e-8, 1.069e-8
-0.181, 3.959e-8, 1.085e-8
-0.182, 4.051e-8, 1.101e-8
-0.183, 4.205e-8, 1.118e-8
-0.184, 4.174e-8, 1.135e-8
-0.185, 4.174e-8, 1.151e-8
-0.186, 4.205e-8, 1.168e-8
-0.187, 4.390e-8, 1.186e-8
-0.188, 4.451e-8, 1.204e-8
-0.189, 4.359e-8, 1.221e-8
-0.190, 4.451e-8, 1.239e-8
-0.191, 4.636e-8, 1.257e-8
-0.192, 4.697e-8, 1.276e-8
-0.193, 4.697e-8, 1.295e-8
-0.194, 4.697e-8, 1.314e-8
-0.195, 4.882e-8, 1.333e-8
-0.196, 5.067e-8, 1.354e-8
-0.197, 5.005e-8, 1.374e-8
-0.198, 5.036e-8, 1.394e-8
-0.199, 5.251e-8, 1.415e-8
-0.200, 5.375e-8, 1.436e-8
-0.201, 5.436e-8, 1.458e-8
-0.202, 5.436e-8, 1.480e-8
-0.203, 5.621e-8, 1.502e-8
-0.204, 5.836e-8, 1.526e-8
-0.205, 5.898e-8, 1.549e-8
-0.206, 5.929e-8, 1.573e-8
-0.207, 6.113e-8, 1.597e-8
-0.208, 6.267e-8, 1.622e-8
-0.209, 6.421e-8, 1.648e-8
-0.210, 6.421e-8, 1.674e-8
-0.211, 6.575e-8, 1.700e-8
-0.212, 6.883e-8, 1.728e-8
-0.213, 6.945e-8, 1.755e-8
-0.214, 7.037e-8, 1.784e-8
-0.215, 7.191e-8, 1.812e-8
-0.216, 7.406e-8, 1.842e-8
-0.217, 7.653e-8, 1.873e-8
-0.218, 7.683e-8, 1.903e-8
-0.219, 7.776e-8, 1.934e-8
-0.220, 8.114e-8, 1.967e-8
-0.221, 8.268e-8, 2.000e-8
-0.222, 8.361e-8, 2.033e-8
-0.223, 8.515e-8, 2.067e-8
-0.224, 8.730e-8, 2.102e-8
-0.225, 9.038e-8, 2.138e-8
-0.226, 9.038e-8, 2.175e-8
-0.227, 9.161e-8, 2.211e-8
-0.228, 9.469e-8, 2.249e-8
-0.229, 9.654e-8, 2.288e-8
-0.230, 9.807e-8, 2.327e-8
-0.231, 9.869e-8, 2.366e-8
-0.232, 1.002e-7, 2.407e-8
-0.233, 1.039e-7, 2.448e-8
-0.234, 1.042e-7, 2.490e-8
-0.235, 1.045e-7, 2.532e-8
-0.236, 1.067e-7, 2.574e-8
-0.237, 1.088e-7, 2.618e-8
-0.238, 1.104e-7, 2.662e-8
-0.239, 1.104e-7, 2.706e-8
-0.240, 1.107e-7, 2.750e-8
-0.241, 1.141e-7, 2.796e-8
-0.242, 1.144e-7, 2.842e-8
-0.243, 1.147e-7, 2.888e-8
-0.244, 1.156e-7, 2.934e-8
-0.245, 1.165e-7, 2.981e-8
-0.246, 1.184e-7, 3.028e-8
-0.247, 1.178e-7, 3.075e-8
-0.248, 1.172e-7, 3.122e-8
-0.249, 1.196e-7, 3.170e-8
-0.250, 1.196e-7, 3.218e-8
-0.251, 1.193e-7, 3.265e-8
-0.252, 1.190e-7, 3.313e-8
-0.253, 1.187e-7, 3.360e-8
-0.254, 1.202e-7, 3.408e-8
-0.255, 1.196e-7, 3.456e-8
-0.256, 1.184e-7, 3.504e-8
-0.257, 1.187e-7, 3.551e-8
-0.258, 1.190e-7, 3.599e-8
-0.259, 1.178e-7, 3.646e-8
-0.260, 1.172e-7, 3.693e-8
-0.261, 1.150e-7, 3.739e-8
-0.262, 1.165e-7, 3.785e-8
-0.263, 1.156e-7, 3.832e-8
-0.264, 1.132e-7, 3.877e-8
-0.265, 1.132e-7, 3.922e-8
-0.266, 1.122e-7, 3.967e-8
-0.267, 1.113e-7, 4.012e-8
-0.268, 1.098e-7, 4.055e-8
-0.269, 1.073e-7, 4.098e-8
-0.270, 1.079e-7, 4.142e-8
-0.271, 1.070e-7, 4.184e-8
-0.272, 1.042e-7, 4.226e-8
-0.273, 1.030e-7, 4.267e-8
-0.274, 1.024e-7, 4.308e-8
-0.275, 1.018e-7, 4.349e-8
-0.276, 1.002e-7, 4.389e-8
-0.277, 9.684e-8, 4.428e-8
-0.278, 9.715e-8, 4.467e-8
-0.279, 9.654e-8, 4.505e-8
-0.280, 9.376e-8, 4.543e-8
-0.281, 9.253e-8, 4.580e-8
-0.282, 9.099e-8, 4.616e-8
-0.283, 9.069e-8, 4.652e-8
-0.284, 8.946e-8, 4.688e-8
-0.285, 8.607e-8, 4.723e-8
-0.286, 8.545e-8, 4.757e-8
-0.287, 8.545e-8, 4.791e-8
-0.288, 8.361e-8, 4.824e-8
-0.289, 8.176e-8, 4.857e-8
-0.290, 7.991e-8, 4.889e-8
-0.291, 7.991e-8, 4.921e-8
-0.292, 7.899e-8, 4.953e-8
-0.293, 7.622e-8, 4.983e-8
-0.294, 7.499e-8, 5.013e-8
-0.295, 7.499e-8, 5.043e-8
-0.296, 7.376e-8, 5.073e-8
-0.297, 7.252e-8, 5.102e-8
-0.298, 7.037e-8, 5.130e-8
-0.299, 7.006e-8, 5.158e-8
-0.300, 7.006e-8, 5.186e-8
-0.301, 6.791e-8, 5.213e-8
-0.302, 6.637e-8, 5.240e-8
-0.303, 6.637e-8, 5.266e-8
-0.304, 6.575e-8, 5.292e-8
-0.305, 6.514e-8, 5.318e-8
-0.306, 6.267e-8, 5.344e-8
-0.307, 6.267e-8, 5.369e-8
-0.308, 6.298e-8, 5.394e-8
-0.309, 6.144e-8, 5.418e-8
-0.310, 5.990e-8, 5.442e-8
-0.311, 5.929e-8, 5.466e-8
-0.312, 5.929e-8, 5.490e-8
-0.313, 5.929e-8, 5.513e-8
-0.314, 5.713e-8, 5.536e-8
-0.315, 5.621e-8, 5.559e-8
-0.316, 5.713e-8, 5.582e-8
-0.317, 5.621e-8, 5.604e-8
-0.318, 5.498e-8, 5.626e-8
-0.319, 5.405e-8, 5.648e-8
-0.320, 5.436e-8, 5.670e-8
-0.321, 5.467e-8, 5.691e-8
-0.322, 5.282e-8, 5.713e-8
-0.323, 5.159e-8, 5.733e-8
-0.324, 5.251e-8, 5.754e-8
-0.325, 5.251e-8, 5.775e-8
-0.326, 5.128e-8, 5.796e-8
-0.327, 5.036e-8, 5.816e-8
-0.328, 5.036e-8, 5.836e-8
-0.329, 5.128e-8, 5.856e-8
-0.330, 5.005e-8, 5.876e-8
-0.331, 4.851e-8, 5.896e-8
-0.332, 4.913e-8, 5.916e-8
-0.333, 4.944e-8, 5.935e-8
-0.334, 4.882e-8, 5.955e-8
-0.335, 4.759e-8, 5.974e-8
-0.336, 4.697e-8, 5.993e-8
-0.337, 4.851e-8, 6.012e-8
-0.338, 4.759e-8, 6.031e-8
-0.339, 4.636e-8, 6.050e-8
-0.340, 4.636e-8, 6.068e-8
-0.341, 4.667e-8, 6.087e-8
-0.342, 4.697e-8, 6.106e-8
-0.343, 4.574e-8, 6.124e-8
-0.344, 4.482e-8, 6.142e-8
-0.345, 4.605e-8, 6.160e-8
-0.346, 4.605e-8, 6.179e-8
-0.347, 4.482e-8, 6.197e-8
-0.348, 4.420e-8, 6.214e-8
-0.349, 4.482e-8, 6.232e-8
-0.350, 4.543e-8, 6.250e-8
-0.351, 4.451e-8, 6.268e-8
-0.352, 4.328e-8, 6.286e-8
-0.353, 4.420e-8, 6.303e-8
-0.354, 4.482e-8, 6.321e-8
-0.355, 4.390e-8, 6.339e-8
-0.356, 4.297e-8, 6.356e-8
-0.357, 4.297e-8, 6.373e-8
-0.358, 4.420e-8, 6.391e-8
-0.359, 4.359e-8, 6.408e-8
-0.360, 4.205e-8, 6.425e-8
-0.361, 4.266e-8, 6.442e-8
-0.362, 4.328e-8, 6.459e-8
-0.363, 4.297e-8, 6.477e-8
-0.364, 4.205e-8, 6.493e-8
-0.365, 4.143e-8, 6.510e-8
-0.366, 4.297e-8, 6.527e-8
-0.367, 4.297e-8, 6.544e-8
-0.368, 4.143e-8, 6.561e-8
-0.369, 4.143e-8, 6.578e-8
-0.370, 4.205e-8, 6.594e-8
-0.371, 4.236e-8, 6.611e-8
-0.372, 4.174e-8, 6.628e-8
-0.373, 4.051e-8, 6.644e-8
-0.374, 4.174e-8, 6.661e-8
-0.375, 4.236e-8, 6.678e-8
-0.376, 4.112e-8, 6.694e-8
-0.377, 4.082e-8, 6.711e-8
-0.378, 4.112e-8, 6.727e-8
-0.379, 4.174e-8, 6.744e-8
-0.380, 4.143e-8, 6.760e-8
-0.381, 3.989e-8, 6.776e-8
-0.382, 4.051e-8, 6.792e-8
-0.383, 4.174e-8, 6.809e-8
-0.384, 4.112e-8, 6.826e-8
-0.385, 4.051e-8, 6.842e-8
-0.386, 4.020e-8, 6.858e-8
-0.387, 4.112e-8, 6.874e-8
-0.388, 4.143e-8, 6.891e-8
-0.389, 3.989e-8, 6.907e-8
-0.390, 3.989e-8, 6.923e-8
-0.391, 4.112e-8, 6.939e-8
-0.392, 4.112e-8, 6.956e-8
-0.393, 4.020e-8, 6.972e-8
-0.394, 3.959e-8, 6.988e-8
-0.395, 4.051e-8, 7.004e-8
-0.396, 4.112e-8, 7.020e-8
-0.397, 3.989e-8, 7.036e-8
-0.398, 3.928e-8, 7.052e-8
-0.399, 4.020e-8, 7.068e-8
-0.400, 1.373e-8, 7.074e-8
-0.399, -1.490e-8, 7.068e-8
-0.398, -1.706e-8, 7.061e-8
-0.397, -1.675e-8, 7.054e-8
-0.396, -1.675e-8, 7.047e-8
-0.395, -1.736e-8, 7.040e-8
-0.394, -1.890e-8, 7.033e-8
-0.393, -1.890e-8, 7.025e-8
-0.392, -1.798e-8, 7.018e-8
-0.391, -1.890e-8, 7.011e-8
-0.390, -2.013e-8, 7.002e-8
-0.389, -2.013e-8, 6.994e-8
-0.388, -1.952e-8, 6.987e-8
-0.387, -1.952e-8, 6.979e-8
-0.386, -2.075e-8, 6.971e-8
-0.385, -2.137e-8, 6.962e-8
-0.384, -2.013e-8, 6.954e-8
-0.383, -2.044e-8, 6.946e-8
-0.382, -2.167e-8, 6.937e-8
-0.381, -2.198e-8, 6.928e-8
-0.380, -2.137e-8, 6.920e-8
-0.379, -2.075e-8, 6.911e-8
-0.378, -2.198e-8, 6.903e-8
-0.377, -2.321e-8, 6.893e-8
-0.376, -2.198e-8, 6.885e-8
-0.375, -2.167e-8, 6.876e-8
-0.374, -2.260e-8, 6.867e-8
-0.373, -2.352e-8, 6.857e-8
-0.372, -2.321e-8, 6.848e-8
-0.371, -2.229e-8, 6.839e-8
-0.370, -2.290e-8, 6.830e-8
-0.369, -2.414e-8, 6.820e-8
-0.368, -2.352e-8, 6.811e-8
-0.367, -2.290e-8, 6.802e-8
-0.366, -2.352e-8, 6.792e-8
-0.365, -2.444e-8, 6.783e-8
-0.364, -2.475e-8, 6.773e-8
-0.363, -2.352e-8, 6.763e-8
-0.362, -2.383e-8, 6.754e-8
-0.361, -2.506e-8, 6.744e-8
-0.360, -2.506e-8, 6.734e-8
-0.359, -2.444e-8, 6.724e-8
-0.358, -2.444e-8, 6.714e-8
-0.357, -2.537e-8, 6.704e-8
-0.356, -2.629e-8, 6.694e-8
-0.355, -2.506e-8, 6.684e-8
-0.354, -2.475e-8, 6.674e-8
-0.353, -2.598e-8, 6.663e-8
-0.352, -2.660e-8, 6.653e-8
-0.351, -2.598e-8, 6.642e-8
-0.350, -2.537e-8, 6.632e-8
-0.349, -2.629e-8, 6.622e-8
-0.348, -2.752e-8, 6.611e-8
-0.347, -2.660e-8, 6.600e-8
-0.346, -2.598e-8, 6.590e-8
-0.345, -2.691e-8, 6.579e-8
-0.344, -2.783e-8, 6.568e-8
-0.343, -2.783e-8, 6.556e-8
-0.342, -2.691e-8, 6.546e-8
-0.341, -2.721e-8, 6.535e-8
-0.340, -2.906e-8, 6.523e-8
-0.339, -2.875e-8, 6.512e-8
-0.338, -2.783e-8, 6.501e-8
-0.337, -2.845e-8, 6.489e-8
-0.336, -2.937e-8, 6.477e-8
-0.335, -2.999e-8, 6.465e-8
-0.334, -2.906e-8, 6.454e-8
-0.333, -2.906e-8, 6.442e-8
-0.332, -3.060e-8, 6.430e-8
-0.331, -3.122e-8, 6.417e-8
-0.330, -3.029e-8, 6.405e-8
-0.329, -3.029e-8, 6.393e-8
-0.328, -3.122e-8, 6.381e-8
-0.327, -3.245e-8, 6.368e-8
-0.326, -3.214e-8, 6.355e-8
-0.325, -3.122e-8, 6.342e-8
-0.324, -3.276e-8, 6.329e-8
-0.323, -3.368e-8, 6.316e-8
-0.322, -3.337e-8, 6.303e-8
-0.321, -3.337e-8, 6.289e-8
-0.320, -3.399e-8, 6.276e-8
-0.319, -3.583e-8, 6.261e-8
-0.318, -3.583e-8, 6.247e-8
-0.317, -3.491e-8, 6.233e-8
-0.316, -3.614e-8, 6.218e-8
-0.315, -3.737e-8, 6.204e-8
-0.314, -3.799e-8, 6.188e-8
-0.313, -3.768e-8, 6.173e-8
-0.312, -3.768e-8, 6.158e-8
-0.311, -3.984e-8, 6.142e-8
-0.310, -4.076e-8, 6.126e-8
-0.309, -3.984e-8, 6.110e-8
-0.308, -4.076e-8, 6.094e-8
-0.307, -4.261e-8, 6.077e-8
-0.306, -4.353e-8, 6.059e-8
-0.305, -4.353e-8, 6.042e-8
-0.304, -4.353e-8, 6.024e-8
-0.303, -4.568e-8, 6.006e-8
-0.302, -4.722e-8, 5.987e-8
-0.301, -4.692e-8, 5.969e-8
-0.300, -4.784e-8, 5.949e-8
-0.299, -4.907e-8, 5.930e-8
-0.298, -5.123e-8, 5.909e-8
-0.297, -5.184e-8, 5.889e-8
-0.296, -5.153e-8, 5.868e-8
-0.295, -5.400e-8, 5.846e-8
-0.294, -5.584e-8, 5.824e-8
-0.293, -5.615e-8, 5.802e-8
-0.292, -5.707e-8, 5.779e-8
-0.291, -5.800e-8, 5.755e-8
-0.290, -6.077e-8, 5.731e-8
-0.289, -6.262e-8, 5.706e-8
-0.288, -6.200e-8, 5.681e-8
-0.287, -6.446e-8, 5.656e-8
-0.286, -6.662e-8, 5.629e-8
-0.285, -6.816e-8, 5.602e-8
-0.284, -6.908e-8, 5.574e-8
-0.283, -7.000e-8, 5.546e-8
-0.282, -7.308e-8, 5.517e-8
-0.281, -7.554e-8, 5.487e-8
-0.280, -7.524e-8, 5.456e-8
-0.279, -7.708e-8, 5.426e-8
-0.278, -7.955e-8, 5.394e-8
-0.277, -8.170e-8, 5.361e-8
-0.276, -8.324e-8, 5.328e-8
-0.275, -8.386e-8, 5.294e-8
-0.274, -8.632e-8, 5.260e-8
-0.273, -8.971e-8, 5.224e-8
-0.272, -8.971e-8, 5.188e-8
-0.271, -9.155e-8, 5.151e-8
-0.270, -9.340e-8, 5.114e-8
-0.269, -9.586e-8, 5.076e-8
-0.268, -9.802e-8, 5.036e-8
-0.267, -9.771e-8, 4.997e-8
-0.266, -1.002e-7, 4.957e-8
-0.265, -1.033e-7, 4.916e-8
-0.264, -1.039e-7, 4.874e-8
-0.263, -1.051e-7, 4.832e-8
-0.262, -1.069e-7, 4.790e-8
-0.261, -1.085e-7, 4.746e-8
-0.260, -1.109e-7, 4.702e-8
-0.259, -1.103e-7, 4.658e-8
-0.258, -1.119e-7, 4.613e-8
-0.257, -1.146e-7, 4.567e-8
-0.256, -1.159e-7, 4.521e-8
-0.255, -1.165e-7, 4.474e-8
-0.254, -1.165e-7, 4.428e-8
-0.253, -1.177e-7, 4.381e-8
-0.252, -1.202e-7, 4.332e-8
-0.251, -1.196e-7, 4.285e-8
-0.250, -1.196e-7, 4.237e-8
-0.249, -1.214e-7, 4.188e-8
-0.248, -1.214e-7, 4.140e-8
-0.247, -1.220e-7, 4.091e-8
-0.246, -1.214e-7, 4.042e-8
-0.245, -1.211e-7, 3.994e-8
-0.244, -1.236e-7, 3.944e-8
-0.243, -1.223e-7, 3.895e-8
-0.242, -1.208e-7, 3.847e-8
-0.241, -1.214e-7, 3.799e-8
-0.240, -1.214e-7, 3.750e-8
-0.239, -1.220e-7, 3.701e-8
-0.238, -1.193e-7, 3.654e-8
-0.237, -1.189e-7, 3.606e-8
-0.236, -1.196e-7, 3.558e-8
-0.235, -1.183e-7, 3.511e-8
-0.234, -1.165e-7, 3.464e-8
-0.233, -1.156e-7, 3.418e-8
-0.232, -1.146e-7, 3.372e-8
-0.231, -1.153e-7, 3.326e-8
-0.230, -1.125e-7, 3.281e-8
-0.229, -1.103e-7, 3.237e-8
-0.228, -1.109e-7, 3.192e-8
-0.227, -1.091e-7, 3.149e-8
-0.226, -1.073e-7, 3.106e-8
-0.225, -1.054e-7, 3.064e-8
-0.224, -1.042e-7, 3.022e-8
-0.223, -1.042e-7, 2.980e-8
-0.222, -1.017e-7, 2.940e-8
-0.221, -9.894e-8, 2.900e-8
-0.220, -9.863e-8, 2.861e-8
-0.219, -9.709e-8, 2.822e-8
-0.218, -9.555e-8, 2.784e-8
-0.217, -9.340e-8, 2.746e-8
-0.216, -9.155e-8, 2.710e-8
-0.215, -9.155e-8, 2.673e-8
-0.214, -8.971e-8, 2.637e-8
-0.213, -8.663e-8, 2.603e-8
-0.212, -8.570e-8, 2.568e-8
-0.211, -8.509e-8, 2.534e-8
-0.210, -8.386e-8, 2.501e-8
-0.209, -8.170e-8, 2.468e-8
-0.208, -7.955e-8, 2.436e-8
-0.207, -7.924e-8, 2.404e-8
-0.206, -7.832e-8, 2.373e-8
-0.205, -7.647e-8, 2.343e-8
-0.204, -7.462e-8, 2.313e-8
-0.203, -7.370e-8, 2.283e-8
-0.202, -7.308e-8, 2.254e-8
-0.201, -7.154e-8, 2.225e-8
-0.200, -6.908e-8, 2.198e-8
-0.199, -6.939e-8, 2.170e-8
-0.198, -6.908e-8, 2.142e-8
-0.197, -6.693e-8, 2.116e-8
-0.196, -6.539e-8, 2.089e-8
-0.195, -6.446e-8, 2.064e-8
-0.194, -6.477e-8, 2.038e-8
-0.193, -6.354e-8, 2.012e-8
-0.192, -6.138e-8, 1.988e-8
-0.191, -6.108e-8, 1.963e-8
-0.190, -6.108e-8, 1.939e-8
-0.189, -6.015e-8, 1.915e-8
-0.188, -5.831e-8, 1.892e-8
-0.187, -5.738e-8, 1.869e-8
-0.186, -5.800e-8, 1.845e-8
-0.185, -5.769e-8, 1.822e-8
-0.184, -5.523e-8, 1.800e-8
-0.183, -5.492e-8, 1.778e-8
-0.182, -5.492e-8, 1.756e-8
-0.181, -5.492e-8, 1.734e-8
-0.180, -5.338e-8, 1.713e-8
-0.179, -5.215e-8, 1.692e-8
-0.178, -5.277e-8, 1.671e-8
-0.177, -5.307e-8, 1.650e-8
-0.176, -5.123e-8, 1.629e-8
-0.175, -5.030e-8, 1.609e-8
-0.174, -5.061e-8, 1.589e-8
-0.173, -5.092e-8, 1.569e-8
-0.172, -4.999e-8, 1.549e-8
-0.171, -4.846e-8, 1.529e-8
-0.170, -4.846e-8, 1.510e-8
-0.169, -4.969e-8, 1.490e-8
-0.168, -4.846e-8, 1.471e-8
-0.167, -4.722e-8, 1.452e-8
-0.166, -4.722e-8, 1.433e-8
-0.165, -4.784e-8, 1.414e-8
-0.164, -4.784e-8, 1.394e-8
-0.163, -4.599e-8, 1.376e-8
-0.162, -4.568e-8, 1.358e-8
-0.161, -4.692e-8, 1.339e-8
-0.160, -4.630e-8, 1.321e-8
-0.159, -4.538e-8, 1.302e-8
-0.158, -4.476e-8, 1.284e-8
-0.157, -4.538e-8, 1.266e-8
-0.156, -4.599e-8, 1.248e-8
-0.155, -4.415e-8, 1.230e-8
-0.154, -4.384e-8, 1.213e-8
-0.153, -4.476e-8, 1.195e-8
-0.152, -4.476e-8, 1.177e-8
-0.151, -4.415e-8, 1.159e-8
-0.150, -4.322e-8, 1.142e-8
-0.149, -4.353e-8, 1.125e-8
-0.148, -4.476e-8, 1.107e-8
-0.147, -4.353e-8, 1.089e-8
-0.146, -4.261e-8, 1.072e-8
-0.145, -4.322e-8, 1.055e-8
-0.144, -4.384e-8, 1.037e-8
-0.143, -4.353e-8, 1.020e-8
-0.142, -4.230e-8, 1.003e-8
-0.141, -4.199e-8, 9.862e-9
-0.140, -4.353e-8, 9.688e-9
-0.139, -4.291e-8, 9.517e-9
-0.138, -4.168e-8, 9.350e-9
-0.137, -4.199e-8, 9.182e-9
-0.136, -4.261e-8, 9.011e-9
-0.135, -4.291e-8, 8.840e-9
-0.134, -4.168e-8, 8.673e-9
-0.133, -4.138e-8, 8.508e-9
-0.132, -4.230e-8, 8.338e-9
-0.131, -4.261e-8, 8.168e-9
-0.130, -4.168e-8, 8.001e-9
-0.129, -4.107e-8, 7.837e-9
-0.128, -4.168e-8, 7.670e-9
-0.127, -4.261e-8, 7.500e-9
-0.126, -4.168e-8, 7.333e-9
-0.125, -4.045e-8, 7.171e-9
-0.124, -4.168e-8, 7.005e-9
-0.123, -4.230e-8, 6.835e-9
-0.122, -4.138e-8, 6.670e-9
-0.121, -4.076e-8, 6.507e-9
-0.120, -4.076e-8, 6.344e-9
-0.119, -4.199e-8, 6.176e-9
-0.118, -4.168e-8, 6.009e-9
-0.117, -4.014e-8, 5.848e-9
-0.116, -4.076e-8, 5.685e-9
-0.115, -4.168e-8, 5.519e-9
-0.114, -4.138e-8, 5.353e-9
-0.113, -4.045e-8, 5.191e-9
-0.112, -4.014e-8, 5.031e-9
-0.111, -4.138e-8, 4.865e-9
-0.110, -4.138e-8, 4.700e-9
-0.109, -4.014e-8, 4.539e-9
-0.108, -4.014e-8, 4.379e-9
-0.107, -4.076e-8, 4.216e-9
-0.106, -4.107e-8, 4.051e-9
-0.105, -4.045e-8, 3.890e-9
-0.104, -3.953e-8, 3.731e-9
-0.103, -4.076e-8, 3.568e-9
-0.102, -4.138e-8, 3.403e-9
-0.101, -4.014e-8, 3.242e-9
