# Supplementary material for: Data-Driven Electrochemistry Reveals the Impact of Hydrophobicity on Aptamer Cross-Reactivity
Source: ACS Meas Sci Au. 2026 May 20;6(3):752–64. doi: 10.1021/acsmeasuresciau.6c00040 (PMC13281204; doi:10.1021/acsmeasuresciau.6c00040)
Supplement: Supplementary file 1 [file tg6c00040_si_001.zip › data/interferent study/logP validation/Trials_1_2_3/CV_250_mVs_progesterone1_1.txt]

Nov. 4, 2025   12:55:07
Cyclic Voltammetry
File: c:\users\minteerlab\desktop\hardpotato\110425\cv_250_mvs_progesterone1_1.bin
Data Source:  Experiment
Instrument Model:  CHI660E
Ref. Electrode: 
Header: CV
Note: 

Init E (V) = -0.1
High E (V) = -0.1
Low E (V) = -0.4
Final E (V) = -0.1
Init P/N = N
Scan Rate (V/s) = 0.25
Segment = 3
Sample Interval (V) = 0.001
Quiet Time (sec) = 2
Sensitivity (A/V) = 1e-6

Potential/V, Current/A, Charge/C

-0.100, 1.188e-8, 4.752e-11
-0.101, 2.573e-8, 1.505e-10
-0.102, 2.727e-8, 2.595e-10
-0.103, 2.666e-8, 3.662e-10
-0.104, 2.573e-8, 4.691e-10
-0.105, 2.727e-8, 5.782e-10
-0.106, 2.789e-8, 6.897e-10
-0.107, 2.727e-8, 7.988e-10
-0.108, 2.666e-8, 9.055e-10
-0.109, 2.696e-8, 1.013e-9
-0.110, 2.820e-8, 1.126e-9
-0.111, 2.789e-8, 1.238e-9
-0.112, 2.666e-8, 1.344e-9
-0.113, 2.758e-8, 1.455e-9
-0.114, 2.820e-8, 1.567e-9
-0.115, 2.820e-8, 1.680e-9
-0.116, 2.727e-8, 1.789e-9
-0.117, 2.696e-8, 1.897e-9
-0.118, 2.850e-8, 2.011e-9
-0.119, 2.850e-8, 2.125e-9
-0.120, 2.727e-8, 2.234e-9
-0.121, 2.727e-8, 2.343e-9
-0.122, 2.850e-8, 2.457e-9
-0.123, 2.881e-8, 2.573e-9
-0.124, 2.789e-8, 2.684e-9
-0.125, 2.696e-8, 2.792e-9
-0.126, 2.850e-8, 2.906e-9
-0.127, 2.912e-8, 3.022e-9
-0.128, 2.820e-8, 3.135e-9
-0.129, 2.758e-8, 3.246e-9
-0.130, 2.820e-8, 3.358e-9
-0.131, 2.912e-8, 3.475e-9
-0.132, 2.850e-8, 3.589e-9
-0.133, 2.727e-8, 3.698e-9
-0.134, 2.820e-8, 3.811e-9
-0.135, 2.912e-8, 3.927e-9
-0.136, 2.850e-8, 4.041e-9
-0.137, 2.789e-8, 4.153e-9
-0.138, 2.789e-8, 4.264e-9
-0.139, 2.912e-8, 4.381e-9
-0.140, 2.912e-8, 4.497e-9
-0.141, 2.789e-8, 4.609e-9
-0.142, 2.820e-8, 4.722e-9
-0.143, 2.943e-8, 4.839e-9
-0.144, 2.912e-8, 4.956e-9
-0.145, 2.850e-8, 5.070e-9
-0.146, 2.789e-8, 5.181e-9
-0.147, 2.912e-8, 5.298e-9
-0.148, 2.974e-8, 5.417e-9
-0.149, 2.820e-8, 5.530e-9
-0.150, 2.820e-8, 5.642e-9
-0.151, 2.912e-8, 5.759e-9
-0.152, 2.974e-8, 5.878e-9
-0.153, 2.912e-8, 5.994e-9
-0.154, 2.820e-8, 6.107e-9
-0.155, 2.912e-8, 6.224e-9
-0.156, 3.035e-8, 6.345e-9
-0.157, 2.912e-8, 6.461e-9
-0.158, 2.850e-8, 6.575e-9
-0.159, 2.943e-8, 6.693e-9
-0.160, 3.004e-8, 6.813e-9
-0.161, 3.035e-8, 6.935e-9
-0.162, 2.881e-8, 7.050e-9
-0.163, 2.943e-8, 7.168e-9
-0.164, 3.066e-8, 7.290e-9
-0.165, 3.035e-8, 7.412e-9
-0.166, 2.974e-8, 7.531e-9
-0.167, 2.974e-8, 7.650e-9
-0.168, 3.097e-8, 7.773e-9
-0.169, 3.127e-8, 7.899e-9
-0.170, 3.035e-8, 8.020e-9
-0.171, 3.004e-8, 8.140e-9
-0.172, 3.189e-8, 8.268e-9
-0.173, 3.189e-8, 8.395e-9
-0.174, 3.127e-8, 8.520e-9
-0.175, 3.097e-8, 8.644e-9
-0.176, 3.189e-8, 8.772e-9
-0.177, 3.312e-8, 8.904e-9
-0.178, 3.220e-8, 9.033e-9
-0.179, 3.189e-8, 9.161e-9
-0.180, 3.312e-8, 9.293e-9
-0.181, 3.374e-8, 9.428e-9
-0.182, 3.374e-8, 9.563e-9
-0.183, 3.343e-8, 9.697e-9
-0.184, 3.374e-8, 9.832e-9
-0.185, 3.558e-8, 9.974e-9
-0.186, 3.528e-8, 1.012e-8
-0.187, 3.466e-8, 1.025e-8
-0.188, 3.558e-8, 1.040e-8
-0.189, 3.682e-8, 1.054e-8
-0.190, 3.712e-8, 1.069e-8
-0.191, 3.651e-8, 1.084e-8
-0.192, 3.682e-8, 1.099e-8
-0.193, 3.897e-8, 1.114e-8
-0.194, 3.928e-8, 1.130e-8
-0.195, 3.866e-8, 1.145e-8
-0.196, 3.928e-8, 1.161e-8
-0.197, 4.082e-8, 1.177e-8
-0.198, 4.205e-8, 1.194e-8
-0.199, 4.174e-8, 1.211e-8
-0.200, 4.143e-8, 1.227e-8
-0.201, 4.390e-8, 1.245e-8
-0.202, 4.482e-8, 1.263e-8
-0.203, 4.482e-8, 1.281e-8
-0.204, 4.513e-8, 1.299e-8
-0.205, 4.697e-8, 1.318e-8
-0.206, 4.851e-8, 1.337e-8
-0.207, 4.882e-8, 1.357e-8
-0.208, 4.821e-8, 1.376e-8
-0.209, 5.067e-8, 1.396e-8
-0.210, 5.221e-8, 1.417e-8
-0.211, 5.282e-8, 1.438e-8
-0.212, 5.344e-8, 1.460e-8
-0.213, 5.375e-8, 1.481e-8
-0.214, 5.682e-8, 1.504e-8
-0.215, 5.775e-8, 1.527e-8
-0.216, 5.744e-8, 1.550e-8
-0.217, 5.929e-8, 1.574e-8
-0.218, 6.144e-8, 1.598e-8
-0.219, 6.267e-8, 1.623e-8
-0.220, 6.329e-8, 1.649e-8
-0.221, 6.360e-8, 1.674e-8
-0.222, 6.668e-8, 1.701e-8
-0.223, 6.852e-8, 1.728e-8
-0.224, 6.852e-8, 1.755e-8
-0.225, 6.975e-8, 1.783e-8
-0.226, 7.160e-8, 1.812e-8
-0.227, 7.345e-8, 1.841e-8
-0.228, 7.468e-8, 1.871e-8
-0.229, 7.406e-8, 1.901e-8
-0.230, 7.683e-8, 1.932e-8
-0.231, 7.930e-8, 1.963e-8
-0.232, 7.899e-8, 1.995e-8
-0.233, 7.991e-8, 2.027e-8
-0.234, 8.114e-8, 2.059e-8
-0.235, 8.330e-8, 2.093e-8
-0.236, 8.453e-8, 2.126e-8
-0.237, 8.391e-8, 2.160e-8
-0.238, 8.545e-8, 2.194e-8
-0.239, 8.761e-8, 2.229e-8
-0.240, 8.792e-8, 2.264e-8
-0.241, 8.822e-8, 2.300e-8
-0.242, 8.822e-8, 2.335e-8
-0.243, 9.038e-8, 2.371e-8
-0.244, 9.130e-8, 2.408e-8
-0.245, 9.007e-8, 2.444e-8
-0.246, 9.069e-8, 2.480e-8
-0.247, 9.253e-8, 2.517e-8
-0.248, 9.223e-8, 2.554e-8
-0.249, 9.223e-8, 2.591e-8
-0.250, 9.130e-8, 2.627e-8
-0.251, 9.223e-8, 2.664e-8
-0.252, 9.346e-8, 2.702e-8
-0.253, 9.161e-8, 2.738e-8
-0.254, 9.130e-8, 2.775e-8
-0.255, 9.192e-8, 2.811e-8
-0.256, 9.223e-8, 2.848e-8
-0.257, 9.192e-8, 2.885e-8
-0.258, 8.976e-8, 2.921e-8
-0.259, 8.976e-8, 2.957e-8
-0.260, 9.069e-8, 2.993e-8
-0.261, 8.915e-8, 3.029e-8
-0.262, 8.792e-8, 3.064e-8
-0.263, 8.761e-8, 3.099e-8
-0.264, 8.730e-8, 3.134e-8
-0.265, 8.699e-8, 3.169e-8
-0.266, 8.453e-8, 3.203e-8
-0.267, 8.361e-8, 3.236e-8
-0.268, 8.453e-8, 3.270e-8
-0.269, 8.299e-8, 3.303e-8
-0.270, 8.145e-8, 3.336e-8
-0.271, 7.991e-8, 3.368e-8
-0.272, 7.960e-8, 3.399e-8
-0.273, 7.960e-8, 3.431e-8
-0.274, 7.714e-8, 3.462e-8
-0.275, 7.560e-8, 3.492e-8
-0.276, 7.622e-8, 3.523e-8
-0.277, 7.499e-8, 3.553e-8
-0.278, 7.376e-8, 3.582e-8
-0.279, 7.160e-8, 3.611e-8
-0.280, 7.129e-8, 3.640e-8
-0.281, 7.160e-8, 3.668e-8
-0.282, 6.975e-8, 3.696e-8
-0.283, 6.791e-8, 3.723e-8
-0.284, 6.760e-8, 3.750e-8
-0.285, 6.698e-8, 3.777e-8
-0.286, 6.606e-8, 3.804e-8
-0.287, 6.421e-8, 3.829e-8
-0.288, 6.298e-8, 3.854e-8
-0.289, 6.390e-8, 3.880e-8
-0.290, 6.206e-8, 3.905e-8
-0.291, 6.021e-8, 3.929e-8
-0.292, 5.960e-8, 3.953e-8
-0.293, 5.960e-8, 3.977e-8
-0.294, 5.929e-8, 4.000e-8
-0.295, 5.744e-8, 4.023e-8
-0.296, 5.590e-8, 4.046e-8
-0.297, 5.682e-8, 4.068e-8
-0.298, 5.590e-8, 4.091e-8
-0.299, 5.436e-8, 4.112e-8
-0.300, 5.344e-8, 4.134e-8
-0.301, 5.344e-8, 4.155e-8
-0.302, 5.344e-8, 4.177e-8
-0.303, 5.190e-8, 4.197e-8
-0.304, 5.036e-8, 4.217e-8
-0.305, 5.098e-8, 4.238e-8
-0.306, 5.098e-8, 4.258e-8
-0.307, 4.974e-8, 4.278e-8
-0.308, 4.851e-8, 4.298e-8
-0.309, 4.821e-8, 4.317e-8
-0.310, 4.882e-8, 4.336e-8
-0.311, 4.790e-8, 4.355e-8
-0.312, 4.605e-8, 4.374e-8
-0.313, 4.636e-8, 4.392e-8
-0.314, 4.697e-8, 4.411e-8
-0.315, 4.605e-8, 4.430e-8
-0.316, 4.513e-8, 4.448e-8
-0.317, 4.420e-8, 4.465e-8
-0.318, 4.513e-8, 4.483e-8
-0.319, 4.482e-8, 4.501e-8
-0.320, 4.328e-8, 4.519e-8
-0.321, 4.297e-8, 4.536e-8
-0.322, 4.359e-8, 4.553e-8
-0.323, 4.359e-8, 4.571e-8
-0.324, 4.266e-8, 4.588e-8
-0.325, 4.112e-8, 4.604e-8
-0.326, 4.236e-8, 4.621e-8
-0.327, 4.266e-8, 4.638e-8
-0.328, 4.143e-8, 4.655e-8
-0.329, 4.051e-8, 4.671e-8
-0.330, 4.112e-8, 4.687e-8
-0.331, 4.143e-8, 4.704e-8
-0.332, 4.082e-8, 4.720e-8
-0.333, 3.959e-8, 4.736e-8
-0.334, 3.989e-8, 4.752e-8
-0.335, 4.082e-8, 4.769e-8
-0.336, 3.989e-8, 4.784e-8
-0.337, 3.897e-8, 4.800e-8
-0.338, 3.897e-8, 4.816e-8
-0.339, 3.989e-8, 4.832e-8
-0.340, 3.989e-8, 4.848e-8
-0.341, 3.805e-8, 4.863e-8
-0.342, 3.805e-8, 4.878e-8
-0.343, 3.928e-8, 4.894e-8
-0.344, 3.897e-8, 4.909e-8
-0.345, 3.805e-8, 4.925e-8
-0.346, 3.743e-8, 4.939e-8
-0.347, 3.866e-8, 4.955e-8
-0.348, 3.897e-8, 4.971e-8
-0.349, 3.743e-8, 4.986e-8
-0.350, 3.682e-8, 5.000e-8
-0.351, 3.805e-8, 5.015e-8
-0.352, 3.835e-8, 5.031e-8
-0.353, 3.743e-8, 5.046e-8
-0.354, 3.651e-8, 5.060e-8
-0.355, 3.712e-8, 5.075e-8
-0.356, 3.835e-8, 5.091e-8
-0.357, 3.712e-8, 5.105e-8
-0.358, 3.651e-8, 5.120e-8
-0.359, 3.682e-8, 5.135e-8
-0.360, 3.743e-8, 5.150e-8
-0.361, 3.743e-8, 5.165e-8
-0.362, 3.589e-8, 5.179e-8
-0.363, 3.620e-8, 5.194e-8
-0.364, 3.743e-8, 5.209e-8
-0.365, 3.682e-8, 5.223e-8
-0.366, 3.589e-8, 5.238e-8
-0.367, 3.589e-8, 5.252e-8
-0.368, 3.682e-8, 5.267e-8
-0.369, 3.712e-8, 5.282e-8
-0.370, 3.589e-8, 5.296e-8
-0.371, 3.528e-8, 5.310e-8
-0.372, 3.682e-8, 5.325e-8
-0.373, 3.651e-8, 5.339e-8
-0.374, 3.589e-8, 5.354e-8
-0.375, 3.528e-8, 5.368e-8
-0.376, 3.589e-8, 5.382e-8
-0.377, 3.682e-8, 5.397e-8
-0.378, 3.558e-8, 5.411e-8
-0.379, 3.466e-8, 5.425e-8
-0.380, 3.589e-8, 5.439e-8
-0.381, 3.620e-8, 5.454e-8
-0.382, 3.589e-8, 5.468e-8
-0.383, 3.497e-8, 5.482e-8
-0.384, 3.528e-8, 5.496e-8
-0.385, 3.651e-8, 5.511e-8
-0.386, 3.589e-8, 5.525e-8
-0.387, 3.466e-8, 5.539e-8
-0.388, 3.528e-8, 5.553e-8
-0.389, 3.589e-8, 5.568e-8
-0.390, 3.620e-8, 5.582e-8
-0.391, 3.497e-8, 5.596e-8
-0.392, 3.466e-8, 5.610e-8
-0.393, 3.620e-8, 5.624e-8
-0.394, 3.589e-8, 5.639e-8
-0.395, 3.466e-8, 5.653e-8
-0.396, 3.466e-8, 5.666e-8
-0.397, 3.558e-8, 5.681e-8
-0.398, 3.620e-8, 5.695e-8
-0.399, 3.497e-8, 5.709e-8
-0.400, 9.418e-9, 5.713e-8
-0.399, -1.521e-8, 5.707e-8
-0.398, -1.552e-8, 5.701e-8
-0.397, -1.706e-8, 5.694e-8
-0.396, -1.829e-8, 5.686e-8
-0.395, -1.767e-8, 5.679e-8
-0.394, -1.706e-8, 5.673e-8
-0.393, -1.829e-8, 5.665e-8
-0.392, -1.921e-8, 5.658e-8
-0.391, -1.890e-8, 5.650e-8
-0.390, -1.829e-8, 5.643e-8
-0.389, -1.890e-8, 5.635e-8
-0.388, -2.044e-8, 5.627e-8
-0.387, -2.013e-8, 5.619e-8
-0.386, -1.921e-8, 5.611e-8
-0.385, -1.952e-8, 5.603e-8
-0.384, -2.075e-8, 5.595e-8
-0.383, -2.106e-8, 5.587e-8
-0.382, -1.983e-8, 5.579e-8
-0.381, -1.983e-8, 5.571e-8
-0.380, -2.137e-8, 5.562e-8
-0.379, -2.167e-8, 5.554e-8
-0.378, -2.044e-8, 5.545e-8
-0.377, -2.075e-8, 5.537e-8
-0.376, -2.137e-8, 5.529e-8
-0.375, -2.229e-8, 5.520e-8
-0.374, -2.137e-8, 5.511e-8
-0.373, -2.044e-8, 5.503e-8
-0.372, -2.198e-8, 5.494e-8
-0.371, -2.260e-8, 5.485e-8
-0.370, -2.198e-8, 5.476e-8
-0.369, -2.137e-8, 5.468e-8
-0.368, -2.167e-8, 5.459e-8
-0.367, -2.321e-8, 5.450e-8
-0.366, -2.260e-8, 5.441e-8
-0.365, -2.167e-8, 5.432e-8
-0.364, -2.260e-8, 5.423e-8
-0.363, -2.321e-8, 5.414e-8
-0.362, -2.321e-8, 5.405e-8
-0.361, -2.229e-8, 5.396e-8
-0.360, -2.229e-8, 5.387e-8
-0.359, -2.352e-8, 5.377e-8
-0.358, -2.383e-8, 5.368e-8
-0.357, -2.260e-8, 5.359e-8
-0.356, -2.290e-8, 5.350e-8
-0.355, -2.383e-8, 5.340e-8
-0.354, -2.414e-8, 5.330e-8
-0.353, -2.352e-8, 5.321e-8
-0.352, -2.290e-8, 5.312e-8
-0.351, -2.414e-8, 5.302e-8
-0.350, -2.506e-8, 5.292e-8
-0.349, -2.383e-8, 5.283e-8
-0.348, -2.383e-8, 5.273e-8
-0.347, -2.444e-8, 5.263e-8
-0.346, -2.506e-8, 5.253e-8
-0.345, -2.475e-8, 5.243e-8
-0.344, -2.383e-8, 5.234e-8
-0.343, -2.475e-8, 5.224e-8
-0.342, -2.568e-8, 5.214e-8
-0.341, -2.506e-8, 5.204e-8
-0.340, -2.475e-8, 5.194e-8
-0.339, -2.506e-8, 5.184e-8
-0.338, -2.598e-8, 5.173e-8
-0.337, -2.629e-8, 5.163e-8
-0.336, -2.475e-8, 5.153e-8
-0.335, -2.568e-8, 5.143e-8
-0.334, -2.691e-8, 5.132e-8
-0.333, -2.691e-8, 5.121e-8
-0.332, -2.598e-8, 5.111e-8
-0.331, -2.598e-8, 5.100e-8
-0.330, -2.721e-8, 5.089e-8
-0.329, -2.814e-8, 5.078e-8
-0.328, -2.660e-8, 5.068e-8
-0.327, -2.691e-8, 5.057e-8
-0.326, -2.814e-8, 5.046e-8
-0.325, -2.875e-8, 5.034e-8
-0.324, -2.814e-8, 5.023e-8
-0.323, -2.752e-8, 5.012e-8
-0.322, -2.875e-8, 5.000e-8
-0.321, -3.029e-8, 4.988e-8
-0.320, -2.906e-8, 4.976e-8
-0.319, -2.906e-8, 4.965e-8
-0.318, -2.999e-8, 4.953e-8
-0.317, -3.091e-8, 4.941e-8
-0.316, -3.122e-8, 4.928e-8
-0.315, -3.029e-8, 4.916e-8
-0.314, -3.091e-8, 4.904e-8
-0.313, -3.276e-8, 4.890e-8
-0.312, -3.245e-8, 4.877e-8
-0.311, -3.214e-8, 4.865e-8
-0.310, -3.276e-8, 4.852e-8
-0.309, -3.429e-8, 4.838e-8
-0.308, -3.491e-8, 4.824e-8
-0.307, -3.429e-8, 4.810e-8
-0.306, -3.460e-8, 4.796e-8
-0.305, -3.645e-8, 4.782e-8
-0.304, -3.676e-8, 4.767e-8
-0.303, -3.676e-8, 4.752e-8
-0.302, -3.676e-8, 4.738e-8
-0.301, -3.830e-8, 4.722e-8
-0.300, -3.984e-8, 4.706e-8
-0.299, -3.922e-8, 4.691e-8
-0.298, -3.953e-8, 4.675e-8
-0.297, -4.138e-8, 4.658e-8
-0.296, -4.261e-8, 4.641e-8
-0.295, -4.322e-8, 4.624e-8
-0.294, -4.291e-8, 4.607e-8
-0.293, -4.415e-8, 4.589e-8
-0.292, -4.661e-8, 4.570e-8
-0.291, -4.661e-8, 4.552e-8
-0.290, -4.661e-8, 4.533e-8
-0.289, -4.846e-8, 4.514e-8
-0.288, -5.030e-8, 4.494e-8
-0.287, -5.123e-8, 4.473e-8
-0.286, -5.153e-8, 4.453e-8
-0.285, -5.215e-8, 4.432e-8
-0.284, -5.492e-8, 4.410e-8
-0.283, -5.584e-8, 4.387e-8
-0.282, -5.615e-8, 4.365e-8
-0.281, -5.769e-8, 4.342e-8
-0.280, -5.923e-8, 4.318e-8
-0.279, -6.169e-8, 4.294e-8
-0.278, -6.138e-8, 4.269e-8
-0.277, -6.231e-8, 4.244e-8
-0.276, -6.508e-8, 4.218e-8
-0.275, -6.662e-8, 4.191e-8
-0.274, -6.693e-8, 4.165e-8
-0.273, -6.816e-8, 4.137e-8
-0.272, -6.970e-8, 4.109e-8
-0.271, -7.247e-8, 4.080e-8
-0.270, -7.308e-8, 4.051e-8
-0.269, -7.339e-8, 4.022e-8
-0.268, -7.616e-8, 3.991e-8
-0.267, -7.770e-8, 3.960e-8
-0.266, -7.862e-8, 3.929e-8
-0.265, -7.955e-8, 3.897e-8
-0.264, -8.047e-8, 3.865e-8
-0.263, -8.355e-8, 3.831e-8
-0.262, -8.416e-8, 3.798e-8
-0.261, -8.386e-8, 3.764e-8
-0.260, -8.601e-8, 3.730e-8
-0.259, -8.755e-8, 3.695e-8
-0.258, -8.909e-8, 3.659e-8
-0.257, -8.909e-8, 3.624e-8
-0.256, -9.001e-8, 3.588e-8
-0.255, -9.186e-8, 3.551e-8
-0.254, -9.309e-8, 3.514e-8
-0.253, -9.217e-8, 3.477e-8
-0.252, -9.340e-8, 3.439e-8
-0.251, -9.432e-8, 3.402e-8
-0.250, -9.555e-8, 3.363e-8
-0.249, -9.586e-8, 3.325e-8
-0.248, -9.432e-8, 3.287e-8
-0.247, -9.648e-8, 3.249e-8
-0.246, -9.679e-8, 3.210e-8
-0.245, -9.648e-8, 3.171e-8
-0.244, -9.617e-8, 3.133e-8
-0.243, -9.617e-8, 3.094e-8
-0.242, -9.709e-8, 3.056e-8
-0.241, -9.709e-8, 3.017e-8
-0.240, -9.494e-8, 2.979e-8
-0.239, -9.555e-8, 2.941e-8
-0.238, -9.586e-8, 2.902e-8
-0.237, -9.494e-8, 2.864e-8
-0.236, -9.371e-8, 2.827e-8
-0.235, -9.278e-8, 2.790e-8
-0.234, -9.309e-8, 2.752e-8
-0.233, -9.278e-8, 2.715e-8
-0.232, -9.001e-8, 2.679e-8
-0.231, -9.001e-8, 2.643e-8
-0.230, -8.971e-8, 2.607e-8
-0.229, -8.847e-8, 2.572e-8
-0.228, -8.693e-8, 2.537e-8
-0.227, -8.478e-8, 2.503e-8
-0.226, -8.509e-8, 2.469e-8
-0.225, -8.478e-8, 2.435e-8
-0.224, -8.201e-8, 2.403e-8
-0.223, -8.078e-8, 2.370e-8
-0.222, -7.985e-8, 2.338e-8
-0.221, -7.924e-8, 2.307e-8
-0.220, -7.801e-8, 2.275e-8
-0.219, -7.524e-8, 2.245e-8
-0.218, -7.493e-8, 2.215e-8
-0.217, -7.462e-8, 2.186e-8
-0.216, -7.247e-8, 2.157e-8
-0.215, -7.062e-8, 2.128e-8
-0.214, -6.970e-8, 2.100e-8
-0.213, -6.908e-8, 2.073e-8
-0.212, -6.846e-8, 2.045e-8
-0.211, -6.539e-8, 2.019e-8
-0.210, -6.477e-8, 1.993e-8
-0.209, -6.477e-8, 1.967e-8
-0.208, -6.354e-8, 1.942e-8
-0.207, -6.138e-8, 1.917e-8
-0.206, -6.015e-8, 1.893e-8
-0.205, -6.077e-8, 1.869e-8
-0.204, -5.985e-8, 1.845e-8
-0.203, -5.738e-8, 1.822e-8
-0.202, -5.615e-8, 1.800e-8
-0.201, -5.646e-8, 1.777e-8
-0.200, -5.554e-8, 1.755e-8
-0.199, -5.400e-8, 1.733e-8
-0.198, -5.277e-8, 1.712e-8
-0.197, -5.246e-8, 1.691e-8
-0.196, -5.277e-8, 1.670e-8
-0.195, -5.092e-8, 1.650e-8
-0.194, -4.938e-8, 1.630e-8
-0.193, -4.969e-8, 1.610e-8
-0.192, -4.969e-8, 1.590e-8
-0.191, -4.876e-8, 1.571e-8
-0.190, -4.692e-8, 1.552e-8
-0.189, -4.661e-8, 1.533e-8
-0.188, -4.722e-8, 1.514e-8
-0.187, -4.599e-8, 1.496e-8
-0.186, -4.476e-8, 1.478e-8
-0.185, -4.445e-8, 1.460e-8
-0.184, -4.445e-8, 1.443e-8
-0.183, -4.445e-8, 1.425e-8
-0.182, -4.291e-8, 1.408e-8
-0.181, -4.199e-8, 1.391e-8
-0.180, -4.291e-8, 1.374e-8
-0.179, -4.261e-8, 1.357e-8
-0.178, -4.107e-8, 1.340e-8
-0.177, -4.076e-8, 1.324e-8
-0.176, -4.076e-8, 1.308e-8
-0.175, -4.138e-8, 1.291e-8
-0.174, -3.984e-8, 1.275e-8
-0.173, -3.891e-8, 1.260e-8
-0.172, -3.984e-8, 1.244e-8
-0.171, -3.984e-8, 1.228e-8
-0.170, -3.860e-8, 1.212e-8
-0.169, -3.799e-8, 1.197e-8
-0.168, -3.799e-8, 1.182e-8
-0.167, -3.891e-8, 1.166e-8
-0.166, -3.830e-8, 1.151e-8
-0.165, -3.676e-8, 1.136e-8
-0.164, -3.737e-8, 1.121e-8
-0.163, -3.768e-8, 1.106e-8
-0.162, -3.737e-8, 1.091e-8
-0.161, -3.645e-8, 1.077e-8
-0.160, -3.614e-8, 1.062e-8
-0.159, -3.707e-8, 1.047e-8
-0.158, -3.707e-8, 1.033e-8
-0.157, -3.553e-8, 1.018e-8
-0.156, -3.553e-8, 1.004e-8
-0.155, -3.614e-8, 9.898e-9
-0.154, -3.676e-8, 9.751e-9
-0.153, -3.553e-8, 9.609e-9
-0.152, -3.460e-8, 9.470e-9
-0.151, -3.583e-8, 9.327e-9
-0.150, -3.614e-8, 9.182e-9
-0.149, -3.491e-8, 9.043e-9
-0.148, -3.429e-8, 8.905e-9
-0.147, -3.491e-8, 8.766e-9
-0.146, -3.583e-8, 8.622e-9
-0.145, -3.522e-8, 8.482e-9
-0.144, -3.399e-8, 8.346e-9
-0.143, -3.460e-8, 8.207e-9
-0.142, -3.553e-8, 8.065e-9
-0.141, -3.460e-8, 7.927e-9
-0.140, -3.399e-8, 7.791e-9
-0.139, -3.399e-8, 7.655e-9
-0.138, -3.491e-8, 7.515e-9
-0.137, -3.491e-8, 7.375e-9
-0.136, -3.337e-8, 7.242e-9
-0.135, -3.399e-8, 7.106e-9
-0.134, -3.491e-8, 6.966e-9
-0.133, -3.460e-8, 6.828e-9
-0.132, -3.368e-8, 6.693e-9
-0.131, -3.337e-8, 6.560e-9
-0.130, -3.429e-8, 6.423e-9
-0.129, -3.491e-8, 6.283e-9
-0.128, -3.337e-8, 6.149e-9
-0.127, -3.337e-8, 6.016e-9
-0.126, -3.429e-8, 5.879e-9
-0.125, -3.460e-8, 5.740e-9
-0.124, -3.368e-8, 5.606e-9
-0.123, -3.276e-8, 5.475e-9
-0.122, -3.368e-8, 5.340e-9
-0.121, -3.460e-8, 5.202e-9
-0.120, -3.337e-8, 5.068e-9
-0.119, -3.276e-8, 4.937e-9
-0.118, -3.337e-8, 4.804e-9
-0.117, -3.399e-8, 4.668e-9
-0.116, -3.368e-8, 4.533e-9
-0.115, -3.245e-8, 4.403e-9
-0.114, -3.306e-8, 4.271e-9
-0.113, -3.429e-8, 4.134e-9
-0.112, -3.368e-8, 3.999e-9
-0.111, -3.276e-8, 3.868e-9
-0.110, -3.276e-8, 3.737e-9
-0.109, -3.368e-8, 3.602e-9
-0.108, -3.399e-8, 3.466e-9
-0.107, -3.245e-8, 3.336e-9
-0.106, -3.245e-8, 3.207e-9
-0.105, -3.368e-8, 3.072e-9
-0.104, -3.337e-8, 2.938e-9
-0.103, -3.276e-8, 2.807e-9
-0.102, -3.245e-8, 2.678e-9
-0.101, -3.306e-8, 2.545e-9
