# Supplementary material for: Data-Driven Electrochemistry Reveals the Impact of Hydrophobicity on Aptamer Cross-Reactivity
Source: ACS Meas Sci Au. 2026 May 20;6(3):752–64. doi: 10.1021/acsmeasuresciau.6c00040 (PMC13281204; doi:10.1021/acsmeasuresciau.6c00040)
Supplement: Supplementary file 1 [file tg6c00040_si_001.zip › data/interferent study/logP validation/Trials_1_2_3/CV_250_mVs_progesterone1_2.txt]

Nov. 4, 2025   15:10:39
Cyclic Voltammetry
File: c:\users\minteerlab\desktop\hardpotato\110425\cv_250_mvs_progesterone1_2.bin
Data Source:  Experiment
Instrument Model:  CHI660E
Ref. Electrode: 
Header: CV
Note: 

Init E (V) = -0.1
High E (V) = -0.1
Low E (V) = -0.4
Final E (V) = -0.1
Init P/N = N
Scan Rate (V/s) = 0.25
Segment = 3
Sample Interval (V) = 0.001
Quiet Time (sec) = 2
Sensitivity (A/V) = 1e-6

Potential/V, Current/A, Charge/C

-0.100, 1.188e-8, 4.752e-11
-0.101, 2.604e-8, 1.517e-10
-0.102, 2.727e-8, 2.608e-10
-0.103, 2.635e-8, 3.662e-10
-0.104, 2.573e-8, 4.691e-10
-0.105, 2.727e-8, 5.782e-10
-0.106, 2.758e-8, 6.885e-10
-0.107, 2.666e-8, 7.951e-10
-0.108, 2.635e-8, 9.005e-10
-0.109, 2.727e-8, 1.010e-9
-0.110, 2.789e-8, 1.121e-9
-0.111, 2.758e-8, 1.231e-9
-0.112, 2.635e-8, 1.337e-9
-0.113, 2.727e-8, 1.446e-9
-0.114, 2.820e-8, 1.559e-9
-0.115, 2.758e-8, 1.669e-9
-0.116, 2.696e-8, 1.777e-9
-0.117, 2.696e-8, 1.885e-9
-0.118, 2.850e-8, 1.999e-9
-0.119, 2.789e-8, 2.110e-9
-0.120, 2.666e-8, 2.217e-9
-0.121, 2.727e-8, 2.326e-9
-0.122, 2.820e-8, 2.439e-9
-0.123, 2.820e-8, 2.552e-9
-0.124, 2.758e-8, 2.662e-9
-0.125, 2.696e-8, 2.770e-9
-0.126, 2.850e-8, 2.884e-9
-0.127, 2.881e-8, 2.999e-9
-0.128, 2.758e-8, 3.109e-9
-0.129, 2.727e-8, 3.218e-9
-0.130, 2.820e-8, 3.331e-9
-0.131, 2.850e-8, 3.445e-9
-0.132, 2.820e-8, 3.558e-9
-0.133, 2.696e-8, 3.666e-9
-0.134, 2.820e-8, 3.779e-9
-0.135, 2.912e-8, 3.895e-9
-0.136, 2.789e-8, 4.007e-9
-0.137, 2.758e-8, 4.117e-9
-0.138, 2.820e-8, 4.230e-9
-0.139, 2.881e-8, 4.345e-9
-0.140, 2.881e-8, 4.460e-9
-0.141, 2.727e-8, 4.569e-9
-0.142, 2.789e-8, 4.681e-9
-0.143, 2.912e-8, 4.797e-9
-0.144, 2.881e-8, 4.913e-9
-0.145, 2.789e-8, 5.024e-9
-0.146, 2.789e-8, 5.136e-9
-0.147, 2.881e-8, 5.251e-9
-0.148, 2.912e-8, 5.368e-9
-0.149, 2.789e-8, 5.479e-9
-0.150, 2.789e-8, 5.591e-9
-0.151, 2.912e-8, 5.707e-9
-0.152, 2.912e-8, 5.824e-9
-0.153, 2.850e-8, 5.938e-9
-0.154, 2.789e-8, 6.049e-9
-0.155, 2.912e-8, 6.166e-9
-0.156, 2.974e-8, 6.285e-9
-0.157, 2.850e-8, 6.399e-9
-0.158, 2.820e-8, 6.511e-9
-0.159, 2.912e-8, 6.628e-9
-0.160, 2.974e-8, 6.747e-9
-0.161, 2.943e-8, 6.865e-9
-0.162, 2.850e-8, 6.979e-9
-0.163, 2.881e-8, 7.094e-9
-0.164, 3.035e-8, 7.215e-9
-0.165, 2.943e-8, 7.333e-9
-0.166, 2.881e-8, 7.448e-9
-0.167, 2.943e-8, 7.566e-9
-0.168, 3.035e-8, 7.687e-9
-0.169, 3.035e-8, 7.809e-9
-0.170, 2.943e-8, 7.926e-9
-0.171, 2.943e-8, 8.044e-9
-0.172, 3.097e-8, 8.168e-9
-0.173, 3.097e-8, 8.292e-9
-0.174, 3.004e-8, 8.412e-9
-0.175, 3.004e-8, 8.532e-9
-0.176, 3.127e-8, 8.657e-9
-0.177, 3.189e-8, 8.785e-9
-0.178, 3.097e-8, 8.909e-9
-0.179, 3.066e-8, 9.031e-9
-0.180, 3.220e-8, 9.160e-9
-0.181, 3.251e-8, 9.290e-9
-0.182, 3.220e-8, 9.419e-9
-0.183, 3.158e-8, 9.545e-9
-0.184, 3.251e-8, 9.675e-9
-0.185, 3.404e-8, 9.811e-9
-0.186, 3.343e-8, 9.945e-9
-0.187, 3.251e-8, 1.008e-8
-0.188, 3.404e-8, 1.021e-8
-0.189, 3.497e-8, 1.035e-8
-0.190, 3.497e-8, 1.049e-8
-0.191, 3.435e-8, 1.063e-8
-0.192, 3.497e-8, 1.077e-8
-0.193, 3.682e-8, 1.092e-8
-0.194, 3.651e-8, 1.106e-8
-0.195, 3.589e-8, 1.121e-8
-0.196, 3.682e-8, 1.135e-8
-0.197, 3.835e-8, 1.151e-8
-0.198, 3.897e-8, 1.166e-8
-0.199, 3.835e-8, 1.182e-8
-0.200, 3.835e-8, 1.197e-8
-0.201, 4.082e-8, 1.213e-8
-0.202, 4.112e-8, 1.230e-8
-0.203, 4.082e-8, 1.246e-8
-0.204, 4.112e-8, 1.262e-8
-0.205, 4.328e-8, 1.280e-8
-0.206, 4.451e-8, 1.298e-8
-0.207, 4.420e-8, 1.315e-8
-0.208, 4.390e-8, 1.333e-8
-0.209, 4.605e-8, 1.351e-8
-0.210, 4.759e-8, 1.370e-8
-0.211, 4.759e-8, 1.389e-8
-0.212, 4.790e-8, 1.408e-8
-0.213, 4.913e-8, 1.428e-8
-0.214, 5.128e-8, 1.449e-8
-0.215, 5.190e-8, 1.469e-8
-0.216, 5.159e-8, 1.490e-8
-0.217, 5.344e-8, 1.511e-8
-0.218, 5.529e-8, 1.533e-8
-0.219, 5.590e-8, 1.556e-8
-0.220, 5.652e-8, 1.578e-8
-0.221, 5.682e-8, 1.601e-8
-0.222, 5.990e-8, 1.625e-8
-0.223, 6.083e-8, 1.649e-8
-0.224, 6.083e-8, 1.674e-8
-0.225, 6.206e-8, 1.699e-8
-0.226, 6.421e-8, 1.724e-8
-0.227, 6.544e-8, 1.750e-8
-0.228, 6.637e-8, 1.777e-8
-0.229, 6.606e-8, 1.803e-8
-0.230, 6.914e-8, 1.831e-8
-0.231, 7.037e-8, 1.859e-8
-0.232, 7.037e-8, 1.887e-8
-0.233, 7.160e-8, 1.916e-8
-0.234, 7.283e-8, 1.945e-8
-0.235, 7.468e-8, 1.975e-8
-0.236, 7.560e-8, 2.005e-8
-0.237, 7.468e-8, 2.035e-8
-0.238, 7.683e-8, 2.066e-8
-0.239, 7.868e-8, 2.097e-8
-0.240, 7.868e-8, 2.129e-8
-0.241, 7.899e-8, 2.160e-8
-0.242, 7.930e-8, 2.192e-8
-0.243, 8.145e-8, 2.225e-8
-0.244, 8.207e-8, 2.258e-8
-0.245, 8.084e-8, 2.290e-8
-0.246, 8.176e-8, 2.323e-8
-0.247, 8.361e-8, 2.356e-8
-0.248, 8.299e-8, 2.389e-8
-0.249, 8.330e-8, 2.423e-8
-0.250, 8.268e-8, 2.456e-8
-0.251, 8.391e-8, 2.489e-8
-0.252, 8.453e-8, 2.523e-8
-0.253, 8.299e-8, 2.556e-8
-0.254, 8.268e-8, 2.589e-8
-0.255, 8.422e-8, 2.623e-8
-0.256, 8.391e-8, 2.657e-8
-0.257, 8.330e-8, 2.690e-8
-0.258, 8.176e-8, 2.723e-8
-0.259, 8.207e-8, 2.755e-8
-0.260, 8.299e-8, 2.789e-8
-0.261, 8.084e-8, 2.821e-8
-0.262, 8.022e-8, 2.853e-8
-0.263, 8.022e-8, 2.885e-8
-0.264, 8.022e-8, 2.917e-8
-0.265, 7.960e-8, 2.949e-8
-0.266, 7.745e-8, 2.980e-8
-0.267, 7.683e-8, 3.011e-8
-0.268, 7.776e-8, 3.042e-8
-0.269, 7.622e-8, 3.072e-8
-0.270, 7.468e-8, 3.102e-8
-0.271, 7.376e-8, 3.132e-8
-0.272, 7.376e-8, 3.161e-8
-0.273, 7.345e-8, 3.191e-8
-0.274, 7.129e-8, 3.219e-8
-0.275, 7.006e-8, 3.247e-8
-0.276, 7.068e-8, 3.275e-8
-0.277, 6.914e-8, 3.303e-8
-0.278, 6.791e-8, 3.330e-8
-0.279, 6.637e-8, 3.357e-8
-0.280, 6.637e-8, 3.383e-8
-0.281, 6.668e-8, 3.410e-8
-0.282, 6.452e-8, 3.436e-8
-0.283, 6.267e-8, 3.461e-8
-0.284, 6.298e-8, 3.486e-8
-0.285, 6.237e-8, 3.511e-8
-0.286, 6.113e-8, 3.535e-8
-0.287, 5.929e-8, 3.559e-8
-0.288, 5.898e-8, 3.583e-8
-0.289, 5.960e-8, 3.607e-8
-0.290, 5.775e-8, 3.630e-8
-0.291, 5.621e-8, 3.652e-8
-0.292, 5.590e-8, 3.675e-8
-0.293, 5.590e-8, 3.697e-8
-0.294, 5.529e-8, 3.719e-8
-0.295, 5.344e-8, 3.740e-8
-0.296, 5.251e-8, 3.761e-8
-0.297, 5.344e-8, 3.783e-8
-0.298, 5.251e-8, 3.804e-8
-0.299, 5.067e-8, 3.824e-8
-0.300, 5.005e-8, 3.844e-8
-0.301, 5.036e-8, 3.864e-8
-0.302, 5.036e-8, 3.884e-8
-0.303, 4.882e-8, 3.904e-8
-0.304, 4.728e-8, 3.923e-8
-0.305, 4.821e-8, 3.942e-8
-0.306, 4.790e-8, 3.961e-8
-0.307, 4.697e-8, 3.980e-8
-0.308, 4.574e-8, 3.998e-8
-0.309, 4.574e-8, 4.017e-8
-0.310, 4.636e-8, 4.035e-8
-0.311, 4.543e-8, 4.053e-8
-0.312, 4.359e-8, 4.071e-8
-0.313, 4.420e-8, 4.088e-8
-0.314, 4.451e-8, 4.106e-8
-0.315, 4.359e-8, 4.124e-8
-0.316, 4.266e-8, 4.141e-8
-0.317, 4.205e-8, 4.158e-8
-0.318, 4.328e-8, 4.175e-8
-0.319, 4.266e-8, 4.192e-8
-0.320, 4.112e-8, 4.208e-8
-0.321, 4.112e-8, 4.225e-8
-0.322, 4.174e-8, 4.242e-8
-0.323, 4.143e-8, 4.258e-8
-0.324, 4.051e-8, 4.274e-8
-0.325, 3.959e-8, 4.290e-8
-0.326, 4.082e-8, 4.306e-8
-0.327, 4.112e-8, 4.323e-8
-0.328, 3.959e-8, 4.339e-8
-0.329, 3.897e-8, 4.354e-8
-0.330, 3.959e-8, 4.370e-8
-0.331, 3.989e-8, 4.386e-8
-0.332, 3.928e-8, 4.402e-8
-0.333, 3.805e-8, 4.417e-8
-0.334, 3.897e-8, 4.433e-8
-0.335, 3.928e-8, 4.448e-8
-0.336, 3.835e-8, 4.464e-8
-0.337, 3.743e-8, 4.479e-8
-0.338, 3.774e-8, 4.494e-8
-0.339, 3.866e-8, 4.509e-8
-0.340, 3.835e-8, 4.525e-8
-0.341, 3.682e-8, 4.539e-8
-0.342, 3.712e-8, 4.554e-8
-0.343, 3.835e-8, 4.570e-8
-0.344, 3.774e-8, 4.585e-8
-0.345, 3.682e-8, 4.599e-8
-0.346, 3.651e-8, 4.614e-8
-0.347, 3.743e-8, 4.629e-8
-0.348, 3.774e-8, 4.644e-8
-0.349, 3.620e-8, 4.658e-8
-0.350, 3.589e-8, 4.673e-8
-0.351, 3.712e-8, 4.688e-8
-0.352, 3.712e-8, 4.703e-8
-0.353, 3.651e-8, 4.717e-8
-0.354, 3.558e-8, 4.731e-8
-0.355, 3.651e-8, 4.746e-8
-0.356, 3.712e-8, 4.761e-8
-0.357, 3.589e-8, 4.775e-8
-0.358, 3.528e-8, 4.789e-8
-0.359, 3.620e-8, 4.804e-8
-0.360, 3.651e-8, 4.818e-8
-0.361, 3.651e-8, 4.833e-8
-0.362, 3.497e-8, 4.847e-8
-0.363, 3.558e-8, 4.861e-8
-0.364, 3.682e-8, 4.876e-8
-0.365, 3.589e-8, 4.890e-8
-0.366, 3.497e-8, 4.904e-8
-0.367, 3.528e-8, 4.918e-8
-0.368, 3.620e-8, 4.933e-8
-0.369, 3.620e-8, 4.947e-8
-0.370, 3.497e-8, 4.961e-8
-0.371, 3.466e-8, 4.975e-8
-0.372, 3.620e-8, 4.990e-8
-0.373, 3.589e-8, 5.004e-8
-0.374, 3.497e-8, 5.018e-8
-0.375, 3.466e-8, 5.032e-8
-0.376, 3.528e-8, 5.046e-8
-0.377, 3.620e-8, 5.060e-8
-0.378, 3.497e-8, 5.074e-8
-0.379, 3.435e-8, 5.088e-8
-0.380, 3.558e-8, 5.102e-8
-0.381, 3.589e-8, 5.117e-8
-0.382, 3.497e-8, 5.131e-8
-0.383, 3.435e-8, 5.145e-8
-0.384, 3.497e-8, 5.158e-8
-0.385, 3.589e-8, 5.173e-8
-0.386, 3.528e-8, 5.187e-8
-0.387, 3.404e-8, 5.201e-8
-0.388, 3.497e-8, 5.215e-8
-0.389, 3.558e-8, 5.229e-8
-0.390, 3.528e-8, 5.243e-8
-0.391, 3.435e-8, 5.257e-8
-0.392, 3.435e-8, 5.270e-8
-0.393, 3.558e-8, 5.285e-8
-0.394, 3.528e-8, 5.299e-8
-0.395, 3.404e-8, 5.312e-8
-0.396, 3.435e-8, 5.326e-8
-0.397, 3.528e-8, 5.340e-8
-0.398, 3.558e-8, 5.354e-8
-0.399, 3.435e-8, 5.368e-8
-0.400, 9.110e-9, 5.372e-8
-0.399, -1.552e-8, 5.366e-8
-0.398, -1.613e-8, 5.359e-8
-0.397, -1.767e-8, 5.352e-8
-0.396, -1.890e-8, 5.345e-8
-0.395, -1.798e-8, 5.337e-8
-0.394, -1.767e-8, 5.330e-8
-0.393, -1.890e-8, 5.323e-8
-0.392, -1.983e-8, 5.315e-8
-0.391, -1.952e-8, 5.307e-8
-0.390, -1.890e-8, 5.299e-8
-0.389, -1.921e-8, 5.292e-8
-0.388, -2.075e-8, 5.283e-8
-0.387, -2.013e-8, 5.275e-8
-0.386, -1.921e-8, 5.268e-8
-0.385, -2.013e-8, 5.260e-8
-0.384, -2.137e-8, 5.251e-8
-0.383, -2.137e-8, 5.243e-8
-0.382, -2.013e-8, 5.234e-8
-0.381, -2.044e-8, 5.226e-8
-0.380, -2.167e-8, 5.218e-8
-0.379, -2.167e-8, 5.209e-8
-0.378, -2.075e-8, 5.201e-8
-0.377, -2.106e-8, 5.192e-8
-0.376, -2.167e-8, 5.184e-8
-0.375, -2.260e-8, 5.175e-8
-0.374, -2.137e-8, 5.166e-8
-0.373, -2.106e-8, 5.158e-8
-0.372, -2.229e-8, 5.149e-8
-0.371, -2.290e-8, 5.139e-8
-0.370, -2.198e-8, 5.131e-8
-0.369, -2.167e-8, 5.122e-8
-0.368, -2.229e-8, 5.113e-8
-0.367, -2.352e-8, 5.104e-8
-0.366, -2.260e-8, 5.095e-8
-0.365, -2.198e-8, 5.086e-8
-0.364, -2.290e-8, 5.077e-8
-0.363, -2.352e-8, 5.067e-8
-0.362, -2.321e-8, 5.058e-8
-0.361, -2.260e-8, 5.049e-8
-0.360, -2.260e-8, 5.040e-8
-0.359, -2.414e-8, 5.030e-8
-0.358, -2.414e-8, 5.021e-8
-0.357, -2.260e-8, 5.012e-8
-0.356, -2.321e-8, 5.002e-8
-0.355, -2.414e-8, 4.993e-8
-0.354, -2.444e-8, 4.983e-8
-0.353, -2.352e-8, 4.973e-8
-0.352, -2.321e-8, 4.964e-8
-0.351, -2.475e-8, 4.954e-8
-0.350, -2.506e-8, 4.944e-8
-0.349, -2.383e-8, 4.935e-8
-0.348, -2.383e-8, 4.925e-8
-0.347, -2.475e-8, 4.915e-8
-0.346, -2.537e-8, 4.905e-8
-0.345, -2.475e-8, 4.895e-8
-0.344, -2.383e-8, 4.886e-8
-0.343, -2.506e-8, 4.876e-8
-0.342, -2.598e-8, 4.865e-8
-0.341, -2.506e-8, 4.855e-8
-0.340, -2.475e-8, 4.845e-8
-0.339, -2.506e-8, 4.835e-8
-0.338, -2.629e-8, 4.825e-8
-0.337, -2.629e-8, 4.814e-8
-0.336, -2.475e-8, 4.804e-8
-0.335, -2.568e-8, 4.794e-8
-0.334, -2.691e-8, 4.783e-8
-0.333, -2.660e-8, 4.773e-8
-0.332, -2.598e-8, 4.762e-8
-0.331, -2.598e-8, 4.752e-8
-0.330, -2.721e-8, 4.741e-8
-0.329, -2.783e-8, 4.730e-8
-0.328, -2.629e-8, 4.719e-8
-0.327, -2.691e-8, 4.709e-8
-0.326, -2.814e-8, 4.697e-8
-0.325, -2.845e-8, 4.686e-8
-0.324, -2.783e-8, 4.675e-8
-0.323, -2.752e-8, 4.664e-8
-0.322, -2.845e-8, 4.653e-8
-0.321, -2.968e-8, 4.641e-8
-0.320, -2.875e-8, 4.629e-8
-0.319, -2.845e-8, 4.618e-8
-0.318, -2.968e-8, 4.606e-8
-0.317, -3.060e-8, 4.594e-8
-0.316, -3.029e-8, 4.582e-8
-0.315, -2.968e-8, 4.570e-8
-0.314, -3.060e-8, 4.557e-8
-0.313, -3.214e-8, 4.545e-8
-0.312, -3.152e-8, 4.532e-8
-0.311, -3.122e-8, 4.519e-8
-0.310, -3.214e-8, 4.507e-8
-0.309, -3.337e-8, 4.493e-8
-0.308, -3.399e-8, 4.480e-8
-0.307, -3.306e-8, 4.466e-8
-0.306, -3.368e-8, 4.453e-8
-0.305, -3.553e-8, 4.439e-8
-0.304, -3.553e-8, 4.425e-8
-0.303, -3.553e-8, 4.410e-8
-0.302, -3.583e-8, 4.396e-8
-0.301, -3.737e-8, 4.381e-8
-0.300, -3.860e-8, 4.366e-8
-0.299, -3.768e-8, 4.351e-8
-0.298, -3.830e-8, 4.335e-8
-0.297, -4.014e-8, 4.319e-8
-0.296, -4.107e-8, 4.303e-8
-0.295, -4.107e-8, 4.286e-8
-0.294, -4.138e-8, 4.270e-8
-0.293, -4.230e-8, 4.253e-8
-0.292, -4.476e-8, 4.235e-8
-0.291, -4.445e-8, 4.217e-8
-0.290, -4.445e-8, 4.199e-8
-0.289, -4.630e-8, 4.181e-8
-0.288, -4.784e-8, 4.162e-8
-0.287, -4.876e-8, 4.142e-8
-0.286, -4.846e-8, 4.123e-8
-0.285, -4.969e-8, 4.103e-8
-0.284, -5.215e-8, 4.082e-8
-0.283, -5.277e-8, 4.061e-8
-0.282, -5.277e-8, 4.040e-8
-0.281, -5.430e-8, 4.018e-8
-0.280, -5.584e-8, 3.996e-8
-0.279, -5.800e-8, 3.973e-8
-0.278, -5.738e-8, 3.950e-8
-0.277, -5.831e-8, 3.926e-8
-0.276, -6.108e-8, 3.902e-8
-0.275, -6.231e-8, 3.877e-8
-0.274, -6.231e-8, 3.852e-8
-0.273, -6.354e-8, 3.827e-8
-0.272, -6.539e-8, 3.801e-8
-0.271, -6.785e-8, 3.773e-8
-0.270, -6.785e-8, 3.746e-8
-0.269, -6.816e-8, 3.719e-8
-0.268, -7.062e-8, 3.691e-8
-0.267, -7.216e-8, 3.662e-8
-0.266, -7.277e-8, 3.633e-8
-0.265, -7.339e-8, 3.603e-8
-0.264, -7.431e-8, 3.574e-8
-0.263, -7.739e-8, 3.543e-8
-0.262, -7.770e-8, 3.512e-8
-0.261, -7.739e-8, 3.481e-8
-0.260, -7.955e-8, 3.449e-8
-0.259, -8.078e-8, 3.417e-8
-0.258, -8.170e-8, 3.384e-8
-0.257, -8.170e-8, 3.351e-8
-0.256, -8.263e-8, 3.318e-8
-0.255, -8.447e-8, 3.284e-8
-0.254, -8.509e-8, 3.250e-8
-0.253, -8.416e-8, 3.217e-8
-0.252, -8.540e-8, 3.182e-8
-0.251, -8.570e-8, 3.148e-8
-0.250, -8.724e-8, 3.113e-8
-0.249, -8.663e-8, 3.079e-8
-0.248, -8.601e-8, 3.044e-8
-0.247, -8.786e-8, 3.009e-8
-0.246, -8.817e-8, 2.974e-8
-0.245, -8.693e-8, 2.939e-8
-0.244, -8.693e-8, 2.904e-8
-0.243, -8.693e-8, 2.870e-8
-0.242, -8.786e-8, 2.834e-8
-0.241, -8.724e-8, 2.799e-8
-0.240, -8.509e-8, 2.765e-8
-0.239, -8.632e-8, 2.731e-8
-0.238, -8.632e-8, 2.696e-8
-0.237, -8.509e-8, 2.662e-8
-0.236, -8.386e-8, 2.629e-8
-0.235, -8.293e-8, 2.596e-8
-0.234, -8.355e-8, 2.562e-8
-0.233, -8.293e-8, 2.529e-8
-0.232, -8.047e-8, 2.497e-8
-0.231, -8.016e-8, 2.465e-8
-0.230, -8.016e-8, 2.433e-8
-0.229, -7.893e-8, 2.401e-8
-0.228, -7.708e-8, 2.370e-8
-0.227, -7.554e-8, 2.340e-8
-0.226, -7.554e-8, 2.310e-8
-0.225, -7.524e-8, 2.280e-8
-0.224, -7.247e-8, 2.251e-8
-0.223, -7.124e-8, 2.222e-8
-0.222, -7.093e-8, 2.194e-8
-0.221, -7.062e-8, 2.166e-8
-0.220, -6.908e-8, 2.138e-8
-0.219, -6.662e-8, 2.111e-8
-0.218, -6.662e-8, 2.085e-8
-0.217, -6.662e-8, 2.058e-8
-0.216, -6.416e-8, 2.032e-8
-0.215, -6.262e-8, 2.007e-8
-0.214, -6.231e-8, 1.982e-8
-0.213, -6.200e-8, 1.958e-8
-0.212, -6.077e-8, 1.933e-8
-0.211, -5.831e-8, 1.910e-8
-0.210, -5.800e-8, 1.887e-8
-0.209, -5.800e-8, 1.864e-8
-0.208, -5.677e-8, 1.841e-8
-0.207, -5.523e-8, 1.819e-8
-0.206, -5.430e-8, 1.797e-8
-0.205, -5.461e-8, 1.775e-8
-0.204, -5.400e-8, 1.754e-8
-0.203, -5.153e-8, 1.733e-8
-0.202, -5.061e-8, 1.713e-8
-0.201, -5.123e-8, 1.692e-8
-0.200, -5.030e-8, 1.672e-8
-0.199, -4.907e-8, 1.653e-8
-0.198, -4.784e-8, 1.633e-8
-0.197, -4.784e-8, 1.614e-8
-0.196, -4.815e-8, 1.595e-8
-0.195, -4.630e-8, 1.577e-8
-0.194, -4.507e-8, 1.559e-8
-0.193, -4.538e-8, 1.540e-8
-0.192, -4.538e-8, 1.522e-8
-0.191, -4.445e-8, 1.504e-8
-0.190, -4.322e-8, 1.487e-8
-0.189, -4.291e-8, 1.470e-8
-0.188, -4.384e-8, 1.452e-8
-0.187, -4.261e-8, 1.435e-8
-0.186, -4.107e-8, 1.419e-8
-0.185, -4.138e-8, 1.402e-8
-0.184, -4.138e-8, 1.386e-8
-0.183, -4.138e-8, 1.369e-8
-0.182, -3.984e-8, 1.353e-8
-0.181, -3.922e-8, 1.338e-8
-0.180, -4.045e-8, 1.322e-8
-0.179, -4.014e-8, 1.305e-8
-0.178, -3.830e-8, 1.290e-8
-0.177, -3.830e-8, 1.275e-8
-0.176, -3.860e-8, 1.259e-8
-0.175, -3.891e-8, 1.244e-8
-0.174, -3.768e-8, 1.229e-8
-0.173, -3.676e-8, 1.214e-8
-0.172, -3.768e-8, 1.199e-8
-0.171, -3.799e-8, 1.184e-8
-0.170, -3.676e-8, 1.169e-8
-0.169, -3.614e-8, 1.155e-8
-0.168, -3.645e-8, 1.140e-8
-0.167, -3.737e-8, 1.125e-8
-0.166, -3.645e-8, 1.110e-8
-0.165, -3.491e-8, 1.097e-8
-0.164, -3.583e-8, 1.082e-8
-0.163, -3.614e-8, 1.068e-8
-0.162, -3.583e-8, 1.053e-8
-0.161, -3.491e-8, 1.039e-8
-0.160, -3.491e-8, 1.025e-8
-0.159, -3.583e-8, 1.011e-8
-0.158, -3.553e-8, 9.969e-9
-0.157, -3.399e-8, 9.833e-9
-0.156, -3.429e-8, 9.696e-9
-0.155, -3.491e-8, 9.557e-9
-0.154, -3.522e-8, 9.416e-9
-0.153, -3.429e-8, 9.279e-9
-0.152, -3.337e-8, 9.145e-9
-0.151, -3.460e-8, 9.007e-9
-0.150, -3.522e-8, 8.866e-9
-0.149, -3.368e-8, 8.731e-9
-0.148, -3.337e-8, 8.598e-9
-0.147, -3.399e-8, 8.462e-9
-0.146, -3.460e-8, 8.323e-9
-0.145, -3.368e-8, 8.188e-9
-0.144, -3.276e-8, 8.057e-9
-0.143, -3.368e-8, 7.923e-9
-0.142, -3.460e-8, 7.784e-9
-0.141, -3.368e-8, 7.650e-9
-0.140, -3.306e-8, 7.517e-9
-0.139, -3.306e-8, 7.385e-9
-0.138, -3.399e-8, 7.249e-9
-0.137, -3.399e-8, 7.113e-9
-0.136, -3.245e-8, 6.983e-9
-0.135, -3.306e-8, 6.851e-9
-0.134, -3.399e-8, 6.715e-9
-0.133, -3.368e-8, 6.581e-9
-0.132, -3.276e-8, 6.449e-9
-0.131, -3.245e-8, 6.320e-9
-0.130, -3.337e-8, 6.186e-9
-0.129, -3.399e-8, 6.050e-9
-0.128, -3.245e-8, 5.920e-9
-0.127, -3.245e-8, 5.791e-9
-0.126, -3.337e-8, 5.657e-9
-0.125, -3.337e-8, 5.524e-9
-0.124, -3.276e-8, 5.393e-9
-0.123, -3.183e-8, 5.265e-9
-0.122, -3.306e-8, 5.133e-9
-0.121, -3.368e-8, 4.998e-9
-0.120, -3.245e-8, 4.869e-9
-0.119, -3.183e-8, 4.741e-9
-0.118, -3.276e-8, 4.610e-9
-0.117, -3.337e-8, 4.477e-9
-0.116, -3.276e-8, 4.346e-9
-0.115, -3.183e-8, 4.218e-9
-0.114, -3.214e-8, 4.090e-9
-0.113, -3.337e-8, 3.956e-9
-0.112, -3.276e-8, 3.825e-9
-0.111, -3.183e-8, 3.698e-9
-0.110, -3.214e-8, 3.569e-9
-0.109, -3.306e-8, 3.437e-9
-0.108, -3.306e-8, 3.305e-9
-0.107, -3.152e-8, 3.179e-9
-0.106, -3.152e-8, 3.053e-9
-0.105, -3.276e-8, 2.922e-9
-0.104, -3.276e-8, 2.791e-9
-0.103, -3.183e-8, 2.663e-9
-0.102, -3.152e-8, 2.537e-9
-0.101, -3.245e-8, 2.407e-9
