# Supplementary material for: Data-Driven Electrochemistry Reveals the Impact of Hydrophobicity on Aptamer Cross-Reactivity
Source: ACS Meas Sci Au. 2026 May 20;6(3):752–64. doi: 10.1021/acsmeasuresciau.6c00040 (PMC13281204; doi:10.1021/acsmeasuresciau.6c00040)
Supplement: Supplementary file 1 [file tg6c00040_si_001.zip › data/interferent study/logP validation/Trials_1_2_3/CV_50_mVs_progesterone1_0.txt]

Nov. 4, 2025   10:39:01
Cyclic Voltammetry
File: c:\users\minteerlab\desktop\hardpotato\110425\cv_50_mvs_progesterone1_0.bin
Data Source:  Experiment
Instrument Model:  CHI660E
Ref. Electrode: 
Header: CV
Note: 

Init E (V) = -0.1
High E (V) = -0.1
Low E (V) = -0.4
Final E (V) = -0.1
Init P/N = N
Scan Rate (V/s) = 0.05
Segment = 3
Sample Interval (V) = 0.001
Quiet Time (sec) = 2
Sensitivity (A/V) = 1e-6

Potential/V, Current/A, Charge/C

-0.100, 4.531e-10, 9.063e-12
-0.101, 4.389e-9, 9.683e-11
-0.102, 5.063e-9, 1.981e-10
-0.103, 5.186e-9, 3.018e-10
-0.104, 5.247e-9, 4.068e-10
-0.105, 5.313e-9, 5.130e-10
-0.106, 5.313e-9, 6.193e-10
-0.107, 5.376e-9, 7.268e-10
-0.108, 5.440e-9, 8.356e-10
-0.109, 5.465e-9, 9.449e-10
-0.110, 5.520e-9, 1.055e-9
-0.111, 5.503e-9, 1.165e-9
-0.112, 5.536e-9, 1.276e-9
-0.113, 5.591e-9, 1.388e-9
-0.114, 5.590e-9, 1.500e-9
-0.115, 5.646e-9, 1.613e-9
-0.116, 5.647e-9, 1.726e-9
-0.117, 5.659e-9, 1.839e-9
-0.118, 5.717e-9, 1.953e-9
-0.119, 5.734e-9, 2.068e-9
-0.120, 5.736e-9, 2.183e-9
-0.121, 5.775e-9, 2.298e-9
-0.122, 5.766e-9, 2.413e-9
-0.123, 5.812e-9, 2.530e-9
-0.124, 5.857e-9, 2.647e-9
-0.125, 5.837e-9, 2.763e-9
-0.126, 5.853e-9, 2.881e-9
-0.127, 5.856e-9, 2.998e-9
-0.128, 5.934e-9, 3.116e-9
-0.129, 5.975e-9, 3.236e-9
-0.130, 5.938e-9, 3.355e-9
-0.131, 5.946e-9, 3.474e-9
-0.132, 5.986e-9, 3.593e-9
-0.133, 5.974e-9, 3.713e-9
-0.134, 6.030e-9, 3.833e-9
-0.135, 6.033e-9, 3.954e-9
-0.136, 6.005e-9, 4.074e-9
-0.137, 6.054e-9, 4.195e-9
-0.138, 6.043e-9, 4.316e-9
-0.139, 6.105e-9, 4.438e-9
-0.140, 6.105e-9, 4.560e-9
-0.141, 6.096e-9, 4.682e-9
-0.142, 6.144e-9, 4.805e-9
-0.143, 6.152e-9, 4.928e-9
-0.144, 6.183e-9, 5.052e-9
-0.145, 6.224e-9, 5.176e-9
-0.146, 6.172e-9, 5.300e-9
-0.147, 6.239e-9, 5.424e-9
-0.148, 6.274e-9, 5.550e-9
-0.149, 6.284e-9, 5.676e-9
-0.150, 6.332e-9, 5.802e-9
-0.151, 6.304e-9, 5.928e-9
-0.152, 6.324e-9, 6.055e-9
-0.153, 6.408e-9, 6.183e-9
-0.154, 6.442e-9, 6.312e-9
-0.155, 6.458e-9, 6.441e-9
-0.156, 6.455e-9, 6.570e-9
-0.157, 6.480e-9, 6.700e-9
-0.158, 6.562e-9, 6.831e-9
-0.159, 6.578e-9, 6.962e-9
-0.160, 6.621e-9, 7.095e-9
-0.161, 6.671e-9, 7.228e-9
-0.162, 6.669e-9, 7.362e-9
-0.163, 6.752e-9, 7.497e-9
-0.164, 6.796e-9, 7.633e-9
-0.165, 6.828e-9, 7.769e-9
-0.166, 6.887e-9, 7.907e-9
-0.167, 6.925e-9, 8.045e-9
-0.168, 6.983e-9, 8.185e-9
-0.169, 7.096e-9, 8.327e-9
-0.170, 7.089e-9, 8.469e-9
-0.171, 7.152e-9, 8.612e-9
-0.172, 7.234e-9, 8.756e-9
-0.173, 7.298e-9, 8.902e-9
-0.174, 7.396e-9, 9.050e-9
-0.175, 7.431e-9, 9.199e-9
-0.176, 7.487e-9, 9.349e-9
-0.177, 7.592e-9, 9.501e-9
-0.178, 7.634e-9, 9.653e-9
-0.179, 7.780e-9, 9.809e-9
-0.180, 7.884e-9, 9.966e-9
-0.181, 7.900e-9, 1.012e-8
-0.182, 8.030e-9, 1.029e-8
-0.183, 8.133e-9, 1.045e-8
-0.184, 8.242e-9, 1.061e-8
-0.185, 8.393e-9, 1.078e-8
-0.186, 8.461e-9, 1.095e-8
-0.187, 8.616e-9, 1.112e-8
-0.188, 8.751e-9, 1.130e-8
-0.189, 8.899e-9, 1.148e-8
-0.190, 9.071e-9, 1.166e-8
-0.191, 9.163e-9, 1.184e-8
-0.192, 9.350e-9, 1.203e-8
-0.193, 9.546e-9, 1.222e-8
-0.194, 9.675e-9, 1.241e-8
-0.195, 9.889e-9, 1.261e-8
-0.196, 1.005e-8, 1.281e-8
-0.197, 1.020e-8, 1.301e-8
-0.198, 1.046e-8, 1.322e-8
-0.199, 1.065e-8, 1.344e-8
-0.200, 1.086e-8, 1.365e-8
-0.201, 1.109e-8, 1.388e-8
-0.202, 1.129e-8, 1.410e-8
-0.203, 1.159e-8, 1.433e-8
-0.204, 1.186e-8, 1.457e-8
-0.205, 1.219e-8, 1.481e-8
-0.206, 1.243e-8, 1.506e-8
-0.207, 1.265e-8, 1.532e-8
-0.208, 1.294e-8, 1.557e-8
-0.209, 1.328e-8, 1.584e-8
-0.210, 1.351e-8, 1.611e-8
-0.211, 1.387e-8, 1.639e-8
-0.212, 1.421e-8, 1.667e-8
-0.213, 1.452e-8, 1.696e-8
-0.214, 1.492e-8, 1.726e-8
-0.215, 1.523e-8, 1.757e-8
-0.216, 1.555e-8, 1.788e-8
-0.217, 1.597e-8, 1.820e-8
-0.218, 1.631e-8, 1.852e-8
-0.219, 1.672e-8, 1.886e-8
-0.220, 1.709e-8, 1.920e-8
-0.221, 1.743e-8, 1.955e-8
-0.222, 1.786e-8, 1.990e-8
-0.223, 1.823e-8, 2.027e-8
-0.224, 1.866e-8, 2.064e-8
-0.225, 1.910e-8, 2.102e-8
-0.226, 1.936e-8, 2.141e-8
-0.227, 1.980e-8, 2.181e-8
-0.228, 2.021e-8, 2.221e-8
-0.229, 2.054e-8, 2.262e-8
-0.230, 2.104e-8, 2.304e-8
-0.231, 2.133e-8, 2.347e-8
-0.232, 2.167e-8, 2.390e-8
-0.233, 2.210e-8, 2.434e-8
-0.234, 2.238e-8, 2.479e-8
-0.235, 2.275e-8, 2.525e-8
-0.236, 2.304e-8, 2.571e-8
-0.237, 2.332e-8, 2.617e-8
-0.238, 2.367e-8, 2.665e-8
-0.239, 2.388e-8, 2.713e-8
-0.240, 2.416e-8, 2.761e-8
-0.241, 2.444e-8, 2.810e-8
-0.242, 2.456e-8, 2.859e-8
-0.243, 2.489e-8, 2.909e-8
-0.244, 2.507e-8, 2.959e-8
-0.245, 2.519e-8, 3.009e-8
-0.246, 2.541e-8, 3.060e-8
-0.247, 2.544e-8, 3.111e-8
-0.248, 2.560e-8, 3.162e-8
-0.249, 2.577e-8, 3.214e-8
-0.250, 2.576e-8, 3.265e-8
-0.251, 2.582e-8, 3.317e-8
-0.252, 2.587e-8, 3.368e-8
-0.253, 2.584e-8, 3.420e-8
-0.254, 2.591e-8, 3.472e-8
-0.255, 2.580e-8, 3.524e-8
-0.256, 2.582e-8, 3.575e-8
-0.257, 2.578e-8, 3.627e-8
-0.258, 2.560e-8, 3.678e-8
-0.259, 2.555e-8, 3.729e-8
-0.260, 2.541e-8, 3.780e-8
-0.261, 2.518e-8, 3.830e-8
-0.262, 2.511e-8, 3.880e-8
-0.263, 2.491e-8, 3.930e-8
-0.264, 2.474e-8, 3.980e-8
-0.265, 2.458e-8, 4.029e-8
-0.266, 2.425e-8, 4.077e-8
-0.267, 2.408e-8, 4.126e-8
-0.268, 2.386e-8, 4.173e-8
-0.269, 2.363e-8, 4.221e-8
-0.270, 2.343e-8, 4.267e-8
-0.271, 2.309e-8, 4.314e-8
-0.272, 2.282e-8, 4.359e-8
-0.273, 2.262e-8, 4.404e-8
-0.274, 2.227e-8, 4.449e-8
-0.275, 2.205e-8, 4.493e-8
-0.276, 2.175e-8, 4.537e-8
-0.277, 2.138e-8, 4.579e-8
-0.278, 2.118e-8, 4.622e-8
-0.279, 2.082e-8, 4.663e-8
-0.280, 2.053e-8, 4.704e-8
-0.281, 2.026e-8, 4.745e-8
-0.282, 1.993e-8, 4.785e-8
-0.283, 1.967e-8, 4.824e-8
-0.284, 1.939e-8, 4.863e-8
-0.285, 1.904e-8, 4.901e-8
-0.286, 1.879e-8, 4.939e-8
-0.287, 1.844e-8, 4.975e-8
-0.288, 1.820e-8, 5.012e-8
-0.289, 1.795e-8, 5.048e-8
-0.290, 1.761e-8, 5.083e-8
-0.291, 1.736e-8, 5.118e-8
-0.292, 1.707e-8, 5.152e-8
-0.293, 1.677e-8, 5.185e-8
-0.294, 1.659e-8, 5.219e-8
-0.295, 1.630e-8, 5.251e-8
-0.296, 1.603e-8, 5.283e-8
-0.297, 1.583e-8, 5.315e-8
-0.298, 1.555e-8, 5.346e-8
-0.299, 1.534e-8, 5.377e-8
-0.300, 1.515e-8, 5.407e-8
-0.301, 1.490e-8, 5.437e-8
-0.302, 1.468e-8, 5.466e-8
-0.303, 1.447e-8, 5.495e-8
-0.304, 1.427e-8, 5.524e-8
-0.305, 1.411e-8, 5.552e-8
-0.306, 1.383e-8, 5.580e-8
-0.307, 1.372e-8, 5.607e-8
-0.308, 1.355e-8, 5.634e-8
-0.309, 1.335e-8, 5.661e-8
-0.310, 1.320e-8, 5.687e-8
-0.311, 1.301e-8, 5.713e-8
-0.312, 1.283e-8, 5.739e-8
-0.313, 1.273e-8, 5.764e-8
-0.314, 1.257e-8, 5.789e-8
-0.315, 1.244e-8, 5.814e-8
-0.316, 1.227e-8, 5.839e-8
-0.317, 1.211e-8, 5.863e-8
-0.318, 1.204e-8, 5.887e-8
-0.319, 1.190e-8, 5.911e-8
-0.320, 1.177e-8, 5.935e-8
-0.321, 1.167e-8, 5.958e-8
-0.322, 1.150e-8, 5.981e-8
-0.323, 1.144e-8, 6.004e-8
-0.324, 1.136e-8, 6.026e-8
-0.325, 1.121e-8, 6.049e-8
-0.326, 1.113e-8, 6.071e-8
-0.327, 1.100e-8, 6.093e-8
-0.328, 1.093e-8, 6.115e-8
-0.329, 1.087e-8, 6.137e-8
-0.330, 1.075e-8, 6.158e-8
-0.331, 1.066e-8, 6.180e-8
-0.332, 1.059e-8, 6.201e-8
-0.333, 1.053e-8, 6.222e-8
-0.334, 1.049e-8, 6.243e-8
-0.335, 1.037e-8, 6.264e-8
-0.336, 1.029e-8, 6.284e-8
-0.337, 1.025e-8, 6.305e-8
-0.338, 1.016e-8, 6.325e-8
-0.339, 1.014e-8, 6.345e-8
-0.340, 1.008e-8, 6.365e-8
-0.341, 9.978e-9, 6.385e-8
-0.342, 9.950e-9, 6.405e-8
-0.343, 9.891e-9, 6.425e-8
-0.344, 9.846e-9, 6.445e-8
-0.345, 9.829e-9, 6.464e-8
-0.346, 9.720e-9, 6.484e-8
-0.347, 9.681e-9, 6.503e-8
-0.348, 9.648e-9, 6.522e-8
-0.349, 9.613e-9, 6.542e-8
-0.350, 9.603e-9, 6.561e-8
-0.351, 9.499e-9, 6.580e-8
-0.352, 9.467e-9, 6.599e-8
-0.353, 9.472e-9, 6.618e-8
-0.354, 9.402e-9, 6.637e-8
-0.355, 9.387e-9, 6.655e-8
-0.356, 9.324e-9, 6.674e-8
-0.357, 9.269e-9, 6.693e-8
-0.358, 9.291e-9, 6.711e-8
-0.359, 9.253e-9, 6.730e-8
-0.360, 9.196e-9, 6.748e-8
-0.361, 9.176e-9, 6.766e-8
-0.362, 9.100e-9, 6.785e-8
-0.363, 9.110e-9, 6.803e-8
-0.364, 9.094e-9, 6.821e-8
-0.365, 9.052e-9, 6.839e-8
-0.366, 9.036e-9, 6.857e-8
-0.367, 8.968e-9, 6.875e-8
-0.368, 8.965e-9, 6.893e-8
-0.369, 8.969e-9, 6.911e-8
-0.370, 8.916e-9, 6.929e-8
-0.371, 8.908e-9, 6.947e-8
-0.372, 8.889e-9, 6.964e-8
-0.373, 8.852e-9, 6.982e-8
-0.374, 8.868e-9, 7.000e-8
-0.375, 8.840e-9, 7.018e-8
-0.376, 8.794e-9, 7.035e-8
-0.377, 8.800e-9, 7.053e-8
-0.378, 8.764e-9, 7.070e-8
-0.379, 8.784e-9, 7.088e-8
-0.380, 8.761e-9, 7.105e-8
-0.381, 8.704e-9, 7.123e-8
-0.382, 8.701e-9, 7.140e-8
-0.383, 8.694e-9, 7.158e-8
-0.384, 8.711e-9, 7.175e-8
-0.385, 8.699e-9, 7.192e-8
-0.386, 8.635e-9, 7.210e-8
-0.387, 8.633e-9, 7.227e-8
-0.388, 8.643e-9, 7.244e-8
-0.389, 8.614e-9, 7.261e-8
-0.390, 8.639e-9, 7.279e-8
-0.391, 8.585e-9, 7.296e-8
-0.392, 8.569e-9, 7.313e-8
-0.393, 8.618e-9, 7.330e-8
-0.394, 8.564e-9, 7.347e-8
-0.395, 8.578e-9, 7.365e-8
-0.396, 8.556e-9, 7.382e-8
-0.397, 8.542e-9, 7.399e-8
-0.398, 8.554e-9, 7.416e-8
-0.399, 8.548e-9, 7.433e-8
-0.400, 5.444e-9, 7.444e-8
-0.399, -1.998e-9, 7.440e-8
-0.398, -3.055e-9, 7.434e-8
-0.397, -3.236e-9, 7.427e-8
-0.396, -3.372e-9, 7.420e-8
-0.395, -3.453e-9, 7.414e-8
-0.394, -3.593e-9, 7.406e-8
-0.393, -3.668e-9, 7.399e-8
-0.392, -3.742e-9, 7.392e-8
-0.391, -3.807e-9, 7.384e-8
-0.390, -3.877e-9, 7.376e-8
-0.389, -3.955e-9, 7.368e-8
-0.388, -4.049e-9, 7.360e-8
-0.387, -4.047e-9, 7.352e-8
-0.386, -4.118e-9, 7.344e-8
-0.385, -4.163e-9, 7.336e-8
-0.384, -4.261e-9, 7.327e-8
-0.383, -4.325e-9, 7.318e-8
-0.382, -4.325e-9, 7.310e-8
-0.381, -4.366e-9, 7.301e-8
-0.380, -4.422e-9, 7.292e-8
-0.379, -4.458e-9, 7.283e-8
-0.378, -4.536e-9, 7.274e-8
-0.377, -4.554e-9, 7.265e-8
-0.376, -4.570e-9, 7.256e-8
-0.375, -4.643e-9, 7.247e-8
-0.374, -4.686e-9, 7.237e-8
-0.373, -4.729e-9, 7.228e-8
-0.372, -4.777e-9, 7.218e-8
-0.371, -4.775e-9, 7.209e-8
-0.370, -4.824e-9, 7.199e-8
-0.369, -4.895e-9, 7.189e-8
-0.368, -4.920e-9, 7.179e-8
-0.367, -4.964e-9, 7.169e-8
-0.366, -4.951e-9, 7.160e-8
-0.365, -5.017e-9, 7.150e-8
-0.364, -5.091e-9, 7.139e-8
-0.363, -5.092e-9, 7.129e-8
-0.362, -5.132e-9, 7.119e-8
-0.361, -5.150e-9, 7.109e-8
-0.360, -5.176e-9, 7.098e-8
-0.359, -5.268e-9, 7.088e-8
-0.358, -5.326e-9, 7.077e-8
-0.357, -5.329e-9, 7.066e-8
-0.356, -5.364e-9, 7.056e-8
-0.355, -5.361e-9, 7.045e-8
-0.354, -5.445e-9, 7.034e-8
-0.353, -5.502e-9, 7.023e-8
-0.352, -5.505e-9, 7.012e-8
-0.351, -5.551e-9, 7.001e-8
-0.350, -5.570e-9, 6.990e-8
-0.349, -5.639e-9, 6.979e-8
-0.348, -5.708e-9, 6.967e-8
-0.347, -5.696e-9, 6.956e-8
-0.346, -5.770e-9, 6.944e-8
-0.345, -5.805e-9, 6.933e-8
-0.344, -5.856e-9, 6.921e-8
-0.343, -5.945e-9, 6.909e-8
-0.342, -5.945e-9, 6.897e-8
-0.341, -5.988e-9, 6.885e-8
-0.340, -6.050e-9, 6.873e-8
-0.339, -6.109e-9, 6.861e-8
-0.338, -6.194e-9, 6.848e-8
-0.337, -6.234e-9, 6.836e-8
-0.336, -6.261e-9, 6.823e-8
-0.335, -6.355e-9, 6.811e-8
-0.334, -6.412e-9, 6.798e-8
-0.333, -6.506e-9, 6.785e-8
-0.332, -6.575e-9, 6.772e-8
-0.331, -6.583e-9, 6.759e-8
-0.330, -6.691e-9, 6.745e-8
-0.329, -6.774e-9, 6.732e-8
-0.328, -6.850e-9, 6.718e-8
-0.327, -6.957e-9, 6.704e-8
-0.326, -6.995e-9, 6.690e-8
-0.325, -7.081e-9, 6.676e-8
-0.324, -7.206e-9, 6.661e-8
-0.323, -7.291e-9, 6.647e-8
-0.322, -7.402e-9, 6.632e-8
-0.321, -7.484e-9, 6.617e-8
-0.320, -7.580e-9, 6.602e-8
-0.319, -7.755e-9, 6.586e-8
-0.318, -7.833e-9, 6.571e-8
-0.317, -7.957e-9, 6.555e-8
-0.316, -8.086e-9, 6.539e-8
-0.315, -8.178e-9, 6.522e-8
-0.314, -8.377e-9, 6.506e-8
-0.313, -8.528e-9, 6.489e-8
-0.312, -8.633e-9, 6.471e-8
-0.311, -8.820e-9, 6.454e-8
-0.310, -8.947e-9, 6.436e-8
-0.309, -9.149e-9, 6.417e-8
-0.308, -9.358e-9, 6.399e-8
-0.307, -9.550e-9, 6.380e-8
-0.306, -9.718e-9, 6.360e-8
-0.305, -9.887e-9, 6.340e-8
-0.304, -1.011e-8, 6.320e-8
-0.303, -1.036e-8, 6.299e-8
-0.302, -1.056e-8, 6.278e-8
-0.301, -1.081e-8, 6.257e-8
-0.300, -1.106e-8, 6.235e-8
-0.299, -1.126e-8, 6.212e-8
-0.298, -1.158e-8, 6.189e-8
-0.297, -1.180e-8, 6.165e-8
-0.296, -1.203e-8, 6.141e-8
-0.295, -1.238e-8, 6.116e-8
-0.294, -1.267e-8, 6.091e-8
-0.293, -1.299e-8, 6.065e-8
-0.292, -1.333e-8, 6.039e-8
-0.291, -1.359e-8, 6.011e-8
-0.290, -1.396e-8, 5.983e-8
-0.289, -1.430e-8, 5.955e-8
-0.288, -1.464e-8, 5.926e-8
-0.287, -1.503e-8, 5.895e-8
-0.286, -1.531e-8, 5.865e-8
-0.285, -1.570e-8, 5.833e-8
-0.284, -1.611e-8, 5.801e-8
-0.283, -1.643e-8, 5.768e-8
-0.282, -1.687e-8, 5.735e-8
-0.281, -1.728e-8, 5.700e-8
-0.280, -1.761e-8, 5.665e-8
-0.279, -1.813e-8, 5.629e-8
-0.278, -1.847e-8, 5.592e-8
-0.277, -1.888e-8, 5.554e-8
-0.276, -1.934e-8, 5.515e-8
-0.275, -1.971e-8, 5.476e-8
-0.274, -2.018e-8, 5.435e-8
-0.273, -2.062e-8, 5.394e-8
-0.272, -2.102e-8, 5.352e-8
-0.271, -2.150e-8, 5.309e-8
-0.270, -2.183e-8, 5.265e-8
-0.269, -2.231e-8, 5.221e-8
-0.268, -2.277e-8, 5.175e-8
-0.267, -2.308e-8, 5.129e-8
-0.266, -2.349e-8, 5.082e-8
-0.265, -2.391e-8, 5.034e-8
-0.264, -2.427e-8, 4.986e-8
-0.263, -2.472e-8, 4.936e-8
-0.262, -2.501e-8, 4.886e-8
-0.261, -2.535e-8, 4.836e-8
-0.260, -2.575e-8, 4.784e-8
-0.259, -2.599e-8, 4.732e-8
-0.258, -2.638e-8, 4.679e-8
-0.257, -2.662e-8, 4.626e-8
-0.256, -2.693e-8, 4.572e-8
-0.255, -2.719e-8, 4.518e-8
-0.254, -2.733e-8, 4.463e-8
-0.253, -2.759e-8, 4.408e-8
-0.252, -2.782e-8, 4.352e-8
-0.251, -2.786e-8, 4.297e-8
-0.250, -2.809e-8, 4.241e-8
-0.249, -2.824e-8, 4.184e-8
-0.248, -2.826e-8, 4.128e-8
-0.247, -2.840e-8, 4.071e-8
-0.246, -2.837e-8, 4.014e-8
-0.245, -2.843e-8, 3.957e-8
-0.244, -2.850e-8, 3.900e-8
-0.243, -2.843e-8, 3.843e-8
-0.242, -2.843e-8, 3.786e-8
-0.241, -2.833e-8, 3.730e-8
-0.240, -2.818e-8, 3.673e-8
-0.239, -2.813e-8, 3.617e-8
-0.238, -2.796e-8, 3.561e-8
-0.237, -2.788e-8, 3.506e-8
-0.236, -2.769e-8, 3.450e-8
-0.235, -2.738e-8, 3.395e-8
-0.234, -2.728e-8, 3.341e-8
-0.233, -2.703e-8, 3.287e-8
-0.232, -2.675e-8, 3.233e-8
-0.231, -2.655e-8, 3.180e-8
-0.230, -2.626e-8, 3.128e-8
-0.229, -2.596e-8, 3.076e-8
-0.228, -2.569e-8, 3.024e-8
-0.227, -2.524e-8, 2.974e-8
-0.226, -2.499e-8, 2.924e-8
-0.225, -2.464e-8, 2.875e-8
-0.224, -2.432e-8, 2.826e-8
-0.223, -2.402e-8, 2.778e-8
-0.222, -2.360e-8, 2.731e-8
-0.221, -2.327e-8, 2.684e-8
-0.220, -2.295e-8, 2.638e-8
-0.219, -2.254e-8, 2.593e-8
-0.218, -2.225e-8, 2.549e-8
-0.217, -2.187e-8, 2.505e-8
-0.216, -2.145e-8, 2.462e-8
-0.215, -2.114e-8, 2.420e-8
-0.214, -2.076e-8, 2.378e-8
-0.213, -2.046e-8, 2.337e-8
-0.212, -2.012e-8, 2.297e-8
-0.211, -1.971e-8, 2.258e-8
-0.210, -1.942e-8, 2.219e-8
-0.209, -1.908e-8, 2.181e-8
-0.208, -1.878e-8, 2.143e-8
-0.207, -1.848e-8, 2.106e-8
-0.206, -1.811e-8, 2.070e-8
-0.205, -1.792e-8, 2.034e-8
-0.204, -1.767e-8, 1.999e-8
-0.203, -1.727e-8, 1.964e-8
-0.202, -1.701e-8, 1.930e-8
-0.201, -1.672e-8, 1.897e-8
-0.200, -1.644e-8, 1.864e-8
-0.199, -1.625e-8, 1.831e-8
-0.198, -1.599e-8, 1.799e-8
-0.197, -1.575e-8, 1.768e-8
-0.196, -1.554e-8, 1.737e-8
-0.195, -1.529e-8, 1.706e-8
-0.194, -1.511e-8, 1.676e-8
-0.193, -1.492e-8, 1.646e-8
-0.192, -1.469e-8, 1.617e-8
-0.191, -1.450e-8, 1.588e-8
-0.190, -1.428e-8, 1.559e-8
-0.189, -1.414e-8, 1.531e-8
-0.188, -1.400e-8, 1.503e-8
-0.187, -1.377e-8, 1.475e-8
-0.186, -1.364e-8, 1.448e-8
-0.185, -1.350e-8, 1.421e-8
-0.184, -1.331e-8, 1.394e-8
-0.183, -1.323e-8, 1.368e-8
-0.182, -1.303e-8, 1.342e-8
-0.181, -1.287e-8, 1.316e-8
-0.180, -1.278e-8, 1.291e-8
-0.179, -1.266e-8, 1.265e-8
-0.178, -1.255e-8, 1.240e-8
-0.177, -1.241e-8, 1.215e-8
-0.176, -1.225e-8, 1.191e-8
-0.175, -1.219e-8, 1.167e-8
-0.174, -1.207e-8, 1.142e-8
-0.173, -1.200e-8, 1.118e-8
-0.172, -1.191e-8, 1.095e-8
-0.171, -1.177e-8, 1.071e-8
-0.170, -1.169e-8, 1.048e-8
-0.169, -1.165e-8, 1.024e-8
-0.168, -1.156e-8, 1.001e-8
-0.167, -1.152e-8, 9.783e-9
-0.166, -1.139e-8, 9.555e-9
-0.165, -1.132e-8, 9.328e-9
-0.164, -1.130e-8, 9.102e-9
-0.163, -1.121e-8, 8.878e-9
-0.162, -1.117e-8, 8.655e-9
-0.161, -1.109e-8, 8.433e-9
-0.160, -1.102e-8, 8.212e-9
-0.159, -1.101e-8, 7.992e-9
-0.158, -1.093e-8, 7.774e-9
-0.157, -1.087e-8, 7.556e-9
-0.156, -1.083e-8, 7.339e-9
-0.155, -1.076e-8, 7.124e-9
-0.154, -1.077e-8, 6.909e-9
-0.153, -1.074e-8, 6.694e-9
-0.152, -1.064e-8, 6.481e-9
-0.151, -1.062e-8, 6.269e-9
-0.150, -1.056e-8, 6.058e-9
-0.149, -1.055e-8, 5.847e-9
-0.148, -1.054e-8, 5.636e-9
-0.147, -1.048e-8, 5.427e-9
-0.146, -1.044e-8, 5.218e-9
-0.145, -1.040e-8, 5.010e-9
-0.144, -1.038e-8, 4.802e-9
-0.143, -1.038e-8, 4.594e-9
-0.142, -1.032e-8, 4.388e-9
-0.141, -1.029e-8, 4.182e-9
-0.140, -1.028e-8, 3.976e-9
-0.139, -1.023e-8, 3.772e-9
-0.138, -1.024e-8, 3.567e-9
-0.137, -1.021e-8, 3.363e-9
-0.136, -1.017e-8, 3.160e-9
-0.135, -1.016e-8, 2.956e-9
-0.134, -1.014e-8, 2.754e-9
-0.133, -1.013e-8, 2.551e-9
-0.132, -1.011e-8, 2.349e-9
-0.131, -1.005e-8, 2.148e-9
-0.130, -1.005e-8, 1.947e-9
-0.129, -1.005e-8, 1.746e-9
-0.128, -1.005e-8, 1.545e-9
-0.127, -1.005e-8, 1.344e-9
-0.126, -9.976e-9, 1.144e-9
-0.125, -9.961e-9, 9.450e-10
-0.124, -9.990e-9, 7.452e-10
-0.123, -9.960e-9, 5.460e-10
-0.122, -9.946e-9, 3.471e-10
-0.121, -9.914e-9, 1.488e-10
-0.120, -9.891e-9, -4.904e-11
-0.119, -9.908e-9, -2.472e-10
-0.118, -9.891e-9, -4.450e-10
-0.117, -9.872e-9, -6.425e-10
-0.116, -9.860e-9, -8.397e-10
-0.115, -9.818e-9, -1.036e-9
-0.114, -9.847e-9, -1.233e-9
-0.113, -9.818e-9, -1.429e-9
-0.112, -9.791e-9, -1.625e-9
-0.111, -9.786e-9, -1.821e-9
-0.110, -9.737e-9, -2.016e-9
-0.109, -9.756e-9, -2.211e-9
-0.108, -9.793e-9, -2.407e-9
-0.107, -9.730e-9, -2.601e-9
-0.106, -9.717e-9, -2.796e-9
-0.105, -9.711e-9, -2.990e-9
-0.104, -9.708e-9, -3.184e-9
-0.103, -9.725e-9, -3.378e-9
-0.102, -9.729e-9, -3.573e-9
-0.101, -9.658e-9, -3.766e-9
