# Supplementary material for: Data-Driven Electrochemistry Reveals the Impact of Hydrophobicity on Aptamer Cross-Reactivity
Source: ACS Meas Sci Au. 2026 May 20;6(3):752–64. doi: 10.1021/acsmeasuresciau.6c00040 (PMC13281204; doi:10.1021/acsmeasuresciau.6c00040)
Supplement: Supplementary file 1 [file tg6c00040_si_001.zip › data/interferent study/logP validation/Trials_1_2_3/CV_50_mVs_progesterone1_1.txt]

Nov. 4, 2025   12:54:32
Cyclic Voltammetry
File: c:\users\minteerlab\desktop\hardpotato\110425\cv_50_mvs_progesterone1_1.bin
Data Source:  Experiment
Instrument Model:  CHI660E
Ref. Electrode: 
Header: CV
Note: 

Init E (V) = -0.1
High E (V) = -0.1
Low E (V) = -0.4
Final E (V) = -0.1
Init P/N = N
Scan Rate (V/s) = 0.05
Segment = 3
Sample Interval (V) = 0.001
Quiet Time (sec) = 2
Sensitivity (A/V) = 1e-6

Potential/V, Current/A, Charge/C

-0.100, 5.989e-10, 1.198e-11
-0.101, 4.157e-9, 9.512e-11
-0.102, 4.723e-9, 1.896e-10
-0.103, 4.806e-9, 2.857e-10
-0.104, 4.819e-9, 3.821e-10
-0.105, 4.866e-9, 4.794e-10
-0.106, 4.838e-9, 5.762e-10
-0.107, 4.888e-9, 6.739e-10
-0.108, 4.934e-9, 7.726e-10
-0.109, 4.950e-9, 8.716e-10
-0.110, 4.972e-9, 9.710e-10
-0.111, 4.957e-9, 1.070e-9
-0.112, 4.974e-9, 1.170e-9
-0.113, 5.033e-9, 1.270e-9
-0.114, 5.015e-9, 1.371e-9
-0.115, 5.039e-9, 1.471e-9
-0.116, 5.039e-9, 1.572e-9
-0.117, 5.039e-9, 1.673e-9
-0.118, 5.099e-9, 1.775e-9
-0.119, 5.085e-9, 1.877e-9
-0.120, 5.070e-9, 1.978e-9
-0.121, 5.097e-9, 2.080e-9
-0.122, 5.105e-9, 2.182e-9
-0.123, 5.136e-9, 2.285e-9
-0.124, 5.138e-9, 2.388e-9
-0.125, 5.110e-9, 2.490e-9
-0.126, 5.142e-9, 2.593e-9
-0.127, 5.138e-9, 2.695e-9
-0.128, 5.190e-9, 2.799e-9
-0.129, 5.217e-9, 2.903e-9
-0.130, 5.177e-9, 3.007e-9
-0.131, 5.177e-9, 3.111e-9
-0.132, 5.197e-9, 3.214e-9
-0.133, 5.198e-9, 3.318e-9
-0.134, 5.243e-9, 3.423e-9
-0.135, 5.214e-9, 3.528e-9
-0.136, 5.191e-9, 3.631e-9
-0.137, 5.245e-9, 3.736e-9
-0.138, 5.242e-9, 3.841e-9
-0.139, 5.248e-9, 3.946e-9
-0.140, 5.250e-9, 4.051e-9
-0.141, 5.247e-9, 4.156e-9
-0.142, 5.277e-9, 4.262e-9
-0.143, 5.280e-9, 4.367e-9
-0.144, 5.284e-9, 4.473e-9
-0.145, 5.294e-9, 4.579e-9
-0.146, 5.265e-9, 4.684e-9
-0.147, 5.306e-9, 4.790e-9
-0.148, 5.349e-9, 4.897e-9
-0.149, 5.326e-9, 5.004e-9
-0.150, 5.348e-9, 5.111e-9
-0.151, 5.320e-9, 5.217e-9
-0.152, 5.335e-9, 5.324e-9
-0.153, 5.401e-9, 5.432e-9
-0.154, 5.406e-9, 5.540e-9
-0.155, 5.409e-9, 5.648e-9
-0.156, 5.413e-9, 5.756e-9
-0.157, 5.419e-9, 5.865e-9
-0.158, 5.487e-9, 5.974e-9
-0.159, 5.503e-9, 6.084e-9
-0.160, 5.495e-9, 6.194e-9
-0.161, 5.513e-9, 6.305e-9
-0.162, 5.511e-9, 6.415e-9
-0.163, 5.587e-9, 6.527e-9
-0.164, 5.601e-9, 6.639e-9
-0.165, 5.596e-9, 6.751e-9
-0.166, 5.643e-9, 6.863e-9
-0.167, 5.678e-9, 6.977e-9
-0.168, 5.716e-9, 7.091e-9
-0.169, 5.772e-9, 7.207e-9
-0.170, 5.753e-9, 7.322e-9
-0.171, 5.797e-9, 7.438e-9
-0.172, 5.849e-9, 7.555e-9
-0.173, 5.897e-9, 7.673e-9
-0.174, 5.965e-9, 7.792e-9
-0.175, 5.974e-9, 7.911e-9
-0.176, 6.018e-9, 8.032e-9
-0.177, 6.103e-9, 8.154e-9
-0.178, 6.138e-9, 8.277e-9
-0.179, 6.247e-9, 8.402e-9
-0.180, 6.283e-9, 8.527e-9
-0.181, 6.311e-9, 8.653e-9
-0.182, 6.421e-9, 8.782e-9
-0.183, 6.512e-9, 8.912e-9
-0.184, 6.581e-9, 9.044e-9
-0.185, 6.682e-9, 9.177e-9
-0.186, 6.717e-9, 9.312e-9
-0.187, 6.844e-9, 9.449e-9
-0.188, 6.964e-9, 9.588e-9
-0.189, 7.043e-9, 9.729e-9
-0.190, 7.161e-9, 9.872e-9
-0.191, 7.223e-9, 1.002e-8
-0.192, 7.350e-9, 1.016e-8
-0.193, 7.527e-9, 1.031e-8
-0.194, 7.614e-9, 1.047e-8
-0.195, 7.727e-9, 1.062e-8
-0.196, 7.854e-9, 1.078e-8
-0.197, 7.995e-9, 1.094e-8
-0.198, 8.187e-9, 1.110e-8
-0.199, 8.322e-9, 1.127e-8
-0.200, 8.464e-9, 1.144e-8
-0.201, 8.651e-9, 1.161e-8
-0.202, 8.787e-9, 1.179e-8
-0.203, 9.013e-9, 1.197e-8
-0.204, 9.219e-9, 1.215e-8
-0.205, 9.489e-9, 1.234e-8
-0.206, 9.661e-9, 1.253e-8
-0.207, 9.817e-9, 1.273e-8
-0.208, 1.007e-8, 1.293e-8
-0.209, 1.029e-8, 1.314e-8
-0.210, 1.046e-8, 1.335e-8
-0.211, 1.073e-8, 1.356e-8
-0.212, 1.101e-8, 1.378e-8
-0.213, 1.122e-8, 1.401e-8
-0.214, 1.155e-8, 1.424e-8
-0.215, 1.177e-8, 1.447e-8
-0.216, 1.199e-8, 1.471e-8
-0.217, 1.235e-8, 1.496e-8
-0.218, 1.260e-8, 1.521e-8
-0.219, 1.292e-8, 1.547e-8
-0.220, 1.319e-8, 1.573e-8
-0.221, 1.342e-8, 1.600e-8
-0.222, 1.378e-8, 1.628e-8
-0.223, 1.405e-8, 1.656e-8
-0.224, 1.437e-8, 1.685e-8
-0.225, 1.473e-8, 1.714e-8
-0.226, 1.494e-8, 1.744e-8
-0.227, 1.527e-8, 1.774e-8
-0.228, 1.560e-8, 1.806e-8
-0.229, 1.586e-8, 1.837e-8
-0.230, 1.620e-8, 1.870e-8
-0.231, 1.645e-8, 1.903e-8
-0.232, 1.673e-8, 1.936e-8
-0.233, 1.706e-8, 1.970e-8
-0.234, 1.726e-8, 2.005e-8
-0.235, 1.755e-8, 2.040e-8
-0.236, 1.779e-8, 2.075e-8
-0.237, 1.802e-8, 2.111e-8
-0.238, 1.830e-8, 2.148e-8
-0.239, 1.848e-8, 2.185e-8
-0.240, 1.866e-8, 2.222e-8
-0.241, 1.885e-8, 2.260e-8
-0.242, 1.896e-8, 2.298e-8
-0.243, 1.921e-8, 2.336e-8
-0.244, 1.936e-8, 2.375e-8
-0.245, 1.938e-8, 2.414e-8
-0.246, 1.956e-8, 2.453e-8
-0.247, 1.964e-8, 2.492e-8
-0.248, 1.971e-8, 2.532e-8
-0.249, 1.984e-8, 2.571e-8
-0.250, 1.979e-8, 2.611e-8
-0.251, 1.985e-8, 2.651e-8
-0.252, 1.986e-8, 2.690e-8
-0.253, 1.984e-8, 2.730e-8
-0.254, 1.989e-8, 2.770e-8
-0.255, 1.977e-8, 2.809e-8
-0.256, 1.976e-8, 2.849e-8
-0.257, 1.976e-8, 2.888e-8
-0.258, 1.959e-8, 2.928e-8
-0.259, 1.958e-8, 2.967e-8
-0.260, 1.943e-8, 3.006e-8
-0.261, 1.924e-8, 3.044e-8
-0.262, 1.919e-8, 3.082e-8
-0.263, 1.907e-8, 3.121e-8
-0.264, 1.890e-8, 3.158e-8
-0.265, 1.877e-8, 3.196e-8
-0.266, 1.851e-8, 3.233e-8
-0.267, 1.839e-8, 3.270e-8
-0.268, 1.827e-8, 3.306e-8
-0.269, 1.807e-8, 3.342e-8
-0.270, 1.791e-8, 3.378e-8
-0.271, 1.763e-8, 3.414e-8
-0.272, 1.745e-8, 3.448e-8
-0.273, 1.729e-8, 3.483e-8
-0.274, 1.703e-8, 3.517e-8
-0.275, 1.685e-8, 3.551e-8
-0.276, 1.664e-8, 3.584e-8
-0.277, 1.638e-8, 3.617e-8
-0.278, 1.623e-8, 3.649e-8
-0.279, 1.600e-8, 3.681e-8
-0.280, 1.577e-8, 3.713e-8
-0.281, 1.558e-8, 3.744e-8
-0.282, 1.537e-8, 3.775e-8
-0.283, 1.518e-8, 3.805e-8
-0.284, 1.496e-8, 3.835e-8
-0.285, 1.472e-8, 3.864e-8
-0.286, 1.453e-8, 3.893e-8
-0.287, 1.430e-8, 3.922e-8
-0.288, 1.415e-8, 3.950e-8
-0.289, 1.396e-8, 3.978e-8
-0.290, 1.371e-8, 4.006e-8
-0.291, 1.353e-8, 4.033e-8
-0.292, 1.336e-8, 4.060e-8
-0.293, 1.317e-8, 4.086e-8
-0.294, 1.305e-8, 4.112e-8
-0.295, 1.285e-8, 4.138e-8
-0.296, 1.264e-8, 4.163e-8
-0.297, 1.254e-8, 4.188e-8
-0.298, 1.233e-8, 4.213e-8
-0.299, 1.221e-8, 4.237e-8
-0.300, 1.205e-8, 4.261e-8
-0.301, 1.186e-8, 4.285e-8
-0.302, 1.175e-8, 4.308e-8
-0.303, 1.160e-8, 4.332e-8
-0.304, 1.146e-8, 4.355e-8
-0.305, 1.133e-8, 4.377e-8
-0.306, 1.114e-8, 4.400e-8
-0.307, 1.109e-8, 4.422e-8
-0.308, 1.099e-8, 4.444e-8
-0.309, 1.082e-8, 4.465e-8
-0.310, 1.072e-8, 4.487e-8
-0.311, 1.058e-8, 4.508e-8
-0.312, 1.048e-8, 4.529e-8
-0.313, 1.043e-8, 4.550e-8
-0.314, 1.030e-8, 4.570e-8
-0.315, 1.021e-8, 4.591e-8
-0.316, 1.011e-8, 4.611e-8
-0.317, 9.991e-9, 4.631e-8
-0.318, 9.968e-9, 4.651e-8
-0.319, 9.860e-9, 4.671e-8
-0.320, 9.777e-9, 4.690e-8
-0.321, 9.706e-9, 4.710e-8
-0.322, 9.599e-9, 4.729e-8
-0.323, 9.563e-9, 4.748e-8
-0.324, 9.508e-9, 4.767e-8
-0.325, 9.384e-9, 4.786e-8
-0.326, 9.343e-9, 4.804e-8
-0.327, 9.284e-9, 4.823e-8
-0.328, 9.231e-9, 4.841e-8
-0.329, 9.204e-9, 4.860e-8
-0.330, 9.077e-9, 4.878e-8
-0.331, 9.030e-9, 4.896e-8
-0.332, 9.000e-9, 4.914e-8
-0.333, 8.982e-9, 4.932e-8
-0.334, 8.921e-9, 4.950e-8
-0.335, 8.849e-9, 4.967e-8
-0.336, 8.787e-9, 4.985e-8
-0.337, 8.776e-9, 5.003e-8
-0.338, 8.715e-9, 5.020e-8
-0.339, 8.711e-9, 5.037e-8
-0.340, 8.655e-9, 5.055e-8
-0.341, 8.567e-9, 5.072e-8
-0.342, 8.572e-9, 5.089e-8
-0.343, 8.535e-9, 5.106e-8
-0.344, 8.501e-9, 5.123e-8
-0.345, 8.483e-9, 5.140e-8
-0.346, 8.408e-9, 5.157e-8
-0.347, 8.398e-9, 5.174e-8
-0.348, 8.393e-9, 5.190e-8
-0.349, 8.355e-9, 5.207e-8
-0.350, 8.330e-9, 5.224e-8
-0.351, 8.277e-9, 5.240e-8
-0.352, 8.265e-9, 5.257e-8
-0.353, 8.283e-9, 5.273e-8
-0.354, 8.214e-9, 5.290e-8
-0.355, 8.207e-9, 5.306e-8
-0.356, 8.163e-9, 5.323e-8
-0.357, 8.131e-9, 5.339e-8
-0.358, 8.177e-9, 5.355e-8
-0.359, 8.159e-9, 5.372e-8
-0.360, 8.091e-9, 5.388e-8
-0.361, 8.077e-9, 5.404e-8
-0.362, 8.036e-9, 5.420e-8
-0.363, 8.066e-9, 5.436e-8
-0.364, 8.064e-9, 5.452e-8
-0.365, 8.007e-9, 5.468e-8
-0.366, 7.986e-9, 5.484e-8
-0.367, 7.989e-9, 5.500e-8
-0.368, 7.987e-9, 5.516e-8
-0.369, 7.990e-9, 5.532e-8
-0.370, 7.936e-9, 5.548e-8
-0.371, 7.933e-9, 5.564e-8
-0.372, 7.927e-9, 5.580e-8
-0.373, 7.920e-9, 5.596e-8
-0.374, 7.926e-9, 5.611e-8
-0.375, 7.878e-9, 5.627e-8
-0.376, 7.852e-9, 5.643e-8
-0.377, 7.875e-9, 5.659e-8
-0.378, 7.865e-9, 5.674e-8
-0.379, 7.879e-9, 5.690e-8
-0.380, 7.847e-9, 5.706e-8
-0.381, 7.804e-9, 5.721e-8
-0.382, 7.837e-9, 5.737e-8
-0.383, 7.828e-9, 5.753e-8
-0.384, 7.836e-9, 5.768e-8
-0.385, 7.828e-9, 5.784e-8
-0.386, 7.780e-9, 5.800e-8
-0.387, 7.789e-9, 5.815e-8
-0.388, 7.814e-9, 5.831e-8
-0.389, 7.784e-9, 5.846e-8
-0.390, 7.789e-9, 5.862e-8
-0.391, 7.766e-9, 5.878e-8
-0.392, 7.759e-9, 5.893e-8
-0.393, 7.798e-9, 5.909e-8
-0.394, 7.764e-9, 5.924e-8
-0.395, 7.751e-9, 5.940e-8
-0.396, 7.743e-9, 5.955e-8
-0.397, 7.751e-9, 5.971e-8
-0.398, 7.768e-9, 5.986e-8
-0.399, 7.758e-9, 6.002e-8
-0.400, 4.874e-9, 6.012e-8
-0.399, -1.972e-9, 6.008e-8
-0.398, -2.914e-9, 6.002e-8
-0.397, -3.066e-9, 5.996e-8
-0.396, -3.200e-9, 5.989e-8
-0.395, -3.260e-9, 5.983e-8
-0.394, -3.373e-9, 5.976e-8
-0.393, -3.442e-9, 5.969e-8
-0.392, -3.470e-9, 5.962e-8
-0.391, -3.565e-9, 5.955e-8
-0.390, -3.620e-9, 5.948e-8
-0.389, -3.677e-9, 5.940e-8
-0.388, -3.736e-9, 5.933e-8
-0.387, -3.735e-9, 5.925e-8
-0.386, -3.796e-9, 5.918e-8
-0.385, -3.853e-9, 5.910e-8
-0.384, -3.925e-9, 5.902e-8
-0.383, -3.958e-9, 5.894e-8
-0.382, -3.942e-9, 5.886e-8
-0.381, -3.991e-9, 5.879e-8
-0.380, -4.057e-9, 5.870e-8
-0.379, -4.088e-9, 5.862e-8
-0.378, -4.134e-9, 5.854e-8
-0.377, -4.157e-9, 5.846e-8
-0.376, -4.152e-9, 5.837e-8
-0.375, -4.239e-9, 5.829e-8
-0.374, -4.255e-9, 5.820e-8
-0.373, -4.287e-9, 5.812e-8
-0.372, -4.308e-9, 5.803e-8
-0.371, -4.328e-9, 5.795e-8
-0.370, -4.375e-9, 5.786e-8
-0.369, -4.431e-9, 5.777e-8
-0.368, -4.426e-9, 5.768e-8
-0.367, -4.459e-9, 5.759e-8
-0.366, -4.470e-9, 5.750e-8
-0.365, -4.527e-9, 5.741e-8
-0.364, -4.588e-9, 5.732e-8
-0.363, -4.563e-9, 5.723e-8
-0.362, -4.599e-9, 5.714e-8
-0.361, -4.623e-9, 5.704e-8
-0.360, -4.644e-9, 5.695e-8
-0.359, -4.730e-9, 5.686e-8
-0.358, -4.742e-9, 5.676e-8
-0.357, -4.743e-9, 5.667e-8
-0.356, -4.771e-9, 5.657e-8
-0.355, -4.774e-9, 5.648e-8
-0.354, -4.847e-9, 5.638e-8
-0.353, -4.870e-9, 5.628e-8
-0.352, -4.874e-9, 5.618e-8
-0.351, -4.916e-9, 5.609e-8
-0.350, -4.946e-9, 5.599e-8
-0.349, -5.000e-9, 5.589e-8
-0.348, -5.029e-9, 5.579e-8
-0.347, -5.009e-9, 5.569e-8
-0.346, -5.073e-9, 5.558e-8
-0.345, -5.112e-9, 5.548e-8
-0.344, -5.138e-9, 5.538e-8
-0.343, -5.206e-9, 5.528e-8
-0.342, -5.185e-9, 5.517e-8
-0.341, -5.220e-9, 5.507e-8
-0.340, -5.294e-9, 5.496e-8
-0.339, -5.330e-9, 5.485e-8
-0.338, -5.372e-9, 5.475e-8
-0.337, -5.396e-9, 5.464e-8
-0.336, -5.425e-9, 5.453e-8
-0.335, -5.496e-9, 5.442e-8
-0.334, -5.524e-9, 5.431e-8
-0.333, -5.582e-9, 5.420e-8
-0.332, -5.642e-9, 5.409e-8
-0.331, -5.633e-9, 5.397e-8
-0.330, -5.716e-9, 5.386e-8
-0.329, -5.790e-9, 5.374e-8
-0.328, -5.808e-9, 5.363e-8
-0.327, -5.894e-9, 5.351e-8
-0.326, -5.927e-9, 5.339e-8
-0.325, -6.001e-9, 5.327e-8
-0.324, -6.095e-9, 5.315e-8
-0.323, -6.123e-9, 5.303e-8
-0.322, -6.204e-9, 5.290e-8
-0.321, -6.269e-9, 5.278e-8
-0.320, -6.364e-9, 5.265e-8
-0.319, -6.470e-9, 5.252e-8
-0.318, -6.519e-9, 5.239e-8
-0.317, -6.592e-9, 5.226e-8
-0.316, -6.708e-9, 5.212e-8
-0.315, -6.779e-9, 5.199e-8
-0.314, -6.933e-9, 5.185e-8
-0.313, -7.030e-9, 5.171e-8
-0.312, -7.096e-9, 5.157e-8
-0.311, -7.232e-9, 5.142e-8
-0.310, -7.324e-9, 5.128e-8
-0.309, -7.478e-9, 5.113e-8
-0.308, -7.620e-9, 5.097e-8
-0.307, -7.761e-9, 5.082e-8
-0.306, -7.884e-9, 5.066e-8
-0.305, -8.028e-9, 5.050e-8
-0.304, -8.195e-9, 5.034e-8
-0.303, -8.376e-9, 5.017e-8
-0.302, -8.484e-9, 5.000e-8
-0.301, -8.672e-9, 4.983e-8
-0.300, -8.882e-9, 4.965e-8
-0.299, -9.038e-9, 4.947e-8
-0.298, -9.272e-9, 4.928e-8
-0.297, -9.433e-9, 4.909e-8
-0.296, -9.613e-9, 4.890e-8
-0.295, -9.902e-9, 4.870e-8
-0.294, -1.011e-8, 4.850e-8
-0.293, -1.033e-8, 4.829e-8
-0.292, -1.058e-8, 4.808e-8
-0.291, -1.077e-8, 4.787e-8
-0.290, -1.108e-8, 4.765e-8
-0.289, -1.135e-8, 4.742e-8
-0.288, -1.158e-8, 4.719e-8
-0.287, -1.188e-8, 4.695e-8
-0.286, -1.209e-8, 4.671e-8
-0.285, -1.242e-8, 4.646e-8
-0.284, -1.276e-8, 4.620e-8
-0.283, -1.301e-8, 4.594e-8
-0.282, -1.336e-8, 4.568e-8
-0.281, -1.370e-8, 4.540e-8
-0.280, -1.393e-8, 4.512e-8
-0.279, -1.435e-8, 4.484e-8
-0.278, -1.459e-8, 4.455e-8
-0.277, -1.491e-8, 4.425e-8
-0.276, -1.527e-8, 4.394e-8
-0.275, -1.558e-8, 4.363e-8
-0.274, -1.595e-8, 4.331e-8
-0.273, -1.625e-8, 4.299e-8
-0.272, -1.655e-8, 4.266e-8
-0.271, -1.692e-8, 4.232e-8
-0.270, -1.720e-8, 4.197e-8
-0.269, -1.760e-8, 4.162e-8
-0.268, -1.798e-8, 4.126e-8
-0.267, -1.817e-8, 4.090e-8
-0.266, -1.857e-8, 4.053e-8
-0.265, -1.887e-8, 4.015e-8
-0.264, -1.916e-8, 3.977e-8
-0.263, -1.953e-8, 3.938e-8
-0.262, -1.977e-8, 3.898e-8
-0.261, -2.003e-8, 3.858e-8
-0.260, -2.038e-8, 3.817e-8
-0.259, -2.059e-8, 3.776e-8
-0.258, -2.087e-8, 3.734e-8
-0.257, -2.108e-8, 3.692e-8
-0.256, -2.133e-8, 3.649e-8
-0.255, -2.160e-8, 3.606e-8
-0.254, -2.169e-8, 3.563e-8
-0.253, -2.190e-8, 3.519e-8
-0.252, -2.210e-8, 3.475e-8
-0.251, -2.215e-8, 3.431e-8
-0.250, -2.232e-8, 3.386e-8
-0.249, -2.247e-8, 3.341e-8
-0.248, -2.248e-8, 3.296e-8
-0.247, -2.259e-8, 3.251e-8
-0.246, -2.257e-8, 3.206e-8
-0.245, -2.264e-8, 3.160e-8
-0.244, -2.270e-8, 3.115e-8
-0.243, -2.261e-8, 3.070e-8
-0.242, -2.260e-8, 3.025e-8
-0.241, -2.253e-8, 2.980e-8
-0.240, -2.241e-8, 2.935e-8
-0.239, -2.244e-8, 2.890e-8
-0.238, -2.226e-8, 2.845e-8
-0.237, -2.214e-8, 2.801e-8
-0.236, -2.202e-8, 2.757e-8
-0.235, -2.179e-8, 2.713e-8
-0.234, -2.167e-8, 2.670e-8
-0.233, -2.146e-8, 2.627e-8
-0.232, -2.120e-8, 2.585e-8
-0.231, -2.108e-8, 2.543e-8
-0.230, -2.080e-8, 2.501e-8
-0.229, -2.057e-8, 2.460e-8
-0.228, -2.033e-8, 2.419e-8
-0.227, -1.998e-8, 2.379e-8
-0.226, -1.975e-8, 2.340e-8
-0.225, -1.947e-8, 2.301e-8
-0.224, -1.921e-8, 2.262e-8
-0.223, -1.894e-8, 2.224e-8
-0.222, -1.858e-8, 2.187e-8
-0.221, -1.829e-8, 2.151e-8
-0.220, -1.805e-8, 2.115e-8
-0.219, -1.771e-8, 2.079e-8
-0.218, -1.747e-8, 2.044e-8
-0.217, -1.715e-8, 2.010e-8
-0.216, -1.678e-8, 1.976e-8
-0.215, -1.659e-8, 1.943e-8
-0.214, -1.628e-8, 1.911e-8
-0.213, -1.603e-8, 1.879e-8
-0.212, -1.576e-8, 1.847e-8
-0.211, -1.545e-8, 1.816e-8
-0.210, -1.522e-8, 1.786e-8
-0.209, -1.496e-8, 1.756e-8
-0.208, -1.468e-8, 1.726e-8
-0.207, -1.445e-8, 1.698e-8
-0.206, -1.417e-8, 1.669e-8
-0.205, -1.403e-8, 1.641e-8
-0.204, -1.382e-8, 1.614e-8
-0.203, -1.349e-8, 1.587e-8
-0.202, -1.328e-8, 1.560e-8
-0.201, -1.305e-8, 1.534e-8
-0.200, -1.283e-8, 1.508e-8
-0.199, -1.267e-8, 1.483e-8
-0.198, -1.244e-8, 1.458e-8
-0.197, -1.223e-8, 1.434e-8
-0.196, -1.207e-8, 1.409e-8
-0.195, -1.185e-8, 1.386e-8
-0.194, -1.172e-8, 1.362e-8
-0.193, -1.156e-8, 1.339e-8
-0.192, -1.138e-8, 1.316e-8
-0.191, -1.126e-8, 1.294e-8
-0.190, -1.108e-8, 1.272e-8
-0.189, -1.098e-8, 1.250e-8
-0.188, -1.086e-8, 1.228e-8
-0.187, -1.066e-8, 1.207e-8
-0.186, -1.058e-8, 1.186e-8
-0.185, -1.046e-8, 1.165e-8
-0.184, -1.032e-8, 1.144e-8
-0.183, -1.025e-8, 1.124e-8
-0.182, -1.009e-8, 1.103e-8
-0.181, -9.980e-9, 1.083e-8
-0.180, -9.912e-9, 1.064e-8
-0.179, -9.831e-9, 1.044e-8
-0.178, -9.752e-9, 1.024e-8
-0.177, -9.637e-9, 1.005e-8
-0.176, -9.501e-9, 9.861e-9
-0.175, -9.475e-9, 9.672e-9
-0.174, -9.398e-9, 9.484e-9
-0.173, -9.315e-9, 9.297e-9
-0.172, -9.260e-9, 9.112e-9
-0.171, -9.150e-9, 8.929e-9
-0.170, -9.130e-9, 8.747e-9
-0.169, -9.072e-9, 8.565e-9
-0.168, -9.006e-9, 8.385e-9
-0.167, -8.946e-9, 8.206e-9
-0.166, -8.875e-9, 8.029e-9
-0.165, -8.844e-9, 7.852e-9
-0.164, -8.823e-9, 7.675e-9
-0.163, -8.737e-9, 7.500e-9
-0.162, -8.694e-9, 7.327e-9
-0.161, -8.643e-9, 7.154e-9
-0.160, -8.614e-9, 6.981e-9
-0.159, -8.624e-9, 6.809e-9
-0.158, -8.552e-9, 6.638e-9
-0.157, -8.495e-9, 6.468e-9
-0.156, -8.472e-9, 6.299e-9
-0.155, -8.446e-9, 6.130e-9
-0.154, -8.464e-9, 5.960e-9
-0.153, -8.439e-9, 5.792e-9
-0.152, -8.342e-9, 5.625e-9
-0.151, -8.347e-9, 5.458e-9
-0.150, -8.308e-9, 5.292e-9
-0.149, -8.303e-9, 5.126e-9
-0.148, -8.307e-9, 4.959e-9
-0.147, -8.253e-9, 4.794e-9
-0.146, -8.219e-9, 4.630e-9
-0.145, -8.214e-9, 4.466e-9
-0.144, -8.211e-9, 4.302e-9
-0.143, -8.217e-9, 4.137e-9
-0.142, -8.152e-9, 3.974e-9
-0.141, -8.140e-9, 3.811e-9
-0.140, -8.175e-9, 3.648e-9
-0.139, -8.118e-9, 3.485e-9
-0.138, -8.137e-9, 3.323e-9
-0.137, -8.107e-9, 3.161e-9
-0.136, -8.065e-9, 2.999e-9
-0.135, -8.099e-9, 2.837e-9
-0.134, -8.091e-9, 2.676e-9
-0.133, -8.059e-9, 2.514e-9
-0.132, -8.070e-9, 2.353e-9
-0.131, -7.997e-9, 2.193e-9
-0.130, -8.028e-9, 2.032e-9
-0.129, -8.041e-9, 1.872e-9
-0.128, -8.040e-9, 1.711e-9
-0.127, -8.009e-9, 1.551e-9
-0.126, -7.972e-9, 1.391e-9
-0.125, -7.985e-9, 1.231e-9
-0.124, -8.013e-9, 1.071e-9
-0.123, -7.960e-9, 9.120e-10
-0.122, -7.975e-9, 7.525e-10
-0.121, -7.962e-9, 5.933e-10
-0.120, -7.930e-9, 4.347e-10
-0.119, -7.974e-9, 2.752e-10
-0.118, -7.932e-9, 1.166e-10
-0.117, -7.931e-9, -4.206e-11
-0.116, -7.923e-9, -2.005e-10
-0.115, -7.908e-9, -3.587e-10
-0.114, -7.920e-9, -5.171e-10
-0.113, -7.908e-9, -6.752e-10
-0.112, -7.868e-9, -8.326e-10
-0.111, -7.892e-9, -9.904e-10
-0.110, -7.856e-9, -1.148e-9
-0.109, -7.887e-9, -1.305e-9
-0.108, -7.893e-9, -1.463e-9
-0.107, -7.812e-9, -1.619e-9
-0.106, -7.840e-9, -1.776e-9
-0.105, -7.842e-9, -1.933e-9
-0.104, -7.825e-9, -2.090e-9
-0.103, -7.864e-9, -2.247e-9
-0.102, -7.836e-9, -2.404e-9
-0.101, -7.800e-9, -2.560e-9
