# Supplementary material for: Data-Driven Electrochemistry Reveals the Impact of Hydrophobicity on Aptamer Cross-Reactivity
Source: ACS Meas Sci Au. 2026 May 20;6(3):752–64. doi: 10.1021/acsmeasuresciau.6c00040 (PMC13281204; doi:10.1021/acsmeasuresciau.6c00040)
Supplement: Supplementary file 1 [file tg6c00040_si_001.zip › data/interferent study/logP validation/Trials_1_2_3/CV_50_mVs_progesterone1_2.txt]

Nov. 4, 2025   15:10:04
Cyclic Voltammetry
File: c:\users\minteerlab\desktop\hardpotato\110425\cv_50_mvs_progesterone1_2.bin
Data Source:  Experiment
Instrument Model:  CHI660E
Ref. Electrode: 
Header: CV
Note: 

Init E (V) = -0.1
High E (V) = -0.1
Low E (V) = -0.4
Final E (V) = -0.1
Init P/N = N
Scan Rate (V/s) = 0.05
Segment = 3
Sample Interval (V) = 0.001
Quiet Time (sec) = 2
Sensitivity (A/V) = 1e-6

Potential/V, Current/A, Charge/C

-0.100, 6.699e-10, 1.340e-11
-0.101, 4.185e-9, 9.709e-11
-0.102, 4.750e-9, 1.921e-10
-0.103, 4.830e-9, 2.887e-10
-0.104, 4.855e-9, 3.858e-10
-0.105, 4.882e-9, 4.834e-10
-0.106, 4.860e-9, 5.806e-10
-0.107, 4.905e-9, 6.787e-10
-0.108, 4.947e-9, 7.777e-10
-0.109, 4.966e-9, 8.770e-10
-0.110, 4.993e-9, 9.769e-10
-0.111, 4.956e-9, 1.076e-9
-0.112, 4.988e-9, 1.176e-9
-0.113, 5.048e-9, 1.277e-9
-0.114, 5.010e-9, 1.377e-9
-0.115, 5.043e-9, 1.478e-9
-0.116, 5.039e-9, 1.579e-9
-0.117, 5.039e-9, 1.679e-9
-0.118, 5.093e-9, 1.781e-9
-0.119, 5.089e-9, 1.883e-9
-0.120, 5.079e-9, 1.985e-9
-0.121, 5.089e-9, 2.086e-9
-0.122, 5.098e-9, 2.188e-9
-0.123, 5.125e-9, 2.291e-9
-0.124, 5.142e-9, 2.394e-9
-0.125, 5.113e-9, 2.496e-9
-0.126, 5.129e-9, 2.598e-9
-0.127, 5.128e-9, 2.701e-9
-0.128, 5.175e-9, 2.804e-9
-0.129, 5.187e-9, 2.908e-9
-0.130, 5.163e-9, 3.011e-9
-0.131, 5.162e-9, 3.115e-9
-0.132, 5.179e-9, 3.218e-9
-0.133, 5.179e-9, 3.322e-9
-0.134, 5.225e-9, 3.426e-9
-0.135, 5.209e-9, 3.531e-9
-0.136, 5.178e-9, 3.634e-9
-0.137, 5.213e-9, 3.738e-9
-0.138, 5.215e-9, 3.843e-9
-0.139, 5.240e-9, 3.947e-9
-0.140, 5.228e-9, 4.052e-9
-0.141, 5.230e-9, 4.157e-9
-0.142, 5.266e-9, 4.262e-9
-0.143, 5.256e-9, 4.367e-9
-0.144, 5.262e-9, 4.472e-9
-0.145, 5.273e-9, 4.578e-9
-0.146, 5.234e-9, 4.682e-9
-0.147, 5.274e-9, 4.788e-9
-0.148, 5.312e-9, 4.894e-9
-0.149, 5.294e-9, 5.000e-9
-0.150, 5.329e-9, 5.107e-9
-0.151, 5.296e-9, 5.213e-9
-0.152, 5.301e-9, 5.319e-9
-0.153, 5.370e-9, 5.426e-9
-0.154, 5.379e-9, 5.534e-9
-0.155, 5.366e-9, 5.641e-9
-0.156, 5.368e-9, 5.748e-9
-0.157, 5.366e-9, 5.856e-9
-0.158, 5.426e-9, 5.964e-9
-0.159, 5.425e-9, 6.073e-9
-0.160, 5.425e-9, 6.181e-9
-0.161, 5.456e-9, 6.290e-9
-0.162, 5.445e-9, 6.399e-9
-0.163, 5.505e-9, 6.509e-9
-0.164, 5.528e-9, 6.620e-9
-0.165, 5.502e-9, 6.730e-9
-0.166, 5.547e-9, 6.841e-9
-0.167, 5.563e-9, 6.952e-9
-0.168, 5.591e-9, 7.064e-9
-0.169, 5.659e-9, 7.177e-9
-0.170, 5.638e-9, 7.290e-9
-0.171, 5.669e-9, 7.403e-9
-0.172, 5.698e-9, 7.517e-9
-0.173, 5.750e-9, 7.632e-9
-0.174, 5.816e-9, 7.748e-9
-0.175, 5.811e-9, 7.865e-9
-0.176, 5.832e-9, 7.981e-9
-0.177, 5.908e-9, 8.099e-9
-0.178, 5.946e-9, 8.218e-9
-0.179, 6.018e-9, 8.339e-9
-0.180, 6.067e-9, 8.460e-9
-0.181, 6.062e-9, 8.581e-9
-0.182, 6.161e-9, 8.704e-9
-0.183, 6.202e-9, 8.828e-9
-0.184, 6.274e-9, 8.954e-9
-0.185, 6.350e-9, 9.081e-9
-0.186, 6.385e-9, 9.209e-9
-0.187, 6.479e-9, 9.338e-9
-0.188, 6.573e-9, 9.470e-9
-0.189, 6.637e-9, 9.602e-9
-0.190, 6.747e-9, 9.737e-9
-0.191, 6.793e-9, 9.873e-9
-0.192, 6.913e-9, 1.001e-8
-0.193, 7.036e-9, 1.015e-8
-0.194, 7.107e-9, 1.029e-8
-0.195, 7.219e-9, 1.044e-8
-0.196, 7.308e-9, 1.058e-8
-0.197, 7.401e-9, 1.073e-8
-0.198, 7.568e-9, 1.088e-8
-0.199, 7.685e-9, 1.104e-8
-0.200, 7.775e-9, 1.119e-8
-0.201, 7.938e-9, 1.135e-8
-0.202, 8.040e-9, 1.151e-8
-0.203, 8.228e-9, 1.168e-8
-0.204, 8.407e-9, 1.185e-8
-0.205, 8.618e-9, 1.202e-8
-0.206, 8.730e-9, 1.219e-8
-0.207, 8.868e-9, 1.237e-8
-0.208, 9.083e-9, 1.255e-8
-0.209, 9.310e-9, 1.274e-8
-0.210, 9.419e-9, 1.293e-8
-0.211, 9.657e-9, 1.312e-8
-0.212, 9.875e-9, 1.332e-8
-0.213, 1.007e-8, 1.352e-8
-0.214, 1.034e-8, 1.373e-8
-0.215, 1.050e-8, 1.394e-8
-0.216, 1.072e-8, 1.415e-8
-0.217, 1.101e-8, 1.437e-8
-0.218, 1.123e-8, 1.459e-8
-0.219, 1.149e-8, 1.482e-8
-0.220, 1.173e-8, 1.506e-8
-0.221, 1.194e-8, 1.530e-8
-0.222, 1.225e-8, 1.554e-8
-0.223, 1.251e-8, 1.579e-8
-0.224, 1.278e-8, 1.605e-8
-0.225, 1.307e-8, 1.631e-8
-0.226, 1.325e-8, 1.657e-8
-0.227, 1.353e-8, 1.685e-8
-0.228, 1.383e-8, 1.712e-8
-0.229, 1.407e-8, 1.740e-8
-0.230, 1.439e-8, 1.769e-8
-0.231, 1.462e-8, 1.798e-8
-0.232, 1.488e-8, 1.828e-8
-0.233, 1.518e-8, 1.858e-8
-0.234, 1.537e-8, 1.889e-8
-0.235, 1.563e-8, 1.920e-8
-0.236, 1.587e-8, 1.952e-8
-0.237, 1.604e-8, 1.984e-8
-0.238, 1.633e-8, 2.017e-8
-0.239, 1.648e-8, 2.050e-8
-0.240, 1.667e-8, 2.083e-8
-0.241, 1.689e-8, 2.117e-8
-0.242, 1.700e-8, 2.151e-8
-0.243, 1.724e-8, 2.185e-8
-0.244, 1.739e-8, 2.220e-8
-0.245, 1.748e-8, 2.255e-8
-0.246, 1.764e-8, 2.290e-8
-0.247, 1.767e-8, 2.326e-8
-0.248, 1.778e-8, 2.361e-8
-0.249, 1.793e-8, 2.397e-8
-0.250, 1.791e-8, 2.433e-8
-0.251, 1.800e-8, 2.469e-8
-0.252, 1.800e-8, 2.505e-8
-0.253, 1.797e-8, 2.541e-8
-0.254, 1.807e-8, 2.577e-8
-0.255, 1.799e-8, 2.613e-8
-0.256, 1.801e-8, 2.649e-8
-0.257, 1.801e-8, 2.685e-8
-0.258, 1.786e-8, 2.721e-8
-0.259, 1.784e-8, 2.757e-8
-0.260, 1.776e-8, 2.792e-8
-0.261, 1.757e-8, 2.827e-8
-0.262, 1.758e-8, 2.862e-8
-0.263, 1.745e-8, 2.897e-8
-0.264, 1.731e-8, 2.932e-8
-0.265, 1.722e-8, 2.966e-8
-0.266, 1.699e-8, 3.000e-8
-0.267, 1.689e-8, 3.034e-8
-0.268, 1.676e-8, 3.068e-8
-0.269, 1.657e-8, 3.101e-8
-0.270, 1.647e-8, 3.134e-8
-0.271, 1.623e-8, 3.166e-8
-0.272, 1.608e-8, 3.198e-8
-0.273, 1.595e-8, 3.230e-8
-0.274, 1.573e-8, 3.262e-8
-0.275, 1.560e-8, 3.293e-8
-0.276, 1.538e-8, 3.324e-8
-0.277, 1.515e-8, 3.354e-8
-0.278, 1.505e-8, 3.384e-8
-0.279, 1.481e-8, 3.414e-8
-0.280, 1.462e-8, 3.443e-8
-0.281, 1.447e-8, 3.472e-8
-0.282, 1.425e-8, 3.500e-8
-0.283, 1.410e-8, 3.529e-8
-0.284, 1.391e-8, 3.556e-8
-0.285, 1.370e-8, 3.584e-8
-0.286, 1.353e-8, 3.611e-8
-0.287, 1.332e-8, 3.637e-8
-0.288, 1.319e-8, 3.664e-8
-0.289, 1.306e-8, 3.690e-8
-0.290, 1.284e-8, 3.716e-8
-0.291, 1.267e-8, 3.741e-8
-0.292, 1.253e-8, 3.766e-8
-0.293, 1.236e-8, 3.791e-8
-0.294, 1.225e-8, 3.815e-8
-0.295, 1.206e-8, 3.839e-8
-0.296, 1.187e-8, 3.863e-8
-0.297, 1.176e-8, 3.887e-8
-0.298, 1.160e-8, 3.910e-8
-0.299, 1.150e-8, 3.933e-8
-0.300, 1.136e-8, 3.956e-8
-0.301, 1.117e-8, 3.978e-8
-0.302, 1.110e-8, 4.000e-8
-0.303, 1.094e-8, 4.022e-8
-0.304, 1.083e-8, 4.044e-8
-0.305, 1.073e-8, 4.065e-8
-0.306, 1.056e-8, 4.086e-8
-0.307, 1.049e-8, 4.107e-8
-0.308, 1.043e-8, 4.128e-8
-0.309, 1.030e-8, 4.149e-8
-0.310, 1.021e-8, 4.169e-8
-0.311, 1.008e-8, 4.189e-8
-0.312, 9.991e-9, 4.209e-8
-0.313, 9.947e-9, 4.229e-8
-0.314, 9.844e-9, 4.249e-8
-0.315, 9.760e-9, 4.268e-8
-0.316, 9.660e-9, 4.288e-8
-0.317, 9.566e-9, 4.307e-8
-0.318, 9.538e-9, 4.326e-8
-0.319, 9.442e-9, 4.345e-8
-0.320, 9.369e-9, 4.363e-8
-0.321, 9.315e-9, 4.382e-8
-0.322, 9.214e-9, 4.401e-8
-0.323, 9.181e-9, 4.419e-8
-0.324, 9.138e-9, 4.437e-8
-0.325, 9.033e-9, 4.455e-8
-0.326, 8.998e-9, 4.473e-8
-0.327, 8.937e-9, 4.491e-8
-0.328, 8.896e-9, 4.509e-8
-0.329, 8.864e-9, 4.527e-8
-0.330, 8.782e-9, 4.544e-8
-0.331, 8.728e-9, 4.562e-8
-0.332, 8.698e-9, 4.579e-8
-0.333, 8.689e-9, 4.596e-8
-0.334, 8.662e-9, 4.614e-8
-0.335, 8.594e-9, 4.631e-8
-0.336, 8.520e-9, 4.648e-8
-0.337, 8.505e-9, 4.665e-8
-0.338, 8.468e-9, 4.682e-8
-0.339, 8.465e-9, 4.699e-8
-0.340, 8.413e-9, 4.716e-8
-0.341, 8.351e-9, 4.732e-8
-0.342, 8.352e-9, 4.749e-8
-0.343, 8.322e-9, 4.766e-8
-0.344, 8.300e-9, 4.782e-8
-0.345, 8.288e-9, 4.799e-8
-0.346, 8.212e-9, 4.815e-8
-0.347, 8.215e-9, 4.832e-8
-0.348, 8.209e-9, 4.848e-8
-0.349, 8.177e-9, 4.865e-8
-0.350, 8.182e-9, 4.881e-8
-0.351, 8.083e-9, 4.897e-8
-0.352, 8.097e-9, 4.913e-8
-0.353, 8.117e-9, 4.929e-8
-0.354, 8.071e-9, 4.946e-8
-0.355, 8.065e-9, 4.962e-8
-0.356, 8.025e-9, 4.978e-8
-0.357, 8.002e-9, 4.994e-8
-0.358, 8.037e-9, 5.010e-8
-0.359, 8.029e-9, 5.026e-8
-0.360, 7.972e-9, 5.042e-8
-0.361, 7.967e-9, 5.058e-8
-0.362, 7.920e-9, 5.074e-8
-0.363, 7.947e-9, 5.090e-8
-0.364, 7.947e-9, 5.105e-8
-0.365, 7.912e-9, 5.121e-8
-0.366, 7.897e-9, 5.137e-8
-0.367, 7.869e-9, 5.153e-8
-0.368, 7.877e-9, 5.169e-8
-0.369, 7.894e-9, 5.184e-8
-0.370, 7.844e-9, 5.200e-8
-0.371, 7.848e-9, 5.216e-8
-0.372, 7.843e-9, 5.231e-8
-0.373, 7.825e-9, 5.247e-8
-0.374, 7.854e-9, 5.263e-8
-0.375, 7.810e-9, 5.278e-8
-0.376, 7.777e-9, 5.294e-8
-0.377, 7.818e-9, 5.310e-8
-0.378, 7.797e-9, 5.325e-8
-0.379, 7.810e-9, 5.341e-8
-0.380, 7.807e-9, 5.356e-8
-0.381, 7.755e-9, 5.372e-8
-0.382, 7.783e-9, 5.387e-8
-0.383, 7.765e-9, 5.403e-8
-0.384, 7.798e-9, 5.419e-8
-0.385, 7.785e-9, 5.434e-8
-0.386, 7.731e-9, 5.450e-8
-0.387, 7.746e-9, 5.465e-8
-0.388, 7.769e-9, 5.481e-8
-0.389, 7.751e-9, 5.496e-8
-0.390, 7.768e-9, 5.512e-8
-0.391, 7.731e-9, 5.527e-8
-0.392, 7.723e-9, 5.543e-8
-0.393, 7.761e-9, 5.558e-8
-0.394, 7.742e-9, 5.574e-8
-0.395, 7.743e-9, 5.589e-8
-0.396, 7.729e-9, 5.605e-8
-0.397, 7.709e-9, 5.620e-8
-0.398, 7.756e-9, 5.636e-8
-0.399, 7.748e-9, 5.651e-8
-0.400, 4.864e-9, 5.661e-8
-0.399, -2.003e-9, 5.657e-8
-0.398, -2.929e-9, 5.651e-8
-0.397, -3.112e-9, 5.645e-8
-0.396, -3.227e-9, 5.638e-8
-0.395, -3.284e-9, 5.632e-8
-0.394, -3.412e-9, 5.625e-8
-0.393, -3.486e-9, 5.618e-8
-0.392, -3.513e-9, 5.611e-8
-0.391, -3.597e-9, 5.604e-8
-0.390, -3.646e-9, 5.596e-8
-0.389, -3.721e-9, 5.589e-8
-0.388, -3.794e-9, 5.581e-8
-0.387, -3.789e-9, 5.574e-8
-0.386, -3.842e-9, 5.566e-8
-0.385, -3.889e-9, 5.558e-8
-0.384, -3.970e-9, 5.550e-8
-0.383, -4.015e-9, 5.542e-8
-0.382, -3.994e-9, 5.534e-8
-0.381, -4.028e-9, 5.526e-8
-0.380, -4.089e-9, 5.518e-8
-0.379, -4.114e-9, 5.510e-8
-0.378, -4.181e-9, 5.501e-8
-0.377, -4.187e-9, 5.493e-8
-0.376, -4.188e-9, 5.485e-8
-0.375, -4.268e-9, 5.476e-8
-0.374, -4.287e-9, 5.468e-8
-0.373, -4.323e-9, 5.459e-8
-0.372, -4.360e-9, 5.450e-8
-0.371, -4.358e-9, 5.442e-8
-0.370, -4.406e-9, 5.433e-8
-0.369, -4.455e-9, 5.424e-8
-0.368, -4.470e-9, 5.415e-8
-0.367, -4.506e-9, 5.406e-8
-0.366, -4.489e-9, 5.397e-8
-0.365, -4.547e-9, 5.388e-8
-0.364, -4.606e-9, 5.379e-8
-0.363, -4.594e-9, 5.369e-8
-0.362, -4.624e-9, 5.360e-8
-0.361, -4.631e-9, 5.351e-8
-0.360, -4.657e-9, 5.342e-8
-0.359, -4.748e-9, 5.332e-8
-0.358, -4.771e-9, 5.323e-8
-0.357, -4.768e-9, 5.313e-8
-0.356, -4.795e-9, 5.303e-8
-0.355, -4.809e-9, 5.294e-8
-0.354, -4.875e-9, 5.284e-8
-0.353, -4.899e-9, 5.274e-8
-0.352, -4.904e-9, 5.264e-8
-0.351, -4.944e-9, 5.255e-8
-0.350, -4.953e-9, 5.245e-8
-0.349, -4.982e-9, 5.235e-8
-0.348, -5.045e-9, 5.225e-8
-0.347, -5.024e-9, 5.215e-8
-0.346, -5.072e-9, 5.204e-8
-0.345, -5.126e-9, 5.194e-8
-0.344, -5.143e-9, 5.184e-8
-0.343, -5.204e-9, 5.173e-8
-0.342, -5.200e-9, 5.163e-8
-0.341, -5.213e-9, 5.153e-8
-0.340, -5.285e-9, 5.142e-8
-0.339, -5.320e-9, 5.131e-8
-0.338, -5.370e-9, 5.121e-8
-0.337, -5.374e-9, 5.110e-8
-0.336, -5.390e-9, 5.099e-8
-0.335, -5.463e-9, 5.088e-8
-0.334, -5.508e-9, 5.077e-8
-0.333, -5.558e-9, 5.066e-8
-0.332, -5.596e-9, 5.055e-8
-0.331, -5.595e-9, 5.044e-8
-0.330, -5.660e-9, 5.032e-8
-0.329, -5.733e-9, 5.021e-8
-0.328, -5.763e-9, 5.009e-8
-0.327, -5.833e-9, 4.998e-8
-0.326, -5.851e-9, 4.986e-8
-0.325, -5.917e-9, 4.974e-8
-0.324, -6.019e-9, 4.962e-8
-0.323, -6.048e-9, 4.950e-8
-0.322, -6.110e-9, 4.938e-8
-0.321, -6.162e-9, 4.925e-8
-0.320, -6.238e-9, 4.913e-8
-0.319, -6.355e-9, 4.900e-8
-0.318, -6.404e-9, 4.887e-8
-0.317, -6.468e-9, 4.875e-8
-0.316, -6.576e-9, 4.861e-8
-0.315, -6.619e-9, 4.848e-8
-0.314, -6.764e-9, 4.835e-8
-0.313, -6.869e-9, 4.821e-8
-0.312, -6.916e-9, 4.807e-8
-0.311, -7.047e-9, 4.793e-8
-0.310, -7.137e-9, 4.779e-8
-0.309, -7.262e-9, 4.764e-8
-0.308, -7.398e-9, 4.749e-8
-0.307, -7.512e-9, 4.734e-8
-0.306, -7.626e-9, 4.719e-8
-0.305, -7.750e-9, 4.704e-8
-0.304, -7.873e-9, 4.688e-8
-0.303, -8.071e-9, 4.672e-8
-0.302, -8.177e-9, 4.655e-8
-0.301, -8.324e-9, 4.639e-8
-0.300, -8.524e-9, 4.622e-8
-0.299, -8.670e-9, 4.604e-8
-0.298, -8.859e-9, 4.587e-8
-0.297, -9.047e-9, 4.569e-8
-0.296, -9.182e-9, 4.550e-8
-0.295, -9.446e-9, 4.531e-8
-0.294, -9.637e-9, 4.512e-8
-0.293, -9.836e-9, 4.492e-8
-0.292, -1.005e-8, 4.472e-8
-0.291, -1.021e-8, 4.452e-8
-0.290, -1.051e-8, 4.431e-8
-0.289, -1.073e-8, 4.409e-8
-0.288, -1.098e-8, 4.387e-8
-0.287, -1.123e-8, 4.365e-8
-0.286, -1.143e-8, 4.342e-8
-0.285, -1.169e-8, 4.319e-8
-0.284, -1.200e-8, 4.295e-8
-0.283, -1.223e-8, 4.270e-8
-0.282, -1.254e-8, 4.245e-8
-0.281, -1.280e-8, 4.219e-8
-0.280, -1.307e-8, 4.193e-8
-0.279, -1.342e-8, 4.167e-8
-0.278, -1.367e-8, 4.139e-8
-0.277, -1.394e-8, 4.111e-8
-0.276, -1.426e-8, 4.083e-8
-0.275, -1.452e-8, 4.054e-8
-0.274, -1.489e-8, 4.024e-8
-0.273, -1.515e-8, 3.994e-8
-0.272, -1.541e-8, 3.963e-8
-0.271, -1.573e-8, 3.931e-8
-0.270, -1.597e-8, 3.899e-8
-0.269, -1.631e-8, 3.867e-8
-0.268, -1.665e-8, 3.834e-8
-0.267, -1.680e-8, 3.800e-8
-0.266, -1.715e-8, 3.766e-8
-0.265, -1.741e-8, 3.731e-8
-0.264, -1.764e-8, 3.696e-8
-0.263, -1.797e-8, 3.660e-8
-0.262, -1.818e-8, 3.623e-8
-0.261, -1.840e-8, 3.586e-8
-0.260, -1.869e-8, 3.549e-8
-0.259, -1.887e-8, 3.511e-8
-0.258, -1.913e-8, 3.473e-8
-0.257, -1.930e-8, 3.434e-8
-0.256, -1.951e-8, 3.395e-8
-0.255, -1.968e-8, 3.356e-8
-0.254, -1.980e-8, 3.316e-8
-0.253, -1.997e-8, 3.277e-8
-0.252, -2.011e-8, 3.236e-8
-0.251, -2.012e-8, 3.196e-8
-0.250, -2.028e-8, 3.156e-8
-0.249, -2.039e-8, 3.115e-8
-0.248, -2.038e-8, 3.074e-8
-0.247, -2.046e-8, 3.033e-8
-0.246, -2.041e-8, 2.992e-8
-0.245, -2.046e-8, 2.951e-8
-0.244, -2.049e-8, 2.910e-8
-0.243, -2.039e-8, 2.870e-8
-0.242, -2.036e-8, 2.829e-8
-0.241, -2.026e-8, 2.788e-8
-0.240, -2.014e-8, 2.748e-8
-0.239, -2.012e-8, 2.708e-8
-0.238, -1.993e-8, 2.668e-8
-0.237, -1.983e-8, 2.628e-8
-0.236, -1.971e-8, 2.589e-8
-0.235, -1.945e-8, 2.550e-8
-0.234, -1.936e-8, 2.511e-8
-0.233, -1.916e-8, 2.473e-8
-0.232, -1.892e-8, 2.435e-8
-0.231, -1.873e-8, 2.398e-8
-0.230, -1.851e-8, 2.361e-8
-0.229, -1.829e-8, 2.324e-8
-0.228, -1.807e-8, 2.288e-8
-0.227, -1.774e-8, 2.252e-8
-0.226, -1.754e-8, 2.217e-8
-0.225, -1.727e-8, 2.183e-8
-0.224, -1.704e-8, 2.149e-8
-0.223, -1.684e-8, 2.115e-8
-0.222, -1.647e-8, 2.082e-8
-0.221, -1.624e-8, 2.050e-8
-0.220, -1.603e-8, 2.018e-8
-0.219, -1.575e-8, 1.986e-8
-0.218, -1.556e-8, 1.955e-8
-0.217, -1.531e-8, 1.924e-8
-0.216, -1.498e-8, 1.894e-8
-0.215, -1.479e-8, 1.865e-8
-0.214, -1.451e-8, 1.836e-8
-0.213, -1.429e-8, 1.807e-8
-0.212, -1.409e-8, 1.779e-8
-0.211, -1.380e-8, 1.751e-8
-0.210, -1.360e-8, 1.724e-8
-0.209, -1.341e-8, 1.697e-8
-0.208, -1.316e-8, 1.671e-8
-0.207, -1.295e-8, 1.645e-8
-0.206, -1.271e-8, 1.620e-8
-0.205, -1.258e-8, 1.595e-8
-0.204, -1.242e-8, 1.570e-8
-0.203, -1.213e-8, 1.545e-8
-0.202, -1.195e-8, 1.522e-8
-0.201, -1.176e-8, 1.498e-8
-0.200, -1.159e-8, 1.475e-8
-0.199, -1.148e-8, 1.452e-8
-0.198, -1.130e-8, 1.429e-8
-0.197, -1.116e-8, 1.407e-8
-0.196, -1.101e-8, 1.385e-8
-0.195, -1.085e-8, 1.363e-8
-0.194, -1.075e-8, 1.342e-8
-0.193, -1.062e-8, 1.321e-8
-0.192, -1.045e-8, 1.300e-8
-0.191, -1.036e-8, 1.279e-8
-0.190, -1.021e-8, 1.258e-8
-0.189, -1.011e-8, 1.238e-8
-0.188, -1.004e-8, 1.218e-8
-0.187, -9.866e-9, 1.198e-8
-0.186, -9.784e-9, 1.179e-8
-0.185, -9.691e-9, 1.160e-8
-0.184, -9.602e-9, 1.140e-8
-0.183, -9.528e-9, 1.121e-8
-0.182, -9.411e-9, 1.102e-8
-0.181, -9.316e-9, 1.084e-8
-0.180, -9.269e-9, 1.065e-8
-0.179, -9.194e-9, 1.047e-8
-0.178, -9.149e-9, 1.029e-8
-0.177, -9.059e-9, 1.010e-8
-0.176, -8.957e-9, 9.925e-9
-0.175, -8.921e-9, 9.747e-9
-0.174, -8.847e-9, 9.570e-9
-0.173, -8.819e-9, 9.394e-9
-0.172, -8.766e-9, 9.218e-9
-0.171, -8.648e-9, 9.045e-9
-0.170, -8.635e-9, 8.873e-9
-0.169, -8.609e-9, 8.701e-9
-0.168, -8.548e-9, 8.530e-9
-0.167, -8.520e-9, 8.359e-9
-0.166, -8.447e-9, 8.190e-9
-0.165, -8.400e-9, 8.022e-9
-0.164, -8.419e-9, 7.854e-9
-0.163, -8.340e-9, 7.687e-9
-0.162, -8.312e-9, 7.521e-9
-0.161, -8.274e-9, 7.355e-9
-0.160, -8.229e-9, 7.191e-9
-0.159, -8.246e-9, 7.026e-9
-0.158, -8.199e-9, 6.862e-9
-0.157, -8.167e-9, 6.698e-9
-0.156, -8.135e-9, 6.536e-9
-0.155, -8.087e-9, 6.374e-9
-0.154, -8.126e-9, 6.212e-9
-0.153, -8.110e-9, 6.049e-9
-0.152, -8.030e-9, 5.889e-9
-0.151, -8.020e-9, 5.728e-9
-0.150, -7.983e-9, 5.569e-9
-0.149, -8.002e-9, 5.409e-9
-0.148, -8.003e-9, 5.249e-9
-0.147, -7.954e-9, 5.089e-9
-0.146, -7.934e-9, 4.931e-9
-0.145, -7.904e-9, 4.773e-9
-0.144, -7.918e-9, 4.614e-9
-0.143, -7.927e-9, 4.456e-9
-0.142, -7.877e-9, 4.298e-9
-0.141, -7.861e-9, 4.141e-9
-0.140, -7.865e-9, 3.984e-9
-0.139, -7.835e-9, 3.827e-9
-0.138, -7.854e-9, 3.670e-9
-0.137, -7.826e-9, 3.513e-9
-0.136, -7.790e-9, 3.358e-9
-0.135, -7.815e-9, 3.201e-9
-0.134, -7.805e-9, 3.045e-9
-0.133, -7.809e-9, 2.889e-9
-0.132, -7.796e-9, 2.733e-9
-0.131, -7.747e-9, 2.578e-9
-0.130, -7.760e-9, 2.423e-9
-0.129, -7.757e-9, 2.268e-9
-0.128, -7.761e-9, 2.113e-9
-0.127, -7.764e-9, 1.957e-9
-0.126, -7.703e-9, 1.803e-9
-0.125, -7.709e-9, 1.649e-9
-0.124, -7.744e-9, 1.494e-9
-0.123, -7.717e-9, 1.340e-9
-0.122, -7.717e-9, 1.186e-9
-0.121, -7.704e-9, 1.031e-9
-0.120, -7.660e-9, 8.783e-10
-0.119, -7.706e-9, 7.242e-10
-0.118, -7.681e-9, 5.706e-10
-0.117, -7.665e-9, 4.173e-10
-0.116, -7.665e-9, 2.640e-10
-0.115, -7.634e-9, 1.113e-10
-0.114, -7.676e-9, -4.224e-11
-0.113, -7.651e-9, -1.953e-10
-0.112, -7.620e-9, -3.477e-10
-0.111, -7.624e-9, -5.001e-10
-0.110, -7.580e-9, -6.517e-10
-0.109, -7.622e-9, -8.042e-10
-0.108, -7.638e-9, -9.569e-10
-0.107, -7.583e-9, -1.109e-9
-0.106, -7.585e-9, -1.260e-9
-0.105, -7.581e-9, -1.412e-9
-0.104, -7.591e-9, -1.564e-9
-0.103, -7.626e-9, -1.716e-9
-0.102, -7.599e-9, -1.868e-9
-0.101, -7.552e-9, -2.019e-9
