# Supplementary material for: Data-Driven Electrochemistry Reveals the Impact of Hydrophobicity on Aptamer Cross-Reactivity
Source: ACS Meas Sci Au. 2026 May 20;6(3):752–64. doi: 10.1021/acsmeasuresciau.6c00040 (PMC13281204; doi:10.1021/acsmeasuresciau.6c00040)
Supplement: Supplementary file 1 [file tg6c00040_si_001.zip › data/interferent study/logP validation/Trials_1_2_3/CV_500_mVs_progesterone1_0.txt]

Nov. 4, 2025   10:39:43
Cyclic Voltammetry
File: c:\users\minteerlab\desktop\hardpotato\110425\cv_500_mvs_progesterone1_0.bin
Data Source:  Experiment
Instrument Model:  CHI660E
Ref. Electrode: 
Header: CV
Note: 

Init E (V) = -0.1
High E (V) = -0.1
Low E (V) = -0.4
Final E (V) = -0.1
Init P/N = N
Scan Rate (V/s) = 0.5
Segment = 3
Sample Interval (V) = 0.001
Quiet Time (sec) = 2
Sensitivity (A/V) = 1e-6

Potential/V, Current/A, Charge/C

-0.100, 1.003e-8, 2.007e-11
-0.101, 4.974e-8, 1.196e-10
-0.102, 5.652e-8, 2.326e-10
-0.103, 5.744e-8, 3.475e-10
-0.104, 5.867e-8, 4.648e-10
-0.105, 5.990e-8, 5.846e-10
-0.106, 6.021e-8, 7.050e-10
-0.107, 6.083e-8, 8.267e-10
-0.108, 6.021e-8, 9.471e-10
-0.109, 5.990e-8, 1.067e-9
-0.110, 6.021e-8, 1.187e-9
-0.111, 5.990e-8, 1.307e-9
-0.112, 6.083e-8, 1.429e-9
-0.113, 6.175e-8, 1.552e-9
-0.114, 6.206e-8, 1.676e-9
-0.115, 6.267e-8, 1.802e-9
-0.116, 6.237e-8, 1.926e-9
-0.117, 6.144e-8, 2.049e-9
-0.118, 6.175e-8, 2.173e-9
-0.119, 6.113e-8, 2.295e-9
-0.120, 6.175e-8, 2.419e-9
-0.121, 6.267e-8, 2.544e-9
-0.122, 6.329e-8, 2.671e-9
-0.123, 6.390e-8, 2.798e-9
-0.124, 6.360e-8, 2.926e-9
-0.125, 6.298e-8, 3.052e-9
-0.126, 6.267e-8, 3.177e-9
-0.127, 6.237e-8, 3.302e-9
-0.128, 6.298e-8, 3.428e-9
-0.129, 6.360e-8, 3.555e-9
-0.130, 6.390e-8, 3.683e-9
-0.131, 6.483e-8, 3.812e-9
-0.132, 6.452e-8, 3.941e-9
-0.133, 6.390e-8, 4.069e-9
-0.134, 6.390e-8, 4.197e-9
-0.135, 6.329e-8, 4.323e-9
-0.136, 6.329e-8, 4.450e-9
-0.137, 6.421e-8, 4.578e-9
-0.138, 6.452e-8, 4.708e-9
-0.139, 6.544e-8, 4.838e-9
-0.140, 6.544e-8, 4.969e-9
-0.141, 6.514e-8, 5.100e-9
-0.142, 6.514e-8, 5.230e-9
-0.143, 6.421e-8, 5.358e-9
-0.144, 6.421e-8, 5.487e-9
-0.145, 6.514e-8, 5.617e-9
-0.146, 6.544e-8, 5.748e-9
-0.147, 6.668e-8, 5.881e-9
-0.148, 6.668e-8, 6.015e-9
-0.149, 6.637e-8, 6.147e-9
-0.150, 6.637e-8, 6.280e-9
-0.151, 6.575e-8, 6.412e-9
-0.152, 6.544e-8, 6.542e-9
-0.153, 6.606e-8, 6.675e-9
-0.154, 6.668e-8, 6.808e-9
-0.155, 6.791e-8, 6.944e-9
-0.156, 6.821e-8, 7.080e-9
-0.157, 6.821e-8, 7.217e-9
-0.158, 6.821e-8, 7.353e-9
-0.159, 6.760e-8, 7.488e-9
-0.160, 6.729e-8, 7.623e-9
-0.161, 6.821e-8, 7.759e-9
-0.162, 6.821e-8, 7.896e-9
-0.163, 6.975e-8, 8.035e-9
-0.164, 7.037e-8, 8.176e-9
-0.165, 7.037e-8, 8.317e-9
-0.166, 7.068e-8, 8.458e-9
-0.167, 7.037e-8, 8.599e-9
-0.168, 7.037e-8, 8.739e-9
-0.169, 7.068e-8, 8.881e-9
-0.170, 7.129e-8, 9.023e-9
-0.171, 7.283e-8, 9.169e-9
-0.172, 7.345e-8, 9.316e-9
-0.173, 7.406e-8, 9.464e-9
-0.174, 7.468e-8, 9.613e-9
-0.175, 7.437e-8, 9.762e-9
-0.176, 7.437e-8, 9.911e-9
-0.177, 7.499e-8, 1.006e-8
-0.178, 7.529e-8, 1.021e-8
-0.179, 7.714e-8, 1.037e-8
-0.180, 7.837e-8, 1.052e-8
-0.181, 7.930e-8, 1.068e-8
-0.182, 8.022e-8, 1.084e-8
-0.183, 8.022e-8, 1.100e-8
-0.184, 8.053e-8, 1.116e-8
-0.185, 8.114e-8, 1.133e-8
-0.186, 8.176e-8, 1.149e-8
-0.187, 8.361e-8, 1.166e-8
-0.188, 8.515e-8, 1.183e-8
-0.189, 8.668e-8, 1.200e-8
-0.190, 8.822e-8, 1.218e-8
-0.191, 8.853e-8, 1.235e-8
-0.192, 8.946e-8, 1.253e-8
-0.193, 9.038e-8, 1.271e-8
-0.194, 9.099e-8, 1.289e-8
-0.195, 9.346e-8, 1.308e-8
-0.196, 9.530e-8, 1.327e-8
-0.197, 9.715e-8, 1.347e-8
-0.198, 9.961e-8, 1.367e-8
-0.199, 1.005e-7, 1.387e-8
-0.200, 1.018e-7, 1.407e-8
-0.201, 1.033e-7, 1.428e-8
-0.202, 1.042e-7, 1.449e-8
-0.203, 1.067e-7, 1.470e-8
-0.204, 1.095e-7, 1.492e-8
-0.205, 1.132e-7, 1.514e-8
-0.206, 1.150e-7, 1.537e-8
-0.207, 1.165e-7, 1.561e-8
-0.208, 1.187e-7, 1.584e-8
-0.209, 1.209e-7, 1.609e-8
-0.210, 1.221e-7, 1.633e-8
-0.211, 1.255e-7, 1.658e-8
-0.212, 1.282e-7, 1.684e-8
-0.213, 1.316e-7, 1.710e-8
-0.214, 1.353e-7, 1.737e-8
-0.215, 1.375e-7, 1.765e-8
-0.216, 1.399e-7, 1.793e-8
-0.217, 1.427e-7, 1.821e-8
-0.218, 1.449e-7, 1.850e-8
-0.219, 1.483e-7, 1.880e-8
-0.220, 1.516e-7, 1.910e-8
-0.221, 1.550e-7, 1.941e-8
-0.222, 1.593e-7, 1.973e-8
-0.223, 1.624e-7, 2.006e-8
-0.224, 1.658e-7, 2.039e-8
-0.225, 1.686e-7, 2.072e-8
-0.226, 1.707e-7, 2.107e-8
-0.227, 1.741e-7, 2.141e-8
-0.228, 1.772e-7, 2.177e-8
-0.229, 1.812e-7, 2.213e-8
-0.230, 1.858e-7, 2.250e-8
-0.231, 1.886e-7, 2.288e-8
-0.232, 1.917e-7, 2.326e-8
-0.233, 1.947e-7, 2.365e-8
-0.234, 1.966e-7, 2.405e-8
-0.235, 1.997e-7, 2.444e-8
-0.236, 2.015e-7, 2.485e-8
-0.237, 2.049e-7, 2.526e-8
-0.238, 2.092e-7, 2.568e-8
-0.239, 2.111e-7, 2.610e-8
-0.240, 2.135e-7, 2.652e-8
-0.241, 2.154e-7, 2.696e-8
-0.242, 2.163e-7, 2.739e-8
-0.243, 2.187e-7, 2.783e-8
-0.244, 2.197e-7, 2.826e-8
-0.245, 2.215e-7, 2.871e-8
-0.246, 2.246e-7, 2.916e-8
-0.247, 2.252e-7, 2.961e-8
-0.248, 2.268e-7, 3.006e-8
-0.249, 2.277e-7, 3.052e-8
-0.250, 2.277e-7, 3.097e-8
-0.251, 2.283e-7, 3.143e-8
-0.252, 2.277e-7, 3.188e-8
-0.253, 2.274e-7, 3.234e-8
-0.254, 2.292e-7, 3.280e-8
-0.255, 2.286e-7, 3.325e-8
-0.256, 2.301e-7, 3.371e-8
-0.257, 2.292e-7, 3.417e-8
-0.258, 2.271e-7, 3.463e-8
-0.259, 2.264e-7, 3.508e-8
-0.260, 2.246e-7, 3.553e-8
-0.261, 2.231e-7, 3.598e-8
-0.262, 2.227e-7, 3.642e-8
-0.263, 2.218e-7, 3.686e-8
-0.264, 2.209e-7, 3.731e-8
-0.265, 2.197e-7, 3.775e-8
-0.266, 2.163e-7, 3.818e-8
-0.267, 2.151e-7, 3.861e-8
-0.268, 2.117e-7, 3.903e-8
-0.269, 2.092e-7, 3.945e-8
-0.270, 2.083e-7, 3.987e-8
-0.271, 2.058e-7, 4.028e-8
-0.272, 2.046e-7, 4.069e-8
-0.273, 2.021e-7, 4.109e-8
-0.274, 1.987e-7, 4.149e-8
-0.275, 1.966e-7, 4.188e-8
-0.276, 1.932e-7, 4.227e-8
-0.277, 1.898e-7, 4.265e-8
-0.278, 1.883e-7, 4.302e-8
-0.279, 1.852e-7, 4.339e-8
-0.280, 1.840e-7, 4.376e-8
-0.281, 1.821e-7, 4.413e-8
-0.282, 1.790e-7, 4.449e-8
-0.283, 1.760e-7, 4.484e-8
-0.284, 1.726e-7, 4.518e-8
-0.285, 1.692e-7, 4.552e-8
-0.286, 1.673e-7, 4.586e-8
-0.287, 1.646e-7, 4.618e-8
-0.288, 1.630e-7, 4.651e-8
-0.289, 1.612e-7, 4.683e-8
-0.290, 1.584e-7, 4.715e-8
-0.291, 1.559e-7, 4.746e-8
-0.292, 1.529e-7, 4.777e-8
-0.293, 1.495e-7, 4.807e-8
-0.294, 1.479e-7, 4.836e-8
-0.295, 1.455e-7, 4.865e-8
-0.296, 1.439e-7, 4.894e-8
-0.297, 1.424e-7, 4.923e-8
-0.298, 1.406e-7, 4.951e-8
-0.299, 1.384e-7, 4.978e-8
-0.300, 1.356e-7, 5.005e-8
-0.301, 1.332e-7, 5.032e-8
-0.302, 1.313e-7, 5.058e-8
-0.303, 1.295e-7, 5.084e-8
-0.304, 1.282e-7, 5.110e-8
-0.305, 1.273e-7, 5.135e-8
-0.306, 1.258e-7, 5.161e-8
-0.307, 1.245e-7, 5.185e-8
-0.308, 1.224e-7, 5.210e-8
-0.309, 1.196e-7, 5.234e-8
-0.310, 1.184e-7, 5.258e-8
-0.311, 1.165e-7, 5.281e-8
-0.312, 1.156e-7, 5.304e-8
-0.313, 1.153e-7, 5.327e-8
-0.314, 1.141e-7, 5.350e-8
-0.315, 1.132e-7, 5.372e-8
-0.316, 1.113e-7, 5.395e-8
-0.317, 1.095e-7, 5.417e-8
-0.318, 1.082e-7, 5.438e-8
-0.319, 1.067e-7, 5.460e-8
-0.320, 1.061e-7, 5.481e-8
-0.321, 1.058e-7, 5.502e-8
-0.322, 1.048e-7, 5.523e-8
-0.323, 1.045e-7, 5.544e-8
-0.324, 1.030e-7, 5.564e-8
-0.325, 1.015e-7, 5.585e-8
-0.326, 1.008e-7, 5.605e-8
-0.327, 9.931e-8, 5.625e-8
-0.328, 9.869e-8, 5.645e-8
-0.329, 9.869e-8, 5.664e-8
-0.330, 9.838e-8, 5.684e-8
-0.331, 9.807e-8, 5.704e-8
-0.332, 9.715e-8, 5.723e-8
-0.333, 9.623e-8, 5.742e-8
-0.334, 9.500e-8, 5.761e-8
-0.335, 9.346e-8, 5.780e-8
-0.336, 9.315e-8, 5.799e-8
-0.337, 9.315e-8, 5.817e-8
-0.338, 9.284e-8, 5.836e-8
-0.339, 9.315e-8, 5.854e-8
-0.340, 9.253e-8, 5.873e-8
-0.341, 9.161e-8, 5.891e-8
-0.342, 9.099e-8, 5.909e-8
-0.343, 8.946e-8, 5.927e-8
-0.344, 8.884e-8, 5.945e-8
-0.345, 8.915e-8, 5.963e-8
-0.346, 8.915e-8, 5.981e-8
-0.347, 8.946e-8, 5.999e-8
-0.348, 8.915e-8, 6.016e-8
-0.349, 8.822e-8, 6.034e-8
-0.350, 8.761e-8, 6.052e-8
-0.351, 8.638e-8, 6.069e-8
-0.352, 8.576e-8, 6.086e-8
-0.353, 8.576e-8, 6.103e-8
-0.354, 8.576e-8, 6.120e-8
-0.355, 8.638e-8, 6.138e-8
-0.356, 8.638e-8, 6.155e-8
-0.357, 8.576e-8, 6.172e-8
-0.358, 8.545e-8, 6.189e-8
-0.359, 8.422e-8, 6.206e-8
-0.360, 8.330e-8, 6.223e-8
-0.361, 8.361e-8, 6.239e-8
-0.362, 8.330e-8, 6.256e-8
-0.363, 8.422e-8, 6.273e-8
-0.364, 8.391e-8, 6.290e-8
-0.365, 8.391e-8, 6.306e-8
-0.366, 8.361e-8, 6.323e-8
-0.367, 8.237e-8, 6.340e-8
-0.368, 8.176e-8, 6.356e-8
-0.369, 8.145e-8, 6.372e-8
-0.370, 8.114e-8, 6.389e-8
-0.371, 8.207e-8, 6.405e-8
-0.372, 8.237e-8, 6.421e-8
-0.373, 8.207e-8, 6.438e-8
-0.374, 8.207e-8, 6.454e-8
-0.375, 8.114e-8, 6.470e-8
-0.376, 8.053e-8, 6.487e-8
-0.377, 8.022e-8, 6.503e-8
-0.378, 7.991e-8, 6.519e-8
-0.379, 8.053e-8, 6.535e-8
-0.380, 8.114e-8, 6.551e-8
-0.381, 8.084e-8, 6.567e-8
-0.382, 8.084e-8, 6.583e-8
-0.383, 8.022e-8, 6.599e-8
-0.384, 7.991e-8, 6.615e-8
-0.385, 7.899e-8, 6.631e-8
-0.386, 7.868e-8, 6.647e-8
-0.387, 7.930e-8, 6.663e-8
-0.388, 7.991e-8, 6.679e-8
-0.389, 7.960e-8, 6.695e-8
-0.390, 8.022e-8, 6.711e-8
-0.391, 7.930e-8, 6.726e-8
-0.392, 7.899e-8, 6.742e-8
-0.393, 7.837e-8, 6.758e-8
-0.394, 7.776e-8, 6.774e-8
-0.395, 7.807e-8, 6.789e-8
-0.396, 7.899e-8, 6.805e-8
-0.397, 7.930e-8, 6.821e-8
-0.398, 7.960e-8, 6.837e-8
-0.399, 7.868e-8, 6.852e-8
-0.400, 5.775e-8, 6.864e-8
-0.399, -2.013e-8, 6.860e-8
-0.398, -3.276e-8, 6.853e-8
-0.397, -3.429e-8, 6.847e-8
-0.396, -3.522e-8, 6.840e-8
-0.395, -3.522e-8, 6.832e-8
-0.394, -3.645e-8, 6.825e-8
-0.393, -3.676e-8, 6.818e-8
-0.392, -3.768e-8, 6.810e-8
-0.391, -3.953e-8, 6.802e-8
-0.390, -4.014e-8, 6.794e-8
-0.389, -4.076e-8, 6.786e-8
-0.388, -4.076e-8, 6.778e-8
-0.387, -4.014e-8, 6.770e-8
-0.386, -4.076e-8, 6.762e-8
-0.385, -4.107e-8, 6.754e-8
-0.384, -4.199e-8, 6.745e-8
-0.383, -4.291e-8, 6.737e-8
-0.382, -4.384e-8, 6.728e-8
-0.381, -4.445e-8, 6.719e-8
-0.380, -4.445e-8, 6.710e-8
-0.379, -4.384e-8, 6.701e-8
-0.378, -4.384e-8, 6.693e-8
-0.377, -4.415e-8, 6.684e-8
-0.376, -4.415e-8, 6.675e-8
-0.375, -4.538e-8, 6.666e-8
-0.374, -4.599e-8, 6.657e-8
-0.373, -4.692e-8, 6.647e-8
-0.372, -4.722e-8, 6.638e-8
-0.371, -4.661e-8, 6.629e-8
-0.370, -4.630e-8, 6.619e-8
-0.369, -4.630e-8, 6.610e-8
-0.368, -4.661e-8, 6.601e-8
-0.367, -4.784e-8, 6.591e-8
-0.366, -4.815e-8, 6.581e-8
-0.365, -4.907e-8, 6.572e-8
-0.364, -4.969e-8, 6.562e-8
-0.363, -4.876e-8, 6.552e-8
-0.362, -4.907e-8, 6.542e-8
-0.361, -4.846e-8, 6.532e-8
-0.360, -4.876e-8, 6.523e-8
-0.359, -4.969e-8, 6.513e-8
-0.358, -5.061e-8, 6.503e-8
-0.357, -5.123e-8, 6.492e-8
-0.356, -5.184e-8, 6.482e-8
-0.355, -5.153e-8, 6.472e-8
-0.354, -5.153e-8, 6.461e-8
-0.353, -5.092e-8, 6.451e-8
-0.352, -5.092e-8, 6.441e-8
-0.351, -5.215e-8, 6.431e-8
-0.350, -5.246e-8, 6.420e-8
-0.349, -5.338e-8, 6.409e-8
-0.348, -5.430e-8, 6.399e-8
-0.347, -5.430e-8, 6.388e-8
-0.346, -5.430e-8, 6.377e-8
-0.345, -5.369e-8, 6.366e-8
-0.344, -5.369e-8, 6.355e-8
-0.343, -5.430e-8, 6.345e-8
-0.342, -5.492e-8, 6.334e-8
-0.341, -5.615e-8, 6.322e-8
-0.340, -5.707e-8, 6.311e-8
-0.339, -5.707e-8, 6.299e-8
-0.338, -5.738e-8, 6.288e-8
-0.337, -5.677e-8, 6.277e-8
-0.336, -5.707e-8, 6.265e-8
-0.335, -5.769e-8, 6.254e-8
-0.334, -5.800e-8, 6.242e-8
-0.333, -5.954e-8, 6.230e-8
-0.332, -6.046e-8, 6.218e-8
-0.331, -6.077e-8, 6.206e-8
-0.330, -6.138e-8, 6.194e-8
-0.329, -6.108e-8, 6.181e-8
-0.328, -6.108e-8, 6.169e-8
-0.327, -6.200e-8, 6.157e-8
-0.326, -6.262e-8, 6.144e-8
-0.325, -6.385e-8, 6.132e-8
-0.324, -6.539e-8, 6.118e-8
-0.323, -6.569e-8, 6.105e-8
-0.322, -6.693e-8, 6.092e-8
-0.321, -6.693e-8, 6.079e-8
-0.320, -6.693e-8, 6.065e-8
-0.319, -6.816e-8, 6.052e-8
-0.318, -6.816e-8, 6.038e-8
-0.317, -7.000e-8, 6.024e-8
-0.316, -7.154e-8, 6.010e-8
-0.315, -7.277e-8, 5.995e-8
-0.314, -7.462e-8, 5.980e-8
-0.313, -7.493e-8, 5.965e-8
-0.312, -7.493e-8, 5.950e-8
-0.311, -7.647e-8, 5.935e-8
-0.310, -7.708e-8, 5.919e-8
-0.309, -7.893e-8, 5.904e-8
-0.308, -8.078e-8, 5.888e-8
-0.307, -8.293e-8, 5.871e-8
-0.306, -8.447e-8, 5.854e-8
-0.305, -8.540e-8, 5.837e-8
-0.304, -8.632e-8, 5.820e-8
-0.303, -8.786e-8, 5.802e-8
-0.302, -8.878e-8, 5.784e-8
-0.301, -9.094e-8, 5.766e-8
-0.300, -9.371e-8, 5.747e-8
-0.299, -9.555e-8, 5.728e-8
-0.298, -9.832e-8, 5.709e-8
-0.297, -9.986e-8, 5.689e-8
-0.296, -1.014e-7, 5.668e-8
-0.295, -1.036e-7, 5.648e-8
-0.294, -1.051e-7, 5.627e-8
-0.293, -1.076e-7, 5.605e-8
-0.292, -1.103e-7, 5.583e-8
-0.291, -1.128e-7, 5.561e-8
-0.290, -1.165e-7, 5.537e-8
-0.289, -1.189e-7, 5.513e-8
-0.288, -1.211e-7, 5.489e-8
-0.287, -1.236e-7, 5.465e-8
-0.286, -1.254e-7, 5.439e-8
-0.285, -1.285e-7, 5.414e-8
-0.284, -1.319e-7, 5.387e-8
-0.283, -1.350e-7, 5.360e-8
-0.282, -1.393e-7, 5.333e-8
-0.281, -1.423e-7, 5.304e-8
-0.280, -1.445e-7, 5.275e-8
-0.279, -1.482e-7, 5.246e-8
-0.278, -1.494e-7, 5.216e-8
-0.277, -1.534e-7, 5.185e-8
-0.276, -1.568e-7, 5.154e-8
-0.275, -1.605e-7, 5.121e-8
-0.274, -1.648e-7, 5.089e-8
-0.273, -1.679e-7, 5.055e-8
-0.272, -1.713e-7, 5.021e-8
-0.271, -1.744e-7, 4.986e-8
-0.270, -1.762e-7, 4.951e-8
-0.269, -1.799e-7, 4.915e-8
-0.268, -1.833e-7, 4.878e-8
-0.267, -1.864e-7, 4.841e-8
-0.266, -1.910e-7, 4.802e-8
-0.265, -1.938e-7, 4.764e-8
-0.264, -1.968e-7, 4.724e-8
-0.263, -1.999e-7, 4.684e-8
-0.262, -2.014e-7, 4.644e-8
-0.261, -2.045e-7, 4.603e-8
-0.260, -2.070e-7, 4.562e-8
-0.259, -2.095e-7, 4.520e-8
-0.258, -2.131e-7, 4.477e-8
-0.257, -2.156e-7, 4.434e-8
-0.256, -2.184e-7, 4.390e-8
-0.255, -2.205e-7, 4.346e-8
-0.254, -2.208e-7, 4.302e-8
-0.253, -2.224e-7, 4.258e-8
-0.252, -2.236e-7, 4.213e-8
-0.251, -2.252e-7, 4.168e-8
-0.250, -2.279e-7, 4.122e-8
-0.249, -2.292e-7, 4.077e-8
-0.248, -2.301e-7, 4.031e-8
-0.247, -2.316e-7, 3.984e-8
-0.246, -2.307e-7, 3.938e-8
-0.245, -2.307e-7, 3.892e-8
-0.244, -2.307e-7, 3.846e-8
-0.243, -2.304e-7, 3.800e-8
-0.242, -2.316e-7, 3.753e-8
-0.241, -2.310e-7, 3.707e-8
-0.240, -2.310e-7, 3.661e-8
-0.239, -2.307e-7, 3.615e-8
-0.238, -2.285e-7, 3.569e-8
-0.237, -2.276e-7, 3.524e-8
-0.236, -2.258e-7, 3.478e-8
-0.235, -2.236e-7, 3.434e-8
-0.234, -2.236e-7, 3.389e-8
-0.233, -2.215e-7, 3.345e-8
-0.232, -2.199e-7, 3.301e-8
-0.231, -2.190e-7, 3.257e-8
-0.230, -2.162e-7, 3.214e-8
-0.229, -2.135e-7, 3.171e-8
-0.228, -2.104e-7, 3.129e-8
-0.227, -2.073e-7, 3.087e-8
-0.226, -2.058e-7, 3.046e-8
-0.225, -2.030e-7, 3.006e-8
-0.224, -2.011e-7, 2.965e-8
-0.223, -1.993e-7, 2.926e-8
-0.222, -1.956e-7, 2.886e-8
-0.221, -1.928e-7, 2.848e-8
-0.220, -1.894e-7, 2.810e-8
-0.219, -1.858e-7, 2.773e-8
-0.218, -1.833e-7, 2.736e-8
-0.217, -1.805e-7, 2.700e-8
-0.216, -1.781e-7, 2.665e-8
-0.215, -1.765e-7, 2.629e-8
-0.214, -1.728e-7, 2.595e-8
-0.213, -1.704e-7, 2.561e-8
-0.212, -1.667e-7, 2.527e-8
-0.211, -1.633e-7, 2.495e-8
-0.210, -1.608e-7, 2.462e-8
-0.209, -1.580e-7, 2.431e-8
-0.208, -1.559e-7, 2.400e-8
-0.207, -1.544e-7, 2.369e-8
-0.206, -1.516e-7, 2.338e-8
-0.205, -1.494e-7, 2.309e-8
-0.204, -1.467e-7, 2.279e-8
-0.203, -1.423e-7, 2.251e-8
-0.202, -1.405e-7, 2.223e-8
-0.201, -1.383e-7, 2.195e-8
-0.200, -1.365e-7, 2.168e-8
-0.199, -1.353e-7, 2.141e-8
-0.198, -1.331e-7, 2.114e-8
-0.197, -1.313e-7, 2.088e-8
-0.196, -1.288e-7, 2.062e-8
-0.195, -1.257e-7, 2.037e-8
-0.194, -1.242e-7, 2.012e-8
-0.193, -1.220e-7, 1.988e-8
-0.192, -1.208e-7, 1.963e-8
-0.191, -1.202e-7, 1.939e-8
-0.190, -1.183e-7, 1.916e-8
-0.189, -1.171e-7, 1.892e-8
-0.188, -1.153e-7, 1.869e-8
-0.187, -1.125e-7, 1.847e-8
-0.186, -1.113e-7, 1.825e-8
-0.185, -1.097e-7, 1.803e-8
-0.184, -1.085e-7, 1.781e-8
-0.183, -1.082e-7, 1.759e-8
-0.182, -1.069e-7, 1.738e-8
-0.181, -1.063e-7, 1.717e-8
-0.180, -1.048e-7, 1.696e-8
-0.179, -1.029e-7, 1.675e-8
-0.178, -1.017e-7, 1.655e-8
-0.177, -9.986e-8, 1.635e-8
-0.176, -9.925e-8, 1.615e-8
-0.175, -9.925e-8, 1.595e-8
-0.174, -9.832e-8, 1.575e-8
-0.173, -9.832e-8, 1.556e-8
-0.172, -9.740e-8, 1.536e-8
-0.171, -9.555e-8, 1.517e-8
-0.170, -9.463e-8, 1.498e-8
-0.169, -9.371e-8, 1.479e-8
-0.168, -9.248e-8, 1.461e-8
-0.167, -9.278e-8, 1.442e-8
-0.166, -9.217e-8, 1.424e-8
-0.165, -9.248e-8, 1.405e-8
-0.164, -9.186e-8, 1.387e-8
-0.163, -9.063e-8, 1.369e-8
-0.162, -8.940e-8, 1.351e-8
-0.161, -8.847e-8, 1.333e-8
-0.160, -8.786e-8, 1.316e-8
-0.159, -8.786e-8, 1.298e-8
-0.158, -8.755e-8, 1.281e-8
-0.157, -8.786e-8, 1.263e-8
-0.156, -8.786e-8, 1.246e-8
-0.155, -8.663e-8, 1.228e-8
-0.154, -8.601e-8, 1.211e-8
-0.153, -8.509e-8, 1.194e-8
-0.152, -8.416e-8, 1.177e-8
-0.151, -8.447e-8, 1.160e-8
-0.150, -8.447e-8, 1.143e-8
-0.149, -8.478e-8, 1.126e-8
-0.148, -8.509e-8, 1.109e-8
-0.147, -8.416e-8, 1.093e-8
-0.146, -8.355e-8, 1.076e-8
-0.145, -8.232e-8, 1.059e-8
-0.144, -8.170e-8, 1.043e-8
-0.143, -8.201e-8, 1.027e-8
-0.142, -8.201e-8, 1.010e-8
-0.141, -8.232e-8, 9.939e-9
-0.140, -8.293e-8, 9.773e-9
-0.139, -8.232e-8, 9.608e-9
-0.138, -8.201e-8, 9.444e-9
-0.137, -8.109e-8, 9.282e-9
-0.136, -8.016e-8, 9.121e-9
-0.135, -8.047e-8, 8.961e-9
-0.134, -8.047e-8, 8.800e-9
-0.133, -8.078e-8, 8.638e-9
-0.132, -8.109e-8, 8.476e-9
-0.131, -8.109e-8, 8.314e-9
-0.130, -8.078e-8, 8.152e-9
-0.129, -8.016e-8, 7.992e-9
-0.128, -7.955e-8, 7.833e-9
-0.127, -7.924e-8, 7.674e-9
-0.126, -7.893e-8, 7.516e-9
-0.125, -7.955e-8, 7.357e-9
-0.124, -8.016e-8, 7.197e-9
-0.123, -7.985e-8, 7.037e-9
-0.122, -8.016e-8, 6.877e-9
-0.121, -7.924e-8, 6.718e-9
-0.120, -7.832e-8, 6.562e-9
-0.119, -7.832e-8, 6.405e-9
-0.118, -7.770e-8, 6.250e-9
-0.117, -7.832e-8, 6.093e-9
-0.116, -7.893e-8, 5.935e-9
-0.115, -7.893e-8, 5.777e-9
-0.114, -7.955e-8, 5.618e-9
-0.113, -7.862e-8, 5.461e-9
-0.112, -7.770e-8, 5.306e-9
-0.111, -7.770e-8, 5.150e-9
-0.110, -7.708e-8, 4.996e-9
-0.109, -7.770e-8, 4.841e-9
-0.108, -7.801e-8, 4.685e-9
-0.107, -7.801e-8, 4.529e-9
-0.106, -7.862e-8, 4.371e-9
-0.105, -7.801e-8, 4.215e-9
-0.104, -7.708e-8, 4.061e-9
-0.103, -7.708e-8, 3.907e-9
-0.102, -7.647e-8, 3.754e-9
-0.101, -7.647e-8, 3.601e-9
