# Supplementary material for: Data-Driven Electrochemistry Reveals the Impact of Hydrophobicity on Aptamer Cross-Reactivity
Source: ACS Meas Sci Au. 2026 May 20;6(3):752–64. doi: 10.1021/acsmeasuresciau.6c00040 (PMC13281204; doi:10.1021/acsmeasuresciau.6c00040)
Supplement: Supplementary file 1 [file tg6c00040_si_001.zip › data/interferent study/logP validation/Trials_1_2_3/CV_500_mVs_progesterone1_1.txt]

Nov. 4, 2025   12:55:14
Cyclic Voltammetry
File: c:\users\minteerlab\desktop\hardpotato\110425\cv_500_mvs_progesterone1_1.bin
Data Source:  Experiment
Instrument Model:  CHI660E
Ref. Electrode: 
Header: CV
Note: 

Init E (V) = -0.1
High E (V) = -0.1
Low E (V) = -0.4
Final E (V) = -0.1
Init P/N = N
Scan Rate (V/s) = 0.5
Segment = 3
Sample Interval (V) = 0.001
Quiet Time (sec) = 2
Sensitivity (A/V) = 1e-6

Potential/V, Current/A, Charge/C

-0.100, 9.726e-9, 1.945e-11
-0.101, 4.574e-8, 1.109e-10
-0.102, 5.190e-8, 2.147e-10
-0.103, 5.251e-8, 3.198e-10
-0.104, 5.344e-8, 4.266e-10
-0.105, 5.467e-8, 5.360e-10
-0.106, 5.467e-8, 6.453e-10
-0.107, 5.529e-8, 7.559e-10
-0.108, 5.467e-8, 8.652e-10
-0.109, 5.436e-8, 9.740e-10
-0.110, 5.405e-8, 1.082e-9
-0.111, 5.405e-8, 1.190e-9
-0.112, 5.467e-8, 1.300e-9
-0.113, 5.559e-8, 1.411e-9
-0.114, 5.590e-8, 1.522e-9
-0.115, 5.652e-8, 1.636e-9
-0.116, 5.590e-8, 1.747e-9
-0.117, 5.529e-8, 1.858e-9
-0.118, 5.529e-8, 1.968e-9
-0.119, 5.467e-8, 2.078e-9
-0.120, 5.529e-8, 2.188e-9
-0.121, 5.621e-8, 2.301e-9
-0.122, 5.652e-8, 2.414e-9
-0.123, 5.682e-8, 2.527e-9
-0.124, 5.682e-8, 2.641e-9
-0.125, 5.621e-8, 2.754e-9
-0.126, 5.590e-8, 2.865e-9
-0.127, 5.529e-8, 2.976e-9
-0.128, 5.590e-8, 3.088e-9
-0.129, 5.652e-8, 3.201e-9
-0.130, 5.682e-8, 3.314e-9
-0.131, 5.744e-8, 3.429e-9
-0.132, 5.744e-8, 3.544e-9
-0.133, 5.652e-8, 3.657e-9
-0.134, 5.652e-8, 3.770e-9
-0.135, 5.590e-8, 3.882e-9
-0.136, 5.590e-8, 3.994e-9
-0.137, 5.682e-8, 4.107e-9
-0.138, 5.713e-8, 4.222e-9
-0.139, 5.775e-8, 4.337e-9
-0.140, 5.775e-8, 4.453e-9
-0.141, 5.744e-8, 4.568e-9
-0.142, 5.713e-8, 4.682e-9
-0.143, 5.652e-8, 4.795e-9
-0.144, 5.621e-8, 4.907e-9
-0.145, 5.682e-8, 5.021e-9
-0.146, 5.713e-8, 5.135e-9
-0.147, 5.836e-8, 5.252e-9
-0.148, 5.836e-8, 5.369e-9
-0.149, 5.806e-8, 5.485e-9
-0.150, 5.806e-8, 5.601e-9
-0.151, 5.682e-8, 5.715e-9
-0.152, 5.682e-8, 5.828e-9
-0.153, 5.713e-8, 5.943e-9
-0.154, 5.806e-8, 6.059e-9
-0.155, 5.867e-8, 6.176e-9
-0.156, 5.898e-8, 6.294e-9
-0.157, 5.898e-8, 6.412e-9
-0.158, 5.898e-8, 6.530e-9
-0.159, 5.806e-8, 6.646e-9
-0.160, 5.836e-8, 6.763e-9
-0.161, 5.836e-8, 6.879e-9
-0.162, 5.836e-8, 6.996e-9
-0.163, 5.990e-8, 7.116e-9
-0.164, 6.021e-8, 7.236e-9
-0.165, 6.021e-8, 7.357e-9
-0.166, 6.052e-8, 7.478e-9
-0.167, 5.990e-8, 7.598e-9
-0.168, 5.960e-8, 7.717e-9
-0.169, 5.990e-8, 7.837e-9
-0.170, 6.021e-8, 7.957e-9
-0.171, 6.175e-8, 8.081e-9
-0.172, 6.237e-8, 8.205e-9
-0.173, 6.267e-8, 8.331e-9
-0.174, 6.298e-8, 8.457e-9
-0.175, 6.267e-8, 8.582e-9
-0.176, 6.267e-8, 8.707e-9
-0.177, 6.267e-8, 8.833e-9
-0.178, 6.298e-8, 8.959e-9
-0.179, 6.452e-8, 9.088e-9
-0.180, 6.575e-8, 9.219e-9
-0.181, 6.606e-8, 9.351e-9
-0.182, 6.698e-8, 9.485e-9
-0.183, 6.668e-8, 9.619e-9
-0.184, 6.668e-8, 9.752e-9
-0.185, 6.729e-8, 9.886e-9
-0.186, 6.760e-8, 1.002e-8
-0.187, 6.914e-8, 1.016e-8
-0.188, 7.037e-8, 1.030e-8
-0.189, 7.129e-8, 1.044e-8
-0.190, 7.252e-8, 1.059e-8
-0.191, 7.283e-8, 1.073e-8
-0.192, 7.314e-8, 1.088e-8
-0.193, 7.406e-8, 1.103e-8
-0.194, 7.437e-8, 1.118e-8
-0.195, 7.591e-8, 1.133e-8
-0.196, 7.776e-8, 1.148e-8
-0.197, 7.930e-8, 1.164e-8
-0.198, 8.114e-8, 1.181e-8
-0.199, 8.176e-8, 1.197e-8
-0.200, 8.237e-8, 1.213e-8
-0.201, 8.361e-8, 1.230e-8
-0.202, 8.422e-8, 1.247e-8
-0.203, 8.638e-8, 1.264e-8
-0.204, 8.853e-8, 1.282e-8
-0.205, 9.130e-8, 1.300e-8
-0.206, 9.315e-8, 1.319e-8
-0.207, 9.407e-8, 1.338e-8
-0.208, 9.561e-8, 1.357e-8
-0.209, 9.715e-8, 1.376e-8
-0.210, 9.807e-8, 1.396e-8
-0.211, 1.005e-7, 1.416e-8
-0.212, 1.030e-7, 1.436e-8
-0.213, 1.055e-7, 1.458e-8
-0.214, 1.082e-7, 1.479e-8
-0.215, 1.101e-7, 1.501e-8
-0.216, 1.122e-7, 1.524e-8
-0.217, 1.141e-7, 1.547e-8
-0.218, 1.156e-7, 1.570e-8
-0.219, 1.181e-7, 1.593e-8
-0.220, 1.209e-7, 1.617e-8
-0.221, 1.236e-7, 1.642e-8
-0.222, 1.273e-7, 1.668e-8
-0.223, 1.292e-7, 1.693e-8
-0.224, 1.319e-7, 1.720e-8
-0.225, 1.344e-7, 1.747e-8
-0.226, 1.353e-7, 1.774e-8
-0.227, 1.384e-7, 1.801e-8
-0.228, 1.406e-7, 1.830e-8
-0.229, 1.433e-7, 1.858e-8
-0.230, 1.473e-7, 1.888e-8
-0.231, 1.498e-7, 1.918e-8
-0.232, 1.519e-7, 1.948e-8
-0.233, 1.538e-7, 1.979e-8
-0.234, 1.553e-7, 2.010e-8
-0.235, 1.575e-7, 2.041e-8
-0.236, 1.590e-7, 2.073e-8
-0.237, 1.615e-7, 2.105e-8
-0.238, 1.649e-7, 2.138e-8
-0.239, 1.664e-7, 2.172e-8
-0.240, 1.686e-7, 2.205e-8
-0.241, 1.695e-7, 2.239e-8
-0.242, 1.698e-7, 2.273e-8
-0.243, 1.716e-7, 2.308e-8
-0.244, 1.720e-7, 2.342e-8
-0.245, 1.732e-7, 2.377e-8
-0.246, 1.753e-7, 2.412e-8
-0.247, 1.763e-7, 2.447e-8
-0.248, 1.775e-7, 2.482e-8
-0.249, 1.775e-7, 2.518e-8
-0.250, 1.775e-7, 2.553e-8
-0.251, 1.775e-7, 2.589e-8
-0.252, 1.766e-7, 2.624e-8
-0.253, 1.766e-7, 2.660e-8
-0.254, 1.772e-7, 2.695e-8
-0.255, 1.769e-7, 2.730e-8
-0.256, 1.778e-7, 2.766e-8
-0.257, 1.769e-7, 2.801e-8
-0.258, 1.747e-7, 2.836e-8
-0.259, 1.741e-7, 2.871e-8
-0.260, 1.723e-7, 2.906e-8
-0.261, 1.710e-7, 2.940e-8
-0.262, 1.707e-7, 2.974e-8
-0.263, 1.701e-7, 3.008e-8
-0.264, 1.689e-7, 3.042e-8
-0.265, 1.680e-7, 3.075e-8
-0.266, 1.655e-7, 3.108e-8
-0.267, 1.633e-7, 3.141e-8
-0.268, 1.612e-7, 3.173e-8
-0.269, 1.590e-7, 3.205e-8
-0.270, 1.584e-7, 3.237e-8
-0.271, 1.566e-7, 3.268e-8
-0.272, 1.553e-7, 3.299e-8
-0.273, 1.538e-7, 3.330e-8
-0.274, 1.510e-7, 3.360e-8
-0.275, 1.492e-7, 3.390e-8
-0.276, 1.464e-7, 3.419e-8
-0.277, 1.439e-7, 3.448e-8
-0.278, 1.427e-7, 3.477e-8
-0.279, 1.409e-7, 3.505e-8
-0.280, 1.399e-7, 3.533e-8
-0.281, 1.384e-7, 3.560e-8
-0.282, 1.359e-7, 3.588e-8
-0.283, 1.338e-7, 3.614e-8
-0.284, 1.310e-7, 3.641e-8
-0.285, 1.282e-7, 3.666e-8
-0.286, 1.270e-7, 3.692e-8
-0.287, 1.252e-7, 3.717e-8
-0.288, 1.242e-7, 3.742e-8
-0.289, 1.233e-7, 3.766e-8
-0.290, 1.212e-7, 3.790e-8
-0.291, 1.193e-7, 3.814e-8
-0.292, 1.169e-7, 3.838e-8
-0.293, 1.147e-7, 3.861e-8
-0.294, 1.135e-7, 3.883e-8
-0.295, 1.119e-7, 3.906e-8
-0.296, 1.110e-7, 3.928e-8
-0.297, 1.101e-7, 3.950e-8
-0.298, 1.088e-7, 3.972e-8
-0.299, 1.073e-7, 3.993e-8
-0.300, 1.048e-7, 4.014e-8
-0.301, 1.033e-7, 4.035e-8
-0.302, 1.021e-7, 4.055e-8
-0.303, 1.005e-7, 4.075e-8
-0.304, 9.992e-8, 4.095e-8
-0.305, 9.961e-8, 4.115e-8
-0.306, 9.838e-8, 4.135e-8
-0.307, 9.777e-8, 4.154e-8
-0.308, 9.623e-8, 4.174e-8
-0.309, 9.407e-8, 4.192e-8
-0.310, 9.315e-8, 4.211e-8
-0.311, 9.161e-8, 4.229e-8
-0.312, 9.161e-8, 4.248e-8
-0.313, 9.130e-8, 4.266e-8
-0.314, 9.069e-8, 4.284e-8
-0.315, 9.007e-8, 4.302e-8
-0.316, 8.915e-8, 4.320e-8
-0.317, 8.730e-8, 4.337e-8
-0.318, 8.668e-8, 4.355e-8
-0.319, 8.515e-8, 4.372e-8
-0.320, 8.515e-8, 4.389e-8
-0.321, 8.515e-8, 4.406e-8
-0.322, 8.484e-8, 4.423e-8
-0.323, 8.484e-8, 4.440e-8
-0.324, 8.361e-8, 4.457e-8
-0.325, 8.207e-8, 4.473e-8
-0.326, 8.176e-8, 4.489e-8
-0.327, 8.053e-8, 4.505e-8
-0.328, 8.022e-8, 4.521e-8
-0.329, 8.053e-8, 4.538e-8
-0.330, 8.053e-8, 4.554e-8
-0.331, 8.053e-8, 4.570e-8
-0.332, 7.960e-8, 4.586e-8
-0.333, 7.899e-8, 4.601e-8
-0.334, 7.837e-8, 4.617e-8
-0.335, 7.683e-8, 4.633e-8
-0.336, 7.653e-8, 4.648e-8
-0.337, 7.714e-8, 4.663e-8
-0.338, 7.683e-8, 4.679e-8
-0.339, 7.745e-8, 4.694e-8
-0.340, 7.714e-8, 4.710e-8
-0.341, 7.591e-8, 4.725e-8
-0.342, 7.560e-8, 4.740e-8
-0.343, 7.437e-8, 4.755e-8
-0.344, 7.437e-8, 4.770e-8
-0.345, 7.437e-8, 4.784e-8
-0.346, 7.468e-8, 4.799e-8
-0.347, 7.499e-8, 4.814e-8
-0.348, 7.499e-8, 4.829e-8
-0.349, 7.406e-8, 4.844e-8
-0.350, 7.376e-8, 4.859e-8
-0.351, 7.283e-8, 4.874e-8
-0.352, 7.222e-8, 4.888e-8
-0.353, 7.252e-8, 4.902e-8
-0.354, 7.252e-8, 4.917e-8
-0.355, 7.314e-8, 4.932e-8
-0.356, 7.345e-8, 4.946e-8
-0.357, 7.283e-8, 4.961e-8
-0.358, 7.252e-8, 4.975e-8
-0.359, 7.160e-8, 4.990e-8
-0.360, 7.099e-8, 5.004e-8
-0.361, 7.099e-8, 5.018e-8
-0.362, 7.099e-8, 5.032e-8
-0.363, 7.191e-8, 5.047e-8
-0.364, 7.191e-8, 5.061e-8
-0.365, 7.160e-8, 5.075e-8
-0.366, 7.160e-8, 5.090e-8
-0.367, 7.037e-8, 5.104e-8
-0.368, 7.006e-8, 5.118e-8
-0.369, 6.975e-8, 5.132e-8
-0.370, 6.975e-8, 5.146e-8
-0.371, 7.068e-8, 5.160e-8
-0.372, 7.099e-8, 5.174e-8
-0.373, 7.068e-8, 5.188e-8
-0.374, 7.068e-8, 5.202e-8
-0.375, 7.006e-8, 5.216e-8
-0.376, 6.945e-8, 5.230e-8
-0.377, 6.883e-8, 5.244e-8
-0.378, 6.883e-8, 5.258e-8
-0.379, 6.945e-8, 5.272e-8
-0.380, 7.037e-8, 5.286e-8
-0.381, 7.006e-8, 5.300e-8
-0.382, 7.006e-8, 5.314e-8
-0.383, 6.945e-8, 5.328e-8
-0.384, 6.914e-8, 5.341e-8
-0.385, 6.852e-8, 5.355e-8
-0.386, 6.821e-8, 5.369e-8
-0.387, 6.852e-8, 5.382e-8
-0.388, 6.945e-8, 5.396e-8
-0.389, 6.945e-8, 5.410e-8
-0.390, 7.006e-8, 5.424e-8
-0.391, 6.914e-8, 5.438e-8
-0.392, 6.852e-8, 5.452e-8
-0.393, 6.791e-8, 5.465e-8
-0.394, 6.760e-8, 5.479e-8
-0.395, 6.821e-8, 5.493e-8
-0.396, 6.883e-8, 5.506e-8
-0.397, 6.914e-8, 5.520e-8
-0.398, 6.945e-8, 5.534e-8
-0.399, 6.883e-8, 5.548e-8
-0.400, 4.944e-8, 5.558e-8
-0.399, -2.229e-8, 5.553e-8
-0.398, -3.368e-8, 5.546e-8
-0.397, -3.522e-8, 5.539e-8
-0.396, -3.583e-8, 5.532e-8
-0.395, -3.583e-8, 5.525e-8
-0.394, -3.614e-8, 5.518e-8
-0.393, -3.707e-8, 5.510e-8
-0.392, -3.799e-8, 5.503e-8
-0.391, -3.922e-8, 5.495e-8
-0.390, -3.984e-8, 5.487e-8
-0.389, -4.014e-8, 5.479e-8
-0.388, -4.014e-8, 5.471e-8
-0.387, -3.984e-8, 5.463e-8
-0.386, -3.984e-8, 5.455e-8
-0.385, -4.014e-8, 5.447e-8
-0.384, -4.107e-8, 5.439e-8
-0.383, -4.199e-8, 5.430e-8
-0.382, -4.230e-8, 5.422e-8
-0.381, -4.291e-8, 5.413e-8
-0.380, -4.291e-8, 5.405e-8
-0.379, -4.199e-8, 5.396e-8
-0.378, -4.230e-8, 5.388e-8
-0.377, -4.230e-8, 5.379e-8
-0.376, -4.261e-8, 5.371e-8
-0.375, -4.353e-8, 5.362e-8
-0.374, -4.415e-8, 5.353e-8
-0.373, -4.507e-8, 5.344e-8
-0.372, -4.476e-8, 5.335e-8
-0.371, -4.415e-8, 5.327e-8
-0.370, -4.445e-8, 5.318e-8
-0.369, -4.384e-8, 5.309e-8
-0.368, -4.415e-8, 5.300e-8
-0.367, -4.538e-8, 5.291e-8
-0.366, -4.568e-8, 5.282e-8
-0.365, -4.661e-8, 5.273e-8
-0.364, -4.661e-8, 5.263e-8
-0.363, -4.599e-8, 5.254e-8
-0.362, -4.599e-8, 5.245e-8
-0.361, -4.538e-8, 5.236e-8
-0.360, -4.568e-8, 5.227e-8
-0.359, -4.661e-8, 5.217e-8
-0.358, -4.722e-8, 5.208e-8
-0.357, -4.784e-8, 5.198e-8
-0.356, -4.815e-8, 5.189e-8
-0.355, -4.784e-8, 5.179e-8
-0.354, -4.753e-8, 5.170e-8
-0.353, -4.722e-8, 5.160e-8
-0.352, -4.722e-8, 5.151e-8
-0.351, -4.815e-8, 5.141e-8
-0.350, -4.846e-8, 5.131e-8
-0.349, -4.907e-8, 5.122e-8
-0.348, -4.999e-8, 5.112e-8
-0.347, -4.969e-8, 5.102e-8
-0.346, -4.969e-8, 5.092e-8
-0.345, -4.907e-8, 5.082e-8
-0.344, -4.876e-8, 5.072e-8
-0.343, -4.938e-8, 5.062e-8
-0.342, -4.999e-8, 5.052e-8
-0.341, -5.092e-8, 5.042e-8
-0.340, -5.153e-8, 5.032e-8
-0.339, -5.184e-8, 5.021e-8
-0.338, -5.184e-8, 5.011e-8
-0.337, -5.123e-8, 5.001e-8
-0.336, -5.092e-8, 4.991e-8
-0.335, -5.153e-8, 4.980e-8
-0.334, -5.215e-8, 4.970e-8
-0.333, -5.307e-8, 4.959e-8
-0.332, -5.400e-8, 4.948e-8
-0.331, -5.400e-8, 4.938e-8
-0.330, -5.461e-8, 4.927e-8
-0.329, -5.400e-8, 4.916e-8
-0.328, -5.400e-8, 4.905e-8
-0.327, -5.430e-8, 4.894e-8
-0.326, -5.492e-8, 4.883e-8
-0.325, -5.584e-8, 4.872e-8
-0.324, -5.677e-8, 4.861e-8
-0.323, -5.738e-8, 4.849e-8
-0.322, -5.800e-8, 4.838e-8
-0.321, -5.769e-8, 4.826e-8
-0.320, -5.738e-8, 4.815e-8
-0.319, -5.831e-8, 4.803e-8
-0.318, -5.861e-8, 4.791e-8
-0.317, -5.985e-8, 4.779e-8
-0.316, -6.108e-8, 4.767e-8
-0.315, -6.169e-8, 4.755e-8
-0.314, -6.292e-8, 4.742e-8
-0.313, -6.292e-8, 4.730e-8
-0.312, -6.292e-8, 4.717e-8
-0.311, -6.385e-8, 4.704e-8
-0.310, -6.416e-8, 4.691e-8
-0.309, -6.569e-8, 4.678e-8
-0.308, -6.723e-8, 4.665e-8
-0.307, -6.846e-8, 4.651e-8
-0.306, -7.000e-8, 4.637e-8
-0.305, -7.031e-8, 4.623e-8
-0.304, -7.031e-8, 4.609e-8
-0.303, -7.154e-8, 4.595e-8
-0.302, -7.216e-8, 4.580e-8
-0.301, -7.401e-8, 4.565e-8
-0.300, -7.585e-8, 4.550e-8
-0.299, -7.739e-8, 4.535e-8
-0.298, -7.955e-8, 4.519e-8
-0.297, -8.047e-8, 4.503e-8
-0.296, -8.139e-8, 4.487e-8
-0.295, -8.263e-8, 4.470e-8
-0.294, -8.355e-8, 4.453e-8
-0.293, -8.540e-8, 4.436e-8
-0.292, -8.755e-8, 4.419e-8
-0.291, -8.971e-8, 4.401e-8
-0.290, -9.248e-8, 4.382e-8
-0.289, -9.432e-8, 4.363e-8
-0.288, -9.555e-8, 4.344e-8
-0.287, -9.709e-8, 4.325e-8
-0.286, -9.802e-8, 4.305e-8
-0.285, -1.008e-7, 4.285e-8
-0.284, -1.036e-7, 4.264e-8
-0.283, -1.057e-7, 4.243e-8
-0.282, -1.091e-7, 4.221e-8
-0.281, -1.116e-7, 4.199e-8
-0.280, -1.131e-7, 4.177e-8
-0.279, -1.156e-7, 4.153e-8
-0.278, -1.168e-7, 4.130e-8
-0.277, -1.193e-7, 4.106e-8
-0.276, -1.223e-7, 4.082e-8
-0.275, -1.248e-7, 4.057e-8
-0.274, -1.288e-7, 4.031e-8
-0.273, -1.310e-7, 4.005e-8
-0.272, -1.331e-7, 3.978e-8
-0.271, -1.359e-7, 3.951e-8
-0.270, -1.371e-7, 3.924e-8
-0.269, -1.402e-7, 3.896e-8
-0.268, -1.430e-7, 3.867e-8
-0.267, -1.451e-7, 3.838e-8
-0.266, -1.488e-7, 3.808e-8
-0.265, -1.513e-7, 3.778e-8
-0.264, -1.540e-7, 3.747e-8
-0.263, -1.565e-7, 3.716e-8
-0.262, -1.577e-7, 3.684e-8
-0.261, -1.596e-7, 3.652e-8
-0.260, -1.620e-7, 3.620e-8
-0.259, -1.642e-7, 3.587e-8
-0.258, -1.676e-7, 3.554e-8
-0.257, -1.694e-7, 3.520e-8
-0.256, -1.722e-7, 3.485e-8
-0.255, -1.741e-7, 3.450e-8
-0.254, -1.737e-7, 3.416e-8
-0.253, -1.756e-7, 3.381e-8
-0.252, -1.765e-7, 3.345e-8
-0.251, -1.774e-7, 3.310e-8
-0.250, -1.805e-7, 3.274e-8
-0.249, -1.811e-7, 3.237e-8
-0.248, -1.821e-7, 3.201e-8
-0.247, -1.836e-7, 3.164e-8
-0.246, -1.827e-7, 3.128e-8
-0.245, -1.830e-7, 3.091e-8
-0.244, -1.830e-7, 3.055e-8
-0.243, -1.830e-7, 3.018e-8
-0.242, -1.836e-7, 2.981e-8
-0.241, -1.836e-7, 2.945e-8
-0.240, -1.836e-7, 2.908e-8
-0.239, -1.836e-7, 2.871e-8
-0.238, -1.817e-7, 2.835e-8
-0.237, -1.805e-7, 2.799e-8
-0.236, -1.793e-7, 2.763e-8
-0.235, -1.777e-7, 2.727e-8
-0.234, -1.774e-7, 2.692e-8
-0.233, -1.762e-7, 2.657e-8
-0.232, -1.750e-7, 2.622e-8
-0.231, -1.744e-7, 2.587e-8
-0.230, -1.719e-7, 2.552e-8
-0.229, -1.694e-7, 2.518e-8
-0.228, -1.667e-7, 2.485e-8
-0.227, -1.642e-7, 2.452e-8
-0.226, -1.630e-7, 2.420e-8
-0.225, -1.608e-7, 2.387e-8
-0.224, -1.596e-7, 2.356e-8
-0.223, -1.580e-7, 2.324e-8
-0.222, -1.550e-7, 2.293e-8
-0.221, -1.522e-7, 2.263e-8
-0.220, -1.494e-7, 2.233e-8
-0.219, -1.460e-7, 2.203e-8
-0.218, -1.448e-7, 2.174e-8
-0.217, -1.423e-7, 2.146e-8
-0.216, -1.405e-7, 2.118e-8
-0.215, -1.390e-7, 2.090e-8
-0.214, -1.365e-7, 2.063e-8
-0.213, -1.337e-7, 2.036e-8
-0.212, -1.310e-7, 2.010e-8
-0.211, -1.282e-7, 1.984e-8
-0.210, -1.263e-7, 1.959e-8
-0.209, -1.242e-7, 1.934e-8
-0.208, -1.226e-7, 1.910e-8
-0.207, -1.217e-7, 1.885e-8
-0.206, -1.189e-7, 1.861e-8
-0.205, -1.177e-7, 1.838e-8
-0.204, -1.149e-7, 1.815e-8
-0.203, -1.119e-7, 1.793e-8
-0.202, -1.103e-7, 1.771e-8
-0.201, -1.088e-7, 1.749e-8
-0.200, -1.073e-7, 1.727e-8
-0.199, -1.066e-7, 1.706e-8
-0.198, -1.048e-7, 1.685e-8
-0.197, -1.036e-7, 1.664e-8
-0.196, -1.011e-7, 1.644e-8
-0.195, -9.894e-8, 1.624e-8
-0.194, -9.771e-8, 1.605e-8
-0.193, -9.617e-8, 1.586e-8
-0.192, -9.525e-8, 1.566e-8
-0.191, -9.525e-8, 1.547e-8
-0.190, -9.371e-8, 1.529e-8
-0.189, -9.278e-8, 1.510e-8
-0.188, -9.124e-8, 1.492e-8
-0.187, -8.909e-8, 1.474e-8
-0.186, -8.817e-8, 1.456e-8
-0.185, -8.693e-8, 1.439e-8
-0.184, -8.632e-8, 1.422e-8
-0.183, -8.601e-8, 1.405e-8
-0.182, -8.540e-8, 1.387e-8
-0.181, -8.478e-8, 1.371e-8
-0.180, -8.355e-8, 1.354e-8
-0.179, -8.201e-8, 1.337e-8
-0.178, -8.109e-8, 1.321e-8
-0.177, -7.985e-8, 1.305e-8
-0.176, -7.924e-8, 1.289e-8
-0.175, -7.955e-8, 1.273e-8
-0.174, -7.893e-8, 1.258e-8
-0.173, -7.924e-8, 1.242e-8
-0.172, -7.801e-8, 1.226e-8
-0.171, -7.647e-8, 1.211e-8
-0.170, -7.585e-8, 1.196e-8
-0.169, -7.462e-8, 1.181e-8
-0.168, -7.431e-8, 1.166e-8
-0.167, -7.462e-8, 1.151e-8
-0.166, -7.462e-8, 1.136e-8
-0.165, -7.462e-8, 1.121e-8
-0.164, -7.431e-8, 1.106e-8
-0.163, -7.308e-8, 1.092e-8
-0.162, -7.216e-8, 1.077e-8
-0.161, -7.124e-8, 1.063e-8
-0.160, -7.093e-8, 1.049e-8
-0.159, -7.124e-8, 1.035e-8
-0.158, -7.124e-8, 1.020e-8
-0.157, -7.154e-8, 1.006e-8
-0.156, -7.154e-8, 9.918e-9
-0.155, -7.062e-8, 9.776e-9
-0.154, -7.000e-8, 9.636e-9
-0.153, -6.908e-8, 9.498e-9
-0.152, -6.846e-8, 9.361e-9
-0.151, -6.908e-8, 9.223e-9
-0.150, -6.877e-8, 9.086e-9
-0.149, -6.939e-8, 8.947e-9
-0.148, -6.970e-8, 8.807e-9
-0.147, -6.877e-8, 8.670e-9
-0.146, -6.846e-8, 8.533e-9
-0.145, -6.723e-8, 8.398e-9
-0.144, -6.693e-8, 8.265e-9
-0.143, -6.723e-8, 8.130e-9
-0.142, -6.693e-8, 7.996e-9
-0.141, -6.785e-8, 7.861e-9
-0.140, -6.816e-8, 7.724e-9
-0.139, -6.754e-8, 7.589e-9
-0.138, -6.754e-8, 7.454e-9
-0.137, -6.631e-8, 7.321e-9
-0.136, -6.569e-8, 7.190e-9
-0.135, -6.600e-8, 7.058e-9
-0.134, -6.600e-8, 6.926e-9
-0.133, -6.662e-8, 6.793e-9
-0.132, -6.693e-8, 6.659e-9
-0.131, -6.693e-8, 6.525e-9
-0.130, -6.662e-8, 6.392e-9
-0.129, -6.600e-8, 6.260e-9
-0.128, -6.508e-8, 6.130e-9
-0.127, -6.508e-8, 6.000e-9
-0.126, -6.508e-8, 5.869e-9
-0.125, -6.569e-8, 5.738e-9
-0.124, -6.631e-8, 5.605e-9
-0.123, -6.631e-8, 5.473e-9
-0.122, -6.631e-8, 5.340e-9
-0.121, -6.539e-8, 5.209e-9
-0.120, -6.446e-8, 5.080e-9
-0.119, -6.477e-8, 4.951e-9
-0.118, -6.416e-8, 4.823e-9
-0.117, -6.508e-8, 4.692e-9
-0.116, -6.539e-8, 4.562e-9
-0.115, -6.569e-8, 4.430e-9
-0.114, -6.569e-8, 4.299e-9
-0.113, -6.508e-8, 4.169e-9
-0.112, -6.416e-8, 4.040e-9
-0.111, -6.416e-8, 3.912e-9
-0.110, -6.354e-8, 3.785e-9
-0.109, -6.416e-8, 3.657e-9
-0.108, -6.477e-8, 3.527e-9
-0.107, -6.477e-8, 3.398e-9
-0.106, -6.539e-8, 3.267e-9
-0.105, -6.477e-8, 3.137e-9
-0.104, -6.385e-8, 3.010e-9
-0.103, -6.354e-8, 2.883e-9
-0.102, -6.323e-8, 2.756e-9
-0.101, -6.354e-8, 2.629e-9
