# Supplementary material for: Data-Driven Electrochemistry Reveals the Impact of Hydrophobicity on Aptamer Cross-Reactivity
Source: ACS Meas Sci Au. 2026 May 20;6(3):752–64. doi: 10.1021/acsmeasuresciau.6c00040 (PMC13281204; doi:10.1021/acsmeasuresciau.6c00040)
Supplement: Supplementary file 1 [file tg6c00040_si_001.zip › data/interferent study/logP validation/Trials_1_2_3/CV_500_mVs_progesterone1_2.txt]

Nov. 4, 2025   15:10:46
Cyclic Voltammetry
File: c:\users\minteerlab\desktop\hardpotato\110425\cv_500_mvs_progesterone1_2.bin
Data Source:  Experiment
Instrument Model:  CHI660E
Ref. Electrode: 
Header: CV
Note: 

Init E (V) = -0.1
High E (V) = -0.1
Low E (V) = -0.4
Final E (V) = -0.1
Init P/N = N
Scan Rate (V/s) = 0.5
Segment = 3
Sample Interval (V) = 0.001
Quiet Time (sec) = 2
Sensitivity (A/V) = 1e-6

Potential/V, Current/A, Charge/C

-0.100, 9.110e-9, 1.822e-11
-0.101, 4.513e-8, 1.085e-10
-0.102, 5.159e-8, 2.117e-10
-0.103, 5.313e-8, 3.179e-10
-0.104, 5.375e-8, 4.254e-10
-0.105, 5.436e-8, 5.341e-10
-0.106, 5.436e-8, 6.429e-10
-0.107, 5.436e-8, 7.516e-10
-0.108, 5.375e-8, 8.591e-10
-0.109, 5.344e-8, 9.660e-10
-0.110, 5.375e-8, 1.073e-9
-0.111, 5.405e-8, 1.182e-9
-0.112, 5.498e-8, 1.292e-9
-0.113, 5.559e-8, 1.403e-9
-0.114, 5.529e-8, 1.513e-9
-0.115, 5.559e-8, 1.624e-9
-0.116, 5.498e-8, 1.734e-9
-0.117, 5.436e-8, 1.843e-9
-0.118, 5.436e-8, 1.952e-9
-0.119, 5.467e-8, 2.061e-9
-0.120, 5.559e-8, 2.172e-9
-0.121, 5.621e-8, 2.285e-9
-0.122, 5.621e-8, 2.397e-9
-0.123, 5.621e-8, 2.510e-9
-0.124, 5.590e-8, 2.621e-9
-0.125, 5.498e-8, 2.731e-9
-0.126, 5.498e-8, 2.841e-9
-0.127, 5.498e-8, 2.951e-9
-0.128, 5.590e-8, 3.063e-9
-0.129, 5.682e-8, 3.177e-9
-0.130, 5.652e-8, 3.290e-9
-0.131, 5.682e-8, 3.403e-9
-0.132, 5.652e-8, 3.516e-9
-0.133, 5.559e-8, 3.628e-9
-0.134, 5.559e-8, 3.739e-9
-0.135, 5.529e-8, 3.849e-9
-0.136, 5.590e-8, 3.961e-9
-0.137, 5.682e-8, 4.075e-9
-0.138, 5.682e-8, 4.189e-9
-0.139, 5.744e-8, 4.303e-9
-0.140, 5.682e-8, 4.417e-9
-0.141, 5.621e-8, 4.529e-9
-0.142, 5.621e-8, 4.642e-9
-0.143, 5.559e-8, 4.753e-9
-0.144, 5.621e-8, 4.865e-9
-0.145, 5.682e-8, 4.979e-9
-0.146, 5.713e-8, 5.093e-9
-0.147, 5.775e-8, 5.209e-9
-0.148, 5.744e-8, 5.324e-9
-0.149, 5.682e-8, 5.437e-9
-0.150, 5.682e-8, 5.551e-9
-0.151, 5.590e-8, 5.663e-9
-0.152, 5.621e-8, 5.775e-9
-0.153, 5.713e-8, 5.890e-9
-0.154, 5.775e-8, 6.005e-9
-0.155, 5.836e-8, 6.122e-9
-0.156, 5.836e-8, 6.239e-9
-0.157, 5.775e-8, 6.354e-9
-0.158, 5.744e-8, 6.469e-9
-0.159, 5.682e-8, 6.583e-9
-0.160, 5.744e-8, 6.697e-9
-0.161, 5.775e-8, 6.813e-9
-0.162, 5.836e-8, 6.930e-9
-0.163, 5.929e-8, 7.048e-9
-0.164, 5.929e-8, 7.167e-9
-0.165, 5.898e-8, 7.285e-9
-0.166, 5.898e-8, 7.403e-9
-0.167, 5.836e-8, 7.519e-9
-0.168, 5.836e-8, 7.636e-9
-0.169, 5.898e-8, 7.754e-9
-0.170, 5.960e-8, 7.873e-9
-0.171, 6.052e-8, 7.994e-9
-0.172, 6.113e-8, 8.117e-9
-0.173, 6.083e-8, 8.238e-9
-0.174, 6.083e-8, 8.360e-9
-0.175, 6.021e-8, 8.480e-9
-0.176, 6.021e-8, 8.601e-9
-0.177, 6.083e-8, 8.722e-9
-0.178, 6.144e-8, 8.845e-9
-0.179, 6.298e-8, 8.971e-9
-0.180, 6.360e-8, 9.098e-9
-0.181, 6.360e-8, 9.226e-9
-0.182, 6.390e-8, 9.353e-9
-0.183, 6.360e-8, 9.481e-9
-0.184, 6.360e-8, 9.608e-9
-0.185, 6.421e-8, 9.736e-9
-0.186, 6.514e-8, 9.867e-9
-0.187, 6.668e-8, 1.000e-8
-0.188, 6.729e-8, 1.013e-8
-0.189, 6.791e-8, 1.027e-8
-0.190, 6.852e-8, 1.041e-8
-0.191, 6.821e-8, 1.054e-8
-0.192, 6.883e-8, 1.068e-8
-0.193, 6.945e-8, 1.082e-8
-0.194, 7.006e-8, 1.096e-8
-0.195, 7.191e-8, 1.110e-8
-0.196, 7.345e-8, 1.125e-8
-0.197, 7.406e-8, 1.140e-8
-0.198, 7.560e-8, 1.155e-8
-0.199, 7.591e-8, 1.170e-8
-0.200, 7.622e-8, 1.185e-8
-0.201, 7.714e-8, 1.201e-8
-0.202, 7.776e-8, 1.216e-8
-0.203, 8.022e-8, 1.232e-8
-0.204, 8.207e-8, 1.249e-8
-0.205, 8.422e-8, 1.266e-8
-0.206, 8.545e-8, 1.283e-8
-0.207, 8.576e-8, 1.300e-8
-0.208, 8.699e-8, 1.317e-8
-0.209, 8.822e-8, 1.335e-8
-0.210, 8.915e-8, 1.353e-8
-0.211, 9.192e-8, 1.371e-8
-0.212, 9.407e-8, 1.390e-8
-0.213, 9.592e-8, 1.409e-8
-0.214, 9.838e-8, 1.429e-8
-0.215, 9.931e-8, 1.449e-8
-0.216, 1.008e-7, 1.469e-8
-0.217, 1.024e-7, 1.489e-8
-0.218, 1.039e-7, 1.510e-8
-0.219, 1.067e-7, 1.532e-8
-0.220, 1.092e-7, 1.553e-8
-0.221, 1.116e-7, 1.576e-8
-0.222, 1.144e-7, 1.599e-8
-0.223, 1.159e-7, 1.622e-8
-0.224, 1.181e-7, 1.645e-8
-0.225, 1.199e-7, 1.669e-8
-0.226, 1.212e-7, 1.694e-8
-0.227, 1.239e-7, 1.718e-8
-0.228, 1.264e-7, 1.744e-8
-0.229, 1.289e-7, 1.769e-8
-0.230, 1.326e-7, 1.796e-8
-0.231, 1.341e-7, 1.823e-8
-0.232, 1.359e-7, 1.850e-8
-0.233, 1.375e-7, 1.877e-8
-0.234, 1.387e-7, 1.905e-8
-0.235, 1.412e-7, 1.933e-8
-0.236, 1.430e-7, 1.962e-8
-0.237, 1.458e-7, 1.991e-8
-0.238, 1.483e-7, 2.021e-8
-0.239, 1.495e-7, 2.051e-8
-0.240, 1.510e-7, 2.081e-8
-0.241, 1.519e-7, 2.111e-8
-0.242, 1.526e-7, 2.142e-8
-0.243, 1.544e-7, 2.173e-8
-0.244, 1.553e-7, 2.204e-8
-0.245, 1.569e-7, 2.235e-8
-0.246, 1.593e-7, 2.267e-8
-0.247, 1.593e-7, 2.299e-8
-0.248, 1.603e-7, 2.331e-8
-0.249, 1.606e-7, 2.363e-8
-0.250, 1.599e-7, 2.395e-8
-0.251, 1.603e-7, 2.427e-8
-0.252, 1.606e-7, 2.459e-8
-0.253, 1.609e-7, 2.491e-8
-0.254, 1.624e-7, 2.524e-8
-0.255, 1.615e-7, 2.556e-8
-0.256, 1.621e-7, 2.589e-8
-0.257, 1.609e-7, 2.621e-8
-0.258, 1.590e-7, 2.653e-8
-0.259, 1.587e-7, 2.684e-8
-0.260, 1.569e-7, 2.716e-8
-0.261, 1.566e-7, 2.747e-8
-0.262, 1.572e-7, 2.778e-8
-0.263, 1.556e-7, 2.810e-8
-0.264, 1.550e-7, 2.841e-8
-0.265, 1.535e-7, 2.871e-8
-0.266, 1.510e-7, 2.901e-8
-0.267, 1.495e-7, 2.931e-8
-0.268, 1.476e-7, 2.961e-8
-0.269, 1.464e-7, 2.990e-8
-0.270, 1.461e-7, 3.019e-8
-0.271, 1.446e-7, 3.048e-8
-0.272, 1.436e-7, 3.077e-8
-0.273, 1.415e-7, 3.105e-8
-0.274, 1.390e-7, 3.133e-8
-0.275, 1.375e-7, 3.161e-8
-0.276, 1.350e-7, 3.188e-8
-0.277, 1.332e-7, 3.214e-8
-0.278, 1.322e-7, 3.241e-8
-0.279, 1.310e-7, 3.267e-8
-0.280, 1.295e-7, 3.293e-8
-0.281, 1.282e-7, 3.318e-8
-0.282, 1.255e-7, 3.344e-8
-0.283, 1.236e-7, 3.368e-8
-0.284, 1.212e-7, 3.393e-8
-0.285, 1.193e-7, 3.416e-8
-0.286, 1.187e-7, 3.440e-8
-0.287, 1.172e-7, 3.464e-8
-0.288, 1.165e-7, 3.487e-8
-0.289, 1.150e-7, 3.510e-8
-0.290, 1.125e-7, 3.532e-8
-0.291, 1.110e-7, 3.555e-8
-0.292, 1.088e-7, 3.576e-8
-0.293, 1.067e-7, 3.598e-8
-0.294, 1.061e-7, 3.619e-8
-0.295, 1.052e-7, 3.640e-8
-0.296, 1.045e-7, 3.661e-8
-0.297, 1.033e-7, 3.682e-8
-0.298, 1.015e-7, 3.702e-8
-0.299, 1.002e-7, 3.722e-8
-0.300, 9.807e-8, 3.741e-8
-0.301, 9.654e-8, 3.761e-8
-0.302, 9.592e-8, 3.780e-8
-0.303, 9.500e-8, 3.799e-8
-0.304, 9.469e-8, 3.818e-8
-0.305, 9.438e-8, 3.837e-8
-0.306, 9.253e-8, 3.855e-8
-0.307, 9.192e-8, 3.874e-8
-0.308, 9.038e-8, 3.892e-8
-0.309, 8.853e-8, 3.909e-8
-0.310, 8.792e-8, 3.927e-8
-0.311, 8.699e-8, 3.944e-8
-0.312, 8.730e-8, 3.962e-8
-0.313, 8.730e-8, 3.979e-8
-0.314, 8.638e-8, 3.997e-8
-0.315, 8.545e-8, 4.014e-8
-0.316, 8.391e-8, 4.030e-8
-0.317, 8.268e-8, 4.047e-8
-0.318, 8.207e-8, 4.063e-8
-0.319, 8.114e-8, 4.080e-8
-0.320, 8.176e-8, 4.096e-8
-0.321, 8.176e-8, 4.112e-8
-0.322, 8.114e-8, 4.129e-8
-0.323, 8.053e-8, 4.145e-8
-0.324, 7.960e-8, 4.161e-8
-0.325, 7.807e-8, 4.176e-8
-0.326, 7.776e-8, 4.192e-8
-0.327, 7.714e-8, 4.207e-8
-0.328, 7.745e-8, 4.223e-8
-0.329, 7.776e-8, 4.238e-8
-0.330, 7.745e-8, 4.254e-8
-0.331, 7.714e-8, 4.269e-8
-0.332, 7.622e-8, 4.284e-8
-0.333, 7.560e-8, 4.300e-8
-0.334, 7.468e-8, 4.314e-8
-0.335, 7.406e-8, 4.329e-8
-0.336, 7.437e-8, 4.344e-8
-0.337, 7.499e-8, 4.359e-8
-0.338, 7.468e-8, 4.374e-8
-0.339, 7.468e-8, 4.389e-8
-0.340, 7.406e-8, 4.404e-8
-0.341, 7.314e-8, 4.418e-8
-0.342, 7.283e-8, 4.433e-8
-0.343, 7.191e-8, 4.447e-8
-0.344, 7.191e-8, 4.462e-8
-0.345, 7.252e-8, 4.476e-8
-0.346, 7.283e-8, 4.491e-8
-0.347, 7.283e-8, 4.505e-8
-0.348, 7.252e-8, 4.520e-8
-0.349, 7.129e-8, 4.534e-8
-0.350, 7.129e-8, 4.548e-8
-0.351, 7.037e-8, 4.563e-8
-0.352, 7.037e-8, 4.577e-8
-0.353, 7.099e-8, 4.591e-8
-0.354, 7.099e-8, 4.605e-8
-0.355, 7.160e-8, 4.619e-8
-0.356, 7.129e-8, 4.634e-8
-0.357, 7.037e-8, 4.648e-8
-0.358, 7.037e-8, 4.662e-8
-0.359, 6.945e-8, 4.676e-8
-0.360, 6.914e-8, 4.689e-8
-0.361, 6.945e-8, 4.703e-8
-0.362, 6.975e-8, 4.717e-8
-0.363, 7.037e-8, 4.731e-8
-0.364, 7.037e-8, 4.745e-8
-0.365, 6.975e-8, 4.759e-8
-0.366, 6.945e-8, 4.773e-8
-0.367, 6.821e-8, 4.787e-8
-0.368, 6.821e-8, 4.801e-8
-0.369, 6.852e-8, 4.814e-8
-0.370, 6.883e-8, 4.828e-8
-0.371, 6.975e-8, 4.842e-8
-0.372, 6.975e-8, 4.856e-8
-0.373, 6.914e-8, 4.870e-8
-0.374, 6.883e-8, 4.884e-8
-0.375, 6.791e-8, 4.897e-8
-0.376, 6.760e-8, 4.911e-8
-0.377, 6.760e-8, 4.924e-8
-0.378, 6.821e-8, 4.938e-8
-0.379, 6.883e-8, 4.952e-8
-0.380, 6.883e-8, 4.965e-8
-0.381, 6.883e-8, 4.979e-8
-0.382, 6.852e-8, 4.993e-8
-0.383, 6.760e-8, 5.006e-8
-0.384, 6.760e-8, 5.020e-8
-0.385, 6.698e-8, 5.033e-8
-0.386, 6.729e-8, 5.047e-8
-0.387, 6.821e-8, 5.060e-8
-0.388, 6.852e-8, 5.074e-8
-0.389, 6.852e-8, 5.088e-8
-0.390, 6.821e-8, 5.101e-8
-0.391, 6.760e-8, 5.115e-8
-0.392, 6.698e-8, 5.128e-8
-0.393, 6.698e-8, 5.142e-8
-0.394, 6.668e-8, 5.155e-8
-0.395, 6.760e-8, 5.169e-8
-0.396, 6.821e-8, 5.182e-8
-0.397, 6.821e-8, 5.196e-8
-0.398, 6.821e-8, 5.209e-8
-0.399, 6.729e-8, 5.223e-8
-0.400, 4.790e-8, 5.233e-8
-0.399, -2.321e-8, 5.228e-8
-0.398, -3.460e-8, 5.221e-8
-0.397, -3.583e-8, 5.214e-8
-0.396, -3.614e-8, 5.207e-8
-0.395, -3.645e-8, 5.199e-8
-0.394, -3.737e-8, 5.192e-8
-0.393, -3.830e-8, 5.184e-8
-0.392, -3.922e-8, 5.176e-8
-0.391, -4.045e-8, 5.168e-8
-0.390, -4.076e-8, 5.160e-8
-0.389, -4.076e-8, 5.152e-8
-0.388, -4.045e-8, 5.144e-8
-0.387, -4.045e-8, 5.136e-8
-0.386, -4.076e-8, 5.128e-8
-0.385, -4.107e-8, 5.119e-8
-0.384, -4.230e-8, 5.111e-8
-0.383, -4.322e-8, 5.102e-8
-0.382, -4.322e-8, 5.094e-8
-0.381, -4.353e-8, 5.085e-8
-0.380, -4.322e-8, 5.076e-8
-0.379, -4.261e-8, 5.068e-8
-0.378, -4.291e-8, 5.059e-8
-0.377, -4.322e-8, 5.051e-8
-0.376, -4.353e-8, 5.042e-8
-0.375, -4.507e-8, 5.033e-8
-0.374, -4.538e-8, 5.024e-8
-0.373, -4.538e-8, 5.015e-8
-0.372, -4.507e-8, 5.006e-8
-0.371, -4.445e-8, 4.997e-8
-0.370, -4.445e-8, 4.988e-8
-0.369, -4.445e-8, 4.979e-8
-0.368, -4.507e-8, 4.970e-8
-0.367, -4.630e-8, 4.961e-8
-0.366, -4.630e-8, 4.951e-8
-0.365, -4.722e-8, 4.942e-8
-0.364, -4.692e-8, 4.933e-8
-0.363, -4.599e-8, 4.923e-8
-0.362, -4.599e-8, 4.914e-8
-0.361, -4.599e-8, 4.905e-8
-0.360, -4.661e-8, 4.896e-8
-0.359, -4.753e-8, 4.886e-8
-0.358, -4.784e-8, 4.877e-8
-0.357, -4.846e-8, 4.867e-8
-0.356, -4.846e-8, 4.857e-8
-0.355, -4.753e-8, 4.848e-8
-0.354, -4.753e-8, 4.838e-8
-0.353, -4.722e-8, 4.829e-8
-0.352, -4.784e-8, 4.819e-8
-0.351, -4.876e-8, 4.809e-8
-0.350, -4.907e-8, 4.800e-8
-0.349, -4.999e-8, 4.790e-8
-0.348, -5.030e-8, 4.780e-8
-0.347, -4.938e-8, 4.770e-8
-0.346, -4.938e-8, 4.760e-8
-0.345, -4.907e-8, 4.750e-8
-0.344, -4.907e-8, 4.740e-8
-0.343, -5.030e-8, 4.730e-8
-0.342, -5.030e-8, 4.720e-8
-0.341, -5.153e-8, 4.710e-8
-0.340, -5.184e-8, 4.699e-8
-0.339, -5.153e-8, 4.689e-8
-0.338, -5.092e-8, 4.679e-8
-0.337, -5.092e-8, 4.669e-8
-0.336, -5.092e-8, 4.659e-8
-0.335, -5.184e-8, 4.648e-8
-0.334, -5.246e-8, 4.638e-8
-0.333, -5.338e-8, 4.627e-8
-0.332, -5.400e-8, 4.616e-8
-0.331, -5.369e-8, 4.605e-8
-0.330, -5.369e-8, 4.595e-8
-0.329, -5.338e-8, 4.584e-8
-0.328, -5.307e-8, 4.573e-8
-0.327, -5.400e-8, 4.563e-8
-0.326, -5.492e-8, 4.552e-8
-0.325, -5.584e-8, 4.540e-8
-0.324, -5.677e-8, 4.529e-8
-0.323, -5.677e-8, 4.518e-8
-0.322, -5.677e-8, 4.506e-8
-0.321, -5.646e-8, 4.495e-8
-0.320, -5.646e-8, 4.484e-8
-0.319, -5.738e-8, 4.472e-8
-0.318, -5.800e-8, 4.461e-8
-0.317, -5.954e-8, 4.449e-8
-0.316, -6.046e-8, 4.437e-8
-0.315, -6.077e-8, 4.425e-8
-0.314, -6.169e-8, 4.412e-8
-0.313, -6.108e-8, 4.400e-8
-0.312, -6.138e-8, 4.388e-8
-0.311, -6.231e-8, 4.375e-8
-0.310, -6.292e-8, 4.363e-8
-0.309, -6.477e-8, 4.350e-8
-0.308, -6.600e-8, 4.337e-8
-0.307, -6.723e-8, 4.323e-8
-0.306, -6.785e-8, 4.310e-8
-0.305, -6.785e-8, 4.296e-8
-0.304, -6.785e-8, 4.282e-8
-0.303, -6.939e-8, 4.269e-8
-0.302, -7.000e-8, 4.255e-8
-0.301, -7.185e-8, 4.240e-8
-0.300, -7.401e-8, 4.225e-8
-0.299, -7.524e-8, 4.210e-8
-0.298, -7.647e-8, 4.195e-8
-0.297, -7.708e-8, 4.180e-8
-0.296, -7.739e-8, 4.164e-8
-0.295, -7.924e-8, 4.148e-8
-0.294, -8.016e-8, 4.132e-8
-0.293, -8.232e-8, 4.116e-8
-0.292, -8.447e-8, 4.099e-8
-0.291, -8.601e-8, 4.082e-8
-0.290, -8.847e-8, 4.064e-8
-0.289, -8.909e-8, 4.046e-8
-0.288, -9.032e-8, 4.028e-8
-0.287, -9.217e-8, 4.010e-8
-0.286, -9.340e-8, 3.991e-8
-0.285, -9.586e-8, 3.972e-8
-0.284, -9.832e-8, 3.952e-8
-0.283, -1.005e-7, 3.932e-8
-0.282, -1.036e-7, 3.911e-8
-0.281, -1.048e-7, 3.890e-8
-0.280, -1.060e-7, 3.869e-8
-0.279, -1.079e-7, 3.848e-8
-0.278, -1.097e-7, 3.826e-8
-0.277, -1.122e-7, 3.803e-8
-0.276, -1.149e-7, 3.780e-8
-0.275, -1.177e-7, 3.757e-8
-0.274, -1.208e-7, 3.733e-8
-0.273, -1.226e-7, 3.708e-8
-0.272, -1.245e-7, 3.683e-8
-0.271, -1.263e-7, 3.658e-8
-0.270, -1.276e-7, 3.632e-8
-0.269, -1.306e-7, 3.606e-8
-0.268, -1.334e-7, 3.580e-8
-0.267, -1.353e-7, 3.552e-8
-0.266, -1.390e-7, 3.525e-8
-0.265, -1.411e-7, 3.496e-8
-0.264, -1.423e-7, 3.468e-8
-0.263, -1.442e-7, 3.439e-8
-0.262, -1.457e-7, 3.410e-8
-0.261, -1.476e-7, 3.380e-8
-0.260, -1.497e-7, 3.351e-8
-0.259, -1.516e-7, 3.320e-8
-0.258, -1.550e-7, 3.289e-8
-0.257, -1.562e-7, 3.258e-8
-0.256, -1.580e-7, 3.226e-8
-0.255, -1.590e-7, 3.195e-8
-0.254, -1.590e-7, 3.163e-8
-0.253, -1.608e-7, 3.131e-8
-0.252, -1.617e-7, 3.098e-8
-0.251, -1.627e-7, 3.066e-8
-0.250, -1.651e-7, 3.033e-8
-0.249, -1.660e-7, 3.000e-8
-0.248, -1.660e-7, 2.966e-8
-0.247, -1.667e-7, 2.933e-8
-0.246, -1.654e-7, 2.900e-8
-0.245, -1.660e-7, 2.867e-8
-0.244, -1.657e-7, 2.834e-8
-0.243, -1.660e-7, 2.800e-8
-0.242, -1.670e-7, 2.767e-8
-0.241, -1.660e-7, 2.734e-8
-0.240, -1.657e-7, 2.701e-8
-0.239, -1.651e-7, 2.668e-8
-0.238, -1.630e-7, 2.635e-8
-0.237, -1.624e-7, 2.602e-8
-0.236, -1.608e-7, 2.570e-8
-0.235, -1.596e-7, 2.538e-8
-0.234, -1.593e-7, 2.507e-8
-0.233, -1.584e-7, 2.475e-8
-0.232, -1.568e-7, 2.444e-8
-0.231, -1.556e-7, 2.412e-8
-0.230, -1.531e-7, 2.382e-8
-0.229, -1.507e-7, 2.352e-8
-0.228, -1.485e-7, 2.322e-8
-0.227, -1.463e-7, 2.293e-8
-0.226, -1.457e-7, 2.264e-8
-0.225, -1.436e-7, 2.235e-8
-0.224, -1.420e-7, 2.206e-8
-0.223, -1.405e-7, 2.178e-8
-0.222, -1.371e-7, 2.151e-8
-0.221, -1.346e-7, 2.124e-8
-0.220, -1.325e-7, 2.097e-8
-0.219, -1.297e-7, 2.071e-8
-0.218, -1.294e-7, 2.046e-8
-0.217, -1.273e-7, 2.020e-8
-0.216, -1.254e-7, 1.995e-8
-0.215, -1.239e-7, 1.970e-8
-0.214, -1.211e-7, 1.946e-8
-0.213, -1.186e-7, 1.922e-8
-0.212, -1.165e-7, 1.899e-8
-0.211, -1.143e-7, 1.876e-8
-0.210, -1.131e-7, 1.854e-8
-0.209, -1.116e-7, 1.831e-8
-0.208, -1.103e-7, 1.809e-8
-0.207, -1.091e-7, 1.787e-8
-0.206, -1.066e-7, 1.766e-8
-0.205, -1.054e-7, 1.745e-8
-0.204, -1.033e-7, 1.724e-8
-0.203, -1.005e-7, 1.704e-8
-0.202, -9.986e-8, 1.684e-8
-0.201, -9.832e-8, 1.665e-8
-0.200, -9.740e-8, 1.645e-8
-0.199, -9.679e-8, 1.626e-8
-0.198, -9.555e-8, 1.607e-8
-0.197, -9.371e-8, 1.588e-8
-0.196, -9.186e-8, 1.570e-8
-0.195, -9.001e-8, 1.552e-8
-0.194, -8.940e-8, 1.534e-8
-0.193, -8.847e-8, 1.516e-8
-0.192, -8.786e-8, 1.498e-8
-0.191, -8.786e-8, 1.481e-8
-0.190, -8.632e-8, 1.464e-8
-0.189, -8.509e-8, 1.447e-8
-0.188, -8.386e-8, 1.430e-8
-0.187, -8.201e-8, 1.413e-8
-0.186, -8.139e-8, 1.397e-8
-0.185, -8.078e-8, 1.381e-8
-0.184, -8.016e-8, 1.365e-8
-0.183, -8.047e-8, 1.349e-8
-0.182, -7.985e-8, 1.333e-8
-0.181, -7.893e-8, 1.317e-8
-0.180, -7.770e-8, 1.301e-8
-0.179, -7.647e-8, 1.286e-8
-0.178, -7.585e-8, 1.271e-8
-0.177, -7.524e-8, 1.256e-8
-0.176, -7.493e-8, 1.241e-8
-0.175, -7.554e-8, 1.226e-8
-0.174, -7.493e-8, 1.211e-8
-0.173, -7.462e-8, 1.196e-8
-0.172, -7.339e-8, 1.181e-8
-0.171, -7.185e-8, 1.167e-8
-0.170, -7.154e-8, 1.153e-8
-0.169, -7.093e-8, 1.138e-8
-0.168, -7.093e-8, 1.124e-8
-0.167, -7.124e-8, 1.110e-8
-0.166, -7.154e-8, 1.096e-8
-0.165, -7.093e-8, 1.081e-8
-0.164, -7.031e-8, 1.067e-8
-0.163, -6.908e-8, 1.054e-8
-0.162, -6.877e-8, 1.040e-8
-0.161, -6.816e-8, 1.026e-8
-0.160, -6.816e-8, 1.013e-8
-0.159, -6.877e-8, 9.988e-9
-0.158, -6.877e-8, 9.851e-9
-0.157, -6.877e-8, 9.713e-9
-0.156, -6.846e-8, 9.576e-9
-0.155, -6.723e-8, 9.442e-9
-0.154, -6.693e-8, 9.308e-9
-0.153, -6.631e-8, 9.176e-9
-0.152, -6.600e-8, 9.044e-9
-0.151, -6.693e-8, 8.910e-9
-0.150, -6.662e-8, 8.776e-9
-0.149, -6.723e-8, 8.642e-9
-0.148, -6.693e-8, 8.508e-9
-0.147, -6.631e-8, 8.375e-9
-0.146, -6.569e-8, 8.244e-9
-0.145, -6.477e-8, 8.115e-9
-0.144, -6.477e-8, 7.985e-9
-0.143, -6.539e-8, 7.854e-9
-0.142, -6.539e-8, 7.723e-9
-0.141, -6.600e-8, 7.591e-9
-0.140, -6.631e-8, 7.459e-9
-0.139, -6.539e-8, 7.328e-9
-0.138, -6.477e-8, 7.199e-9
-0.137, -6.416e-8, 7.070e-9
-0.136, -6.385e-8, 6.943e-9
-0.135, -6.446e-8, 6.814e-9
-0.134, -6.477e-8, 6.684e-9
-0.133, -6.508e-8, 6.554e-9
-0.132, -6.539e-8, 6.423e-9
-0.131, -6.477e-8, 6.294e-9
-0.130, -6.446e-8, 6.165e-9
-0.129, -6.354e-8, 6.038e-9
-0.128, -6.323e-8, 5.911e-9
-0.127, -6.385e-8, 5.783e-9
-0.126, -6.354e-8, 5.656e-9
-0.125, -6.446e-8, 5.527e-9
-0.124, -6.477e-8, 5.398e-9
-0.123, -6.446e-8, 5.269e-9
-0.122, -6.416e-8, 5.141e-9
-0.121, -6.323e-8, 5.014e-9
-0.120, -6.262e-8, 4.889e-9
-0.119, -6.292e-8, 4.763e-9
-0.118, -6.323e-8, 4.637e-9
-0.117, -6.354e-8, 4.510e-9
-0.116, -6.416e-8, 4.381e-9
-0.115, -6.416e-8, 4.253e-9
-0.114, -6.416e-8, 4.125e-9
-0.113, -6.292e-8, 3.999e-9
-0.112, -6.231e-8, 3.874e-9
-0.111, -6.231e-8, 3.750e-9
-0.110, -6.231e-8, 3.625e-9
-0.109, -6.323e-8, 3.498e-9
-0.108, -6.354e-8, 3.371e-9
-0.107, -6.354e-8, 3.244e-9
-0.106, -6.354e-8, 3.117e-9
-0.105, -6.262e-8, 2.992e-9
-0.104, -6.169e-8, 2.869e-9
-0.103, -6.200e-8, 2.745e-9
-0.102, -6.200e-8, 2.621e-9
-0.101, -6.231e-8, 2.496e-9
