# Supplementary material for: Data-Driven Electrochemistry Reveals the Impact of Hydrophobicity on Aptamer Cross-Reactivity
Source: ACS Meas Sci Au. 2026 May 20;6(3):752–64. doi: 10.1021/acsmeasuresciau.6c00040 (PMC13281204; doi:10.1021/acsmeasuresciau.6c00040)
Supplement: Supplementary file 1 [file tg6c00040_si_001.zip › data/interferent study/logP validation/Trials_1_2_3/CV_75_mVs_progesterone1_0.txt]

Nov. 4, 2025   10:39:15
Cyclic Voltammetry
File: c:\users\minteerlab\desktop\hardpotato\110425\cv_75_mvs_progesterone1_0.bin
Data Source:  Experiment
Instrument Model:  CHI660E
Ref. Electrode: 
Header: CV
Note: 

Init E (V) = -0.1
High E (V) = -0.1
Low E (V) = -0.4
Final E (V) = -0.1
Init P/N = N
Scan Rate (V/s) = 0.075
Segment = 3
Sample Interval (V) = 0.001
Quiet Time (sec) = 2
Sensitivity (A/V) = 1e-6

Potential/V, Current/A, Charge/C

-0.100, 2.948e-9, 3.931e-11
-0.101, 7.467e-9, 1.389e-10
-0.102, 8.126e-9, 2.472e-10
-0.103, 8.274e-9, 3.575e-10
-0.104, 8.186e-9, 4.667e-10
-0.105, 8.254e-9, 5.767e-10
-0.106, 8.326e-9, 6.877e-10
-0.107, 8.504e-9, 8.011e-10
-0.108, 8.628e-9, 9.162e-10
-0.109, 8.507e-9, 1.030e-9
-0.110, 8.489e-9, 1.143e-9
-0.111, 8.613e-9, 1.258e-9
-0.112, 8.746e-9, 1.374e-9
-0.113, 8.829e-9, 1.492e-9
-0.114, 8.716e-9, 1.608e-9
-0.115, 8.697e-9, 1.724e-9
-0.116, 8.860e-9, 1.842e-9
-0.117, 8.921e-9, 1.961e-9
-0.118, 8.979e-9, 2.081e-9
-0.119, 8.930e-9, 2.200e-9
-0.120, 8.812e-9, 2.317e-9
-0.121, 8.990e-9, 2.437e-9
-0.122, 9.106e-9, 2.559e-9
-0.123, 9.120e-9, 2.680e-9
-0.124, 9.077e-9, 2.801e-9
-0.125, 8.965e-9, 2.921e-9
-0.126, 9.070e-9, 3.042e-9
-0.127, 9.263e-9, 3.165e-9
-0.128, 9.270e-9, 3.289e-9
-0.129, 9.186e-9, 3.411e-9
-0.130, 9.123e-9, 3.533e-9
-0.131, 9.195e-9, 3.656e-9
-0.132, 9.418e-9, 3.781e-9
-0.133, 9.337e-9, 3.906e-9
-0.134, 9.296e-9, 4.030e-9
-0.135, 9.268e-9, 4.153e-9
-0.136, 9.297e-9, 4.277e-9
-0.137, 9.496e-9, 4.404e-9
-0.138, 9.500e-9, 4.531e-9
-0.139, 9.378e-9, 4.656e-9
-0.140, 9.412e-9, 4.781e-9
-0.141, 9.410e-9, 4.907e-9
-0.142, 9.605e-9, 5.035e-9
-0.143, 9.650e-9, 5.163e-9
-0.144, 9.497e-9, 5.290e-9
-0.145, 9.509e-9, 5.417e-9
-0.146, 9.554e-9, 5.544e-9
-0.147, 9.726e-9, 5.674e-9
-0.148, 9.824e-9, 5.805e-9
-0.149, 9.645e-9, 5.933e-9
-0.150, 9.628e-9, 6.062e-9
-0.151, 9.752e-9, 6.192e-9
-0.152, 9.836e-9, 6.323e-9
-0.153, 9.985e-9, 6.456e-9
-0.154, 9.883e-9, 6.588e-9
-0.155, 9.811e-9, 6.719e-9
-0.156, 9.986e-9, 6.852e-9
-0.157, 1.009e-8, 6.986e-9
-0.158, 1.014e-8, 7.121e-9
-0.159, 1.009e-8, 7.256e-9
-0.160, 1.006e-8, 7.390e-9
-0.161, 1.021e-8, 7.526e-9
-0.162, 1.035e-8, 7.664e-9
-0.163, 1.039e-8, 7.803e-9
-0.164, 1.044e-8, 7.942e-9
-0.165, 1.031e-8, 8.079e-9
-0.166, 1.050e-8, 8.220e-9
-0.167, 1.074e-8, 8.363e-9
-0.168, 1.074e-8, 8.506e-9
-0.169, 1.077e-8, 8.649e-9
-0.170, 1.071e-8, 8.792e-9
-0.171, 1.086e-8, 8.937e-9
-0.172, 1.117e-8, 9.086e-9
-0.173, 1.119e-8, 9.235e-9
-0.174, 1.118e-8, 9.384e-9
-0.175, 1.123e-8, 9.534e-9
-0.176, 1.138e-8, 9.686e-9
-0.177, 1.168e-8, 9.841e-9
-0.178, 1.176e-8, 9.998e-9
-0.179, 1.178e-8, 1.016e-8
-0.180, 1.191e-8, 1.031e-8
-0.181, 1.200e-8, 1.047e-8
-0.182, 1.234e-8, 1.064e-8
-0.183, 1.250e-8, 1.081e-8
-0.184, 1.246e-8, 1.097e-8
-0.185, 1.266e-8, 1.114e-8
-0.186, 1.284e-8, 1.131e-8
-0.187, 1.315e-8, 1.149e-8
-0.188, 1.342e-8, 1.167e-8
-0.189, 1.339e-8, 1.184e-8
-0.190, 1.354e-8, 1.202e-8
-0.191, 1.387e-8, 1.221e-8
-0.192, 1.422e-8, 1.240e-8
-0.193, 1.449e-8, 1.259e-8
-0.194, 1.458e-8, 1.279e-8
-0.195, 1.473e-8, 1.298e-8
-0.196, 1.521e-8, 1.319e-8
-0.197, 1.549e-8, 1.339e-8
-0.198, 1.585e-8, 1.360e-8
-0.199, 1.605e-8, 1.382e-8
-0.200, 1.621e-8, 1.403e-8
-0.201, 1.672e-8, 1.426e-8
-0.202, 1.714e-8, 1.449e-8
-0.203, 1.748e-8, 1.472e-8
-0.204, 1.786e-8, 1.496e-8
-0.205, 1.824e-8, 1.520e-8
-0.206, 1.857e-8, 1.545e-8
-0.207, 1.918e-8, 1.570e-8
-0.208, 1.951e-8, 1.596e-8
-0.209, 1.990e-8, 1.623e-8
-0.210, 2.024e-8, 1.650e-8
-0.211, 2.076e-8, 1.678e-8
-0.212, 2.147e-8, 1.706e-8
-0.213, 2.180e-8, 1.735e-8
-0.214, 2.227e-8, 1.765e-8
-0.215, 2.276e-8, 1.795e-8
-0.216, 2.317e-8, 1.826e-8
-0.217, 2.397e-8, 1.858e-8
-0.218, 2.446e-8, 1.891e-8
-0.219, 2.486e-8, 1.924e-8
-0.220, 2.543e-8, 1.958e-8
-0.221, 2.591e-8, 1.992e-8
-0.222, 2.661e-8, 2.028e-8
-0.223, 2.729e-8, 2.064e-8
-0.224, 2.762e-8, 2.101e-8
-0.225, 2.826e-8, 2.139e-8
-0.226, 2.880e-8, 2.177e-8
-0.227, 2.944e-8, 2.216e-8
-0.228, 3.018e-8, 2.257e-8
-0.229, 3.040e-8, 2.297e-8
-0.230, 3.106e-8, 2.339e-8
-0.231, 3.168e-8, 2.381e-8
-0.232, 3.219e-8, 2.424e-8
-0.233, 3.281e-8, 2.467e-8
-0.234, 3.308e-8, 2.512e-8
-0.235, 3.349e-8, 2.556e-8
-0.236, 3.421e-8, 2.602e-8
-0.237, 3.461e-8, 2.648e-8
-0.238, 3.507e-8, 2.695e-8
-0.239, 3.536e-8, 2.742e-8
-0.240, 3.559e-8, 2.789e-8
-0.241, 3.616e-8, 2.838e-8
-0.242, 3.653e-8, 2.886e-8
-0.243, 3.681e-8, 2.935e-8
-0.244, 3.713e-8, 2.985e-8
-0.245, 3.710e-8, 3.034e-8
-0.246, 3.742e-8, 3.084e-8
-0.247, 3.779e-8, 3.135e-8
-0.248, 3.781e-8, 3.185e-8
-0.249, 3.799e-8, 3.236e-8
-0.250, 3.793e-8, 3.286e-8
-0.251, 3.799e-8, 3.337e-8
-0.252, 3.832e-8, 3.388e-8
-0.253, 3.810e-8, 3.439e-8
-0.254, 3.799e-8, 3.489e-8
-0.255, 3.794e-8, 3.540e-8
-0.256, 3.798e-8, 3.591e-8
-0.257, 3.803e-8, 3.641e-8
-0.258, 3.774e-8, 3.692e-8
-0.259, 3.748e-8, 3.742e-8
-0.260, 3.735e-8, 3.791e-8
-0.261, 3.696e-8, 3.841e-8
-0.262, 3.695e-8, 3.890e-8
-0.263, 3.679e-8, 3.939e-8
-0.264, 3.622e-8, 3.987e-8
-0.265, 3.595e-8, 4.035e-8
-0.266, 3.561e-8, 4.083e-8
-0.267, 3.534e-8, 4.130e-8
-0.268, 3.514e-8, 4.177e-8
-0.269, 3.454e-8, 4.223e-8
-0.270, 3.407e-8, 4.268e-8
-0.271, 3.381e-8, 4.313e-8
-0.272, 3.341e-8, 4.358e-8
-0.273, 3.308e-8, 4.402e-8
-0.274, 3.249e-8, 4.445e-8
-0.275, 3.203e-8, 4.488e-8
-0.276, 3.174e-8, 4.530e-8
-0.277, 3.126e-8, 4.572e-8
-0.278, 3.090e-8, 4.613e-8
-0.279, 3.033e-8, 4.654e-8
-0.280, 2.974e-8, 4.693e-8
-0.281, 2.951e-8, 4.733e-8
-0.282, 2.914e-8, 4.771e-8
-0.283, 2.865e-8, 4.810e-8
-0.284, 2.822e-8, 4.847e-8
-0.285, 2.752e-8, 4.884e-8
-0.286, 2.723e-8, 4.920e-8
-0.287, 2.697e-8, 4.956e-8
-0.288, 2.646e-8, 4.991e-8
-0.289, 2.601e-8, 5.026e-8
-0.290, 2.548e-8, 5.060e-8
-0.291, 2.514e-8, 5.094e-8
-0.292, 2.498e-8, 5.127e-8
-0.293, 2.444e-8, 5.160e-8
-0.294, 2.400e-8, 5.192e-8
-0.295, 2.364e-8, 5.223e-8
-0.296, 2.329e-8, 5.254e-8
-0.297, 2.312e-8, 5.285e-8
-0.298, 2.270e-8, 5.315e-8
-0.299, 2.223e-8, 5.345e-8
-0.300, 2.196e-8, 5.374e-8
-0.301, 2.160e-8, 5.403e-8
-0.302, 2.143e-8, 5.431e-8
-0.303, 2.116e-8, 5.460e-8
-0.304, 2.066e-8, 5.487e-8
-0.305, 2.040e-8, 5.514e-8
-0.306, 2.015e-8, 5.541e-8
-0.307, 2.006e-8, 5.568e-8
-0.308, 1.985e-8, 5.595e-8
-0.309, 1.934e-8, 5.620e-8
-0.310, 1.907e-8, 5.646e-8
-0.311, 1.894e-8, 5.671e-8
-0.312, 1.874e-8, 5.696e-8
-0.313, 1.863e-8, 5.721e-8
-0.314, 1.823e-8, 5.745e-8
-0.315, 1.792e-8, 5.769e-8
-0.316, 1.786e-8, 5.793e-8
-0.317, 1.774e-8, 5.817e-8
-0.318, 1.756e-8, 5.840e-8
-0.319, 1.727e-8, 5.863e-8
-0.320, 1.698e-8, 5.886e-8
-0.321, 1.696e-8, 5.908e-8
-0.322, 1.687e-8, 5.931e-8
-0.323, 1.669e-8, 5.953e-8
-0.324, 1.648e-8, 5.975e-8
-0.325, 1.616e-8, 5.996e-8
-0.326, 1.616e-8, 6.018e-8
-0.327, 1.619e-8, 6.040e-8
-0.328, 1.598e-8, 6.061e-8
-0.329, 1.579e-8, 6.082e-8
-0.330, 1.556e-8, 6.103e-8
-0.331, 1.549e-8, 6.123e-8
-0.332, 1.562e-8, 6.144e-8
-0.333, 1.542e-8, 6.165e-8
-0.334, 1.520e-8, 6.185e-8
-0.335, 1.506e-8, 6.205e-8
-0.336, 1.496e-8, 6.225e-8
-0.337, 1.506e-8, 6.245e-8
-0.338, 1.495e-8, 6.265e-8
-0.339, 1.470e-8, 6.285e-8
-0.340, 1.463e-8, 6.304e-8
-0.341, 1.453e-8, 6.324e-8
-0.342, 1.459e-8, 6.343e-8
-0.343, 1.455e-8, 6.362e-8
-0.344, 1.426e-8, 6.381e-8
-0.345, 1.422e-8, 6.400e-8
-0.346, 1.418e-8, 6.419e-8
-0.347, 1.421e-8, 6.438e-8
-0.348, 1.421e-8, 6.457e-8
-0.349, 1.393e-8, 6.476e-8
-0.350, 1.384e-8, 6.494e-8
-0.351, 1.388e-8, 6.513e-8
-0.352, 1.390e-8, 6.531e-8
-0.353, 1.389e-8, 6.550e-8
-0.354, 1.371e-8, 6.568e-8
-0.355, 1.354e-8, 6.586e-8
-0.356, 1.363e-8, 6.604e-8
-0.357, 1.362e-8, 6.622e-8
-0.358, 1.365e-8, 6.641e-8
-0.359, 1.349e-8, 6.659e-8
-0.360, 1.331e-8, 6.676e-8
-0.361, 1.340e-8, 6.694e-8
-0.362, 1.345e-8, 6.712e-8
-0.363, 1.339e-8, 6.730e-8
-0.364, 1.330e-8, 6.748e-8
-0.365, 1.313e-8, 6.765e-8
-0.366, 1.318e-8, 6.783e-8
-0.367, 1.328e-8, 6.801e-8
-0.368, 1.320e-8, 6.818e-8
-0.369, 1.311e-8, 6.836e-8
-0.370, 1.299e-8, 6.853e-8
-0.371, 1.300e-8, 6.870e-8
-0.372, 1.317e-8, 6.888e-8
-0.373, 1.306e-8, 6.905e-8
-0.374, 1.291e-8, 6.922e-8
-0.375, 1.287e-8, 6.940e-8
-0.376, 1.286e-8, 6.957e-8
-0.377, 1.300e-8, 6.974e-8
-0.378, 1.297e-8, 6.991e-8
-0.379, 1.280e-8, 7.008e-8
-0.380, 1.276e-8, 7.025e-8
-0.381, 1.273e-8, 7.042e-8
-0.382, 1.288e-8, 7.060e-8
-0.383, 1.289e-8, 7.077e-8
-0.384, 1.272e-8, 7.094e-8
-0.385, 1.266e-8, 7.111e-8
-0.386, 1.268e-8, 7.128e-8
-0.387, 1.277e-8, 7.145e-8
-0.388, 1.281e-8, 7.162e-8
-0.389, 1.260e-8, 7.178e-8
-0.390, 1.255e-8, 7.195e-8
-0.391, 1.263e-8, 7.212e-8
-0.392, 1.269e-8, 7.229e-8
-0.393, 1.272e-8, 7.246e-8
-0.394, 1.256e-8, 7.263e-8
-0.395, 1.246e-8, 7.279e-8
-0.396, 1.260e-8, 7.296e-8
-0.397, 1.264e-8, 7.313e-8
-0.398, 1.263e-8, 7.330e-8
-0.399, 1.254e-8, 7.346e-8
-0.400, 4.273e-9, 7.352e-8
-0.399, -3.951e-9, 7.347e-8
-0.398, -4.680e-9, 7.341e-8
-0.397, -4.927e-9, 7.334e-8
-0.396, -5.282e-9, 7.327e-8
-0.395, -5.439e-9, 7.320e-8
-0.394, -5.477e-9, 7.313e-8
-0.393, -5.543e-9, 7.305e-8
-0.392, -5.590e-9, 7.298e-8
-0.391, -5.834e-9, 7.290e-8
-0.390, -6.021e-9, 7.282e-8
-0.389, -5.992e-9, 7.274e-8
-0.388, -6.006e-9, 7.266e-8
-0.387, -6.051e-9, 7.258e-8
-0.386, -6.224e-9, 7.249e-8
-0.385, -6.445e-9, 7.241e-8
-0.384, -6.390e-9, 7.232e-8
-0.383, -6.334e-9, 7.224e-8
-0.382, -6.422e-9, 7.215e-8
-0.381, -6.577e-9, 7.207e-8
-0.380, -6.767e-9, 7.198e-8
-0.379, -6.696e-9, 7.189e-8
-0.378, -6.651e-9, 7.180e-8
-0.377, -6.773e-9, 7.171e-8
-0.376, -6.858e-9, 7.162e-8
-0.375, -7.038e-9, 7.152e-8
-0.374, -7.008e-9, 7.143e-8
-0.373, -6.900e-9, 7.134e-8
-0.372, -7.035e-9, 7.124e-8
-0.371, -7.174e-9, 7.115e-8
-0.370, -7.258e-9, 7.105e-8
-0.369, -7.314e-9, 7.095e-8
-0.368, -7.147e-9, 7.086e-8
-0.367, -7.268e-9, 7.076e-8
-0.366, -7.443e-9, 7.066e-8
-0.365, -7.539e-9, 7.056e-8
-0.364, -7.557e-9, 7.046e-8
-0.363, -7.426e-9, 7.036e-8
-0.362, -7.495e-9, 7.026e-8
-0.361, -7.732e-9, 7.016e-8
-0.360, -7.761e-9, 7.005e-8
-0.359, -7.821e-9, 6.995e-8
-0.358, -7.742e-9, 6.985e-8
-0.357, -7.751e-9, 6.974e-8
-0.356, -7.976e-9, 6.964e-8
-0.355, -8.049e-9, 6.953e-8
-0.354, -8.013e-9, 6.942e-8
-0.353, -8.010e-9, 6.932e-8
-0.352, -8.037e-9, 6.921e-8
-0.351, -8.240e-9, 6.910e-8
-0.350, -8.363e-9, 6.899e-8
-0.349, -8.293e-9, 6.888e-8
-0.348, -8.292e-9, 6.877e-8
-0.347, -8.320e-9, 6.866e-8
-0.346, -8.517e-9, 6.854e-8
-0.345, -8.699e-9, 6.843e-8
-0.344, -8.615e-9, 6.831e-8
-0.343, -8.586e-9, 6.820e-8
-0.342, -8.692e-9, 6.808e-8
-0.341, -8.830e-9, 6.796e-8
-0.340, -9.048e-9, 6.784e-8
-0.339, -8.984e-9, 6.772e-8
-0.338, -8.919e-9, 6.760e-8
-0.337, -9.093e-9, 6.748e-8
-0.336, -9.221e-9, 6.736e-8
-0.335, -9.401e-9, 6.723e-8
-0.334, -9.447e-9, 6.711e-8
-0.333, -9.416e-9, 6.698e-8
-0.332, -9.552e-9, 6.686e-8
-0.331, -9.700e-9, 6.673e-8
-0.330, -9.879e-9, 6.659e-8
-0.329, -9.956e-9, 6.646e-8
-0.328, -9.872e-9, 6.633e-8
-0.327, -1.004e-8, 6.620e-8
-0.326, -1.032e-8, 6.606e-8
-0.325, -1.045e-8, 6.592e-8
-0.324, -1.057e-8, 6.578e-8
-0.323, -1.051e-8, 6.564e-8
-0.322, -1.067e-8, 6.550e-8
-0.321, -1.101e-8, 6.535e-8
-0.320, -1.116e-8, 6.520e-8
-0.319, -1.125e-8, 6.505e-8
-0.318, -1.133e-8, 6.490e-8
-0.317, -1.147e-8, 6.475e-8
-0.316, -1.184e-8, 6.459e-8
-0.315, -1.200e-8, 6.443e-8
-0.314, -1.216e-8, 6.427e-8
-0.313, -1.229e-8, 6.410e-8
-0.312, -1.243e-8, 6.394e-8
-0.311, -1.284e-8, 6.377e-8
-0.310, -1.319e-8, 6.359e-8
-0.309, -1.327e-8, 6.341e-8
-0.308, -1.349e-8, 6.323e-8
-0.307, -1.378e-8, 6.305e-8
-0.306, -1.412e-8, 6.286e-8
-0.305, -1.451e-8, 6.267e-8
-0.304, -1.463e-8, 6.247e-8
-0.303, -1.487e-8, 6.227e-8
-0.302, -1.523e-8, 6.207e-8
-0.301, -1.561e-8, 6.186e-8
-0.300, -1.610e-8, 6.165e-8
-0.299, -1.627e-8, 6.143e-8
-0.298, -1.654e-8, 6.121e-8
-0.297, -1.699e-8, 6.098e-8
-0.296, -1.739e-8, 6.075e-8
-0.295, -1.793e-8, 6.051e-8
-0.294, -1.834e-8, 6.027e-8
-0.293, -1.853e-8, 6.002e-8
-0.292, -1.910e-8, 5.977e-8
-0.291, -1.961e-8, 5.951e-8
-0.290, -2.015e-8, 5.924e-8
-0.289, -2.066e-8, 5.896e-8
-0.288, -2.096e-8, 5.868e-8
-0.287, -2.153e-8, 5.840e-8
-0.286, -2.219e-8, 5.810e-8
-0.285, -2.270e-8, 5.780e-8
-0.284, -2.329e-8, 5.749e-8
-0.283, -2.362e-8, 5.717e-8
-0.282, -2.425e-8, 5.685e-8
-0.281, -2.502e-8, 5.651e-8
-0.280, -2.550e-8, 5.617e-8
-0.279, -2.610e-8, 5.583e-8
-0.278, -2.659e-8, 5.547e-8
-0.277, -2.710e-8, 5.511e-8
-0.276, -2.798e-8, 5.474e-8
-0.275, -2.853e-8, 5.436e-8
-0.274, -2.909e-8, 5.397e-8
-0.273, -2.967e-8, 5.357e-8
-0.272, -3.016e-8, 5.317e-8
-0.271, -3.096e-8, 5.276e-8
-0.270, -3.166e-8, 5.234e-8
-0.269, -3.209e-8, 5.191e-8
-0.268, -3.275e-8, 5.147e-8
-0.267, -3.318e-8, 5.103e-8
-0.266, -3.387e-8, 5.058e-8
-0.265, -3.465e-8, 5.012e-8
-0.264, -3.497e-8, 4.965e-8
-0.263, -3.545e-8, 4.918e-8
-0.262, -3.606e-8, 4.870e-8
-0.261, -3.650e-8, 4.821e-8
-0.260, -3.715e-8, 4.771e-8
-0.259, -3.737e-8, 4.722e-8
-0.258, -3.772e-8, 4.671e-8
-0.257, -3.827e-8, 4.620e-8
-0.256, -3.876e-8, 4.569e-8
-0.255, -3.914e-8, 4.516e-8
-0.254, -3.940e-8, 4.464e-8
-0.253, -3.943e-8, 4.411e-8
-0.252, -3.997e-8, 4.358e-8
-0.251, -4.013e-8, 4.305e-8
-0.250, -4.045e-8, 4.251e-8
-0.249, -4.067e-8, 4.196e-8
-0.248, -4.045e-8, 4.142e-8
-0.247, -4.077e-8, 4.088e-8
-0.246, -4.091e-8, 4.034e-8
-0.245, -4.093e-8, 3.979e-8
-0.244, -4.098e-8, 3.924e-8
-0.243, -4.074e-8, 3.870e-8
-0.242, -4.067e-8, 3.816e-8
-0.241, -4.086e-8, 3.761e-8
-0.240, -4.057e-8, 3.707e-8
-0.239, -4.040e-8, 3.653e-8
-0.238, -4.012e-8, 3.600e-8
-0.237, -3.986e-8, 3.547e-8
-0.236, -3.987e-8, 3.494e-8
-0.235, -3.941e-8, 3.441e-8
-0.234, -3.915e-8, 3.389e-8
-0.233, -3.874e-8, 3.337e-8
-0.232, -3.824e-8, 3.286e-8
-0.231, -3.812e-8, 3.235e-8
-0.230, -3.780e-8, 3.185e-8
-0.229, -3.714e-8, 3.135e-8
-0.228, -3.675e-8, 3.086e-8
-0.227, -3.618e-8, 3.038e-8
-0.226, -3.590e-8, 2.990e-8
-0.225, -3.561e-8, 2.943e-8
-0.224, -3.491e-8, 2.896e-8
-0.223, -3.435e-8, 2.850e-8
-0.222, -3.382e-8, 2.805e-8
-0.221, -3.338e-8, 2.761e-8
-0.220, -3.305e-8, 2.717e-8
-0.219, -3.231e-8, 2.674e-8
-0.218, -3.174e-8, 2.631e-8
-0.217, -3.132e-8, 2.590e-8
-0.216, -3.073e-8, 2.549e-8
-0.215, -3.043e-8, 2.508e-8
-0.214, -2.981e-8, 2.468e-8
-0.213, -2.909e-8, 2.429e-8
-0.212, -2.876e-8, 2.391e-8
-0.211, -2.832e-8, 2.353e-8
-0.210, -2.790e-8, 2.316e-8
-0.209, -2.743e-8, 2.280e-8
-0.208, -2.673e-8, 2.244e-8
-0.207, -2.637e-8, 2.209e-8
-0.206, -2.605e-8, 2.174e-8
-0.205, -2.581e-8, 2.140e-8
-0.204, -2.520e-8, 2.106e-8
-0.203, -2.457e-8, 2.073e-8
-0.202, -2.421e-8, 2.041e-8
-0.201, -2.404e-8, 2.009e-8
-0.200, -2.359e-8, 1.978e-8
-0.199, -2.322e-8, 1.947e-8
-0.198, -2.276e-8, 1.916e-8
-0.197, -2.235e-8, 1.886e-8
-0.196, -2.227e-8, 1.857e-8
-0.195, -2.187e-8, 1.828e-8
-0.194, -2.153e-8, 1.799e-8
-0.193, -2.117e-8, 1.771e-8
-0.192, -2.080e-8, 1.743e-8
-0.191, -2.072e-8, 1.715e-8
-0.190, -2.047e-8, 1.688e-8
-0.189, -2.007e-8, 1.661e-8
-0.188, -1.977e-8, 1.635e-8
-0.187, -1.950e-8, 1.609e-8
-0.186, -1.942e-8, 1.583e-8
-0.185, -1.930e-8, 1.557e-8
-0.184, -1.889e-8, 1.532e-8
-0.183, -1.861e-8, 1.507e-8
-0.182, -1.845e-8, 1.483e-8
-0.181, -1.834e-8, 1.458e-8
-0.180, -1.830e-8, 1.434e-8
-0.179, -1.800e-8, 1.410e-8
-0.178, -1.769e-8, 1.386e-8
-0.177, -1.760e-8, 1.363e-8
-0.176, -1.747e-8, 1.339e-8
-0.175, -1.743e-8, 1.316e-8
-0.174, -1.722e-8, 1.293e-8
-0.173, -1.691e-8, 1.271e-8
-0.172, -1.689e-8, 1.248e-8
-0.171, -1.678e-8, 1.226e-8
-0.170, -1.674e-8, 1.203e-8
-0.169, -1.662e-8, 1.181e-8
-0.168, -1.627e-8, 1.160e-8
-0.167, -1.625e-8, 1.138e-8
-0.166, -1.628e-8, 1.116e-8
-0.165, -1.621e-8, 1.095e-8
-0.164, -1.609e-8, 1.073e-8
-0.163, -1.580e-8, 1.052e-8
-0.162, -1.576e-8, 1.031e-8
-0.161, -1.587e-8, 1.010e-8
-0.160, -1.580e-8, 9.889e-9
-0.159, -1.565e-8, 9.680e-9
-0.158, -1.546e-8, 9.474e-9
-0.157, -1.537e-8, 9.269e-9
-0.156, -1.549e-8, 9.063e-9
-0.155, -1.544e-8, 8.857e-9
-0.154, -1.532e-8, 8.652e-9
-0.153, -1.518e-8, 8.450e-9
-0.152, -1.505e-8, 8.249e-9
-0.151, -1.514e-8, 8.047e-9
-0.150, -1.519e-8, 7.845e-9
-0.149, -1.498e-8, 7.645e-9
-0.148, -1.490e-8, 7.446e-9
-0.147, -1.482e-8, 7.249e-9
-0.146, -1.491e-8, 7.050e-9
-0.145, -1.497e-8, 6.850e-9
-0.144, -1.479e-8, 6.653e-9
-0.143, -1.465e-8, 6.458e-9
-0.142, -1.466e-8, 6.262e-9
-0.141, -1.472e-8, 6.066e-9
-0.140, -1.479e-8, 5.869e-9
-0.139, -1.462e-8, 5.674e-9
-0.138, -1.447e-8, 5.481e-9
-0.137, -1.452e-8, 5.288e-9
-0.136, -1.456e-8, 5.093e-9
-0.135, -1.459e-8, 4.899e-9
-0.134, -1.453e-8, 4.705e-9
-0.133, -1.429e-8, 4.515e-9
-0.132, -1.437e-8, 4.323e-9
-0.131, -1.443e-8, 4.131e-9
-0.130, -1.444e-8, 3.938e-9
-0.129, -1.440e-8, 3.746e-9
-0.128, -1.420e-8, 3.557e-9
-0.127, -1.422e-8, 3.367e-9
-0.126, -1.433e-8, 3.176e-9
-0.125, -1.431e-8, 2.985e-9
-0.124, -1.426e-8, 2.795e-9
-0.123, -1.409e-8, 2.607e-9
-0.122, -1.412e-8, 2.419e-9
-0.121, -1.426e-8, 2.229e-9
-0.120, -1.421e-8, 2.039e-9
-0.119, -1.416e-8, 1.850e-9
-0.118, -1.403e-8, 1.663e-9
-0.117, -1.398e-8, 1.477e-9
-0.116, -1.416e-8, 1.288e-9
-0.115, -1.414e-8, 1.100e-9
-0.114, -1.401e-8, 9.128e-10
-0.113, -1.395e-8, 7.267e-10
-0.112, -1.386e-8, 5.419e-10
-0.111, -1.401e-8, 3.551e-10
-0.110, -1.406e-8, 1.676e-10
-0.109, -1.395e-8, -1.839e-11
-0.108, -1.385e-8, -2.031e-10
-0.107, -1.381e-8, -3.872e-10
-0.106, -1.390e-8, -5.726e-10
-0.105, -1.399e-8, -7.591e-10
-0.104, -1.383e-8, -9.436e-10
-0.103, -1.377e-8, -1.127e-9
-0.102, -1.380e-8, -1.311e-9
-0.101, -1.382e-8, -1.496e-9
