# Supplementary material for: Data-Driven Electrochemistry Reveals the Impact of Hydrophobicity on Aptamer Cross-Reactivity
Source: ACS Meas Sci Au. 2026 May 20;6(3):752–64. doi: 10.1021/acsmeasuresciau.6c00040 (PMC13281204; doi:10.1021/acsmeasuresciau.6c00040)
Supplement: Supplementary file 1 [file tg6c00040_si_001.zip › data/interferent study/logP validation/Trials_1_2_3/CV_75_mVs_progesterone1_1.txt]

Nov. 4, 2025   12:54:47
Cyclic Voltammetry
File: c:\users\minteerlab\desktop\hardpotato\110425\cv_75_mvs_progesterone1_1.bin
Data Source:  Experiment
Instrument Model:  CHI660E
Ref. Electrode: 
Header: CV
Note: 

Init E (V) = -0.1
High E (V) = -0.1
Low E (V) = -0.4
Final E (V) = -0.1
Init P/N = N
Scan Rate (V/s) = 0.075
Segment = 3
Sample Interval (V) = 0.001
Quiet Time (sec) = 2
Sensitivity (A/V) = 1e-6

Potential/V, Current/A, Charge/C

-0.100, 3.096e-9, 4.128e-11
-0.101, 6.873e-9, 1.329e-10
-0.102, 7.331e-9, 2.307e-10
-0.103, 7.528e-9, 3.310e-10
-0.104, 7.630e-9, 4.328e-10
-0.105, 7.682e-9, 5.352e-10
-0.106, 7.550e-9, 6.359e-10
-0.107, 7.527e-9, 7.362e-10
-0.108, 7.716e-9, 8.391e-10
-0.109, 7.813e-9, 9.433e-10
-0.110, 7.785e-9, 1.047e-9
-0.111, 7.722e-9, 1.150e-9
-0.112, 7.641e-9, 1.252e-9
-0.113, 7.819e-9, 1.356e-9
-0.114, 7.916e-9, 1.462e-9
-0.115, 7.907e-9, 1.567e-9
-0.116, 7.842e-9, 1.672e-9
-0.117, 7.734e-9, 1.775e-9
-0.118, 7.890e-9, 1.880e-9
-0.119, 8.024e-9, 1.987e-9
-0.120, 7.944e-9, 2.093e-9
-0.121, 7.896e-9, 2.198e-9
-0.122, 7.856e-9, 2.303e-9
-0.123, 7.940e-9, 2.409e-9
-0.124, 8.112e-9, 2.517e-9
-0.125, 8.014e-9, 2.624e-9
-0.126, 7.946e-9, 2.730e-9
-0.127, 7.925e-9, 2.835e-9
-0.128, 8.023e-9, 2.942e-9
-0.129, 8.174e-9, 3.051e-9
-0.130, 8.097e-9, 3.159e-9
-0.131, 7.973e-9, 3.266e-9
-0.132, 8.009e-9, 3.372e-9
-0.133, 8.024e-9, 3.479e-9
-0.134, 8.194e-9, 3.589e-9
-0.135, 8.195e-9, 3.698e-9
-0.136, 8.008e-9, 3.805e-9
-0.137, 8.047e-9, 3.912e-9
-0.138, 8.107e-9, 4.020e-9
-0.139, 8.231e-9, 4.130e-9
-0.140, 8.254e-9, 4.240e-9
-0.141, 8.049e-9, 4.347e-9
-0.142, 8.049e-9, 4.455e-9
-0.143, 8.204e-9, 4.564e-9
-0.144, 8.271e-9, 4.674e-9
-0.145, 8.283e-9, 4.785e-9
-0.146, 8.132e-9, 4.893e-9
-0.147, 8.134e-9, 5.002e-9
-0.148, 8.281e-9, 5.112e-9
-0.149, 8.320e-9, 5.223e-9
-0.150, 8.332e-9, 5.334e-9
-0.151, 8.242e-9, 5.444e-9
-0.152, 8.182e-9, 5.553e-9
-0.153, 8.363e-9, 5.665e-9
-0.154, 8.481e-9, 5.778e-9
-0.155, 8.426e-9, 5.890e-9
-0.156, 8.353e-9, 6.001e-9
-0.157, 8.294e-9, 6.112e-9
-0.158, 8.444e-9, 6.224e-9
-0.159, 8.598e-9, 6.339e-9
-0.160, 8.538e-9, 6.453e-9
-0.161, 8.507e-9, 6.566e-9
-0.162, 8.435e-9, 6.679e-9
-0.163, 8.600e-9, 6.794e-9
-0.164, 8.785e-9, 6.911e-9
-0.165, 8.706e-9, 7.027e-9
-0.166, 8.673e-9, 7.142e-9
-0.167, 8.709e-9, 7.258e-9
-0.168, 8.782e-9, 7.376e-9
-0.169, 8.994e-9, 7.496e-9
-0.170, 8.978e-9, 7.615e-9
-0.171, 8.883e-9, 7.734e-9
-0.172, 8.998e-9, 7.854e-9
-0.173, 9.094e-9, 7.975e-9
-0.174, 9.276e-9, 8.099e-9
-0.175, 9.332e-9, 8.223e-9
-0.176, 9.216e-9, 8.346e-9
-0.177, 9.336e-9, 8.470e-9
-0.178, 9.472e-9, 8.597e-9
-0.179, 9.688e-9, 8.726e-9
-0.180, 9.794e-9, 8.856e-9
-0.181, 9.654e-9, 8.985e-9
-0.182, 9.778e-9, 9.115e-9
-0.183, 1.000e-8, 9.249e-9
-0.184, 1.016e-8, 9.384e-9
-0.185, 1.029e-8, 9.521e-9
-0.186, 1.026e-8, 9.658e-9
-0.187, 1.033e-8, 9.796e-9
-0.188, 1.067e-8, 9.938e-9
-0.189, 1.080e-8, 1.008e-8
-0.190, 1.092e-8, 1.023e-8
-0.191, 1.100e-8, 1.037e-8
-0.192, 1.111e-8, 1.052e-8
-0.193, 1.144e-8, 1.068e-8
-0.194, 1.168e-8, 1.083e-8
-0.195, 1.182e-8, 1.099e-8
-0.196, 1.194e-8, 1.115e-8
-0.197, 1.203e-8, 1.131e-8
-0.198, 1.242e-8, 1.147e-8
-0.199, 1.277e-8, 1.164e-8
-0.200, 1.289e-8, 1.182e-8
-0.201, 1.307e-8, 1.199e-8
-0.202, 1.323e-8, 1.217e-8
-0.203, 1.359e-8, 1.235e-8
-0.204, 1.408e-8, 1.254e-8
-0.205, 1.434e-8, 1.273e-8
-0.206, 1.446e-8, 1.292e-8
-0.207, 1.473e-8, 1.312e-8
-0.208, 1.514e-8, 1.332e-8
-0.209, 1.561e-8, 1.353e-8
-0.210, 1.584e-8, 1.374e-8
-0.211, 1.610e-8, 1.395e-8
-0.212, 1.649e-8, 1.417e-8
-0.213, 1.686e-8, 1.440e-8
-0.214, 1.739e-8, 1.463e-8
-0.215, 1.777e-8, 1.487e-8
-0.216, 1.798e-8, 1.511e-8
-0.217, 1.847e-8, 1.535e-8
-0.218, 1.893e-8, 1.560e-8
-0.219, 1.939e-8, 1.586e-8
-0.220, 1.988e-8, 1.613e-8
-0.221, 2.005e-8, 1.639e-8
-0.222, 2.052e-8, 1.667e-8
-0.223, 2.113e-8, 1.695e-8
-0.224, 2.159e-8, 1.724e-8
-0.225, 2.207e-8, 1.753e-8
-0.226, 2.230e-8, 1.783e-8
-0.227, 2.268e-8, 1.813e-8
-0.228, 2.335e-8, 1.844e-8
-0.229, 2.368e-8, 1.876e-8
-0.230, 2.420e-8, 1.908e-8
-0.231, 2.451e-8, 1.941e-8
-0.232, 2.476e-8, 1.974e-8
-0.233, 2.538e-8, 2.008e-8
-0.234, 2.580e-8, 2.042e-8
-0.235, 2.604e-8, 2.077e-8
-0.236, 2.635e-8, 2.112e-8
-0.237, 2.658e-8, 2.147e-8
-0.238, 2.706e-8, 2.183e-8
-0.239, 2.750e-8, 2.220e-8
-0.240, 2.762e-8, 2.257e-8
-0.241, 2.785e-8, 2.294e-8
-0.242, 2.799e-8, 2.331e-8
-0.243, 2.831e-8, 2.369e-8
-0.244, 2.877e-8, 2.408e-8
-0.245, 2.867e-8, 2.446e-8
-0.246, 2.879e-8, 2.484e-8
-0.247, 2.887e-8, 2.523e-8
-0.248, 2.904e-8, 2.561e-8
-0.249, 2.929e-8, 2.600e-8
-0.250, 2.928e-8, 2.639e-8
-0.251, 2.910e-8, 2.678e-8
-0.252, 2.923e-8, 2.717e-8
-0.253, 2.907e-8, 2.756e-8
-0.254, 2.925e-8, 2.795e-8
-0.255, 2.918e-8, 2.834e-8
-0.256, 2.896e-8, 2.873e-8
-0.257, 2.889e-8, 2.911e-8
-0.258, 2.879e-8, 2.949e-8
-0.259, 2.867e-8, 2.988e-8
-0.260, 2.858e-8, 3.026e-8
-0.261, 2.813e-8, 3.063e-8
-0.262, 2.800e-8, 3.101e-8
-0.263, 2.799e-8, 3.138e-8
-0.264, 2.763e-8, 3.175e-8
-0.265, 2.747e-8, 3.211e-8
-0.266, 2.701e-8, 3.247e-8
-0.267, 2.671e-8, 3.283e-8
-0.268, 2.670e-8, 3.319e-8
-0.269, 2.635e-8, 3.354e-8
-0.270, 2.608e-8, 3.389e-8
-0.271, 2.566e-8, 3.423e-8
-0.272, 2.527e-8, 3.456e-8
-0.273, 2.519e-8, 3.490e-8
-0.274, 2.487e-8, 3.523e-8
-0.275, 2.452e-8, 3.556e-8
-0.276, 2.415e-8, 3.588e-8
-0.277, 2.369e-8, 3.620e-8
-0.278, 2.354e-8, 3.651e-8
-0.279, 2.337e-8, 3.682e-8
-0.280, 2.291e-8, 3.713e-8
-0.281, 2.258e-8, 3.743e-8
-0.282, 2.221e-8, 3.772e-8
-0.283, 2.199e-8, 3.802e-8
-0.284, 2.186e-8, 3.831e-8
-0.285, 2.135e-8, 3.859e-8
-0.286, 2.093e-8, 3.887e-8
-0.287, 2.069e-8, 3.915e-8
-0.288, 2.044e-8, 3.942e-8
-0.289, 2.031e-8, 3.969e-8
-0.290, 1.992e-8, 3.996e-8
-0.291, 1.947e-8, 4.022e-8
-0.292, 1.928e-8, 4.047e-8
-0.293, 1.902e-8, 4.073e-8
-0.294, 1.889e-8, 4.098e-8
-0.295, 1.863e-8, 4.123e-8
-0.296, 1.817e-8, 4.147e-8
-0.297, 1.797e-8, 4.171e-8
-0.298, 1.780e-8, 4.195e-8
-0.299, 1.764e-8, 4.218e-8
-0.300, 1.744e-8, 4.242e-8
-0.301, 1.698e-8, 4.264e-8
-0.302, 1.679e-8, 4.287e-8
-0.303, 1.674e-8, 4.309e-8
-0.304, 1.654e-8, 4.331e-8
-0.305, 1.636e-8, 4.353e-8
-0.306, 1.601e-8, 4.374e-8
-0.307, 1.587e-8, 4.395e-8
-0.308, 1.585e-8, 4.416e-8
-0.309, 1.567e-8, 4.437e-8
-0.310, 1.546e-8, 4.458e-8
-0.311, 1.520e-8, 4.478e-8
-0.312, 1.497e-8, 4.498e-8
-0.313, 1.500e-8, 4.518e-8
-0.314, 1.493e-8, 4.538e-8
-0.315, 1.470e-8, 4.558e-8
-0.316, 1.451e-8, 4.577e-8
-0.317, 1.428e-8, 4.596e-8
-0.318, 1.431e-8, 4.615e-8
-0.319, 1.429e-8, 4.634e-8
-0.320, 1.409e-8, 4.653e-8
-0.321, 1.387e-8, 4.671e-8
-0.322, 1.374e-8, 4.690e-8
-0.323, 1.373e-8, 4.708e-8
-0.324, 1.378e-8, 4.726e-8
-0.325, 1.355e-8, 4.744e-8
-0.326, 1.336e-8, 4.762e-8
-0.327, 1.329e-8, 4.780e-8
-0.328, 1.329e-8, 4.798e-8
-0.329, 1.333e-8, 4.816e-8
-0.330, 1.315e-8, 4.833e-8
-0.331, 1.295e-8, 4.850e-8
-0.332, 1.293e-8, 4.868e-8
-0.333, 1.293e-8, 4.885e-8
-0.334, 1.296e-8, 4.902e-8
-0.335, 1.284e-8, 4.919e-8
-0.336, 1.261e-8, 4.936e-8
-0.337, 1.259e-8, 4.953e-8
-0.338, 1.262e-8, 4.970e-8
-0.339, 1.266e-8, 4.986e-8
-0.340, 1.258e-8, 5.003e-8
-0.341, 1.232e-8, 5.020e-8
-0.342, 1.230e-8, 5.036e-8
-0.343, 1.239e-8, 5.053e-8
-0.344, 1.237e-8, 5.069e-8
-0.345, 1.233e-8, 5.086e-8
-0.346, 1.214e-8, 5.102e-8
-0.347, 1.204e-8, 5.118e-8
-0.348, 1.220e-8, 5.134e-8
-0.349, 1.217e-8, 5.150e-8
-0.350, 1.209e-8, 5.166e-8
-0.351, 1.197e-8, 5.182e-8
-0.352, 1.187e-8, 5.198e-8
-0.353, 1.201e-8, 5.214e-8
-0.354, 1.201e-8, 5.230e-8
-0.355, 1.191e-8, 5.246e-8
-0.356, 1.182e-8, 5.262e-8
-0.357, 1.171e-8, 5.277e-8
-0.358, 1.186e-8, 5.293e-8
-0.359, 1.191e-8, 5.309e-8
-0.360, 1.176e-8, 5.325e-8
-0.361, 1.166e-8, 5.340e-8
-0.362, 1.160e-8, 5.356e-8
-0.363, 1.169e-8, 5.371e-8
-0.364, 1.180e-8, 5.387e-8
-0.365, 1.167e-8, 5.403e-8
-0.366, 1.152e-8, 5.418e-8
-0.367, 1.154e-8, 5.433e-8
-0.368, 1.158e-8, 5.449e-8
-0.369, 1.168e-8, 5.464e-8
-0.370, 1.155e-8, 5.480e-8
-0.371, 1.141e-8, 5.495e-8
-0.372, 1.146e-8, 5.510e-8
-0.373, 1.148e-8, 5.526e-8
-0.374, 1.157e-8, 5.541e-8
-0.375, 1.151e-8, 5.556e-8
-0.376, 1.134e-8, 5.572e-8
-0.377, 1.134e-8, 5.587e-8
-0.378, 1.145e-8, 5.602e-8
-0.379, 1.148e-8, 5.617e-8
-0.380, 1.149e-8, 5.633e-8
-0.381, 1.123e-8, 5.648e-8
-0.382, 1.128e-8, 5.663e-8
-0.383, 1.142e-8, 5.678e-8
-0.384, 1.146e-8, 5.693e-8
-0.385, 1.138e-8, 5.708e-8
-0.386, 1.124e-8, 5.723e-8
-0.387, 1.118e-8, 5.738e-8
-0.388, 1.138e-8, 5.753e-8
-0.389, 1.136e-8, 5.768e-8
-0.390, 1.133e-8, 5.784e-8
-0.391, 1.122e-8, 5.799e-8
-0.392, 1.116e-8, 5.813e-8
-0.393, 1.134e-8, 5.829e-8
-0.394, 1.134e-8, 5.844e-8
-0.395, 1.127e-8, 5.859e-8
-0.396, 1.121e-8, 5.874e-8
-0.397, 1.112e-8, 5.888e-8
-0.398, 1.127e-8, 5.903e-8
-0.399, 1.138e-8, 5.919e-8
-0.400, 3.725e-9, 5.924e-8
-0.399, -4.035e-9, 5.918e-8
-0.398, -4.783e-9, 5.912e-8
-0.397, -4.869e-9, 5.905e-8
-0.396, -4.983e-9, 5.899e-8
-0.395, -5.120e-9, 5.892e-8
-0.394, -5.341e-9, 5.885e-8
-0.393, -5.520e-9, 5.877e-8
-0.392, -5.420e-9, 5.870e-8
-0.391, -5.458e-9, 5.863e-8
-0.390, -5.584e-9, 5.855e-8
-0.389, -5.761e-9, 5.848e-8
-0.388, -5.887e-9, 5.840e-8
-0.387, -5.763e-9, 5.832e-8
-0.386, -5.755e-9, 5.825e-8
-0.385, -5.938e-9, 5.817e-8
-0.384, -6.088e-9, 5.809e-8
-0.383, -6.122e-9, 5.800e-8
-0.382, -6.085e-9, 5.792e-8
-0.381, -6.021e-9, 5.784e-8
-0.380, -6.191e-9, 5.776e-8
-0.379, -6.316e-9, 5.768e-8
-0.378, -6.367e-9, 5.759e-8
-0.377, -6.344e-9, 5.751e-8
-0.376, -6.230e-9, 5.742e-8
-0.375, -6.372e-9, 5.734e-8
-0.374, -6.560e-9, 5.725e-8
-0.373, -6.585e-9, 5.716e-8
-0.372, -6.538e-9, 5.708e-8
-0.371, -6.478e-9, 5.699e-8
-0.370, -6.574e-9, 5.690e-8
-0.369, -6.801e-9, 5.681e-8
-0.368, -6.773e-9, 5.672e-8
-0.367, -6.719e-9, 5.663e-8
-0.366, -6.682e-9, 5.654e-8
-0.365, -6.776e-9, 5.645e-8
-0.364, -6.977e-9, 5.636e-8
-0.363, -6.954e-9, 5.627e-8
-0.362, -6.883e-9, 5.617e-8
-0.361, -6.901e-9, 5.608e-8
-0.360, -6.937e-9, 5.599e-8
-0.359, -7.154e-9, 5.589e-8
-0.358, -7.228e-9, 5.580e-8
-0.357, -7.049e-9, 5.570e-8
-0.356, -7.103e-9, 5.561e-8
-0.355, -7.132e-9, 5.551e-8
-0.354, -7.305e-9, 5.542e-8
-0.353, -7.384e-9, 5.532e-8
-0.352, -7.262e-9, 5.522e-8
-0.351, -7.247e-9, 5.512e-8
-0.350, -7.376e-9, 5.503e-8
-0.349, -7.482e-9, 5.493e-8
-0.348, -7.605e-9, 5.483e-8
-0.347, -7.455e-9, 5.473e-8
-0.346, -7.435e-9, 5.463e-8
-0.345, -7.641e-9, 5.452e-8
-0.344, -7.715e-9, 5.442e-8
-0.343, -7.796e-9, 5.432e-8
-0.342, -7.745e-9, 5.421e-8
-0.341, -7.656e-9, 5.411e-8
-0.340, -7.853e-9, 5.401e-8
-0.339, -7.962e-9, 5.390e-8
-0.338, -8.039e-9, 5.379e-8
-0.337, -8.022e-9, 5.369e-8
-0.336, -7.925e-9, 5.358e-8
-0.335, -8.090e-9, 5.347e-8
-0.334, -8.280e-9, 5.336e-8
-0.333, -8.357e-9, 5.325e-8
-0.332, -8.297e-9, 5.314e-8
-0.331, -8.266e-9, 5.303e-8
-0.330, -8.397e-9, 5.292e-8
-0.329, -8.663e-9, 5.280e-8
-0.328, -8.655e-9, 5.269e-8
-0.327, -8.652e-9, 5.257e-8
-0.326, -8.689e-9, 5.246e-8
-0.325, -8.772e-9, 5.234e-8
-0.324, -9.070e-9, 5.222e-8
-0.323, -9.111e-9, 5.210e-8
-0.322, -9.064e-9, 5.198e-8
-0.321, -9.172e-9, 5.185e-8
-0.320, -9.300e-9, 5.173e-8
-0.319, -9.530e-9, 5.160e-8
-0.318, -9.668e-9, 5.147e-8
-0.317, -9.624e-9, 5.135e-8
-0.316, -9.754e-9, 5.122e-8
-0.315, -9.899e-9, 5.108e-8
-0.314, -1.018e-8, 5.095e-8
-0.313, -1.038e-8, 5.081e-8
-0.312, -1.031e-8, 5.067e-8
-0.311, -1.044e-8, 5.053e-8
-0.310, -1.071e-8, 5.039e-8
-0.309, -1.094e-8, 5.025e-8
-0.308, -1.120e-8, 5.010e-8
-0.307, -1.126e-8, 4.995e-8
-0.306, -1.134e-8, 4.979e-8
-0.305, -1.168e-8, 4.964e-8
-0.304, -1.191e-8, 4.948e-8
-0.303, -1.218e-8, 4.932e-8
-0.302, -1.231e-8, 4.915e-8
-0.301, -1.244e-8, 4.899e-8
-0.300, -1.286e-8, 4.882e-8
-0.299, -1.318e-8, 4.864e-8
-0.298, -1.346e-8, 4.846e-8
-0.297, -1.366e-8, 4.828e-8
-0.296, -1.380e-8, 4.809e-8
-0.295, -1.426e-8, 4.790e-8
-0.294, -1.471e-8, 4.771e-8
-0.293, -1.493e-8, 4.751e-8
-0.292, -1.522e-8, 4.731e-8
-0.291, -1.545e-8, 4.710e-8
-0.290, -1.587e-8, 4.689e-8
-0.289, -1.640e-8, 4.667e-8
-0.288, -1.671e-8, 4.645e-8
-0.287, -1.698e-8, 4.622e-8
-0.286, -1.733e-8, 4.599e-8
-0.285, -1.775e-8, 4.575e-8
-0.284, -1.840e-8, 4.551e-8
-0.283, -1.873e-8, 4.526e-8
-0.282, -1.906e-8, 4.500e-8
-0.281, -1.953e-8, 4.474e-8
-0.280, -1.994e-8, 4.448e-8
-0.279, -2.055e-8, 4.420e-8
-0.278, -2.105e-8, 4.392e-8
-0.277, -2.130e-8, 4.364e-8
-0.276, -2.181e-8, 4.335e-8
-0.275, -2.232e-8, 4.305e-8
-0.274, -2.287e-8, 4.275e-8
-0.273, -2.345e-8, 4.243e-8
-0.272, -2.366e-8, 4.212e-8
-0.271, -2.416e-8, 4.180e-8
-0.270, -2.476e-8, 4.147e-8
-0.269, -2.528e-8, 4.113e-8
-0.268, -2.585e-8, 4.078e-8
-0.267, -2.605e-8, 4.044e-8
-0.266, -2.651e-8, 4.008e-8
-0.265, -2.716e-8, 3.972e-8
-0.264, -2.751e-8, 3.935e-8
-0.263, -2.806e-8, 3.898e-8
-0.262, -2.838e-8, 3.860e-8
-0.261, -2.864e-8, 3.822e-8
-0.260, -2.921e-8, 3.783e-8
-0.259, -2.960e-8, 3.744e-8
-0.258, -3.000e-8, 3.704e-8
-0.257, -3.033e-8, 3.663e-8
-0.256, -3.049e-8, 3.622e-8
-0.255, -3.092e-8, 3.581e-8
-0.254, -3.131e-8, 3.539e-8
-0.253, -3.144e-8, 3.498e-8
-0.252, -3.167e-8, 3.455e-8
-0.251, -3.171e-8, 3.413e-8
-0.250, -3.203e-8, 3.370e-8
-0.249, -3.237e-8, 3.327e-8
-0.248, -3.229e-8, 3.284e-8
-0.247, -3.236e-8, 3.241e-8
-0.246, -3.241e-8, 3.198e-8
-0.245, -3.239e-8, 3.155e-8
-0.244, -3.270e-8, 3.111e-8
-0.243, -3.253e-8, 3.068e-8
-0.242, -3.238e-8, 3.024e-8
-0.241, -3.235e-8, 2.981e-8
-0.240, -3.215e-8, 2.938e-8
-0.239, -3.221e-8, 2.896e-8
-0.238, -3.210e-8, 2.853e-8
-0.237, -3.176e-8, 2.810e-8
-0.236, -3.156e-8, 2.768e-8
-0.235, -3.119e-8, 2.727e-8
-0.234, -3.114e-8, 2.685e-8
-0.233, -3.097e-8, 2.644e-8
-0.232, -3.035e-8, 2.603e-8
-0.231, -3.010e-8, 2.563e-8
-0.230, -2.990e-8, 2.523e-8
-0.229, -2.950e-8, 2.484e-8
-0.228, -2.924e-8, 2.445e-8
-0.227, -2.863e-8, 2.407e-8
-0.226, -2.817e-8, 2.369e-8
-0.225, -2.798e-8, 2.332e-8
-0.224, -2.758e-8, 2.295e-8
-0.223, -2.722e-8, 2.259e-8
-0.222, -2.671e-8, 2.223e-8
-0.221, -2.612e-8, 2.189e-8
-0.220, -2.588e-8, 2.154e-8
-0.219, -2.548e-8, 2.120e-8
-0.218, -2.508e-8, 2.087e-8
-0.217, -2.458e-8, 2.054e-8
-0.216, -2.400e-8, 2.022e-8
-0.215, -2.372e-8, 1.990e-8
-0.214, -2.344e-8, 1.959e-8
-0.213, -2.297e-8, 1.928e-8
-0.212, -2.255e-8, 1.898e-8
-0.211, -2.200e-8, 1.869e-8
-0.210, -2.171e-8, 1.840e-8
-0.209, -2.152e-8, 1.811e-8
-0.208, -2.100e-8, 1.783e-8
-0.207, -2.058e-8, 1.756e-8
-0.206, -2.016e-8, 1.729e-8
-0.205, -2.001e-8, 1.702e-8
-0.204, -1.975e-8, 1.676e-8
-0.203, -1.930e-8, 1.650e-8
-0.202, -1.885e-8, 1.625e-8
-0.201, -1.857e-8, 1.600e-8
-0.200, -1.829e-8, 1.576e-8
-0.199, -1.813e-8, 1.552e-8
-0.198, -1.788e-8, 1.528e-8
-0.197, -1.741e-8, 1.505e-8
-0.196, -1.714e-8, 1.482e-8
-0.195, -1.693e-8, 1.459e-8
-0.194, -1.679e-8, 1.437e-8
-0.193, -1.662e-8, 1.415e-8
-0.192, -1.619e-8, 1.393e-8
-0.191, -1.595e-8, 1.372e-8
-0.190, -1.583e-8, 1.351e-8
-0.189, -1.573e-8, 1.330e-8
-0.188, -1.557e-8, 1.309e-8
-0.187, -1.522e-8, 1.289e-8
-0.186, -1.499e-8, 1.269e-8
-0.185, -1.494e-8, 1.249e-8
-0.184, -1.482e-8, 1.229e-8
-0.183, -1.468e-8, 1.209e-8
-0.182, -1.437e-8, 1.190e-8
-0.181, -1.416e-8, 1.171e-8
-0.180, -1.417e-8, 1.153e-8
-0.179, -1.411e-8, 1.134e-8
-0.178, -1.397e-8, 1.115e-8
-0.177, -1.376e-8, 1.097e-8
-0.176, -1.348e-8, 1.079e-8
-0.175, -1.351e-8, 1.061e-8
-0.174, -1.353e-8, 1.043e-8
-0.173, -1.341e-8, 1.025e-8
-0.172, -1.323e-8, 1.007e-8
-0.171, -1.299e-8, 9.899e-9
-0.170, -1.298e-8, 9.726e-9
-0.169, -1.308e-8, 9.552e-9
-0.168, -1.290e-8, 9.379e-9
-0.167, -1.273e-8, 9.210e-9
-0.166, -1.259e-8, 9.042e-9
-0.165, -1.256e-8, 8.874e-9
-0.164, -1.266e-8, 8.706e-9
-0.163, -1.254e-8, 8.538e-9
-0.162, -1.233e-8, 8.374e-9
-0.161, -1.227e-8, 8.210e-9
-0.160, -1.226e-8, 8.047e-9
-0.159, -1.235e-8, 7.882e-9
-0.158, -1.227e-8, 7.719e-9
-0.157, -1.206e-8, 7.558e-9
-0.156, -1.202e-8, 7.398e-9
-0.155, -1.202e-8, 7.237e-9
-0.154, -1.213e-8, 7.076e-9
-0.153, -1.212e-8, 6.914e-9
-0.152, -1.186e-8, 6.756e-9
-0.151, -1.177e-8, 6.599e-9
-0.150, -1.186e-8, 6.441e-9
-0.149, -1.189e-8, 6.282e-9
-0.148, -1.191e-8, 6.124e-9
-0.147, -1.170e-8, 5.968e-9
-0.146, -1.160e-8, 5.813e-9
-0.145, -1.173e-8, 5.656e-9
-0.144, -1.176e-8, 5.500e-9
-0.143, -1.175e-8, 5.343e-9
-0.142, -1.163e-8, 5.188e-9
-0.141, -1.151e-8, 5.034e-9
-0.140, -1.162e-8, 4.880e-9
-0.139, -1.167e-8, 4.724e-9
-0.138, -1.162e-8, 4.569e-9
-0.137, -1.154e-8, 4.415e-9
-0.136, -1.138e-8, 4.263e-9
-0.135, -1.150e-8, 4.110e-9
-0.134, -1.162e-8, 3.955e-9
-0.133, -1.155e-8, 3.801e-9
-0.132, -1.148e-8, 3.648e-9
-0.131, -1.134e-8, 3.497e-9
-0.130, -1.142e-8, 3.345e-9
-0.129, -1.156e-8, 3.190e-9
-0.128, -1.151e-8, 3.037e-9
-0.127, -1.138e-8, 2.885e-9
-0.126, -1.132e-8, 2.734e-9
-0.125, -1.135e-8, 2.583e-9
-0.124, -1.149e-8, 2.430e-9
-0.123, -1.142e-8, 2.277e-9
-0.122, -1.129e-8, 2.127e-9
-0.121, -1.127e-8, 1.977e-9
-0.120, -1.128e-8, 1.826e-9
-0.119, -1.141e-8, 1.674e-9
-0.118, -1.141e-8, 1.522e-9
-0.117, -1.122e-8, 1.372e-9
-0.116, -1.124e-8, 1.223e-9
-0.115, -1.127e-8, 1.072e-9
-0.114, -1.135e-8, 9.209e-10
-0.113, -1.137e-8, 7.694e-10
-0.112, -1.117e-8, 6.204e-10
-0.111, -1.112e-8, 4.722e-10
-0.110, -1.122e-8, 3.226e-10
-0.109, -1.131e-8, 1.719e-10
-0.108, -1.131e-8, 2.101e-11
-0.107, -1.113e-8, -1.273e-10
-0.106, -1.106e-8, -2.748e-10
-0.105, -1.118e-8, -4.240e-10
-0.104, -1.124e-8, -5.738e-10
-0.103, -1.128e-8, -7.242e-10
-0.102, -1.115e-8, -8.729e-10
-0.101, -1.101e-8, -1.020e-9
