# Supplementary material for: Data-Driven Electrochemistry Reveals the Impact of Hydrophobicity on Aptamer Cross-Reactivity
Source: ACS Meas Sci Au. 2026 May 20;6(3):752–64. doi: 10.1021/acsmeasuresciau.6c00040 (PMC13281204; doi:10.1021/acsmeasuresciau.6c00040)
Supplement: Supplementary file 1 [file tg6c00040_si_001.zip › data/interferent study/logP validation/Trials_1_2_3/CV_75_mVs_progesterone1_2.txt]

Nov. 4, 2025   15:10:18
Cyclic Voltammetry
File: c:\users\minteerlab\desktop\hardpotato\110425\cv_75_mvs_progesterone1_2.bin
Data Source:  Experiment
Instrument Model:  CHI660E
Ref. Electrode: 
Header: CV
Note: 

Init E (V) = -0.1
High E (V) = -0.1
Low E (V) = -0.4
Final E (V) = -0.1
Init P/N = N
Scan Rate (V/s) = 0.075
Segment = 3
Sample Interval (V) = 0.001
Quiet Time (sec) = 2
Sensitivity (A/V) = 1e-6

Potential/V, Current/A, Charge/C

-0.100, 2.962e-9, 3.950e-11
-0.101, 6.916e-9, 1.317e-10
-0.102, 7.496e-9, 2.316e-10
-0.103, 7.643e-9, 3.336e-10
-0.104, 7.545e-9, 4.342e-10
-0.105, 7.510e-9, 5.343e-10
-0.106, 7.516e-9, 6.345e-10
-0.107, 7.666e-9, 7.367e-10
-0.108, 7.813e-9, 8.409e-10
-0.109, 7.691e-9, 9.434e-10
-0.110, 7.619e-9, 1.045e-9
-0.111, 7.700e-9, 1.148e-9
-0.112, 7.785e-9, 1.251e-9
-0.113, 7.910e-9, 1.357e-9
-0.114, 7.795e-9, 1.461e-9
-0.115, 7.700e-9, 1.564e-9
-0.116, 7.785e-9, 1.667e-9
-0.117, 7.860e-9, 1.772e-9
-0.118, 7.947e-9, 1.878e-9
-0.119, 7.927e-9, 1.984e-9
-0.120, 7.777e-9, 2.087e-9
-0.121, 7.851e-9, 2.192e-9
-0.122, 7.978e-9, 2.299e-9
-0.123, 7.990e-9, 2.405e-9
-0.124, 7.990e-9, 2.512e-9
-0.125, 7.819e-9, 2.616e-9
-0.126, 7.852e-9, 2.721e-9
-0.127, 8.055e-9, 2.828e-9
-0.128, 8.088e-9, 2.936e-9
-0.129, 8.027e-9, 3.043e-9
-0.130, 7.900e-9, 3.148e-9
-0.131, 7.922e-9, 3.254e-9
-0.132, 8.131e-9, 3.362e-9
-0.133, 8.088e-9, 3.470e-9
-0.134, 8.066e-9, 3.578e-9
-0.135, 7.974e-9, 3.684e-9
-0.136, 7.938e-9, 3.790e-9
-0.137, 8.129e-9, 3.898e-9
-0.138, 8.168e-9, 4.007e-9
-0.139, 8.081e-9, 4.115e-9
-0.140, 8.027e-9, 4.222e-9
-0.141, 8.012e-9, 4.329e-9
-0.142, 8.152e-9, 4.437e-9
-0.143, 8.240e-9, 4.547e-9
-0.144, 8.125e-9, 4.655e-9
-0.145, 8.066e-9, 4.763e-9
-0.146, 8.066e-9, 4.871e-9
-0.147, 8.209e-9, 4.980e-9
-0.148, 8.320e-9, 5.091e-9
-0.149, 8.179e-9, 5.200e-9
-0.150, 8.086e-9, 5.308e-9
-0.151, 8.160e-9, 5.417e-9
-0.152, 8.249e-9, 5.527e-9
-0.153, 8.396e-9, 5.639e-9
-0.154, 8.311e-9, 5.749e-9
-0.155, 8.191e-9, 5.859e-9
-0.156, 8.262e-9, 5.969e-9
-0.157, 8.330e-9, 6.080e-9
-0.158, 8.428e-9, 6.192e-9
-0.159, 8.399e-9, 6.304e-9
-0.160, 8.274e-9, 6.415e-9
-0.161, 8.359e-9, 6.526e-9
-0.162, 8.470e-9, 6.639e-9
-0.163, 8.535e-9, 6.753e-9
-0.164, 8.550e-9, 6.867e-9
-0.165, 8.379e-9, 6.978e-9
-0.166, 8.489e-9, 7.092e-9
-0.167, 8.680e-9, 7.207e-9
-0.168, 8.694e-9, 7.323e-9
-0.169, 8.709e-9, 7.439e-9
-0.170, 8.596e-9, 7.554e-9
-0.171, 8.640e-9, 7.669e-9
-0.172, 8.917e-9, 7.788e-9
-0.173, 8.931e-9, 7.907e-9
-0.174, 8.901e-9, 8.026e-9
-0.175, 8.898e-9, 8.144e-9
-0.176, 8.878e-9, 8.263e-9
-0.177, 9.148e-9, 8.385e-9
-0.178, 9.236e-9, 8.508e-9
-0.179, 9.235e-9, 8.631e-9
-0.180, 9.228e-9, 8.754e-9
-0.181, 9.245e-9, 8.877e-9
-0.182, 9.517e-9, 9.004e-9
-0.183, 9.671e-9, 9.133e-9
-0.184, 9.607e-9, 9.261e-9
-0.185, 9.641e-9, 9.390e-9
-0.186, 9.733e-9, 9.520e-9
-0.187, 9.943e-9, 9.652e-9
-0.188, 1.017e-8, 9.788e-9
-0.189, 1.011e-8, 9.923e-9
-0.190, 1.017e-8, 1.006e-8
-0.191, 1.033e-8, 1.020e-8
-0.192, 1.057e-8, 1.034e-8
-0.193, 1.078e-8, 1.048e-8
-0.194, 1.081e-8, 1.062e-8
-0.195, 1.086e-8, 1.077e-8
-0.196, 1.108e-8, 1.092e-8
-0.197, 1.130e-8, 1.107e-8
-0.198, 1.156e-8, 1.122e-8
-0.199, 1.169e-8, 1.138e-8
-0.200, 1.171e-8, 1.153e-8
-0.201, 1.199e-8, 1.169e-8
-0.202, 1.231e-8, 1.186e-8
-0.203, 1.255e-8, 1.203e-8
-0.204, 1.273e-8, 1.220e-8
-0.205, 1.295e-8, 1.237e-8
-0.206, 1.311e-8, 1.254e-8
-0.207, 1.351e-8, 1.272e-8
-0.208, 1.375e-8, 1.291e-8
-0.209, 1.400e-8, 1.309e-8
-0.210, 1.412e-8, 1.328e-8
-0.211, 1.445e-8, 1.347e-8
-0.212, 1.499e-8, 1.367e-8
-0.213, 1.521e-8, 1.388e-8
-0.214, 1.547e-8, 1.408e-8
-0.215, 1.573e-8, 1.429e-8
-0.216, 1.602e-8, 1.451e-8
-0.217, 1.660e-8, 1.473e-8
-0.218, 1.695e-8, 1.495e-8
-0.219, 1.720e-8, 1.518e-8
-0.220, 1.757e-8, 1.542e-8
-0.221, 1.782e-8, 1.565e-8
-0.222, 1.837e-8, 1.590e-8
-0.223, 1.885e-8, 1.615e-8
-0.224, 1.907e-8, 1.640e-8
-0.225, 1.946e-8, 1.666e-8
-0.226, 1.980e-8, 1.693e-8
-0.227, 2.031e-8, 1.720e-8
-0.228, 2.080e-8, 1.748e-8
-0.229, 2.098e-8, 1.776e-8
-0.230, 2.138e-8, 1.804e-8
-0.231, 2.183e-8, 1.833e-8
-0.232, 2.219e-8, 1.863e-8
-0.233, 2.271e-8, 1.893e-8
-0.234, 2.287e-8, 1.924e-8
-0.235, 2.307e-8, 1.954e-8
-0.236, 2.360e-8, 1.986e-8
-0.237, 2.390e-8, 2.018e-8
-0.238, 2.421e-8, 2.050e-8
-0.239, 2.452e-8, 2.083e-8
-0.240, 2.456e-8, 2.115e-8
-0.241, 2.496e-8, 2.149e-8
-0.242, 2.528e-8, 2.182e-8
-0.243, 2.552e-8, 2.216e-8
-0.244, 2.575e-8, 2.251e-8
-0.245, 2.563e-8, 2.285e-8
-0.246, 2.588e-8, 2.319e-8
-0.247, 2.621e-8, 2.354e-8
-0.248, 2.624e-8, 2.389e-8
-0.249, 2.636e-8, 2.425e-8
-0.250, 2.628e-8, 2.460e-8
-0.251, 2.632e-8, 2.495e-8
-0.252, 2.663e-8, 2.530e-8
-0.253, 2.645e-8, 2.565e-8
-0.254, 2.643e-8, 2.601e-8
-0.255, 2.636e-8, 2.636e-8
-0.256, 2.638e-8, 2.671e-8
-0.257, 2.641e-8, 2.706e-8
-0.258, 2.624e-8, 2.741e-8
-0.259, 2.603e-8, 2.776e-8
-0.260, 2.597e-8, 2.811e-8
-0.261, 2.566e-8, 2.845e-8
-0.262, 2.576e-8, 2.879e-8
-0.263, 2.561e-8, 2.913e-8
-0.264, 2.525e-8, 2.947e-8
-0.265, 2.503e-8, 2.980e-8
-0.266, 2.478e-8, 3.013e-8
-0.267, 2.470e-8, 3.046e-8
-0.268, 2.461e-8, 3.079e-8
-0.269, 2.416e-8, 3.111e-8
-0.270, 2.386e-8, 3.143e-8
-0.271, 2.364e-8, 3.175e-8
-0.272, 2.347e-8, 3.206e-8
-0.273, 2.333e-8, 3.237e-8
-0.274, 2.291e-8, 3.268e-8
-0.275, 2.253e-8, 3.298e-8
-0.276, 2.239e-8, 3.327e-8
-0.277, 2.208e-8, 3.357e-8
-0.278, 2.189e-8, 3.386e-8
-0.279, 2.160e-8, 3.415e-8
-0.280, 2.110e-8, 3.443e-8
-0.281, 2.098e-8, 3.471e-8
-0.282, 2.078e-8, 3.499e-8
-0.283, 2.045e-8, 3.526e-8
-0.284, 2.024e-8, 3.553e-8
-0.285, 1.971e-8, 3.579e-8
-0.286, 1.950e-8, 3.605e-8
-0.287, 1.943e-8, 3.631e-8
-0.288, 1.915e-8, 3.657e-8
-0.289, 1.883e-8, 3.682e-8
-0.290, 1.845e-8, 3.706e-8
-0.291, 1.821e-8, 3.731e-8
-0.292, 1.822e-8, 3.755e-8
-0.293, 1.786e-8, 3.779e-8
-0.294, 1.761e-8, 3.802e-8
-0.295, 1.734e-8, 3.825e-8
-0.296, 1.706e-8, 3.848e-8
-0.297, 1.703e-8, 3.871e-8
-0.298, 1.682e-8, 3.893e-8
-0.299, 1.648e-8, 3.915e-8
-0.300, 1.627e-8, 3.937e-8
-0.301, 1.603e-8, 3.958e-8
-0.302, 1.600e-8, 3.980e-8
-0.303, 1.588e-8, 4.001e-8
-0.304, 1.553e-8, 4.021e-8
-0.305, 1.533e-8, 4.042e-8
-0.306, 1.518e-8, 4.062e-8
-0.307, 1.519e-8, 4.082e-8
-0.308, 1.510e-8, 4.103e-8
-0.309, 1.475e-8, 4.122e-8
-0.310, 1.453e-8, 4.142e-8
-0.311, 1.447e-8, 4.161e-8
-0.312, 1.439e-8, 4.180e-8
-0.313, 1.437e-8, 4.199e-8
-0.314, 1.411e-8, 4.218e-8
-0.315, 1.387e-8, 4.236e-8
-0.316, 1.387e-8, 4.255e-8
-0.317, 1.381e-8, 4.273e-8
-0.318, 1.374e-8, 4.292e-8
-0.319, 1.355e-8, 4.310e-8
-0.320, 1.335e-8, 4.328e-8
-0.321, 1.332e-8, 4.345e-8
-0.322, 1.333e-8, 4.363e-8
-0.323, 1.326e-8, 4.381e-8
-0.324, 1.314e-8, 4.398e-8
-0.325, 1.291e-8, 4.416e-8
-0.326, 1.290e-8, 4.433e-8
-0.327, 1.298e-8, 4.450e-8
-0.328, 1.288e-8, 4.467e-8
-0.329, 1.275e-8, 4.484e-8
-0.330, 1.258e-8, 4.501e-8
-0.331, 1.253e-8, 4.518e-8
-0.332, 1.268e-8, 4.535e-8
-0.333, 1.259e-8, 4.551e-8
-0.334, 1.244e-8, 4.568e-8
-0.335, 1.231e-8, 4.584e-8
-0.336, 1.223e-8, 4.601e-8
-0.337, 1.238e-8, 4.617e-8
-0.338, 1.234e-8, 4.634e-8
-0.339, 1.218e-8, 4.650e-8
-0.340, 1.208e-8, 4.666e-8
-0.341, 1.202e-8, 4.682e-8
-0.342, 1.213e-8, 4.698e-8
-0.343, 1.214e-8, 4.714e-8
-0.344, 1.193e-8, 4.730e-8
-0.345, 1.186e-8, 4.746e-8
-0.346, 1.185e-8, 4.762e-8
-0.347, 1.193e-8, 4.778e-8
-0.348, 1.198e-8, 4.794e-8
-0.349, 1.175e-8, 4.809e-8
-0.350, 1.166e-8, 4.825e-8
-0.351, 1.172e-8, 4.841e-8
-0.352, 1.179e-8, 4.856e-8
-0.353, 1.181e-8, 4.872e-8
-0.354, 1.165e-8, 4.888e-8
-0.355, 1.152e-8, 4.903e-8
-0.356, 1.160e-8, 4.918e-8
-0.357, 1.164e-8, 4.934e-8
-0.358, 1.169e-8, 4.950e-8
-0.359, 1.159e-8, 4.965e-8
-0.360, 1.138e-8, 4.980e-8
-0.361, 1.147e-8, 4.995e-8
-0.362, 1.158e-8, 5.011e-8
-0.363, 1.155e-8, 5.026e-8
-0.364, 1.147e-8, 5.042e-8
-0.365, 1.133e-8, 5.057e-8
-0.366, 1.134e-8, 5.072e-8
-0.367, 1.149e-8, 5.087e-8
-0.368, 1.144e-8, 5.102e-8
-0.369, 1.137e-8, 5.118e-8
-0.370, 1.125e-8, 5.133e-8
-0.371, 1.128e-8, 5.148e-8
-0.372, 1.144e-8, 5.163e-8
-0.373, 1.139e-8, 5.178e-8
-0.374, 1.128e-8, 5.193e-8
-0.375, 1.126e-8, 5.208e-8
-0.376, 1.122e-8, 5.223e-8
-0.377, 1.138e-8, 5.238e-8
-0.378, 1.136e-8, 5.253e-8
-0.379, 1.122e-8, 5.268e-8
-0.380, 1.117e-8, 5.283e-8
-0.381, 1.116e-8, 5.298e-8
-0.382, 1.130e-8, 5.313e-8
-0.383, 1.134e-8, 5.328e-8
-0.384, 1.122e-8, 5.343e-8
-0.385, 1.113e-8, 5.358e-8
-0.386, 1.113e-8, 5.373e-8
-0.387, 1.126e-8, 5.388e-8
-0.388, 1.134e-8, 5.403e-8
-0.389, 1.113e-8, 5.418e-8
-0.390, 1.107e-8, 5.433e-8
-0.391, 1.116e-8, 5.448e-8
-0.392, 1.122e-8, 5.462e-8
-0.393, 1.130e-8, 5.478e-8
-0.394, 1.114e-8, 5.492e-8
-0.395, 1.103e-8, 5.507e-8
-0.396, 1.117e-8, 5.522e-8
-0.397, 1.122e-8, 5.537e-8
-0.398, 1.125e-8, 5.552e-8
-0.399, 1.116e-8, 5.567e-8
-0.400, 3.499e-9, 5.572e-8
-0.399, -4.080e-9, 5.566e-8
-0.398, -4.715e-9, 5.560e-8
-0.397, -4.901e-9, 5.553e-8
-0.396, -5.221e-9, 5.546e-8
-0.395, -5.365e-9, 5.539e-8
-0.394, -5.414e-9, 5.532e-8
-0.393, -5.453e-9, 5.525e-8
-0.392, -5.434e-9, 5.517e-8
-0.391, -5.675e-9, 5.510e-8
-0.390, -5.847e-9, 5.502e-8
-0.389, -5.814e-9, 5.494e-8
-0.388, -5.808e-9, 5.487e-8
-0.387, -5.794e-9, 5.479e-8
-0.386, -5.992e-9, 5.471e-8
-0.385, -6.165e-9, 5.463e-8
-0.384, -6.148e-9, 5.454e-8
-0.383, -6.064e-9, 5.446e-8
-0.382, -6.114e-9, 5.438e-8
-0.381, -6.250e-9, 5.430e-8
-0.380, -6.423e-9, 5.421e-8
-0.379, -6.363e-9, 5.413e-8
-0.378, -6.288e-9, 5.404e-8
-0.377, -6.370e-9, 5.396e-8
-0.376, -6.462e-9, 5.387e-8
-0.375, -6.614e-9, 5.378e-8
-0.374, -6.607e-9, 5.370e-8
-0.373, -6.496e-9, 5.361e-8
-0.372, -6.558e-9, 5.352e-8
-0.371, -6.700e-9, 5.343e-8
-0.370, -6.776e-9, 5.334e-8
-0.369, -6.844e-9, 5.325e-8
-0.368, -6.645e-9, 5.316e-8
-0.367, -6.743e-9, 5.307e-8
-0.366, -6.909e-9, 5.298e-8
-0.365, -6.991e-9, 5.289e-8
-0.364, -6.999e-9, 5.279e-8
-0.363, -6.872e-9, 5.270e-8
-0.362, -6.885e-9, 5.261e-8
-0.361, -7.086e-9, 5.252e-8
-0.360, -7.153e-9, 5.242e-8
-0.359, -7.174e-9, 5.233e-8
-0.358, -7.099e-9, 5.223e-8
-0.357, -7.072e-9, 5.214e-8
-0.356, -7.263e-9, 5.204e-8
-0.355, -7.344e-9, 5.194e-8
-0.354, -7.332e-9, 5.184e-8
-0.353, -7.273e-9, 5.175e-8
-0.352, -7.233e-9, 5.165e-8
-0.351, -7.436e-9, 5.155e-8
-0.350, -7.554e-9, 5.145e-8
-0.349, -7.508e-9, 5.135e-8
-0.348, -7.471e-9, 5.125e-8
-0.347, -7.440e-9, 5.115e-8
-0.346, -7.621e-9, 5.105e-8
-0.345, -7.774e-9, 5.095e-8
-0.344, -7.693e-9, 5.084e-8
-0.343, -7.634e-9, 5.074e-8
-0.342, -7.698e-9, 5.064e-8
-0.341, -7.815e-9, 5.054e-8
-0.340, -7.990e-9, 5.043e-8
-0.339, -7.950e-9, 5.032e-8
-0.338, -7.867e-9, 5.022e-8
-0.337, -7.951e-9, 5.011e-8
-0.336, -8.050e-9, 5.000e-8
-0.335, -8.221e-9, 4.990e-8
-0.334, -8.228e-9, 4.979e-8
-0.333, -8.121e-9, 4.968e-8
-0.332, -8.237e-9, 4.957e-8
-0.331, -8.360e-9, 4.946e-8
-0.330, -8.502e-9, 4.934e-8
-0.329, -8.562e-9, 4.923e-8
-0.328, -8.429e-9, 4.912e-8
-0.327, -8.542e-9, 4.900e-8
-0.326, -8.751e-9, 4.889e-8
-0.325, -8.830e-9, 4.877e-8
-0.324, -8.918e-9, 4.865e-8
-0.323, -8.837e-9, 4.853e-8
-0.322, -8.917e-9, 4.841e-8
-0.321, -9.183e-9, 4.829e-8
-0.320, -9.312e-9, 4.817e-8
-0.319, -9.350e-9, 4.804e-8
-0.318, -9.357e-9, 4.792e-8
-0.317, -9.415e-9, 4.779e-8
-0.316, -9.710e-9, 4.766e-8
-0.315, -9.851e-9, 4.753e-8
-0.314, -9.933e-9, 4.740e-8
-0.313, -9.969e-9, 4.726e-8
-0.312, -1.003e-8, 4.713e-8
-0.311, -1.037e-8, 4.699e-8
-0.310, -1.058e-8, 4.685e-8
-0.309, -1.062e-8, 4.671e-8
-0.308, -1.074e-8, 4.657e-8
-0.307, -1.090e-8, 4.642e-8
-0.306, -1.114e-8, 4.627e-8
-0.305, -1.146e-8, 4.612e-8
-0.304, -1.149e-8, 4.597e-8
-0.303, -1.161e-8, 4.581e-8
-0.302, -1.183e-8, 4.565e-8
-0.301, -1.215e-8, 4.549e-8
-0.300, -1.252e-8, 4.533e-8
-0.299, -1.261e-8, 4.516e-8
-0.298, -1.272e-8, 4.499e-8
-0.297, -1.305e-8, 4.481e-8
-0.296, -1.338e-8, 4.464e-8
-0.295, -1.376e-8, 4.445e-8
-0.294, -1.400e-8, 4.426e-8
-0.293, -1.407e-8, 4.408e-8
-0.292, -1.446e-8, 4.388e-8
-0.291, -1.482e-8, 4.369e-8
-0.290, -1.522e-8, 4.348e-8
-0.289, -1.555e-8, 4.328e-8
-0.288, -1.568e-8, 4.307e-8
-0.287, -1.603e-8, 4.285e-8
-0.286, -1.652e-8, 4.263e-8
-0.285, -1.692e-8, 4.241e-8
-0.284, -1.729e-8, 4.218e-8
-0.283, -1.746e-8, 4.194e-8
-0.282, -1.792e-8, 4.171e-8
-0.281, -1.849e-8, 4.146e-8
-0.280, -1.878e-8, 4.121e-8
-0.279, -1.921e-8, 4.095e-8
-0.278, -1.953e-8, 4.069e-8
-0.277, -1.986e-8, 4.043e-8
-0.276, -2.055e-8, 4.015e-8
-0.275, -2.096e-8, 3.987e-8
-0.274, -2.127e-8, 3.959e-8
-0.273, -2.169e-8, 3.930e-8
-0.272, -2.197e-8, 3.901e-8
-0.271, -2.262e-8, 3.871e-8
-0.270, -2.313e-8, 3.840e-8
-0.269, -2.342e-8, 3.809e-8
-0.268, -2.379e-8, 3.777e-8
-0.267, -2.408e-8, 3.745e-8
-0.266, -2.460e-8, 3.712e-8
-0.265, -2.524e-8, 3.678e-8
-0.264, -2.535e-8, 3.645e-8
-0.263, -2.570e-8, 3.610e-8
-0.262, -2.614e-8, 3.575e-8
-0.261, -2.647e-8, 3.540e-8
-0.260, -2.700e-8, 3.504e-8
-0.259, -2.714e-8, 3.468e-8
-0.258, -2.732e-8, 3.431e-8
-0.257, -2.772e-8, 3.395e-8
-0.256, -2.810e-8, 3.357e-8
-0.255, -2.836e-8, 3.319e-8
-0.254, -2.853e-8, 3.281e-8
-0.253, -2.850e-8, 3.243e-8
-0.252, -2.884e-8, 3.205e-8
-0.251, -2.899e-8, 3.166e-8
-0.250, -2.920e-8, 3.127e-8
-0.249, -2.936e-8, 3.088e-8
-0.248, -2.908e-8, 3.049e-8
-0.247, -2.927e-8, 3.010e-8
-0.246, -2.945e-8, 2.971e-8
-0.245, -2.944e-8, 2.932e-8
-0.244, -2.948e-8, 2.892e-8
-0.243, -2.918e-8, 2.853e-8
-0.242, -2.908e-8, 2.815e-8
-0.241, -2.929e-8, 2.776e-8
-0.240, -2.899e-8, 2.737e-8
-0.239, -2.887e-8, 2.698e-8
-0.238, -2.858e-8, 2.660e-8
-0.237, -2.835e-8, 2.623e-8
-0.236, -2.836e-8, 2.585e-8
-0.235, -2.805e-8, 2.547e-8
-0.234, -2.772e-8, 2.510e-8
-0.233, -2.749e-8, 2.474e-8
-0.232, -2.701e-8, 2.438e-8
-0.231, -2.695e-8, 2.402e-8
-0.230, -2.674e-8, 2.366e-8
-0.229, -2.619e-8, 2.331e-8
-0.228, -2.587e-8, 2.297e-8
-0.227, -2.541e-8, 2.263e-8
-0.226, -2.519e-8, 2.229e-8
-0.225, -2.498e-8, 2.196e-8
-0.224, -2.444e-8, 2.163e-8
-0.223, -2.400e-8, 2.131e-8
-0.222, -2.364e-8, 2.100e-8
-0.221, -2.335e-8, 2.069e-8
-0.220, -2.310e-8, 2.038e-8
-0.219, -2.256e-8, 2.008e-8
-0.218, -2.207e-8, 1.978e-8
-0.217, -2.184e-8, 1.949e-8
-0.216, -2.144e-8, 1.921e-8
-0.215, -2.123e-8, 1.892e-8
-0.214, -2.081e-8, 1.865e-8
-0.213, -2.025e-8, 1.838e-8
-0.212, -2.002e-8, 1.811e-8
-0.211, -1.980e-8, 1.785e-8
-0.210, -1.946e-8, 1.759e-8
-0.209, -1.917e-8, 1.733e-8
-0.208, -1.867e-8, 1.708e-8
-0.207, -1.841e-8, 1.684e-8
-0.206, -1.826e-8, 1.659e-8
-0.205, -1.810e-8, 1.635e-8
-0.204, -1.771e-8, 1.612e-8
-0.203, -1.722e-8, 1.589e-8
-0.202, -1.699e-8, 1.566e-8
-0.201, -1.694e-8, 1.543e-8
-0.200, -1.663e-8, 1.521e-8
-0.199, -1.639e-8, 1.499e-8
-0.198, -1.608e-8, 1.478e-8
-0.197, -1.581e-8, 1.457e-8
-0.196, -1.581e-8, 1.436e-8
-0.195, -1.560e-8, 1.415e-8
-0.194, -1.533e-8, 1.394e-8
-0.193, -1.508e-8, 1.374e-8
-0.192, -1.486e-8, 1.355e-8
-0.191, -1.484e-8, 1.335e-8
-0.190, -1.474e-8, 1.315e-8
-0.189, -1.442e-8, 1.296e-8
-0.188, -1.421e-8, 1.277e-8
-0.187, -1.403e-8, 1.258e-8
-0.186, -1.407e-8, 1.239e-8
-0.185, -1.402e-8, 1.221e-8
-0.184, -1.372e-8, 1.202e-8
-0.183, -1.352e-8, 1.184e-8
-0.182, -1.342e-8, 1.167e-8
-0.181, -1.339e-8, 1.149e-8
-0.180, -1.342e-8, 1.131e-8
-0.179, -1.316e-8, 1.113e-8
-0.178, -1.292e-8, 1.096e-8
-0.177, -1.288e-8, 1.079e-8
-0.176, -1.285e-8, 1.062e-8
-0.175, -1.285e-8, 1.045e-8
-0.174, -1.269e-8, 1.028e-8
-0.173, -1.246e-8, 1.011e-8
-0.172, -1.244e-8, 9.944e-9
-0.171, -1.245e-8, 9.778e-9
-0.170, -1.242e-8, 9.613e-9
-0.169, -1.233e-8, 9.448e-9
-0.168, -1.206e-8, 9.288e-9
-0.167, -1.208e-8, 9.126e-9
-0.166, -1.216e-8, 8.964e-9
-0.165, -1.208e-8, 8.803e-9
-0.164, -1.201e-8, 8.643e-9
-0.163, -1.179e-8, 8.486e-9
-0.162, -1.178e-8, 8.329e-9
-0.161, -1.193e-8, 8.170e-9
-0.160, -1.186e-8, 8.012e-9
-0.159, -1.174e-8, 7.855e-9
-0.158, -1.161e-8, 7.700e-9
-0.157, -1.158e-8, 7.546e-9
-0.156, -1.171e-8, 7.390e-9
-0.155, -1.166e-8, 7.234e-9
-0.154, -1.158e-8, 7.080e-9
-0.153, -1.149e-8, 6.927e-9
-0.152, -1.140e-8, 6.775e-9
-0.151, -1.156e-8, 6.620e-9
-0.150, -1.155e-8, 6.466e-9
-0.149, -1.142e-8, 6.314e-9
-0.148, -1.132e-8, 6.163e-9
-0.147, -1.131e-8, 6.013e-9
-0.146, -1.141e-8, 5.860e-9
-0.145, -1.147e-8, 5.708e-9
-0.144, -1.130e-8, 5.557e-9
-0.143, -1.120e-8, 5.408e-9
-0.142, -1.122e-8, 5.258e-9
-0.141, -1.133e-8, 5.107e-9
-0.140, -1.139e-8, 4.955e-9
-0.139, -1.121e-8, 4.806e-9
-0.138, -1.110e-8, 4.658e-9
-0.137, -1.115e-8, 4.509e-9
-0.136, -1.123e-8, 4.359e-9
-0.135, -1.129e-8, 4.209e-9
-0.134, -1.120e-8, 4.059e-9
-0.133, -1.102e-8, 3.912e-9
-0.132, -1.109e-8, 3.764e-9
-0.131, -1.119e-8, 3.615e-9
-0.130, -1.120e-8, 3.466e-9
-0.129, -1.115e-8, 3.317e-9
-0.128, -1.100e-8, 3.171e-9
-0.127, -1.102e-8, 3.024e-9
-0.126, -1.114e-8, 2.875e-9
-0.125, -1.114e-8, 2.727e-9
-0.124, -1.108e-8, 2.579e-9
-0.123, -1.093e-8, 2.433e-9
-0.122, -1.095e-8, 2.287e-9
-0.121, -1.112e-8, 2.139e-9
-0.120, -1.107e-8, 1.991e-9
-0.119, -1.100e-8, 1.845e-9
-0.118, -1.090e-8, 1.699e-9
-0.117, -1.088e-8, 1.554e-9
-0.116, -1.106e-8, 1.407e-9
-0.115, -1.105e-8, 1.259e-9
-0.114, -1.093e-8, 1.114e-9
-0.113, -1.089e-8, 9.686e-10
-0.112, -1.082e-8, 8.243e-10
-0.111, -1.099e-8, 6.778e-10
-0.110, -1.104e-8, 5.305e-10
-0.109, -1.088e-8, 3.855e-10
-0.108, -1.084e-8, 2.409e-10
-0.107, -1.081e-8, 9.682e-11
-0.106, -1.094e-8, -4.900e-11
-0.105, -1.101e-8, -1.958e-10
-0.104, -1.084e-8, -3.404e-10
-0.103, -1.079e-8, -4.842e-10
-0.102, -1.083e-8, -6.287e-10
-0.101, -1.087e-8, -7.736e-10
