# Supplementary material for: Data-Driven Electrochemistry Reveals the Impact of Hydrophobicity on Aptamer Cross-Reactivity
Source: ACS Meas Sci Au. 2026 May 20;6(3):752–64. doi: 10.1021/acsmeasuresciau.6c00040 (PMC13281204; doi:10.1021/acsmeasuresciau.6c00040)
Supplement: Supplementary file 1 [file tg6c00040_si_001.zip › data/interferent study/logP validation/Trials_1_2_3/CV_750_mVs_progesterone1_0.txt]

Nov. 4, 2025   10:39:50
Cyclic Voltammetry
File: c:\users\minteerlab\desktop\hardpotato\110425\cv_750_mvs_progesterone1_0.bin
Data Source:  Experiment
Instrument Model:  CHI660E
Ref. Electrode: 
Header: CV
Note: 

Init E (V) = -0.1
High E (V) = -0.1
Low E (V) = -0.4
Final E (V) = -0.1
Init P/N = N
Scan Rate (V/s) = 0.75
Segment = 3
Sample Interval (V) = 0.001
Quiet Time (sec) = 2
Sensitivity (A/V) = 1e-6

Potential/V, Current/A, Charge/C

-0.100, 4.174e-8, 5.565e-11
-0.101, 8.053e-8, 1.630e-10
-0.102, 8.545e-8, 2.770e-10
-0.103, 8.638e-8, 3.921e-10
-0.104, 8.668e-8, 5.077e-10
-0.105, 8.761e-8, 6.245e-10
-0.106, 8.761e-8, 7.413e-10
-0.107, 8.699e-8, 8.573e-10
-0.108, 8.792e-8, 9.745e-10
-0.109, 8.730e-8, 1.091e-9
-0.110, 8.792e-8, 1.208e-9
-0.111, 8.884e-8, 1.327e-9
-0.112, 8.884e-8, 1.445e-9
-0.113, 9.069e-8, 1.566e-9
-0.114, 9.038e-8, 1.686e-9
-0.115, 9.099e-8, 1.808e-9
-0.116, 9.192e-8, 1.930e-9
-0.117, 9.099e-8, 2.052e-9
-0.118, 9.130e-8, 2.173e-9
-0.119, 9.130e-8, 2.295e-9
-0.120, 9.038e-8, 2.416e-9
-0.121, 9.099e-8, 2.537e-9
-0.122, 9.099e-8, 2.658e-9
-0.123, 9.099e-8, 2.780e-9
-0.124, 9.253e-8, 2.903e-9
-0.125, 9.223e-8, 3.026e-9
-0.126, 9.284e-8, 3.150e-9
-0.127, 9.346e-8, 3.274e-9
-0.128, 9.376e-8, 3.399e-9
-0.129, 9.438e-8, 3.525e-9
-0.130, 9.346e-8, 3.650e-9
-0.131, 9.315e-8, 3.774e-9
-0.132, 9.376e-8, 3.899e-9
-0.133, 9.223e-8, 4.022e-9
-0.134, 9.315e-8, 4.146e-9
-0.135, 9.346e-8, 4.271e-9
-0.136, 9.346e-8, 4.395e-9
-0.137, 9.469e-8, 4.522e-9
-0.138, 9.469e-8, 4.648e-9
-0.139, 9.500e-8, 4.775e-9
-0.140, 9.592e-8, 4.903e-9
-0.141, 9.561e-8, 5.030e-9
-0.142, 9.561e-8, 5.157e-9
-0.143, 9.561e-8, 5.285e-9
-0.144, 9.469e-8, 5.411e-9
-0.145, 9.561e-8, 5.539e-9
-0.146, 9.500e-8, 5.665e-9
-0.147, 9.500e-8, 5.792e-9
-0.148, 9.592e-8, 5.920e-9
-0.149, 9.592e-8, 6.048e-9
-0.150, 9.684e-8, 6.177e-9
-0.151, 9.777e-8, 6.307e-9
-0.152, 9.746e-8, 6.437e-9
-0.153, 9.961e-8, 6.570e-9
-0.154, 9.869e-8, 6.702e-9
-0.155, 9.807e-8, 6.832e-9
-0.156, 9.931e-8, 6.965e-9
-0.157, 9.807e-8, 7.096e-9
-0.158, 9.838e-8, 7.227e-9
-0.159, 9.869e-8, 7.358e-9
-0.160, 9.900e-8, 7.490e-9
-0.161, 1.002e-7, 7.624e-9
-0.162, 1.005e-7, 7.758e-9
-0.163, 1.012e-7, 7.893e-9
-0.164, 1.024e-7, 8.029e-9
-0.165, 1.027e-7, 8.166e-9
-0.166, 1.036e-7, 8.305e-9
-0.167, 1.039e-7, 8.443e-9
-0.168, 1.036e-7, 8.581e-9
-0.169, 1.045e-7, 8.721e-9
-0.170, 1.042e-7, 8.860e-9
-0.171, 1.045e-7, 8.999e-9
-0.172, 1.058e-7, 9.140e-9
-0.173, 1.064e-7, 9.282e-9
-0.174, 1.076e-7, 9.425e-9
-0.175, 1.092e-7, 9.571e-9
-0.176, 1.092e-7, 9.716e-9
-0.177, 1.116e-7, 9.865e-9
-0.178, 1.119e-7, 1.001e-8
-0.179, 1.132e-7, 1.017e-8
-0.180, 1.138e-7, 1.032e-8
-0.181, 1.141e-7, 1.047e-8
-0.182, 1.153e-7, 1.062e-8
-0.183, 1.162e-7, 1.078e-8
-0.184, 1.162e-7, 1.093e-8
-0.185, 1.187e-7, 1.109e-8
-0.186, 1.199e-7, 1.125e-8
-0.187, 1.212e-7, 1.141e-8
-0.188, 1.245e-7, 1.158e-8
-0.189, 1.255e-7, 1.175e-8
-0.190, 1.273e-7, 1.192e-8
-0.191, 1.295e-7, 1.209e-8
-0.192, 1.301e-7, 1.226e-8
-0.193, 1.326e-7, 1.244e-8
-0.194, 1.335e-7, 1.262e-8
-0.195, 1.350e-7, 1.280e-8
-0.196, 1.375e-7, 1.298e-8
-0.197, 1.390e-7, 1.317e-8
-0.198, 1.424e-7, 1.336e-8
-0.199, 1.449e-7, 1.355e-8
-0.200, 1.470e-7, 1.374e-8
-0.201, 1.513e-7, 1.395e-8
-0.202, 1.532e-7, 1.415e-8
-0.203, 1.563e-7, 1.436e-8
-0.204, 1.593e-7, 1.457e-8
-0.205, 1.627e-7, 1.479e-8
-0.206, 1.655e-7, 1.501e-8
-0.207, 1.683e-7, 1.523e-8
-0.208, 1.707e-7, 1.546e-8
-0.209, 1.753e-7, 1.569e-8
-0.210, 1.778e-7, 1.593e-8
-0.211, 1.818e-7, 1.617e-8
-0.212, 1.867e-7, 1.642e-8
-0.213, 1.901e-7, 1.668e-8
-0.214, 1.954e-7, 1.694e-8
-0.215, 1.997e-7, 1.720e-8
-0.216, 2.030e-7, 1.747e-8
-0.217, 2.083e-7, 1.775e-8
-0.218, 2.114e-7, 1.803e-8
-0.219, 2.160e-7, 1.832e-8
-0.220, 2.206e-7, 1.862e-8
-0.221, 2.237e-7, 1.891e-8
-0.222, 2.292e-7, 1.922e-8
-0.223, 2.335e-7, 1.953e-8
-0.224, 2.381e-7, 1.985e-8
-0.225, 2.449e-7, 2.017e-8
-0.226, 2.492e-7, 2.051e-8
-0.227, 2.538e-7, 2.085e-8
-0.228, 2.597e-7, 2.119e-8
-0.229, 2.631e-7, 2.154e-8
-0.230, 2.695e-7, 2.190e-8
-0.231, 2.729e-7, 2.227e-8
-0.232, 2.757e-7, 2.263e-8
-0.233, 2.812e-7, 2.301e-8
-0.234, 2.843e-7, 2.339e-8
-0.235, 2.883e-7, 2.377e-8
-0.236, 2.945e-7, 2.416e-8
-0.237, 2.966e-7, 2.456e-8
-0.238, 3.022e-7, 2.496e-8
-0.239, 3.059e-7, 2.537e-8
-0.240, 3.083e-7, 2.578e-8
-0.241, 3.136e-7, 2.620e-8
-0.242, 3.139e-7, 2.662e-8
-0.243, 3.179e-7, 2.704e-8
-0.244, 3.206e-7, 2.747e-8
-0.245, 3.206e-7, 2.790e-8
-0.246, 3.240e-7, 2.833e-8
-0.247, 3.249e-7, 2.876e-8
-0.248, 3.265e-7, 2.920e-8
-0.249, 3.299e-7, 2.964e-8
-0.250, 3.299e-7, 3.008e-8
-0.251, 3.311e-7, 3.052e-8
-0.252, 3.339e-7, 3.096e-8
-0.253, 3.314e-7, 3.141e-8
-0.254, 3.330e-7, 3.185e-8
-0.255, 3.314e-7, 3.229e-8
-0.256, 3.323e-7, 3.273e-8
-0.257, 3.314e-7, 3.318e-8
-0.258, 3.283e-7, 3.361e-8
-0.259, 3.268e-7, 3.405e-8
-0.260, 3.268e-7, 3.449e-8
-0.261, 3.234e-7, 3.492e-8
-0.262, 3.240e-7, 3.535e-8
-0.263, 3.228e-7, 3.578e-8
-0.264, 3.188e-7, 3.620e-8
-0.265, 3.182e-7, 3.663e-8
-0.266, 3.142e-7, 3.705e-8
-0.267, 3.114e-7, 3.746e-8
-0.268, 3.093e-7, 3.788e-8
-0.269, 3.059e-7, 3.828e-8
-0.270, 3.019e-7, 3.869e-8
-0.271, 2.991e-7, 3.908e-8
-0.272, 2.939e-7, 3.948e-8
-0.273, 2.923e-7, 3.987e-8
-0.274, 2.874e-7, 4.025e-8
-0.275, 2.852e-7, 4.063e-8
-0.276, 2.831e-7, 4.101e-8
-0.277, 2.775e-7, 4.138e-8
-0.278, 2.754e-7, 4.174e-8
-0.279, 2.714e-7, 4.211e-8
-0.280, 2.658e-7, 4.246e-8
-0.281, 2.643e-7, 4.281e-8
-0.282, 2.591e-7, 4.316e-8
-0.283, 2.541e-7, 4.350e-8
-0.284, 2.508e-7, 4.383e-8
-0.285, 2.468e-7, 4.416e-8
-0.286, 2.443e-7, 4.449e-8
-0.287, 2.403e-7, 4.481e-8
-0.288, 2.366e-7, 4.512e-8
-0.289, 2.348e-7, 4.544e-8
-0.290, 2.304e-7, 4.574e-8
-0.291, 2.271e-7, 4.605e-8
-0.292, 2.237e-7, 4.634e-8
-0.293, 2.191e-7, 4.664e-8
-0.294, 2.172e-7, 4.693e-8
-0.295, 2.132e-7, 4.721e-8
-0.296, 2.086e-7, 4.749e-8
-0.297, 2.067e-7, 4.776e-8
-0.298, 2.027e-7, 4.803e-8
-0.299, 2.003e-7, 4.830e-8
-0.300, 1.994e-7, 4.857e-8
-0.301, 1.957e-7, 4.883e-8
-0.302, 1.935e-7, 4.909e-8
-0.303, 1.913e-7, 4.934e-8
-0.304, 1.883e-7, 4.959e-8
-0.305, 1.858e-7, 4.984e-8
-0.306, 1.827e-7, 5.008e-8
-0.307, 1.809e-7, 5.032e-8
-0.308, 1.781e-7, 5.056e-8
-0.309, 1.747e-7, 5.079e-8
-0.310, 1.729e-7, 5.102e-8
-0.311, 1.713e-7, 5.125e-8
-0.312, 1.689e-7, 5.148e-8
-0.313, 1.692e-7, 5.170e-8
-0.314, 1.664e-7, 5.193e-8
-0.315, 1.643e-7, 5.215e-8
-0.316, 1.640e-7, 5.236e-8
-0.317, 1.612e-7, 5.258e-8
-0.318, 1.593e-7, 5.279e-8
-0.319, 1.578e-7, 5.300e-8
-0.320, 1.553e-7, 5.321e-8
-0.321, 1.541e-7, 5.341e-8
-0.322, 1.523e-7, 5.362e-8
-0.323, 1.507e-7, 5.382e-8
-0.324, 1.507e-7, 5.402e-8
-0.325, 1.489e-7, 5.422e-8
-0.326, 1.489e-7, 5.442e-8
-0.327, 1.476e-7, 5.461e-8
-0.328, 1.461e-7, 5.481e-8
-0.329, 1.455e-7, 5.500e-8
-0.330, 1.436e-7, 5.519e-8
-0.331, 1.424e-7, 5.538e-8
-0.332, 1.415e-7, 5.557e-8
-0.333, 1.396e-7, 5.576e-8
-0.334, 1.387e-7, 5.594e-8
-0.335, 1.378e-7, 5.613e-8
-0.336, 1.366e-7, 5.631e-8
-0.337, 1.372e-7, 5.649e-8
-0.338, 1.366e-7, 5.667e-8
-0.339, 1.356e-7, 5.685e-8
-0.340, 1.356e-7, 5.704e-8
-0.341, 1.347e-7, 5.721e-8
-0.342, 1.338e-7, 5.739e-8
-0.343, 1.329e-7, 5.757e-8
-0.344, 1.310e-7, 5.774e-8
-0.345, 1.313e-7, 5.792e-8
-0.346, 1.298e-7, 5.809e-8
-0.347, 1.286e-7, 5.826e-8
-0.348, 1.286e-7, 5.844e-8
-0.349, 1.279e-7, 5.861e-8
-0.350, 1.282e-7, 5.878e-8
-0.351, 1.286e-7, 5.895e-8
-0.352, 1.273e-7, 5.912e-8
-0.353, 1.279e-7, 5.929e-8
-0.354, 1.270e-7, 5.946e-8
-0.355, 1.255e-7, 5.963e-8
-0.356, 1.258e-7, 5.979e-8
-0.357, 1.242e-7, 5.996e-8
-0.358, 1.242e-7, 6.012e-8
-0.359, 1.233e-7, 6.029e-8
-0.360, 1.221e-7, 6.045e-8
-0.361, 1.233e-7, 6.062e-8
-0.362, 1.227e-7, 6.078e-8
-0.363, 1.224e-7, 6.094e-8
-0.364, 1.233e-7, 6.111e-8
-0.365, 1.221e-7, 6.127e-8
-0.366, 1.224e-7, 6.143e-8
-0.367, 1.221e-7, 6.160e-8
-0.368, 1.205e-7, 6.176e-8
-0.369, 1.205e-7, 6.192e-8
-0.370, 1.196e-7, 6.208e-8
-0.371, 1.190e-7, 6.224e-8
-0.372, 1.190e-7, 6.239e-8
-0.373, 1.181e-7, 6.255e-8
-0.374, 1.187e-7, 6.271e-8
-0.375, 1.193e-7, 6.287e-8
-0.376, 1.187e-7, 6.303e-8
-0.377, 1.196e-7, 6.319e-8
-0.378, 1.193e-7, 6.335e-8
-0.379, 1.184e-7, 6.350e-8
-0.380, 1.187e-7, 6.366e-8
-0.381, 1.172e-7, 6.382e-8
-0.382, 1.169e-7, 6.397e-8
-0.383, 1.165e-7, 6.413e-8
-0.384, 1.162e-7, 6.428e-8
-0.385, 1.162e-7, 6.444e-8
-0.386, 1.159e-7, 6.459e-8
-0.387, 1.156e-7, 6.475e-8
-0.388, 1.172e-7, 6.490e-8
-0.389, 1.162e-7, 6.506e-8
-0.390, 1.172e-7, 6.522e-8
-0.391, 1.169e-7, 6.537e-8
-0.392, 1.156e-7, 6.553e-8
-0.393, 1.162e-7, 6.568e-8
-0.394, 1.150e-7, 6.583e-8
-0.395, 1.141e-7, 6.599e-8
-0.396, 1.144e-7, 6.614e-8
-0.397, 1.135e-7, 6.629e-8
-0.398, 1.138e-7, 6.644e-8
-0.399, 1.147e-7, 6.659e-8
-0.400, 3.497e-8, 6.664e-8
-0.399, -3.830e-8, 6.659e-8
-0.398, -4.661e-8, 6.653e-8
-0.397, -4.876e-8, 6.646e-8
-0.396, -5.061e-8, 6.640e-8
-0.395, -5.215e-8, 6.633e-8
-0.394, -5.369e-8, 6.625e-8
-0.393, -5.584e-8, 6.618e-8
-0.392, -5.646e-8, 6.610e-8
-0.391, -5.800e-8, 6.603e-8
-0.390, -5.892e-8, 6.595e-8
-0.389, -5.861e-8, 6.587e-8
-0.388, -5.985e-8, 6.579e-8
-0.387, -5.985e-8, 6.571e-8
-0.386, -6.015e-8, 6.563e-8
-0.385, -6.046e-8, 6.555e-8
-0.384, -6.108e-8, 6.547e-8
-0.383, -6.200e-8, 6.539e-8
-0.382, -6.292e-8, 6.530e-8
-0.381, -6.323e-8, 6.522e-8
-0.380, -6.477e-8, 6.513e-8
-0.379, -6.539e-8, 6.504e-8
-0.378, -6.600e-8, 6.496e-8
-0.377, -6.693e-8, 6.487e-8
-0.376, -6.600e-8, 6.478e-8
-0.375, -6.693e-8, 6.469e-8
-0.374, -6.631e-8, 6.460e-8
-0.373, -6.631e-8, 6.451e-8
-0.372, -6.754e-8, 6.442e-8
-0.371, -6.754e-8, 6.433e-8
-0.370, -6.816e-8, 6.424e-8
-0.369, -6.908e-8, 6.415e-8
-0.368, -6.939e-8, 6.406e-8
-0.367, -7.062e-8, 6.396e-8
-0.366, -7.154e-8, 6.387e-8
-0.365, -7.154e-8, 6.377e-8
-0.364, -7.247e-8, 6.368e-8
-0.363, -7.154e-8, 6.358e-8
-0.362, -7.154e-8, 6.349e-8
-0.361, -7.216e-8, 6.339e-8
-0.360, -7.154e-8, 6.329e-8
-0.359, -7.308e-8, 6.320e-8
-0.358, -7.339e-8, 6.310e-8
-0.357, -7.339e-8, 6.300e-8
-0.356, -7.524e-8, 6.290e-8
-0.355, -7.524e-8, 6.280e-8
-0.354, -7.585e-8, 6.270e-8
-0.353, -7.739e-8, 6.260e-8
-0.352, -7.678e-8, 6.249e-8
-0.351, -7.739e-8, 6.239e-8
-0.350, -7.739e-8, 6.229e-8
-0.349, -7.647e-8, 6.218e-8
-0.348, -7.801e-8, 6.208e-8
-0.347, -7.739e-8, 6.198e-8
-0.346, -7.862e-8, 6.187e-8
-0.345, -7.985e-8, 6.177e-8
-0.344, -7.924e-8, 6.166e-8
-0.343, -8.109e-8, 6.155e-8
-0.342, -8.201e-8, 6.144e-8
-0.341, -8.201e-8, 6.133e-8
-0.340, -8.386e-8, 6.122e-8
-0.339, -8.324e-8, 6.111e-8
-0.338, -8.324e-8, 6.100e-8
-0.337, -8.447e-8, 6.089e-8
-0.336, -8.386e-8, 6.078e-8
-0.335, -8.447e-8, 6.066e-8
-0.334, -8.540e-8, 6.055e-8
-0.333, -8.601e-8, 6.043e-8
-0.332, -8.786e-8, 6.032e-8
-0.331, -8.847e-8, 6.020e-8
-0.330, -8.971e-8, 6.008e-8
-0.329, -9.124e-8, 5.996e-8
-0.328, -9.155e-8, 5.984e-8
-0.327, -9.248e-8, 5.971e-8
-0.326, -9.309e-8, 5.959e-8
-0.325, -9.309e-8, 5.946e-8
-0.324, -9.432e-8, 5.934e-8
-0.323, -9.525e-8, 5.921e-8
-0.322, -9.525e-8, 5.908e-8
-0.321, -9.802e-8, 5.895e-8
-0.320, -9.832e-8, 5.882e-8
-0.319, -1.005e-7, 5.869e-8
-0.318, -1.020e-7, 5.855e-8
-0.317, -1.029e-7, 5.842e-8
-0.316, -1.057e-7, 5.827e-8
-0.315, -1.063e-7, 5.813e-8
-0.314, -1.079e-7, 5.799e-8
-0.313, -1.094e-7, 5.784e-8
-0.312, -1.094e-7, 5.770e-8
-0.311, -1.116e-7, 5.755e-8
-0.310, -1.134e-7, 5.740e-8
-0.309, -1.146e-7, 5.724e-8
-0.308, -1.177e-7, 5.709e-8
-0.307, -1.199e-7, 5.693e-8
-0.306, -1.220e-7, 5.677e-8
-0.305, -1.251e-7, 5.660e-8
-0.304, -1.266e-7, 5.643e-8
-0.303, -1.306e-7, 5.626e-8
-0.302, -1.322e-7, 5.608e-8
-0.301, -1.337e-7, 5.590e-8
-0.300, -1.371e-7, 5.572e-8
-0.299, -1.387e-7, 5.553e-8
-0.298, -1.411e-7, 5.534e-8
-0.297, -1.448e-7, 5.515e-8
-0.296, -1.463e-7, 5.496e-8
-0.295, -1.513e-7, 5.476e-8
-0.294, -1.544e-7, 5.455e-8
-0.293, -1.577e-7, 5.434e-8
-0.292, -1.630e-7, 5.412e-8
-0.291, -1.654e-7, 5.390e-8
-0.290, -1.694e-7, 5.368e-8
-0.289, -1.731e-7, 5.344e-8
-0.288, -1.756e-7, 5.321e-8
-0.287, -1.796e-7, 5.297e-8
-0.286, -1.836e-7, 5.273e-8
-0.285, -1.870e-7, 5.248e-8
-0.284, -1.919e-7, 5.222e-8
-0.283, -1.956e-7, 5.196e-8
-0.282, -2.008e-7, 5.169e-8
-0.281, -2.061e-7, 5.142e-8
-0.280, -2.095e-7, 5.114e-8
-0.279, -2.156e-7, 5.085e-8
-0.278, -2.202e-7, 5.056e-8
-0.277, -2.233e-7, 5.026e-8
-0.276, -2.295e-7, 4.995e-8
-0.275, -2.332e-7, 4.964e-8
-0.274, -2.362e-7, 4.933e-8
-0.273, -2.430e-7, 4.900e-8
-0.272, -2.455e-7, 4.868e-8
-0.271, -2.516e-7, 4.834e-8
-0.270, -2.566e-7, 4.800e-8
-0.269, -2.609e-7, 4.765e-8
-0.268, -2.673e-7, 4.729e-8
-0.267, -2.707e-7, 4.693e-8
-0.266, -2.753e-7, 4.657e-8
-0.265, -2.815e-7, 4.619e-8
-0.264, -2.840e-7, 4.581e-8
-0.263, -2.895e-7, 4.543e-8
-0.262, -2.920e-7, 4.504e-8
-0.261, -2.953e-7, 4.464e-8
-0.260, -3.006e-7, 4.424e-8
-0.259, -3.021e-7, 4.384e-8
-0.258, -3.064e-7, 4.343e-8
-0.257, -3.113e-7, 4.302e-8
-0.256, -3.135e-7, 4.260e-8
-0.255, -3.184e-7, 4.217e-8
-0.254, -3.206e-7, 4.175e-8
-0.253, -3.224e-7, 4.132e-8
-0.252, -3.258e-7, 4.088e-8
-0.251, -3.261e-7, 4.045e-8
-0.250, -3.289e-7, 4.001e-8
-0.249, -3.295e-7, 3.957e-8
-0.248, -3.286e-7, 3.913e-8
-0.247, -3.320e-7, 3.869e-8
-0.246, -3.314e-7, 3.825e-8
-0.245, -3.320e-7, 3.780e-8
-0.244, -3.341e-7, 3.736e-8
-0.243, -3.332e-7, 3.691e-8
-0.242, -3.335e-7, 3.647e-8
-0.241, -3.335e-7, 3.602e-8
-0.240, -3.314e-7, 3.558e-8
-0.239, -3.320e-7, 3.514e-8
-0.238, -3.292e-7, 3.470e-8
-0.237, -3.267e-7, 3.427e-8
-0.236, -3.258e-7, 3.383e-8
-0.235, -3.221e-7, 3.340e-8
-0.234, -3.203e-7, 3.297e-8
-0.233, -3.187e-7, 3.255e-8
-0.232, -3.144e-7, 3.213e-8
-0.231, -3.141e-7, 3.171e-8
-0.230, -3.107e-7, 3.130e-8
-0.229, -3.070e-7, 3.089e-8
-0.228, -3.055e-7, 3.048e-8
-0.227, -3.006e-7, 3.008e-8
-0.226, -2.969e-7, 2.968e-8
-0.225, -2.929e-7, 2.929e-8
-0.224, -2.876e-7, 2.891e-8
-0.223, -2.846e-7, 2.853e-8
-0.222, -2.803e-7, 2.816e-8
-0.221, -2.759e-7, 2.779e-8
-0.220, -2.735e-7, 2.742e-8
-0.219, -2.683e-7, 2.707e-8
-0.218, -2.655e-7, 2.671e-8
-0.217, -2.618e-7, 2.636e-8
-0.216, -2.566e-7, 2.602e-8
-0.215, -2.541e-7, 2.568e-8
-0.214, -2.492e-7, 2.535e-8
-0.213, -2.439e-7, 2.503e-8
-0.212, -2.405e-7, 2.470e-8
-0.211, -2.359e-7, 2.439e-8
-0.210, -2.319e-7, 2.408e-8
-0.209, -2.288e-7, 2.378e-8
-0.208, -2.236e-7, 2.348e-8
-0.207, -2.215e-7, 2.318e-8
-0.206, -2.178e-7, 2.289e-8
-0.205, -2.162e-7, 2.260e-8
-0.204, -2.131e-7, 2.232e-8
-0.203, -2.082e-7, 2.204e-8
-0.202, -2.045e-7, 2.177e-8
-0.201, -2.021e-7, 2.150e-8
-0.200, -1.971e-7, 2.124e-8
-0.199, -1.947e-7, 2.098e-8
-0.198, -1.916e-7, 2.072e-8
-0.197, -1.876e-7, 2.047e-8
-0.196, -1.861e-7, 2.022e-8
-0.195, -1.827e-7, 1.998e-8
-0.194, -1.805e-7, 1.974e-8
-0.193, -1.790e-7, 1.950e-8
-0.192, -1.762e-7, 1.927e-8
-0.191, -1.744e-7, 1.903e-8
-0.190, -1.725e-7, 1.880e-8
-0.189, -1.691e-7, 1.858e-8
-0.188, -1.676e-7, 1.835e-8
-0.187, -1.639e-7, 1.814e-8
-0.186, -1.614e-7, 1.792e-8
-0.185, -1.602e-7, 1.771e-8
-0.184, -1.568e-7, 1.750e-8
-0.183, -1.568e-7, 1.729e-8
-0.182, -1.550e-7, 1.708e-8
-0.181, -1.531e-7, 1.688e-8
-0.180, -1.528e-7, 1.667e-8
-0.179, -1.507e-7, 1.647e-8
-0.178, -1.497e-7, 1.627e-8
-0.177, -1.482e-7, 1.608e-8
-0.176, -1.454e-7, 1.588e-8
-0.175, -1.445e-7, 1.569e-8
-0.174, -1.423e-7, 1.550e-8
-0.173, -1.405e-7, 1.531e-8
-0.172, -1.396e-7, 1.513e-8
-0.171, -1.380e-7, 1.494e-8
-0.170, -1.374e-7, 1.476e-8
-0.169, -1.371e-7, 1.458e-8
-0.168, -1.356e-7, 1.440e-8
-0.167, -1.359e-7, 1.421e-8
-0.166, -1.350e-7, 1.403e-8
-0.165, -1.334e-7, 1.386e-8
-0.164, -1.325e-7, 1.368e-8
-0.163, -1.306e-7, 1.351e-8
-0.162, -1.294e-7, 1.333e-8
-0.161, -1.294e-7, 1.316e-8
-0.160, -1.273e-7, 1.299e-8
-0.159, -1.270e-7, 1.282e-8
-0.158, -1.270e-7, 1.265e-8
-0.157, -1.257e-7, 1.248e-8
-0.156, -1.263e-7, 1.232e-8
-0.155, -1.254e-7, 1.215e-8
-0.154, -1.257e-7, 1.198e-8
-0.153, -1.254e-7, 1.181e-8
-0.152, -1.233e-7, 1.165e-8
-0.151, -1.236e-7, 1.148e-8
-0.150, -1.226e-7, 1.132e-8
-0.149, -1.208e-7, 1.116e-8
-0.148, -1.211e-7, 1.100e-8
-0.147, -1.199e-7, 1.084e-8
-0.146, -1.193e-7, 1.068e-8
-0.145, -1.202e-7, 1.052e-8
-0.144, -1.189e-7, 1.036e-8
-0.143, -1.199e-7, 1.020e-8
-0.142, -1.196e-7, 1.004e-8
-0.141, -1.193e-7, 9.883e-9
-0.140, -1.196e-7, 9.723e-9
-0.139, -1.183e-7, 9.566e-9
-0.138, -1.174e-7, 9.409e-9
-0.137, -1.174e-7, 9.253e-9
-0.136, -1.156e-7, 9.099e-9
-0.135, -1.162e-7, 8.944e-9
-0.134, -1.159e-7, 8.789e-9
-0.133, -1.153e-7, 8.635e-9
-0.132, -1.162e-7, 8.481e-9
-0.131, -1.156e-7, 8.326e-9
-0.130, -1.159e-7, 8.172e-9
-0.129, -1.165e-7, 8.017e-9
-0.128, -1.162e-7, 7.862e-9
-0.127, -1.162e-7, 7.707e-9
-0.126, -1.153e-7, 7.553e-9
-0.125, -1.143e-7, 7.401e-9
-0.124, -1.140e-7, 7.249e-9
-0.123, -1.131e-7, 7.098e-9
-0.122, -1.131e-7, 6.947e-9
-0.121, -1.131e-7, 6.796e-9
-0.120, -1.131e-7, 6.645e-9
-0.119, -1.134e-7, 6.494e-9
-0.118, -1.140e-7, 6.342e-9
-0.117, -1.134e-7, 6.191e-9
-0.116, -1.143e-7, 6.039e-9
-0.115, -1.137e-7, 5.887e-9
-0.114, -1.128e-7, 5.737e-9
-0.113, -1.131e-7, 5.586e-9
-0.112, -1.113e-7, 5.437e-9
-0.111, -1.113e-7, 5.289e-9
-0.110, -1.116e-7, 5.140e-9
-0.109, -1.109e-7, 4.992e-9
-0.108, -1.113e-7, 4.844e-9
-0.107, -1.109e-7, 4.696e-9
-0.106, -1.116e-7, 4.547e-9
-0.105, -1.122e-7, 4.398e-9
-0.104, -1.116e-7, 4.249e-9
-0.103, -1.125e-7, 4.099e-9
-0.102, -1.122e-7, 3.950e-9
-0.101, -1.106e-7, 3.802e-9
