# Supplementary material for: Data-Driven Electrochemistry Reveals the Impact of Hydrophobicity on Aptamer Cross-Reactivity
Source: ACS Meas Sci Au. 2026 May 20;6(3):752–64. doi: 10.1021/acsmeasuresciau.6c00040 (PMC13281204; doi:10.1021/acsmeasuresciau.6c00040)
Supplement: Supplementary file 1 [file tg6c00040_si_001.zip › data/interferent study/logP validation/Trials_1_2_3/CV_750_mVs_progesterone1_1.txt]

Nov. 4, 2025   12:55:21
Cyclic Voltammetry
File: c:\users\minteerlab\desktop\hardpotato\110425\cv_750_mvs_progesterone1_1.bin
Data Source:  Experiment
Instrument Model:  CHI660E
Ref. Electrode: 
Header: CV
Note: 

Init E (V) = -0.1
High E (V) = -0.1
Low E (V) = -0.4
Final E (V) = -0.1
Init P/N = N
Scan Rate (V/s) = 0.75
Segment = 3
Sample Interval (V) = 0.001
Quiet Time (sec) = 2
Sensitivity (A/V) = 1e-6

Potential/V, Current/A, Charge/C

-0.100, 3.928e-8, 5.237e-11
-0.101, 7.345e-8, 1.503e-10
-0.102, 7.807e-8, 2.544e-10
-0.103, 7.930e-8, 3.601e-10
-0.104, 7.837e-8, 4.646e-10
-0.105, 7.960e-8, 5.708e-10
-0.106, 7.930e-8, 6.765e-10
-0.107, 7.868e-8, 7.814e-10
-0.108, 7.930e-8, 8.871e-10
-0.109, 7.930e-8, 9.928e-10
-0.110, 7.960e-8, 1.099e-9
-0.111, 8.084e-8, 1.207e-9
-0.112, 8.053e-8, 1.314e-9
-0.113, 8.237e-8, 1.424e-9
-0.114, 8.176e-8, 1.533e-9
-0.115, 8.207e-8, 1.642e-9
-0.116, 8.268e-8, 1.753e-9
-0.117, 8.145e-8, 1.861e-9
-0.118, 8.176e-8, 1.970e-9
-0.119, 8.145e-8, 2.079e-9
-0.120, 8.053e-8, 2.186e-9
-0.121, 8.145e-8, 2.295e-9
-0.122, 8.114e-8, 2.403e-9
-0.123, 8.145e-8, 2.512e-9
-0.124, 8.268e-8, 2.622e-9
-0.125, 8.268e-8, 2.732e-9
-0.126, 8.299e-8, 2.843e-9
-0.127, 8.391e-8, 2.955e-9
-0.128, 8.361e-8, 3.066e-9
-0.129, 8.361e-8, 3.178e-9
-0.130, 8.299e-8, 3.288e-9
-0.131, 8.207e-8, 3.398e-9
-0.132, 8.268e-8, 3.508e-9
-0.133, 8.176e-8, 3.617e-9
-0.134, 8.268e-8, 3.727e-9
-0.135, 8.299e-8, 3.838e-9
-0.136, 8.237e-8, 3.948e-9
-0.137, 8.422e-8, 4.060e-9
-0.138, 8.422e-8, 4.172e-9
-0.139, 8.391e-8, 4.284e-9
-0.140, 8.484e-8, 4.397e-9
-0.141, 8.422e-8, 4.510e-9
-0.142, 8.391e-8, 4.621e-9
-0.143, 8.391e-8, 4.733e-9
-0.144, 8.299e-8, 4.844e-9
-0.145, 8.330e-8, 4.955e-9
-0.146, 8.299e-8, 5.066e-9
-0.147, 8.330e-8, 5.177e-9
-0.148, 8.422e-8, 5.289e-9
-0.149, 8.391e-8, 5.401e-9
-0.150, 8.515e-8, 5.514e-9
-0.151, 8.545e-8, 5.628e-9
-0.152, 8.515e-8, 5.742e-9
-0.153, 8.638e-8, 5.857e-9
-0.154, 8.515e-8, 5.971e-9
-0.155, 8.484e-8, 6.084e-9
-0.156, 8.545e-8, 6.198e-9
-0.157, 8.453e-8, 6.310e-9
-0.158, 8.484e-8, 6.424e-9
-0.159, 8.545e-8, 6.537e-9
-0.160, 8.515e-8, 6.651e-9
-0.161, 8.668e-8, 6.767e-9
-0.162, 8.699e-8, 6.883e-9
-0.163, 8.730e-8, 6.999e-9
-0.164, 8.822e-8, 7.117e-9
-0.165, 8.792e-8, 7.234e-9
-0.166, 8.884e-8, 7.352e-9
-0.167, 8.853e-8, 7.470e-9
-0.168, 8.822e-8, 7.588e-9
-0.169, 8.884e-8, 7.706e-9
-0.170, 8.853e-8, 7.824e-9
-0.171, 8.853e-8, 7.942e-9
-0.172, 8.976e-8, 8.062e-9
-0.173, 9.007e-8, 8.182e-9
-0.174, 9.130e-8, 8.304e-9
-0.175, 9.253e-8, 8.427e-9
-0.176, 9.253e-8, 8.551e-9
-0.177, 9.407e-8, 8.676e-9
-0.178, 9.438e-8, 8.802e-9
-0.179, 9.500e-8, 8.929e-9
-0.180, 9.592e-8, 9.057e-9
-0.181, 9.530e-8, 9.184e-9
-0.182, 9.623e-8, 9.312e-9
-0.183, 9.684e-8, 9.441e-9
-0.184, 9.684e-8, 9.570e-9
-0.185, 9.931e-8, 9.703e-9
-0.186, 9.992e-8, 9.836e-9
-0.187, 1.015e-7, 9.971e-9
-0.188, 1.036e-7, 1.011e-8
-0.189, 1.039e-7, 1.025e-8
-0.190, 1.058e-7, 1.039e-8
-0.191, 1.067e-7, 1.053e-8
-0.192, 1.076e-7, 1.067e-8
-0.193, 1.092e-7, 1.082e-8
-0.194, 1.095e-7, 1.097e-8
-0.195, 1.104e-7, 1.111e-8
-0.196, 1.125e-7, 1.126e-8
-0.197, 1.138e-7, 1.142e-8
-0.198, 1.165e-7, 1.157e-8
-0.199, 1.184e-7, 1.173e-8
-0.200, 1.202e-7, 1.189e-8
-0.201, 1.233e-7, 1.205e-8
-0.202, 1.252e-7, 1.222e-8
-0.203, 1.270e-7, 1.239e-8
-0.204, 1.298e-7, 1.256e-8
-0.205, 1.316e-7, 1.274e-8
-0.206, 1.335e-7, 1.292e-8
-0.207, 1.356e-7, 1.310e-8
-0.208, 1.375e-7, 1.328e-8
-0.209, 1.412e-7, 1.347e-8
-0.210, 1.436e-7, 1.366e-8
-0.211, 1.467e-7, 1.386e-8
-0.212, 1.510e-7, 1.406e-8
-0.213, 1.532e-7, 1.426e-8
-0.214, 1.572e-7, 1.447e-8
-0.215, 1.606e-7, 1.468e-8
-0.216, 1.627e-7, 1.490e-8
-0.217, 1.670e-7, 1.512e-8
-0.218, 1.692e-7, 1.535e-8
-0.219, 1.723e-7, 1.558e-8
-0.220, 1.763e-7, 1.581e-8
-0.221, 1.784e-7, 1.605e-8
-0.222, 1.833e-7, 1.630e-8
-0.223, 1.873e-7, 1.655e-8
-0.224, 1.904e-7, 1.680e-8
-0.225, 1.960e-7, 1.706e-8
-0.226, 1.987e-7, 1.733e-8
-0.227, 2.027e-7, 1.760e-8
-0.228, 2.070e-7, 1.787e-8
-0.229, 2.095e-7, 1.815e-8
-0.230, 2.141e-7, 1.844e-8
-0.231, 2.166e-7, 1.873e-8
-0.232, 2.184e-7, 1.902e-8
-0.233, 2.237e-7, 1.932e-8
-0.234, 2.249e-7, 1.962e-8
-0.235, 2.289e-7, 1.992e-8
-0.236, 2.329e-7, 2.023e-8
-0.237, 2.357e-7, 2.055e-8
-0.238, 2.394e-7, 2.087e-8
-0.239, 2.421e-7, 2.119e-8
-0.240, 2.440e-7, 2.151e-8
-0.241, 2.471e-7, 2.184e-8
-0.242, 2.477e-7, 2.217e-8
-0.243, 2.495e-7, 2.251e-8
-0.244, 2.520e-7, 2.284e-8
-0.245, 2.517e-7, 2.318e-8
-0.246, 2.535e-7, 2.352e-8
-0.247, 2.545e-7, 2.385e-8
-0.248, 2.551e-7, 2.419e-8
-0.249, 2.575e-7, 2.454e-8
-0.250, 2.581e-7, 2.488e-8
-0.251, 2.578e-7, 2.523e-8
-0.252, 2.594e-7, 2.557e-8
-0.253, 2.575e-7, 2.592e-8
-0.254, 2.581e-7, 2.626e-8
-0.255, 2.569e-7, 2.660e-8
-0.256, 2.566e-7, 2.694e-8
-0.257, 2.554e-7, 2.728e-8
-0.258, 2.535e-7, 2.762e-8
-0.259, 2.517e-7, 2.796e-8
-0.260, 2.511e-7, 2.829e-8
-0.261, 2.486e-7, 2.862e-8
-0.262, 2.489e-7, 2.896e-8
-0.263, 2.471e-7, 2.929e-8
-0.264, 2.449e-7, 2.961e-8
-0.265, 2.437e-7, 2.994e-8
-0.266, 2.403e-7, 3.026e-8
-0.267, 2.375e-7, 3.057e-8
-0.268, 2.354e-7, 3.089e-8
-0.269, 2.314e-7, 3.120e-8
-0.270, 2.292e-7, 3.150e-8
-0.271, 2.264e-7, 3.180e-8
-0.272, 2.234e-7, 3.210e-8
-0.273, 2.221e-7, 3.240e-8
-0.274, 2.191e-7, 3.269e-8
-0.275, 2.169e-7, 3.298e-8
-0.276, 2.144e-7, 3.327e-8
-0.277, 2.111e-7, 3.355e-8
-0.278, 2.092e-7, 3.383e-8
-0.279, 2.055e-7, 3.410e-8
-0.280, 2.012e-7, 3.437e-8
-0.281, 2.003e-7, 3.464e-8
-0.282, 1.957e-7, 3.490e-8
-0.283, 1.929e-7, 3.515e-8
-0.284, 1.901e-7, 3.541e-8
-0.285, 1.870e-7, 3.566e-8
-0.286, 1.855e-7, 3.590e-8
-0.287, 1.833e-7, 3.615e-8
-0.288, 1.803e-7, 3.639e-8
-0.289, 1.790e-7, 3.663e-8
-0.290, 1.763e-7, 3.686e-8
-0.291, 1.729e-7, 3.709e-8
-0.292, 1.707e-7, 3.732e-8
-0.293, 1.673e-7, 3.754e-8
-0.294, 1.652e-7, 3.776e-8
-0.295, 1.624e-7, 3.798e-8
-0.296, 1.596e-7, 3.819e-8
-0.297, 1.584e-7, 3.840e-8
-0.298, 1.563e-7, 3.861e-8
-0.299, 1.538e-7, 3.882e-8
-0.300, 1.538e-7, 3.902e-8
-0.301, 1.516e-7, 3.922e-8
-0.302, 1.501e-7, 3.942e-8
-0.303, 1.483e-7, 3.962e-8
-0.304, 1.452e-7, 3.982e-8
-0.305, 1.443e-7, 4.001e-8
-0.306, 1.418e-7, 4.020e-8
-0.307, 1.406e-7, 4.039e-8
-0.308, 1.387e-7, 4.057e-8
-0.309, 1.366e-7, 4.075e-8
-0.310, 1.356e-7, 4.093e-8
-0.311, 1.353e-7, 4.111e-8
-0.312, 1.335e-7, 4.129e-8
-0.313, 1.335e-7, 4.147e-8
-0.314, 1.322e-7, 4.165e-8
-0.315, 1.304e-7, 4.182e-8
-0.316, 1.301e-7, 4.199e-8
-0.317, 1.276e-7, 4.216e-8
-0.318, 1.264e-7, 4.233e-8
-0.319, 1.255e-7, 4.250e-8
-0.320, 1.239e-7, 4.266e-8
-0.321, 1.233e-7, 4.283e-8
-0.322, 1.221e-7, 4.299e-8
-0.323, 1.212e-7, 4.315e-8
-0.324, 1.218e-7, 4.332e-8
-0.325, 1.209e-7, 4.348e-8
-0.326, 1.205e-7, 4.364e-8
-0.327, 1.202e-7, 4.380e-8
-0.328, 1.184e-7, 4.396e-8
-0.329, 1.184e-7, 4.411e-8
-0.330, 1.169e-7, 4.427e-8
-0.331, 1.156e-7, 4.442e-8
-0.332, 1.153e-7, 4.458e-8
-0.333, 1.141e-7, 4.473e-8
-0.334, 1.135e-7, 4.488e-8
-0.335, 1.132e-7, 4.503e-8
-0.336, 1.122e-7, 4.518e-8
-0.337, 1.141e-7, 4.533e-8
-0.338, 1.129e-7, 4.548e-8
-0.339, 1.125e-7, 4.563e-8
-0.340, 1.129e-7, 4.578e-8
-0.341, 1.116e-7, 4.593e-8
-0.342, 1.107e-7, 4.608e-8
-0.343, 1.101e-7, 4.623e-8
-0.344, 1.085e-7, 4.637e-8
-0.345, 1.092e-7, 4.652e-8
-0.346, 1.079e-7, 4.666e-8
-0.347, 1.076e-7, 4.680e-8
-0.348, 1.085e-7, 4.695e-8
-0.349, 1.076e-7, 4.709e-8
-0.350, 1.082e-7, 4.724e-8
-0.351, 1.082e-7, 4.738e-8
-0.352, 1.076e-7, 4.753e-8
-0.353, 1.076e-7, 4.767e-8
-0.354, 1.067e-7, 4.781e-8
-0.355, 1.058e-7, 4.795e-8
-0.356, 1.058e-7, 4.809e-8
-0.357, 1.045e-7, 4.823e-8
-0.358, 1.048e-7, 4.837e-8
-0.359, 1.045e-7, 4.851e-8
-0.360, 1.036e-7, 4.865e-8
-0.361, 1.048e-7, 4.879e-8
-0.362, 1.048e-7, 4.893e-8
-0.363, 1.048e-7, 4.907e-8
-0.364, 1.055e-7, 4.921e-8
-0.365, 1.045e-7, 4.935e-8
-0.366, 1.042e-7, 4.949e-8
-0.367, 1.036e-7, 4.963e-8
-0.368, 1.030e-7, 4.976e-8
-0.369, 1.027e-7, 4.990e-8
-0.370, 1.021e-7, 5.004e-8
-0.371, 1.015e-7, 5.017e-8
-0.372, 1.021e-7, 5.031e-8
-0.373, 1.018e-7, 5.044e-8
-0.374, 1.021e-7, 5.058e-8
-0.375, 1.027e-7, 5.072e-8
-0.376, 1.027e-7, 5.085e-8
-0.377, 1.030e-7, 5.099e-8
-0.378, 1.024e-7, 5.113e-8
-0.379, 1.018e-7, 5.126e-8
-0.380, 1.018e-7, 5.140e-8
-0.381, 1.005e-7, 5.153e-8
-0.382, 1.002e-7, 5.167e-8
-0.383, 1.005e-7, 5.180e-8
-0.384, 9.992e-8, 5.193e-8
-0.385, 1.005e-7, 5.207e-8
-0.386, 1.005e-7, 5.220e-8
-0.387, 1.005e-7, 5.234e-8
-0.388, 1.015e-7, 5.247e-8
-0.389, 1.012e-7, 5.261e-8
-0.390, 1.015e-7, 5.274e-8
-0.391, 1.012e-7, 5.288e-8
-0.392, 9.992e-8, 5.301e-8
-0.393, 1.005e-7, 5.314e-8
-0.394, 9.931e-8, 5.328e-8
-0.395, 9.900e-8, 5.341e-8
-0.396, 9.931e-8, 5.354e-8
-0.397, 9.869e-8, 5.367e-8
-0.398, 9.961e-8, 5.380e-8
-0.399, 1.002e-7, 5.394e-8
-0.400, 2.727e-8, 5.397e-8
-0.399, -4.076e-8, 5.392e-8
-0.398, -4.784e-8, 5.386e-8
-0.397, -4.969e-8, 5.379e-8
-0.396, -5.246e-8, 5.372e-8
-0.395, -5.307e-8, 5.365e-8
-0.394, -5.461e-8, 5.358e-8
-0.393, -5.646e-8, 5.350e-8
-0.392, -5.677e-8, 5.343e-8
-0.391, -5.800e-8, 5.335e-8
-0.390, -5.800e-8, 5.327e-8
-0.389, -5.769e-8, 5.319e-8
-0.388, -5.861e-8, 5.312e-8
-0.387, -5.861e-8, 5.304e-8
-0.386, -5.861e-8, 5.296e-8
-0.385, -5.923e-8, 5.288e-8
-0.384, -5.985e-8, 5.280e-8
-0.383, -6.077e-8, 5.272e-8
-0.382, -6.169e-8, 5.264e-8
-0.381, -6.169e-8, 5.256e-8
-0.380, -6.354e-8, 5.247e-8
-0.379, -6.354e-8, 5.239e-8
-0.378, -6.385e-8, 5.230e-8
-0.377, -6.416e-8, 5.222e-8
-0.376, -6.354e-8, 5.213e-8
-0.375, -6.323e-8, 5.205e-8
-0.374, -6.354e-8, 5.196e-8
-0.373, -6.292e-8, 5.188e-8
-0.372, -6.446e-8, 5.179e-8
-0.371, -6.446e-8, 5.171e-8
-0.370, -6.508e-8, 5.162e-8
-0.369, -6.631e-8, 5.153e-8
-0.368, -6.631e-8, 5.144e-8
-0.367, -6.723e-8, 5.135e-8
-0.366, -6.785e-8, 5.126e-8
-0.365, -6.723e-8, 5.117e-8
-0.364, -6.785e-8, 5.108e-8
-0.363, -6.693e-8, 5.099e-8
-0.362, -6.723e-8, 5.090e-8
-0.361, -6.754e-8, 5.081e-8
-0.360, -6.723e-8, 5.072e-8
-0.359, -6.846e-8, 5.063e-8
-0.358, -6.939e-8, 5.054e-8
-0.357, -6.846e-8, 5.045e-8
-0.356, -7.031e-8, 5.035e-8
-0.355, -7.062e-8, 5.026e-8
-0.354, -7.062e-8, 5.017e-8
-0.353, -7.154e-8, 5.007e-8
-0.352, -7.062e-8, 4.998e-8
-0.351, -7.062e-8, 4.988e-8
-0.350, -7.093e-8, 4.979e-8
-0.349, -7.062e-8, 4.969e-8
-0.348, -7.093e-8, 4.960e-8
-0.347, -7.093e-8, 4.950e-8
-0.346, -7.216e-8, 4.941e-8
-0.345, -7.308e-8, 4.931e-8
-0.344, -7.277e-8, 4.921e-8
-0.343, -7.462e-8, 4.911e-8
-0.342, -7.493e-8, 4.901e-8
-0.341, -7.493e-8, 4.891e-8
-0.340, -7.524e-8, 4.881e-8
-0.339, -7.493e-8, 4.871e-8
-0.338, -7.462e-8, 4.861e-8
-0.337, -7.554e-8, 4.851e-8
-0.336, -7.462e-8, 4.841e-8
-0.335, -7.616e-8, 4.831e-8
-0.334, -7.647e-8, 4.821e-8
-0.333, -7.708e-8, 4.811e-8
-0.332, -7.862e-8, 4.800e-8
-0.331, -7.893e-8, 4.790e-8
-0.330, -7.924e-8, 4.779e-8
-0.329, -8.047e-8, 4.769e-8
-0.328, -8.047e-8, 4.758e-8
-0.327, -8.109e-8, 4.747e-8
-0.326, -8.109e-8, 4.736e-8
-0.325, -8.109e-8, 4.725e-8
-0.324, -8.232e-8, 4.714e-8
-0.323, -8.201e-8, 4.703e-8
-0.322, -8.293e-8, 4.692e-8
-0.321, -8.447e-8, 4.681e-8
-0.320, -8.509e-8, 4.670e-8
-0.319, -8.693e-8, 4.658e-8
-0.318, -8.755e-8, 4.647e-8
-0.317, -8.847e-8, 4.635e-8
-0.316, -9.001e-8, 4.623e-8
-0.315, -9.032e-8, 4.611e-8
-0.314, -9.094e-8, 4.599e-8
-0.313, -9.186e-8, 4.586e-8
-0.312, -9.155e-8, 4.574e-8
-0.311, -9.340e-8, 4.562e-8
-0.310, -9.432e-8, 4.549e-8
-0.309, -9.525e-8, 4.536e-8
-0.308, -9.802e-8, 4.523e-8
-0.307, -9.956e-8, 4.510e-8
-0.306, -1.008e-7, 4.497e-8
-0.305, -1.036e-7, 4.483e-8
-0.304, -1.039e-7, 4.469e-8
-0.303, -1.063e-7, 4.455e-8
-0.302, -1.073e-7, 4.440e-8
-0.301, -1.082e-7, 4.426e-8
-0.300, -1.106e-7, 4.411e-8
-0.299, -1.116e-7, 4.396e-8
-0.298, -1.134e-7, 4.381e-8
-0.297, -1.162e-7, 4.366e-8
-0.296, -1.180e-7, 4.350e-8
-0.295, -1.208e-7, 4.334e-8
-0.294, -1.239e-7, 4.317e-8
-0.293, -1.257e-7, 4.301e-8
-0.292, -1.294e-7, 4.283e-8
-0.291, -1.313e-7, 4.266e-8
-0.290, -1.334e-7, 4.248e-8
-0.289, -1.368e-7, 4.230e-8
-0.288, -1.377e-7, 4.212e-8
-0.287, -1.411e-7, 4.193e-8
-0.286, -1.442e-7, 4.173e-8
-0.285, -1.460e-7, 4.154e-8
-0.284, -1.507e-7, 4.134e-8
-0.283, -1.531e-7, 4.114e-8
-0.282, -1.577e-7, 4.092e-8
-0.281, -1.620e-7, 4.071e-8
-0.280, -1.642e-7, 4.049e-8
-0.279, -1.685e-7, 4.027e-8
-0.278, -1.722e-7, 4.004e-8
-0.277, -1.741e-7, 3.980e-8
-0.276, -1.790e-7, 3.956e-8
-0.275, -1.805e-7, 3.932e-8
-0.274, -1.845e-7, 3.908e-8
-0.273, -1.879e-7, 3.883e-8
-0.272, -1.910e-7, 3.857e-8
-0.271, -1.959e-7, 3.831e-8
-0.270, -1.999e-7, 3.805e-8
-0.269, -2.036e-7, 3.777e-8
-0.268, -2.088e-7, 3.750e-8
-0.267, -2.113e-7, 3.721e-8
-0.266, -2.150e-7, 3.693e-8
-0.265, -2.193e-7, 3.663e-8
-0.264, -2.205e-7, 3.634e-8
-0.263, -2.252e-7, 3.604e-8
-0.262, -2.279e-7, 3.574e-8
-0.261, -2.301e-7, 3.543e-8
-0.260, -2.347e-7, 3.512e-8
-0.259, -2.378e-7, 3.480e-8
-0.258, -2.405e-7, 3.448e-8
-0.257, -2.445e-7, 3.415e-8
-0.256, -2.464e-7, 3.382e-8
-0.255, -2.507e-7, 3.349e-8
-0.254, -2.522e-7, 3.315e-8
-0.253, -2.538e-7, 3.282e-8
-0.252, -2.572e-7, 3.247e-8
-0.251, -2.569e-7, 3.213e-8
-0.250, -2.584e-7, 3.179e-8
-0.249, -2.609e-7, 3.144e-8
-0.248, -2.599e-7, 3.109e-8
-0.247, -2.627e-7, 3.074e-8
-0.246, -2.636e-7, 3.039e-8
-0.245, -2.627e-7, 3.004e-8
-0.244, -2.658e-7, 2.968e-8
-0.243, -2.646e-7, 2.933e-8
-0.242, -2.649e-7, 2.898e-8
-0.241, -2.655e-7, 2.862e-8
-0.240, -2.627e-7, 2.827e-8
-0.239, -2.630e-7, 2.792e-8
-0.238, -2.612e-7, 2.758e-8
-0.237, -2.593e-7, 2.723e-8
-0.236, -2.590e-7, 2.688e-8
-0.235, -2.553e-7, 2.654e-8
-0.234, -2.547e-7, 2.620e-8
-0.233, -2.535e-7, 2.587e-8
-0.232, -2.504e-7, 2.553e-8
-0.231, -2.501e-7, 2.520e-8
-0.230, -2.473e-7, 2.487e-8
-0.229, -2.439e-7, 2.454e-8
-0.228, -2.424e-7, 2.422e-8
-0.227, -2.378e-7, 2.390e-8
-0.226, -2.353e-7, 2.359e-8
-0.225, -2.316e-7, 2.328e-8
-0.224, -2.279e-7, 2.298e-8
-0.223, -2.245e-7, 2.268e-8
-0.222, -2.215e-7, 2.238e-8
-0.221, -2.184e-7, 2.209e-8
-0.220, -2.159e-7, 2.180e-8
-0.219, -2.125e-7, 2.152e-8
-0.218, -2.095e-7, 2.124e-8
-0.217, -2.067e-7, 2.097e-8
-0.216, -2.027e-7, 2.070e-8
-0.215, -1.996e-7, 2.043e-8
-0.214, -1.965e-7, 2.017e-8
-0.213, -1.913e-7, 1.991e-8
-0.212, -1.891e-7, 1.966e-8
-0.211, -1.854e-7, 1.941e-8
-0.210, -1.814e-7, 1.917e-8
-0.209, -1.799e-7, 1.893e-8
-0.208, -1.759e-7, 1.870e-8
-0.207, -1.747e-7, 1.846e-8
-0.206, -1.722e-7, 1.823e-8
-0.205, -1.704e-7, 1.801e-8
-0.204, -1.679e-7, 1.778e-8
-0.203, -1.639e-7, 1.756e-8
-0.202, -1.608e-7, 1.735e-8
-0.201, -1.584e-7, 1.714e-8
-0.200, -1.540e-7, 1.693e-8
-0.199, -1.528e-7, 1.673e-8
-0.198, -1.503e-7, 1.653e-8
-0.197, -1.473e-7, 1.633e-8
-0.196, -1.467e-7, 1.614e-8
-0.195, -1.442e-7, 1.594e-8
-0.194, -1.427e-7, 1.575e-8
-0.193, -1.414e-7, 1.557e-8
-0.192, -1.393e-7, 1.538e-8
-0.191, -1.377e-7, 1.520e-8
-0.190, -1.359e-7, 1.502e-8
-0.189, -1.334e-7, 1.484e-8
-0.188, -1.319e-7, 1.466e-8
-0.187, -1.294e-7, 1.449e-8
-0.186, -1.282e-7, 1.432e-8
-0.185, -1.270e-7, 1.415e-8
-0.184, -1.248e-7, 1.398e-8
-0.183, -1.242e-7, 1.382e-8
-0.182, -1.236e-7, 1.365e-8
-0.181, -1.220e-7, 1.349e-8
-0.180, -1.217e-7, 1.333e-8
-0.179, -1.205e-7, 1.317e-8
-0.178, -1.189e-7, 1.301e-8
-0.177, -1.183e-7, 1.285e-8
-0.176, -1.156e-7, 1.270e-8
-0.175, -1.149e-7, 1.254e-8
-0.174, -1.137e-7, 1.239e-8
-0.173, -1.122e-7, 1.224e-8
-0.172, -1.122e-7, 1.209e-8
-0.171, -1.116e-7, 1.194e-8
-0.170, -1.106e-7, 1.180e-8
-0.169, -1.106e-7, 1.165e-8
-0.168, -1.097e-7, 1.150e-8
-0.167, -1.097e-7, 1.136e-8
-0.166, -1.094e-7, 1.121e-8
-0.165, -1.073e-7, 1.107e-8
-0.164, -1.069e-7, 1.092e-8
-0.163, -1.054e-7, 1.078e-8
-0.162, -1.045e-7, 1.064e-8
-0.161, -1.042e-7, 1.051e-8
-0.160, -1.033e-7, 1.037e-8
-0.159, -1.029e-7, 1.023e-8
-0.158, -1.033e-7, 1.009e-8
-0.157, -1.029e-7, 9.956e-9
-0.156, -1.036e-7, 9.818e-9
-0.155, -1.026e-7, 9.681e-9
-0.154, -1.029e-7, 9.544e-9
-0.153, -1.023e-7, 9.407e-9
-0.152, -1.008e-7, 9.273e-9
-0.151, -1.005e-7, 9.139e-9
-0.150, -9.986e-8, 9.006e-9
-0.149, -9.894e-8, 8.874e-9
-0.148, -9.894e-8, 8.742e-9
-0.147, -9.863e-8, 8.610e-9
-0.146, -9.832e-8, 8.479e-9
-0.145, -9.894e-8, 8.347e-9
-0.144, -9.832e-8, 8.216e-9
-0.143, -9.894e-8, 8.084e-9
-0.142, -9.956e-8, 7.952e-9
-0.141, -9.863e-8, 7.820e-9
-0.140, -9.863e-8, 7.688e-9
-0.139, -9.740e-8, 7.559e-9
-0.138, -9.679e-8, 7.430e-9
-0.137, -9.648e-8, 7.301e-9
-0.136, -9.586e-8, 7.173e-9
-0.135, -9.586e-8, 7.045e-9
-0.134, -9.617e-8, 6.917e-9
-0.133, -9.586e-8, 6.789e-9
-0.132, -9.679e-8, 6.660e-9
-0.131, -9.648e-8, 6.532e-9
-0.130, -9.648e-8, 6.403e-9
-0.129, -9.709e-8, 6.273e-9
-0.128, -9.586e-8, 6.146e-9
-0.127, -9.586e-8, 6.018e-9
-0.126, -9.586e-8, 5.890e-9
-0.125, -9.432e-8, 5.764e-9
-0.124, -9.494e-8, 5.638e-9
-0.123, -9.402e-8, 5.512e-9
-0.122, -9.432e-8, 5.387e-9
-0.121, -9.463e-8, 5.260e-9
-0.120, -9.432e-8, 5.135e-9
-0.119, -9.494e-8, 5.008e-9
-0.118, -9.555e-8, 4.881e-9
-0.117, -9.463e-8, 4.754e-9
-0.116, -9.586e-8, 4.627e-9
-0.115, -9.432e-8, 4.501e-9
-0.114, -9.402e-8, 4.376e-9
-0.113, -9.371e-8, 4.251e-9
-0.112, -9.248e-8, 4.127e-9
-0.111, -9.309e-8, 4.003e-9
-0.110, -9.278e-8, 3.879e-9
-0.109, -9.248e-8, 3.756e-9
-0.108, -9.340e-8, 3.632e-9
-0.107, -9.309e-8, 3.508e-9
-0.106, -9.371e-8, 3.383e-9
-0.105, -9.432e-8, 3.257e-9
-0.104, -9.340e-8, 3.132e-9
-0.103, -9.402e-8, 3.007e-9
-0.102, -9.340e-8, 2.882e-9
-0.101, -9.217e-8, 2.759e-9
