# Supplementary material for: Data-Driven Electrochemistry Reveals the Impact of Hydrophobicity on Aptamer Cross-Reactivity
Source: ACS Meas Sci Au. 2026 May 20;6(3):752–64. doi: 10.1021/acsmeasuresciau.6c00040 (PMC13281204; doi:10.1021/acsmeasuresciau.6c00040)
Supplement: Supplementary file 1 [file tg6c00040_si_001.zip › data/interferent study/logP validation/Trials_1_2_3/CV_750_mVs_progesterone1_2.txt]

Nov. 4, 2025   15:10:53
Cyclic Voltammetry
File: c:\users\minteerlab\desktop\hardpotato\110425\cv_750_mvs_progesterone1_2.bin
Data Source:  Experiment
Instrument Model:  CHI660E
Ref. Electrode: 
Header: CV
Note: 

Init E (V) = -0.1
High E (V) = -0.1
Low E (V) = -0.4
Final E (V) = -0.1
Init P/N = N
Scan Rate (V/s) = 0.75
Segment = 3
Sample Interval (V) = 0.001
Quiet Time (sec) = 2
Sensitivity (A/V) = 1e-6

Potential/V, Current/A, Charge/C

-0.100, 3.866e-8, 5.155e-11
-0.101, 7.283e-8, 1.487e-10
-0.102, 7.653e-8, 2.507e-10
-0.103, 7.714e-8, 3.535e-10
-0.104, 7.683e-8, 4.560e-10
-0.105, 7.776e-8, 5.597e-10
-0.106, 7.868e-8, 6.646e-10
-0.107, 7.899e-8, 7.699e-10
-0.108, 8.022e-8, 8.769e-10
-0.109, 8.053e-8, 9.842e-10
-0.110, 8.053e-8, 1.092e-9
-0.111, 8.084e-8, 1.199e-9
-0.112, 8.022e-8, 1.306e-9
-0.113, 8.084e-8, 1.414e-9
-0.114, 7.991e-8, 1.521e-9
-0.115, 8.022e-8, 1.628e-9
-0.116, 7.991e-8, 1.734e-9
-0.117, 7.991e-8, 1.841e-9
-0.118, 8.084e-8, 1.949e-9
-0.119, 8.114e-8, 2.057e-9
-0.120, 8.114e-8, 2.165e-9
-0.121, 8.237e-8, 2.275e-9
-0.122, 8.207e-8, 2.384e-9
-0.123, 8.207e-8, 2.494e-9
-0.124, 8.237e-8, 2.603e-9
-0.125, 8.176e-8, 2.712e-9
-0.126, 8.145e-8, 2.821e-9
-0.127, 8.145e-8, 2.930e-9
-0.128, 8.114e-8, 3.038e-9
-0.129, 8.145e-8, 3.146e-9
-0.130, 8.114e-8, 3.255e-9
-0.131, 8.145e-8, 3.363e-9
-0.132, 8.268e-8, 3.473e-9
-0.133, 8.268e-8, 3.584e-9
-0.134, 8.299e-8, 3.694e-9
-0.135, 8.330e-8, 3.805e-9
-0.136, 8.268e-8, 3.916e-9
-0.137, 8.330e-8, 4.027e-9
-0.138, 8.268e-8, 4.137e-9
-0.139, 8.207e-8, 4.246e-9
-0.140, 8.237e-8, 4.356e-9
-0.141, 8.176e-8, 4.465e-9
-0.142, 8.176e-8, 4.574e-9
-0.143, 8.268e-8, 4.684e-9
-0.144, 8.237e-8, 4.794e-9
-0.145, 8.422e-8, 4.907e-9
-0.146, 8.361e-8, 5.018e-9
-0.147, 8.391e-8, 5.130e-9
-0.148, 8.453e-8, 5.243e-9
-0.149, 8.391e-8, 5.355e-9
-0.150, 8.361e-8, 5.466e-9
-0.151, 8.361e-8, 5.578e-9
-0.152, 8.299e-8, 5.688e-9
-0.153, 8.361e-8, 5.800e-9
-0.154, 8.330e-8, 5.911e-9
-0.155, 8.299e-8, 6.021e-9
-0.156, 8.453e-8, 6.134e-9
-0.157, 8.422e-8, 6.246e-9
-0.158, 8.515e-8, 6.360e-9
-0.159, 8.545e-8, 6.474e-9
-0.160, 8.576e-8, 6.588e-9
-0.161, 8.607e-8, 6.703e-9
-0.162, 8.576e-8, 6.817e-9
-0.163, 8.515e-8, 6.931e-9
-0.164, 8.576e-8, 7.045e-9
-0.165, 8.484e-8, 7.158e-9
-0.166, 8.515e-8, 7.272e-9
-0.167, 8.576e-8, 7.386e-9
-0.168, 8.576e-8, 7.501e-9
-0.169, 8.730e-8, 7.617e-9
-0.170, 8.761e-8, 7.734e-9
-0.171, 8.822e-8, 7.851e-9
-0.172, 8.915e-8, 7.970e-9
-0.173, 8.915e-8, 8.089e-9
-0.174, 8.915e-8, 8.208e-9
-0.175, 8.976e-8, 8.328e-9
-0.176, 8.915e-8, 8.446e-9
-0.177, 9.007e-8, 8.567e-9
-0.178, 8.976e-8, 8.686e-9
-0.179, 9.069e-8, 8.807e-9
-0.180, 9.130e-8, 8.929e-9
-0.181, 9.223e-8, 9.052e-9
-0.182, 9.315e-8, 9.176e-9
-0.183, 9.438e-8, 9.302e-9
-0.184, 9.438e-8, 9.428e-9
-0.185, 9.654e-8, 9.556e-9
-0.186, 9.684e-8, 9.686e-9
-0.187, 9.654e-8, 9.814e-9
-0.188, 9.807e-8, 9.945e-9
-0.189, 9.777e-8, 1.008e-8
-0.190, 9.869e-8, 1.021e-8
-0.191, 9.992e-8, 1.034e-8
-0.192, 1.005e-7, 1.047e-8
-0.193, 1.030e-7, 1.061e-8
-0.194, 1.036e-7, 1.075e-8
-0.195, 1.052e-7, 1.089e-8
-0.196, 1.076e-7, 1.103e-8
-0.197, 1.082e-7, 1.118e-8
-0.198, 1.104e-7, 1.132e-8
-0.199, 1.110e-7, 1.147e-8
-0.200, 1.116e-7, 1.162e-8
-0.201, 1.141e-7, 1.177e-8
-0.202, 1.147e-7, 1.193e-8
-0.203, 1.162e-7, 1.208e-8
-0.204, 1.184e-7, 1.224e-8
-0.205, 1.205e-7, 1.240e-8
-0.206, 1.227e-7, 1.256e-8
-0.207, 1.252e-7, 1.273e-8
-0.208, 1.273e-7, 1.290e-8
-0.209, 1.301e-7, 1.307e-8
-0.210, 1.322e-7, 1.325e-8
-0.211, 1.347e-7, 1.343e-8
-0.212, 1.372e-7, 1.361e-8
-0.213, 1.384e-7, 1.380e-8
-0.214, 1.415e-7, 1.399e-8
-0.215, 1.436e-7, 1.418e-8
-0.216, 1.452e-7, 1.437e-8
-0.217, 1.498e-7, 1.457e-8
-0.218, 1.523e-7, 1.477e-8
-0.219, 1.553e-7, 1.498e-8
-0.220, 1.599e-7, 1.519e-8
-0.221, 1.621e-7, 1.541e-8
-0.222, 1.658e-7, 1.563e-8
-0.223, 1.695e-7, 1.586e-8
-0.224, 1.713e-7, 1.609e-8
-0.225, 1.756e-7, 1.632e-8
-0.226, 1.775e-7, 1.656e-8
-0.227, 1.806e-7, 1.680e-8
-0.228, 1.840e-7, 1.704e-8
-0.229, 1.861e-7, 1.729e-8
-0.230, 1.907e-7, 1.755e-8
-0.231, 1.941e-7, 1.780e-8
-0.232, 1.969e-7, 1.807e-8
-0.233, 2.018e-7, 1.834e-8
-0.234, 2.034e-7, 1.861e-8
-0.235, 2.061e-7, 1.888e-8
-0.236, 2.107e-7, 1.916e-8
-0.237, 2.117e-7, 1.944e-8
-0.238, 2.147e-7, 1.973e-8
-0.239, 2.166e-7, 2.002e-8
-0.240, 2.175e-7, 2.031e-8
-0.241, 2.209e-7, 2.060e-8
-0.242, 2.218e-7, 2.090e-8
-0.243, 2.243e-7, 2.120e-8
-0.244, 2.274e-7, 2.150e-8
-0.245, 2.283e-7, 2.181e-8
-0.246, 2.308e-7, 2.211e-8
-0.247, 2.314e-7, 2.242e-8
-0.248, 2.320e-7, 2.273e-8
-0.249, 2.341e-7, 2.304e-8
-0.250, 2.335e-7, 2.336e-8
-0.251, 2.332e-7, 2.367e-8
-0.252, 2.341e-7, 2.398e-8
-0.253, 2.320e-7, 2.429e-8
-0.254, 2.332e-7, 2.460e-8
-0.255, 2.329e-7, 2.491e-8
-0.256, 2.329e-7, 2.522e-8
-0.257, 2.335e-7, 2.553e-8
-0.258, 2.326e-7, 2.584e-8
-0.259, 2.311e-7, 2.615e-8
-0.260, 2.314e-7, 2.646e-8
-0.261, 2.280e-7, 2.676e-8
-0.262, 2.277e-7, 2.707e-8
-0.263, 2.255e-7, 2.737e-8
-0.264, 2.224e-7, 2.766e-8
-0.265, 2.218e-7, 2.796e-8
-0.266, 2.184e-7, 2.825e-8
-0.267, 2.163e-7, 2.854e-8
-0.268, 2.160e-7, 2.883e-8
-0.269, 2.129e-7, 2.911e-8
-0.270, 2.117e-7, 2.939e-8
-0.271, 2.101e-7, 2.967e-8
-0.272, 2.070e-7, 2.995e-8
-0.273, 2.058e-7, 3.022e-8
-0.274, 2.024e-7, 3.049e-8
-0.275, 1.994e-7, 3.076e-8
-0.276, 1.975e-7, 3.102e-8
-0.277, 1.932e-7, 3.128e-8
-0.278, 1.910e-7, 3.153e-8
-0.279, 1.886e-7, 3.179e-8
-0.280, 1.858e-7, 3.203e-8
-0.281, 1.852e-7, 3.228e-8
-0.282, 1.821e-7, 3.252e-8
-0.283, 1.800e-7, 3.276e-8
-0.284, 1.781e-7, 3.300e-8
-0.285, 1.753e-7, 3.323e-8
-0.286, 1.729e-7, 3.347e-8
-0.287, 1.707e-7, 3.369e-8
-0.288, 1.670e-7, 3.392e-8
-0.289, 1.655e-7, 3.414e-8
-0.290, 1.618e-7, 3.435e-8
-0.291, 1.593e-7, 3.456e-8
-0.292, 1.584e-7, 3.478e-8
-0.293, 1.556e-7, 3.498e-8
-0.294, 1.544e-7, 3.519e-8
-0.295, 1.535e-7, 3.539e-8
-0.296, 1.501e-7, 3.559e-8
-0.297, 1.504e-7, 3.579e-8
-0.298, 1.476e-7, 3.599e-8
-0.299, 1.452e-7, 3.619e-8
-0.300, 1.439e-7, 3.638e-8
-0.301, 1.415e-7, 3.657e-8
-0.302, 1.393e-7, 3.675e-8
-0.303, 1.378e-7, 3.694e-8
-0.304, 1.356e-7, 3.712e-8
-0.305, 1.347e-7, 3.730e-8
-0.306, 1.335e-7, 3.747e-8
-0.307, 1.332e-7, 3.765e-8
-0.308, 1.322e-7, 3.783e-8
-0.309, 1.307e-7, 3.800e-8
-0.310, 1.298e-7, 3.817e-8
-0.311, 1.282e-7, 3.835e-8
-0.312, 1.261e-7, 3.851e-8
-0.313, 1.258e-7, 3.868e-8
-0.314, 1.236e-7, 3.885e-8
-0.315, 1.227e-7, 3.901e-8
-0.316, 1.218e-7, 3.917e-8
-0.317, 1.202e-7, 3.933e-8
-0.318, 1.196e-7, 3.949e-8
-0.319, 1.196e-7, 3.965e-8
-0.320, 1.187e-7, 3.981e-8
-0.321, 1.190e-7, 3.997e-8
-0.322, 1.181e-7, 4.013e-8
-0.323, 1.172e-7, 4.028e-8
-0.324, 1.165e-7, 4.044e-8
-0.325, 1.150e-7, 4.059e-8
-0.326, 1.144e-7, 4.074e-8
-0.327, 1.135e-7, 4.089e-8
-0.328, 1.119e-7, 4.104e-8
-0.329, 1.119e-7, 4.119e-8
-0.330, 1.110e-7, 4.134e-8
-0.331, 1.107e-7, 4.149e-8
-0.332, 1.110e-7, 4.164e-8
-0.333, 1.107e-7, 4.178e-8
-0.334, 1.107e-7, 4.193e-8
-0.335, 1.107e-7, 4.208e-8
-0.336, 1.095e-7, 4.223e-8
-0.337, 1.092e-7, 4.237e-8
-0.338, 1.085e-7, 4.252e-8
-0.339, 1.070e-7, 4.266e-8
-0.340, 1.070e-7, 4.280e-8
-0.341, 1.058e-7, 4.294e-8
-0.342, 1.055e-7, 4.308e-8
-0.343, 1.058e-7, 4.322e-8
-0.344, 1.055e-7, 4.336e-8
-0.345, 1.064e-7, 4.351e-8
-0.346, 1.058e-7, 4.365e-8
-0.347, 1.058e-7, 4.379e-8
-0.348, 1.058e-7, 4.393e-8
-0.349, 1.048e-7, 4.407e-8
-0.350, 1.042e-7, 4.421e-8
-0.351, 1.039e-7, 4.435e-8
-0.352, 1.030e-7, 4.448e-8
-0.353, 1.030e-7, 4.462e-8
-0.354, 1.024e-7, 4.476e-8
-0.355, 1.018e-7, 4.489e-8
-0.356, 1.027e-7, 4.503e-8
-0.357, 1.027e-7, 4.517e-8
-0.358, 1.036e-7, 4.531e-8
-0.359, 1.030e-7, 4.544e-8
-0.360, 1.024e-7, 4.558e-8
-0.361, 1.030e-7, 4.572e-8
-0.362, 1.021e-7, 4.585e-8
-0.363, 1.015e-7, 4.599e-8
-0.364, 1.012e-7, 4.612e-8
-0.365, 1.002e-7, 4.626e-8
-0.366, 1.002e-7, 4.639e-8
-0.367, 9.992e-8, 4.652e-8
-0.368, 9.961e-8, 4.666e-8
-0.369, 1.008e-7, 4.679e-8
-0.370, 1.008e-7, 4.693e-8
-0.371, 1.008e-7, 4.706e-8
-0.372, 1.012e-7, 4.719e-8
-0.373, 1.008e-7, 4.733e-8
-0.374, 1.005e-7, 4.746e-8
-0.375, 1.002e-7, 4.760e-8
-0.376, 9.900e-8, 4.773e-8
-0.377, 9.961e-8, 4.786e-8
-0.378, 9.869e-8, 4.799e-8
-0.379, 9.807e-8, 4.812e-8
-0.380, 9.900e-8, 4.826e-8
-0.381, 9.869e-8, 4.839e-8
-0.382, 9.931e-8, 4.852e-8
-0.383, 9.992e-8, 4.865e-8
-0.384, 9.992e-8, 4.879e-8
-0.385, 1.002e-7, 4.892e-8
-0.386, 9.931e-8, 4.905e-8
-0.387, 9.900e-8, 4.918e-8
-0.388, 9.931e-8, 4.932e-8
-0.389, 9.777e-8, 4.945e-8
-0.390, 9.807e-8, 4.958e-8
-0.391, 9.777e-8, 4.971e-8
-0.392, 9.715e-8, 4.984e-8
-0.393, 9.807e-8, 4.997e-8
-0.394, 9.838e-8, 5.010e-8
-0.395, 9.869e-8, 5.023e-8
-0.396, 9.900e-8, 5.036e-8
-0.397, 9.869e-8, 5.049e-8
-0.398, 9.900e-8, 5.063e-8
-0.399, 9.900e-8, 5.076e-8
-0.400, 2.543e-8, 5.079e-8
-0.399, -4.291e-8, 5.074e-8
-0.398, -5.061e-8, 5.067e-8
-0.397, -5.307e-8, 5.060e-8
-0.396, -5.523e-8, 5.052e-8
-0.395, -5.554e-8, 5.045e-8
-0.394, -5.615e-8, 5.037e-8
-0.393, -5.707e-8, 5.030e-8
-0.392, -5.646e-8, 5.022e-8
-0.391, -5.769e-8, 5.015e-8
-0.390, -5.831e-8, 5.007e-8
-0.389, -5.800e-8, 4.999e-8
-0.388, -5.985e-8, 4.991e-8
-0.387, -6.015e-8, 4.983e-8
-0.386, -6.108e-8, 4.975e-8
-0.385, -6.231e-8, 4.967e-8
-0.384, -6.231e-8, 4.958e-8
-0.383, -6.323e-8, 4.950e-8
-0.382, -6.323e-8, 4.942e-8
-0.381, -6.262e-8, 4.933e-8
-0.380, -6.323e-8, 4.925e-8
-0.379, -6.292e-8, 4.916e-8
-0.378, -6.323e-8, 4.908e-8
-0.377, -6.385e-8, 4.899e-8
-0.376, -6.385e-8, 4.891e-8
-0.375, -6.477e-8, 4.882e-8
-0.374, -6.569e-8, 4.874e-8
-0.373, -6.569e-8, 4.865e-8
-0.372, -6.723e-8, 4.856e-8
-0.371, -6.723e-8, 4.847e-8
-0.370, -6.723e-8, 4.838e-8
-0.369, -6.723e-8, 4.829e-8
-0.368, -6.662e-8, 4.820e-8
-0.367, -6.662e-8, 4.811e-8
-0.366, -6.723e-8, 4.802e-8
-0.365, -6.662e-8, 4.793e-8
-0.364, -6.754e-8, 4.784e-8
-0.363, -6.785e-8, 4.775e-8
-0.362, -6.816e-8, 4.766e-8
-0.361, -6.939e-8, 4.757e-8
-0.360, -6.939e-8, 4.748e-8
-0.359, -7.062e-8, 4.738e-8
-0.358, -7.062e-8, 4.729e-8
-0.357, -7.000e-8, 4.719e-8
-0.356, -7.062e-8, 4.710e-8
-0.355, -7.000e-8, 4.701e-8
-0.354, -6.970e-8, 4.691e-8
-0.353, -7.000e-8, 4.682e-8
-0.352, -7.000e-8, 4.673e-8
-0.351, -7.093e-8, 4.663e-8
-0.350, -7.154e-8, 4.654e-8
-0.349, -7.154e-8, 4.644e-8
-0.348, -7.308e-8, 4.634e-8
-0.347, -7.277e-8, 4.625e-8
-0.346, -7.401e-8, 4.615e-8
-0.345, -7.401e-8, 4.605e-8
-0.344, -7.339e-8, 4.595e-8
-0.343, -7.370e-8, 4.585e-8
-0.342, -7.370e-8, 4.576e-8
-0.341, -7.339e-8, 4.566e-8
-0.340, -7.401e-8, 4.556e-8
-0.339, -7.401e-8, 4.546e-8
-0.338, -7.493e-8, 4.536e-8
-0.337, -7.616e-8, 4.526e-8
-0.336, -7.616e-8, 4.516e-8
-0.335, -7.739e-8, 4.505e-8
-0.334, -7.770e-8, 4.495e-8
-0.333, -7.832e-8, 4.485e-8
-0.332, -7.862e-8, 4.474e-8
-0.331, -7.801e-8, 4.464e-8
-0.330, -7.832e-8, 4.453e-8
-0.329, -7.862e-8, 4.443e-8
-0.328, -7.801e-8, 4.432e-8
-0.327, -7.955e-8, 4.422e-8
-0.326, -8.016e-8, 4.411e-8
-0.325, -8.047e-8, 4.400e-8
-0.324, -8.232e-8, 4.389e-8
-0.323, -8.263e-8, 4.378e-8
-0.322, -8.355e-8, 4.367e-8
-0.321, -8.509e-8, 4.356e-8
-0.320, -8.478e-8, 4.345e-8
-0.319, -8.540e-8, 4.333e-8
-0.318, -8.601e-8, 4.322e-8
-0.317, -8.509e-8, 4.310e-8
-0.316, -8.693e-8, 4.299e-8
-0.315, -8.693e-8, 4.287e-8
-0.314, -8.817e-8, 4.276e-8
-0.313, -9.001e-8, 4.264e-8
-0.312, -9.032e-8, 4.251e-8
-0.311, -9.248e-8, 4.239e-8
-0.310, -9.402e-8, 4.227e-8
-0.309, -9.463e-8, 4.214e-8
-0.308, -9.679e-8, 4.201e-8
-0.307, -9.709e-8, 4.188e-8
-0.306, -9.802e-8, 4.175e-8
-0.305, -9.956e-8, 4.162e-8
-0.304, -9.925e-8, 4.149e-8
-0.303, -1.014e-7, 4.135e-8
-0.302, -1.029e-7, 4.121e-8
-0.301, -1.042e-7, 4.107e-8
-0.300, -1.073e-7, 4.093e-8
-0.299, -1.082e-7, 4.079e-8
-0.298, -1.106e-7, 4.064e-8
-0.297, -1.134e-7, 4.049e-8
-0.296, -1.146e-7, 4.034e-8
-0.295, -1.174e-7, 4.018e-8
-0.294, -1.186e-7, 4.002e-8
-0.293, -1.196e-7, 3.986e-8
-0.292, -1.223e-7, 3.970e-8
-0.291, -1.239e-7, 3.953e-8
-0.290, -1.260e-7, 3.936e-8
-0.289, -1.291e-7, 3.919e-8
-0.288, -1.310e-7, 3.902e-8
-0.287, -1.346e-7, 3.884e-8
-0.286, -1.377e-7, 3.865e-8
-0.285, -1.402e-7, 3.847e-8
-0.284, -1.442e-7, 3.828e-8
-0.283, -1.460e-7, 3.808e-8
-0.282, -1.494e-7, 3.788e-8
-0.281, -1.522e-7, 3.768e-8
-0.280, -1.537e-7, 3.747e-8
-0.279, -1.574e-7, 3.726e-8
-0.278, -1.602e-7, 3.705e-8
-0.277, -1.627e-7, 3.683e-8
-0.276, -1.670e-7, 3.661e-8
-0.275, -1.697e-7, 3.638e-8
-0.274, -1.734e-7, 3.615e-8
-0.273, -1.774e-7, 3.592e-8
-0.272, -1.796e-7, 3.568e-8
-0.271, -1.848e-7, 3.543e-8
-0.270, -1.876e-7, 3.518e-8
-0.269, -1.898e-7, 3.493e-8
-0.268, -1.944e-7, 3.467e-8
-0.267, -1.950e-7, 3.441e-8
-0.266, -1.981e-7, 3.414e-8
-0.265, -2.018e-7, 3.388e-8
-0.264, -2.042e-7, 3.360e-8
-0.263, -2.085e-7, 3.333e-8
-0.262, -2.110e-7, 3.304e-8
-0.261, -2.138e-7, 3.276e-8
-0.260, -2.184e-7, 3.247e-8
-0.259, -2.199e-7, 3.217e-8
-0.258, -2.227e-7, 3.188e-8
-0.257, -2.258e-7, 3.158e-8
-0.256, -2.270e-7, 3.127e-8
-0.255, -2.285e-7, 3.097e-8
-0.254, -2.304e-7, 3.066e-8
-0.253, -2.307e-7, 3.035e-8
-0.252, -2.341e-7, 3.004e-8
-0.251, -2.341e-7, 2.973e-8
-0.250, -2.365e-7, 2.941e-8
-0.249, -2.381e-7, 2.910e-8
-0.248, -2.381e-7, 2.878e-8
-0.247, -2.409e-7, 2.846e-8
-0.246, -2.409e-7, 2.814e-8
-0.245, -2.399e-7, 2.782e-8
-0.244, -2.409e-7, 2.750e-8
-0.243, -2.390e-7, 2.718e-8
-0.242, -2.387e-7, 2.686e-8
-0.241, -2.384e-7, 2.654e-8
-0.240, -2.359e-7, 2.623e-8
-0.239, -2.365e-7, 2.591e-8
-0.238, -2.350e-7, 2.560e-8
-0.237, -2.341e-7, 2.529e-8
-0.236, -2.335e-7, 2.497e-8
-0.235, -2.310e-7, 2.467e-8
-0.234, -2.298e-7, 2.436e-8
-0.233, -2.285e-7, 2.406e-8
-0.232, -2.242e-7, 2.376e-8
-0.231, -2.236e-7, 2.346e-8
-0.230, -2.199e-7, 2.317e-8
-0.229, -2.159e-7, 2.288e-8
-0.228, -2.147e-7, 2.259e-8
-0.227, -2.107e-7, 2.231e-8
-0.226, -2.085e-7, 2.203e-8
-0.225, -2.070e-7, 2.176e-8
-0.224, -2.033e-7, 2.149e-8
-0.223, -2.011e-7, 2.122e-8
-0.222, -1.987e-7, 2.095e-8
-0.221, -1.950e-7, 2.069e-8
-0.220, -1.934e-7, 2.043e-8
-0.219, -1.885e-7, 2.018e-8
-0.218, -1.861e-7, 1.993e-8
-0.217, -1.833e-7, 1.969e-8
-0.216, -1.787e-7, 1.945e-8
-0.215, -1.765e-7, 1.922e-8
-0.214, -1.741e-7, 1.898e-8
-0.213, -1.710e-7, 1.876e-8
-0.212, -1.691e-7, 1.853e-8
-0.211, -1.660e-7, 1.831e-8
-0.210, -1.642e-7, 1.809e-8
-0.209, -1.620e-7, 1.788e-8
-0.208, -1.590e-7, 1.766e-8
-0.207, -1.568e-7, 1.745e-8
-0.206, -1.544e-7, 1.725e-8
-0.205, -1.519e-7, 1.705e-8
-0.204, -1.497e-7, 1.685e-8
-0.203, -1.460e-7, 1.665e-8
-0.202, -1.439e-7, 1.646e-8
-0.201, -1.423e-7, 1.627e-8
-0.200, -1.399e-7, 1.608e-8
-0.199, -1.393e-7, 1.590e-8
-0.198, -1.377e-7, 1.571e-8
-0.197, -1.356e-7, 1.553e-8
-0.196, -1.350e-7, 1.535e-8
-0.195, -1.325e-7, 1.518e-8
-0.194, -1.306e-7, 1.500e-8
-0.193, -1.288e-7, 1.483e-8
-0.192, -1.260e-7, 1.466e-8
-0.191, -1.248e-7, 1.450e-8
-0.190, -1.236e-7, 1.433e-8
-0.189, -1.217e-7, 1.417e-8
-0.188, -1.214e-7, 1.401e-8
-0.187, -1.202e-7, 1.385e-8
-0.186, -1.196e-7, 1.369e-8
-0.185, -1.189e-7, 1.353e-8
-0.184, -1.171e-7, 1.337e-8
-0.183, -1.171e-7, 1.322e-8
-0.182, -1.153e-7, 1.306e-8
-0.181, -1.137e-7, 1.291e-8
-0.180, -1.128e-7, 1.276e-8
-0.179, -1.109e-7, 1.261e-8
-0.178, -1.097e-7, 1.247e-8
-0.177, -1.097e-7, 1.232e-8
-0.176, -1.082e-7, 1.218e-8
-0.175, -1.085e-7, 1.203e-8
-0.174, -1.076e-7, 1.189e-8
-0.173, -1.073e-7, 1.175e-8
-0.172, -1.073e-7, 1.160e-8
-0.171, -1.063e-7, 1.146e-8
-0.170, -1.057e-7, 1.132e-8
-0.169, -1.051e-7, 1.118e-8
-0.168, -1.033e-7, 1.104e-8
-0.167, -1.029e-7, 1.090e-8
-0.166, -1.023e-7, 1.077e-8
-0.165, -1.008e-7, 1.063e-8
-0.164, -1.014e-7, 1.050e-8
-0.163, -1.002e-7, 1.036e-8
-0.162, -1.005e-7, 1.023e-8
-0.161, -1.011e-7, 1.010e-8
-0.160, -1.005e-7, 9.962e-9
-0.159, -1.005e-7, 9.828e-9
-0.158, -1.005e-7, 9.694e-9
-0.157, -9.894e-8, 9.562e-9
-0.156, -9.894e-8, 9.430e-9
-0.155, -9.802e-8, 9.300e-9
-0.154, -9.740e-8, 9.170e-9
-0.153, -9.709e-8, 9.040e-9
-0.152, -9.586e-8, 8.912e-9
-0.151, -9.648e-8, 8.784e-9
-0.150, -9.648e-8, 8.655e-9
-0.149, -9.586e-8, 8.527e-9
-0.148, -9.740e-8, 8.397e-9
-0.147, -9.679e-8, 8.268e-9
-0.146, -9.648e-8, 8.140e-9
-0.145, -9.679e-8, 8.011e-9
-0.144, -9.525e-8, 7.884e-9
-0.143, -9.525e-8, 7.757e-9
-0.142, -9.463e-8, 7.631e-9
-0.141, -9.402e-8, 7.505e-9
-0.140, -9.432e-8, 7.379e-9
-0.139, -9.371e-8, 7.255e-9
-0.138, -9.371e-8, 7.130e-9
-0.137, -9.432e-8, 7.004e-9
-0.136, -9.402e-8, 6.878e-9
-0.135, -9.463e-8, 6.752e-9
-0.134, -9.525e-8, 6.625e-9
-0.133, -9.432e-8, 6.500e-9
-0.132, -9.463e-8, 6.373e-9
-0.131, -9.340e-8, 6.249e-9
-0.130, -9.278e-8, 6.125e-9
-0.129, -9.278e-8, 6.001e-9
-0.128, -9.217e-8, 5.879e-9
-0.127, -9.217e-8, 5.756e-9
-0.126, -9.248e-8, 5.632e-9
-0.125, -9.217e-8, 5.509e-9
-0.124, -9.340e-8, 5.385e-9
-0.123, -9.309e-8, 5.261e-9
-0.122, -9.340e-8, 5.136e-9
-0.121, -9.371e-8, 5.011e-9
-0.120, -9.278e-8, 4.888e-9
-0.119, -9.278e-8, 4.764e-9
-0.118, -9.278e-8, 4.640e-9
-0.117, -9.094e-8, 4.519e-9
-0.116, -9.186e-8, 4.396e-9
-0.115, -9.094e-8, 4.275e-9
-0.114, -9.094e-8, 4.154e-9
-0.113, -9.124e-8, 4.032e-9
-0.112, -9.124e-8, 3.911e-9
-0.111, -9.217e-8, 3.788e-9
-0.110, -9.248e-8, 3.664e-9
-0.109, -9.186e-8, 3.542e-9
-0.108, -9.248e-8, 3.419e-9
-0.107, -9.155e-8, 3.297e-9
-0.106, -9.124e-8, 3.175e-9
-0.105, -9.094e-8, 3.054e-9
-0.104, -8.971e-8, 2.934e-9
-0.103, -9.063e-8, 2.813e-9
-0.102, -9.032e-8, 2.693e-9
-0.101, -8.940e-8, 2.574e-9
