# Supplementary material for: Data-Driven Electrochemistry Reveals the Impact of Hydrophobicity on Aptamer Cross-Reactivity
Source: ACS Meas Sci Au. 2026 May 20;6(3):752–64. doi: 10.1021/acsmeasuresciau.6c00040 (PMC13281204; doi:10.1021/acsmeasuresciau.6c00040)
Supplement: Supplementary file 1 [file tg6c00040_si_001.zip › data/interferent study/logP validation/Trials_1_2_3/SWV_lineolic acid_analyte_1000hz_0.txt]

Nov. 4, 2025   11:33:29
Square Wave Voltammetry
File: c:\users\minteerlab\desktop\hardpotato\110425\swv_lineolic acid_analyte_1000hz_0.bin
Data Source:  Experiment
Instrument Model:  CHI660E
Ref. Electrode: 
Header: SWV
Note: 

Init E (V) = -0.05
Final E (V) = -0.4
Incr E (V) = 0.001
Amplitude (V) = 0.025
Frequency (Hz) = 1000
Quiet Time (sec) = 2
Sensitivity (A/V) = 1e-5

Potential/V, Diff(i/A), For(i/A), Rev(i/A)

-0.051, 1.011e-6, 6.181e-7, -3.926e-7
-0.052, 9.576e-7, 5.268e-7, -4.308e-7
-0.053, 9.537e-7, 5.116e-7, -4.421e-7
-0.054, 9.447e-7, 4.980e-7, -4.467e-7
-0.055, 9.462e-7, 4.917e-7, -4.544e-7
-0.056, 9.496e-7, 4.948e-7, -4.548e-7
-0.057, 9.465e-7, 4.920e-7, -4.546e-7
-0.058, 9.455e-7, 4.888e-7, -4.567e-7
-0.059, 9.494e-7, 4.910e-7, -4.584e-7
-0.060, 9.481e-7, 4.907e-7, -4.574e-7
-0.061, 9.453e-7, 4.854e-7, -4.599e-7
-0.062, 9.388e-7, 4.816e-7, -4.572e-7
-0.063, 9.473e-7, 4.908e-7, -4.566e-7
-0.064, 9.493e-7, 4.868e-7, -4.625e-7
-0.065, 9.447e-7, 4.870e-7, -4.577e-7
-0.066, 9.475e-7, 4.865e-7, -4.610e-7
-0.067, 9.474e-7, 4.861e-7, -4.613e-7
-0.068, 9.472e-7, 4.867e-7, -4.604e-7
-0.069, 9.568e-7, 4.934e-7, -4.634e-7
-0.070, 9.498e-7, 4.881e-7, -4.617e-7
-0.071, 9.506e-7, 4.903e-7, -4.603e-7
-0.072, 9.521e-7, 4.899e-7, -4.622e-7
-0.073, 9.477e-7, 4.868e-7, -4.609e-7
-0.074, 9.514e-7, 4.902e-7, -4.613e-7
-0.075, 9.525e-7, 4.905e-7, -4.619e-7
-0.076, 9.541e-7, 4.937e-7, -4.605e-7
-0.077, 9.514e-7, 4.902e-7, -4.613e-7
-0.078, 9.562e-7, 4.917e-7, -4.645e-7
-0.079, 9.554e-7, 4.919e-7, -4.635e-7
-0.080, 9.609e-7, 4.957e-7, -4.652e-7
-0.081, 9.573e-7, 4.929e-7, -4.644e-7
-0.082, 9.581e-7, 4.928e-7, -4.653e-7
-0.083, 9.589e-7, 4.932e-7, -4.657e-7
-0.084, 9.589e-7, 4.934e-7, -4.655e-7
-0.085, 9.635e-7, 4.955e-7, -4.680e-7
-0.086, 9.641e-7, 4.961e-7, -4.680e-7
-0.087, 9.648e-7, 4.981e-7, -4.667e-7
-0.088, 9.651e-7, 4.985e-7, -4.666e-7
-0.089, 9.669e-7, 4.977e-7, -4.692e-7
-0.090, 9.692e-7, 4.984e-7, -4.708e-7
-0.091, 9.721e-7, 5.027e-7, -4.694e-7
-0.092, 9.702e-7, 5.030e-7, -4.672e-7
-0.093, 9.756e-7, 5.072e-7, -4.684e-7
-0.094, 9.738e-7, 5.052e-7, -4.686e-7
-0.095, 9.759e-7, 5.072e-7, -4.687e-7
-0.096, 9.813e-7, 5.074e-7, -4.739e-7
-0.097, 9.786e-7, 5.066e-7, -4.720e-7
-0.098, 9.852e-7, 5.085e-7, -4.767e-7
-0.099, 9.869e-7, 5.101e-7, -4.769e-7
-0.100, 9.880e-7, 5.111e-7, -4.769e-7
-0.101, 9.934e-7, 5.155e-7, -4.779e-7
-0.102, 9.901e-7, 5.114e-7, -4.787e-7
-0.103, 9.949e-7, 5.169e-7, -4.780e-7
-0.104, 9.929e-7, 5.154e-7, -4.775e-7
-0.105, 1.002e-6, 5.197e-7, -4.827e-7
-0.106, 1.008e-6, 5.261e-7, -4.820e-7
-0.107, 9.972e-7, 5.180e-7, -4.792e-7
-0.108, 1.007e-6, 5.240e-7, -4.827e-7
-0.109, 1.008e-6, 5.252e-7, -4.826e-7
-0.110, 1.008e-6, 5.248e-7, -4.829e-7
-0.111, 1.014e-6, 5.257e-7, -4.879e-7
-0.112, 1.007e-6, 5.246e-7, -4.826e-7
-0.113, 1.018e-6, 5.280e-7, -4.905e-7
-0.114, 1.024e-6, 5.336e-7, -4.909e-7
-0.115, 1.023e-6, 5.329e-7, -4.904e-7
-0.116, 1.031e-6, 5.383e-7, -4.931e-7
-0.117, 1.026e-6, 5.323e-7, -4.940e-7
-0.118, 1.031e-6, 5.354e-7, -4.954e-7
-0.119, 1.033e-6, 5.389e-7, -4.936e-7
-0.120, 1.041e-6, 5.438e-7, -4.969e-7
-0.121, 1.037e-6, 5.415e-7, -4.952e-7
-0.122, 1.043e-6, 5.463e-7, -4.967e-7
-0.123, 1.047e-6, 5.475e-7, -4.993e-7
-0.124, 1.051e-6, 5.482e-7, -5.031e-7
-0.125, 1.057e-6, 5.527e-7, -5.043e-7
-0.126, 1.052e-6, 5.534e-7, -4.984e-7
-0.127, 1.058e-6, 5.547e-7, -5.037e-7
-0.128, 1.075e-6, 5.640e-7, -5.113e-7
-0.129, 1.074e-6, 5.650e-7, -5.093e-7
-0.130, 1.077e-6, 5.675e-7, -5.092e-7
-0.131, 1.077e-6, 5.648e-7, -5.125e-7
-0.132, 1.084e-6, 5.696e-7, -5.145e-7
-0.133, 1.085e-6, 5.728e-7, -5.120e-7
-0.134, 1.092e-6, 5.758e-7, -5.160e-7
-0.135, 1.095e-6, 5.747e-7, -5.206e-7
-0.136, 1.095e-6, 5.788e-7, -5.162e-7
-0.137, 1.100e-6, 5.787e-7, -5.217e-7
-0.138, 1.112e-6, 5.862e-7, -5.256e-7
-0.139, 1.118e-6, 5.942e-7, -5.240e-7
-0.140, 1.119e-6, 5.937e-7, -5.258e-7
-0.141, 1.127e-6, 6.019e-7, -5.247e-7
-0.142, 1.131e-6, 5.987e-7, -5.319e-7
-0.143, 1.134e-6, 6.024e-7, -5.313e-7
-0.144, 1.148e-6, 6.090e-7, -5.390e-7
-0.145, 1.153e-6, 6.137e-7, -5.391e-7
-0.146, 1.159e-6, 6.179e-7, -5.410e-7
-0.147, 1.169e-6, 6.210e-7, -5.479e-7
-0.148, 1.172e-6, 6.289e-7, -5.432e-7
-0.149, 1.184e-6, 6.307e-7, -5.538e-7
-0.150, 1.190e-6, 6.354e-7, -5.545e-7
-0.151, 1.196e-6, 6.380e-7, -5.582e-7
-0.152, 1.206e-6, 6.455e-7, -5.610e-7
-0.153, 1.211e-6, 6.456e-7, -5.658e-7
-0.154, 1.235e-6, 6.648e-7, -5.705e-7
-0.155, 1.240e-6, 6.664e-7, -5.733e-7
-0.156, 1.241e-6, 6.700e-7, -5.712e-7
-0.157, 1.265e-6, 6.828e-7, -5.827e-7
-0.158, 1.275e-6, 6.897e-7, -5.857e-7
-0.159, 1.284e-6, 6.939e-7, -5.905e-7
-0.160, 1.292e-6, 6.968e-7, -5.950e-7
-0.161, 1.306e-6, 7.057e-7, -6.000e-7
-0.162, 1.316e-6, 7.100e-7, -6.062e-7
-0.163, 1.337e-6, 7.260e-7, -6.110e-7
-0.164, 1.347e-6, 7.293e-7, -6.174e-7
-0.165, 1.363e-6, 7.428e-7, -6.205e-7
-0.166, 1.378e-6, 7.480e-7, -6.301e-7
-0.167, 1.398e-6, 7.585e-7, -6.390e-7
-0.168, 1.416e-6, 7.711e-7, -6.446e-7
-0.169, 1.428e-6, 7.778e-7, -6.505e-7
-0.170, 1.450e-6, 7.909e-7, -6.595e-7
-0.171, 1.461e-6, 7.982e-7, -6.631e-7
-0.172, 1.488e-6, 8.125e-7, -6.754e-7
-0.173, 1.496e-6, 8.181e-7, -6.784e-7
-0.174, 1.523e-6, 8.356e-7, -6.873e-7
-0.175, 1.546e-6, 8.462e-7, -7.003e-7
-0.176, 1.559e-6, 8.524e-7, -7.065e-7
-0.177, 1.590e-6, 8.735e-7, -7.163e-7
-0.178, 1.609e-6, 8.830e-7, -7.261e-7
-0.179, 1.635e-6, 8.998e-7, -7.349e-7
-0.180, 1.651e-6, 9.082e-7, -7.424e-7
-0.181, 1.680e-6, 9.238e-7, -7.562e-7
-0.182, 1.696e-6, 9.333e-7, -7.629e-7
-0.183, 1.727e-6, 9.543e-7, -7.725e-7
-0.184, 1.761e-6, 9.691e-7, -7.923e-7
-0.185, 1.782e-6, 9.814e-7, -8.006e-7
-0.186, 1.806e-6, 9.980e-7, -8.078e-7
-0.187, 1.835e-6, 1.011e-6, -8.231e-7
-0.188, 1.869e-6, 1.034e-6, -8.347e-7
-0.189, 1.893e-6, 1.046e-6, -8.471e-7
-0.190, 1.923e-6, 1.063e-6, -8.597e-7
-0.191, 1.951e-6, 1.081e-6, -8.693e-7
-0.192, 1.979e-6, 1.094e-6, -8.851e-7
-0.193, 2.017e-6, 1.115e-6, -9.025e-7
-0.194, 2.045e-6, 1.131e-6, -9.135e-7
-0.195, 2.078e-6, 1.151e-6, -9.268e-7
-0.196, 2.112e-6, 1.167e-6, -9.448e-7
-0.197, 2.142e-6, 1.186e-6, -9.568e-7
-0.198, 2.180e-6, 1.208e-6, -9.719e-7
-0.199, 2.211e-6, 1.222e-6, -9.886e-7
-0.200, 2.252e-6, 1.245e-6, -1.006e-6
-0.201, 2.288e-6, 1.266e-6, -1.022e-6
-0.202, 2.324e-6, 1.286e-6, -1.038e-6
-0.203, 2.361e-6, 1.308e-6, -1.054e-6
-0.204, 2.394e-6, 1.328e-6, -1.066e-6
-0.205, 2.433e-6, 1.345e-6, -1.088e-6
-0.206, 2.465e-6, 1.365e-6, -1.100e-6
-0.207, 2.507e-6, 1.389e-6, -1.118e-6
-0.208, 2.545e-6, 1.410e-6, -1.135e-6
-0.209, 2.574e-6, 1.431e-6, -1.143e-6
-0.210, 2.617e-6, 1.455e-6, -1.162e-6
-0.211, 2.649e-6, 1.470e-6, -1.179e-6
-0.212, 2.696e-6, 1.494e-6, -1.202e-6
-0.213, 2.733e-6, 1.517e-6, -1.216e-6
-0.214, 2.774e-6, 1.538e-6, -1.236e-6
-0.215, 2.807e-6, 1.558e-6, -1.249e-6
-0.216, 2.841e-6, 1.578e-6, -1.263e-6
-0.217, 2.885e-6, 1.602e-6, -1.284e-6
-0.218, 2.920e-6, 1.619e-6, -1.301e-6
-0.219, 2.954e-6, 1.634e-6, -1.319e-6
-0.220, 2.989e-6, 1.663e-6, -1.326e-6
-0.221, 3.028e-6, 1.681e-6, -1.347e-6
-0.222, 3.062e-6, 1.705e-6, -1.357e-6
-0.223, 3.096e-6, 1.725e-6, -1.371e-6
-0.224, 3.127e-6, 1.741e-6, -1.386e-6
-0.225, 3.161e-6, 1.763e-6, -1.398e-6
-0.226, 3.192e-6, 1.775e-6, -1.417e-6
-0.227, 3.223e-6, 1.798e-6, -1.426e-6
-0.228, 3.258e-6, 1.814e-6, -1.444e-6
-0.229, 3.286e-6, 1.828e-6, -1.457e-6
-0.230, 3.300e-6, 1.842e-6, -1.458e-6
-0.231, 3.337e-6, 1.859e-6, -1.477e-6
-0.232, 3.344e-6, 1.867e-6, -1.477e-6
-0.233, 3.373e-6, 1.879e-6, -1.493e-6
-0.234, 3.388e-6, 1.888e-6, -1.500e-6
-0.235, 3.412e-6, 1.905e-6, -1.507e-6
-0.236, 3.421e-6, 1.911e-6, -1.509e-6
-0.237, 3.432e-6, 1.917e-6, -1.515e-6
-0.238, 3.445e-6, 1.929e-6, -1.516e-6
-0.239, 3.453e-6, 1.929e-6, -1.525e-6
-0.240, 3.468e-6, 1.941e-6, -1.527e-6
-0.241, 3.455e-6, 1.931e-6, -1.524e-6
-0.242, 3.462e-6, 1.941e-6, -1.521e-6
-0.243, 3.457e-6, 1.938e-6, -1.519e-6
-0.244, 3.454e-6, 1.936e-6, -1.518e-6
-0.245, 3.435e-6, 1.920e-6, -1.516e-6
-0.246, 3.435e-6, 1.922e-6, -1.513e-6
-0.247, 3.413e-6, 1.910e-6, -1.502e-6
-0.248, 3.404e-6, 1.906e-6, -1.498e-6
-0.249, 3.381e-6, 1.894e-6, -1.487e-6
-0.250, 3.375e-6, 1.889e-6, -1.486e-6
-0.251, 3.353e-6, 1.877e-6, -1.476e-6
-0.252, 3.311e-6, 1.855e-6, -1.457e-6
-0.253, 3.292e-6, 1.843e-6, -1.449e-6
-0.254, 3.256e-6, 1.822e-6, -1.434e-6
-0.255, 3.225e-6, 1.804e-6, -1.421e-6
-0.256, 3.189e-6, 1.787e-6, -1.402e-6
-0.257, 3.158e-6, 1.763e-6, -1.395e-6
-0.258, 3.114e-6, 1.739e-6, -1.374e-6
-0.259, 3.080e-6, 1.725e-6, -1.355e-6
-0.260, 3.025e-6, 1.690e-6, -1.334e-6
-0.261, 2.994e-6, 1.672e-6, -1.322e-6
-0.262, 2.952e-6, 1.649e-6, -1.302e-6
-0.263, 2.904e-6, 1.624e-6, -1.281e-6
-0.264, 2.861e-6, 1.599e-6, -1.262e-6
-0.265, 2.809e-6, 1.568e-6, -1.241e-6
-0.266, 2.764e-6, 1.543e-6, -1.221e-6
-0.267, 2.715e-6, 1.515e-6, -1.200e-6
-0.268, 2.672e-6, 1.491e-6, -1.181e-6
-0.269, 2.619e-6, 1.462e-6, -1.157e-6
-0.270, 2.570e-6, 1.435e-6, -1.135e-6
-0.271, 2.522e-6, 1.407e-6, -1.115e-6
-0.272, 2.477e-6, 1.383e-6, -1.094e-6
-0.273, 2.425e-6, 1.355e-6, -1.069e-6
-0.274, 2.387e-6, 1.333e-6, -1.054e-6
-0.275, 2.331e-6, 1.305e-6, -1.027e-6
-0.276, 2.290e-6, 1.281e-6, -1.009e-6
-0.277, 2.253e-6, 1.256e-6, -9.974e-7
-0.278, 2.203e-6, 1.230e-6, -9.738e-7
-0.279, 2.156e-6, 1.206e-6, -9.496e-7
-0.280, 2.118e-6, 1.187e-6, -9.319e-7
-0.281, 2.078e-6, 1.160e-6, -9.178e-7
-0.282, 2.041e-6, 1.143e-6, -8.983e-7
-0.283, 1.993e-6, 1.116e-6, -8.772e-7
-0.284, 1.954e-6, 1.098e-6, -8.552e-7
-0.285, 1.920e-6, 1.081e-6, -8.391e-7
-0.286, 1.886e-6, 1.060e-6, -8.254e-7
-0.287, 1.855e-6, 1.042e-6, -8.126e-7
-0.288, 1.809e-6, 1.022e-6, -7.877e-7
-0.289, 1.773e-6, 1.001e-6, -7.727e-7
-0.290, 1.744e-6, 9.841e-7, -7.600e-7
-0.291, 1.716e-6, 9.682e-7, -7.478e-7
-0.292, 1.680e-6, 9.474e-7, -7.330e-7
-0.293, 1.664e-6, 9.377e-7, -7.260e-7
-0.294, 1.639e-6, 9.245e-7, -7.148e-7
-0.295, 1.595e-6, 9.030e-7, -6.924e-7
-0.296, 1.575e-6, 8.928e-7, -6.823e-7
-0.297, 1.550e-6, 8.747e-7, -6.754e-7
-0.298, 1.532e-6, 8.652e-7, -6.670e-7
-0.299, 1.503e-6, 8.540e-7, -6.489e-7
-0.300, 1.481e-6, 8.396e-7, -6.413e-7
-0.301, 1.454e-6, 8.250e-7, -6.288e-7
-0.302, 1.439e-6, 8.167e-7, -6.227e-7
-0.303, 1.419e-6, 8.079e-7, -6.111e-7
-0.304, 1.397e-6, 7.889e-7, -6.083e-7
-0.305, 1.386e-6, 7.923e-7, -5.938e-7
-0.306, 1.372e-6, 7.814e-7, -5.903e-7
-0.307, 1.355e-6, 7.739e-7, -5.812e-7
-0.308, 1.332e-6, 7.589e-7, -5.726e-7
-0.309, 1.319e-6, 7.528e-7, -5.667e-7
-0.310, 1.316e-6, 7.512e-7, -5.643e-7
-0.311, 1.279e-6, 7.308e-7, -5.482e-7
-0.312, 1.288e-6, 7.381e-7, -5.496e-7
-0.313, 1.263e-6, 7.233e-7, -5.401e-7
-0.314, 1.241e-6, 7.117e-7, -5.292e-7
-0.315, 1.244e-6, 7.166e-7, -5.279e-7
-0.316, 1.231e-6, 7.045e-7, -5.263e-7
-0.317, 1.220e-6, 6.971e-7, -5.228e-7
-0.318, 1.214e-6, 6.977e-7, -5.160e-7
-0.319, 1.196e-6, 6.867e-7, -5.090e-7
-0.320, 1.194e-6, 6.844e-7, -5.096e-7
-0.321, 1.184e-6, 6.793e-7, -5.048e-7
-0.322, 1.174e-6, 6.756e-7, -4.986e-7
-0.323, 1.164e-6, 6.665e-7, -4.978e-7
-0.324, 1.150e-6, 6.635e-7, -4.870e-7
-0.325, 1.156e-6, 6.645e-7, -4.917e-7
-0.326, 1.161e-6, 6.695e-7, -4.914e-7
-0.327, 1.133e-6, 6.566e-7, -4.760e-7
-0.328, 1.130e-6, 6.489e-7, -4.807e-7
-0.329, 1.120e-6, 6.440e-7, -4.764e-7
-0.330, 1.118e-6, 6.407e-7, -4.774e-7
-0.331, 1.116e-6, 6.396e-7, -4.761e-7
-0.332, 1.108e-6, 6.354e-7, -4.722e-7
-0.333, 1.106e-6, 6.389e-7, -4.672e-7
-0.334, 1.086e-6, 6.238e-7, -4.625e-7
-0.335, 1.093e-6, 6.293e-7, -4.635e-7
-0.336, 1.095e-6, 6.314e-7, -4.634e-7
-0.337, 1.084e-6, 6.254e-7, -4.585e-7
-0.338, 1.092e-6, 6.286e-7, -4.638e-7
-0.339, 1.070e-6, 6.144e-7, -4.553e-7
-0.340, 1.079e-6, 6.172e-7, -4.614e-7
-0.341, 1.065e-6, 6.151e-7, -4.499e-7
-0.342, 1.054e-6, 6.109e-7, -4.433e-7
-0.343, 1.066e-6, 6.136e-7, -4.520e-7
-0.344, 1.069e-6, 6.156e-7, -4.532e-7
-0.345, 1.063e-6, 6.108e-7, -4.524e-7
-0.346, 1.058e-6, 6.103e-7, -4.475e-7
-0.347, 1.054e-6, 6.032e-7, -4.508e-7
-0.348, 1.057e-6, 6.057e-7, -4.515e-7
-0.349, 1.053e-6, 6.023e-7, -4.504e-7
-0.350, 1.060e-6, 6.044e-7, -4.560e-7
-0.351, 1.053e-6, 6.032e-7, -4.499e-7
-0.352, 1.052e-6, 6.045e-7, -4.476e-7
-0.353, 1.030e-6, 5.896e-7, -4.401e-7
-0.354, 1.033e-6, 5.906e-7, -4.422e-7
-0.355, 1.038e-6, 5.995e-7, -4.386e-7
-0.356, 1.035e-6, 5.903e-7, -4.446e-7
-0.357, 1.035e-6, 5.937e-7, -4.414e-7
-0.358, 1.044e-6, 6.008e-7, -4.436e-7
-0.359, 1.031e-6, 5.935e-7, -4.374e-7
-0.360, 1.022e-6, 5.888e-7, -4.329e-7
-0.361, 1.034e-6, 5.936e-7, -4.408e-7
-0.362, 1.032e-6, 5.894e-7, -4.431e-7
-0.363, 1.028e-6, 5.870e-7, -4.414e-7
-0.364, 1.021e-6, 5.820e-7, -4.391e-7
-0.365, 1.035e-6, 5.923e-7, -4.427e-7
-0.366, 1.026e-6, 5.825e-7, -4.431e-7
-0.367, 1.024e-6, 5.869e-7, -4.370e-7
-0.368, 1.020e-6, 5.811e-7, -4.394e-7
-0.369, 1.028e-6, 5.838e-7, -4.441e-7
-0.370, 1.014e-6, 5.729e-7, -4.409e-7
-0.371, 1.013e-6, 5.801e-7, -4.329e-7
-0.372, 1.026e-6, 5.818e-7, -4.437e-7
-0.373, 1.017e-6, 5.834e-7, -4.337e-7
-0.374, 1.020e-6, 5.823e-7, -4.379e-7
-0.375, 1.016e-6, 5.799e-7, -4.365e-7
-0.376, 1.012e-6, 5.752e-7, -4.368e-7
-0.377, 1.023e-6, 5.860e-7, -4.374e-7
-0.378, 1.018e-6, 5.783e-7, -4.394e-7
-0.379, 1.005e-6, 5.704e-7, -4.348e-7
-0.380, 1.013e-6, 5.766e-7, -4.364e-7
-0.381, 1.022e-6, 5.782e-7, -4.439e-7
-0.382, 1.023e-6, 5.854e-7, -4.376e-7
-0.383, 1.023e-6, 5.780e-7, -4.454e-7
-0.384, 1.003e-6, 5.672e-7, -4.354e-7
-0.385, 1.013e-6, 5.764e-7, -4.365e-7
-0.386, 1.015e-6, 5.725e-7, -4.420e-7
-0.387, 1.019e-6, 5.727e-7, -4.459e-7
-0.388, 1.012e-6, 5.743e-7, -4.378e-7
-0.389, 1.020e-6, 5.782e-7, -4.421e-7
-0.390, 1.007e-6, 5.719e-7, -4.355e-7
-0.391, 1.008e-6, 5.710e-7, -4.374e-7
-0.392, 1.023e-6, 5.801e-7, -4.427e-7
-0.393, 1.002e-6, 5.667e-7, -4.349e-7
-0.394, 1.025e-6, 5.802e-7, -4.452e-7
-0.395, 1.013e-6, 5.711e-7, -4.420e-7
-0.396, 1.016e-6, 5.771e-7, -4.391e-7
-0.397, 1.010e-6, 5.708e-7, -4.394e-7
-0.398, 1.009e-6, 5.691e-7, -4.403e-7
-0.399, 1.003e-6, 5.681e-7, -4.350e-7
-0.400, 1.005e-6, 5.644e-7, -4.411e-7
