# Supplementary material for: Data-Driven Electrochemistry Reveals the Impact of Hydrophobicity on Aptamer Cross-Reactivity
Source: ACS Meas Sci Au. 2026 May 20;6(3):752–64. doi: 10.1021/acsmeasuresciau.6c00040 (PMC13281204; doi:10.1021/acsmeasuresciau.6c00040)
Supplement: Supplementary file 1 [file tg6c00040_si_001.zip › data/interferent study/logP validation/Trials_1_2_3/SWV_lineolic acid_analyte_1000hz_1.txt]

Nov. 4, 2025   14:11:17
Square Wave Voltammetry
File: c:\users\minteerlab\desktop\hardpotato\110425\swv_lineolic acid_analyte_1000hz_1.bin
Data Source:  Experiment
Instrument Model:  CHI660E
Ref. Electrode: 
Header: SWV
Note: 

Init E (V) = -0.05
Final E (V) = -0.4
Incr E (V) = 0.001
Amplitude (V) = 0.025
Frequency (Hz) = 1000
Quiet Time (sec) = 2
Sensitivity (A/V) = 1e-5

Potential/V, Diff(i/A), For(i/A), Rev(i/A)

-0.051, 9.700e-7, 5.903e-7, -3.797e-7
-0.052, 9.169e-7, 5.023e-7, -4.146e-7
-0.053, 9.112e-7, 4.839e-7, -4.273e-7
-0.054, 9.076e-7, 4.749e-7, -4.326e-7
-0.055, 9.086e-7, 4.736e-7, -4.350e-7
-0.056, 9.080e-7, 4.704e-7, -4.376e-7
-0.057, 9.042e-7, 4.688e-7, -4.354e-7
-0.058, 9.027e-7, 4.665e-7, -4.363e-7
-0.059, 9.052e-7, 4.679e-7, -4.373e-7
-0.060, 9.071e-7, 4.685e-7, -4.386e-7
-0.061, 9.096e-7, 4.699e-7, -4.396e-7
-0.062, 9.106e-7, 4.695e-7, -4.411e-7
-0.063, 9.044e-7, 4.695e-7, -4.349e-7
-0.064, 9.074e-7, 4.681e-7, -4.392e-7
-0.065, 9.073e-7, 4.681e-7, -4.392e-7
-0.066, 8.994e-7, 4.621e-7, -4.372e-7
-0.067, 9.109e-7, 4.688e-7, -4.421e-7
-0.068, 9.058e-7, 4.657e-7, -4.401e-7
-0.069, 9.061e-7, 4.646e-7, -4.415e-7
-0.070, 9.051e-7, 4.639e-7, -4.412e-7
-0.071, 9.084e-7, 4.668e-7, -4.416e-7
-0.072, 9.076e-7, 4.669e-7, -4.407e-7
-0.073, 9.083e-7, 4.655e-7, -4.429e-7
-0.074, 9.085e-7, 4.667e-7, -4.418e-7
-0.075, 9.149e-7, 4.703e-7, -4.446e-7
-0.076, 9.123e-7, 4.709e-7, -4.414e-7
-0.077, 9.104e-7, 4.703e-7, -4.402e-7
-0.078, 9.152e-7, 4.735e-7, -4.416e-7
-0.079, 9.126e-7, 4.708e-7, -4.418e-7
-0.080, 9.157e-7, 4.718e-7, -4.439e-7
-0.081, 9.163e-7, 4.721e-7, -4.442e-7
-0.082, 9.172e-7, 4.731e-7, -4.442e-7
-0.083, 9.204e-7, 4.723e-7, -4.481e-7
-0.084, 9.191e-7, 4.720e-7, -4.471e-7
-0.085, 9.202e-7, 4.736e-7, -4.466e-7
-0.086, 9.164e-7, 4.738e-7, -4.426e-7
-0.087, 9.250e-7, 4.776e-7, -4.475e-7
-0.088, 9.182e-7, 4.709e-7, -4.473e-7
-0.089, 9.200e-7, 4.736e-7, -4.465e-7
-0.090, 9.229e-7, 4.721e-7, -4.508e-7
-0.091, 9.249e-7, 4.788e-7, -4.461e-7
-0.092, 9.214e-7, 4.756e-7, -4.458e-7
-0.093, 9.278e-7, 4.786e-7, -4.492e-7
-0.094, 9.281e-7, 4.826e-7, -4.456e-7
-0.095, 9.262e-7, 4.775e-7, -4.487e-7
-0.096, 9.262e-7, 4.756e-7, -4.506e-7
-0.097, 9.291e-7, 4.809e-7, -4.482e-7
-0.098, 9.319e-7, 4.810e-7, -4.510e-7
-0.099, 9.436e-7, 4.858e-7, -4.578e-7
-0.100, 9.421e-7, 4.888e-7, -4.532e-7
-0.101, 9.352e-7, 4.843e-7, -4.509e-7
-0.102, 9.461e-7, 4.861e-7, -4.600e-7
-0.103, 9.446e-7, 4.872e-7, -4.574e-7
-0.104, 9.407e-7, 4.881e-7, -4.526e-7
-0.105, 9.433e-7, 4.866e-7, -4.567e-7
-0.106, 9.429e-7, 4.866e-7, -4.564e-7
-0.107, 9.460e-7, 4.901e-7, -4.558e-7
-0.108, 9.537e-7, 4.983e-7, -4.554e-7
-0.109, 9.521e-7, 4.965e-7, -4.557e-7
-0.110, 9.553e-7, 4.938e-7, -4.615e-7
-0.111, 9.531e-7, 4.927e-7, -4.604e-7
-0.112, 9.535e-7, 4.949e-7, -4.587e-7
-0.113, 9.554e-7, 4.992e-7, -4.561e-7
-0.114, 9.558e-7, 4.959e-7, -4.600e-7
-0.115, 9.593e-7, 5.008e-7, -4.585e-7
-0.116, 9.671e-7, 5.036e-7, -4.635e-7
-0.117, 9.637e-7, 4.982e-7, -4.656e-7
-0.118, 9.675e-7, 5.042e-7, -4.634e-7
-0.119, 9.710e-7, 5.049e-7, -4.661e-7
-0.120, 9.689e-7, 5.030e-7, -4.659e-7
-0.121, 9.771e-7, 5.083e-7, -4.688e-7
-0.122, 9.655e-7, 5.038e-7, -4.617e-7
-0.123, 9.732e-7, 5.058e-7, -4.674e-7
-0.124, 9.734e-7, 5.062e-7, -4.671e-7
-0.125, 9.740e-7, 5.065e-7, -4.675e-7
-0.126, 9.815e-7, 5.135e-7, -4.680e-7
-0.127, 9.909e-7, 5.193e-7, -4.716e-7
-0.128, 9.921e-7, 5.213e-7, -4.708e-7
-0.129, 9.901e-7, 5.175e-7, -4.726e-7
-0.130, 9.988e-7, 5.249e-7, -4.739e-7
-0.131, 9.943e-7, 5.213e-7, -4.730e-7
-0.132, 9.941e-7, 5.216e-7, -4.726e-7
-0.133, 9.967e-7, 5.210e-7, -4.758e-7
-0.134, 1.006e-6, 5.291e-7, -4.771e-7
-0.135, 1.014e-6, 5.321e-7, -4.819e-7
-0.136, 1.009e-6, 5.293e-7, -4.799e-7
-0.137, 1.021e-6, 5.354e-7, -4.855e-7
-0.138, 1.024e-6, 5.408e-7, -4.833e-7
-0.139, 1.031e-6, 5.407e-7, -4.905e-7
-0.140, 1.029e-6, 5.422e-7, -4.864e-7
-0.141, 1.031e-6, 5.434e-7, -4.871e-7
-0.142, 1.038e-6, 5.455e-7, -4.927e-7
-0.143, 1.046e-6, 5.510e-7, -4.946e-7
-0.144, 1.045e-6, 5.519e-7, -4.933e-7
-0.145, 1.058e-6, 5.597e-7, -4.982e-7
-0.146, 1.056e-6, 5.595e-7, -4.960e-7
-0.147, 1.068e-6, 5.673e-7, -5.002e-7
-0.148, 1.074e-6, 5.693e-7, -5.046e-7
-0.149, 1.076e-6, 5.729e-7, -5.033e-7
-0.150, 1.078e-6, 5.709e-7, -5.073e-7
-0.151, 1.084e-6, 5.770e-7, -5.074e-7
-0.152, 1.098e-6, 5.831e-7, -5.150e-7
-0.153, 1.104e-6, 5.888e-7, -5.156e-7
-0.154, 1.108e-6, 5.890e-7, -5.185e-7
-0.155, 1.116e-6, 5.935e-7, -5.224e-7
-0.156, 1.129e-6, 6.008e-7, -5.281e-7
-0.157, 1.131e-6, 6.027e-7, -5.288e-7
-0.158, 1.134e-6, 6.083e-7, -5.259e-7
-0.159, 1.141e-6, 6.114e-7, -5.300e-7
-0.160, 1.155e-6, 6.214e-7, -5.338e-7
-0.161, 1.167e-6, 6.231e-7, -5.435e-7
-0.162, 1.170e-6, 6.285e-7, -5.411e-7
-0.163, 1.189e-6, 6.377e-7, -5.509e-7
-0.164, 1.199e-6, 6.425e-7, -5.563e-7
-0.165, 1.207e-6, 6.484e-7, -5.581e-7
-0.166, 1.219e-6, 6.553e-7, -5.639e-7
-0.167, 1.232e-6, 6.625e-7, -5.700e-7
-0.168, 1.243e-6, 6.691e-7, -5.743e-7
-0.169, 1.261e-6, 6.767e-7, -5.841e-7
-0.170, 1.264e-6, 6.824e-7, -5.821e-7
-0.171, 1.284e-6, 6.930e-7, -5.912e-7
-0.172, 1.299e-6, 7.011e-7, -5.974e-7
-0.173, 1.303e-6, 7.038e-7, -5.995e-7
-0.174, 1.322e-6, 7.138e-7, -6.086e-7
-0.175, 1.337e-6, 7.260e-7, -6.111e-7
-0.176, 1.353e-6, 7.344e-7, -6.191e-7
-0.177, 1.364e-6, 7.387e-7, -6.253e-7
-0.178, 1.377e-6, 7.478e-7, -6.292e-7
-0.179, 1.399e-6, 7.564e-7, -6.423e-7
-0.180, 1.419e-6, 7.718e-7, -6.476e-7
-0.181, 1.424e-6, 7.773e-7, -6.466e-7
-0.182, 1.451e-6, 7.877e-7, -6.632e-7
-0.183, 1.470e-6, 7.964e-7, -6.736e-7
-0.184, 1.479e-6, 8.060e-7, -6.731e-7
-0.185, 1.497e-6, 8.109e-7, -6.862e-7
-0.186, 1.517e-6, 8.258e-7, -6.909e-7
-0.187, 1.534e-6, 8.339e-7, -7.000e-7
-0.188, 1.553e-6, 8.484e-7, -7.050e-7
-0.189, 1.574e-6, 8.585e-7, -7.153e-7
-0.190, 1.591e-6, 8.702e-7, -7.212e-7
-0.191, 1.617e-6, 8.853e-7, -7.312e-7
-0.192, 1.627e-6, 8.895e-7, -7.374e-7
-0.193, 1.648e-6, 8.992e-7, -7.491e-7
-0.194, 1.680e-6, 9.177e-7, -7.620e-7
-0.195, 1.687e-6, 9.258e-7, -7.611e-7
-0.196, 1.712e-6, 9.357e-7, -7.760e-7
-0.197, 1.737e-6, 9.476e-7, -7.896e-7
-0.198, 1.759e-6, 9.647e-7, -7.945e-7
-0.199, 1.782e-6, 9.766e-7, -8.050e-7
-0.200, 1.799e-6, 9.860e-7, -8.125e-7
-0.201, 1.819e-6, 9.986e-7, -8.208e-7
-0.202, 1.845e-6, 1.014e-6, -8.313e-7
-0.203, 1.867e-6, 1.022e-6, -8.454e-7
-0.204, 1.886e-6, 1.031e-6, -8.552e-7
-0.205, 1.912e-6, 1.047e-6, -8.653e-7
-0.206, 1.923e-6, 1.056e-6, -8.662e-7
-0.207, 1.954e-6, 1.072e-6, -8.820e-7
-0.208, 1.972e-6, 1.084e-6, -8.882e-7
-0.209, 1.994e-6, 1.096e-6, -8.985e-7
-0.210, 2.017e-6, 1.109e-6, -9.084e-7
-0.211, 2.033e-6, 1.119e-6, -9.140e-7
-0.212, 2.061e-6, 1.135e-6, -9.263e-7
-0.213, 2.075e-6, 1.139e-6, -9.358e-7
-0.214, 2.104e-6, 1.159e-6, -9.449e-7
-0.215, 2.124e-6, 1.172e-6, -9.513e-7
-0.216, 2.149e-6, 1.181e-6, -9.678e-7
-0.217, 2.157e-6, 1.189e-6, -9.684e-7
-0.218, 2.183e-6, 1.203e-6, -9.801e-7
-0.219, 2.194e-6, 1.211e-6, -9.828e-7
-0.220, 2.214e-6, 1.221e-6, -9.927e-7
-0.221, 2.235e-6, 1.232e-6, -1.003e-6
-0.222, 2.249e-6, 1.241e-6, -1.007e-6
-0.223, 2.266e-6, 1.253e-6, -1.013e-6
-0.224, 2.292e-6, 1.266e-6, -1.025e-6
-0.225, 2.298e-6, 1.275e-6, -1.023e-6
-0.226, 2.312e-6, 1.281e-6, -1.031e-6
-0.227, 2.328e-6, 1.294e-6, -1.034e-6
-0.228, 2.354e-6, 1.303e-6, -1.051e-6
-0.229, 2.357e-6, 1.311e-6, -1.045e-6
-0.230, 2.372e-6, 1.324e-6, -1.049e-6
-0.231, 2.383e-6, 1.324e-6, -1.059e-6
-0.232, 2.393e-6, 1.333e-6, -1.060e-6
-0.233, 2.389e-6, 1.330e-6, -1.058e-6
-0.234, 2.406e-6, 1.340e-6, -1.066e-6
-0.235, 2.412e-6, 1.349e-6, -1.063e-6
-0.236, 2.423e-6, 1.353e-6, -1.070e-6
-0.237, 2.427e-6, 1.357e-6, -1.069e-6
-0.238, 2.414e-6, 1.351e-6, -1.063e-6
-0.239, 2.420e-6, 1.356e-6, -1.064e-6
-0.240, 2.419e-6, 1.355e-6, -1.064e-6
-0.241, 2.414e-6, 1.355e-6, -1.059e-6
-0.242, 2.412e-6, 1.357e-6, -1.055e-6
-0.243, 2.413e-6, 1.362e-6, -1.051e-6
-0.244, 2.408e-6, 1.355e-6, -1.053e-6
-0.245, 2.406e-6, 1.359e-6, -1.047e-6
-0.246, 2.395e-6, 1.354e-6, -1.040e-6
-0.247, 2.383e-6, 1.344e-6, -1.038e-6
-0.248, 2.370e-6, 1.339e-6, -1.031e-6
-0.249, 2.360e-6, 1.338e-6, -1.022e-6
-0.250, 2.340e-6, 1.325e-6, -1.015e-6
-0.251, 2.331e-6, 1.320e-6, -1.011e-6
-0.252, 2.313e-6, 1.307e-6, -1.006e-6
-0.253, 2.284e-6, 1.293e-6, -9.910e-7
-0.254, 2.276e-6, 1.290e-6, -9.868e-7
-0.255, 2.257e-6, 1.280e-6, -9.770e-7
-0.256, 2.235e-6, 1.269e-6, -9.661e-7
-0.257, 2.213e-6, 1.257e-6, -9.564e-7
-0.258, 2.179e-6, 1.236e-6, -9.430e-7
-0.259, 2.168e-6, 1.232e-6, -9.359e-7
-0.260, 2.138e-6, 1.215e-6, -9.235e-7
-0.261, 2.109e-6, 1.197e-6, -9.116e-7
-0.262, 2.098e-6, 1.190e-6, -9.077e-7
-0.263, 2.053e-6, 1.169e-6, -8.847e-7
-0.264, 2.036e-6, 1.153e-6, -8.828e-7
-0.265, 2.001e-6, 1.138e-6, -8.636e-7
-0.266, 1.981e-6, 1.123e-6, -8.586e-7
-0.267, 1.949e-6, 1.104e-6, -8.445e-7
-0.268, 1.927e-6, 1.091e-6, -8.355e-7
-0.269, 1.904e-6, 1.081e-6, -8.228e-7
-0.270, 1.870e-6, 1.060e-6, -8.102e-7
-0.271, 1.839e-6, 1.047e-6, -7.922e-7
-0.272, 1.807e-6, 1.027e-6, -7.798e-7
-0.273, 1.782e-6, 1.011e-6, -7.712e-7
-0.274, 1.749e-6, 9.935e-7, -7.560e-7
-0.275, 1.739e-6, 9.878e-7, -7.512e-7
-0.276, 1.701e-6, 9.647e-7, -7.367e-7
-0.277, 1.678e-6, 9.522e-7, -7.256e-7
-0.278, 1.646e-6, 9.294e-7, -7.163e-7
-0.279, 1.625e-6, 9.249e-7, -7.005e-7
-0.280, 1.601e-6, 9.048e-7, -6.965e-7
-0.281, 1.585e-6, 8.968e-7, -6.878e-7
-0.282, 1.560e-6, 8.819e-7, -6.779e-7
-0.283, 1.533e-6, 8.663e-7, -6.667e-7
-0.284, 1.507e-6, 8.501e-7, -6.574e-7
-0.285, 1.491e-6, 8.401e-7, -6.509e-7
-0.286, 1.463e-6, 8.275e-7, -6.355e-7
-0.287, 1.445e-6, 8.139e-7, -6.307e-7
-0.288, 1.424e-6, 8.040e-7, -6.203e-7
-0.289, 1.405e-6, 7.948e-7, -6.106e-7
-0.290, 1.394e-6, 7.870e-7, -6.073e-7
-0.291, 1.368e-6, 7.743e-7, -5.939e-7
-0.292, 1.351e-6, 7.679e-7, -5.836e-7
-0.293, 1.336e-6, 7.526e-7, -5.836e-7
-0.294, 1.319e-6, 7.499e-7, -5.695e-7
-0.295, 1.307e-6, 7.389e-7, -5.683e-7
-0.296, 1.285e-6, 7.268e-7, -5.584e-7
-0.297, 1.280e-6, 7.274e-7, -5.525e-7
-0.298, 1.261e-6, 7.148e-7, -5.458e-7
-0.299, 1.245e-6, 7.026e-7, -5.425e-7
-0.300, 1.244e-6, 7.009e-7, -5.426e-7
-0.301, 1.218e-6, 6.865e-7, -5.315e-7
-0.302, 1.210e-6, 6.864e-7, -5.235e-7
-0.303, 1.207e-6, 6.825e-7, -5.242e-7
-0.304, 1.190e-6, 6.711e-7, -5.194e-7
-0.305, 1.175e-6, 6.613e-7, -5.138e-7
-0.306, 1.163e-6, 6.593e-7, -5.032e-7
-0.307, 1.163e-6, 6.561e-7, -5.072e-7
-0.308, 1.163e-6, 6.588e-7, -5.041e-7
-0.309, 1.145e-6, 6.468e-7, -4.984e-7
-0.310, 1.148e-6, 6.485e-7, -4.998e-7
-0.311, 1.124e-6, 6.383e-7, -4.856e-7
-0.312, 1.120e-6, 6.324e-7, -4.872e-7
-0.313, 1.108e-6, 6.309e-7, -4.771e-7
-0.314, 1.112e-6, 6.291e-7, -4.833e-7
-0.315, 1.110e-6, 6.304e-7, -4.794e-7
-0.316, 1.099e-6, 6.187e-7, -4.800e-7
-0.317, 1.100e-6, 6.227e-7, -4.770e-7
-0.318, 1.082e-6, 6.132e-7, -4.687e-7
-0.319, 1.087e-6, 6.122e-7, -4.748e-7
-0.320, 1.074e-6, 6.074e-7, -4.668e-7
-0.321, 1.074e-6, 6.072e-7, -4.665e-7
-0.322, 1.060e-6, 5.987e-7, -4.611e-7
-0.323, 1.066e-6, 6.036e-7, -4.627e-7
-0.324, 1.055e-6, 5.977e-7, -4.577e-7
-0.325, 1.052e-6, 5.947e-7, -4.575e-7
-0.326, 1.046e-6, 5.926e-7, -4.531e-7
-0.327, 1.048e-6, 5.909e-7, -4.571e-7
-0.328, 1.037e-6, 5.859e-7, -4.514e-7
-0.329, 1.039e-6, 5.851e-7, -4.543e-7
-0.330, 1.036e-6, 5.896e-7, -4.462e-7
-0.331, 1.029e-6, 5.796e-7, -4.494e-7
-0.332, 1.025e-6, 5.772e-7, -4.474e-7
-0.333, 1.027e-6, 5.824e-7, -4.451e-7
-0.334, 1.028e-6, 5.802e-7, -4.480e-7
-0.335, 1.020e-6, 5.727e-7, -4.472e-7
-0.336, 1.024e-6, 5.771e-7, -4.469e-7
-0.337, 1.027e-6, 5.785e-7, -4.485e-7
-0.338, 1.021e-6, 5.749e-7, -4.460e-7
-0.339, 1.010e-6, 5.698e-7, -4.404e-7
-0.340, 1.010e-6, 5.739e-7, -4.364e-7
-0.341, 1.015e-6, 5.730e-7, -4.422e-7
-0.342, 1.008e-6, 5.677e-7, -4.399e-7
-0.343, 1.018e-6, 5.800e-7, -4.381e-7
-0.344, 1.007e-6, 5.678e-7, -4.397e-7
-0.345, 1.002e-6, 5.672e-7, -4.352e-7
-0.346, 1.007e-6, 5.651e-7, -4.418e-7
-0.347, 1.007e-6, 5.699e-7, -4.370e-7
-0.348, 9.985e-7, 5.627e-7, -4.359e-7
-0.349, 9.995e-7, 5.677e-7, -4.319e-7
-0.350, 9.951e-7, 5.573e-7, -4.378e-7
-0.351, 9.976e-7, 5.620e-7, -4.356e-7
-0.352, 9.965e-7, 5.609e-7, -4.356e-7
-0.353, 9.976e-7, 5.574e-7, -4.402e-7
-0.354, 9.876e-7, 5.606e-7, -4.270e-7
-0.355, 9.981e-7, 5.590e-7, -4.391e-7
-0.356, 9.899e-7, 5.549e-7, -4.350e-7
-0.357, 1.000e-6, 5.606e-7, -4.395e-7
-0.358, 9.884e-7, 5.558e-7, -4.327e-7
-0.359, 9.921e-7, 5.539e-7, -4.383e-7
-0.360, 9.920e-7, 5.588e-7, -4.333e-7
-0.361, 9.975e-7, 5.621e-7, -4.354e-7
-0.362, 9.896e-7, 5.560e-7, -4.335e-7
-0.363, 9.857e-7, 5.519e-7, -4.338e-7
-0.364, 9.876e-7, 5.555e-7, -4.322e-7
-0.365, 9.904e-7, 5.575e-7, -4.329e-7
-0.366, 9.811e-7, 5.491e-7, -4.320e-7
-0.367, 9.935e-7, 5.564e-7, -4.371e-7
-0.368, 9.963e-7, 5.615e-7, -4.348e-7
-0.369, 9.905e-7, 5.534e-7, -4.371e-7
-0.370, 9.868e-7, 5.532e-7, -4.336e-7
-0.371, 9.869e-7, 5.483e-7, -4.387e-7
-0.372, 1.002e-6, 5.578e-7, -4.438e-7
-0.373, 9.864e-7, 5.481e-7, -4.383e-7
-0.374, 9.881e-7, 5.483e-7, -4.397e-7
-0.375, 9.838e-7, 5.514e-7, -4.325e-7
-0.376, 9.966e-7, 5.568e-7, -4.398e-7
-0.377, 9.859e-7, 5.489e-7, -4.370e-7
-0.378, 9.834e-7, 5.500e-7, -4.334e-7
-0.379, 9.818e-7, 5.482e-7, -4.336e-7
-0.380, 9.901e-7, 5.530e-7, -4.371e-7
-0.381, 9.857e-7, 5.494e-7, -4.363e-7
-0.382, 9.817e-7, 5.467e-7, -4.349e-7
-0.383, 9.850e-7, 5.450e-7, -4.400e-7
-0.384, 9.916e-7, 5.574e-7, -4.341e-7
-0.385, 9.741e-7, 5.428e-7, -4.313e-7
-0.386, 9.906e-7, 5.543e-7, -4.363e-7
-0.387, 9.840e-7, 5.451e-7, -4.389e-7
-0.388, 9.900e-7, 5.522e-7, -4.378e-7
-0.389, 9.954e-7, 5.555e-7, -4.399e-7
-0.390, 9.835e-7, 5.491e-7, -4.344e-7
-0.391, 9.865e-7, 5.520e-7, -4.345e-7
-0.392, 9.792e-7, 5.445e-7, -4.347e-7
-0.393, 9.871e-7, 5.486e-7, -4.386e-7
-0.394, 9.939e-7, 5.528e-7, -4.411e-7
-0.395, 9.807e-7, 5.503e-7, -4.303e-7
-0.396, 9.890e-7, 5.478e-7, -4.412e-7
-0.397, 9.881e-7, 5.570e-7, -4.311e-7
-0.398, 9.870e-7, 5.458e-7, -4.412e-7
-0.399, 1.004e-6, 5.612e-7, -4.424e-7
-0.400, 9.845e-7, 5.516e-7, -4.329e-7
