# Supplementary material for: Data-Driven Electrochemistry Reveals the Impact of Hydrophobicity on Aptamer Cross-Reactivity
Source: ACS Meas Sci Au. 2026 May 20;6(3):752–64. doi: 10.1021/acsmeasuresciau.6c00040 (PMC13281204; doi:10.1021/acsmeasuresciau.6c00040)
Supplement: Supplementary file 1 [file tg6c00040_si_001.zip › data/interferent study/logP validation/Trials_1_2_3/SWV_lineolic acid_analyte_1000hz_2.txt]

Nov. 4, 2025   16:26:45
Square Wave Voltammetry
File: c:\users\minteerlab\desktop\hardpotato\110425\swv_lineolic acid_analyte_1000hz_2.bin
Data Source:  Experiment
Instrument Model:  CHI660E
Ref. Electrode: 
Header: SWV
Note: 

Init E (V) = -0.05
Final E (V) = -0.4
Incr E (V) = 0.001
Amplitude (V) = 0.025
Frequency (Hz) = 1000
Quiet Time (sec) = 2
Sensitivity (A/V) = 1e-5

Potential/V, Diff(i/A), For(i/A), Rev(i/A)

-0.051, 9.878e-7, 6.049e-7, -3.828e-7
-0.052, 9.344e-7, 5.137e-7, -4.207e-7
-0.053, 9.283e-7, 4.977e-7, -4.306e-7
-0.054, 9.244e-7, 4.869e-7, -4.376e-7
-0.055, 9.187e-7, 4.777e-7, -4.409e-7
-0.056, 9.194e-7, 4.777e-7, -4.417e-7
-0.057, 9.227e-7, 4.773e-7, -4.454e-7
-0.058, 9.215e-7, 4.747e-7, -4.468e-7
-0.059, 9.182e-7, 4.736e-7, -4.446e-7
-0.060, 9.205e-7, 4.707e-7, -4.498e-7
-0.061, 9.236e-7, 4.734e-7, -4.502e-7
-0.062, 9.153e-7, 4.666e-7, -4.487e-7
-0.063, 9.162e-7, 4.685e-7, -4.477e-7
-0.064, 9.217e-7, 4.737e-7, -4.480e-7
-0.065, 9.242e-7, 4.746e-7, -4.496e-7
-0.066, 9.227e-7, 4.760e-7, -4.467e-7
-0.067, 9.247e-7, 4.749e-7, -4.497e-7
-0.068, 9.254e-7, 4.730e-7, -4.524e-7
-0.069, 9.234e-7, 4.768e-7, -4.467e-7
-0.070, 9.250e-7, 4.765e-7, -4.485e-7
-0.071, 9.204e-7, 4.719e-7, -4.485e-7
-0.072, 9.229e-7, 4.749e-7, -4.480e-7
-0.073, 9.235e-7, 4.760e-7, -4.474e-7
-0.074, 9.185e-7, 4.691e-7, -4.493e-7
-0.075, 9.234e-7, 4.732e-7, -4.502e-7
-0.076, 9.261e-7, 4.747e-7, -4.513e-7
-0.077, 9.201e-7, 4.721e-7, -4.481e-7
-0.078, 9.212e-7, 4.722e-7, -4.490e-7
-0.079, 9.234e-7, 4.748e-7, -4.486e-7
-0.080, 9.211e-7, 4.730e-7, -4.481e-7
-0.081, 9.269e-7, 4.735e-7, -4.535e-7
-0.082, 9.222e-7, 4.750e-7, -4.472e-7
-0.083, 9.298e-7, 4.783e-7, -4.515e-7
-0.084, 9.260e-7, 4.764e-7, -4.496e-7
-0.085, 9.266e-7, 4.774e-7, -4.492e-7
-0.086, 9.243e-7, 4.754e-7, -4.489e-7
-0.087, 9.272e-7, 4.756e-7, -4.516e-7
-0.088, 9.314e-7, 4.820e-7, -4.494e-7
-0.089, 9.317e-7, 4.786e-7, -4.531e-7
-0.090, 9.321e-7, 4.789e-7, -4.531e-7
-0.091, 9.329e-7, 4.798e-7, -4.531e-7
-0.092, 9.264e-7, 4.759e-7, -4.505e-7
-0.093, 9.295e-7, 4.774e-7, -4.521e-7
-0.094, 9.363e-7, 4.819e-7, -4.544e-7
-0.095, 9.350e-7, 4.824e-7, -4.527e-7
-0.096, 9.369e-7, 4.798e-7, -4.571e-7
-0.097, 9.355e-7, 4.823e-7, -4.532e-7
-0.098, 9.296e-7, 4.799e-7, -4.497e-7
-0.099, 9.380e-7, 4.851e-7, -4.529e-7
-0.100, 9.368e-7, 4.832e-7, -4.535e-7
-0.101, 9.363e-7, 4.839e-7, -4.523e-7
-0.102, 9.361e-7, 4.833e-7, -4.528e-7
-0.103, 9.428e-7, 4.882e-7, -4.546e-7
-0.104, 9.382e-7, 4.842e-7, -4.540e-7
-0.105, 9.394e-7, 4.832e-7, -4.562e-7
-0.106, 9.469e-7, 4.866e-7, -4.603e-7
-0.107, 9.480e-7, 4.926e-7, -4.555e-7
-0.108, 9.475e-7, 4.877e-7, -4.599e-7
-0.109, 9.490e-7, 4.874e-7, -4.616e-7
-0.110, 9.478e-7, 4.883e-7, -4.594e-7
-0.111, 9.512e-7, 4.906e-7, -4.606e-7
-0.112, 9.465e-7, 4.870e-7, -4.595e-7
-0.113, 9.534e-7, 4.911e-7, -4.623e-7
-0.114, 9.517e-7, 4.881e-7, -4.635e-7
-0.115, 9.612e-7, 4.990e-7, -4.622e-7
-0.116, 9.596e-7, 4.975e-7, -4.621e-7
-0.117, 9.646e-7, 5.003e-7, -4.643e-7
-0.118, 9.594e-7, 4.980e-7, -4.614e-7
-0.119, 9.611e-7, 4.986e-7, -4.625e-7
-0.120, 9.624e-7, 4.978e-7, -4.646e-7
-0.121, 9.662e-7, 5.031e-7, -4.631e-7
-0.122, 9.666e-7, 4.988e-7, -4.678e-7
-0.123, 9.677e-7, 5.037e-7, -4.639e-7
-0.124, 9.732e-7, 5.024e-7, -4.708e-7
-0.125, 9.734e-7, 5.046e-7, -4.688e-7
-0.126, 9.761e-7, 5.064e-7, -4.697e-7
-0.127, 9.740e-7, 5.059e-7, -4.681e-7
-0.128, 9.832e-7, 5.099e-7, -4.733e-7
-0.129, 9.802e-7, 5.099e-7, -4.703e-7
-0.130, 9.899e-7, 5.158e-7, -4.740e-7
-0.131, 9.841e-7, 5.138e-7, -4.703e-7
-0.132, 9.882e-7, 5.154e-7, -4.728e-7
-0.133, 9.926e-7, 5.210e-7, -4.716e-7
-0.134, 9.995e-7, 5.221e-7, -4.774e-7
-0.135, 9.970e-7, 5.249e-7, -4.721e-7
-0.136, 9.977e-7, 5.239e-7, -4.737e-7
-0.137, 9.981e-7, 5.225e-7, -4.756e-7
-0.138, 1.010e-6, 5.300e-7, -4.798e-7
-0.139, 1.006e-6, 5.254e-7, -4.804e-7
-0.140, 1.019e-6, 5.367e-7, -4.828e-7
-0.141, 1.020e-6, 5.339e-7, -4.856e-7
-0.142, 1.014e-6, 5.321e-7, -4.819e-7
-0.143, 1.028e-6, 5.391e-7, -4.893e-7
-0.144, 1.029e-6, 5.388e-7, -4.898e-7
-0.145, 1.028e-6, 5.418e-7, -4.865e-7
-0.146, 1.034e-6, 5.427e-7, -4.909e-7
-0.147, 1.037e-6, 5.437e-7, -4.931e-7
-0.148, 1.041e-6, 5.450e-7, -4.957e-7
-0.149, 1.042e-6, 5.456e-7, -4.962e-7
-0.150, 1.052e-6, 5.546e-7, -4.979e-7
-0.151, 1.063e-6, 5.617e-7, -5.013e-7
-0.152, 1.064e-6, 5.618e-7, -5.022e-7
-0.153, 1.069e-6, 5.626e-7, -5.062e-7
-0.154, 1.078e-6, 5.726e-7, -5.051e-7
-0.155, 1.078e-6, 5.708e-7, -5.074e-7
-0.156, 1.083e-6, 5.733e-7, -5.101e-7
-0.157, 1.096e-6, 5.808e-7, -5.151e-7
-0.158, 1.096e-6, 5.810e-7, -5.152e-7
-0.159, 1.105e-6, 5.827e-7, -5.224e-7
-0.160, 1.111e-6, 5.933e-7, -5.173e-7
-0.161, 1.114e-6, 5.872e-7, -5.264e-7
-0.162, 1.129e-6, 5.990e-7, -5.298e-7
-0.163, 1.131e-6, 6.002e-7, -5.306e-7
-0.164, 1.135e-6, 6.032e-7, -5.316e-7
-0.165, 1.153e-6, 6.148e-7, -5.385e-7
-0.166, 1.154e-6, 6.165e-7, -5.373e-7
-0.167, 1.154e-6, 6.143e-7, -5.400e-7
-0.168, 1.174e-6, 6.292e-7, -5.451e-7
-0.169, 1.185e-6, 6.343e-7, -5.507e-7
-0.170, 1.190e-6, 6.392e-7, -5.509e-7
-0.171, 1.205e-6, 6.448e-7, -5.602e-7
-0.172, 1.207e-6, 6.466e-7, -5.603e-7
-0.173, 1.219e-6, 6.496e-7, -5.696e-7
-0.174, 1.228e-6, 6.600e-7, -5.680e-7
-0.175, 1.245e-6, 6.658e-7, -5.790e-7
-0.176, 1.249e-6, 6.697e-7, -5.795e-7
-0.177, 1.259e-6, 6.747e-7, -5.846e-7
-0.178, 1.277e-6, 6.829e-7, -5.946e-7
-0.179, 1.287e-6, 6.928e-7, -5.945e-7
-0.180, 1.292e-6, 6.955e-7, -5.969e-7
-0.181, 1.308e-6, 7.045e-7, -6.036e-7
-0.182, 1.313e-6, 7.063e-7, -6.067e-7
-0.183, 1.333e-6, 7.166e-7, -6.159e-7
-0.184, 1.348e-6, 7.270e-7, -6.214e-7
-0.185, 1.362e-6, 7.347e-7, -6.274e-7
-0.186, 1.382e-6, 7.479e-7, -6.342e-7
-0.187, 1.385e-6, 7.519e-7, -6.335e-7
-0.188, 1.401e-6, 7.577e-7, -6.429e-7
-0.189, 1.416e-6, 7.659e-7, -6.501e-7
-0.190, 1.430e-6, 7.730e-7, -6.572e-7
-0.191, 1.437e-6, 7.783e-7, -6.591e-7
-0.192, 1.451e-6, 7.864e-7, -6.650e-7
-0.193, 1.468e-6, 7.939e-7, -6.740e-7
-0.194, 1.494e-6, 8.078e-7, -6.862e-7
-0.195, 1.504e-6, 8.138e-7, -6.898e-7
-0.196, 1.514e-6, 8.200e-7, -6.940e-7
-0.197, 1.536e-6, 8.328e-7, -7.028e-7
-0.198, 1.544e-6, 8.403e-7, -7.041e-7
-0.199, 1.564e-6, 8.472e-7, -7.166e-7
-0.200, 1.584e-6, 8.612e-7, -7.223e-7
-0.201, 1.594e-6, 8.654e-7, -7.283e-7
-0.202, 1.612e-6, 8.781e-7, -7.334e-7
-0.203, 1.624e-6, 8.835e-7, -7.407e-7
-0.204, 1.641e-6, 8.951e-7, -7.458e-7
-0.205, 1.658e-6, 9.034e-7, -7.547e-7
-0.206, 1.669e-6, 9.081e-7, -7.611e-7
-0.207, 1.691e-6, 9.251e-7, -7.654e-7
-0.208, 1.707e-6, 9.290e-7, -7.776e-7
-0.209, 1.719e-6, 9.381e-7, -7.813e-7
-0.210, 1.732e-6, 9.417e-7, -7.899e-7
-0.211, 1.752e-6, 9.571e-7, -7.947e-7
-0.212, 1.761e-6, 9.586e-7, -8.028e-7
-0.213, 1.791e-6, 9.789e-7, -8.120e-7
-0.214, 1.807e-6, 9.906e-7, -8.165e-7
-0.215, 1.817e-6, 9.953e-7, -8.213e-7
-0.216, 1.830e-6, 1.001e-6, -8.285e-7
-0.217, 1.843e-6, 1.013e-6, -8.299e-7
-0.218, 1.862e-6, 1.022e-6, -8.395e-7
-0.219, 1.874e-6, 1.030e-6, -8.439e-7
-0.220, 1.897e-6, 1.043e-6, -8.544e-7
-0.221, 1.902e-6, 1.047e-6, -8.552e-7
-0.222, 1.910e-6, 1.049e-6, -8.606e-7
-0.223, 1.931e-6, 1.064e-6, -8.669e-7
-0.224, 1.936e-6, 1.066e-6, -8.694e-7
-0.225, 1.958e-6, 1.078e-6, -8.797e-7
-0.226, 1.965e-6, 1.082e-6, -8.834e-7
-0.227, 1.976e-6, 1.088e-6, -8.881e-7
-0.228, 1.986e-6, 1.099e-6, -8.875e-7
-0.229, 2.001e-6, 1.107e-6, -8.937e-7
-0.230, 2.005e-6, 1.112e-6, -8.935e-7
-0.231, 2.019e-6, 1.121e-6, -8.985e-7
-0.232, 2.026e-6, 1.126e-6, -8.993e-7
-0.233, 2.033e-6, 1.128e-6, -9.049e-7
-0.234, 2.035e-6, 1.130e-6, -9.048e-7
-0.235, 2.047e-6, 1.144e-6, -9.027e-7
-0.236, 2.040e-6, 1.140e-6, -9.000e-7
-0.237, 2.049e-6, 1.144e-6, -9.051e-7
-0.238, 2.057e-6, 1.150e-6, -9.070e-7
-0.239, 2.056e-6, 1.148e-6, -9.082e-7
-0.240, 2.054e-6, 1.147e-6, -9.062e-7
-0.241, 2.052e-6, 1.150e-6, -9.023e-7
-0.242, 2.058e-6, 1.156e-6, -9.020e-7
-0.243, 2.045e-6, 1.148e-6, -8.968e-7
-0.244, 2.051e-6, 1.150e-6, -9.010e-7
-0.245, 2.046e-6, 1.151e-6, -8.948e-7
-0.246, 2.036e-6, 1.145e-6, -8.906e-7
-0.247, 2.037e-6, 1.149e-6, -8.876e-7
-0.248, 2.030e-6, 1.148e-6, -8.819e-7
-0.249, 2.018e-6, 1.140e-6, -8.778e-7
-0.250, 2.014e-6, 1.139e-6, -8.748e-7
-0.251, 2.006e-6, 1.135e-6, -8.711e-7
-0.252, 1.987e-6, 1.125e-6, -8.620e-7
-0.253, 1.980e-6, 1.123e-6, -8.577e-7
-0.254, 1.973e-6, 1.115e-6, -8.583e-7
-0.255, 1.950e-6, 1.112e-6, -8.383e-7
-0.256, 1.947e-6, 1.099e-6, -8.486e-7
-0.257, 1.925e-6, 1.095e-6, -8.302e-7
-0.258, 1.910e-6, 1.085e-6, -8.245e-7
-0.259, 1.892e-6, 1.076e-6, -8.161e-7
-0.260, 1.869e-6, 1.064e-6, -8.047e-7
-0.261, 1.857e-6, 1.054e-6, -8.038e-7
-0.262, 1.840e-6, 1.046e-6, -7.937e-7
-0.263, 1.820e-6, 1.032e-6, -7.879e-7
-0.264, 1.792e-6, 1.015e-6, -7.773e-7
-0.265, 1.771e-6, 1.010e-6, -7.609e-7
-0.266, 1.756e-6, 9.968e-7, -7.597e-7
-0.267, 1.738e-6, 9.873e-7, -7.510e-7
-0.268, 1.722e-6, 9.813e-7, -7.411e-7
-0.269, 1.697e-6, 9.606e-7, -7.362e-7
-0.270, 1.683e-6, 9.554e-7, -7.272e-7
-0.271, 1.657e-6, 9.384e-7, -7.191e-7
-0.272, 1.640e-6, 9.289e-7, -7.112e-7
-0.273, 1.622e-6, 9.238e-7, -6.981e-7
-0.274, 1.601e-6, 9.055e-7, -6.958e-7
-0.275, 1.580e-6, 8.965e-7, -6.838e-7
-0.276, 1.561e-6, 8.791e-7, -6.816e-7
-0.277, 1.537e-6, 8.702e-7, -6.665e-7
-0.278, 1.519e-6, 8.590e-7, -6.595e-7
-0.279, 1.502e-6, 8.482e-7, -6.538e-7
-0.280, 1.480e-6, 8.348e-7, -6.448e-7
-0.281, 1.464e-6, 8.263e-7, -6.373e-7
-0.282, 1.440e-6, 8.129e-7, -6.267e-7
-0.283, 1.426e-6, 8.035e-7, -6.226e-7
-0.284, 1.417e-6, 7.978e-7, -6.187e-7
-0.285, 1.393e-6, 7.802e-7, -6.125e-7
-0.286, 1.386e-6, 7.825e-7, -6.030e-7
-0.287, 1.369e-6, 7.705e-7, -5.987e-7
-0.288, 1.347e-6, 7.630e-7, -5.836e-7
-0.289, 1.327e-6, 7.458e-7, -5.815e-7
-0.290, 1.307e-6, 7.344e-7, -5.728e-7
-0.291, 1.294e-6, 7.291e-7, -5.648e-7
-0.292, 1.291e-6, 7.263e-7, -5.649e-7
-0.293, 1.272e-6, 7.168e-7, -5.557e-7
-0.294, 1.259e-6, 7.050e-7, -5.543e-7
-0.295, 1.253e-6, 6.998e-7, -5.529e-7
-0.296, 1.240e-6, 6.975e-7, -5.423e-7
-0.297, 1.222e-6, 6.845e-7, -5.376e-7
-0.298, 1.222e-6, 6.832e-7, -5.391e-7
-0.299, 1.210e-6, 6.800e-7, -5.299e-7
-0.300, 1.194e-6, 6.731e-7, -5.205e-7
-0.301, 1.184e-6, 6.624e-7, -5.219e-7
-0.302, 1.171e-6, 6.565e-7, -5.142e-7
-0.303, 1.168e-6, 6.576e-7, -5.109e-7
-0.304, 1.161e-6, 6.501e-7, -5.109e-7
-0.305, 1.161e-6, 6.534e-7, -5.077e-7
-0.306, 1.149e-6, 6.434e-7, -5.053e-7
-0.307, 1.138e-6, 6.389e-7, -4.989e-7
-0.308, 1.131e-6, 6.332e-7, -4.982e-7
-0.309, 1.126e-6, 6.322e-7, -4.937e-7
-0.310, 1.115e-6, 6.215e-7, -4.933e-7
-0.311, 1.117e-6, 6.249e-7, -4.924e-7
-0.312, 1.107e-6, 6.220e-7, -4.845e-7
-0.313, 1.103e-6, 6.160e-7, -4.871e-7
-0.314, 1.099e-6, 6.169e-7, -4.824e-7
-0.315, 1.098e-6, 6.172e-7, -4.809e-7
-0.316, 1.077e-6, 6.023e-7, -4.744e-7
-0.317, 1.084e-6, 6.066e-7, -4.774e-7
-0.318, 1.080e-6, 6.076e-7, -4.727e-7
-0.319, 1.074e-6, 6.013e-7, -4.724e-7
-0.320, 1.071e-6, 6.012e-7, -4.702e-7
-0.321, 1.067e-6, 6.019e-7, -4.648e-7
-0.322, 1.051e-6, 5.859e-7, -4.653e-7
-0.323, 1.065e-6, 5.993e-7, -4.661e-7
-0.324, 1.054e-6, 5.871e-7, -4.672e-7
-0.325, 1.047e-6, 5.848e-7, -4.625e-7
-0.326, 1.054e-6, 5.924e-7, -4.618e-7
-0.327, 1.047e-6, 5.813e-7, -4.661e-7
-0.328, 1.049e-6, 5.866e-7, -4.623e-7
-0.329, 1.044e-6, 5.820e-7, -4.622e-7
-0.330, 1.048e-6, 5.847e-7, -4.629e-7
-0.331, 1.030e-6, 5.792e-7, -4.510e-7
-0.332, 1.031e-6, 5.761e-7, -4.551e-7
-0.333, 1.036e-6, 5.827e-7, -4.531e-7
-0.334, 1.023e-6, 5.728e-7, -4.501e-7
-0.335, 1.029e-6, 5.791e-7, -4.503e-7
-0.336, 1.029e-6, 5.742e-7, -4.548e-7
-0.337, 1.015e-6, 5.652e-7, -4.501e-7
-0.338, 1.026e-6, 5.726e-7, -4.534e-7
-0.339, 1.018e-6, 5.727e-7, -4.451e-7
-0.340, 1.021e-6, 5.678e-7, -4.534e-7
-0.341, 1.014e-6, 5.693e-7, -4.452e-7
-0.342, 1.012e-6, 5.678e-7, -4.439e-7
-0.343, 1.008e-6, 5.593e-7, -4.483e-7
-0.344, 1.011e-6, 5.623e-7, -4.483e-7
-0.345, 1.005e-6, 5.530e-7, -4.516e-7
-0.346, 1.014e-6, 5.677e-7, -4.465e-7
-0.347, 1.011e-6, 5.621e-7, -4.489e-7
-0.348, 1.009e-6, 5.660e-7, -4.429e-7
-0.349, 1.015e-6, 5.597e-7, -4.557e-7
-0.350, 1.005e-6, 5.659e-7, -4.395e-7
-0.351, 1.014e-6, 5.605e-7, -4.534e-7
-0.352, 1.019e-6, 5.731e-7, -4.456e-7
-0.353, 1.014e-6, 5.636e-7, -4.501e-7
-0.354, 1.001e-6, 5.587e-7, -4.419e-7
-0.355, 1.013e-6, 5.698e-7, -4.432e-7
-0.356, 1.010e-6, 5.618e-7, -4.486e-7
-0.357, 9.970e-7, 5.552e-7, -4.418e-7
-0.358, 9.953e-7, 5.485e-7, -4.468e-7
-0.359, 1.001e-6, 5.576e-7, -4.429e-7
-0.360, 9.994e-7, 5.505e-7, -4.489e-7
-0.361, 1.000e-6, 5.512e-7, -4.492e-7
-0.362, 1.001e-6, 5.526e-7, -4.480e-7
-0.363, 1.007e-6, 5.579e-7, -4.495e-7
-0.364, 1.010e-6, 5.595e-7, -4.502e-7
-0.365, 9.994e-7, 5.543e-7, -4.452e-7
-0.366, 1.007e-6, 5.542e-7, -4.531e-7
-0.367, 1.002e-6, 5.541e-7, -4.483e-7
-0.368, 1.009e-6, 5.602e-7, -4.484e-7
-0.369, 1.008e-6, 5.601e-7, -4.483e-7
-0.370, 1.002e-6, 5.542e-7, -4.475e-7
-0.371, 9.970e-7, 5.503e-7, -4.467e-7
-0.372, 1.004e-6, 5.574e-7, -4.469e-7
-0.373, 1.014e-6, 5.602e-7, -4.538e-7
-0.374, 1.005e-6, 5.557e-7, -4.492e-7
-0.375, 9.978e-7, 5.553e-7, -4.424e-7
-0.376, 1.005e-6, 5.577e-7, -4.473e-7
-0.377, 9.924e-7, 5.446e-7, -4.478e-7
-0.378, 9.993e-7, 5.521e-7, -4.472e-7
-0.379, 1.011e-6, 5.546e-7, -4.561e-7
-0.380, 9.979e-7, 5.565e-7, -4.413e-7
-0.381, 1.001e-6, 5.520e-7, -4.486e-7
-0.382, 1.011e-6, 5.559e-7, -4.551e-7
-0.383, 9.985e-7, 5.515e-7, -4.470e-7
-0.384, 1.005e-6, 5.596e-7, -4.456e-7
-0.385, 1.001e-6, 5.521e-7, -4.484e-7
-0.386, 1.007e-6, 5.561e-7, -4.509e-7
-0.387, 1.006e-6, 5.570e-7, -4.491e-7
-0.388, 1.010e-6, 5.624e-7, -4.471e-7
-0.389, 1.005e-6, 5.513e-7, -4.542e-7
-0.390, 1.002e-6, 5.557e-7, -4.467e-7
-0.391, 1.005e-6, 5.520e-7, -4.531e-7
-0.392, 1.007e-6, 5.540e-7, -4.527e-7
-0.393, 1.000e-6, 5.481e-7, -4.523e-7
-0.394, 1.008e-6, 5.620e-7, -4.456e-7
-0.395, 9.975e-7, 5.467e-7, -4.507e-7
-0.396, 1.007e-6, 5.580e-7, -4.494e-7
-0.397, 1.004e-6, 5.522e-7, -4.518e-7
-0.398, 1.009e-6, 5.515e-7, -4.575e-7
-0.399, 1.003e-6, 5.533e-7, -4.494e-7
-0.400, 1.008e-6, 5.592e-7, -4.491e-7
