# Supplementary material for: Data-Driven Electrochemistry Reveals the Impact of Hydrophobicity on Aptamer Cross-Reactivity
Source: ACS Meas Sci Au. 2026 May 20;6(3):752–64. doi: 10.1021/acsmeasuresciau.6c00040 (PMC13281204; doi:10.1021/acsmeasuresciau.6c00040)
Supplement: Supplementary file 1 [file tg6c00040_si_001.zip › data/interferent study/logP validation/Trials_1_2_3/SWV_lineolic acid_analyte_100hz_0.txt]

Nov. 4, 2025   11:32:30
Square Wave Voltammetry
File: c:\users\minteerlab\desktop\hardpotato\110425\swv_lineolic acid_analyte_100hz_0.bin
Data Source:  Experiment
Instrument Model:  CHI660E
Ref. Electrode: 
Header: SWV
Note: 

Init E (V) = -0.05
Final E (V) = -0.4
Incr E (V) = 0.001
Amplitude (V) = 0.025
Frequency (Hz) = 100
Quiet Time (sec) = 2
Sensitivity (A/V) = 1e-5

Potential/V, Diff(i/A), For(i/A), Rev(i/A)

-0.051, 6.982e-8, 3.534e-8, -3.448e-8
-0.052, 6.534e-8, 2.797e-8, -3.737e-8
-0.053, 6.680e-8, 2.832e-8, -3.848e-8
-0.054, 6.412e-8, 2.634e-8, -3.778e-8
-0.055, 6.638e-8, 2.663e-8, -3.976e-8
-0.056, 6.529e-8, 2.689e-8, -3.840e-8
-0.057, 6.403e-8, 2.536e-8, -3.867e-8
-0.058, 6.628e-8, 2.702e-8, -3.926e-8
-0.059, 6.427e-8, 2.576e-8, -3.851e-8
-0.060, 6.651e-8, 2.637e-8, -4.014e-8
-0.061, 6.508e-8, 2.659e-8, -3.850e-8
-0.062, 6.408e-8, 2.521e-8, -3.887e-8
-0.063, 6.653e-8, 2.719e-8, -3.934e-8
-0.064, 6.404e-8, 2.577e-8, -3.827e-8
-0.065, 6.586e-8, 2.600e-8, -3.987e-8
-0.066, 6.506e-8, 2.652e-8, -3.855e-8
-0.067, 6.436e-8, 2.526e-8, -3.911e-8
-0.068, 6.649e-8, 2.712e-8, -3.937e-8
-0.069, 6.405e-8, 2.579e-8, -3.826e-8
-0.070, 6.677e-8, 2.646e-8, -4.031e-8
-0.071, 6.554e-8, 2.707e-8, -3.847e-8
-0.072, 6.457e-8, 2.565e-8, -3.892e-8
-0.073, 6.647e-8, 2.708e-8, -3.939e-8
-0.074, 6.481e-8, 2.624e-8, -3.857e-8
-0.075, 6.652e-8, 2.688e-8, -3.964e-8
-0.076, 6.598e-8, 2.739e-8, -3.860e-8
-0.077, 6.476e-8, 2.595e-8, -3.881e-8
-0.078, 6.735e-8, 2.776e-8, -3.959e-8
-0.079, 6.506e-8, 2.682e-8, -3.824e-8
-0.080, 6.724e-8, 2.727e-8, -3.997e-8
-0.081, 6.625e-8, 2.766e-8, -3.859e-8
-0.082, 6.530e-8, 2.620e-8, -3.910e-8
-0.083, 6.808e-8, 2.821e-8, -3.987e-8
-0.084, 6.623e-8, 2.737e-8, -3.886e-8
-0.085, 6.825e-8, 2.790e-8, -4.035e-8
-0.086, 6.758e-8, 2.876e-8, -3.881e-8
-0.087, 6.628e-8, 2.731e-8, -3.897e-8
-0.088, 6.901e-8, 2.951e-8, -3.950e-8
-0.089, 6.704e-8, 2.820e-8, -3.884e-8
-0.090, 6.962e-8, 2.915e-8, -4.047e-8
-0.091, 6.863e-8, 2.969e-8, -3.894e-8
-0.092, 6.835e-8, 2.887e-8, -3.948e-8
-0.093, 7.049e-8, 3.054e-8, -3.995e-8
-0.094, 6.823e-8, 2.944e-8, -3.878e-8
-0.095, 7.105e-8, 3.029e-8, -4.076e-8
-0.096, 7.046e-8, 3.112e-8, -3.934e-8
-0.097, 6.997e-8, 3.018e-8, -3.979e-8
-0.098, 7.211e-8, 3.166e-8, -4.045e-8
-0.099, 7.011e-8, 3.064e-8, -3.947e-8
-0.100, 7.288e-8, 3.161e-8, -4.126e-8
-0.101, 7.216e-8, 3.234e-8, -3.982e-8
-0.102, 7.169e-8, 3.131e-8, -4.039e-8
-0.103, 7.461e-8, 3.365e-8, -4.096e-8
-0.104, 7.201e-8, 3.232e-8, -3.969e-8
-0.105, 7.465e-8, 3.332e-8, -4.133e-8
-0.106, 7.436e-8, 3.375e-8, -4.061e-8
-0.107, 7.366e-8, 3.271e-8, -4.095e-8
-0.108, 7.672e-8, 3.508e-8, -4.164e-8
-0.109, 7.516e-8, 3.415e-8, -4.101e-8
-0.110, 7.701e-8, 3.463e-8, -4.239e-8
-0.111, 7.647e-8, 3.547e-8, -4.100e-8
-0.112, 7.660e-8, 3.454e-8, -4.206e-8
-0.113, 7.907e-8, 3.610e-8, -4.297e-8
-0.114, 7.748e-8, 3.578e-8, -4.170e-8
-0.115, 8.046e-8, 3.639e-8, -4.407e-8
-0.116, 7.985e-8, 3.731e-8, -4.254e-8
-0.117, 7.913e-8, 3.604e-8, -4.309e-8
-0.118, 8.181e-8, 3.787e-8, -4.394e-8
-0.119, 7.993e-8, 3.695e-8, -4.298e-8
-0.120, 8.251e-8, 3.761e-8, -4.490e-8
-0.121, 8.248e-8, 3.860e-8, -4.389e-8
-0.122, 8.171e-8, 3.749e-8, -4.422e-8
-0.123, 8.571e-8, 3.998e-8, -4.573e-8
-0.124, 8.341e-8, 3.877e-8, -4.463e-8
-0.125, 8.611e-8, 3.965e-8, -4.646e-8
-0.126, 8.627e-8, 4.066e-8, -4.561e-8
-0.127, 8.571e-8, 3.968e-8, -4.603e-8
-0.128, 8.900e-8, 4.188e-8, -4.713e-8
-0.129, 8.677e-8, 4.066e-8, -4.610e-8
-0.130, 8.967e-8, 4.176e-8, -4.791e-8
-0.131, 8.974e-8, 4.258e-8, -4.716e-8
-0.132, 8.950e-8, 4.189e-8, -4.762e-8
-0.133, 9.244e-8, 4.388e-8, -4.856e-8
-0.134, 9.083e-8, 4.319e-8, -4.765e-8
-0.135, 9.375e-8, 4.414e-8, -4.961e-8
-0.136, 9.419e-8, 4.563e-8, -4.856e-8
-0.137, 9.407e-8, 4.489e-8, -4.918e-8
-0.138, 9.770e-8, 4.746e-8, -5.024e-8
-0.139, 9.600e-8, 4.651e-8, -4.949e-8
-0.140, 9.860e-8, 4.735e-8, -5.124e-8
-0.141, 9.938e-8, 4.936e-8, -5.002e-8
-0.142, 9.915e-8, 4.858e-8, -5.056e-8
-0.143, 1.035e-7, 5.156e-8, -5.190e-8
-0.144, 1.028e-7, 5.146e-8, -5.135e-8
-0.145, 1.061e-7, 5.258e-8, -5.355e-8
-0.146, 1.067e-7, 5.460e-8, -5.208e-8
-0.147, 1.072e-7, 5.409e-8, -5.313e-8
-0.148, 1.115e-7, 5.749e-8, -5.396e-8
-0.149, 1.112e-7, 5.765e-8, -5.352e-8
-0.150, 1.155e-7, 5.977e-8, -5.574e-8
-0.151, 1.169e-7, 6.182e-8, -5.504e-8
-0.152, 1.180e-7, 6.236e-8, -5.564e-8
-0.153, 1.226e-7, 6.582e-8, -5.681e-8
-0.154, 1.228e-7, 6.637e-8, -5.641e-8
-0.155, 1.271e-7, 6.867e-8, -5.840e-8
-0.156, 1.300e-7, 7.192e-8, -5.808e-8
-0.157, 1.316e-7, 7.262e-8, -5.902e-8
-0.158, 1.376e-7, 7.693e-8, -6.071e-8
-0.159, 1.387e-7, 7.846e-8, -6.024e-8
-0.160, 1.442e-7, 8.128e-8, -6.290e-8
-0.161, 1.474e-7, 8.476e-8, -6.267e-8
-0.162, 1.504e-7, 8.674e-8, -6.362e-8
-0.163, 1.571e-7, 9.161e-8, -6.550e-8
-0.164, 1.594e-7, 9.387e-8, -6.553e-8
-0.165, 1.659e-7, 9.766e-8, -6.829e-8
-0.166, 1.711e-7, 1.023e-7, -6.874e-8
-0.167, 1.748e-7, 1.049e-7, -6.991e-8
-0.168, 1.824e-7, 1.102e-7, -7.219e-8
-0.169, 1.865e-7, 1.139e-7, -7.266e-8
-0.170, 1.945e-7, 1.186e-7, -7.585e-8
-0.171, 2.005e-7, 1.242e-7, -7.633e-8
-0.172, 2.066e-7, 1.282e-7, -7.837e-8
-0.173, 2.163e-7, 1.350e-7, -8.127e-8
-0.174, 2.214e-7, 1.393e-7, -8.217e-8
-0.175, 2.317e-7, 1.456e-7, -8.607e-8
-0.176, 2.397e-7, 1.525e-7, -8.722e-8
-0.177, 2.470e-7, 1.571e-7, -8.988e-8
-0.178, 2.591e-7, 1.658e-7, -9.329e-8
-0.179, 2.663e-7, 1.716e-7, -9.467e-8
-0.180, 2.781e-7, 1.788e-7, -9.930e-8
-0.181, 2.883e-7, 1.871e-7, -1.012e-7
-0.182, 2.979e-7, 1.933e-7, -1.046e-7
-0.183, 3.121e-7, 2.031e-7, -1.090e-7
-0.184, 3.215e-7, 2.106e-7, -1.109e-7
-0.185, 3.362e-7, 2.196e-7, -1.166e-7
-0.186, 3.485e-7, 2.294e-7, -1.191e-7
-0.187, 3.603e-7, 2.372e-7, -1.231e-7
-0.188, 3.766e-7, 2.484e-7, -1.282e-7
-0.189, 3.888e-7, 2.575e-7, -1.313e-7
-0.190, 4.058e-7, 2.682e-7, -1.375e-7
-0.191, 4.208e-7, 2.792e-7, -1.417e-7
-0.192, 4.358e-7, 2.890e-7, -1.468e-7
-0.193, 4.538e-7, 3.012e-7, -1.525e-7
-0.194, 4.692e-7, 3.122e-7, -1.569e-7
-0.195, 4.887e-7, 3.241e-7, -1.646e-7
-0.196, 5.064e-7, 3.369e-7, -1.695e-7
-0.197, 5.235e-7, 3.479e-7, -1.756e-7
-0.198, 5.452e-7, 3.625e-7, -1.827e-7
-0.199, 5.624e-7, 3.743e-7, -1.882e-7
-0.200, 5.848e-7, 3.881e-7, -1.967e-7
-0.201, 6.044e-7, 4.017e-7, -2.027e-7
-0.202, 6.245e-7, 4.140e-7, -2.105e-7
-0.203, 6.481e-7, 4.293e-7, -2.188e-7
-0.204, 6.681e-7, 4.425e-7, -2.256e-7
-0.205, 6.917e-7, 4.567e-7, -2.350e-7
-0.206, 7.143e-7, 4.717e-7, -2.425e-7
-0.207, 7.362e-7, 4.848e-7, -2.514e-7
-0.208, 7.620e-7, 5.007e-7, -2.613e-7
-0.209, 7.832e-7, 5.144e-7, -2.688e-7
-0.210, 8.085e-7, 5.285e-7, -2.800e-7
-0.211, 8.319e-7, 5.437e-7, -2.882e-7
-0.212, 8.545e-7, 5.562e-7, -2.982e-7
-0.213, 8.813e-7, 5.722e-7, -3.091e-7
-0.214, 9.030e-7, 5.855e-7, -3.174e-7
-0.215, 9.289e-7, 5.992e-7, -3.297e-7
-0.216, 9.518e-7, 6.133e-7, -3.385e-7
-0.217, 9.742e-7, 6.249e-7, -3.492e-7
-0.218, 1.001e-6, 6.399e-7, -3.610e-7
-0.219, 1.021e-6, 6.512e-7, -3.700e-7
-0.220, 1.046e-6, 6.633e-7, -3.825e-7
-0.221, 1.068e-6, 6.753e-7, -3.924e-7
-0.222, 1.088e-6, 6.848e-7, -4.029e-7
-0.223, 1.112e-6, 6.968e-7, -4.148e-7
-0.224, 1.130e-6, 7.058e-7, -4.240e-7
-0.225, 1.151e-6, 7.149e-7, -4.361e-7
-0.226, 1.169e-6, 7.241e-7, -4.453e-7
-0.227, 1.185e-6, 7.298e-7, -4.554e-7
-0.228, 1.204e-6, 7.376e-7, -4.663e-7
-0.229, 1.217e-6, 7.429e-7, -4.745e-7
-0.230, 1.233e-6, 7.476e-7, -4.854e-7
-0.231, 1.245e-6, 7.523e-7, -4.931e-7
-0.232, 1.255e-6, 7.536e-7, -5.018e-7
-0.233, 1.268e-6, 7.569e-7, -5.110e-7
-0.234, 1.274e-6, 7.566e-7, -5.175e-7
-0.235, 1.283e-6, 7.564e-7, -5.264e-7
-0.236, 1.288e-6, 7.560e-7, -5.315e-7
-0.237, 1.290e-6, 7.521e-7, -5.378e-7
-0.238, 1.294e-6, 7.500e-7, -5.438e-7
-0.239, 1.292e-6, 7.443e-7, -5.474e-7
-0.240, 1.292e-6, 7.391e-7, -5.532e-7
-0.241, 1.288e-6, 7.329e-7, -5.555e-7
-0.242, 1.282e-6, 7.243e-7, -5.580e-7
-0.243, 1.278e-6, 7.175e-7, -5.606e-7
-0.244, 1.267e-6, 7.071e-7, -5.603e-7
-0.245, 1.259e-6, 6.967e-7, -5.619e-7
-0.246, 1.247e-6, 6.870e-7, -5.600e-7
-0.247, 1.232e-6, 6.738e-7, -5.586e-7
-0.248, 1.220e-6, 6.627e-7, -5.573e-7
-0.249, 1.202e-6, 6.485e-7, -5.535e-7
-0.250, 1.186e-6, 6.352e-7, -5.512e-7
-0.251, 1.167e-6, 6.222e-7, -5.453e-7
-0.252, 1.146e-6, 6.058e-7, -5.401e-7
-0.253, 1.128e-6, 5.925e-7, -5.356e-7
-0.254, 1.104e-6, 5.765e-7, -5.270e-7
-0.255, 1.083e-6, 5.611e-7, -5.216e-7
-0.256, 1.059e-6, 5.464e-7, -5.125e-7
-0.257, 1.033e-6, 5.287e-7, -5.039e-7
-0.258, 1.011e-6, 5.151e-7, -4.961e-7
-0.259, 9.828e-7, 4.982e-7, -4.846e-7
-0.260, 9.593e-7, 4.822e-7, -4.771e-7
-0.261, 9.337e-7, 4.676e-7, -4.661e-7
-0.262, 9.054e-7, 4.503e-7, -4.550e-7
-0.263, 8.817e-7, 4.366e-7, -4.450e-7
-0.264, 8.527e-7, 4.207e-7, -4.320e-7
-0.265, 8.278e-7, 4.055e-7, -4.224e-7
-0.266, 8.018e-7, 3.918e-7, -4.100e-7
-0.267, 7.735e-7, 3.756e-7, -3.979e-7
-0.268, 7.505e-7, 3.633e-7, -3.872e-7
-0.269, 7.230e-7, 3.490e-7, -3.740e-7
-0.270, 6.986e-7, 3.354e-7, -3.632e-7
-0.271, 6.735e-7, 3.230e-7, -3.505e-7
-0.272, 6.476e-7, 3.093e-7, -3.382e-7
-0.273, 6.263e-7, 2.983e-7, -3.280e-7
-0.274, 6.011e-7, 2.863e-7, -3.148e-7
-0.275, 5.796e-7, 2.746e-7, -3.051e-7
-0.276, 5.576e-7, 2.647e-7, -2.929e-7
-0.277, 5.335e-7, 2.520e-7, -2.815e-7
-0.278, 5.151e-7, 2.433e-7, -2.718e-7
-0.279, 4.924e-7, 2.327e-7, -2.597e-7
-0.280, 4.740e-7, 2.233e-7, -2.507e-7
-0.281, 4.547e-7, 2.151e-7, -2.396e-7
-0.282, 4.348e-7, 2.051e-7, -2.297e-7
-0.283, 4.195e-7, 1.984e-7, -2.211e-7
-0.284, 4.001e-7, 1.896e-7, -2.105e-7
-0.285, 3.853e-7, 1.819e-7, -2.034e-7
-0.286, 3.689e-7, 1.755e-7, -1.934e-7
-0.287, 3.524e-7, 1.669e-7, -1.855e-7
-0.288, 3.406e-7, 1.621e-7, -1.785e-7
-0.289, 3.240e-7, 1.547e-7, -1.693e-7
-0.290, 3.123e-7, 1.491e-7, -1.632e-7
-0.291, 2.998e-7, 1.443e-7, -1.556e-7
-0.292, 2.858e-7, 1.371e-7, -1.487e-7
-0.293, 2.767e-7, 1.336e-7, -1.431e-7
-0.294, 2.633e-7, 1.281e-7, -1.352e-7
-0.295, 2.547e-7, 1.235e-7, -1.312e-7
-0.296, 2.444e-7, 1.195e-7, -1.248e-7
-0.297, 2.330e-7, 1.137e-7, -1.193e-7
-0.298, 2.267e-7, 1.115e-7, -1.151e-7
-0.299, 2.164e-7, 1.072e-7, -1.091e-7
-0.300, 2.091e-7, 1.034e-7, -1.057e-7
-0.301, 2.009e-7, 1.005e-7, -1.004e-7
-0.302, 1.917e-7, 9.553e-8, -9.617e-8
-0.303, 1.880e-7, 9.479e-8, -9.317e-8
-0.304, 1.794e-7, 9.118e-8, -8.818e-8
-0.305, 1.742e-7, 8.801e-8, -8.622e-8
-0.306, 1.685e-7, 8.637e-8, -8.210e-8
-0.307, 1.609e-7, 8.214e-8, -7.875e-8
-0.308, 1.585e-7, 8.192e-8, -7.663e-8
-0.309, 1.512e-7, 7.867e-8, -7.258e-8
-0.310, 1.476e-7, 7.623e-8, -7.138e-8
-0.311, 1.430e-7, 7.515e-8, -6.789e-8
-0.312, 1.376e-7, 7.185e-8, -6.571e-8
-0.313, 1.363e-7, 7.165e-8, -6.460e-8
-0.314, 1.302e-7, 6.934e-8, -6.089e-8
-0.315, 1.280e-7, 6.755e-8, -6.049e-8
-0.316, 1.250e-7, 6.716e-8, -5.783e-8
-0.317, 1.199e-7, 6.401e-8, -5.593e-8
-0.318, 1.195e-7, 6.417e-8, -5.535e-8
-0.319, 1.149e-7, 6.238e-8, -5.251e-8
-0.320, 1.132e-7, 6.068e-8, -5.249e-8
-0.321, 1.109e-7, 6.044e-8, -5.042e-8
-0.322, 1.067e-7, 5.766e-8, -4.900e-8
-0.323, 1.076e-7, 5.857e-8, -4.905e-8
-0.324, 1.029e-7, 5.667e-8, -4.626e-8
-0.325, 1.021e-7, 5.550e-8, -4.662e-8
-0.326, 1.003e-7, 5.541e-8, -4.488e-8
-0.327, 9.687e-8, 5.327e-8, -4.360e-8
-0.328, 9.780e-8, 5.391e-8, -4.389e-8
-0.329, 9.401e-8, 5.224e-8, -4.177e-8
-0.330, 9.413e-8, 5.159e-8, -4.255e-8
-0.331, 9.298e-8, 5.192e-8, -4.106e-8
-0.332, 8.956e-8, 4.935e-8, -4.021e-8
-0.333, 9.069e-8, 5.039e-8, -4.030e-8
-0.334, 8.720e-8, 4.898e-8, -3.822e-8
-0.335, 8.749e-8, 4.818e-8, -3.931e-8
-0.336, 8.617e-8, 4.863e-8, -3.754e-8
-0.337, 8.333e-8, 4.636e-8, -3.697e-8
-0.338, 8.579e-8, 4.791e-8, -3.788e-8
-0.339, 8.219e-8, 4.614e-8, -3.605e-8
-0.340, 8.284e-8, 4.580e-8, -3.704e-8
-0.341, 8.172e-8, 4.630e-8, -3.542e-8
-0.342, 7.957e-8, 4.433e-8, -3.525e-8
-0.343, 8.107e-8, 4.518e-8, -3.590e-8
-0.344, 7.842e-8, 4.425e-8, -3.417e-8
-0.345, 7.919e-8, 4.372e-8, -3.547e-8
-0.346, 7.829e-8, 4.415e-8, -3.414e-8
-0.347, 7.575e-8, 4.219e-8, -3.356e-8
-0.348, 7.800e-8, 4.350e-8, -3.450e-8
-0.349, 7.554e-8, 4.272e-8, -3.281e-8
-0.350, 7.642e-8, 4.187e-8, -3.456e-8
-0.351, 7.589e-8, 4.269e-8, -3.320e-8
-0.352, 7.423e-8, 4.158e-8, -3.265e-8
-0.353, 7.611e-8, 4.225e-8, -3.386e-8
-0.354, 7.362e-8, 4.139e-8, -3.223e-8
-0.355, 7.429e-8, 4.097e-8, -3.333e-8
-0.356, 7.378e-8, 4.154e-8, -3.224e-8
-0.357, 7.193e-8, 3.973e-8, -3.220e-8
-0.358, 7.411e-8, 4.111e-8, -3.300e-8
-0.359, 7.163e-8, 4.045e-8, -3.119e-8
-0.360, 7.243e-8, 3.961e-8, -3.282e-8
-0.361, 7.271e-8, 4.087e-8, -3.184e-8
-0.362, 7.034e-8, 3.889e-8, -3.145e-8
-0.363, 7.295e-8, 4.049e-8, -3.247e-8
-0.364, 7.104e-8, 3.969e-8, -3.135e-8
-0.365, 7.139e-8, 3.896e-8, -3.243e-8
-0.366, 7.150e-8, 3.997e-8, -3.152e-8
-0.367, 6.928e-8, 3.794e-8, -3.135e-8
-0.368, 7.186e-8, 3.963e-8, -3.223e-8
-0.369, 6.961e-8, 3.895e-8, -3.066e-8
-0.370, 7.062e-8, 3.862e-8, -3.200e-8
-0.371, 7.082e-8, 3.932e-8, -3.149e-8
-0.372, 6.868e-8, 3.755e-8, -3.113e-8
-0.373, 7.160e-8, 3.938e-8, -3.221e-8
-0.374, 6.875e-8, 3.837e-8, -3.038e-8
-0.375, 7.015e-8, 3.808e-8, -3.206e-8
-0.376, 7.040e-8, 3.905e-8, -3.135e-8
-0.377, 6.793e-8, 3.711e-8, -3.082e-8
-0.378, 7.088e-8, 3.894e-8, -3.194e-8
-0.379, 6.869e-8, 3.821e-8, -3.048e-8
-0.380, 6.941e-8, 3.754e-8, -3.187e-8
-0.381, 7.018e-8, 3.877e-8, -3.140e-8
-0.382, 6.764e-8, 3.712e-8, -3.052e-8
-0.383, 7.033e-8, 3.832e-8, -3.201e-8
-0.384, 6.820e-8, 3.802e-8, -3.017e-8
-0.385, 6.925e-8, 3.741e-8, -3.184e-8
-0.386, 6.940e-8, 3.835e-8, -3.105e-8
-0.387, 6.792e-8, 3.700e-8, -3.092e-8
-0.388, 7.018e-8, 3.806e-8, -3.211e-8
-0.389, 6.819e-8, 3.783e-8, -3.036e-8
-0.390, 6.927e-8, 3.732e-8, -3.195e-8
-0.391, 6.963e-8, 3.818e-8, -3.144e-8
-0.392, 6.771e-8, 3.672e-8, -3.099e-8
-0.393, 7.010e-8, 3.816e-8, -3.194e-8
-0.394, 6.799e-8, 3.739e-8, -3.060e-8
-0.395, 6.903e-8, 3.700e-8, -3.203e-8
-0.396, 6.946e-8, 3.824e-8, -3.122e-8
-0.397, 6.718e-8, 3.637e-8, -3.081e-8
-0.398, 7.031e-8, 3.818e-8, -3.213e-8
-0.399, 6.807e-8, 3.741e-8, -3.066e-8
-0.400, 6.889e-8, 3.695e-8, -3.194e-8
