# Supplementary material for: Data-Driven Electrochemistry Reveals the Impact of Hydrophobicity on Aptamer Cross-Reactivity
Source: ACS Meas Sci Au. 2026 May 20;6(3):752–64. doi: 10.1021/acsmeasuresciau.6c00040 (PMC13281204; doi:10.1021/acsmeasuresciau.6c00040)
Supplement: Supplementary file 1 [file tg6c00040_si_001.zip › data/interferent study/logP validation/Trials_1_2_3/SWV_lineolic acid_analyte_100hz_1.txt]

Nov. 4, 2025   14:10:18
Square Wave Voltammetry
File: c:\users\minteerlab\desktop\hardpotato\110425\swv_lineolic acid_analyte_100hz_1.bin
Data Source:  Experiment
Instrument Model:  CHI660E
Ref. Electrode: 
Header: SWV
Note: 

Init E (V) = -0.05
Final E (V) = -0.4
Incr E (V) = 0.001
Amplitude (V) = 0.025
Frequency (Hz) = 100
Quiet Time (sec) = 2
Sensitivity (A/V) = 1e-5

Potential/V, Diff(i/A), For(i/A), Rev(i/A)

-0.051, 6.672e-8, 3.262e-8, -3.410e-8
-0.052, 6.090e-8, 2.682e-8, -3.407e-8
-0.053, 6.083e-8, 2.480e-8, -3.602e-8
-0.054, 6.158e-8, 2.581e-8, -3.577e-8
-0.055, 5.945e-8, 2.381e-8, -3.564e-8
-0.056, 6.211e-8, 2.490e-8, -3.721e-8
-0.057, 6.023e-8, 2.452e-8, -3.571e-8
-0.058, 6.114e-8, 2.404e-8, -3.711e-8
-0.059, 6.137e-8, 2.487e-8, -3.650e-8
-0.060, 5.941e-8, 2.311e-8, -3.630e-8
-0.061, 6.189e-8, 2.452e-8, -3.737e-8
-0.062, 5.986e-8, 2.417e-8, -3.569e-8
-0.063, 6.095e-8, 2.373e-8, -3.722e-8
-0.064, 6.191e-8, 2.505e-8, -3.686e-8
-0.065, 5.955e-8, 2.333e-8, -3.622e-8
-0.066, 6.230e-8, 2.478e-8, -3.751e-8
-0.067, 6.037e-8, 2.459e-8, -3.578e-8
-0.068, 6.065e-8, 2.369e-8, -3.696e-8
-0.069, 6.162e-8, 2.522e-8, -3.640e-8
-0.070, 5.993e-8, 2.353e-8, -3.640e-8
-0.071, 6.256e-8, 2.511e-8, -3.745e-8
-0.072, 6.070e-8, 2.496e-8, -3.574e-8
-0.073, 6.146e-8, 2.422e-8, -3.724e-8
-0.074, 6.268e-8, 2.593e-8, -3.675e-8
-0.075, 6.024e-8, 2.422e-8, -3.601e-8
-0.076, 6.310e-8, 2.567e-8, -3.743e-8
-0.077, 6.091e-8, 2.510e-8, -3.581e-8
-0.078, 6.219e-8, 2.489e-8, -3.729e-8
-0.079, 6.285e-8, 2.627e-8, -3.658e-8
-0.080, 6.079e-8, 2.454e-8, -3.625e-8
-0.081, 6.367e-8, 2.617e-8, -3.749e-8
-0.082, 6.181e-8, 2.583e-8, -3.598e-8
-0.083, 6.263e-8, 2.557e-8, -3.706e-8
-0.084, 6.313e-8, 2.638e-8, -3.675e-8
-0.085, 6.152e-8, 2.539e-8, -3.613e-8
-0.086, 6.438e-8, 2.675e-8, -3.763e-8
-0.087, 6.263e-8, 2.664e-8, -3.599e-8
-0.088, 6.352e-8, 2.630e-8, -3.722e-8
-0.089, 6.434e-8, 2.736e-8, -3.698e-8
-0.090, 6.263e-8, 2.635e-8, -3.628e-8
-0.091, 6.517e-8, 2.742e-8, -3.775e-8
-0.092, 6.406e-8, 2.769e-8, -3.637e-8
-0.093, 6.471e-8, 2.697e-8, -3.774e-8
-0.094, 6.560e-8, 2.836e-8, -3.724e-8
-0.095, 6.381e-8, 2.694e-8, -3.687e-8
-0.096, 6.684e-8, 2.871e-8, -3.813e-8
-0.097, 6.475e-8, 2.822e-8, -3.653e-8
-0.098, 6.571e-8, 2.779e-8, -3.793e-8
-0.099, 6.668e-8, 2.935e-8, -3.733e-8
-0.100, 6.491e-8, 2.783e-8, -3.708e-8
-0.101, 6.841e-8, 2.951e-8, -3.890e-8
-0.102, 6.688e-8, 2.959e-8, -3.729e-8
-0.103, 6.785e-8, 2.910e-8, -3.875e-8
-0.104, 6.847e-8, 3.039e-8, -3.808e-8
-0.105, 6.705e-8, 2.910e-8, -3.795e-8
-0.106, 6.956e-8, 3.050e-8, -3.906e-8
-0.107, 6.810e-8, 3.027e-8, -3.783e-8
-0.108, 6.912e-8, 2.998e-8, -3.915e-8
-0.109, 7.039e-8, 3.144e-8, -3.895e-8
-0.110, 6.828e-8, 2.959e-8, -3.868e-8
-0.111, 7.148e-8, 3.131e-8, -4.017e-8
-0.112, 6.994e-8, 3.129e-8, -3.865e-8
-0.113, 7.083e-8, 3.077e-8, -4.005e-8
-0.114, 7.209e-8, 3.225e-8, -3.984e-8
-0.115, 7.024e-8, 3.071e-8, -3.952e-8
-0.116, 7.275e-8, 3.198e-8, -4.077e-8
-0.117, 7.207e-8, 3.252e-8, -3.955e-8
-0.118, 7.278e-8, 3.184e-8, -4.094e-8
-0.119, 7.385e-8, 3.311e-8, -4.074e-8
-0.120, 7.203e-8, 3.164e-8, -4.039e-8
-0.121, 7.497e-8, 3.319e-8, -4.179e-8
-0.122, 7.407e-8, 3.357e-8, -4.050e-8
-0.123, 7.443e-8, 3.268e-8, -4.175e-8
-0.124, 7.576e-8, 3.415e-8, -4.161e-8
-0.125, 7.399e-8, 3.268e-8, -4.130e-8
-0.126, 7.732e-8, 3.443e-8, -4.289e-8
-0.127, 7.559e-8, 3.440e-8, -4.120e-8
-0.128, 7.644e-8, 3.406e-8, -4.238e-8
-0.129, 7.784e-8, 3.541e-8, -4.243e-8
-0.130, 7.658e-8, 3.428e-8, -4.230e-8
-0.131, 7.978e-8, 3.610e-8, -4.368e-8
-0.132, 7.819e-8, 3.597e-8, -4.221e-8
-0.133, 7.971e-8, 3.582e-8, -4.389e-8
-0.134, 8.076e-8, 3.737e-8, -4.338e-8
-0.135, 7.926e-8, 3.615e-8, -4.311e-8
-0.136, 8.252e-8, 3.795e-8, -4.456e-8
-0.137, 8.176e-8, 3.833e-8, -4.343e-8
-0.138, 8.284e-8, 3.803e-8, -4.481e-8
-0.139, 8.464e-8, 3.997e-8, -4.466e-8
-0.140, 8.294e-8, 3.878e-8, -4.416e-8
-0.141, 8.625e-8, 4.092e-8, -4.533e-8
-0.142, 8.561e-8, 4.145e-8, -4.416e-8
-0.143, 8.717e-8, 4.146e-8, -4.571e-8
-0.144, 8.951e-8, 4.385e-8, -4.567e-8
-0.145, 8.849e-8, 4.320e-8, -4.529e-8
-0.146, 9.214e-8, 4.521e-8, -4.693e-8
-0.147, 9.175e-8, 4.614e-8, -4.561e-8
-0.148, 9.370e-8, 4.655e-8, -4.715e-8
-0.149, 9.621e-8, 4.902e-8, -4.719e-8
-0.150, 9.556e-8, 4.810e-8, -4.746e-8
-0.151, 1.002e-7, 5.128e-8, -4.891e-8
-0.152, 9.970e-8, 5.230e-8, -4.740e-8
-0.153, 1.028e-7, 5.353e-8, -4.927e-8
-0.154, 1.055e-7, 5.620e-8, -4.933e-8
-0.155, 1.048e-7, 5.577e-8, -4.907e-8
-0.156, 1.107e-7, 5.920e-8, -5.150e-8
-0.157, 1.106e-7, 6.041e-8, -5.018e-8
-0.158, 1.144e-7, 6.229e-8, -5.211e-8
-0.159, 1.177e-7, 6.535e-8, -5.240e-8
-0.160, 1.185e-7, 6.580e-8, -5.267e-8
-0.161, 1.239e-7, 6.938e-8, -5.453e-8
-0.162, 1.259e-7, 7.172e-8, -5.420e-8
-0.163, 1.302e-7, 7.365e-8, -5.658e-8
-0.164, 1.339e-7, 7.729e-8, -5.656e-8
-0.165, 1.356e-7, 7.851e-8, -5.709e-8
-0.166, 1.425e-7, 8.307e-8, -5.941e-8
-0.167, 1.445e-7, 8.543e-8, -5.907e-8
-0.168, 1.500e-7, 8.792e-8, -6.209e-8
-0.169, 1.552e-7, 9.271e-8, -6.250e-8
-0.170, 1.580e-7, 9.451e-8, -6.348e-8
-0.171, 1.656e-7, 9.960e-8, -6.598e-8
-0.172, 1.687e-7, 1.028e-7, -6.594e-8
-0.173, 1.761e-7, 1.067e-7, -6.947e-8
-0.174, 1.818e-7, 1.115e-7, -7.030e-8
-0.175, 1.855e-7, 1.141e-7, -7.138e-8
-0.176, 1.950e-7, 1.201e-7, -7.491e-8
-0.177, 1.988e-7, 1.238e-7, -7.501e-8
-0.178, 2.068e-7, 1.284e-7, -7.839e-8
-0.179, 2.148e-7, 1.345e-7, -8.027e-8
-0.180, 2.200e-7, 1.379e-7, -8.211e-8
-0.181, 2.304e-7, 1.446e-7, -8.586e-8
-0.182, 2.362e-7, 1.497e-7, -8.650e-8
-0.183, 2.453e-7, 1.547e-7, -9.063e-8
-0.184, 2.544e-7, 1.615e-7, -9.286e-8
-0.185, 2.612e-7, 1.656e-7, -9.554e-8
-0.186, 2.729e-7, 1.730e-7, -9.991e-8
-0.187, 2.804e-7, 1.790e-7, -1.014e-7
-0.188, 2.912e-7, 1.852e-7, -1.060e-7
-0.189, 3.016e-7, 1.926e-7, -1.090e-7
-0.190, 3.099e-7, 1.976e-7, -1.123e-7
-0.191, 3.232e-7, 2.058e-7, -1.174e-7
-0.192, 3.324e-7, 2.130e-7, -1.194e-7
-0.193, 3.446e-7, 2.196e-7, -1.250e-7
-0.194, 3.570e-7, 2.282e-7, -1.287e-7
-0.195, 3.663e-7, 2.340e-7, -1.323e-7
-0.196, 3.813e-7, 2.428e-7, -1.385e-7
-0.197, 3.922e-7, 2.505e-7, -1.417e-7
-0.198, 4.055e-7, 2.577e-7, -1.477e-7
-0.199, 4.191e-7, 2.667e-7, -1.524e-7
-0.200, 4.304e-7, 2.734e-7, -1.571e-7
-0.201, 4.466e-7, 2.831e-7, -1.635e-7
-0.202, 4.586e-7, 2.910e-7, -1.676e-7
-0.203, 4.739e-7, 2.991e-7, -1.747e-7
-0.204, 4.882e-7, 3.083e-7, -1.799e-7
-0.205, 5.009e-7, 3.156e-7, -1.853e-7
-0.206, 5.184e-7, 3.254e-7, -1.931e-7
-0.207, 5.311e-7, 3.337e-7, -1.974e-7
-0.208, 5.472e-7, 3.417e-7, -2.055e-7
-0.209, 5.620e-7, 3.513e-7, -2.107e-7
-0.210, 5.757e-7, 3.583e-7, -2.174e-7
-0.211, 5.940e-7, 3.689e-7, -2.251e-7
-0.212, 6.070e-7, 3.764e-7, -2.306e-7
-0.213, 6.237e-7, 3.847e-7, -2.390e-7
-0.214, 6.392e-7, 3.939e-7, -2.454e-7
-0.215, 6.530e-7, 4.008e-7, -2.523e-7
-0.216, 6.705e-7, 4.101e-7, -2.604e-7
-0.217, 6.839e-7, 4.177e-7, -2.662e-7
-0.218, 6.997e-7, 4.250e-7, -2.747e-7
-0.219, 7.149e-7, 4.333e-7, -2.816e-7
-0.220, 7.272e-7, 4.390e-7, -2.882e-7
-0.221, 7.440e-7, 4.473e-7, -2.967e-7
-0.222, 7.558e-7, 4.534e-7, -3.024e-7
-0.223, 7.700e-7, 4.594e-7, -3.107e-7
-0.224, 7.836e-7, 4.665e-7, -3.171e-7
-0.225, 7.938e-7, 4.701e-7, -3.237e-7
-0.226, 8.087e-7, 4.770e-7, -3.317e-7
-0.227, 8.176e-7, 4.813e-7, -3.363e-7
-0.228, 8.292e-7, 4.851e-7, -3.441e-7
-0.229, 8.396e-7, 4.900e-7, -3.496e-7
-0.230, 8.461e-7, 4.914e-7, -3.546e-7
-0.231, 8.576e-7, 4.958e-7, -3.618e-7
-0.232, 8.624e-7, 4.974e-7, -3.650e-7
-0.233, 8.700e-7, 4.984e-7, -3.716e-7
-0.234, 8.761e-7, 5.007e-7, -3.754e-7
-0.235, 8.784e-7, 4.993e-7, -3.791e-7
-0.236, 8.848e-7, 5.007e-7, -3.841e-7
-0.237, 8.854e-7, 4.995e-7, -3.858e-7
-0.238, 8.871e-7, 4.971e-7, -3.900e-7
-0.239, 8.883e-7, 4.964e-7, -3.918e-7
-0.240, 8.853e-7, 4.918e-7, -3.934e-7
-0.241, 8.857e-7, 4.897e-7, -3.960e-7
-0.242, 8.808e-7, 4.856e-7, -3.951e-7
-0.243, 8.776e-7, 4.806e-7, -3.970e-7
-0.244, 8.723e-7, 4.764e-7, -3.959e-7
-0.245, 8.645e-7, 4.693e-7, -3.952e-7
-0.246, 8.593e-7, 4.643e-7, -3.949e-7
-0.247, 8.489e-7, 4.572e-7, -3.918e-7
-0.248, 8.399e-7, 4.494e-7, -3.905e-7
-0.249, 8.297e-7, 4.429e-7, -3.868e-7
-0.250, 8.168e-7, 4.331e-7, -3.837e-7
-0.251, 8.068e-7, 4.262e-7, -3.806e-7
-0.252, 7.918e-7, 4.168e-7, -3.750e-7
-0.253, 7.789e-7, 4.073e-7, -3.716e-7
-0.254, 7.650e-7, 3.994e-7, -3.656e-7
-0.255, 7.476e-7, 3.877e-7, -3.600e-7
-0.256, 7.343e-7, 3.793e-7, -3.550e-7
-0.257, 7.163e-7, 3.689e-7, -3.474e-7
-0.258, 7.002e-7, 3.585e-7, -3.417e-7
-0.259, 6.839e-7, 3.496e-7, -3.344e-7
-0.260, 6.650e-7, 3.376e-7, -3.274e-7
-0.261, 6.495e-7, 3.289e-7, -3.206e-7
-0.262, 6.300e-7, 3.184e-7, -3.116e-7
-0.263, 6.129e-7, 3.076e-7, -3.052e-7
-0.264, 5.956e-7, 2.990e-7, -2.966e-7
-0.265, 5.753e-7, 2.870e-7, -2.884e-7
-0.266, 5.605e-7, 2.787e-7, -2.818e-7
-0.267, 5.408e-7, 2.689e-7, -2.718e-7
-0.268, 5.242e-7, 2.590e-7, -2.652e-7
-0.269, 5.071e-7, 2.508e-7, -2.563e-7
-0.270, 4.877e-7, 2.401e-7, -2.476e-7
-0.271, 4.735e-7, 2.325e-7, -2.410e-7
-0.272, 4.551e-7, 2.239e-7, -2.311e-7
-0.273, 4.397e-7, 2.149e-7, -2.248e-7
-0.274, 4.244e-7, 2.078e-7, -2.166e-7
-0.275, 4.068e-7, 1.982e-7, -2.086e-7
-0.276, 3.942e-7, 1.924e-7, -2.019e-7
-0.277, 3.778e-7, 1.847e-7, -1.932e-7
-0.278, 3.642e-7, 1.768e-7, -1.873e-7
-0.279, 3.512e-7, 1.711e-7, -1.801e-7
-0.280, 3.355e-7, 1.628e-7, -1.728e-7
-0.281, 3.253e-7, 1.579e-7, -1.674e-7
-0.282, 3.109e-7, 1.515e-7, -1.594e-7
-0.283, 3.003e-7, 1.456e-7, -1.547e-7
-0.284, 2.888e-7, 1.408e-7, -1.480e-7
-0.285, 2.759e-7, 1.338e-7, -1.421e-7
-0.286, 2.673e-7, 1.302e-7, -1.371e-7
-0.287, 2.553e-7, 1.247e-7, -1.307e-7
-0.288, 2.464e-7, 1.199e-7, -1.266e-7
-0.289, 2.374e-7, 1.163e-7, -1.210e-7
-0.290, 2.268e-7, 1.107e-7, -1.162e-7
-0.291, 2.208e-7, 1.080e-7, -1.128e-7
-0.292, 2.105e-7, 1.038e-7, -1.067e-7
-0.293, 2.035e-7, 9.979e-8, -1.037e-7
-0.294, 1.962e-7, 9.697e-8, -9.922e-8
-0.295, 1.871e-7, 9.190e-8, -9.519e-8
-0.296, 1.837e-7, 9.102e-8, -9.269e-8
-0.297, 1.747e-7, 8.727e-8, -8.746e-8
-0.298, 1.704e-7, 8.417e-8, -8.622e-8
-0.299, 1.646e-7, 8.255e-8, -8.207e-8
-0.300, 1.570e-7, 7.837e-8, -7.864e-8
-0.301, 1.549e-7, 7.784e-8, -7.704e-8
-0.302, 1.477e-7, 7.487e-8, -7.281e-8
-0.303, 1.440e-7, 7.211e-8, -7.185e-8
-0.304, 1.403e-7, 7.162e-8, -6.868e-8
-0.305, 1.338e-7, 6.769e-8, -6.609e-8
-0.306, 1.321e-7, 6.707e-8, -6.506e-8
-0.307, 1.266e-7, 6.517e-8, -6.146e-8
-0.308, 1.235e-7, 6.299e-8, -6.047e-8
-0.309, 1.210e-7, 6.255e-8, -5.847e-8
-0.310, 1.158e-7, 5.942e-8, -5.635e-8
-0.311, 1.155e-7, 5.956e-8, -5.593e-8
-0.312, 1.111e-7, 5.828e-8, -5.282e-8
-0.313, 1.092e-7, 5.641e-8, -5.284e-8
-0.314, 1.069e-7, 5.608e-8, -5.079e-8
-0.315, 1.025e-7, 5.343e-8, -4.905e-8
-0.316, 1.029e-7, 5.377e-8, -4.915e-8
-0.317, 9.931e-8, 5.246e-8, -4.685e-8
-0.318, 9.751e-8, 5.067e-8, -4.684e-8
-0.319, 9.656e-8, 5.132e-8, -4.523e-8
-0.320, 9.298e-8, 4.890e-8, -4.408e-8
-0.321, 9.366e-8, 4.944e-8, -4.422e-8
-0.322, 9.064e-8, 4.859e-8, -4.204e-8
-0.323, 9.035e-8, 4.763e-8, -4.272e-8
-0.324, 8.903e-8, 4.794e-8, -4.109e-8
-0.325, 8.565e-8, 4.530e-8, -4.035e-8
-0.326, 8.725e-8, 4.638e-8, -4.087e-8
-0.327, 8.398e-8, 4.543e-8, -3.855e-8
-0.328, 8.393e-8, 4.425e-8, -3.968e-8
-0.329, 8.307e-8, 4.491e-8, -3.816e-8
-0.330, 8.047e-8, 4.298e-8, -3.749e-8
-0.331, 8.190e-8, 4.371e-8, -3.819e-8
-0.332, 7.875e-8, 4.283e-8, -3.592e-8
-0.333, 7.898e-8, 4.179e-8, -3.720e-8
-0.334, 7.864e-8, 4.259e-8, -3.604e-8
-0.335, 7.627e-8, 4.103e-8, -3.525e-8
-0.336, 7.835e-8, 4.192e-8, -3.643e-8
-0.337, 7.546e-8, 4.125e-8, -3.420e-8
-0.338, 7.581e-8, 4.029e-8, -3.552e-8
-0.339, 7.607e-8, 4.143e-8, -3.464e-8
-0.340, 7.310e-8, 3.907e-8, -3.403e-8
-0.341, 7.541e-8, 4.047e-8, -3.494e-8
-0.342, 7.263e-8, 3.946e-8, -3.317e-8
-0.343, 7.327e-8, 3.911e-8, -3.416e-8
-0.344, 7.292e-8, 3.992e-8, -3.300e-8
-0.345, 7.086e-8, 3.773e-8, -3.313e-8
-0.346, 7.287e-8, 3.935e-8, -3.351e-8
-0.347, 7.086e-8, 3.830e-8, -3.256e-8
-0.348, 7.121e-8, 3.787e-8, -3.334e-8
-0.349, 7.177e-8, 3.903e-8, -3.274e-8
-0.350, 6.954e-8, 3.738e-8, -3.215e-8
-0.351, 7.166e-8, 3.837e-8, -3.330e-8
-0.352, 6.894e-8, 3.733e-8, -3.160e-8
-0.353, 7.013e-8, 3.717e-8, -3.296e-8
-0.354, 6.993e-8, 3.796e-8, -3.197e-8
-0.355, 6.772e-8, 3.599e-8, -3.173e-8
-0.356, 7.007e-8, 3.744e-8, -3.263e-8
-0.357, 6.820e-8, 3.707e-8, -3.113e-8
-0.358, 6.878e-8, 3.639e-8, -3.239e-8
-0.359, 6.944e-8, 3.760e-8, -3.184e-8
-0.360, 6.712e-8, 3.565e-8, -3.147e-8
-0.361, 6.989e-8, 3.742e-8, -3.247e-8
-0.362, 6.777e-8, 3.682e-8, -3.095e-8
-0.363, 6.828e-8, 3.621e-8, -3.206e-8
-0.364, 6.857e-8, 3.682e-8, -3.175e-8
-0.365, 6.621e-8, 3.499e-8, -3.122e-8
-0.366, 6.873e-8, 3.665e-8, -3.207e-8
-0.367, 6.675e-8, 3.598e-8, -3.076e-8
-0.368, 6.776e-8, 3.557e-8, -3.219e-8
-0.369, 6.822e-8, 3.684e-8, -3.137e-8
-0.370, 6.596e-8, 3.506e-8, -3.090e-8
-0.371, 6.887e-8, 3.659e-8, -3.228e-8
-0.372, 6.676e-8, 3.607e-8, -3.069e-8
-0.373, 6.771e-8, 3.551e-8, -3.220e-8
-0.374, 6.766e-8, 3.651e-8, -3.116e-8
-0.375, 6.572e-8, 3.476e-8, -3.096e-8
-0.376, 6.831e-8, 3.622e-8, -3.208e-8
-0.377, 6.603e-8, 3.549e-8, -3.054e-8
-0.378, 6.753e-8, 3.533e-8, -3.219e-8
-0.379, 6.773e-8, 3.637e-8, -3.136e-8
-0.380, 6.536e-8, 3.452e-8, -3.084e-8
-0.381, 6.815e-8, 3.609e-8, -3.205e-8
-0.382, 6.566e-8, 3.537e-8, -3.028e-8
-0.383, 6.719e-8, 3.509e-8, -3.210e-8
-0.384, 6.727e-8, 3.620e-8, -3.107e-8
-0.385, 6.522e-8, 3.429e-8, -3.093e-8
-0.386, 6.827e-8, 3.611e-8, -3.215e-8
-0.387, 6.584e-8, 3.548e-8, -3.036e-8
-0.388, 6.688e-8, 3.513e-8, -3.175e-8
-0.389, 6.722e-8, 3.597e-8, -3.125e-8
-0.390, 6.539e-8, 3.437e-8, -3.102e-8
-0.391, 6.835e-8, 3.597e-8, -3.238e-8
-0.392, 6.600e-8, 3.535e-8, -3.065e-8
-0.393, 6.707e-8, 3.524e-8, -3.184e-8
-0.394, 6.732e-8, 3.603e-8, -3.129e-8
-0.395, 6.604e-8, 3.479e-8, -3.125e-8
-0.396, 6.847e-8, 3.605e-8, -3.242e-8
-0.397, 6.642e-8, 3.553e-8, -3.089e-8
-0.398, 6.772e-8, 3.516e-8, -3.257e-8
-0.399, 6.766e-8, 3.621e-8, -3.145e-8
-0.400, 6.555e-8, 3.453e-8, -3.102e-8
