# Supplementary material for: Data-Driven Electrochemistry Reveals the Impact of Hydrophobicity on Aptamer Cross-Reactivity
Source: ACS Meas Sci Au. 2026 May 20;6(3):752–64. doi: 10.1021/acsmeasuresciau.6c00040 (PMC13281204; doi:10.1021/acsmeasuresciau.6c00040)
Supplement: Supplementary file 1 [file tg6c00040_si_001.zip › data/interferent study/logP validation/Trials_1_2_3/SWV_lineolic acid_analyte_100hz_2.txt]

Nov. 4, 2025   16:25:47
Square Wave Voltammetry
File: c:\users\minteerlab\desktop\hardpotato\110425\swv_lineolic acid_analyte_100hz_2.bin
Data Source:  Experiment
Instrument Model:  CHI660E
Ref. Electrode: 
Header: SWV
Note: 

Init E (V) = -0.05
Final E (V) = -0.4
Incr E (V) = 0.001
Amplitude (V) = 0.025
Frequency (Hz) = 100
Quiet Time (sec) = 2
Sensitivity (A/V) = 1e-5

Potential/V, Diff(i/A), For(i/A), Rev(i/A)

-0.051, 6.687e-8, 3.272e-8, -3.414e-8
-0.052, 6.170e-8, 2.692e-8, -3.477e-8
-0.053, 6.178e-8, 2.488e-8, -3.690e-8
-0.054, 6.248e-8, 2.564e-8, -3.684e-8
-0.055, 6.018e-8, 2.371e-8, -3.647e-8
-0.056, 6.254e-8, 2.488e-8, -3.766e-8
-0.057, 6.066e-8, 2.436e-8, -3.630e-8
-0.058, 6.132e-8, 2.398e-8, -3.734e-8
-0.059, 6.208e-8, 2.511e-8, -3.697e-8
-0.060, 5.964e-8, 2.307e-8, -3.657e-8
-0.061, 6.218e-8, 2.449e-8, -3.769e-8
-0.062, 6.042e-8, 2.429e-8, -3.613e-8
-0.063, 6.125e-8, 2.372e-8, -3.753e-8
-0.064, 6.214e-8, 2.488e-8, -3.726e-8
-0.065, 5.985e-8, 2.341e-8, -3.645e-8
-0.066, 6.279e-8, 2.482e-8, -3.796e-8
-0.067, 6.069e-8, 2.460e-8, -3.609e-8
-0.068, 6.100e-8, 2.353e-8, -3.746e-8
-0.069, 6.185e-8, 2.514e-8, -3.671e-8
-0.070, 5.970e-8, 2.325e-8, -3.645e-8
-0.071, 6.240e-8, 2.458e-8, -3.783e-8
-0.072, 6.040e-8, 2.446e-8, -3.595e-8
-0.073, 6.152e-8, 2.398e-8, -3.754e-8
-0.074, 6.289e-8, 2.541e-8, -3.747e-8
-0.075, 6.000e-8, 2.359e-8, -3.641e-8
-0.076, 6.276e-8, 2.505e-8, -3.771e-8
-0.077, 6.124e-8, 2.509e-8, -3.615e-8
-0.078, 6.160e-8, 2.437e-8, -3.723e-8
-0.079, 6.284e-8, 2.591e-8, -3.693e-8
-0.080, 6.050e-8, 2.397e-8, -3.654e-8
-0.081, 6.268e-8, 2.529e-8, -3.739e-8
-0.082, 6.158e-8, 2.567e-8, -3.591e-8
-0.083, 6.257e-8, 2.522e-8, -3.735e-8
-0.084, 6.349e-8, 2.626e-8, -3.723e-8
-0.085, 6.122e-8, 2.464e-8, -3.659e-8
-0.086, 6.407e-8, 2.611e-8, -3.795e-8
-0.087, 6.207e-8, 2.588e-8, -3.619e-8
-0.088, 6.336e-8, 2.565e-8, -3.771e-8
-0.089, 6.436e-8, 2.700e-8, -3.736e-8
-0.090, 6.220e-8, 2.545e-8, -3.674e-8
-0.091, 6.487e-8, 2.691e-8, -3.795e-8
-0.092, 6.276e-8, 2.656e-8, -3.620e-8
-0.093, 6.392e-8, 2.610e-8, -3.782e-8
-0.094, 6.510e-8, 2.778e-8, -3.732e-8
-0.095, 6.330e-8, 2.618e-8, -3.712e-8
-0.096, 6.593e-8, 2.750e-8, -3.843e-8
-0.097, 6.382e-8, 2.736e-8, -3.647e-8
-0.098, 6.469e-8, 2.673e-8, -3.795e-8
-0.099, 6.652e-8, 2.877e-8, -3.775e-8
-0.100, 6.372e-8, 2.646e-8, -3.727e-8
-0.101, 6.695e-8, 2.843e-8, -3.852e-8
-0.102, 6.540e-8, 2.828e-8, -3.712e-8
-0.103, 6.633e-8, 2.760e-8, -3.872e-8
-0.104, 6.743e-8, 2.917e-8, -3.826e-8
-0.105, 6.589e-8, 2.786e-8, -3.803e-8
-0.106, 6.829e-8, 2.930e-8, -3.899e-8
-0.107, 6.661e-8, 2.879e-8, -3.782e-8
-0.108, 6.746e-8, 2.859e-8, -3.887e-8
-0.109, 6.860e-8, 3.006e-8, -3.854e-8
-0.110, 6.684e-8, 2.839e-8, -3.845e-8
-0.111, 6.984e-8, 2.995e-8, -3.990e-8
-0.112, 6.861e-8, 3.007e-8, -3.854e-8
-0.113, 6.908e-8, 2.928e-8, -3.981e-8
-0.114, 7.066e-8, 3.107e-8, -3.959e-8
-0.115, 6.885e-8, 2.946e-8, -3.938e-8
-0.116, 7.146e-8, 3.115e-8, -4.031e-8
-0.117, 6.996e-8, 3.092e-8, -3.904e-8
-0.118, 7.113e-8, 3.037e-8, -4.076e-8
-0.119, 7.200e-8, 3.189e-8, -4.011e-8
-0.120, 7.019e-8, 3.032e-8, -3.987e-8
-0.121, 7.319e-8, 3.188e-8, -4.131e-8
-0.122, 7.161e-8, 3.143e-8, -4.017e-8
-0.123, 7.304e-8, 3.137e-8, -4.167e-8
-0.124, 7.338e-8, 3.280e-8, -4.058e-8
-0.125, 7.209e-8, 3.129e-8, -4.080e-8
-0.126, 7.546e-8, 3.298e-8, -4.248e-8
-0.127, 7.355e-8, 3.291e-8, -4.063e-8
-0.128, 7.452e-8, 3.231e-8, -4.221e-8
-0.129, 7.564e-8, 3.394e-8, -4.171e-8
-0.130, 7.393e-8, 3.245e-8, -4.148e-8
-0.131, 7.736e-8, 3.446e-8, -4.290e-8
-0.132, 7.542e-8, 3.408e-8, -4.133e-8
-0.133, 7.658e-8, 3.391e-8, -4.267e-8
-0.134, 7.847e-8, 3.577e-8, -4.270e-8
-0.135, 7.675e-8, 3.451e-8, -4.224e-8
-0.136, 7.992e-8, 3.619e-8, -4.373e-8
-0.137, 7.857e-8, 3.635e-8, -4.222e-8
-0.138, 7.964e-8, 3.588e-8, -4.377e-8
-0.139, 8.098e-8, 3.766e-8, -4.332e-8
-0.140, 7.974e-8, 3.669e-8, -4.305e-8
-0.141, 8.294e-8, 3.856e-8, -4.439e-8
-0.142, 8.173e-8, 3.852e-8, -4.322e-8
-0.143, 8.362e-8, 3.885e-8, -4.477e-8
-0.144, 8.590e-8, 4.112e-8, -4.478e-8
-0.145, 8.432e-8, 3.979e-8, -4.454e-8
-0.146, 8.840e-8, 4.234e-8, -4.606e-8
-0.147, 8.738e-8, 4.259e-8, -4.478e-8
-0.148, 8.894e-8, 4.285e-8, -4.609e-8
-0.149, 9.086e-8, 4.500e-8, -4.587e-8
-0.150, 9.080e-8, 4.468e-8, -4.612e-8
-0.151, 9.502e-8, 4.722e-8, -4.780e-8
-0.152, 9.401e-8, 4.777e-8, -4.624e-8
-0.153, 9.637e-8, 4.826e-8, -4.811e-8
-0.154, 9.889e-8, 5.089e-8, -4.800e-8
-0.155, 9.828e-8, 5.045e-8, -4.784e-8
-0.156, 1.030e-7, 5.327e-8, -4.971e-8
-0.157, 1.029e-7, 5.428e-8, -4.866e-8
-0.158, 1.063e-7, 5.560e-8, -5.072e-8
-0.159, 1.089e-7, 5.797e-8, -5.093e-8
-0.160, 1.089e-7, 5.805e-8, -5.090e-8
-0.161, 1.141e-7, 6.126e-8, -5.286e-8
-0.162, 1.148e-7, 6.299e-8, -5.185e-8
-0.163, 1.181e-7, 6.403e-8, -5.406e-8
-0.164, 1.215e-7, 6.728e-8, -5.423e-8
-0.165, 1.223e-7, 6.777e-8, -5.454e-8
-0.166, 1.282e-7, 7.134e-8, -5.686e-8
-0.167, 1.297e-7, 7.351e-8, -5.617e-8
-0.168, 1.340e-7, 7.508e-8, -5.894e-8
-0.169, 1.380e-7, 7.891e-8, -5.907e-8
-0.170, 1.398e-7, 7.975e-8, -6.001e-8
-0.171, 1.466e-7, 8.417e-8, -6.246e-8
-0.172, 1.482e-7, 8.636e-8, -6.188e-8
-0.173, 1.539e-7, 8.899e-8, -6.492e-8
-0.174, 1.585e-7, 9.305e-8, -6.546e-8
-0.175, 1.609e-7, 9.452e-8, -6.637e-8
-0.176, 1.687e-7, 9.921e-8, -6.954e-8
-0.177, 1.714e-7, 1.022e-7, -6.919e-8
-0.178, 1.776e-7, 1.049e-7, -7.270e-8
-0.179, 1.835e-7, 1.097e-7, -7.378e-8
-0.180, 1.868e-7, 1.119e-7, -7.494e-8
-0.181, 1.955e-7, 1.173e-7, -7.822e-8
-0.182, 1.993e-7, 1.208e-7, -7.845e-8
-0.183, 2.058e-7, 1.239e-7, -8.188e-8
-0.184, 2.132e-7, 1.294e-7, -8.380e-8
-0.185, 2.181e-7, 1.322e-7, -8.588e-8
-0.186, 2.277e-7, 1.380e-7, -8.966e-8
-0.187, 2.326e-7, 1.421e-7, -9.049e-8
-0.188, 2.408e-7, 1.463e-7, -9.455e-8
-0.189, 2.488e-7, 1.520e-7, -9.679e-8
-0.190, 2.543e-7, 1.552e-7, -9.908e-8
-0.191, 2.649e-7, 1.618e-7, -1.031e-7
-0.192, 2.712e-7, 1.667e-7, -1.045e-7
-0.193, 2.799e-7, 1.707e-7, -1.092e-7
-0.194, 2.892e-7, 1.776e-7, -1.116e-7
-0.195, 2.958e-7, 1.815e-7, -1.143e-7
-0.196, 3.078e-7, 1.884e-7, -1.194e-7
-0.197, 3.150e-7, 1.936e-7, -1.213e-7
-0.198, 3.252e-7, 1.986e-7, -1.266e-7
-0.199, 3.353e-7, 2.056e-7, -1.296e-7
-0.200, 3.430e-7, 2.098e-7, -1.332e-7
-0.201, 3.561e-7, 2.176e-7, -1.386e-7
-0.202, 3.638e-7, 2.227e-7, -1.411e-7
-0.203, 3.750e-7, 2.283e-7, -1.467e-7
-0.204, 3.861e-7, 2.358e-7, -1.503e-7
-0.205, 3.944e-7, 2.402e-7, -1.542e-7
-0.206, 4.080e-7, 2.478e-7, -1.602e-7
-0.207, 4.167e-7, 2.533e-7, -1.634e-7
-0.208, 4.288e-7, 2.595e-7, -1.693e-7
-0.209, 4.410e-7, 2.671e-7, -1.739e-7
-0.210, 4.497e-7, 2.716e-7, -1.781e-7
-0.211, 4.647e-7, 2.799e-7, -1.848e-7
-0.212, 4.737e-7, 2.858e-7, -1.879e-7
-0.213, 4.864e-7, 2.916e-7, -1.948e-7
-0.214, 4.985e-7, 2.990e-7, -1.994e-7
-0.215, 5.073e-7, 3.033e-7, -2.039e-7
-0.216, 5.218e-7, 3.110e-7, -2.107e-7
-0.217, 5.313e-7, 3.168e-7, -2.145e-7
-0.218, 5.434e-7, 3.221e-7, -2.213e-7
-0.219, 5.555e-7, 3.294e-7, -2.262e-7
-0.220, 5.641e-7, 3.330e-7, -2.310e-7
-0.221, 5.784e-7, 3.406e-7, -2.378e-7
-0.222, 5.869e-7, 3.457e-7, -2.412e-7
-0.223, 5.980e-7, 3.496e-7, -2.483e-7
-0.224, 6.089e-7, 3.562e-7, -2.528e-7
-0.225, 6.167e-7, 3.591e-7, -2.576e-7
-0.226, 6.293e-7, 3.654e-7, -2.640e-7
-0.227, 6.364e-7, 3.692e-7, -2.672e-7
-0.228, 6.454e-7, 3.721e-7, -2.732e-7
-0.229, 6.550e-7, 3.771e-7, -2.779e-7
-0.230, 6.600e-7, 3.785e-7, -2.815e-7
-0.231, 6.700e-7, 3.828e-7, -2.871e-7
-0.232, 6.746e-7, 3.850e-7, -2.897e-7
-0.233, 6.811e-7, 3.865e-7, -2.946e-7
-0.234, 6.871e-7, 3.893e-7, -2.978e-7
-0.235, 6.895e-7, 3.886e-7, -3.009e-7
-0.236, 6.963e-7, 3.911e-7, -3.052e-7
-0.237, 6.968e-7, 3.908e-7, -3.060e-7
-0.238, 7.003e-7, 3.902e-7, -3.101e-7
-0.239, 7.017e-7, 3.907e-7, -3.111e-7
-0.240, 7.007e-7, 3.880e-7, -3.127e-7
-0.241, 7.030e-7, 3.877e-7, -3.153e-7
-0.242, 7.001e-7, 3.853e-7, -3.148e-7
-0.243, 6.989e-7, 3.822e-7, -3.167e-7
-0.244, 6.965e-7, 3.805e-7, -3.160e-7
-0.245, 6.908e-7, 3.754e-7, -3.154e-7
-0.246, 6.890e-7, 3.732e-7, -3.158e-7
-0.247, 6.809e-7, 3.679e-7, -3.129e-7
-0.248, 6.763e-7, 3.629e-7, -3.134e-7
-0.249, 6.694e-7, 3.589e-7, -3.105e-7
-0.250, 6.605e-7, 3.520e-7, -3.085e-7
-0.251, 6.539e-7, 3.475e-7, -3.064e-7
-0.252, 6.430e-7, 3.409e-7, -3.022e-7
-0.253, 6.346e-7, 3.344e-7, -3.002e-7
-0.254, 6.240e-7, 3.284e-7, -2.956e-7
-0.255, 6.112e-7, 3.197e-7, -2.914e-7
-0.256, 6.030e-7, 3.146e-7, -2.884e-7
-0.257, 5.888e-7, 3.066e-7, -2.822e-7
-0.258, 5.773e-7, 2.984e-7, -2.789e-7
-0.259, 5.654e-7, 2.924e-7, -2.730e-7
-0.260, 5.501e-7, 2.830e-7, -2.671e-7
-0.261, 5.399e-7, 2.769e-7, -2.629e-7
-0.262, 5.242e-7, 2.687e-7, -2.554e-7
-0.263, 5.113e-7, 2.602e-7, -2.511e-7
-0.264, 4.981e-7, 2.539e-7, -2.442e-7
-0.265, 4.822e-7, 2.445e-7, -2.377e-7
-0.266, 4.717e-7, 2.387e-7, -2.329e-7
-0.267, 4.553e-7, 2.302e-7, -2.251e-7
-0.268, 4.427e-7, 2.225e-7, -2.202e-7
-0.269, 4.293e-7, 2.162e-7, -2.131e-7
-0.270, 4.142e-7, 2.073e-7, -2.068e-7
-0.271, 4.035e-7, 2.019e-7, -2.016e-7
-0.272, 3.881e-7, 1.945e-7, -1.937e-7
-0.273, 3.761e-7, 1.871e-7, -1.890e-7
-0.274, 3.647e-7, 1.821e-7, -1.825e-7
-0.275, 3.497e-7, 1.736e-7, -1.761e-7
-0.276, 3.406e-7, 1.690e-7, -1.715e-7
-0.277, 3.273e-7, 1.629e-7, -1.643e-7
-0.278, 3.162e-7, 1.564e-7, -1.597e-7
-0.279, 3.055e-7, 1.517e-7, -1.538e-7
-0.280, 2.928e-7, 1.448e-7, -1.480e-7
-0.281, 2.849e-7, 1.411e-7, -1.438e-7
-0.282, 2.724e-7, 1.351e-7, -1.374e-7
-0.283, 2.636e-7, 1.300e-7, -1.336e-7
-0.284, 2.550e-7, 1.264e-7, -1.286e-7
-0.285, 2.439e-7, 1.204e-7, -1.235e-7
-0.286, 2.383e-7, 1.180e-7, -1.203e-7
-0.287, 2.270e-7, 1.130e-7, -1.141e-7
-0.288, 2.199e-7, 1.086e-7, -1.113e-7
-0.289, 2.124e-7, 1.061e-7, -1.064e-7
-0.290, 2.033e-7, 1.007e-7, -1.026e-7
-0.291, 1.989e-7, 9.886e-8, -1.000e-7
-0.292, 1.902e-7, 9.550e-8, -9.469e-8
-0.293, 1.850e-7, 9.161e-8, -9.341e-8
-0.294, 1.792e-7, 9.000e-8, -8.918e-8
-0.295, 1.709e-7, 8.524e-8, -8.565e-8
-0.296, 1.677e-7, 8.412e-8, -8.356e-8
-0.297, 1.604e-7, 8.076e-8, -7.967e-8
-0.298, 1.565e-7, 7.822e-8, -7.828e-8
-0.299, 1.520e-7, 7.701e-8, -7.498e-8
-0.300, 1.454e-7, 7.327e-8, -7.218e-8
-0.301, 1.434e-7, 7.233e-8, -7.106e-8
-0.302, 1.372e-7, 7.007e-8, -6.715e-8
-0.303, 1.347e-7, 6.787e-8, -6.681e-8
-0.304, 1.311e-7, 6.733e-8, -6.379e-8
-0.305, 1.261e-7, 6.415e-8, -6.199e-8
-0.306, 1.254e-7, 6.413e-8, -6.125e-8
-0.307, 1.195e-7, 6.188e-8, -5.766e-8
-0.308, 1.181e-7, 5.993e-8, -5.818e-8
-0.309, 1.150e-7, 5.963e-8, -5.538e-8
-0.310, 1.109e-7, 5.700e-8, -5.391e-8
-0.311, 1.113e-7, 5.732e-8, -5.394e-8
-0.312, 1.063e-7, 5.545e-8, -5.085e-8
-0.313, 1.051e-7, 5.391e-8, -5.115e-8
-0.314, 1.032e-7, 5.406e-8, -4.910e-8
-0.315, 9.931e-8, 5.149e-8, -4.782e-8
-0.316, 1.005e-7, 5.215e-8, -4.837e-8
-0.317, 9.624e-8, 5.079e-8, -4.545e-8
-0.318, 9.545e-8, 4.931e-8, -4.614e-8
-0.319, 9.488e-8, 5.032e-8, -4.456e-8
-0.320, 9.115e-8, 4.767e-8, -4.348e-8
-0.321, 9.266e-8, 4.862e-8, -4.403e-8
-0.322, 8.917e-8, 4.739e-8, -4.178e-8
-0.323, 8.855e-8, 4.586e-8, -4.269e-8
-0.324, 8.793e-8, 4.657e-8, -4.135e-8
-0.325, 8.498e-8, 4.455e-8, -4.044e-8
-0.326, 8.617e-8, 4.533e-8, -4.084e-8
-0.327, 8.344e-8, 4.437e-8, -3.907e-8
-0.328, 8.307e-8, 4.341e-8, -3.966e-8
-0.329, 8.345e-8, 4.458e-8, -3.886e-8
-0.330, 7.998e-8, 4.222e-8, -3.776e-8
-0.331, 8.228e-8, 4.364e-8, -3.864e-8
-0.332, 7.959e-8, 4.276e-8, -3.683e-8
-0.333, 7.963e-8, 4.183e-8, -3.781e-8
-0.334, 7.939e-8, 4.264e-8, -3.674e-8
-0.335, 7.667e-8, 4.039e-8, -3.628e-8
-0.336, 7.885e-8, 4.183e-8, -3.702e-8
-0.337, 7.563e-8, 4.057e-8, -3.507e-8
-0.338, 7.708e-8, 4.049e-8, -3.660e-8
-0.339, 7.644e-8, 4.120e-8, -3.525e-8
-0.340, 7.395e-8, 3.881e-8, -3.514e-8
-0.341, 7.599e-8, 4.031e-8, -3.568e-8
-0.342, 7.371e-8, 3.984e-8, -3.388e-8
-0.343, 7.463e-8, 3.904e-8, -3.559e-8
-0.344, 7.410e-8, 3.974e-8, -3.436e-8
-0.345, 7.221e-8, 3.821e-8, -3.399e-8
-0.346, 7.463e-8, 3.973e-8, -3.490e-8
-0.347, 7.217e-8, 3.895e-8, -3.322e-8
-0.348, 7.275e-8, 3.810e-8, -3.465e-8
-0.349, 7.296e-8, 3.935e-8, -3.361e-8
-0.350, 7.101e-8, 3.763e-8, -3.338e-8
-0.351, 7.335e-8, 3.894e-8, -3.441e-8
-0.352, 7.081e-8, 3.793e-8, -3.288e-8
-0.353, 7.171e-8, 3.760e-8, -3.411e-8
-0.354, 7.173e-8, 3.850e-8, -3.324e-8
-0.355, 6.968e-8, 3.649e-8, -3.320e-8
-0.356, 7.206e-8, 3.802e-8, -3.403e-8
-0.357, 6.933e-8, 3.734e-8, -3.199e-8
-0.358, 7.096e-8, 3.709e-8, -3.387e-8
-0.359, 7.095e-8, 3.802e-8, -3.292e-8
-0.360, 6.898e-8, 3.634e-8, -3.264e-8
-0.361, 7.205e-8, 3.806e-8, -3.399e-8
-0.362, 6.923e-8, 3.720e-8, -3.203e-8
-0.363, 7.049e-8, 3.685e-8, -3.364e-8
-0.364, 7.051e-8, 3.759e-8, -3.292e-8
-0.365, 6.836e-8, 3.599e-8, -3.237e-8
-0.366, 7.096e-8, 3.743e-8, -3.352e-8
-0.367, 6.835e-8, 3.662e-8, -3.174e-8
-0.368, 6.950e-8, 3.629e-8, -3.321e-8
-0.369, 6.983e-8, 3.728e-8, -3.256e-8
-0.370, 6.796e-8, 3.568e-8, -3.228e-8
-0.371, 7.061e-8, 3.721e-8, -3.340e-8
-0.372, 6.810e-8, 3.653e-8, -3.157e-8
-0.373, 6.979e-8, 3.620e-8, -3.359e-8
-0.374, 6.965e-8, 3.736e-8, -3.229e-8
-0.375, 6.825e-8, 3.578e-8, -3.247e-8
-0.376, 7.070e-8, 3.727e-8, -3.343e-8
-0.377, 6.835e-8, 3.640e-8, -3.196e-8
-0.378, 6.980e-8, 3.623e-8, -3.357e-8
-0.379, 6.997e-8, 3.730e-8, -3.267e-8
-0.380, 6.762e-8, 3.540e-8, -3.221e-8
-0.381, 7.047e-8, 3.704e-8, -3.343e-8
-0.382, 6.806e-8, 3.657e-8, -3.149e-8
-0.383, 6.987e-8, 3.638e-8, -3.349e-8
-0.384, 6.941e-8, 3.713e-8, -3.228e-8
-0.385, 6.768e-8, 3.537e-8, -3.231e-8
-0.386, 7.037e-8, 3.694e-8, -3.343e-8
-0.387, 6.836e-8, 3.653e-8, -3.184e-8
-0.388, 6.931e-8, 3.595e-8, -3.336e-8
-0.389, 6.926e-8, 3.682e-8, -3.244e-8
-0.390, 6.758e-8, 3.540e-8, -3.217e-8
-0.391, 7.038e-8, 3.677e-8, -3.361e-8
-0.392, 6.822e-8, 3.637e-8, -3.185e-8
-0.393, 6.974e-8, 3.601e-8, -3.373e-8
-0.394, 6.980e-8, 3.722e-8, -3.259e-8
-0.395, 6.811e-8, 3.560e-8, -3.251e-8
-0.396, 7.090e-8, 3.733e-8, -3.356e-8
-0.397, 6.832e-8, 3.631e-8, -3.201e-8
-0.398, 6.974e-8, 3.603e-8, -3.371e-8
-0.399, 7.006e-8, 3.754e-8, -3.252e-8
-0.400, 6.808e-8, 3.552e-8, -3.256e-8
