# Supplementary material for: Data-Driven Electrochemistry Reveals the Impact of Hydrophobicity on Aptamer Cross-Reactivity
Source: ACS Meas Sci Au. 2026 May 20;6(3):752–64. doi: 10.1021/acsmeasuresciau.6c00040 (PMC13281204; doi:10.1021/acsmeasuresciau.6c00040)
Supplement: Supplementary file 1 [file tg6c00040_si_001.zip › data/interferent study/logP validation/Trials_1_2_3/SWV_lineolic acid_analyte_1100hz_0.txt]

Nov. 4, 2025   11:33:36
Square Wave Voltammetry
File: c:\users\minteerlab\desktop\hardpotato\110425\swv_lineolic acid_analyte_1100hz_0.bin
Data Source:  Experiment
Instrument Model:  CHI660E
Ref. Electrode: 
Header: SWV
Note: 

Init E (V) = -0.05
Final E (V) = -0.4
Incr E (V) = 0.001
Amplitude (V) = 0.025
Frequency (Hz) = 1.1e+3
Quiet Time (sec) = 2
Sensitivity (A/V) = 1e-5

Potential/V, Diff(i/A), For(i/A), Rev(i/A)

-0.051, 1.126e-6, 6.902e-7, -4.353e-7
-0.052, 1.070e-6, 5.901e-7, -4.803e-7
-0.053, 1.063e-6, 5.675e-7, -4.952e-7
-0.054, 1.056e-6, 5.563e-7, -4.994e-7
-0.055, 1.056e-6, 5.524e-7, -5.034e-7
-0.056, 1.059e-6, 5.491e-7, -5.095e-7
-0.057, 1.058e-6, 5.531e-7, -5.046e-7
-0.058, 1.057e-6, 5.486e-7, -5.085e-7
-0.059, 1.059e-6, 5.473e-7, -5.120e-7
-0.060, 1.062e-6, 5.519e-7, -5.103e-7
-0.061, 1.053e-6, 5.435e-7, -5.097e-7
-0.062, 1.061e-6, 5.456e-7, -5.153e-7
-0.063, 1.057e-6, 5.436e-7, -5.135e-7
-0.064, 1.060e-6, 5.445e-7, -5.159e-7
-0.065, 1.058e-6, 5.445e-7, -5.139e-7
-0.066, 1.067e-6, 5.502e-7, -5.166e-7
-0.067, 1.058e-6, 5.427e-7, -5.150e-7
-0.068, 1.057e-6, 5.457e-7, -5.112e-7
-0.069, 1.061e-6, 5.460e-7, -5.149e-7
-0.070, 1.061e-6, 5.467e-7, -5.144e-7
-0.071, 1.059e-6, 5.456e-7, -5.129e-7
-0.072, 1.065e-6, 5.489e-7, -5.161e-7
-0.073, 1.067e-6, 5.507e-7, -5.164e-7
-0.074, 1.063e-6, 5.474e-7, -5.153e-7
-0.075, 1.065e-6, 5.497e-7, -5.153e-7
-0.076, 1.061e-6, 5.473e-7, -5.140e-7
-0.077, 1.061e-6, 5.488e-7, -5.127e-7
-0.078, 1.066e-6, 5.470e-7, -5.193e-7
-0.079, 1.066e-6, 5.484e-7, -5.173e-7
-0.080, 1.062e-6, 5.492e-7, -5.130e-7
-0.081, 1.065e-6, 5.475e-7, -5.177e-7
-0.082, 1.070e-6, 5.488e-7, -5.212e-7
-0.083, 1.071e-6, 5.527e-7, -5.183e-7
-0.084, 1.072e-6, 5.494e-7, -5.222e-7
-0.085, 1.065e-6, 5.489e-7, -5.159e-7
-0.086, 1.078e-6, 5.563e-7, -5.213e-7
-0.087, 1.073e-6, 5.577e-7, -5.153e-7
-0.088, 1.078e-6, 5.611e-7, -5.172e-7
-0.089, 1.080e-6, 5.592e-7, -5.205e-7
-0.090, 1.076e-6, 5.555e-7, -5.202e-7
-0.091, 1.081e-6, 5.590e-7, -5.218e-7
-0.092, 1.082e-6, 5.595e-7, -5.224e-7
-0.093, 1.081e-6, 5.608e-7, -5.203e-7
-0.094, 1.088e-6, 5.664e-7, -5.220e-7
-0.095, 1.088e-6, 5.615e-7, -5.267e-7
-0.096, 1.088e-6, 5.646e-7, -5.232e-7
-0.097, 1.086e-6, 5.616e-7, -5.243e-7
-0.098, 1.097e-6, 5.691e-7, -5.284e-7
-0.099, 1.093e-6, 5.674e-7, -5.254e-7
-0.100, 1.096e-6, 5.669e-7, -5.289e-7
-0.101, 1.099e-6, 5.681e-7, -5.313e-7
-0.102, 1.096e-6, 5.696e-7, -5.264e-7
-0.103, 1.103e-6, 5.671e-7, -5.356e-7
-0.104, 1.100e-6, 5.700e-7, -5.298e-7
-0.105, 1.107e-6, 5.751e-7, -5.324e-7
-0.106, 1.105e-6, 5.748e-7, -5.297e-7
-0.107, 1.106e-6, 5.758e-7, -5.300e-7
-0.108, 1.114e-6, 5.805e-7, -5.332e-7
-0.109, 1.116e-6, 5.828e-7, -5.330e-7
-0.110, 1.117e-6, 5.809e-7, -5.361e-7
-0.111, 1.115e-6, 5.810e-7, -5.342e-7
-0.112, 1.125e-6, 5.852e-7, -5.393e-7
-0.113, 1.131e-6, 5.900e-7, -5.409e-7
-0.114, 1.129e-6, 5.896e-7, -5.391e-7
-0.115, 1.143e-6, 5.968e-7, -5.460e-7
-0.116, 1.134e-6, 5.928e-7, -5.410e-7
-0.117, 1.135e-6, 5.900e-7, -5.449e-7
-0.118, 1.135e-6, 5.932e-7, -5.423e-7
-0.119, 1.147e-6, 5.971e-7, -5.497e-7
-0.120, 1.148e-6, 5.988e-7, -5.492e-7
-0.121, 1.149e-6, 5.973e-7, -5.514e-7
-0.122, 1.157e-6, 6.043e-7, -5.527e-7
-0.123, 1.160e-6, 6.056e-7, -5.544e-7
-0.124, 1.162e-6, 6.046e-7, -5.570e-7
-0.125, 1.161e-6, 6.092e-7, -5.515e-7
-0.126, 1.170e-6, 6.133e-7, -5.572e-7
-0.127, 1.171e-6, 6.130e-7, -5.578e-7
-0.128, 1.180e-6, 6.195e-7, -5.602e-7
-0.129, 1.177e-6, 6.163e-7, -5.609e-7
-0.130, 1.184e-6, 6.218e-7, -5.624e-7
-0.131, 1.190e-6, 6.296e-7, -5.602e-7
-0.132, 1.194e-6, 6.295e-7, -5.644e-7
-0.133, 1.204e-6, 6.375e-7, -5.663e-7
-0.134, 1.201e-6, 6.315e-7, -5.697e-7
-0.135, 1.208e-6, 6.349e-7, -5.733e-7
-0.136, 1.215e-6, 6.410e-7, -5.743e-7
-0.137, 1.209e-6, 6.355e-7, -5.732e-7
-0.138, 1.226e-6, 6.475e-7, -5.787e-7
-0.139, 1.228e-6, 6.514e-7, -5.766e-7
-0.140, 1.232e-6, 6.503e-7, -5.819e-7
-0.141, 1.237e-6, 6.550e-7, -5.822e-7
-0.142, 1.254e-6, 6.643e-7, -5.897e-7
-0.143, 1.249e-6, 6.649e-7, -5.843e-7
-0.144, 1.259e-6, 6.682e-7, -5.909e-7
-0.145, 1.271e-6, 6.757e-7, -5.952e-7
-0.146, 1.271e-6, 6.764e-7, -5.942e-7
-0.147, 1.284e-6, 6.878e-7, -5.964e-7
-0.148, 1.283e-6, 6.832e-7, -6.001e-7
-0.149, 1.293e-6, 6.900e-7, -6.034e-7
-0.150, 1.305e-6, 6.958e-7, -6.090e-7
-0.151, 1.310e-6, 7.027e-7, -6.073e-7
-0.152, 1.326e-6, 7.092e-7, -6.170e-7
-0.153, 1.332e-6, 7.164e-7, -6.154e-7
-0.154, 1.348e-6, 7.235e-7, -6.242e-7
-0.155, 1.355e-6, 7.248e-7, -6.298e-7
-0.156, 1.365e-6, 7.309e-7, -6.340e-7
-0.157, 1.380e-6, 7.381e-7, -6.419e-7
-0.158, 1.390e-6, 7.477e-7, -6.420e-7
-0.159, 1.396e-6, 7.523e-7, -6.437e-7
-0.160, 1.410e-6, 7.626e-7, -6.478e-7
-0.161, 1.423e-6, 7.692e-7, -6.536e-7
-0.162, 1.444e-6, 7.799e-7, -6.638e-7
-0.163, 1.458e-6, 7.847e-7, -6.729e-7
-0.164, 1.466e-6, 7.949e-7, -6.706e-7
-0.165, 1.486e-6, 8.047e-7, -6.813e-7
-0.166, 1.499e-6, 8.145e-7, -6.846e-7
-0.167, 1.518e-6, 8.224e-7, -6.954e-7
-0.168, 1.537e-6, 8.352e-7, -7.018e-7
-0.169, 1.553e-6, 8.441e-7, -7.093e-7
-0.170, 1.571e-6, 8.524e-7, -7.186e-7
-0.171, 1.584e-6, 8.633e-7, -7.206e-7
-0.172, 1.603e-6, 8.744e-7, -7.282e-7
-0.173, 1.628e-6, 8.877e-7, -7.405e-7
-0.174, 1.647e-6, 8.998e-7, -7.473e-7
-0.175, 1.663e-6, 9.067e-7, -7.562e-7
-0.176, 1.693e-6, 9.262e-7, -7.663e-7
-0.177, 1.707e-6, 9.334e-7, -7.735e-7
-0.178, 1.739e-6, 9.533e-7, -7.860e-7
-0.179, 1.742e-6, 9.565e-7, -7.857e-7
-0.180, 1.773e-6, 9.719e-7, -8.014e-7
-0.181, 1.805e-6, 9.921e-7, -8.128e-7
-0.182, 1.825e-6, 1.002e-6, -8.236e-7
-0.183, 1.853e-6, 1.022e-6, -8.310e-7
-0.184, 1.882e-6, 1.035e-6, -8.474e-7
-0.185, 1.907e-6, 1.050e-6, -8.570e-7
-0.186, 1.938e-6, 1.069e-6, -8.692e-7
-0.187, 1.972e-6, 1.087e-6, -8.847e-7
-0.188, 1.991e-6, 1.101e-6, -8.900e-7
-0.189, 2.021e-6, 1.112e-6, -9.090e-7
-0.190, 2.049e-6, 1.130e-6, -9.193e-7
-0.191, 2.082e-6, 1.148e-6, -9.336e-7
-0.192, 2.119e-6, 1.170e-6, -9.488e-7
-0.193, 2.147e-6, 1.181e-6, -9.662e-7
-0.194, 2.168e-6, 1.196e-6, -9.720e-7
-0.195, 2.213e-6, 1.221e-6, -9.922e-7
-0.196, 2.246e-6, 1.241e-6, -1.006e-6
-0.197, 2.284e-6, 1.262e-6, -1.022e-6
-0.198, 2.315e-6, 1.280e-6, -1.035e-6
-0.199, 2.350e-6, 1.299e-6, -1.052e-6
-0.200, 2.382e-6, 1.316e-6, -1.065e-6
-0.201, 2.419e-6, 1.336e-6, -1.083e-6
-0.202, 2.458e-6, 1.360e-6, -1.098e-6
-0.203, 2.485e-6, 1.375e-6, -1.111e-6
-0.204, 2.529e-6, 1.399e-6, -1.130e-6
-0.205, 2.566e-6, 1.420e-6, -1.146e-6
-0.206, 2.600e-6, 1.439e-6, -1.161e-6
-0.207, 2.639e-6, 1.464e-6, -1.174e-6
-0.208, 2.683e-6, 1.487e-6, -1.196e-6
-0.209, 2.721e-6, 1.509e-6, -1.211e-6
-0.210, 2.760e-6, 1.529e-6, -1.231e-6
-0.211, 2.797e-6, 1.547e-6, -1.250e-6
-0.212, 2.834e-6, 1.572e-6, -1.262e-6
-0.213, 2.873e-6, 1.589e-6, -1.284e-6
-0.214, 2.910e-6, 1.611e-6, -1.299e-6
-0.215, 2.953e-6, 1.640e-6, -1.313e-6
-0.216, 2.982e-6, 1.657e-6, -1.325e-6
-0.217, 3.024e-6, 1.682e-6, -1.342e-6
-0.218, 3.050e-6, 1.692e-6, -1.358e-6
-0.219, 3.107e-6, 1.728e-6, -1.379e-6
-0.220, 3.131e-6, 1.741e-6, -1.391e-6
-0.221, 3.167e-6, 1.760e-6, -1.406e-6
-0.222, 3.210e-6, 1.785e-6, -1.425e-6
-0.223, 3.239e-6, 1.805e-6, -1.434e-6
-0.224, 3.273e-6, 1.824e-6, -1.450e-6
-0.225, 3.304e-6, 1.843e-6, -1.461e-6
-0.226, 3.342e-6, 1.863e-6, -1.480e-6
-0.227, 3.369e-6, 1.878e-6, -1.491e-6
-0.228, 3.393e-6, 1.896e-6, -1.497e-6
-0.229, 3.428e-6, 1.914e-6, -1.515e-6
-0.230, 3.449e-6, 1.923e-6, -1.526e-6
-0.231, 3.475e-6, 1.945e-6, -1.530e-6
-0.232, 3.500e-6, 1.955e-6, -1.545e-6
-0.233, 3.516e-6, 1.972e-6, -1.544e-6
-0.234, 3.548e-6, 1.986e-6, -1.563e-6
-0.235, 3.547e-6, 1.988e-6, -1.559e-6
-0.236, 3.575e-6, 1.998e-6, -1.576e-6
-0.237, 3.578e-6, 2.006e-6, -1.572e-6
-0.238, 3.591e-6, 2.012e-6, -1.579e-6
-0.239, 3.603e-6, 2.018e-6, -1.585e-6
-0.240, 3.610e-6, 2.027e-6, -1.583e-6
-0.241, 3.614e-6, 2.027e-6, -1.587e-6
-0.242, 3.614e-6, 2.030e-6, -1.584e-6
-0.243, 3.605e-6, 2.020e-6, -1.585e-6
-0.244, 3.606e-6, 2.024e-6, -1.583e-6
-0.245, 3.600e-6, 2.022e-6, -1.577e-6
-0.246, 3.585e-6, 2.014e-6, -1.571e-6
-0.247, 3.572e-6, 2.004e-6, -1.568e-6
-0.248, 3.556e-6, 1.995e-6, -1.561e-6
-0.249, 3.542e-6, 1.992e-6, -1.550e-6
-0.250, 3.524e-6, 1.983e-6, -1.541e-6
-0.251, 3.496e-6, 1.966e-6, -1.530e-6
-0.252, 3.471e-6, 1.955e-6, -1.516e-6
-0.253, 3.447e-6, 1.936e-6, -1.511e-6
-0.254, 3.418e-6, 1.921e-6, -1.497e-6
-0.255, 3.387e-6, 1.903e-6, -1.483e-6
-0.256, 3.349e-6, 1.887e-6, -1.462e-6
-0.257, 3.312e-6, 1.861e-6, -1.451e-6
-0.258, 3.270e-6, 1.838e-6, -1.433e-6
-0.259, 3.227e-6, 1.811e-6, -1.416e-6
-0.260, 3.194e-6, 1.793e-6, -1.402e-6
-0.261, 3.151e-6, 1.768e-6, -1.383e-6
-0.262, 3.105e-6, 1.742e-6, -1.363e-6
-0.263, 3.055e-6, 1.711e-6, -1.344e-6
-0.264, 3.018e-6, 1.694e-6, -1.324e-6
-0.265, 2.969e-6, 1.668e-6, -1.301e-6
-0.266, 2.918e-6, 1.637e-6, -1.281e-6
-0.267, 2.875e-6, 1.614e-6, -1.261e-6
-0.268, 2.823e-6, 1.585e-6, -1.238e-6
-0.269, 2.768e-6, 1.553e-6, -1.215e-6
-0.270, 2.718e-6, 1.526e-6, -1.193e-6
-0.271, 2.681e-6, 1.501e-6, -1.180e-6
-0.272, 2.631e-6, 1.471e-6, -1.160e-6
-0.273, 2.589e-6, 1.452e-6, -1.137e-6
-0.274, 2.541e-6, 1.429e-6, -1.111e-6
-0.275, 2.484e-6, 1.393e-6, -1.091e-6
-0.276, 2.445e-6, 1.376e-6, -1.069e-6
-0.277, 2.398e-6, 1.347e-6, -1.051e-6
-0.278, 2.355e-6, 1.325e-6, -1.030e-6
-0.279, 2.314e-6, 1.296e-6, -1.018e-6
-0.280, 2.275e-6, 1.276e-6, -9.993e-7
-0.281, 2.227e-6, 1.254e-6, -9.734e-7
-0.282, 2.187e-6, 1.226e-6, -9.604e-7
-0.283, 2.147e-6, 1.203e-6, -9.436e-7
-0.284, 2.109e-6, 1.182e-6, -9.275e-7
-0.285, 2.071e-6, 1.161e-6, -9.093e-7
-0.286, 2.030e-6, 1.143e-6, -8.864e-7
-0.287, 1.995e-6, 1.123e-6, -8.713e-7
-0.288, 1.960e-6, 1.104e-6, -8.558e-7
-0.289, 1.926e-6, 1.090e-6, -8.358e-7
-0.290, 1.889e-6, 1.063e-6, -8.267e-7
-0.291, 1.871e-6, 1.058e-6, -8.122e-7
-0.292, 1.824e-6, 1.026e-6, -7.978e-7
-0.293, 1.800e-6, 1.019e-6, -7.813e-7
-0.294, 1.768e-6, 1.000e-6, -7.678e-7
-0.295, 1.748e-6, 9.853e-7, -7.623e-7
-0.296, 1.718e-6, 9.735e-7, -7.442e-7
-0.297, 1.686e-6, 9.572e-7, -7.288e-7
-0.298, 1.668e-6, 9.465e-7, -7.217e-7
-0.299, 1.642e-6, 9.350e-7, -7.070e-7
-0.300, 1.612e-6, 9.177e-7, -6.945e-7
-0.301, 1.600e-6, 9.093e-7, -6.903e-7
-0.302, 1.574e-6, 8.976e-7, -6.768e-7
-0.303, 1.555e-6, 8.808e-7, -6.738e-7
-0.304, 1.538e-6, 8.789e-7, -6.592e-7
-0.305, 1.515e-6, 8.640e-7, -6.514e-7
-0.306, 1.499e-6, 8.543e-7, -6.443e-7
-0.307, 1.484e-6, 8.445e-7, -6.396e-7
-0.308, 1.464e-6, 8.369e-7, -6.271e-7
-0.309, 1.451e-6, 8.287e-7, -6.228e-7
-0.310, 1.433e-6, 8.195e-7, -6.139e-7
-0.311, 1.415e-6, 8.084e-7, -6.068e-7
-0.312, 1.398e-6, 8.038e-7, -5.947e-7
-0.313, 1.391e-6, 7.954e-7, -5.956e-7
-0.314, 1.380e-6, 7.950e-7, -5.848e-7
-0.315, 1.364e-6, 7.835e-7, -5.807e-7
-0.316, 1.369e-6, 7.895e-7, -5.792e-7
-0.317, 1.353e-6, 7.744e-7, -5.789e-7
-0.318, 1.338e-6, 7.626e-7, -5.751e-7
-0.319, 1.324e-6, 7.569e-7, -5.675e-7
-0.320, 1.314e-6, 7.532e-7, -5.610e-7
-0.321, 1.301e-6, 7.467e-7, -5.547e-7
-0.322, 1.295e-6, 7.455e-7, -5.491e-7
-0.323, 1.290e-6, 7.461e-7, -5.444e-7
-0.324, 1.277e-6, 7.321e-7, -5.452e-7
-0.325, 1.269e-6, 7.297e-7, -5.393e-7
-0.326, 1.263e-6, 7.263e-7, -5.367e-7
-0.327, 1.260e-6, 7.220e-7, -5.382e-7
-0.328, 1.249e-6, 7.212e-7, -5.282e-7
-0.329, 1.252e-6, 7.176e-7, -5.345e-7
-0.330, 1.236e-6, 7.147e-7, -5.218e-7
-0.331, 1.229e-6, 7.070e-7, -5.224e-7
-0.332, 1.229e-6, 7.082e-7, -5.207e-7
-0.333, 1.227e-6, 7.048e-7, -5.226e-7
-0.334, 1.218e-6, 7.067e-7, -5.116e-7
-0.335, 1.214e-6, 7.010e-7, -5.132e-7
-0.336, 1.206e-6, 6.931e-7, -5.127e-7
-0.337, 1.205e-6, 6.943e-7, -5.104e-7
-0.338, 1.197e-6, 6.879e-7, -5.087e-7
-0.339, 1.198e-6, 6.879e-7, -5.103e-7
-0.340, 1.208e-6, 6.931e-7, -5.147e-7
-0.341, 1.197e-6, 6.891e-7, -5.084e-7
-0.342, 1.182e-6, 6.742e-7, -5.077e-7
-0.343, 1.182e-6, 6.787e-7, -5.032e-7
-0.344, 1.184e-6, 6.768e-7, -5.072e-7
-0.345, 1.187e-6, 6.790e-7, -5.079e-7
-0.346, 1.177e-6, 6.817e-7, -4.951e-7
-0.347, 1.175e-6, 6.749e-7, -5.003e-7
-0.348, 1.173e-6, 6.747e-7, -4.984e-7
-0.349, 1.162e-6, 6.675e-7, -4.947e-7
-0.350, 1.163e-6, 6.671e-7, -4.963e-7
-0.351, 1.163e-6, 6.638e-7, -4.990e-7
-0.352, 1.160e-6, 6.666e-7, -4.938e-7
-0.353, 1.152e-6, 6.605e-7, -4.911e-7
-0.354, 1.155e-6, 6.607e-7, -4.941e-7
-0.355, 1.158e-6, 6.672e-7, -4.904e-7
-0.356, 1.157e-6, 6.645e-7, -4.922e-7
-0.357, 1.151e-6, 6.560e-7, -4.947e-7
-0.358, 1.153e-6, 6.578e-7, -4.951e-7
-0.359, 1.151e-6, 6.561e-7, -4.948e-7
-0.360, 1.146e-6, 6.521e-7, -4.942e-7
-0.361, 1.150e-6, 6.582e-7, -4.916e-7
-0.362, 1.141e-6, 6.535e-7, -4.871e-7
-0.363, 1.144e-6, 6.518e-7, -4.918e-7
-0.364, 1.134e-6, 6.528e-7, -4.809e-7
-0.365, 1.141e-6, 6.514e-7, -4.894e-7
-0.366, 1.144e-6, 6.528e-7, -4.914e-7
-0.367, 1.140e-6, 6.525e-7, -4.872e-7
-0.368, 1.147e-6, 6.550e-7, -4.924e-7
-0.369, 1.142e-6, 6.502e-7, -4.916e-7
-0.370, 1.133e-6, 6.493e-7, -4.835e-7
-0.371, 1.131e-6, 6.417e-7, -4.898e-7
-0.372, 1.134e-6, 6.446e-7, -4.890e-7
-0.373, 1.140e-6, 6.470e-7, -4.931e-7
-0.374, 1.135e-6, 6.474e-7, -4.874e-7
-0.375, 1.129e-6, 6.412e-7, -4.883e-7
-0.376, 1.147e-6, 6.505e-7, -4.970e-7
-0.377, 1.138e-6, 6.430e-7, -4.945e-7
-0.378, 1.125e-6, 6.368e-7, -4.882e-7
-0.379, 1.135e-6, 6.515e-7, -4.832e-7
-0.380, 1.131e-6, 6.422e-7, -4.887e-7
-0.381, 1.136e-6, 6.478e-7, -4.882e-7
-0.382, 1.137e-6, 6.433e-7, -4.941e-7
-0.383, 1.128e-6, 6.404e-7, -4.877e-7
-0.384, 1.125e-6, 6.356e-7, -4.896e-7
-0.385, 1.130e-6, 6.393e-7, -4.903e-7
-0.386, 1.129e-6, 6.386e-7, -4.906e-7
-0.387, 1.124e-6, 6.338e-7, -4.905e-7
-0.388, 1.124e-6, 6.371e-7, -4.869e-7
-0.389, 1.138e-6, 6.458e-7, -4.925e-7
-0.390, 1.137e-6, 6.441e-7, -4.933e-7
-0.391, 1.134e-6, 6.417e-7, -4.918e-7
-0.392, 1.131e-6, 6.382e-7, -4.927e-7
-0.393, 1.126e-6, 6.337e-7, -4.919e-7
-0.394, 1.132e-6, 6.385e-7, -4.937e-7
-0.395, 1.120e-6, 6.314e-7, -4.881e-7
-0.396, 1.127e-6, 6.340e-7, -4.932e-7
-0.397, 1.129e-6, 6.356e-7, -4.935e-7
-0.398, 1.134e-6, 6.405e-7, -4.931e-7
-0.399, 1.126e-6, 6.380e-7, -4.882e-7
-0.400, 1.126e-6, 6.355e-7, -4.904e-7
