# Supplementary material for: Data-Driven Electrochemistry Reveals the Impact of Hydrophobicity on Aptamer Cross-Reactivity
Source: ACS Meas Sci Au. 2026 May 20;6(3):752–64. doi: 10.1021/acsmeasuresciau.6c00040 (PMC13281204; doi:10.1021/acsmeasuresciau.6c00040)
Supplement: Supplementary file 1 [file tg6c00040_si_001.zip › data/interferent study/logP validation/Trials_1_2_3/SWV_lineolic acid_analyte_1100hz_1.txt]

Nov. 4, 2025   14:11:23
Square Wave Voltammetry
File: c:\users\minteerlab\desktop\hardpotato\110425\swv_lineolic acid_analyte_1100hz_1.bin
Data Source:  Experiment
Instrument Model:  CHI660E
Ref. Electrode: 
Header: SWV
Note: 

Init E (V) = -0.05
Final E (V) = -0.4
Incr E (V) = 0.001
Amplitude (V) = 0.025
Frequency (Hz) = 1.1e+3
Quiet Time (sec) = 2
Sensitivity (A/V) = 1e-5

Potential/V, Diff(i/A), For(i/A), Rev(i/A)

-0.051, 1.079e-6, 6.593e-7, -4.194e-7
-0.052, 1.032e-6, 5.685e-7, -4.635e-7
-0.053, 1.016e-6, 5.425e-7, -4.734e-7
-0.054, 1.007e-6, 5.307e-7, -4.760e-7
-0.055, 1.007e-6, 5.239e-7, -4.828e-7
-0.056, 1.016e-6, 5.294e-7, -4.867e-7
-0.057, 1.010e-6, 5.216e-7, -4.885e-7
-0.058, 1.010e-6, 5.218e-7, -4.886e-7
-0.059, 1.009e-6, 5.207e-7, -4.884e-7
-0.060, 1.010e-6, 5.217e-7, -4.886e-7
-0.061, 1.011e-6, 5.231e-7, -4.884e-7
-0.062, 1.005e-6, 5.176e-7, -4.873e-7
-0.063, 1.008e-6, 5.182e-7, -4.899e-7
-0.064, 1.009e-6, 5.197e-7, -4.894e-7
-0.065, 1.009e-6, 5.216e-7, -4.871e-7
-0.066, 1.014e-6, 5.241e-7, -4.904e-7
-0.067, 1.007e-6, 5.192e-7, -4.879e-7
-0.068, 1.012e-6, 5.207e-7, -4.913e-7
-0.069, 1.020e-6, 5.257e-7, -4.942e-7
-0.070, 1.011e-6, 5.189e-7, -4.916e-7
-0.071, 1.018e-6, 5.252e-7, -4.923e-7
-0.072, 1.018e-6, 5.237e-7, -4.946e-7
-0.073, 1.022e-6, 5.235e-7, -4.986e-7
-0.074, 1.016e-6, 5.202e-7, -4.958e-7
-0.075, 1.016e-6, 5.238e-7, -4.924e-7
-0.076, 1.018e-6, 5.229e-7, -4.947e-7
-0.077, 1.021e-6, 5.232e-7, -4.974e-7
-0.078, 1.012e-6, 5.243e-7, -4.882e-7
-0.079, 1.020e-6, 5.247e-7, -4.951e-7
-0.080, 1.024e-6, 5.275e-7, -4.965e-7
-0.081, 1.017e-6, 5.219e-7, -4.949e-7
-0.082, 1.019e-6, 5.275e-7, -4.916e-7
-0.083, 1.018e-6, 5.262e-7, -4.920e-7
-0.084, 1.028e-6, 5.279e-7, -4.997e-7
-0.085, 1.022e-6, 5.297e-7, -4.925e-7
-0.086, 1.027e-6, 5.316e-7, -4.956e-7
-0.087, 1.024e-6, 5.284e-7, -4.956e-7
-0.088, 1.027e-6, 5.302e-7, -4.965e-7
-0.089, 1.025e-6, 5.314e-7, -4.938e-7
-0.090, 1.027e-6, 5.301e-7, -4.974e-7
-0.091, 1.029e-6, 5.301e-7, -4.989e-7
-0.092, 1.035e-6, 5.336e-7, -5.019e-7
-0.093, 1.031e-6, 5.311e-7, -5.003e-7
-0.094, 1.031e-6, 5.312e-7, -5.003e-7
-0.095, 1.028e-6, 5.281e-7, -5.002e-7
-0.096, 1.033e-6, 5.340e-7, -4.985e-7
-0.097, 1.028e-6, 5.333e-7, -4.950e-7
-0.098, 1.038e-6, 5.392e-7, -4.989e-7
-0.099, 1.041e-6, 5.389e-7, -5.023e-7
-0.100, 1.041e-6, 5.388e-7, -5.024e-7
-0.101, 1.045e-6, 5.425e-7, -5.030e-7
-0.102, 1.049e-6, 5.438e-7, -5.049e-7
-0.103, 1.046e-6, 5.425e-7, -5.032e-7
-0.104, 1.049e-6, 5.464e-7, -5.030e-7
-0.105, 1.045e-6, 5.411e-7, -5.040e-7
-0.106, 1.049e-6, 5.411e-7, -5.080e-7
-0.107, 1.057e-6, 5.504e-7, -5.062e-7
-0.108, 1.056e-6, 5.455e-7, -5.106e-7
-0.109, 1.052e-6, 5.474e-7, -5.046e-7
-0.110, 1.059e-6, 5.501e-7, -5.090e-7
-0.111, 1.059e-6, 5.489e-7, -5.099e-7
-0.112, 1.059e-6, 5.503e-7, -5.086e-7
-0.113, 1.066e-6, 5.542e-7, -5.120e-7
-0.114, 1.063e-6, 5.491e-7, -5.140e-7
-0.115, 1.070e-6, 5.558e-7, -5.145e-7
-0.116, 1.066e-6, 5.523e-7, -5.134e-7
-0.117, 1.074e-6, 5.580e-7, -5.159e-7
-0.118, 1.076e-6, 5.604e-7, -5.159e-7
-0.119, 1.076e-6, 5.620e-7, -5.144e-7
-0.120, 1.075e-6, 5.582e-7, -5.173e-7
-0.121, 1.072e-6, 5.597e-7, -5.120e-7
-0.122, 1.075e-6, 5.604e-7, -5.151e-7
-0.123, 1.088e-6, 5.694e-7, -5.186e-7
-0.124, 1.082e-6, 5.678e-7, -5.139e-7
-0.125, 1.093e-6, 5.709e-7, -5.222e-7
-0.126, 1.089e-6, 5.679e-7, -5.209e-7
-0.127, 1.094e-6, 5.722e-7, -5.219e-7
-0.128, 1.097e-6, 5.729e-7, -5.240e-7
-0.129, 1.102e-6, 5.749e-7, -5.268e-7
-0.130, 1.100e-6, 5.741e-7, -5.262e-7
-0.131, 1.109e-6, 5.794e-7, -5.295e-7
-0.132, 1.109e-6, 5.807e-7, -5.285e-7
-0.133, 1.117e-6, 5.816e-7, -5.355e-7
-0.134, 1.113e-6, 5.861e-7, -5.266e-7
-0.135, 1.112e-6, 5.825e-7, -5.299e-7
-0.136, 1.123e-6, 5.896e-7, -5.333e-7
-0.137, 1.132e-6, 5.930e-7, -5.389e-7
-0.138, 1.129e-6, 5.941e-7, -5.354e-7
-0.139, 1.132e-6, 5.965e-7, -5.360e-7
-0.140, 1.135e-6, 5.974e-7, -5.377e-7
-0.141, 1.142e-6, 6.024e-7, -5.394e-7
-0.142, 1.150e-6, 6.072e-7, -5.425e-7
-0.143, 1.148e-6, 6.049e-7, -5.434e-7
-0.144, 1.162e-6, 6.140e-7, -5.478e-7
-0.145, 1.168e-6, 6.158e-7, -5.522e-7
-0.146, 1.170e-6, 6.172e-7, -5.528e-7
-0.147, 1.174e-6, 6.198e-7, -5.539e-7
-0.148, 1.170e-6, 6.190e-7, -5.508e-7
-0.149, 1.184e-6, 6.261e-7, -5.580e-7
-0.150, 1.188e-6, 6.274e-7, -5.605e-7
-0.151, 1.198e-6, 6.368e-7, -5.609e-7
-0.152, 1.206e-6, 6.416e-7, -5.648e-7
-0.153, 1.212e-6, 6.434e-7, -5.687e-7
-0.154, 1.221e-6, 6.518e-7, -5.691e-7
-0.155, 1.222e-6, 6.520e-7, -5.700e-7
-0.156, 1.239e-6, 6.604e-7, -5.782e-7
-0.157, 1.245e-6, 6.645e-7, -5.802e-7
-0.158, 1.250e-6, 6.694e-7, -5.806e-7
-0.159, 1.260e-6, 6.739e-7, -5.862e-7
-0.160, 1.270e-6, 6.821e-7, -5.884e-7
-0.161, 1.289e-6, 6.872e-7, -6.017e-7
-0.162, 1.289e-6, 6.912e-7, -5.974e-7
-0.163, 1.301e-6, 6.974e-7, -6.041e-7
-0.164, 1.307e-6, 7.002e-7, -6.068e-7
-0.165, 1.317e-6, 7.043e-7, -6.129e-7
-0.166, 1.332e-6, 7.149e-7, -6.171e-7
-0.167, 1.349e-6, 7.232e-7, -6.256e-7
-0.168, 1.367e-6, 7.365e-7, -6.307e-7
-0.169, 1.376e-6, 7.382e-7, -6.375e-7
-0.170, 1.381e-6, 7.457e-7, -6.357e-7
-0.171, 1.401e-6, 7.546e-7, -6.462e-7
-0.172, 1.409e-6, 7.600e-7, -6.488e-7
-0.173, 1.426e-6, 7.693e-7, -6.568e-7
-0.174, 1.439e-6, 7.789e-7, -6.602e-7
-0.175, 1.453e-6, 7.890e-7, -6.642e-7
-0.176, 1.471e-6, 7.980e-7, -6.726e-7
-0.177, 1.484e-6, 8.049e-7, -6.788e-7
-0.178, 1.497e-6, 8.113e-7, -6.854e-7
-0.179, 1.514e-6, 8.174e-7, -6.962e-7
-0.180, 1.532e-6, 8.342e-7, -6.982e-7
-0.181, 1.549e-6, 8.379e-7, -7.112e-7
-0.182, 1.572e-6, 8.560e-7, -7.160e-7
-0.183, 1.578e-6, 8.541e-7, -7.240e-7
-0.184, 1.600e-6, 8.694e-7, -7.307e-7
-0.185, 1.622e-6, 8.838e-7, -7.379e-7
-0.186, 1.634e-6, 8.880e-7, -7.458e-7
-0.187, 1.655e-6, 9.004e-7, -7.546e-7
-0.188, 1.677e-6, 9.118e-7, -7.648e-7
-0.189, 1.692e-6, 9.230e-7, -7.687e-7
-0.190, 1.715e-6, 9.339e-7, -7.815e-7
-0.191, 1.741e-6, 9.501e-7, -7.905e-7
-0.192, 1.751e-6, 9.540e-7, -7.967e-7
-0.193, 1.784e-6, 9.728e-7, -8.114e-7
-0.194, 1.791e-6, 9.788e-7, -8.123e-7
-0.195, 1.815e-6, 9.922e-7, -8.228e-7
-0.196, 1.837e-6, 1.006e-6, -8.315e-7
-0.197, 1.859e-6, 1.017e-6, -8.423e-7
-0.198, 1.889e-6, 1.029e-6, -8.601e-7
-0.199, 1.896e-6, 1.035e-6, -8.603e-7
-0.200, 1.924e-6, 1.052e-6, -8.721e-7
-0.201, 1.946e-6, 1.064e-6, -8.818e-7
-0.202, 1.973e-6, 1.078e-6, -8.951e-7
-0.203, 1.989e-6, 1.087e-6, -9.020e-7
-0.204, 2.007e-6, 1.100e-6, -9.072e-7
-0.205, 2.034e-6, 1.113e-6, -9.213e-7
-0.206, 2.053e-6, 1.124e-6, -9.293e-7
-0.207, 2.084e-6, 1.141e-6, -9.434e-7
-0.208, 2.095e-6, 1.149e-6, -9.455e-7
-0.209, 2.119e-6, 1.162e-6, -9.565e-7
-0.210, 2.149e-6, 1.180e-6, -9.697e-7
-0.211, 2.169e-6, 1.192e-6, -9.766e-7
-0.212, 2.193e-6, 1.206e-6, -9.877e-7
-0.213, 2.216e-6, 1.219e-6, -9.969e-7
-0.214, 2.231e-6, 1.226e-6, -1.005e-6
-0.215, 2.250e-6, 1.239e-6, -1.012e-6
-0.216, 2.273e-6, 1.255e-6, -1.018e-6
-0.217, 2.294e-6, 1.264e-6, -1.030e-6
-0.218, 2.316e-6, 1.276e-6, -1.041e-6
-0.219, 2.329e-6, 1.286e-6, -1.043e-6
-0.220, 2.353e-6, 1.298e-6, -1.054e-6
-0.221, 2.366e-6, 1.309e-6, -1.057e-6
-0.222, 2.385e-6, 1.318e-6, -1.067e-6
-0.223, 2.401e-6, 1.330e-6, -1.071e-6
-0.224, 2.424e-6, 1.343e-6, -1.081e-6
-0.225, 2.442e-6, 1.352e-6, -1.090e-6
-0.226, 2.453e-6, 1.358e-6, -1.095e-6
-0.227, 2.471e-6, 1.369e-6, -1.101e-6
-0.228, 2.483e-6, 1.384e-6, -1.099e-6
-0.229, 2.492e-6, 1.386e-6, -1.106e-6
-0.230, 2.500e-6, 1.387e-6, -1.113e-6
-0.231, 2.509e-6, 1.399e-6, -1.110e-6
-0.232, 2.525e-6, 1.413e-6, -1.113e-6
-0.233, 2.539e-6, 1.420e-6, -1.118e-6
-0.234, 2.538e-6, 1.417e-6, -1.121e-6
-0.235, 2.539e-6, 1.419e-6, -1.120e-6
-0.236, 2.554e-6, 1.431e-6, -1.123e-6
-0.237, 2.562e-6, 1.440e-6, -1.121e-6
-0.238, 2.569e-6, 1.446e-6, -1.124e-6
-0.239, 2.556e-6, 1.438e-6, -1.118e-6
-0.240, 2.558e-6, 1.442e-6, -1.116e-6
-0.241, 2.558e-6, 1.440e-6, -1.117e-6
-0.242, 2.567e-6, 1.447e-6, -1.120e-6
-0.243, 2.555e-6, 1.442e-6, -1.113e-6
-0.244, 2.544e-6, 1.440e-6, -1.104e-6
-0.245, 2.544e-6, 1.440e-6, -1.104e-6
-0.246, 2.538e-6, 1.436e-6, -1.102e-6
-0.247, 2.525e-6, 1.428e-6, -1.097e-6
-0.248, 2.518e-6, 1.431e-6, -1.087e-6
-0.249, 2.500e-6, 1.418e-6, -1.082e-6
-0.250, 2.486e-6, 1.419e-6, -1.067e-6
-0.251, 2.460e-6, 1.400e-6, -1.060e-6
-0.252, 2.456e-6, 1.396e-6, -1.060e-6
-0.253, 2.429e-6, 1.377e-6, -1.052e-6
-0.254, 2.412e-6, 1.374e-6, -1.038e-6
-0.255, 2.405e-6, 1.364e-6, -1.041e-6
-0.256, 2.378e-6, 1.352e-6, -1.026e-6
-0.257, 2.355e-6, 1.338e-6, -1.016e-6
-0.258, 2.334e-6, 1.328e-6, -1.006e-6
-0.259, 2.299e-6, 1.309e-6, -9.901e-7
-0.260, 2.282e-6, 1.302e-6, -9.803e-7
-0.261, 2.264e-6, 1.294e-6, -9.694e-7
-0.262, 2.234e-6, 1.271e-6, -9.625e-7
-0.263, 2.201e-6, 1.253e-6, -9.479e-7
-0.264, 2.176e-6, 1.238e-6, -9.373e-7
-0.265, 2.151e-6, 1.223e-6, -9.281e-7
-0.266, 2.124e-6, 1.211e-6, -9.130e-7
-0.267, 2.094e-6, 1.198e-6, -8.958e-7
-0.268, 2.069e-6, 1.178e-6, -8.914e-7
-0.269, 2.041e-6, 1.161e-6, -8.799e-7
-0.270, 2.011e-6, 1.145e-6, -8.660e-7
-0.271, 1.974e-6, 1.122e-6, -8.512e-7
-0.272, 1.953e-6, 1.113e-6, -8.405e-7
-0.273, 1.927e-6, 1.095e-6, -8.321e-7
-0.274, 1.893e-6, 1.075e-6, -8.170e-7
-0.275, 1.877e-6, 1.065e-6, -8.120e-7
-0.276, 1.840e-6, 1.043e-6, -7.969e-7
-0.277, 1.820e-6, 1.029e-6, -7.911e-7
-0.278, 1.785e-6, 1.013e-6, -7.718e-7
-0.279, 1.758e-6, 9.971e-7, -7.614e-7
-0.280, 1.742e-6, 9.874e-7, -7.546e-7
-0.281, 1.720e-6, 9.773e-7, -7.426e-7
-0.282, 1.691e-6, 9.604e-7, -7.309e-7
-0.283, 1.667e-6, 9.472e-7, -7.201e-7
-0.284, 1.641e-6, 9.311e-7, -7.101e-7
-0.285, 1.620e-6, 9.189e-7, -7.010e-7
-0.286, 1.601e-6, 9.077e-7, -6.930e-7
-0.287, 1.578e-6, 8.969e-7, -6.816e-7
-0.288, 1.553e-6, 8.767e-7, -6.761e-7
-0.289, 1.538e-6, 8.684e-7, -6.698e-7
-0.290, 1.517e-6, 8.593e-7, -6.581e-7
-0.291, 1.495e-6, 8.436e-7, -6.513e-7
-0.292, 1.483e-6, 8.397e-7, -6.428e-7
-0.293, 1.468e-6, 8.262e-7, -6.415e-7
-0.294, 1.450e-6, 8.175e-7, -6.325e-7
-0.295, 1.428e-6, 8.068e-7, -6.213e-7
-0.296, 1.421e-6, 8.015e-7, -6.199e-7
-0.297, 1.403e-6, 7.966e-7, -6.064e-7
-0.298, 1.391e-6, 7.812e-7, -6.097e-7
-0.299, 1.383e-6, 7.842e-7, -5.988e-7
-0.300, 1.359e-6, 7.692e-7, -5.897e-7
-0.301, 1.352e-6, 7.658e-7, -5.862e-7
-0.302, 1.342e-6, 7.556e-7, -5.862e-7
-0.303, 1.325e-6, 7.466e-7, -5.784e-7
-0.304, 1.323e-6, 7.445e-7, -5.781e-7
-0.305, 1.303e-6, 7.419e-7, -5.610e-7
-0.306, 1.288e-6, 7.267e-7, -5.611e-7
-0.307, 1.293e-6, 7.310e-7, -5.615e-7
-0.308, 1.279e-6, 7.252e-7, -5.536e-7
-0.309, 1.267e-6, 7.134e-7, -5.534e-7
-0.310, 1.265e-6, 7.132e-7, -5.520e-7
-0.311, 1.251e-6, 7.082e-7, -5.429e-7
-0.312, 1.239e-6, 6.991e-7, -5.396e-7
-0.313, 1.231e-6, 6.933e-7, -5.379e-7
-0.314, 1.225e-6, 6.932e-7, -5.313e-7
-0.315, 1.227e-6, 6.938e-7, -5.330e-7
-0.316, 1.213e-6, 6.860e-7, -5.266e-7
-0.317, 1.207e-6, 6.775e-7, -5.294e-7
-0.318, 1.194e-6, 6.740e-7, -5.197e-7
-0.319, 1.195e-6, 6.800e-7, -5.155e-7
-0.320, 1.194e-6, 6.785e-7, -5.156e-7
-0.321, 1.181e-6, 6.663e-7, -5.146e-7
-0.322, 1.184e-6, 6.687e-7, -5.154e-7
-0.323, 1.176e-6, 6.639e-7, -5.121e-7
-0.324, 1.173e-6, 6.636e-7, -5.090e-7
-0.325, 1.170e-6, 6.644e-7, -5.060e-7
-0.326, 1.164e-6, 6.542e-7, -5.096e-7
-0.327, 1.160e-6, 6.555e-7, -5.045e-7
-0.328, 1.162e-6, 6.582e-7, -5.041e-7
-0.329, 1.160e-6, 6.551e-7, -5.045e-7
-0.330, 1.152e-6, 6.523e-7, -4.993e-7
-0.331, 1.142e-6, 6.471e-7, -4.953e-7
-0.332, 1.140e-6, 6.400e-7, -4.996e-7
-0.333, 1.137e-6, 6.414e-7, -4.956e-7
-0.334, 1.150e-6, 6.487e-7, -5.017e-7
-0.335, 1.134e-6, 6.399e-7, -4.936e-7
-0.336, 1.134e-6, 6.380e-7, -4.959e-7
-0.337, 1.137e-6, 6.444e-7, -4.929e-7
-0.338, 1.133e-6, 6.386e-7, -4.948e-7
-0.339, 1.132e-6, 6.346e-7, -4.977e-7
-0.340, 1.127e-6, 6.351e-7, -4.918e-7
-0.341, 1.126e-6, 6.360e-7, -4.903e-7
-0.342, 1.128e-6, 6.356e-7, -4.920e-7
-0.343, 1.123e-6, 6.366e-7, -4.861e-7
-0.344, 1.113e-6, 6.314e-7, -4.820e-7
-0.345, 1.118e-6, 6.264e-7, -4.912e-7
-0.346, 1.114e-6, 6.284e-7, -4.853e-7
-0.347, 1.110e-6, 6.214e-7, -4.889e-7
-0.348, 1.115e-6, 6.266e-7, -4.881e-7
-0.349, 1.115e-6, 6.313e-7, -4.836e-7
-0.350, 1.105e-6, 6.192e-7, -4.861e-7
-0.351, 1.115e-6, 6.232e-7, -4.919e-7
-0.352, 1.106e-6, 6.221e-7, -4.837e-7
-0.353, 1.113e-6, 6.293e-7, -4.834e-7
-0.354, 1.114e-6, 6.304e-7, -4.833e-7
-0.355, 1.105e-6, 6.223e-7, -4.823e-7
-0.356, 1.111e-6, 6.276e-7, -4.832e-7
-0.357, 1.105e-6, 6.187e-7, -4.861e-7
-0.358, 1.108e-6, 6.249e-7, -4.831e-7
-0.359, 1.105e-6, 6.199e-7, -4.855e-7
-0.360, 1.108e-6, 6.212e-7, -4.866e-7
-0.361, 1.109e-6, 6.205e-7, -4.887e-7
-0.362, 1.105e-6, 6.228e-7, -4.827e-7
-0.363, 1.102e-6, 6.140e-7, -4.880e-7
-0.364, 1.113e-6, 6.250e-7, -4.881e-7
-0.365, 1.098e-6, 6.171e-7, -4.808e-7
-0.366, 1.091e-6, 6.111e-7, -4.803e-7
-0.367, 1.112e-6, 6.186e-7, -4.932e-7
-0.368, 1.098e-6, 6.137e-7, -4.841e-7
-0.369, 1.104e-6, 6.178e-7, -4.859e-7
-0.370, 1.105e-6, 6.166e-7, -4.881e-7
-0.371, 1.099e-6, 6.132e-7, -4.855e-7
-0.372, 1.101e-6, 6.169e-7, -4.839e-7
-0.373, 1.090e-6, 6.043e-7, -4.861e-7
-0.374, 1.097e-6, 6.143e-7, -4.828e-7
-0.375, 1.108e-6, 6.157e-7, -4.924e-7
-0.376, 1.097e-6, 6.166e-7, -4.808e-7
-0.377, 1.107e-6, 6.196e-7, -4.875e-7
-0.378, 1.107e-6, 6.191e-7, -4.881e-7
-0.379, 1.097e-6, 6.148e-7, -4.824e-7
-0.380, 1.098e-6, 6.099e-7, -4.878e-7
-0.381, 1.101e-6, 6.162e-7, -4.851e-7
-0.382, 1.103e-6, 6.154e-7, -4.874e-7
-0.383, 1.110e-6, 6.164e-7, -4.940e-7
-0.384, 1.105e-6, 6.128e-7, -4.918e-7
-0.385, 1.095e-6, 6.082e-7, -4.866e-7
-0.386, 1.103e-6, 6.107e-7, -4.928e-7
-0.387, 1.094e-6, 6.088e-7, -4.852e-7
-0.388, 1.106e-6, 6.160e-7, -4.905e-7
-0.389, 1.101e-6, 6.118e-7, -4.892e-7
-0.390, 1.097e-6, 6.140e-7, -4.835e-7
-0.391, 1.093e-6, 6.100e-7, -4.829e-7
-0.392, 1.099e-6, 6.093e-7, -4.900e-7
-0.393, 1.099e-6, 6.083e-7, -4.907e-7
-0.394, 1.089e-6, 6.105e-7, -4.790e-7
-0.395, 1.103e-6, 6.086e-7, -4.949e-7
-0.396, 1.099e-6, 6.133e-7, -4.852e-7
-0.397, 1.098e-6, 6.091e-7, -4.887e-7
-0.398, 1.101e-6, 6.115e-7, -4.890e-7
-0.399, 1.102e-6, 6.103e-7, -4.914e-7
-0.400, 1.100e-6, 6.133e-7, -4.864e-7
