# Supplementary material for: Data-Driven Electrochemistry Reveals the Impact of Hydrophobicity on Aptamer Cross-Reactivity
Source: ACS Meas Sci Au. 2026 May 20;6(3):752–64. doi: 10.1021/acsmeasuresciau.6c00040 (PMC13281204; doi:10.1021/acsmeasuresciau.6c00040)
Supplement: Supplementary file 1 [file tg6c00040_si_001.zip › data/interferent study/logP validation/Trials_1_2_3/SWV_lineolic acid_analyte_1100hz_2.txt]

Nov. 4, 2025   16:26:51
Square Wave Voltammetry
File: c:\users\minteerlab\desktop\hardpotato\110425\swv_lineolic acid_analyte_1100hz_2.bin
Data Source:  Experiment
Instrument Model:  CHI660E
Ref. Electrode: 
Header: SWV
Note: 

Init E (V) = -0.05
Final E (V) = -0.4
Incr E (V) = 0.001
Amplitude (V) = 0.025
Frequency (Hz) = 1.1e+3
Quiet Time (sec) = 2
Sensitivity (A/V) = 1e-5

Potential/V, Diff(i/A), For(i/A), Rev(i/A)

-0.051, 1.100e-6, 6.746e-7, -4.250e-7
-0.052, 1.040e-6, 5.744e-7, -4.655e-7
-0.053, 1.025e-6, 5.464e-7, -4.784e-7
-0.054, 1.028e-6, 5.422e-7, -4.862e-7
-0.055, 1.024e-6, 5.348e-7, -4.895e-7
-0.056, 1.026e-6, 5.324e-7, -4.940e-7
-0.057, 1.027e-6, 5.325e-7, -4.942e-7
-0.058, 1.022e-6, 5.313e-7, -4.910e-7
-0.059, 1.028e-6, 5.346e-7, -4.935e-7
-0.060, 1.029e-6, 5.307e-7, -4.979e-7
-0.061, 1.026e-6, 5.275e-7, -4.981e-7
-0.062, 1.026e-6, 5.293e-7, -4.969e-7
-0.063, 1.019e-6, 5.241e-7, -4.950e-7
-0.064, 1.020e-6, 5.228e-7, -4.970e-7
-0.065, 1.027e-6, 5.256e-7, -5.012e-7
-0.066, 1.028e-6, 5.300e-7, -4.981e-7
-0.067, 1.027e-6, 5.295e-7, -4.971e-7
-0.068, 1.024e-6, 5.255e-7, -4.988e-7
-0.069, 1.027e-6, 5.288e-7, -4.984e-7
-0.070, 1.023e-6, 5.279e-7, -4.953e-7
-0.071, 1.023e-6, 5.231e-7, -4.996e-7
-0.072, 1.021e-6, 5.250e-7, -4.964e-7
-0.073, 1.027e-6, 5.252e-7, -5.023e-7
-0.074, 1.033e-6, 5.322e-7, -5.004e-7
-0.075, 1.026e-6, 5.283e-7, -4.980e-7
-0.076, 1.025e-6, 5.245e-7, -5.000e-7
-0.077, 1.033e-6, 5.315e-7, -5.016e-7
-0.078, 1.028e-6, 5.284e-7, -5.000e-7
-0.079, 1.034e-6, 5.311e-7, -5.029e-7
-0.080, 1.031e-6, 5.286e-7, -5.020e-7
-0.081, 1.029e-6, 5.289e-7, -4.999e-7
-0.082, 1.032e-6, 5.287e-7, -5.034e-7
-0.083, 1.023e-6, 5.268e-7, -4.966e-7
-0.084, 1.029e-6, 5.272e-7, -5.019e-7
-0.085, 1.030e-6, 5.289e-7, -5.016e-7
-0.086, 1.030e-6, 5.331e-7, -4.969e-7
-0.087, 1.032e-6, 5.309e-7, -5.006e-7
-0.088, 1.030e-6, 5.302e-7, -5.000e-7
-0.089, 1.033e-6, 5.330e-7, -4.999e-7
-0.090, 1.035e-6, 5.324e-7, -5.023e-7
-0.091, 1.040e-6, 5.380e-7, -5.024e-7
-0.092, 1.035e-6, 5.322e-7, -5.026e-7
-0.093, 1.037e-6, 5.337e-7, -5.037e-7
-0.094, 1.039e-6, 5.341e-7, -5.050e-7
-0.095, 1.041e-6, 5.358e-7, -5.052e-7
-0.096, 1.038e-6, 5.341e-7, -5.035e-7
-0.097, 1.040e-6, 5.354e-7, -5.045e-7
-0.098, 1.040e-6, 5.368e-7, -5.033e-7
-0.099, 1.040e-6, 5.365e-7, -5.031e-7
-0.100, 1.046e-6, 5.383e-7, -5.073e-7
-0.101, 1.040e-6, 5.355e-7, -5.044e-7
-0.102, 1.045e-6, 5.386e-7, -5.062e-7
-0.103, 1.051e-6, 5.436e-7, -5.069e-7
-0.104, 1.046e-6, 5.435e-7, -5.027e-7
-0.105, 1.046e-6, 5.420e-7, -5.039e-7
-0.106, 1.052e-6, 5.429e-7, -5.095e-7
-0.107, 1.057e-6, 5.467e-7, -5.100e-7
-0.108, 1.052e-6, 5.451e-7, -5.072e-7
-0.109, 1.056e-6, 5.460e-7, -5.097e-7
-0.110, 1.055e-6, 5.470e-7, -5.077e-7
-0.111, 1.066e-6, 5.521e-7, -5.137e-7
-0.112, 1.061e-6, 5.517e-7, -5.091e-7
-0.113, 1.059e-6, 5.477e-7, -5.116e-7
-0.114, 1.058e-6, 5.458e-7, -5.127e-7
-0.115, 1.063e-6, 5.488e-7, -5.143e-7
-0.116, 1.069e-6, 5.547e-7, -5.141e-7
-0.117, 1.067e-6, 5.546e-7, -5.125e-7
-0.118, 1.069e-6, 5.514e-7, -5.180e-7
-0.119, 1.065e-6, 5.514e-7, -5.140e-7
-0.120, 1.076e-6, 5.553e-7, -5.205e-7
-0.121, 1.069e-6, 5.513e-7, -5.180e-7
-0.122, 1.073e-6, 5.569e-7, -5.166e-7
-0.123, 1.078e-6, 5.610e-7, -5.171e-7
-0.124, 1.075e-6, 5.617e-7, -5.138e-7
-0.125, 1.082e-6, 5.618e-7, -5.199e-7
-0.126, 1.079e-6, 5.603e-7, -5.185e-7
-0.127, 1.084e-6, 5.635e-7, -5.205e-7
-0.128, 1.082e-6, 5.627e-7, -5.194e-7
-0.129, 1.084e-6, 5.644e-7, -5.192e-7
-0.130, 1.090e-6, 5.696e-7, -5.207e-7
-0.131, 1.092e-6, 5.713e-7, -5.211e-7
-0.132, 1.097e-6, 5.745e-7, -5.226e-7
-0.133, 1.096e-6, 5.715e-7, -5.242e-7
-0.134, 1.099e-6, 5.747e-7, -5.245e-7
-0.135, 1.102e-6, 5.749e-7, -5.269e-7
-0.136, 1.104e-6, 5.784e-7, -5.257e-7
-0.137, 1.110e-6, 5.785e-7, -5.317e-7
-0.138, 1.111e-6, 5.796e-7, -5.310e-7
-0.139, 1.118e-6, 5.832e-7, -5.346e-7
-0.140, 1.115e-6, 5.842e-7, -5.308e-7
-0.141, 1.127e-6, 5.906e-7, -5.364e-7
-0.142, 1.123e-6, 5.879e-7, -5.355e-7
-0.143, 1.130e-6, 5.941e-7, -5.356e-7
-0.144, 1.135e-6, 5.965e-7, -5.381e-7
-0.145, 1.142e-6, 6.007e-7, -5.410e-7
-0.146, 1.136e-6, 5.967e-7, -5.392e-7
-0.147, 1.144e-6, 6.015e-7, -5.421e-7
-0.148, 1.152e-6, 6.072e-7, -5.453e-7
-0.149, 1.159e-6, 6.095e-7, -5.492e-7
-0.150, 1.152e-6, 6.073e-7, -5.449e-7
-0.151, 1.165e-6, 6.090e-7, -5.558e-7
-0.152, 1.171e-6, 6.161e-7, -5.546e-7
-0.153, 1.173e-6, 6.216e-7, -5.515e-7
-0.154, 1.185e-6, 6.246e-7, -5.600e-7
-0.155, 1.187e-6, 6.237e-7, -5.628e-7
-0.156, 1.201e-6, 6.342e-7, -5.666e-7
-0.157, 1.204e-6, 6.367e-7, -5.673e-7
-0.158, 1.204e-6, 6.388e-7, -5.652e-7
-0.159, 1.209e-6, 6.429e-7, -5.660e-7
-0.160, 1.218e-6, 6.465e-7, -5.718e-7
-0.161, 1.229e-6, 6.495e-7, -5.794e-7
-0.162, 1.232e-6, 6.531e-7, -5.790e-7
-0.163, 1.238e-6, 6.591e-7, -5.788e-7
-0.164, 1.254e-6, 6.694e-7, -5.845e-7
-0.165, 1.258e-6, 6.712e-7, -5.872e-7
-0.166, 1.266e-6, 6.732e-7, -5.928e-7
-0.167, 1.275e-6, 6.795e-7, -5.953e-7
-0.168, 1.278e-6, 6.809e-7, -5.970e-7
-0.169, 1.291e-6, 6.872e-7, -6.039e-7
-0.170, 1.305e-6, 6.965e-7, -6.086e-7
-0.171, 1.315e-6, 7.021e-7, -6.125e-7
-0.172, 1.328e-6, 7.105e-7, -6.174e-7
-0.173, 1.335e-6, 7.130e-7, -6.216e-7
-0.174, 1.341e-6, 7.161e-7, -6.251e-7
-0.175, 1.355e-6, 7.240e-7, -6.305e-7
-0.176, 1.364e-6, 7.314e-7, -6.322e-7
-0.177, 1.377e-6, 7.414e-7, -6.355e-7
-0.178, 1.393e-6, 7.507e-7, -6.419e-7
-0.179, 1.399e-6, 7.515e-7, -6.470e-7
-0.180, 1.411e-6, 7.576e-7, -6.531e-7
-0.181, 1.427e-6, 7.684e-7, -6.584e-7
-0.182, 1.434e-6, 7.704e-7, -6.639e-7
-0.183, 1.447e-6, 7.772e-7, -6.699e-7
-0.184, 1.462e-6, 7.848e-7, -6.770e-7
-0.185, 1.478e-6, 7.978e-7, -6.800e-7
-0.186, 1.477e-6, 7.959e-7, -6.807e-7
-0.187, 1.505e-6, 8.125e-7, -6.928e-7
-0.188, 1.517e-6, 8.211e-7, -6.955e-7
-0.189, 1.531e-6, 8.249e-7, -7.060e-7
-0.190, 1.546e-6, 8.345e-7, -7.110e-7
-0.191, 1.556e-6, 8.391e-7, -7.168e-7
-0.192, 1.566e-6, 8.446e-7, -7.211e-7
-0.193, 1.594e-6, 8.566e-7, -7.370e-7
-0.194, 1.608e-6, 8.694e-7, -7.390e-7
-0.195, 1.613e-6, 8.721e-7, -7.414e-7
-0.196, 1.637e-6, 8.839e-7, -7.532e-7
-0.197, 1.651e-6, 8.915e-7, -7.597e-7
-0.198, 1.666e-6, 9.061e-7, -7.601e-7
-0.199, 1.688e-6, 9.169e-7, -7.714e-7
-0.200, 1.698e-6, 9.237e-7, -7.746e-7
-0.201, 1.709e-6, 9.255e-7, -7.837e-7
-0.202, 1.737e-6, 9.450e-7, -7.919e-7
-0.203, 1.748e-6, 9.510e-7, -7.967e-7
-0.204, 1.767e-6, 9.614e-7, -8.060e-7
-0.205, 1.787e-6, 9.765e-7, -8.105e-7
-0.206, 1.796e-6, 9.778e-7, -8.179e-7
-0.207, 1.810e-6, 9.846e-7, -8.257e-7
-0.208, 1.831e-6, 9.986e-7, -8.323e-7
-0.209, 1.848e-6, 1.005e-6, -8.434e-7
-0.210, 1.865e-6, 1.015e-6, -8.496e-7
-0.211, 1.876e-6, 1.021e-6, -8.549e-7
-0.212, 1.895e-6, 1.037e-6, -8.576e-7
-0.213, 1.912e-6, 1.042e-6, -8.694e-7
-0.214, 1.925e-6, 1.050e-6, -8.746e-7
-0.215, 1.943e-6, 1.066e-6, -8.776e-7
-0.216, 1.956e-6, 1.074e-6, -8.818e-7
-0.217, 1.967e-6, 1.082e-6, -8.851e-7
-0.218, 1.986e-6, 1.090e-6, -8.963e-7
-0.219, 2.010e-6, 1.110e-6, -9.002e-7
-0.220, 2.013e-6, 1.106e-6, -9.066e-7
-0.221, 2.033e-6, 1.115e-6, -9.181e-7
-0.222, 2.045e-6, 1.124e-6, -9.215e-7
-0.223, 2.060e-6, 1.136e-6, -9.238e-7
-0.224, 2.068e-6, 1.140e-6, -9.275e-7
-0.225, 2.081e-6, 1.146e-6, -9.351e-7
-0.226, 2.090e-6, 1.155e-6, -9.352e-7
-0.227, 2.101e-6, 1.160e-6, -9.413e-7
-0.228, 2.107e-6, 1.166e-6, -9.413e-7
-0.229, 2.123e-6, 1.176e-6, -9.471e-7
-0.230, 2.136e-6, 1.184e-6, -9.515e-7
-0.231, 2.147e-6, 1.189e-6, -9.580e-7
-0.232, 2.148e-6, 1.198e-6, -9.495e-7
-0.233, 2.150e-6, 1.198e-6, -9.525e-7
-0.234, 2.163e-6, 1.205e-6, -9.583e-7
-0.235, 2.170e-6, 1.214e-6, -9.564e-7
-0.236, 2.171e-6, 1.214e-6, -9.569e-7
-0.237, 2.182e-6, 1.220e-6, -9.620e-7
-0.238, 2.183e-6, 1.223e-6, -9.599e-7
-0.239, 2.186e-6, 1.227e-6, -9.591e-7
-0.240, 2.188e-6, 1.229e-6, -9.590e-7
-0.241, 2.189e-6, 1.227e-6, -9.620e-7
-0.242, 2.185e-6, 1.225e-6, -9.609e-7
-0.243, 2.190e-6, 1.234e-6, -9.553e-7
-0.244, 2.185e-6, 1.232e-6, -9.528e-7
-0.245, 2.186e-6, 1.233e-6, -9.532e-7
-0.246, 2.174e-6, 1.228e-6, -9.454e-7
-0.247, 2.173e-6, 1.228e-6, -9.454e-7
-0.248, 2.160e-6, 1.223e-6, -9.368e-7
-0.249, 2.151e-6, 1.220e-6, -9.309e-7
-0.250, 2.152e-6, 1.219e-6, -9.324e-7
-0.251, 2.135e-6, 1.214e-6, -9.215e-7
-0.252, 2.127e-6, 1.207e-6, -9.196e-7
-0.253, 2.124e-6, 1.205e-6, -9.194e-7
-0.254, 2.094e-6, 1.192e-6, -9.012e-7
-0.255, 2.089e-6, 1.183e-6, -9.054e-7
-0.256, 2.081e-6, 1.187e-6, -8.938e-7
-0.257, 2.055e-6, 1.173e-6, -8.817e-7
-0.258, 2.051e-6, 1.172e-6, -8.790e-7
-0.259, 2.029e-6, 1.156e-6, -8.736e-7
-0.260, 2.012e-6, 1.142e-6, -8.702e-7
-0.261, 1.995e-6, 1.137e-6, -8.583e-7
-0.262, 1.977e-6, 1.129e-6, -8.479e-7
-0.263, 1.953e-6, 1.112e-6, -8.411e-7
-0.264, 1.940e-6, 1.105e-6, -8.351e-7
-0.265, 1.927e-6, 1.095e-6, -8.326e-7
-0.266, 1.903e-6, 1.082e-6, -8.209e-7
-0.267, 1.875e-6, 1.067e-6, -8.083e-7
-0.268, 1.863e-6, 1.060e-6, -8.031e-7
-0.269, 1.837e-6, 1.044e-6, -7.930e-7
-0.270, 1.815e-6, 1.033e-6, -7.820e-7
-0.271, 1.796e-6, 1.023e-6, -7.730e-7
-0.272, 1.777e-6, 1.011e-6, -7.658e-7
-0.273, 1.765e-6, 1.004e-6, -7.606e-7
-0.274, 1.739e-6, 9.931e-7, -7.460e-7
-0.275, 1.712e-6, 9.718e-7, -7.399e-7
-0.276, 1.700e-6, 9.636e-7, -7.359e-7
-0.277, 1.677e-6, 9.511e-7, -7.256e-7
-0.278, 1.650e-6, 9.358e-7, -7.143e-7
-0.279, 1.638e-6, 9.305e-7, -7.073e-7
-0.280, 1.613e-6, 9.127e-7, -6.999e-7
-0.281, 1.594e-6, 9.027e-7, -6.909e-7
-0.282, 1.580e-6, 8.919e-7, -6.877e-7
-0.283, 1.554e-6, 8.781e-7, -6.764e-7
-0.284, 1.548e-6, 8.744e-7, -6.735e-7
-0.285, 1.522e-6, 8.622e-7, -6.595e-7
-0.286, 1.498e-6, 8.447e-7, -6.536e-7
-0.287, 1.499e-6, 8.435e-7, -6.550e-7
-0.288, 1.483e-6, 8.357e-7, -6.475e-7
-0.289, 1.461e-6, 8.234e-7, -6.374e-7
-0.290, 1.452e-6, 8.169e-7, -6.349e-7
-0.291, 1.431e-6, 8.027e-7, -6.286e-7
-0.292, 1.414e-6, 7.969e-7, -6.174e-7
-0.293, 1.409e-6, 7.932e-7, -6.161e-7
-0.294, 1.396e-6, 7.836e-7, -6.127e-7
-0.295, 1.379e-6, 7.780e-7, -6.013e-7
-0.296, 1.368e-6, 7.696e-7, -5.987e-7
-0.297, 1.355e-6, 7.652e-7, -5.895e-7
-0.298, 1.348e-6, 7.579e-7, -5.901e-7
-0.299, 1.341e-6, 7.540e-7, -5.867e-7
-0.300, 1.312e-6, 7.337e-7, -5.781e-7
-0.301, 1.309e-6, 7.331e-7, -5.755e-7
-0.302, 1.306e-6, 7.319e-7, -5.744e-7
-0.303, 1.288e-6, 7.213e-7, -5.666e-7
-0.304, 1.280e-6, 7.152e-7, -5.647e-7
-0.305, 1.271e-6, 7.142e-7, -5.566e-7
-0.306, 1.262e-6, 7.037e-7, -5.583e-7
-0.307, 1.259e-6, 7.023e-7, -5.569e-7
-0.308, 1.254e-6, 7.024e-7, -5.512e-7
-0.309, 1.245e-6, 6.959e-7, -5.487e-7
-0.310, 1.243e-6, 6.967e-7, -5.465e-7
-0.311, 1.242e-6, 6.967e-7, -5.454e-7
-0.312, 1.229e-6, 6.902e-7, -5.391e-7
-0.313, 1.215e-6, 6.836e-7, -5.317e-7
-0.314, 1.216e-6, 6.823e-7, -5.339e-7
-0.315, 1.213e-6, 6.847e-7, -5.284e-7
-0.316, 1.218e-6, 6.826e-7, -5.350e-7
-0.317, 1.202e-6, 6.811e-7, -5.211e-7
-0.318, 1.190e-6, 6.638e-7, -5.263e-7
-0.319, 1.193e-6, 6.674e-7, -5.252e-7
-0.320, 1.185e-6, 6.619e-7, -5.228e-7
-0.321, 1.187e-6, 6.648e-7, -5.227e-7
-0.322, 1.182e-6, 6.623e-7, -5.193e-7
-0.323, 1.176e-6, 6.580e-7, -5.180e-7
-0.324, 1.182e-6, 6.607e-7, -5.216e-7
-0.325, 1.171e-6, 6.510e-7, -5.198e-7
-0.326, 1.171e-6, 6.546e-7, -5.168e-7
-0.327, 1.159e-6, 6.486e-7, -5.107e-7
-0.328, 1.161e-6, 6.495e-7, -5.112e-7
-0.329, 1.164e-6, 6.501e-7, -5.140e-7
-0.330, 1.146e-6, 6.457e-7, -5.002e-7
-0.331, 1.143e-6, 6.420e-7, -5.013e-7
-0.332, 1.154e-6, 6.436e-7, -5.102e-7
-0.333, 1.146e-6, 6.403e-7, -5.055e-7
-0.334, 1.141e-6, 6.422e-7, -4.986e-7
-0.335, 1.139e-6, 6.347e-7, -5.048e-7
-0.336, 1.138e-6, 6.377e-7, -5.002e-7
-0.337, 1.145e-6, 6.385e-7, -5.066e-7
-0.338, 1.140e-6, 6.375e-7, -5.022e-7
-0.339, 1.132e-6, 6.290e-7, -5.028e-7
-0.340, 1.136e-6, 6.324e-7, -5.032e-7
-0.341, 1.136e-6, 6.380e-7, -4.980e-7
-0.342, 1.128e-6, 6.248e-7, -5.035e-7
-0.343, 1.130e-6, 6.352e-7, -4.943e-7
-0.344, 1.132e-6, 6.311e-7, -5.007e-7
-0.345, 1.125e-6, 6.254e-7, -4.996e-7
-0.346, 1.126e-6, 6.229e-7, -5.027e-7
-0.347, 1.123e-6, 6.294e-7, -4.941e-7
-0.348, 1.129e-6, 6.273e-7, -5.018e-7
-0.349, 1.121e-6, 6.248e-7, -4.961e-7
-0.350, 1.120e-6, 6.253e-7, -4.952e-7
-0.351, 1.117e-6, 6.192e-7, -4.980e-7
-0.352, 1.117e-6, 6.182e-7, -4.990e-7
-0.353, 1.123e-6, 6.242e-7, -4.987e-7
-0.354, 1.119e-6, 6.262e-7, -4.932e-7
-0.355, 1.113e-6, 6.157e-7, -4.969e-7
-0.356, 1.127e-6, 6.240e-7, -5.028e-7
-0.357, 1.119e-6, 6.194e-7, -4.993e-7
-0.358, 1.125e-6, 6.248e-7, -5.004e-7
-0.359, 1.118e-6, 6.169e-7, -5.008e-7
-0.360, 1.122e-6, 6.248e-7, -4.975e-7
-0.361, 1.123e-6, 6.265e-7, -4.962e-7
-0.362, 1.122e-6, 6.286e-7, -4.933e-7
-0.363, 1.111e-6, 6.156e-7, -4.951e-7
-0.364, 1.121e-6, 6.224e-7, -4.986e-7
-0.365, 1.120e-6, 6.235e-7, -4.964e-7
-0.366, 1.117e-6, 6.192e-7, -4.980e-7
-0.367, 1.122e-6, 6.179e-7, -5.044e-7
-0.368, 1.119e-6, 6.261e-7, -4.926e-7
-0.369, 1.113e-6, 6.215e-7, -4.918e-7
-0.370, 1.120e-6, 6.173e-7, -5.026e-7
-0.371, 1.110e-6, 6.135e-7, -4.964e-7
-0.372, 1.112e-6, 6.133e-7, -4.983e-7
-0.373, 1.106e-6, 6.105e-7, -4.955e-7
-0.374, 1.110e-6, 6.164e-7, -4.938e-7
-0.375, 1.111e-6, 6.135e-7, -4.980e-7
-0.376, 1.119e-6, 6.170e-7, -5.019e-7
-0.377, 1.110e-6, 6.127e-7, -4.971e-7
-0.378, 1.110e-6, 6.182e-7, -4.923e-7
-0.379, 1.110e-6, 6.147e-7, -4.952e-7
-0.380, 1.115e-6, 6.151e-7, -4.998e-7
-0.381, 1.109e-6, 6.137e-7, -4.956e-7
-0.382, 1.113e-6, 6.129e-7, -4.997e-7
-0.383, 1.109e-6, 6.159e-7, -4.931e-7
-0.384, 1.109e-6, 6.092e-7, -4.995e-7
-0.385, 1.118e-6, 6.178e-7, -5.004e-7
-0.386, 1.114e-6, 6.127e-7, -5.015e-7
-0.387, 1.117e-6, 6.212e-7, -4.954e-7
-0.388, 1.120e-6, 6.133e-7, -5.071e-7
-0.389, 1.113e-6, 6.123e-7, -5.005e-7
-0.390, 1.120e-6, 6.119e-7, -5.079e-7
-0.391, 1.120e-6, 6.157e-7, -5.041e-7
-0.392, 1.120e-6, 6.175e-7, -5.027e-7
-0.393, 1.110e-6, 6.076e-7, -5.022e-7
-0.394, 1.115e-6, 6.208e-7, -4.942e-7
-0.395, 1.116e-6, 6.145e-7, -5.013e-7
-0.396, 1.118e-6, 6.161e-7, -5.023e-7
-0.397, 1.116e-6, 6.089e-7, -5.066e-7
-0.398, 1.105e-6, 6.096e-7, -4.956e-7
-0.399, 1.108e-6, 6.060e-7, -5.016e-7
-0.400, 1.113e-6, 6.169e-7, -4.956e-7
