# Supplementary material for: Data-Driven Electrochemistry Reveals the Impact of Hydrophobicity on Aptamer Cross-Reactivity
Source: ACS Meas Sci Au. 2026 May 20;6(3):752–64. doi: 10.1021/acsmeasuresciau.6c00040 (PMC13281204; doi:10.1021/acsmeasuresciau.6c00040)
Supplement: Supplementary file 1 [file tg6c00040_si_001.zip › data/interferent study/logP validation/Trials_1_2_3/SWV_lineolic acid_analyte_1200hz_0.txt]

Nov. 4, 2025   11:33:42
Square Wave Voltammetry
File: c:\users\minteerlab\desktop\hardpotato\110425\swv_lineolic acid_analyte_1200hz_0.bin
Data Source:  Experiment
Instrument Model:  CHI660E
Ref. Electrode: 
Header: SWV
Note: 

Init E (V) = -0.05
Final E (V) = -0.4
Incr E (V) = 0.001
Amplitude (V) = 0.025
Frequency (Hz) = 1.2e+3
Quiet Time (sec) = 2
Sensitivity (A/V) = 1e-5

Potential/V, Diff(i/A), For(i/A), Rev(i/A)

-0.051, 1.255e-6, 7.705e-7, -4.848e-7
-0.052, 1.187e-6, 6.547e-7, -5.325e-7
-0.053, 1.173e-6, 6.289e-7, -5.438e-7
-0.054, 1.178e-6, 6.204e-7, -5.577e-7
-0.055, 1.172e-6, 6.132e-7, -5.592e-7
-0.056, 1.171e-6, 6.129e-7, -5.582e-7
-0.057, 1.173e-6, 6.101e-7, -5.630e-7
-0.058, 1.179e-6, 6.096e-7, -5.689e-7
-0.059, 1.171e-6, 6.052e-7, -5.662e-7
-0.060, 1.167e-6, 6.020e-7, -5.652e-7
-0.061, 1.173e-6, 6.028e-7, -5.707e-7
-0.062, 1.175e-6, 6.051e-7, -5.704e-7
-0.063, 1.174e-6, 6.049e-7, -5.686e-7
-0.064, 1.176e-6, 6.108e-7, -5.652e-7
-0.065, 1.176e-6, 6.071e-7, -5.694e-7
-0.066, 1.172e-6, 6.026e-7, -5.693e-7
-0.067, 1.169e-6, 5.979e-7, -5.710e-7
-0.068, 1.176e-6, 6.056e-7, -5.705e-7
-0.069, 1.178e-6, 6.094e-7, -5.682e-7
-0.070, 1.178e-6, 6.065e-7, -5.720e-7
-0.071, 1.177e-6, 6.060e-7, -5.713e-7
-0.072, 1.176e-6, 6.086e-7, -5.679e-7
-0.073, 1.185e-6, 6.126e-7, -5.719e-7
-0.074, 1.178e-6, 6.078e-7, -5.703e-7
-0.075, 1.172e-6, 6.033e-7, -5.687e-7
-0.076, 1.179e-6, 6.079e-7, -5.709e-7
-0.077, 1.187e-6, 6.150e-7, -5.723e-7
-0.078, 1.179e-6, 6.109e-7, -5.680e-7
-0.079, 1.182e-6, 6.100e-7, -5.720e-7
-0.080, 1.186e-6, 6.137e-7, -5.722e-7
-0.081, 1.181e-6, 6.083e-7, -5.723e-7
-0.082, 1.184e-6, 6.109e-7, -5.734e-7
-0.083, 1.181e-6, 6.115e-7, -5.693e-7
-0.084, 1.188e-6, 6.124e-7, -5.758e-7
-0.085, 1.186e-6, 6.155e-7, -5.707e-7
-0.086, 1.192e-6, 6.125e-7, -5.793e-7
-0.087, 1.184e-6, 6.088e-7, -5.749e-7
-0.088, 1.193e-6, 6.174e-7, -5.760e-7
-0.089, 1.189e-6, 6.169e-7, -5.722e-7
-0.090, 1.188e-6, 6.133e-7, -5.742e-7
-0.091, 1.192e-6, 6.182e-7, -5.741e-7
-0.092, 1.201e-6, 6.226e-7, -5.779e-7
-0.093, 1.201e-6, 6.214e-7, -5.795e-7
-0.094, 1.192e-6, 6.205e-7, -5.712e-7
-0.095, 1.202e-6, 6.184e-7, -5.838e-7
-0.096, 1.212e-6, 6.324e-7, -5.800e-7
-0.097, 1.209e-6, 6.264e-7, -5.829e-7
-0.098, 1.207e-6, 6.284e-7, -5.791e-7
-0.099, 1.212e-6, 6.297e-7, -5.818e-7
-0.100, 1.219e-6, 6.333e-7, -5.858e-7
-0.101, 1.219e-6, 6.330e-7, -5.859e-7
-0.102, 1.220e-6, 6.334e-7, -5.862e-7
-0.103, 1.217e-6, 6.365e-7, -5.806e-7
-0.104, 1.224e-6, 6.389e-7, -5.852e-7
-0.105, 1.217e-6, 6.308e-7, -5.861e-7
-0.106, 1.222e-6, 6.333e-7, -5.886e-7
-0.107, 1.225e-6, 6.402e-7, -5.848e-7
-0.108, 1.230e-6, 6.369e-7, -5.933e-7
-0.109, 1.238e-6, 6.452e-7, -5.930e-7
-0.110, 1.232e-6, 6.402e-7, -5.914e-7
-0.111, 1.242e-6, 6.501e-7, -5.916e-7
-0.112, 1.237e-6, 6.470e-7, -5.897e-7
-0.113, 1.239e-6, 6.474e-7, -5.916e-7
-0.114, 1.252e-6, 6.529e-7, -5.992e-7
-0.115, 1.257e-6, 6.557e-7, -6.016e-7
-0.116, 1.248e-6, 6.530e-7, -5.955e-7
-0.117, 1.255e-6, 6.586e-7, -5.966e-7
-0.118, 1.261e-6, 6.581e-7, -6.029e-7
-0.119, 1.258e-6, 6.582e-7, -5.997e-7
-0.120, 1.262e-6, 6.572e-7, -6.047e-7
-0.121, 1.271e-6, 6.634e-7, -6.079e-7
-0.122, 1.277e-6, 6.694e-7, -6.074e-7
-0.123, 1.275e-6, 6.691e-7, -6.056e-7
-0.124, 1.280e-6, 6.704e-7, -6.096e-7
-0.125, 1.282e-6, 6.696e-7, -6.120e-7
-0.126, 1.288e-6, 6.712e-7, -6.172e-7
-0.127, 1.286e-6, 6.742e-7, -6.122e-7
-0.128, 1.298e-6, 6.797e-7, -6.184e-7
-0.129, 1.309e-6, 6.878e-7, -6.210e-7
-0.130, 1.305e-6, 6.881e-7, -6.170e-7
-0.131, 1.305e-6, 6.914e-7, -6.137e-7
-0.132, 1.309e-6, 6.852e-7, -6.238e-7
-0.133, 1.316e-6, 6.941e-7, -6.217e-7
-0.134, 1.324e-6, 6.977e-7, -6.259e-7
-0.135, 1.328e-6, 7.003e-7, -6.277e-7
-0.136, 1.327e-6, 7.017e-7, -6.252e-7
-0.137, 1.340e-6, 7.069e-7, -6.333e-7
-0.138, 1.343e-6, 7.130e-7, -6.303e-7
-0.139, 1.348e-6, 7.095e-7, -6.380e-7
-0.140, 1.351e-6, 7.156e-7, -6.354e-7
-0.141, 1.355e-6, 7.169e-7, -6.383e-7
-0.142, 1.371e-6, 7.280e-7, -6.428e-7
-0.143, 1.370e-6, 7.257e-7, -6.444e-7
-0.144, 1.379e-6, 7.283e-7, -6.505e-7
-0.145, 1.383e-6, 7.358e-7, -6.474e-7
-0.146, 1.393e-6, 7.408e-7, -6.517e-7
-0.147, 1.400e-6, 7.445e-7, -6.556e-7
-0.148, 1.415e-6, 7.505e-7, -6.647e-7
-0.149, 1.417e-6, 7.575e-7, -6.592e-7
-0.150, 1.430e-6, 7.652e-7, -6.646e-7
-0.151, 1.434e-6, 7.668e-7, -6.667e-7
-0.152, 1.448e-6, 7.724e-7, -6.758e-7
-0.153, 1.457e-6, 7.831e-7, -6.739e-7
-0.154, 1.459e-6, 7.845e-7, -6.747e-7
-0.155, 1.477e-6, 7.916e-7, -6.857e-7
-0.156, 1.493e-6, 8.041e-7, -6.893e-7
-0.157, 1.496e-6, 8.039e-7, -6.921e-7
-0.158, 1.518e-6, 8.181e-7, -7.001e-7
-0.159, 1.528e-6, 8.206e-7, -7.071e-7
-0.160, 1.539e-6, 8.335e-7, -7.057e-7
-0.161, 1.547e-6, 8.325e-7, -7.144e-7
-0.162, 1.574e-6, 8.444e-7, -7.291e-7
-0.163, 1.579e-6, 8.507e-7, -7.280e-7
-0.164, 1.592e-6, 8.590e-7, -7.331e-7
-0.165, 1.609e-6, 8.661e-7, -7.425e-7
-0.166, 1.633e-6, 8.832e-7, -7.500e-7
-0.167, 1.644e-6, 8.951e-7, -7.488e-7
-0.168, 1.648e-6, 8.954e-7, -7.522e-7
-0.169, 1.667e-6, 9.050e-7, -7.615e-7
-0.170, 1.699e-6, 9.196e-7, -7.798e-7
-0.171, 1.711e-6, 9.325e-7, -7.783e-7
-0.172, 1.738e-6, 9.460e-7, -7.921e-7
-0.173, 1.746e-6, 9.496e-7, -7.964e-7
-0.174, 1.774e-6, 9.682e-7, -8.063e-7
-0.175, 1.798e-6, 9.809e-7, -8.166e-7
-0.176, 1.812e-6, 9.921e-7, -8.195e-7
-0.177, 1.842e-6, 1.005e-6, -8.362e-7
-0.178, 1.864e-6, 1.023e-6, -8.410e-7
-0.179, 1.891e-6, 1.034e-6, -8.565e-7
-0.180, 1.917e-6, 1.046e-6, -8.704e-7
-0.181, 1.933e-6, 1.055e-6, -8.781e-7
-0.182, 1.963e-6, 1.074e-6, -8.893e-7
-0.183, 1.992e-6, 1.092e-6, -8.999e-7
-0.184, 2.010e-6, 1.100e-6, -9.098e-7
-0.185, 2.043e-6, 1.121e-6, -9.222e-7
-0.186, 2.066e-6, 1.134e-6, -9.316e-7
-0.187, 2.101e-6, 1.157e-6, -9.444e-7
-0.188, 2.124e-6, 1.167e-6, -9.569e-7
-0.189, 2.159e-6, 1.189e-6, -9.702e-7
-0.190, 2.179e-6, 1.199e-6, -9.795e-7
-0.191, 2.207e-6, 1.214e-6, -9.931e-7
-0.192, 2.245e-6, 1.232e-6, -1.013e-6
-0.193, 2.274e-6, 1.252e-6, -1.023e-6
-0.194, 2.313e-6, 1.274e-6, -1.039e-6
-0.195, 2.355e-6, 1.299e-6, -1.056e-6
-0.196, 2.386e-6, 1.321e-6, -1.065e-6
-0.197, 2.410e-6, 1.332e-6, -1.078e-6
-0.198, 2.443e-6, 1.350e-6, -1.093e-6
-0.199, 2.481e-6, 1.370e-6, -1.111e-6
-0.200, 2.522e-6, 1.393e-6, -1.129e-6
-0.201, 2.559e-6, 1.413e-6, -1.147e-6
-0.202, 2.608e-6, 1.439e-6, -1.169e-6
-0.203, 2.633e-6, 1.458e-6, -1.175e-6
-0.204, 2.664e-6, 1.472e-6, -1.192e-6
-0.205, 2.709e-6, 1.499e-6, -1.211e-6
-0.206, 2.746e-6, 1.516e-6, -1.230e-6
-0.207, 2.775e-6, 1.537e-6, -1.238e-6
-0.208, 2.821e-6, 1.560e-6, -1.261e-6
-0.209, 2.870e-6, 1.591e-6, -1.279e-6
-0.210, 2.906e-6, 1.615e-6, -1.291e-6
-0.211, 2.945e-6, 1.631e-6, -1.314e-6
-0.212, 2.982e-6, 1.657e-6, -1.325e-6
-0.213, 3.016e-6, 1.670e-6, -1.346e-6
-0.214, 3.063e-6, 1.702e-6, -1.361e-6
-0.215, 3.089e-6, 1.714e-6, -1.375e-6
-0.216, 3.127e-6, 1.737e-6, -1.389e-6
-0.217, 3.169e-6, 1.764e-6, -1.406e-6
-0.218, 3.215e-6, 1.783e-6, -1.432e-6
-0.219, 3.240e-6, 1.805e-6, -1.436e-6
-0.220, 3.283e-6, 1.825e-6, -1.458e-6
-0.221, 3.328e-6, 1.853e-6, -1.475e-6
-0.222, 3.352e-6, 1.863e-6, -1.488e-6
-0.223, 3.379e-6, 1.881e-6, -1.498e-6
-0.224, 3.419e-6, 1.904e-6, -1.516e-6
-0.225, 3.453e-6, 1.926e-6, -1.527e-6
-0.226, 3.487e-6, 1.942e-6, -1.545e-6
-0.227, 3.527e-6, 1.969e-6, -1.559e-6
-0.228, 3.552e-6, 1.988e-6, -1.564e-6
-0.229, 3.568e-6, 1.992e-6, -1.576e-6
-0.230, 3.599e-6, 2.013e-6, -1.585e-6
-0.231, 3.617e-6, 2.028e-6, -1.589e-6
-0.232, 3.652e-6, 2.045e-6, -1.606e-6
-0.233, 3.667e-6, 2.055e-6, -1.612e-6
-0.234, 3.698e-6, 2.074e-6, -1.624e-6
-0.235, 3.703e-6, 2.080e-6, -1.623e-6
-0.236, 3.715e-6, 2.088e-6, -1.627e-6
-0.237, 3.747e-6, 2.103e-6, -1.644e-6
-0.238, 3.760e-6, 2.119e-6, -1.642e-6
-0.239, 3.758e-6, 2.117e-6, -1.641e-6
-0.240, 3.764e-6, 2.119e-6, -1.645e-6
-0.241, 3.775e-6, 2.122e-6, -1.653e-6
-0.242, 3.784e-6, 2.127e-6, -1.658e-6
-0.243, 3.764e-6, 2.120e-6, -1.644e-6
-0.244, 3.763e-6, 2.120e-6, -1.643e-6
-0.245, 3.761e-6, 2.119e-6, -1.642e-6
-0.246, 3.739e-6, 2.113e-6, -1.626e-6
-0.247, 3.716e-6, 2.094e-6, -1.623e-6
-0.248, 3.717e-6, 2.095e-6, -1.621e-6
-0.249, 3.687e-6, 2.080e-6, -1.608e-6
-0.250, 3.679e-6, 2.073e-6, -1.606e-6
-0.251, 3.670e-6, 2.081e-6, -1.589e-6
-0.252, 3.636e-6, 2.052e-6, -1.584e-6
-0.253, 3.609e-6, 2.041e-6, -1.568e-6
-0.254, 3.581e-6, 2.027e-6, -1.555e-6
-0.255, 3.545e-6, 1.999e-6, -1.546e-6
-0.256, 3.510e-6, 1.986e-6, -1.524e-6
-0.257, 3.477e-6, 1.963e-6, -1.515e-6
-0.258, 3.444e-6, 1.942e-6, -1.502e-6
-0.259, 3.394e-6, 1.919e-6, -1.475e-6
-0.260, 3.360e-6, 1.888e-6, -1.472e-6
-0.261, 3.318e-6, 1.871e-6, -1.446e-6
-0.262, 3.281e-6, 1.845e-6, -1.436e-6
-0.263, 3.233e-6, 1.823e-6, -1.409e-6
-0.264, 3.182e-6, 1.788e-6, -1.394e-6
-0.265, 3.140e-6, 1.768e-6, -1.371e-6
-0.266, 3.084e-6, 1.736e-6, -1.348e-6
-0.267, 3.042e-6, 1.710e-6, -1.332e-6
-0.268, 3.001e-6, 1.695e-6, -1.306e-6
-0.269, 2.939e-6, 1.649e-6, -1.290e-6
-0.270, 2.907e-6, 1.638e-6, -1.269e-6
-0.271, 2.857e-6, 1.607e-6, -1.250e-6
-0.272, 2.799e-6, 1.574e-6, -1.224e-6
-0.273, 2.753e-6, 1.555e-6, -1.197e-6
-0.274, 2.694e-6, 1.515e-6, -1.179e-6
-0.275, 2.652e-6, 1.493e-6, -1.159e-6
-0.276, 2.595e-6, 1.457e-6, -1.138e-6
-0.277, 2.560e-6, 1.441e-6, -1.119e-6
-0.278, 2.501e-6, 1.410e-6, -1.091e-6
-0.279, 2.472e-6, 1.388e-6, -1.084e-6
-0.280, 2.419e-6, 1.362e-6, -1.057e-6
-0.281, 2.379e-6, 1.337e-6, -1.042e-6
-0.282, 2.345e-6, 1.320e-6, -1.025e-6
-0.283, 2.294e-6, 1.288e-6, -1.006e-6
-0.284, 2.257e-6, 1.271e-6, -9.860e-7
-0.285, 2.217e-6, 1.247e-6, -9.696e-7
-0.286, 2.186e-6, 1.231e-6, -9.550e-7
-0.287, 2.151e-6, 1.212e-6, -9.395e-7
-0.288, 2.105e-6, 1.190e-6, -9.149e-7
-0.289, 2.082e-6, 1.174e-6, -9.081e-7
-0.290, 2.045e-6, 1.155e-6, -8.896e-7
-0.291, 2.016e-6, 1.135e-6, -8.812e-7
-0.292, 1.982e-6, 1.126e-6, -8.560e-7
-0.293, 1.946e-6, 1.104e-6, -8.423e-7
-0.294, 1.911e-6, 1.079e-6, -8.317e-7
-0.295, 1.903e-6, 1.084e-6, -8.197e-7
-0.296, 1.862e-6, 1.061e-6, -8.010e-7
-0.297, 1.832e-6, 1.043e-6, -7.891e-7
-0.298, 1.807e-6, 1.028e-6, -7.792e-7
-0.299, 1.788e-6, 1.018e-6, -7.697e-7
-0.300, 1.753e-6, 9.978e-7, -7.557e-7
-0.301, 1.741e-6, 9.929e-7, -7.480e-7
-0.302, 1.722e-6, 9.775e-7, -7.443e-7
-0.303, 1.688e-6, 9.621e-7, -7.259e-7
-0.304, 1.669e-6, 9.530e-7, -7.163e-7
-0.305, 1.657e-6, 9.473e-7, -7.100e-7
-0.306, 1.632e-6, 9.268e-7, -7.052e-7
-0.307, 1.606e-6, 9.168e-7, -6.893e-7
-0.308, 1.609e-6, 9.165e-7, -6.925e-7
-0.309, 1.598e-6, 9.115e-7, -6.868e-7
-0.310, 1.567e-6, 8.916e-7, -6.751e-7
-0.311, 1.568e-6, 8.974e-7, -6.703e-7
-0.312, 1.539e-6, 8.844e-7, -6.549e-7
-0.313, 1.539e-6, 8.855e-7, -6.532e-7
-0.314, 1.520e-6, 8.732e-7, -6.473e-7
-0.315, 1.516e-6, 8.703e-7, -6.454e-7
-0.316, 1.484e-6, 8.512e-7, -6.323e-7
-0.317, 1.493e-6, 8.539e-7, -6.392e-7
-0.318, 1.475e-6, 8.429e-7, -6.318e-7
-0.319, 1.457e-6, 8.367e-7, -6.205e-7
-0.320, 1.446e-6, 8.300e-7, -6.159e-7
-0.321, 1.442e-6, 8.342e-7, -6.076e-7
-0.322, 1.413e-6, 8.136e-7, -5.991e-7
-0.323, 1.425e-6, 8.141e-7, -6.105e-7
-0.324, 1.414e-6, 8.145e-7, -5.995e-7
-0.325, 1.400e-6, 7.993e-7, -6.012e-7
-0.326, 1.414e-6, 8.110e-7, -6.025e-7
-0.327, 1.392e-6, 7.940e-7, -5.979e-7
-0.328, 1.385e-6, 7.928e-7, -5.919e-7
-0.329, 1.379e-6, 7.911e-7, -5.884e-7
-0.330, 1.370e-6, 7.892e-7, -5.811e-7
-0.331, 1.374e-6, 7.907e-7, -5.829e-7
-0.332, 1.361e-6, 7.839e-7, -5.768e-7
-0.333, 1.353e-6, 7.775e-7, -5.755e-7
-0.334, 1.346e-6, 7.713e-7, -5.747e-7
-0.335, 1.331e-6, 7.653e-7, -5.655e-7
-0.336, 1.345e-6, 7.743e-7, -5.708e-7
-0.337, 1.332e-6, 7.643e-7, -5.678e-7
-0.338, 1.343e-6, 7.722e-7, -5.705e-7
-0.339, 1.309e-6, 7.531e-7, -5.556e-7
-0.340, 1.307e-6, 7.527e-7, -5.546e-7
-0.341, 1.317e-6, 7.579e-7, -5.591e-7
-0.342, 1.326e-6, 7.614e-7, -5.648e-7
-0.343, 1.314e-6, 7.521e-7, -5.616e-7
-0.344, 1.322e-6, 7.583e-7, -5.634e-7
-0.345, 1.304e-6, 7.478e-7, -5.562e-7
-0.346, 1.308e-6, 7.431e-7, -5.648e-7
-0.347, 1.294e-6, 7.447e-7, -5.491e-7
-0.348, 1.288e-6, 7.395e-7, -5.483e-7
-0.349, 1.278e-6, 7.272e-7, -5.504e-7
-0.350, 1.294e-6, 7.420e-7, -5.520e-7
-0.351, 1.285e-6, 7.379e-7, -5.467e-7
-0.352, 1.279e-6, 7.273e-7, -5.518e-7
-0.353, 1.290e-6, 7.445e-7, -5.455e-7
-0.354, 1.284e-6, 7.395e-7, -5.445e-7
-0.355, 1.279e-6, 7.326e-7, -5.463e-7
-0.356, 1.289e-6, 7.369e-7, -5.525e-7
-0.357, 1.285e-6, 7.323e-7, -5.524e-7
-0.358, 1.278e-6, 7.292e-7, -5.485e-7
-0.359, 1.275e-6, 7.273e-7, -5.475e-7
-0.360, 1.272e-6, 7.264e-7, -5.457e-7
-0.361, 1.276e-6, 7.279e-7, -5.482e-7
-0.362, 1.260e-6, 7.190e-7, -5.406e-7
-0.363, 1.253e-6, 7.137e-7, -5.390e-7
-0.364, 1.276e-6, 7.297e-7, -5.464e-7
-0.365, 1.272e-6, 7.271e-7, -5.448e-7
-0.366, 1.253e-6, 7.181e-7, -5.354e-7
-0.367, 1.254e-6, 7.034e-7, -5.509e-7
-0.368, 1.270e-6, 7.274e-7, -5.427e-7
-0.369, 1.250e-6, 7.079e-7, -5.417e-7
-0.370, 1.271e-6, 7.259e-7, -5.446e-7
-0.371, 1.260e-6, 7.196e-7, -5.406e-7
-0.372, 1.252e-6, 7.068e-7, -5.453e-7
-0.373, 1.265e-6, 7.261e-7, -5.386e-7
-0.374, 1.255e-6, 7.132e-7, -5.422e-7
-0.375, 1.261e-6, 7.175e-7, -5.433e-7
-0.376, 1.254e-6, 7.161e-7, -5.379e-7
-0.377, 1.270e-6, 7.130e-7, -5.575e-7
-0.378, 1.284e-6, 7.303e-7, -5.534e-7
-0.379, 1.270e-6, 7.270e-7, -5.432e-7
-0.380, 1.254e-6, 7.106e-7, -5.436e-7
-0.381, 1.245e-6, 7.077e-7, -5.377e-7
-0.382, 1.245e-6, 7.116e-7, -5.336e-7
-0.383, 1.254e-6, 7.133e-7, -5.403e-7
-0.384, 1.244e-6, 7.086e-7, -5.353e-7
-0.385, 1.262e-6, 7.120e-7, -5.504e-7
-0.386, 1.264e-6, 7.128e-7, -5.508e-7
-0.387, 1.250e-6, 7.070e-7, -5.428e-7
-0.388, 1.250e-6, 7.055e-7, -5.442e-7
-0.389, 1.252e-6, 7.105e-7, -5.418e-7
-0.390, 1.251e-6, 7.068e-7, -5.443e-7
-0.391, 1.265e-6, 7.169e-7, -5.486e-7
-0.392, 1.261e-6, 7.072e-7, -5.535e-7
-0.393, 1.252e-6, 7.080e-7, -5.436e-7
-0.394, 1.240e-6, 7.050e-7, -5.350e-7
-0.395, 1.241e-6, 6.974e-7, -5.435e-7
-0.396, 1.273e-6, 7.194e-7, -5.541e-7
-0.397, 1.261e-6, 7.121e-7, -5.486e-7
-0.398, 1.255e-6, 7.093e-7, -5.462e-7
-0.399, 1.250e-6, 7.082e-7, -5.419e-7
-0.400, 1.239e-6, 6.886e-7, -5.504e-7
