# Supplementary material for: Data-Driven Electrochemistry Reveals the Impact of Hydrophobicity on Aptamer Cross-Reactivity
Source: ACS Meas Sci Au. 2026 May 20;6(3):752–64. doi: 10.1021/acsmeasuresciau.6c00040 (PMC13281204; doi:10.1021/acsmeasuresciau.6c00040)
Supplement: Supplementary file 1 [file tg6c00040_si_001.zip › data/interferent study/logP validation/Trials_1_2_3/SWV_lineolic acid_analyte_1200hz_1.txt]

Nov. 4, 2025   14:11:29
Square Wave Voltammetry
File: c:\users\minteerlab\desktop\hardpotato\110425\swv_lineolic acid_analyte_1200hz_1.bin
Data Source:  Experiment
Instrument Model:  CHI660E
Ref. Electrode: 
Header: SWV
Note: 

Init E (V) = -0.05
Final E (V) = -0.4
Incr E (V) = 0.001
Amplitude (V) = 0.025
Frequency (Hz) = 1.2e+3
Quiet Time (sec) = 2
Sensitivity (A/V) = 1e-5

Potential/V, Diff(i/A), For(i/A), Rev(i/A)

-0.051, 1.203e-6, 7.363e-7, -4.664e-7
-0.052, 1.139e-6, 6.279e-7, -5.114e-7
-0.053, 1.129e-6, 6.042e-7, -5.246e-7
-0.054, 1.132e-6, 5.952e-7, -5.366e-7
-0.055, 1.126e-6, 5.904e-7, -5.359e-7
-0.056, 1.124e-6, 5.843e-7, -5.401e-7
-0.057, 1.123e-6, 5.814e-7, -5.414e-7
-0.058, 1.126e-6, 5.803e-7, -5.454e-7
-0.059, 1.127e-6, 5.830e-7, -5.437e-7
-0.060, 1.118e-6, 5.772e-7, -5.408e-7
-0.061, 1.121e-6, 5.748e-7, -5.459e-7
-0.062, 1.121e-6, 5.801e-7, -5.409e-7
-0.063, 1.130e-6, 5.810e-7, -5.487e-7
-0.064, 1.118e-6, 5.777e-7, -5.401e-7
-0.065, 1.126e-6, 5.775e-7, -5.489e-7
-0.066, 1.126e-6, 5.809e-7, -5.454e-7
-0.067, 1.123e-6, 5.811e-7, -5.414e-7
-0.068, 1.124e-6, 5.777e-7, -5.466e-7
-0.069, 1.123e-6, 5.783e-7, -5.449e-7
-0.070, 1.128e-6, 5.827e-7, -5.451e-7
-0.071, 1.126e-6, 5.807e-7, -5.453e-7
-0.072, 1.126e-6, 5.827e-7, -5.433e-7
-0.073, 1.125e-6, 5.831e-7, -5.415e-7
-0.074, 1.127e-6, 5.788e-7, -5.483e-7
-0.075, 1.122e-6, 5.782e-7, -5.435e-7
-0.076, 1.134e-6, 5.868e-7, -5.476e-7
-0.077, 1.126e-6, 5.814e-7, -5.445e-7
-0.078, 1.129e-6, 5.814e-7, -5.477e-7
-0.079, 1.131e-6, 5.828e-7, -5.484e-7
-0.080, 1.128e-6, 5.826e-7, -5.458e-7
-0.081, 1.127e-6, 5.760e-7, -5.511e-7
-0.082, 1.134e-6, 5.831e-7, -5.510e-7
-0.083, 1.136e-6, 5.843e-7, -5.519e-7
-0.084, 1.136e-6, 5.881e-7, -5.475e-7
-0.085, 1.134e-6, 5.847e-7, -5.497e-7
-0.086, 1.135e-6, 5.830e-7, -5.518e-7
-0.087, 1.138e-6, 5.874e-7, -5.501e-7
-0.088, 1.137e-6, 5.913e-7, -5.460e-7
-0.089, 1.138e-6, 5.828e-7, -5.555e-7
-0.090, 1.148e-6, 5.949e-7, -5.528e-7
-0.091, 1.142e-6, 5.888e-7, -5.529e-7
-0.092, 1.145e-6, 5.947e-7, -5.502e-7
-0.093, 1.142e-6, 5.933e-7, -5.490e-7
-0.094, 1.142e-6, 5.905e-7, -5.510e-7
-0.095, 1.144e-6, 5.947e-7, -5.492e-7
-0.096, 1.153e-6, 5.960e-7, -5.571e-7
-0.097, 1.141e-6, 5.914e-7, -5.491e-7
-0.098, 1.153e-6, 5.982e-7, -5.552e-7
-0.099, 1.149e-6, 5.933e-7, -5.557e-7
-0.100, 1.149e-6, 5.950e-7, -5.536e-7
-0.101, 1.155e-6, 5.992e-7, -5.562e-7
-0.102, 1.151e-6, 5.936e-7, -5.569e-7
-0.103, 1.163e-6, 6.039e-7, -5.595e-7
-0.104, 1.160e-6, 6.030e-7, -5.569e-7
-0.105, 1.158e-6, 5.971e-7, -5.612e-7
-0.106, 1.170e-6, 6.069e-7, -5.626e-7
-0.107, 1.160e-6, 6.012e-7, -5.583e-7
-0.108, 1.165e-6, 6.059e-7, -5.588e-7
-0.109, 1.165e-6, 6.069e-7, -5.585e-7
-0.110, 1.169e-6, 6.044e-7, -5.649e-7
-0.111, 1.171e-6, 6.098e-7, -5.611e-7
-0.112, 1.177e-6, 6.185e-7, -5.587e-7
-0.113, 1.171e-6, 6.111e-7, -5.600e-7
-0.114, 1.181e-6, 6.122e-7, -5.684e-7
-0.115, 1.172e-6, 6.108e-7, -5.607e-7
-0.116, 1.173e-6, 6.105e-7, -5.628e-7
-0.117, 1.184e-6, 6.139e-7, -5.697e-7
-0.118, 1.188e-6, 6.160e-7, -5.718e-7
-0.119, 1.189e-6, 6.179e-7, -5.715e-7
-0.120, 1.191e-6, 6.201e-7, -5.712e-7
-0.121, 1.189e-6, 6.212e-7, -5.679e-7
-0.122, 1.201e-6, 6.278e-7, -5.729e-7
-0.123, 1.193e-6, 6.214e-7, -5.718e-7
-0.124, 1.202e-6, 6.269e-7, -5.746e-7
-0.125, 1.191e-6, 6.234e-7, -5.675e-7
-0.126, 1.200e-6, 6.258e-7, -5.741e-7
-0.127, 1.201e-6, 6.307e-7, -5.699e-7
-0.128, 1.212e-6, 6.363e-7, -5.762e-7
-0.129, 1.216e-6, 6.408e-7, -5.753e-7
-0.130, 1.219e-6, 6.366e-7, -5.821e-7
-0.131, 1.221e-6, 6.414e-7, -5.798e-7
-0.132, 1.221e-6, 6.378e-7, -5.832e-7
-0.133, 1.221e-6, 6.403e-7, -5.809e-7
-0.134, 1.234e-6, 6.466e-7, -5.873e-7
-0.135, 1.240e-6, 6.520e-7, -5.882e-7
-0.136, 1.235e-6, 6.496e-7, -5.859e-7
-0.137, 1.243e-6, 6.518e-7, -5.910e-7
-0.138, 1.245e-6, 6.521e-7, -5.924e-7
-0.139, 1.253e-6, 6.627e-7, -5.899e-7
-0.140, 1.253e-6, 6.571e-7, -5.957e-7
-0.141, 1.255e-6, 6.590e-7, -5.956e-7
-0.142, 1.268e-6, 6.660e-7, -6.016e-7
-0.143, 1.263e-6, 6.652e-7, -5.980e-7
-0.144, 1.269e-6, 6.733e-7, -5.952e-7
-0.145, 1.278e-6, 6.714e-7, -6.068e-7
-0.146, 1.288e-6, 6.825e-7, -6.056e-7
-0.147, 1.283e-6, 6.817e-7, -6.009e-7
-0.148, 1.290e-6, 6.853e-7, -6.049e-7
-0.149, 1.296e-6, 6.894e-7, -6.070e-7
-0.150, 1.308e-6, 6.907e-7, -6.173e-7
-0.151, 1.310e-6, 6.948e-7, -6.149e-7
-0.152, 1.321e-6, 7.057e-7, -6.156e-7
-0.153, 1.336e-6, 7.091e-7, -6.272e-7
-0.154, 1.338e-6, 7.115e-7, -6.269e-7
-0.155, 1.337e-6, 7.142e-7, -6.231e-7
-0.156, 1.358e-6, 7.184e-7, -6.392e-7
-0.157, 1.370e-6, 7.342e-7, -6.360e-7
-0.158, 1.367e-6, 7.278e-7, -6.388e-7
-0.159, 1.383e-6, 7.379e-7, -6.449e-7
-0.160, 1.389e-6, 7.421e-7, -6.468e-7
-0.161, 1.402e-6, 7.477e-7, -6.540e-7
-0.162, 1.414e-6, 7.569e-7, -6.569e-7
-0.163, 1.424e-6, 7.635e-7, -6.601e-7
-0.164, 1.426e-6, 7.601e-7, -6.662e-7
-0.165, 1.451e-6, 7.769e-7, -6.739e-7
-0.166, 1.445e-6, 7.736e-7, -6.718e-7
-0.167, 1.464e-6, 7.861e-7, -6.781e-7
-0.168, 1.477e-6, 7.912e-7, -6.858e-7
-0.169, 1.486e-6, 7.965e-7, -6.898e-7
-0.170, 1.500e-6, 8.095e-7, -6.902e-7
-0.171, 1.512e-6, 8.164e-7, -6.957e-7
-0.172, 1.526e-6, 8.204e-7, -7.060e-7
-0.173, 1.553e-6, 8.403e-7, -7.128e-7
-0.174, 1.556e-6, 8.383e-7, -7.174e-7
-0.175, 1.583e-6, 8.582e-7, -7.246e-7
-0.176, 1.586e-6, 8.534e-7, -7.328e-7
-0.177, 1.604e-6, 8.684e-7, -7.356e-7
-0.178, 1.627e-6, 8.785e-7, -7.490e-7
-0.179, 1.642e-6, 8.851e-7, -7.571e-7
-0.180, 1.661e-6, 9.009e-7, -7.597e-7
-0.181, 1.671e-6, 9.020e-7, -7.694e-7
-0.182, 1.687e-6, 9.137e-7, -7.736e-7
-0.183, 1.713e-6, 9.279e-7, -7.852e-7
-0.184, 1.736e-6, 9.394e-7, -7.971e-7
-0.185, 1.742e-6, 9.451e-7, -7.971e-7
-0.186, 1.761e-6, 9.576e-7, -8.032e-7
-0.187, 1.772e-6, 9.638e-7, -8.084e-7
-0.188, 1.801e-6, 9.794e-7, -8.213e-7
-0.189, 1.824e-6, 9.887e-7, -8.350e-7
-0.190, 1.842e-6, 1.004e-6, -8.382e-7
-0.191, 1.861e-6, 1.017e-6, -8.442e-7
-0.192, 1.878e-6, 1.023e-6, -8.553e-7
-0.193, 1.903e-6, 1.036e-6, -8.676e-7
-0.194, 1.922e-6, 1.047e-6, -8.749e-7
-0.195, 1.944e-6, 1.063e-6, -8.808e-7
-0.196, 1.960e-6, 1.066e-6, -8.940e-7
-0.197, 2.000e-6, 1.090e-6, -9.100e-7
-0.198, 1.994e-6, 1.086e-6, -9.085e-7
-0.199, 2.036e-6, 1.112e-6, -9.244e-7
-0.200, 2.060e-6, 1.129e-6, -9.304e-7
-0.201, 2.073e-6, 1.131e-6, -9.425e-7
-0.202, 2.101e-6, 1.148e-6, -9.522e-7
-0.203, 2.112e-6, 1.153e-6, -9.584e-7
-0.204, 2.143e-6, 1.175e-6, -9.678e-7
-0.205, 2.169e-6, 1.184e-6, -9.857e-7
-0.206, 2.182e-6, 1.199e-6, -9.830e-7
-0.207, 2.212e-6, 1.212e-6, -1.000e-6
-0.208, 2.226e-6, 1.222e-6, -1.004e-6
-0.209, 2.244e-6, 1.227e-6, -1.017e-6
-0.210, 2.273e-6, 1.245e-6, -1.028e-6
-0.211, 2.304e-6, 1.269e-6, -1.036e-6
-0.212, 2.320e-6, 1.276e-6, -1.044e-6
-0.213, 2.353e-6, 1.295e-6, -1.058e-6
-0.214, 2.375e-6, 1.304e-6, -1.070e-6
-0.215, 2.388e-6, 1.313e-6, -1.075e-6
-0.216, 2.409e-6, 1.328e-6, -1.082e-6
-0.217, 2.433e-6, 1.339e-6, -1.094e-6
-0.218, 2.458e-6, 1.361e-6, -1.096e-6
-0.219, 2.464e-6, 1.358e-6, -1.106e-6
-0.220, 2.491e-6, 1.374e-6, -1.117e-6
-0.221, 2.513e-6, 1.382e-6, -1.131e-6
-0.222, 2.533e-6, 1.403e-6, -1.130e-6
-0.223, 2.541e-6, 1.405e-6, -1.136e-6
-0.224, 2.562e-6, 1.416e-6, -1.146e-6
-0.225, 2.574e-6, 1.434e-6, -1.140e-6
-0.226, 2.590e-6, 1.439e-6, -1.151e-6
-0.227, 2.604e-6, 1.444e-6, -1.160e-6
-0.228, 2.619e-6, 1.457e-6, -1.161e-6
-0.229, 2.643e-6, 1.476e-6, -1.167e-6
-0.230, 2.634e-6, 1.471e-6, -1.163e-6
-0.231, 2.648e-6, 1.478e-6, -1.170e-6
-0.232, 2.669e-6, 1.496e-6, -1.173e-6
-0.233, 2.680e-6, 1.497e-6, -1.183e-6
-0.234, 2.693e-6, 1.512e-6, -1.181e-6
-0.235, 2.699e-6, 1.506e-6, -1.193e-6
-0.236, 2.698e-6, 1.516e-6, -1.182e-6
-0.237, 2.705e-6, 1.517e-6, -1.188e-6
-0.238, 2.706e-6, 1.524e-6, -1.182e-6
-0.239, 2.714e-6, 1.526e-6, -1.187e-6
-0.240, 2.713e-6, 1.536e-6, -1.177e-6
-0.241, 2.707e-6, 1.526e-6, -1.181e-6
-0.242, 2.695e-6, 1.523e-6, -1.172e-6
-0.243, 2.705e-6, 1.531e-6, -1.174e-6
-0.244, 2.680e-6, 1.519e-6, -1.160e-6
-0.245, 2.685e-6, 1.517e-6, -1.168e-6
-0.246, 2.695e-6, 1.529e-6, -1.166e-6
-0.247, 2.661e-6, 1.516e-6, -1.145e-6
-0.248, 2.660e-6, 1.513e-6, -1.148e-6
-0.249, 2.650e-6, 1.510e-6, -1.140e-6
-0.250, 2.656e-6, 1.510e-6, -1.146e-6
-0.251, 2.612e-6, 1.492e-6, -1.121e-6
-0.252, 2.593e-6, 1.480e-6, -1.114e-6
-0.253, 2.589e-6, 1.474e-6, -1.116e-6
-0.254, 2.572e-6, 1.467e-6, -1.105e-6
-0.255, 2.557e-6, 1.459e-6, -1.098e-6
-0.256, 2.534e-6, 1.447e-6, -1.087e-6
-0.257, 2.515e-6, 1.436e-6, -1.079e-6
-0.258, 2.493e-6, 1.426e-6, -1.067e-6
-0.259, 2.455e-6, 1.401e-6, -1.054e-6
-0.260, 2.438e-6, 1.392e-6, -1.047e-6
-0.261, 2.417e-6, 1.380e-6, -1.036e-6
-0.262, 2.384e-6, 1.362e-6, -1.021e-6
-0.263, 2.360e-6, 1.349e-6, -1.010e-6
-0.264, 2.349e-6, 1.339e-6, -1.010e-6
-0.265, 2.297e-6, 1.321e-6, -9.768e-7
-0.266, 2.274e-6, 1.298e-6, -9.762e-7
-0.267, 2.248e-6, 1.281e-6, -9.673e-7
-0.268, 2.210e-6, 1.263e-6, -9.462e-7
-0.269, 2.202e-6, 1.259e-6, -9.430e-7
-0.270, 2.180e-6, 1.246e-6, -9.344e-7
-0.271, 2.131e-6, 1.215e-6, -9.159e-7
-0.272, 2.109e-6, 1.203e-6, -9.061e-7
-0.273, 2.078e-6, 1.188e-6, -8.905e-7
-0.274, 2.050e-6, 1.166e-6, -8.840e-7
-0.275, 2.021e-6, 1.155e-6, -8.660e-7
-0.276, 1.992e-6, 1.135e-6, -8.574e-7
-0.277, 1.962e-6, 1.121e-6, -8.415e-7
-0.278, 1.938e-6, 1.102e-6, -8.357e-7
-0.279, 1.917e-6, 1.091e-6, -8.266e-7
-0.280, 1.892e-6, 1.079e-6, -8.131e-7
-0.281, 1.858e-6, 1.059e-6, -7.990e-7
-0.282, 1.830e-6, 1.033e-6, -7.967e-7
-0.283, 1.817e-6, 1.033e-6, -7.845e-7
-0.284, 1.785e-6, 1.015e-6, -7.702e-7
-0.285, 1.774e-6, 1.003e-6, -7.710e-7
-0.286, 1.750e-6, 9.948e-7, -7.551e-7
-0.287, 1.726e-6, 9.737e-7, -7.521e-7
-0.288, 1.710e-6, 9.672e-7, -7.431e-7
-0.289, 1.682e-6, 9.563e-7, -7.253e-7
-0.290, 1.657e-6, 9.362e-7, -7.207e-7
-0.291, 1.642e-6, 9.296e-7, -7.123e-7
-0.292, 1.624e-6, 9.189e-7, -7.055e-7
-0.293, 1.609e-6, 9.092e-7, -6.995e-7
-0.294, 1.591e-6, 8.994e-7, -6.919e-7
-0.295, 1.581e-6, 8.933e-7, -6.881e-7
-0.296, 1.551e-6, 8.772e-7, -6.738e-7
-0.297, 1.529e-6, 8.611e-7, -6.677e-7
-0.298, 1.516e-6, 8.566e-7, -6.592e-7
-0.299, 1.515e-6, 8.615e-7, -6.533e-7
-0.300, 1.494e-6, 8.435e-7, -6.505e-7
-0.301, 1.490e-6, 8.437e-7, -6.463e-7
-0.302, 1.467e-6, 8.274e-7, -6.394e-7
-0.303, 1.458e-6, 8.197e-7, -6.384e-7
-0.304, 1.467e-6, 8.222e-7, -6.452e-7
-0.305, 1.439e-6, 8.160e-7, -6.234e-7
-0.306, 1.427e-6, 8.036e-7, -6.238e-7
-0.307, 1.418e-6, 8.016e-7, -6.161e-7
-0.308, 1.414e-6, 7.969e-7, -6.166e-7
-0.309, 1.395e-6, 7.892e-7, -6.060e-7
-0.310, 1.381e-6, 7.799e-7, -6.011e-7
-0.311, 1.389e-6, 7.879e-7, -6.013e-7
-0.312, 1.366e-6, 7.751e-7, -5.911e-7
-0.313, 1.361e-6, 7.704e-7, -5.907e-7
-0.314, 1.341e-6, 7.558e-7, -5.849e-7
-0.315, 1.349e-6, 7.711e-7, -5.784e-7
-0.316, 1.342e-6, 7.569e-7, -5.846e-7
-0.317, 1.336e-6, 7.483e-7, -5.882e-7
-0.318, 1.335e-6, 7.588e-7, -5.759e-7
-0.319, 1.304e-6, 7.344e-7, -5.699e-7
-0.320, 1.318e-6, 7.425e-7, -5.757e-7
-0.321, 1.315e-6, 7.383e-7, -5.769e-7
-0.322, 1.320e-6, 7.470e-7, -5.735e-7
-0.323, 1.301e-6, 7.313e-7, -5.695e-7
-0.324, 1.295e-6, 7.307e-7, -5.642e-7
-0.325, 1.302e-6, 7.336e-7, -5.688e-7
-0.326, 1.284e-6, 7.267e-7, -5.578e-7
-0.327, 1.292e-6, 7.260e-7, -5.656e-7
-0.328, 1.296e-6, 7.313e-7, -5.646e-7
-0.329, 1.280e-6, 7.202e-7, -5.599e-7
-0.330, 1.280e-6, 7.188e-7, -5.610e-7
-0.331, 1.271e-6, 7.199e-7, -5.508e-7
-0.332, 1.263e-6, 7.161e-7, -5.469e-7
-0.333, 1.265e-6, 7.107e-7, -5.541e-7
-0.334, 1.270e-6, 7.200e-7, -5.501e-7
-0.335, 1.250e-6, 7.069e-7, -5.430e-7
-0.336, 1.263e-6, 7.103e-7, -5.529e-7
-0.337, 1.260e-6, 7.085e-7, -5.512e-7
-0.338, 1.259e-6, 7.014e-7, -5.573e-7
-0.339, 1.264e-6, 7.152e-7, -5.489e-7
-0.340, 1.243e-6, 6.966e-7, -5.467e-7
-0.341, 1.256e-6, 7.038e-7, -5.521e-7
-0.342, 1.257e-6, 7.158e-7, -5.416e-7
-0.343, 1.245e-6, 7.004e-7, -5.443e-7
-0.344, 1.255e-6, 7.049e-7, -5.502e-7
-0.345, 1.239e-6, 6.982e-7, -5.409e-7
-0.346, 1.243e-6, 7.011e-7, -5.423e-7
-0.347, 1.220e-6, 6.869e-7, -5.334e-7
-0.348, 1.231e-6, 6.900e-7, -5.413e-7
-0.349, 1.233e-6, 6.958e-7, -5.377e-7
-0.350, 1.233e-6, 6.957e-7, -5.377e-7
-0.351, 1.229e-6, 6.904e-7, -5.387e-7
-0.352, 1.232e-6, 6.920e-7, -5.396e-7
-0.353, 1.245e-6, 6.939e-7, -5.514e-7
-0.354, 1.231e-6, 6.914e-7, -5.393e-7
-0.355, 1.231e-6, 6.946e-7, -5.364e-7
-0.356, 1.234e-6, 6.918e-7, -5.427e-7
-0.357, 1.224e-6, 6.882e-7, -5.359e-7
-0.358, 1.229e-6, 6.869e-7, -5.420e-7
-0.359, 1.218e-6, 6.780e-7, -5.398e-7
-0.360, 1.218e-6, 6.801e-7, -5.377e-7
-0.361, 1.234e-6, 6.950e-7, -5.393e-7
-0.362, 1.220e-6, 6.867e-7, -5.336e-7
-0.363, 1.230e-6, 6.910e-7, -5.388e-7
-0.364, 1.215e-6, 6.811e-7, -5.343e-7
-0.365, 1.232e-6, 6.850e-7, -5.468e-7
-0.366, 1.219e-6, 6.830e-7, -5.361e-7
-0.367, 1.212e-6, 6.730e-7, -5.391e-7
-0.368, 1.236e-6, 6.942e-7, -5.420e-7
-0.369, 1.213e-6, 6.813e-7, -5.314e-7
-0.370, 1.233e-6, 6.772e-7, -5.562e-7
-0.371, 1.230e-6, 6.998e-7, -5.299e-7
-0.372, 1.216e-6, 6.835e-7, -5.322e-7
-0.373, 1.220e-6, 6.746e-7, -5.449e-7
-0.374, 1.228e-6, 6.828e-7, -5.453e-7
-0.375, 1.212e-6, 6.791e-7, -5.333e-7
-0.376, 1.213e-6, 6.730e-7, -5.404e-7
-0.377, 1.226e-6, 6.839e-7, -5.420e-7
-0.378, 1.205e-6, 6.681e-7, -5.368e-7
-0.379, 1.226e-6, 6.875e-7, -5.380e-7
-0.380, 1.221e-6, 6.815e-7, -5.392e-7
-0.381, 1.214e-6, 6.711e-7, -5.424e-7
-0.382, 1.223e-6, 6.799e-7, -5.432e-7
-0.383, 1.225e-6, 6.888e-7, -5.361e-7
-0.384, 1.227e-6, 6.829e-7, -5.441e-7
-0.385, 1.217e-6, 6.811e-7, -5.355e-7
-0.386, 1.203e-6, 6.660e-7, -5.372e-7
-0.387, 1.223e-6, 6.868e-7, -5.359e-7
-0.388, 1.229e-6, 6.866e-7, -5.427e-7
-0.389, 1.232e-6, 6.840e-7, -5.475e-7
-0.390, 1.230e-6, 6.817e-7, -5.485e-7
-0.391, 1.221e-6, 6.799e-7, -5.415e-7
-0.392, 1.220e-6, 6.742e-7, -5.458e-7
-0.393, 1.216e-6, 6.713e-7, -5.449e-7
-0.394, 1.229e-6, 6.820e-7, -5.472e-7
-0.395, 1.225e-6, 6.846e-7, -5.401e-7
-0.396, 1.222e-6, 6.748e-7, -5.474e-7
-0.397, 1.223e-6, 6.774e-7, -5.454e-7
-0.398, 1.216e-6, 6.719e-7, -5.444e-7
-0.399, 1.216e-6, 6.737e-7, -5.424e-7
-0.400, 1.227e-6, 6.845e-7, -5.422e-7
