# Supplementary material for: Data-Driven Electrochemistry Reveals the Impact of Hydrophobicity on Aptamer Cross-Reactivity
Source: ACS Meas Sci Au. 2026 May 20;6(3):752–64. doi: 10.1021/acsmeasuresciau.6c00040 (PMC13281204; doi:10.1021/acsmeasuresciau.6c00040)
Supplement: Supplementary file 1 [file tg6c00040_si_001.zip › data/interferent study/logP validation/Trials_1_2_3/SWV_lineolic acid_analyte_1200hz_2.txt]

Nov. 4, 2025   16:26:57
Square Wave Voltammetry
File: c:\users\minteerlab\desktop\hardpotato\110425\swv_lineolic acid_analyte_1200hz_2.bin
Data Source:  Experiment
Instrument Model:  CHI660E
Ref. Electrode: 
Header: SWV
Note: 

Init E (V) = -0.05
Final E (V) = -0.4
Incr E (V) = 0.001
Amplitude (V) = 0.025
Frequency (Hz) = 1.2e+3
Quiet Time (sec) = 2
Sensitivity (A/V) = 1e-5

Potential/V, Diff(i/A), For(i/A), Rev(i/A)

-0.051, 1.220e-6, 7.439e-7, -4.764e-7
-0.052, 1.156e-6, 6.382e-7, -5.176e-7
-0.053, 1.144e-6, 6.086e-7, -5.355e-7
-0.054, 1.138e-6, 5.972e-7, -5.404e-7
-0.055, 1.139e-6, 5.928e-7, -5.462e-7
-0.056, 1.137e-6, 5.917e-7, -5.450e-7
-0.057, 1.138e-6, 5.931e-7, -5.451e-7
-0.058, 1.148e-6, 5.970e-7, -5.509e-7
-0.059, 1.135e-6, 5.888e-7, -5.458e-7
-0.060, 1.137e-6, 5.842e-7, -5.524e-7
-0.061, 1.139e-6, 5.919e-7, -5.472e-7
-0.062, 1.144e-6, 5.907e-7, -5.533e-7
-0.063, 1.136e-6, 5.856e-7, -5.507e-7
-0.064, 1.144e-6, 5.899e-7, -5.540e-7
-0.065, 1.139e-6, 5.851e-7, -5.541e-7
-0.066, 1.139e-6, 5.887e-7, -5.507e-7
-0.067, 1.136e-6, 5.819e-7, -5.537e-7
-0.068, 1.136e-6, 5.852e-7, -5.507e-7
-0.069, 1.142e-6, 5.866e-7, -5.557e-7
-0.070, 1.132e-6, 5.844e-7, -5.479e-7
-0.071, 1.139e-6, 5.860e-7, -5.530e-7
-0.072, 1.143e-6, 5.880e-7, -5.549e-7
-0.073, 1.136e-6, 5.836e-7, -5.524e-7
-0.074, 1.137e-6, 5.852e-7, -5.518e-7
-0.075, 1.136e-6, 5.867e-7, -5.490e-7
-0.076, 1.132e-6, 5.844e-7, -5.475e-7
-0.077, 1.136e-6, 5.844e-7, -5.513e-7
-0.078, 1.141e-6, 5.880e-7, -5.530e-7
-0.079, 1.138e-6, 5.871e-7, -5.510e-7
-0.080, 1.145e-6, 5.878e-7, -5.571e-7
-0.081, 1.148e-6, 5.924e-7, -5.559e-7
-0.082, 1.143e-6, 5.892e-7, -5.536e-7
-0.083, 1.143e-6, 5.891e-7, -5.541e-7
-0.084, 1.141e-6, 5.860e-7, -5.550e-7
-0.085, 1.146e-6, 5.902e-7, -5.553e-7
-0.086, 1.139e-6, 5.860e-7, -5.526e-7
-0.087, 1.140e-6, 5.882e-7, -5.521e-7
-0.088, 1.148e-6, 5.914e-7, -5.569e-7
-0.089, 1.145e-6, 5.862e-7, -5.584e-7
-0.090, 1.149e-6, 5.906e-7, -5.584e-7
-0.091, 1.151e-6, 5.933e-7, -5.572e-7
-0.092, 1.155e-6, 5.972e-7, -5.580e-7
-0.093, 1.142e-6, 5.886e-7, -5.536e-7
-0.094, 1.148e-6, 5.916e-7, -5.569e-7
-0.095, 1.151e-6, 5.947e-7, -5.562e-7
-0.096, 1.152e-6, 5.963e-7, -5.562e-7
-0.097, 1.148e-6, 5.957e-7, -5.520e-7
-0.098, 1.152e-6, 5.957e-7, -5.559e-7
-0.099, 1.153e-6, 5.969e-7, -5.566e-7
-0.100, 1.159e-6, 5.994e-7, -5.591e-7
-0.101, 1.157e-6, 5.987e-7, -5.580e-7
-0.102, 1.153e-6, 5.971e-7, -5.564e-7
-0.103, 1.160e-6, 5.987e-7, -5.618e-7
-0.104, 1.163e-6, 6.023e-7, -5.603e-7
-0.105, 1.160e-6, 5.983e-7, -5.613e-7
-0.106, 1.160e-6, 6.009e-7, -5.589e-7
-0.107, 1.162e-6, 6.042e-7, -5.578e-7
-0.108, 1.161e-6, 5.979e-7, -5.635e-7
-0.109, 1.167e-6, 6.024e-7, -5.649e-7
-0.110, 1.172e-6, 6.090e-7, -5.629e-7
-0.111, 1.174e-6, 6.079e-7, -5.666e-7
-0.112, 1.168e-6, 6.070e-7, -5.611e-7
-0.113, 1.171e-6, 6.043e-7, -5.663e-7
-0.114, 1.173e-6, 6.082e-7, -5.650e-7
-0.115, 1.180e-6, 6.100e-7, -5.699e-7
-0.116, 1.179e-6, 6.103e-7, -5.689e-7
-0.117, 1.183e-6, 6.128e-7, -5.702e-7
-0.118, 1.180e-6, 6.152e-7, -5.647e-7
-0.119, 1.183e-6, 6.138e-7, -5.691e-7
-0.120, 1.187e-6, 6.216e-7, -5.657e-7
-0.121, 1.191e-6, 6.196e-7, -5.717e-7
-0.122, 1.185e-6, 6.187e-7, -5.668e-7
-0.123, 1.194e-6, 6.213e-7, -5.727e-7
-0.124, 1.192e-6, 6.216e-7, -5.708e-7
-0.125, 1.190e-6, 6.192e-7, -5.707e-7
-0.126, 1.197e-6, 6.213e-7, -5.753e-7
-0.127, 1.197e-6, 6.218e-7, -5.756e-7
-0.128, 1.197e-6, 6.246e-7, -5.726e-7
-0.129, 1.201e-6, 6.279e-7, -5.734e-7
-0.130, 1.199e-6, 6.252e-7, -5.736e-7
-0.131, 1.200e-6, 6.223e-7, -5.776e-7
-0.132, 1.210e-6, 6.307e-7, -5.790e-7
-0.133, 1.208e-6, 6.318e-7, -5.762e-7
-0.134, 1.212e-6, 6.313e-7, -5.807e-7
-0.135, 1.221e-6, 6.387e-7, -5.820e-7
-0.136, 1.219e-6, 6.404e-7, -5.789e-7
-0.137, 1.225e-6, 6.402e-7, -5.847e-7
-0.138, 1.235e-6, 6.479e-7, -5.871e-7
-0.139, 1.229e-6, 6.448e-7, -5.845e-7
-0.140, 1.236e-6, 6.470e-7, -5.893e-7
-0.141, 1.234e-6, 6.447e-7, -5.890e-7
-0.142, 1.234e-6, 6.469e-7, -5.872e-7
-0.143, 1.243e-6, 6.552e-7, -5.883e-7
-0.144, 1.258e-6, 6.622e-7, -5.960e-7
-0.145, 1.236e-6, 6.462e-7, -5.897e-7
-0.146, 1.258e-6, 6.619e-7, -5.964e-7
-0.147, 1.262e-6, 6.629e-7, -5.986e-7
-0.148, 1.269e-6, 6.663e-7, -6.026e-7
-0.149, 1.270e-6, 6.663e-7, -6.036e-7
-0.150, 1.275e-6, 6.725e-7, -6.022e-7
-0.151, 1.269e-6, 6.666e-7, -6.024e-7
-0.152, 1.289e-6, 6.797e-7, -6.097e-7
-0.153, 1.290e-6, 6.817e-7, -6.084e-7
-0.154, 1.289e-6, 6.811e-7, -6.082e-7
-0.155, 1.303e-6, 6.874e-7, -6.157e-7
-0.156, 1.314e-6, 6.948e-7, -6.191e-7
-0.157, 1.321e-6, 7.010e-7, -6.196e-7
-0.158, 1.321e-6, 6.964e-7, -6.249e-7
-0.159, 1.327e-6, 7.059e-7, -6.210e-7
-0.160, 1.344e-6, 7.162e-7, -6.282e-7
-0.161, 1.344e-6, 7.113e-7, -6.331e-7
-0.162, 1.354e-6, 7.176e-7, -6.368e-7
-0.163, 1.362e-6, 7.239e-7, -6.385e-7
-0.164, 1.369e-6, 7.233e-7, -6.454e-7
-0.165, 1.377e-6, 7.318e-7, -6.457e-7
-0.166, 1.386e-6, 7.342e-7, -6.516e-7
-0.167, 1.398e-6, 7.451e-7, -6.528e-7
-0.168, 1.408e-6, 7.474e-7, -6.605e-7
-0.169, 1.414e-6, 7.525e-7, -6.615e-7
-0.170, 1.422e-6, 7.574e-7, -6.645e-7
-0.171, 1.431e-6, 7.610e-7, -6.699e-7
-0.172, 1.439e-6, 7.692e-7, -6.696e-7
-0.173, 1.446e-6, 7.697e-7, -6.766e-7
-0.174, 1.459e-6, 7.822e-7, -6.769e-7
-0.175, 1.476e-6, 7.874e-7, -6.883e-7
-0.176, 1.495e-6, 8.005e-7, -6.948e-7
-0.177, 1.495e-6, 7.979e-7, -6.970e-7
-0.178, 1.508e-6, 8.070e-7, -7.011e-7
-0.179, 1.532e-6, 8.208e-7, -7.111e-7
-0.180, 1.525e-6, 8.168e-7, -7.082e-7
-0.181, 1.544e-6, 8.324e-7, -7.121e-7
-0.182, 1.560e-6, 8.371e-7, -7.232e-7
-0.183, 1.577e-6, 8.482e-7, -7.286e-7
-0.184, 1.580e-6, 8.482e-7, -7.319e-7
-0.185, 1.603e-6, 8.633e-7, -7.394e-7
-0.186, 1.607e-6, 8.635e-7, -7.436e-7
-0.187, 1.629e-6, 8.780e-7, -7.512e-7
-0.188, 1.645e-6, 8.859e-7, -7.588e-7
-0.189, 1.658e-6, 8.941e-7, -7.638e-7
-0.190, 1.670e-6, 8.982e-7, -7.713e-7
-0.191, 1.687e-6, 9.117e-7, -7.755e-7
-0.192, 1.698e-6, 9.152e-7, -7.832e-7
-0.193, 1.707e-6, 9.220e-7, -7.853e-7
-0.194, 1.733e-6, 9.352e-7, -7.979e-7
-0.195, 1.745e-6, 9.439e-7, -8.016e-7
-0.196, 1.756e-6, 9.495e-7, -8.061e-7
-0.197, 1.776e-6, 9.622e-7, -8.141e-7
-0.198, 1.783e-6, 9.687e-7, -8.148e-7
-0.199, 1.813e-6, 9.863e-7, -8.265e-7
-0.200, 1.827e-6, 9.929e-7, -8.336e-7
-0.201, 1.840e-6, 9.913e-7, -8.489e-7
-0.202, 1.863e-6, 1.015e-6, -8.473e-7
-0.203, 1.882e-6, 1.028e-6, -8.539e-7
-0.204, 1.892e-6, 1.028e-6, -8.636e-7
-0.205, 1.909e-6, 1.040e-6, -8.690e-7
-0.206, 1.924e-6, 1.044e-6, -8.792e-7
-0.207, 1.949e-6, 1.059e-6, -8.900e-7
-0.208, 1.968e-6, 1.071e-6, -8.968e-7
-0.209, 1.970e-6, 1.075e-6, -8.955e-7
-0.210, 1.991e-6, 1.084e-6, -9.063e-7
-0.211, 2.009e-6, 1.098e-6, -9.111e-7
-0.212, 2.029e-6, 1.103e-6, -9.266e-7
-0.213, 2.045e-6, 1.121e-6, -9.241e-7
-0.214, 2.051e-6, 1.123e-6, -9.281e-7
-0.215, 2.070e-6, 1.134e-6, -9.368e-7
-0.216, 2.086e-6, 1.140e-6, -9.454e-7
-0.217, 2.104e-6, 1.156e-6, -9.483e-7
-0.218, 2.110e-6, 1.155e-6, -9.550e-7
-0.219, 2.134e-6, 1.174e-6, -9.595e-7
-0.220, 2.154e-6, 1.185e-6, -9.692e-7
-0.221, 2.167e-6, 1.193e-6, -9.737e-7
-0.222, 2.179e-6, 1.200e-6, -9.783e-7
-0.223, 2.197e-6, 1.216e-6, -9.807e-7
-0.224, 2.203e-6, 1.211e-6, -9.913e-7
-0.225, 2.218e-6, 1.227e-6, -9.909e-7
-0.226, 2.219e-6, 1.225e-6, -9.941e-7
-0.227, 2.234e-6, 1.236e-6, -9.978e-7
-0.228, 2.255e-6, 1.245e-6, -1.010e-6
-0.229, 2.263e-6, 1.257e-6, -1.006e-6
-0.230, 2.267e-6, 1.257e-6, -1.010e-6
-0.231, 2.285e-6, 1.272e-6, -1.012e-6
-0.232, 2.288e-6, 1.278e-6, -1.010e-6
-0.233, 2.286e-6, 1.275e-6, -1.011e-6
-0.234, 2.301e-6, 1.278e-6, -1.023e-6
-0.235, 2.307e-6, 1.291e-6, -1.017e-6
-0.236, 2.311e-6, 1.291e-6, -1.020e-6
-0.237, 2.324e-6, 1.304e-6, -1.020e-6
-0.238, 2.313e-6, 1.296e-6, -1.016e-6
-0.239, 2.324e-6, 1.312e-6, -1.012e-6
-0.240, 2.323e-6, 1.305e-6, -1.018e-6
-0.241, 2.330e-6, 1.312e-6, -1.019e-6
-0.242, 2.316e-6, 1.308e-6, -1.009e-6
-0.243, 2.331e-6, 1.316e-6, -1.015e-6
-0.244, 2.317e-6, 1.305e-6, -1.012e-6
-0.245, 2.319e-6, 1.309e-6, -1.011e-6
-0.246, 2.325e-6, 1.317e-6, -1.009e-6
-0.247, 2.312e-6, 1.308e-6, -1.004e-6
-0.248, 2.298e-6, 1.304e-6, -9.941e-7
-0.249, 2.290e-6, 1.296e-6, -9.943e-7
-0.250, 2.284e-6, 1.295e-6, -9.891e-7
-0.251, 2.274e-6, 1.291e-6, -9.831e-7
-0.252, 2.269e-6, 1.295e-6, -9.733e-7
-0.253, 2.262e-6, 1.289e-6, -9.725e-7
-0.254, 2.252e-6, 1.286e-6, -9.662e-7
-0.255, 2.228e-6, 1.271e-6, -9.568e-7
-0.256, 2.221e-6, 1.269e-6, -9.519e-7
-0.257, 2.206e-6, 1.261e-6, -9.445e-7
-0.258, 2.190e-6, 1.250e-6, -9.399e-7
-0.259, 2.175e-6, 1.243e-6, -9.319e-7
-0.260, 2.154e-6, 1.236e-6, -9.184e-7
-0.261, 2.142e-6, 1.222e-6, -9.198e-7
-0.262, 2.120e-6, 1.213e-6, -9.071e-7
-0.263, 2.106e-6, 1.204e-6, -9.019e-7
-0.264, 2.092e-6, 1.202e-6, -8.897e-7
-0.265, 2.068e-6, 1.180e-6, -8.884e-7
-0.266, 2.053e-6, 1.173e-6, -8.799e-7
-0.267, 2.022e-6, 1.157e-6, -8.656e-7
-0.268, 2.011e-6, 1.142e-6, -8.690e-7
-0.269, 1.991e-6, 1.136e-6, -8.552e-7
-0.270, 1.973e-6, 1.124e-6, -8.488e-7
-0.271, 1.953e-6, 1.110e-6, -8.435e-7
-0.272, 1.919e-6, 1.093e-6, -8.260e-7
-0.273, 1.915e-6, 1.092e-6, -8.229e-7
-0.274, 1.878e-6, 1.075e-6, -8.027e-7
-0.275, 1.854e-6, 1.052e-6, -8.023e-7
-0.276, 1.837e-6, 1.047e-6, -7.901e-7
-0.277, 1.822e-6, 1.038e-6, -7.832e-7
-0.278, 1.802e-6, 1.024e-6, -7.775e-7
-0.279, 1.770e-6, 1.006e-6, -7.640e-7
-0.280, 1.757e-6, 9.984e-7, -7.589e-7
-0.281, 1.743e-6, 9.865e-7, -7.567e-7
-0.282, 1.720e-6, 9.733e-7, -7.467e-7
-0.283, 1.714e-6, 9.733e-7, -7.412e-7
-0.284, 1.679e-6, 9.521e-7, -7.271e-7
-0.285, 1.668e-6, 9.456e-7, -7.226e-7
-0.286, 1.643e-6, 9.334e-7, -7.093e-7
-0.287, 1.632e-6, 9.228e-7, -7.089e-7
-0.288, 1.613e-6, 9.078e-7, -7.051e-7
-0.289, 1.602e-6, 9.044e-7, -6.979e-7
-0.290, 1.579e-6, 8.916e-7, -6.878e-7
-0.291, 1.570e-6, 8.798e-7, -6.904e-7
-0.292, 1.559e-6, 8.872e-7, -6.714e-7
-0.293, 1.535e-6, 8.634e-7, -6.715e-7
-0.294, 1.518e-6, 8.522e-7, -6.661e-7
-0.295, 1.503e-6, 8.474e-7, -6.555e-7
-0.296, 1.491e-6, 8.327e-7, -6.587e-7
-0.297, 1.481e-6, 8.346e-7, -6.464e-7
-0.298, 1.463e-6, 8.249e-7, -6.380e-7
-0.299, 1.463e-6, 8.242e-7, -6.388e-7
-0.300, 1.455e-6, 8.188e-7, -6.365e-7
-0.301, 1.449e-6, 8.076e-7, -6.416e-7
-0.302, 1.440e-6, 8.157e-7, -6.244e-7
-0.303, 1.421e-6, 7.957e-7, -6.251e-7
-0.304, 1.400e-6, 7.861e-7, -6.137e-7
-0.305, 1.408e-6, 7.898e-7, -6.182e-7
-0.306, 1.396e-6, 7.812e-7, -6.152e-7
-0.307, 1.388e-6, 7.747e-7, -6.136e-7
-0.308, 1.384e-6, 7.734e-7, -6.106e-7
-0.309, 1.374e-6, 7.645e-7, -6.097e-7
-0.310, 1.368e-6, 7.621e-7, -6.056e-7
-0.311, 1.358e-6, 7.610e-7, -5.966e-7
-0.312, 1.358e-6, 7.584e-7, -5.994e-7
-0.313, 1.363e-6, 7.655e-7, -5.974e-7
-0.314, 1.337e-6, 7.498e-7, -5.871e-7
-0.315, 1.337e-6, 7.458e-7, -5.909e-7
-0.316, 1.335e-6, 7.477e-7, -5.871e-7
-0.317, 1.324e-6, 7.402e-7, -5.835e-7
-0.318, 1.334e-6, 7.469e-7, -5.867e-7
-0.319, 1.316e-6, 7.345e-7, -5.813e-7
-0.320, 1.309e-6, 7.349e-7, -5.745e-7
-0.321, 1.293e-6, 7.284e-7, -5.648e-7
-0.322, 1.295e-6, 7.246e-7, -5.702e-7
-0.323, 1.295e-6, 7.243e-7, -5.706e-7
-0.324, 1.307e-6, 7.296e-7, -5.771e-7
-0.325, 1.304e-6, 7.307e-7, -5.735e-7
-0.326, 1.301e-6, 7.308e-7, -5.707e-7
-0.327, 1.280e-6, 7.138e-7, -5.660e-7
-0.328, 1.286e-6, 7.173e-7, -5.689e-7
-0.329, 1.283e-6, 7.106e-7, -5.721e-7
-0.330, 1.273e-6, 7.143e-7, -5.585e-7
-0.331, 1.290e-6, 7.138e-7, -5.762e-7
-0.332, 1.266e-6, 7.086e-7, -5.573e-7
-0.333, 1.270e-6, 7.081e-7, -5.616e-7
-0.334, 1.266e-6, 7.069e-7, -5.587e-7
-0.335, 1.262e-6, 7.028e-7, -5.595e-7
-0.336, 1.268e-6, 7.093e-7, -5.591e-7
-0.337, 1.265e-6, 7.062e-7, -5.589e-7
-0.338, 1.266e-6, 7.088e-7, -5.572e-7
-0.339, 1.260e-6, 7.047e-7, -5.549e-7
-0.340, 1.249e-6, 6.969e-7, -5.518e-7
-0.341, 1.263e-6, 7.021e-7, -5.610e-7
-0.342, 1.237e-6, 6.943e-7, -5.428e-7
-0.343, 1.245e-6, 6.888e-7, -5.566e-7
-0.344, 1.251e-6, 6.937e-7, -5.574e-7
-0.345, 1.255e-6, 7.022e-7, -5.528e-7
-0.346, 1.244e-6, 6.881e-7, -5.559e-7
-0.347, 1.256e-6, 7.006e-7, -5.550e-7
-0.348, 1.261e-6, 7.009e-7, -5.602e-7
-0.349, 1.247e-6, 6.928e-7, -5.538e-7
-0.350, 1.235e-6, 6.858e-7, -5.497e-7
-0.351, 1.243e-6, 6.975e-7, -5.452e-7
-0.352, 1.232e-6, 6.829e-7, -5.489e-7
-0.353, 1.233e-6, 6.859e-7, -5.467e-7
-0.354, 1.232e-6, 6.919e-7, -5.406e-7
-0.355, 1.255e-6, 6.932e-7, -5.618e-7
-0.356, 1.242e-6, 6.923e-7, -5.492e-7
-0.357, 1.251e-6, 6.976e-7, -5.535e-7
-0.358, 1.231e-6, 6.864e-7, -5.445e-7
-0.359, 1.236e-6, 6.882e-7, -5.477e-7
-0.360, 1.239e-6, 6.931e-7, -5.462e-7
-0.361, 1.242e-6, 6.876e-7, -5.541e-7
-0.362, 1.239e-6, 6.831e-7, -5.562e-7
-0.363, 1.248e-6, 6.904e-7, -5.573e-7
-0.364, 1.233e-6, 6.824e-7, -5.510e-7
-0.365, 1.232e-6, 6.844e-7, -5.476e-7
-0.366, 1.236e-6, 6.802e-7, -5.561e-7
-0.367, 1.242e-6, 6.938e-7, -5.480e-7
-0.368, 1.230e-6, 6.796e-7, -5.503e-7
-0.369, 1.232e-6, 6.823e-7, -5.499e-7
-0.370, 1.215e-6, 6.742e-7, -5.409e-7
-0.371, 1.229e-6, 6.765e-7, -5.524e-7
-0.372, 1.233e-6, 6.865e-7, -5.467e-7
-0.373, 1.244e-6, 6.838e-7, -5.605e-7
-0.374, 1.224e-6, 6.811e-7, -5.428e-7
-0.375, 1.236e-6, 6.771e-7, -5.586e-7
-0.376, 1.237e-6, 6.894e-7, -5.474e-7
-0.377, 1.233e-6, 6.785e-7, -5.544e-7
-0.378, 1.237e-6, 6.798e-7, -5.571e-7
-0.379, 1.229e-6, 6.796e-7, -5.496e-7
-0.380, 1.217e-6, 6.738e-7, -5.433e-7
-0.381, 1.251e-6, 6.887e-7, -5.619e-7
-0.382, 1.238e-6, 6.834e-7, -5.541e-7
-0.383, 1.230e-6, 6.791e-7, -5.506e-7
-0.384, 1.241e-6, 6.843e-7, -5.562e-7
-0.385, 1.244e-6, 6.914e-7, -5.525e-7
-0.386, 1.235e-6, 6.792e-7, -5.557e-7
-0.387, 1.244e-6, 6.839e-7, -5.596e-7
-0.388, 1.226e-6, 6.721e-7, -5.543e-7
-0.389, 1.245e-6, 6.941e-7, -5.509e-7
-0.390, 1.227e-6, 6.716e-7, -5.559e-7
-0.391, 1.244e-6, 6.885e-7, -5.558e-7
-0.392, 1.213e-6, 6.617e-7, -5.516e-7
-0.393, 1.243e-6, 6.911e-7, -5.520e-7
-0.394, 1.241e-6, 6.761e-7, -5.645e-7
-0.395, 1.240e-6, 6.884e-7, -5.515e-7
-0.396, 1.222e-6, 6.752e-7, -5.473e-7
-0.397, 1.231e-6, 6.734e-7, -5.576e-7
-0.398, 1.242e-6, 6.793e-7, -5.631e-7
-0.399, 1.228e-6, 6.845e-7, -5.432e-7
-0.400, 1.209e-6, 6.672e-7, -5.420e-7
