# Supplementary material for: Data-Driven Electrochemistry Reveals the Impact of Hydrophobicity on Aptamer Cross-Reactivity
Source: ACS Meas Sci Au. 2026 May 20;6(3):752–64. doi: 10.1021/acsmeasuresciau.6c00040 (PMC13281204; doi:10.1021/acsmeasuresciau.6c00040)
Supplement: Supplementary file 1 [file tg6c00040_si_001.zip › data/interferent study/logP validation/Trials_1_2_3/SWV_lineolic acid_analyte_1300hz_0.txt]

Nov. 4, 2025   11:33:48
Square Wave Voltammetry
File: c:\users\minteerlab\desktop\hardpotato\110425\swv_lineolic acid_analyte_1300hz_0.bin
Data Source:  Experiment
Instrument Model:  CHI660E
Ref. Electrode: 
Header: SWV
Note: 

Init E (V) = -0.05
Final E (V) = -0.4
Incr E (V) = 0.001
Amplitude (V) = 0.025
Frequency (Hz) = 1.3e+3
Quiet Time (sec) = 2
Sensitivity (A/V) = 1e-5

Potential/V, Diff(i/A), For(i/A), Rev(i/A)

-0.051, 9.882e-7, 5.190e-7, -4.692e-7
-0.052, 1.081e-6, 5.898e-7, -4.907e-7
-0.053, 1.074e-6, 5.713e-7, -5.030e-7
-0.054, 1.074e-6, 5.682e-7, -5.061e-7
-0.055, 1.077e-6, 5.652e-7, -5.123e-7
-0.056, 1.071e-6, 5.590e-7, -5.123e-7
-0.057, 1.068e-6, 5.559e-7, -5.123e-7
-0.058, 1.068e-6, 5.529e-7, -5.153e-7
-0.059, 1.071e-6, 5.529e-7, -5.184e-7
-0.060, 1.077e-6, 5.590e-7, -5.184e-7
-0.061, 1.068e-6, 5.559e-7, -5.123e-7
-0.062, 1.077e-6, 5.590e-7, -5.184e-7
-0.063, 1.081e-6, 5.590e-7, -5.215e-7
-0.064, 1.077e-6, 5.590e-7, -5.184e-7
-0.065, 1.071e-6, 5.559e-7, -5.153e-7
-0.066, 1.077e-6, 5.559e-7, -5.215e-7
-0.067, 1.059e-6, 5.436e-7, -5.153e-7
-0.068, 1.084e-6, 5.559e-7, -5.277e-7
-0.069, 1.077e-6, 5.498e-7, -5.277e-7
-0.070, 1.071e-6, 5.529e-7, -5.184e-7
-0.071, 1.074e-6, 5.529e-7, -5.215e-7
-0.072, 1.081e-6, 5.590e-7, -5.215e-7
-0.073, 1.090e-6, 5.652e-7, -5.246e-7
-0.074, 1.081e-6, 5.621e-7, -5.184e-7
-0.075, 1.081e-6, 5.621e-7, -5.184e-7
-0.076, 1.081e-6, 5.590e-7, -5.215e-7
-0.077, 1.077e-6, 5.621e-7, -5.153e-7
-0.078, 1.074e-6, 5.621e-7, -5.123e-7
-0.079, 1.071e-6, 5.559e-7, -5.153e-7
-0.080, 1.090e-6, 5.652e-7, -5.246e-7
-0.081, 1.074e-6, 5.590e-7, -5.153e-7
-0.082, 1.093e-6, 5.621e-7, -5.307e-7
-0.083, 1.090e-6, 5.652e-7, -5.246e-7
-0.084, 1.087e-6, 5.590e-7, -5.277e-7
-0.085, 1.096e-6, 5.652e-7, -5.307e-7
-0.086, 1.084e-6, 5.559e-7, -5.277e-7
-0.087, 1.087e-6, 5.621e-7, -5.246e-7
-0.088, 1.096e-6, 5.652e-7, -5.307e-7
-0.089, 1.099e-6, 5.713e-7, -5.277e-7
-0.090, 1.099e-6, 5.713e-7, -5.277e-7
-0.091, 1.096e-6, 5.682e-7, -5.277e-7
-0.092, 1.102e-6, 5.713e-7, -5.307e-7
-0.093, 1.093e-6, 5.682e-7, -5.246e-7
-0.094, 1.087e-6, 5.652e-7, -5.215e-7
-0.095, 1.090e-6, 5.713e-7, -5.184e-7
-0.096, 1.105e-6, 5.744e-7, -5.307e-7
-0.097, 1.102e-6, 5.682e-7, -5.338e-7
-0.098, 1.111e-6, 5.744e-7, -5.369e-7
-0.099, 1.111e-6, 5.775e-7, -5.338e-7
-0.100, 1.111e-6, 5.775e-7, -5.338e-7
-0.101, 1.117e-6, 5.836e-7, -5.338e-7
-0.102, 1.108e-6, 5.806e-7, -5.277e-7
-0.103, 1.111e-6, 5.867e-7, -5.246e-7
-0.104, 1.124e-6, 5.867e-7, -5.369e-7
-0.105, 1.114e-6, 5.836e-7, -5.307e-7
-0.106, 1.127e-6, 5.867e-7, -5.400e-7
-0.107, 1.130e-6, 5.898e-7, -5.400e-7
-0.108, 1.121e-6, 5.898e-7, -5.307e-7
-0.109, 1.127e-6, 5.867e-7, -5.400e-7
-0.110, 1.130e-6, 5.898e-7, -5.400e-7
-0.111, 1.133e-6, 5.929e-7, -5.400e-7
-0.112, 1.136e-6, 5.929e-7, -5.430e-7
-0.113, 1.136e-6, 5.960e-7, -5.400e-7
-0.114, 1.142e-6, 5.960e-7, -5.461e-7
-0.115, 1.148e-6, 6.021e-7, -5.461e-7
-0.116, 1.142e-6, 5.990e-7, -5.430e-7
-0.117, 1.154e-6, 6.083e-7, -5.461e-7
-0.118, 1.154e-6, 6.021e-7, -5.523e-7
-0.119, 1.154e-6, 6.113e-7, -5.430e-7
-0.120, 1.161e-6, 6.083e-7, -5.523e-7
-0.121, 1.167e-6, 6.206e-7, -5.461e-7
-0.122, 1.170e-6, 6.175e-7, -5.523e-7
-0.123, 1.164e-6, 6.175e-7, -5.461e-7
-0.124, 1.176e-6, 6.206e-7, -5.554e-7
-0.125, 1.201e-6, 6.329e-7, -5.677e-7
-0.126, 1.188e-6, 6.267e-7, -5.615e-7
-0.127, 1.185e-6, 6.237e-7, -5.615e-7
-0.128, 1.194e-6, 6.329e-7, -5.615e-7
-0.129, 1.191e-6, 6.329e-7, -5.584e-7
-0.130, 1.194e-6, 6.298e-7, -5.646e-7
-0.131, 1.204e-6, 6.360e-7, -5.677e-7
-0.132, 1.204e-6, 6.360e-7, -5.677e-7
-0.133, 1.207e-6, 6.360e-7, -5.707e-7
-0.134, 1.219e-6, 6.452e-7, -5.738e-7
-0.135, 1.219e-6, 6.421e-7, -5.769e-7
-0.136, 1.225e-6, 6.483e-7, -5.769e-7
-0.137, 1.228e-6, 6.544e-7, -5.738e-7
-0.138, 1.241e-6, 6.606e-7, -5.800e-7
-0.139, 1.247e-6, 6.637e-7, -5.831e-7
-0.140, 1.250e-6, 6.698e-7, -5.800e-7
-0.141, 1.262e-6, 6.791e-7, -5.831e-7
-0.142, 1.265e-6, 6.729e-7, -5.923e-7
-0.143, 1.253e-6, 6.668e-7, -5.861e-7
-0.144, 1.274e-6, 6.821e-7, -5.923e-7
-0.145, 1.259e-6, 6.791e-7, -5.800e-7
-0.146, 1.281e-6, 6.821e-7, -5.985e-7
-0.147, 1.284e-6, 6.883e-7, -5.954e-7
-0.148, 1.299e-6, 6.975e-7, -6.015e-7
-0.149, 1.302e-6, 7.006e-7, -6.015e-7
-0.150, 1.311e-6, 7.006e-7, -6.108e-7
-0.151, 1.318e-6, 7.099e-7, -6.077e-7
-0.152, 1.333e-6, 7.129e-7, -6.200e-7
-0.153, 1.342e-6, 7.222e-7, -6.200e-7
-0.154, 1.342e-6, 7.314e-7, -6.108e-7
-0.155, 1.367e-6, 7.406e-7, -6.262e-7
-0.156, 1.367e-6, 7.437e-7, -6.231e-7
-0.157, 1.373e-6, 7.468e-7, -6.262e-7
-0.158, 1.401e-6, 7.591e-7, -6.416e-7
-0.159, 1.404e-6, 7.591e-7, -6.446e-7
-0.160, 1.416e-6, 7.683e-7, -6.477e-7
-0.161, 1.438e-6, 7.837e-7, -6.539e-7
-0.162, 1.441e-6, 7.868e-7, -6.539e-7
-0.163, 1.459e-6, 7.930e-7, -6.662e-7
-0.164, 1.481e-6, 8.053e-7, -6.754e-7
-0.165, 1.484e-6, 8.084e-7, -6.754e-7
-0.166, 1.502e-6, 8.145e-7, -6.877e-7
-0.167, 1.521e-6, 8.361e-7, -6.846e-7
-0.168, 1.536e-6, 8.453e-7, -6.908e-7
-0.169, 1.558e-6, 8.515e-7, -7.062e-7
-0.170, 1.570e-6, 8.576e-7, -7.124e-7
-0.171, 1.592e-6, 8.730e-7, -7.185e-7
-0.172, 1.601e-6, 8.761e-7, -7.247e-7
-0.173, 1.628e-6, 8.946e-7, -7.339e-7
-0.174, 1.656e-6, 9.130e-7, -7.431e-7
-0.175, 1.662e-6, 9.161e-7, -7.462e-7
-0.176, 1.681e-6, 9.253e-7, -7.554e-7
-0.177, 1.702e-6, 9.438e-7, -7.585e-7
-0.178, 1.730e-6, 9.561e-7, -7.739e-7
-0.179, 1.758e-6, 9.684e-7, -7.893e-7
-0.180, 1.779e-6, 9.838e-7, -7.955e-7
-0.181, 1.798e-6, 9.931e-7, -8.047e-7
-0.182, 1.829e-6, 1.018e-6, -8.109e-7
-0.183, 1.853e-6, 1.030e-6, -8.232e-7
-0.184, 1.872e-6, 1.036e-6, -8.355e-7
-0.185, 1.906e-6, 1.058e-6, -8.478e-7
-0.186, 1.930e-6, 1.067e-6, -8.632e-7
-0.187, 1.958e-6, 1.088e-6, -8.693e-7
-0.188, 1.992e-6, 1.107e-6, -8.847e-7
-0.189, 2.010e-6, 1.116e-6, -8.940e-7
-0.190, 2.041e-6, 1.132e-6, -9.094e-7
-0.191, 2.075e-6, 1.156e-6, -9.186e-7
-0.192, 2.106e-6, 1.178e-6, -9.278e-7
-0.193, 2.127e-6, 1.184e-6, -9.432e-7
-0.194, 2.170e-6, 1.209e-6, -9.617e-7
-0.195, 2.207e-6, 1.227e-6, -9.802e-7
-0.196, 2.229e-6, 1.239e-6, -9.894e-7
-0.197, 2.263e-6, 1.258e-6, -1.005e-6
-0.198, 2.300e-6, 1.289e-6, -1.011e-6
-0.199, 2.327e-6, 1.298e-6, -1.029e-6
-0.200, 2.367e-6, 1.319e-6, -1.048e-6
-0.201, 2.386e-6, 1.335e-6, -1.051e-6
-0.202, 2.426e-6, 1.359e-6, -1.066e-6
-0.203, 2.463e-6, 1.378e-6, -1.085e-6
-0.204, 2.493e-6, 1.396e-6, -1.097e-6
-0.205, 2.540e-6, 1.418e-6, -1.122e-6
-0.206, 2.570e-6, 1.439e-6, -1.131e-6
-0.207, 2.607e-6, 1.461e-6, -1.146e-6
-0.208, 2.644e-6, 1.486e-6, -1.159e-6
-0.209, 2.694e-6, 1.510e-6, -1.183e-6
-0.210, 2.721e-6, 1.523e-6, -1.199e-6
-0.211, 2.755e-6, 1.544e-6, -1.211e-6
-0.212, 2.792e-6, 1.569e-6, -1.223e-6
-0.213, 2.838e-6, 1.590e-6, -1.248e-6
-0.214, 2.888e-6, 1.621e-6, -1.266e-6
-0.215, 2.912e-6, 1.633e-6, -1.279e-6
-0.216, 2.940e-6, 1.652e-6, -1.288e-6
-0.217, 2.995e-6, 1.683e-6, -1.313e-6
-0.218, 3.026e-6, 1.698e-6, -1.328e-6
-0.219, 3.054e-6, 1.716e-6, -1.337e-6
-0.220, 3.081e-6, 1.735e-6, -1.346e-6
-0.221, 3.125e-6, 1.760e-6, -1.365e-6
-0.222, 3.161e-6, 1.778e-6, -1.383e-6
-0.223, 3.183e-6, 1.790e-6, -1.393e-6
-0.224, 3.223e-6, 1.818e-6, -1.405e-6
-0.225, 3.263e-6, 1.846e-6, -1.417e-6
-0.226, 3.288e-6, 1.858e-6, -1.430e-6
-0.227, 3.318e-6, 1.873e-6, -1.445e-6
-0.228, 3.346e-6, 1.895e-6, -1.451e-6
-0.229, 3.377e-6, 1.913e-6, -1.463e-6
-0.230, 3.389e-6, 1.917e-6, -1.473e-6
-0.231, 3.423e-6, 1.938e-6, -1.485e-6
-0.232, 3.442e-6, 1.954e-6, -1.488e-6
-0.233, 3.469e-6, 1.972e-6, -1.497e-6
-0.234, 3.485e-6, 1.981e-6, -1.503e-6
-0.235, 3.497e-6, 1.990e-6, -1.507e-6
-0.236, 3.509e-6, 1.997e-6, -1.513e-6
-0.237, 3.534e-6, 2.006e-6, -1.528e-6
-0.238, 3.537e-6, 2.009e-6, -1.528e-6
-0.239, 3.549e-6, 2.018e-6, -1.531e-6
-0.240, 3.546e-6, 2.021e-6, -1.525e-6
-0.241, 3.565e-6, 2.027e-6, -1.537e-6
-0.242, 3.559e-6, 2.027e-6, -1.531e-6
-0.243, 3.552e-6, 2.027e-6, -1.525e-6
-0.244, 3.556e-6, 2.030e-6, -1.525e-6
-0.245, 3.537e-6, 2.018e-6, -1.519e-6
-0.246, 3.537e-6, 2.021e-6, -1.516e-6
-0.247, 3.540e-6, 2.021e-6, -1.519e-6
-0.248, 3.522e-6, 2.015e-6, -1.507e-6
-0.249, 3.509e-6, 2.006e-6, -1.503e-6
-0.250, 3.488e-6, 1.997e-6, -1.491e-6
-0.251, 3.460e-6, 1.975e-6, -1.485e-6
-0.252, 3.442e-6, 1.972e-6, -1.470e-6
-0.253, 3.408e-6, 1.947e-6, -1.460e-6
-0.254, 3.395e-6, 1.944e-6, -1.451e-6
-0.255, 3.365e-6, 1.923e-6, -1.442e-6
-0.256, 3.322e-6, 1.907e-6, -1.414e-6
-0.257, 3.285e-6, 1.886e-6, -1.399e-6
-0.258, 3.257e-6, 1.861e-6, -1.396e-6
-0.259, 3.217e-6, 1.843e-6, -1.374e-6
-0.260, 3.171e-6, 1.812e-6, -1.359e-6
-0.261, 3.140e-6, 1.797e-6, -1.343e-6
-0.262, 3.091e-6, 1.769e-6, -1.322e-6
-0.263, 3.038e-6, 1.738e-6, -1.300e-6
-0.264, 3.004e-6, 1.716e-6, -1.288e-6
-0.265, 2.958e-6, 1.686e-6, -1.273e-6
-0.266, 2.918e-6, 1.670e-6, -1.248e-6
-0.267, 2.869e-6, 1.646e-6, -1.223e-6
-0.268, 2.823e-6, 1.615e-6, -1.208e-6
-0.269, 2.780e-6, 1.584e-6, -1.196e-6
-0.270, 2.731e-6, 1.563e-6, -1.168e-6
-0.271, 2.687e-6, 1.535e-6, -1.153e-6
-0.272, 2.638e-6, 1.510e-6, -1.128e-6
-0.273, 2.586e-6, 1.473e-6, -1.113e-6
-0.274, 2.530e-6, 1.446e-6, -1.085e-6
-0.275, 2.493e-6, 1.427e-6, -1.066e-6
-0.276, 2.450e-6, 1.399e-6, -1.051e-6
-0.277, 2.401e-6, 1.366e-6, -1.036e-6
-0.278, 2.352e-6, 1.335e-6, -1.017e-6
-0.279, 2.321e-6, 1.326e-6, -9.956e-7
-0.280, 2.281e-6, 1.298e-6, -9.832e-7
-0.281, 2.232e-6, 1.282e-6, -9.494e-7
-0.282, 2.192e-6, 1.245e-6, -9.463e-7
-0.283, 2.164e-6, 1.239e-6, -9.248e-7
-0.284, 2.133e-6, 1.224e-6, -9.094e-7
-0.285, 2.069e-6, 1.187e-6, -8.817e-7
-0.286, 2.047e-6, 1.181e-6, -8.663e-7
-0.287, 2.004e-6, 1.150e-6, -8.540e-7
-0.288, 1.976e-6, 1.135e-6, -8.416e-7
-0.289, 1.939e-6, 1.119e-6, -8.201e-7
-0.290, 1.909e-6, 1.095e-6, -8.139e-7
-0.291, 1.875e-6, 1.073e-6, -8.016e-7
-0.292, 1.838e-6, 1.061e-6, -7.770e-7
-0.293, 1.807e-6, 1.036e-6, -7.708e-7
-0.294, 1.779e-6, 1.027e-6, -7.524e-7
-0.295, 1.764e-6, 1.021e-6, -7.431e-7
-0.296, 1.742e-6, 1.005e-6, -7.370e-7
-0.297, 1.712e-6, 9.900e-7, -7.216e-7
-0.298, 1.687e-6, 9.715e-7, -7.154e-7
-0.299, 1.659e-6, 9.623e-7, -6.970e-7
-0.300, 1.635e-6, 9.438e-7, -6.908e-7
-0.301, 1.619e-6, 9.346e-7, -6.846e-7
-0.302, 1.588e-6, 9.192e-7, -6.693e-7
-0.303, 1.567e-6, 9.038e-7, -6.631e-7
-0.304, 1.545e-6, 9.007e-7, -6.446e-7
-0.305, 1.530e-6, 8.792e-7, -6.508e-7
-0.306, 1.524e-6, 8.761e-7, -6.477e-7
-0.307, 1.508e-6, 8.699e-7, -6.385e-7
-0.308, 1.475e-6, 8.576e-7, -6.169e-7
-0.309, 1.471e-6, 8.515e-7, -6.200e-7
-0.310, 1.456e-6, 8.515e-7, -6.046e-7
-0.311, 1.444e-6, 8.484e-7, -5.954e-7
-0.312, 1.425e-6, 8.330e-7, -5.923e-7
-0.313, 1.413e-6, 8.268e-7, -5.861e-7
-0.314, 1.391e-6, 8.176e-7, -5.738e-7
-0.315, 1.385e-6, 8.084e-7, -5.769e-7
-0.316, 1.388e-6, 8.114e-7, -5.769e-7
-0.317, 1.364e-6, 7.960e-7, -5.677e-7
-0.318, 1.370e-6, 7.960e-7, -5.738e-7
-0.319, 1.354e-6, 7.899e-7, -5.646e-7
-0.320, 1.333e-6, 7.776e-7, -5.554e-7
-0.321, 1.311e-6, 7.714e-7, -5.400e-7
-0.322, 1.314e-6, 7.714e-7, -5.430e-7
-0.323, 1.308e-6, 7.653e-7, -5.430e-7
-0.324, 1.299e-6, 7.653e-7, -5.338e-7
-0.325, 1.305e-6, 7.683e-7, -5.369e-7
-0.326, 1.296e-6, 7.622e-7, -5.338e-7
-0.327, 1.271e-6, 7.406e-7, -5.307e-7
-0.328, 1.281e-6, 7.468e-7, -5.338e-7
-0.329, 1.259e-6, 7.376e-7, -5.215e-7
-0.330, 1.262e-6, 7.376e-7, -5.246e-7
-0.331, 1.271e-6, 7.406e-7, -5.307e-7
-0.332, 1.250e-6, 7.345e-7, -5.153e-7
-0.333, 1.238e-6, 7.252e-7, -5.123e-7
-0.334, 1.259e-6, 7.376e-7, -5.215e-7
-0.335, 1.244e-6, 7.252e-7, -5.184e-7
-0.336, 1.244e-6, 7.283e-7, -5.153e-7
-0.337, 1.225e-6, 7.129e-7, -5.123e-7
-0.338, 1.228e-6, 7.191e-7, -5.092e-7
-0.339, 1.228e-6, 7.160e-7, -5.123e-7
-0.340, 1.213e-6, 7.037e-7, -5.092e-7
-0.341, 1.201e-6, 7.037e-7, -4.969e-7
-0.342, 1.213e-6, 7.068e-7, -5.061e-7
-0.343, 1.201e-6, 7.006e-7, -4.999e-7
-0.344, 1.210e-6, 7.099e-7, -4.999e-7
-0.345, 1.188e-6, 6.914e-7, -4.969e-7
-0.346, 1.204e-6, 7.037e-7, -4.999e-7
-0.347, 1.201e-6, 7.006e-7, -4.999e-7
-0.348, 1.197e-6, 7.006e-7, -4.969e-7
-0.349, 1.176e-6, 6.883e-7, -4.876e-7
-0.350, 1.191e-6, 6.945e-7, -4.969e-7
-0.351, 1.191e-6, 6.914e-7, -4.999e-7
-0.352, 1.185e-6, 6.883e-7, -4.969e-7
-0.353, 1.167e-6, 6.791e-7, -4.876e-7
-0.354, 1.182e-6, 6.914e-7, -4.907e-7
-0.355, 1.179e-6, 6.821e-7, -4.969e-7
-0.356, 1.167e-6, 6.729e-7, -4.938e-7
-0.357, 1.167e-6, 6.852e-7, -4.815e-7
-0.358, 1.179e-6, 6.883e-7, -4.907e-7
-0.359, 1.167e-6, 6.791e-7, -4.876e-7
-0.360, 1.154e-6, 6.760e-7, -4.784e-7
-0.361, 1.173e-6, 6.852e-7, -4.876e-7
-0.362, 1.161e-6, 6.760e-7, -4.846e-7
-0.363, 1.179e-6, 6.852e-7, -4.938e-7
-0.364, 1.179e-6, 6.883e-7, -4.907e-7
-0.365, 1.170e-6, 6.821e-7, -4.876e-7
-0.366, 1.167e-6, 6.729e-7, -4.938e-7
-0.367, 1.154e-6, 6.698e-7, -4.846e-7
-0.368, 1.157e-6, 6.729e-7, -4.846e-7
-0.369, 1.157e-6, 6.698e-7, -4.876e-7
-0.370, 1.154e-6, 6.668e-7, -4.876e-7
-0.371, 1.151e-6, 6.698e-7, -4.815e-7
-0.372, 1.154e-6, 6.698e-7, -4.846e-7
-0.373, 1.154e-6, 6.575e-7, -4.969e-7
-0.374, 1.145e-6, 6.637e-7, -4.815e-7
-0.375, 1.145e-6, 6.637e-7, -4.815e-7
-0.376, 1.161e-6, 6.698e-7, -4.907e-7
-0.377, 1.161e-6, 6.668e-7, -4.938e-7
-0.378, 1.151e-6, 6.698e-7, -4.815e-7
-0.379, 1.142e-6, 6.637e-7, -4.784e-7
-0.380, 1.151e-6, 6.606e-7, -4.907e-7
-0.381, 1.173e-6, 6.729e-7, -4.999e-7
-0.382, 1.142e-6, 6.544e-7, -4.876e-7
-0.383, 1.157e-6, 6.637e-7, -4.938e-7
-0.384, 1.154e-6, 6.637e-7, -4.907e-7
-0.385, 1.133e-6, 6.483e-7, -4.846e-7
-0.386, 1.164e-6, 6.668e-7, -4.969e-7
-0.387, 1.151e-6, 6.668e-7, -4.846e-7
-0.388, 1.145e-6, 6.514e-7, -4.938e-7
-0.389, 1.154e-6, 6.606e-7, -4.938e-7
-0.390, 1.164e-6, 6.668e-7, -4.969e-7
-0.391, 1.145e-6, 6.544e-7, -4.907e-7
-0.392, 1.151e-6, 6.575e-7, -4.938e-7
-0.393, 1.148e-6, 6.606e-7, -4.876e-7
-0.394, 1.148e-6, 6.606e-7, -4.876e-7
-0.395, 1.151e-6, 6.606e-7, -4.907e-7
-0.396, 1.154e-6, 6.668e-7, -4.876e-7
-0.397, 1.142e-6, 6.575e-7, -4.846e-7
-0.398, 1.139e-6, 6.544e-7, -4.846e-7
-0.399, 1.145e-6, 6.606e-7, -4.846e-7
-0.400, 1.148e-6, 6.544e-7, -4.938e-7
