# Supplementary material for: Data-Driven Electrochemistry Reveals the Impact of Hydrophobicity on Aptamer Cross-Reactivity
Source: ACS Meas Sci Au. 2026 May 20;6(3):752–64. doi: 10.1021/acsmeasuresciau.6c00040 (PMC13281204; doi:10.1021/acsmeasuresciau.6c00040)
Supplement: Supplementary file 1 [file tg6c00040_si_001.zip › data/interferent study/logP validation/Trials_1_2_3/SWV_lineolic acid_analyte_1300hz_1.txt]

Nov. 4, 2025   14:11:35
Square Wave Voltammetry
File: c:\users\minteerlab\desktop\hardpotato\110425\swv_lineolic acid_analyte_1300hz_1.bin
Data Source:  Experiment
Instrument Model:  CHI660E
Ref. Electrode: 
Header: SWV
Note: 

Init E (V) = -0.05
Final E (V) = -0.4
Incr E (V) = 0.001
Amplitude (V) = 0.025
Frequency (Hz) = 1.3e+3
Quiet Time (sec) = 2
Sensitivity (A/V) = 1e-5

Potential/V, Diff(i/A), For(i/A), Rev(i/A)

-0.051, 9.481e-7, 4.913e-7, -4.568e-7
-0.052, 1.040e-6, 5.713e-7, -4.692e-7
-0.053, 1.037e-6, 5.559e-7, -4.815e-7
-0.054, 1.022e-6, 5.405e-7, -4.815e-7
-0.055, 1.025e-6, 5.344e-7, -4.907e-7
-0.056, 1.034e-6, 5.405e-7, -4.938e-7
-0.057, 1.025e-6, 5.313e-7, -4.938e-7
-0.058, 1.022e-6, 5.313e-7, -4.907e-7
-0.059, 1.034e-6, 5.344e-7, -4.999e-7
-0.060, 1.031e-6, 5.313e-7, -4.999e-7
-0.061, 1.025e-6, 5.282e-7, -4.969e-7
-0.062, 1.028e-6, 5.344e-7, -4.938e-7
-0.063, 1.025e-6, 5.221e-7, -5.030e-7
-0.064, 1.016e-6, 5.282e-7, -4.876e-7
-0.065, 1.016e-6, 5.282e-7, -4.876e-7
-0.066, 1.022e-6, 5.282e-7, -4.938e-7
-0.067, 1.028e-6, 5.313e-7, -4.969e-7
-0.068, 1.034e-6, 5.344e-7, -4.999e-7
-0.069, 1.022e-6, 5.282e-7, -4.938e-7
-0.070, 1.034e-6, 5.375e-7, -4.969e-7
-0.071, 1.022e-6, 5.282e-7, -4.938e-7
-0.072, 1.031e-6, 5.375e-7, -4.938e-7
-0.073, 1.028e-6, 5.344e-7, -4.938e-7
-0.074, 1.025e-6, 5.282e-7, -4.969e-7
-0.075, 1.034e-6, 5.344e-7, -4.999e-7
-0.076, 1.022e-6, 5.251e-7, -4.969e-7
-0.077, 1.037e-6, 5.375e-7, -4.999e-7
-0.078, 1.034e-6, 5.344e-7, -4.999e-7
-0.079, 1.025e-6, 5.313e-7, -4.938e-7
-0.080, 1.037e-6, 5.375e-7, -4.999e-7
-0.081, 1.040e-6, 5.375e-7, -5.030e-7
-0.082, 1.037e-6, 5.344e-7, -5.030e-7
-0.083, 1.037e-6, 5.344e-7, -5.030e-7
-0.084, 1.034e-6, 5.344e-7, -4.999e-7
-0.085, 1.031e-6, 5.344e-7, -4.969e-7
-0.086, 1.037e-6, 5.344e-7, -5.030e-7
-0.087, 1.034e-6, 5.375e-7, -4.969e-7
-0.088, 1.034e-6, 5.375e-7, -4.969e-7
-0.089, 1.047e-6, 5.467e-7, -4.999e-7
-0.090, 1.037e-6, 5.405e-7, -4.969e-7
-0.091, 1.040e-6, 5.375e-7, -5.030e-7
-0.092, 1.053e-6, 5.436e-7, -5.092e-7
-0.093, 1.053e-6, 5.436e-7, -5.092e-7
-0.094, 1.056e-6, 5.498e-7, -5.061e-7
-0.095, 1.050e-6, 5.405e-7, -5.092e-7
-0.096, 1.050e-6, 5.436e-7, -5.061e-7
-0.097, 1.047e-6, 5.436e-7, -5.030e-7
-0.098, 1.044e-6, 5.405e-7, -5.030e-7
-0.099, 1.053e-6, 5.467e-7, -5.061e-7
-0.100, 1.053e-6, 5.529e-7, -4.999e-7
-0.101, 1.056e-6, 5.498e-7, -5.061e-7
-0.102, 1.053e-6, 5.436e-7, -5.092e-7
-0.103, 1.056e-6, 5.467e-7, -5.092e-7
-0.104, 1.053e-6, 5.498e-7, -5.030e-7
-0.105, 1.065e-6, 5.529e-7, -5.123e-7
-0.106, 1.071e-6, 5.559e-7, -5.153e-7
-0.107, 1.071e-6, 5.559e-7, -5.153e-7
-0.108, 1.068e-6, 5.559e-7, -5.123e-7
-0.109, 1.062e-6, 5.498e-7, -5.123e-7
-0.110, 1.071e-6, 5.559e-7, -5.153e-7
-0.111, 1.084e-6, 5.682e-7, -5.153e-7
-0.112, 1.071e-6, 5.590e-7, -5.123e-7
-0.113, 1.084e-6, 5.652e-7, -5.184e-7
-0.114, 1.081e-6, 5.621e-7, -5.184e-7
-0.115, 1.077e-6, 5.652e-7, -5.123e-7
-0.116, 1.090e-6, 5.682e-7, -5.215e-7
-0.117, 1.102e-6, 5.744e-7, -5.277e-7
-0.118, 1.090e-6, 5.713e-7, -5.184e-7
-0.119, 1.087e-6, 5.652e-7, -5.215e-7
-0.120, 1.090e-6, 5.652e-7, -5.246e-7
-0.121, 1.084e-6, 5.682e-7, -5.153e-7
-0.122, 1.096e-6, 5.775e-7, -5.184e-7
-0.123, 1.081e-6, 5.682e-7, -5.123e-7
-0.124, 1.099e-6, 5.744e-7, -5.246e-7
-0.125, 1.099e-6, 5.775e-7, -5.215e-7
-0.126, 1.108e-6, 5.806e-7, -5.277e-7
-0.127, 1.102e-6, 5.713e-7, -5.307e-7
-0.128, 1.114e-6, 5.836e-7, -5.307e-7
-0.129, 1.121e-6, 5.836e-7, -5.369e-7
-0.130, 1.124e-6, 5.898e-7, -5.338e-7
-0.131, 1.130e-6, 5.929e-7, -5.369e-7
-0.132, 1.124e-6, 5.898e-7, -5.338e-7
-0.133, 1.130e-6, 5.929e-7, -5.369e-7
-0.134, 1.124e-6, 5.929e-7, -5.307e-7
-0.135, 1.133e-6, 6.021e-7, -5.307e-7
-0.136, 1.133e-6, 5.960e-7, -5.369e-7
-0.137, 1.136e-6, 6.021e-7, -5.338e-7
-0.138, 1.136e-6, 6.021e-7, -5.338e-7
-0.139, 1.145e-6, 6.083e-7, -5.369e-7
-0.140, 1.142e-6, 6.052e-7, -5.369e-7
-0.141, 1.157e-6, 6.113e-7, -5.461e-7
-0.142, 1.148e-6, 6.113e-7, -5.369e-7
-0.143, 1.164e-6, 6.206e-7, -5.430e-7
-0.144, 1.170e-6, 6.206e-7, -5.492e-7
-0.145, 1.176e-6, 6.206e-7, -5.554e-7
-0.146, 1.182e-6, 6.298e-7, -5.523e-7
-0.147, 1.182e-6, 6.298e-7, -5.523e-7
-0.148, 1.191e-6, 6.329e-7, -5.584e-7
-0.149, 1.197e-6, 6.390e-7, -5.584e-7
-0.150, 1.204e-6, 6.390e-7, -5.646e-7
-0.151, 1.207e-6, 6.421e-7, -5.646e-7
-0.152, 1.219e-6, 6.514e-7, -5.677e-7
-0.153, 1.213e-6, 6.452e-7, -5.677e-7
-0.154, 1.225e-6, 6.544e-7, -5.707e-7
-0.155, 1.238e-6, 6.606e-7, -5.769e-7
-0.156, 1.250e-6, 6.698e-7, -5.800e-7
-0.157, 1.244e-6, 6.668e-7, -5.769e-7
-0.158, 1.253e-6, 6.729e-7, -5.800e-7
-0.159, 1.271e-6, 6.883e-7, -5.831e-7
-0.160, 1.278e-6, 6.914e-7, -5.861e-7
-0.161, 1.278e-6, 6.914e-7, -5.861e-7
-0.162, 1.305e-6, 7.068e-7, -5.985e-7
-0.163, 1.321e-6, 7.099e-7, -6.108e-7
-0.164, 1.324e-6, 7.129e-7, -6.108e-7
-0.165, 1.333e-6, 7.191e-7, -6.138e-7
-0.166, 1.333e-6, 7.191e-7, -6.138e-7
-0.167, 1.345e-6, 7.283e-7, -6.169e-7
-0.168, 1.367e-6, 7.376e-7, -6.292e-7
-0.169, 1.376e-6, 7.468e-7, -6.292e-7
-0.170, 1.379e-6, 7.468e-7, -6.323e-7
-0.171, 1.404e-6, 7.591e-7, -6.446e-7
-0.172, 1.416e-6, 7.745e-7, -6.416e-7
-0.173, 1.435e-6, 7.807e-7, -6.539e-7
-0.174, 1.450e-6, 7.899e-7, -6.600e-7
-0.175, 1.462e-6, 7.991e-7, -6.631e-7
-0.176, 1.471e-6, 7.991e-7, -6.723e-7
-0.177, 1.490e-6, 8.114e-7, -6.785e-7
-0.178, 1.499e-6, 8.299e-7, -6.693e-7
-0.179, 1.518e-6, 8.330e-7, -6.846e-7
-0.180, 1.536e-6, 8.422e-7, -6.939e-7
-0.181, 1.555e-6, 8.484e-7, -7.062e-7
-0.182, 1.576e-6, 8.668e-7, -7.093e-7
-0.183, 1.595e-6, 8.699e-7, -7.247e-7
-0.184, 1.598e-6, 8.730e-7, -7.247e-7
-0.185, 1.622e-6, 8.915e-7, -7.308e-7
-0.186, 1.638e-6, 9.007e-7, -7.370e-7
-0.187, 1.656e-6, 9.069e-7, -7.493e-7
-0.188, 1.675e-6, 9.192e-7, -7.554e-7
-0.189, 1.693e-6, 9.315e-7, -7.616e-7
-0.190, 1.712e-6, 9.407e-7, -7.708e-7
-0.191, 1.733e-6, 9.438e-7, -7.893e-7
-0.192, 1.761e-6, 9.654e-7, -7.955e-7
-0.193, 1.779e-6, 9.777e-7, -8.016e-7
-0.194, 1.782e-6, 9.838e-7, -7.985e-7
-0.195, 1.813e-6, 9.992e-7, -8.139e-7
-0.196, 1.844e-6, 1.018e-6, -8.263e-7
-0.197, 1.847e-6, 1.015e-6, -8.324e-7
-0.198, 1.875e-6, 1.036e-6, -8.386e-7
-0.199, 1.899e-6, 1.045e-6, -8.540e-7
-0.200, 1.921e-6, 1.058e-6, -8.632e-7
-0.201, 1.939e-6, 1.070e-6, -8.693e-7
-0.202, 1.961e-6, 1.082e-6, -8.786e-7
-0.203, 1.986e-6, 1.095e-6, -8.909e-7
-0.204, 1.998e-6, 1.101e-6, -8.971e-7
-0.205, 2.022e-6, 1.119e-6, -9.032e-7
-0.206, 2.035e-6, 1.132e-6, -9.032e-7
-0.207, 2.066e-6, 1.138e-6, -9.278e-7
-0.208, 2.084e-6, 1.150e-6, -9.340e-7
-0.209, 2.106e-6, 1.169e-6, -9.371e-7
-0.210, 2.133e-6, 1.187e-6, -9.463e-7
-0.211, 2.155e-6, 1.193e-6, -9.617e-7
-0.212, 2.167e-6, 1.202e-6, -9.648e-7
-0.213, 2.210e-6, 1.227e-6, -9.832e-7
-0.214, 2.210e-6, 1.236e-6, -9.740e-7
-0.215, 2.226e-6, 1.239e-6, -9.863e-7
-0.216, 2.260e-6, 1.255e-6, -1.005e-6
-0.217, 2.278e-6, 1.270e-6, -1.008e-6
-0.218, 2.287e-6, 1.273e-6, -1.014e-6
-0.219, 2.312e-6, 1.286e-6, -1.026e-6
-0.220, 2.324e-6, 1.298e-6, -1.026e-6
-0.221, 2.355e-6, 1.319e-6, -1.036e-6
-0.222, 2.364e-6, 1.322e-6, -1.042e-6
-0.223, 2.380e-6, 1.332e-6, -1.048e-6
-0.224, 2.404e-6, 1.353e-6, -1.051e-6
-0.225, 2.413e-6, 1.353e-6, -1.060e-6
-0.226, 2.423e-6, 1.362e-6, -1.060e-6
-0.227, 2.450e-6, 1.378e-6, -1.073e-6
-0.228, 2.463e-6, 1.387e-6, -1.076e-6
-0.229, 2.475e-6, 1.396e-6, -1.079e-6
-0.230, 2.481e-6, 1.399e-6, -1.082e-6
-0.231, 2.493e-6, 1.406e-6, -1.088e-6
-0.232, 2.497e-6, 1.402e-6, -1.094e-6
-0.233, 2.506e-6, 1.415e-6, -1.091e-6
-0.234, 2.518e-6, 1.427e-6, -1.091e-6
-0.235, 2.518e-6, 1.433e-6, -1.085e-6
-0.236, 2.543e-6, 1.443e-6, -1.100e-6
-0.237, 2.546e-6, 1.449e-6, -1.097e-6
-0.238, 2.552e-6, 1.452e-6, -1.100e-6
-0.239, 2.540e-6, 1.452e-6, -1.088e-6
-0.240, 2.543e-6, 1.449e-6, -1.094e-6
-0.241, 2.540e-6, 1.449e-6, -1.091e-6
-0.242, 2.543e-6, 1.458e-6, -1.085e-6
-0.243, 2.533e-6, 1.455e-6, -1.079e-6
-0.244, 2.530e-6, 1.455e-6, -1.076e-6
-0.245, 2.524e-6, 1.452e-6, -1.073e-6
-0.246, 2.530e-6, 1.452e-6, -1.079e-6
-0.247, 2.518e-6, 1.452e-6, -1.066e-6
-0.248, 2.490e-6, 1.430e-6, -1.060e-6
-0.249, 2.490e-6, 1.439e-6, -1.051e-6
-0.250, 2.469e-6, 1.427e-6, -1.042e-6
-0.251, 2.466e-6, 1.427e-6, -1.039e-6
-0.252, 2.441e-6, 1.409e-6, -1.033e-6
-0.253, 2.438e-6, 1.412e-6, -1.026e-6
-0.254, 2.420e-6, 1.396e-6, -1.023e-6
-0.255, 2.398e-6, 1.387e-6, -1.011e-6
-0.256, 2.370e-6, 1.375e-6, -9.956e-7
-0.257, 2.349e-6, 1.362e-6, -9.863e-7
-0.258, 2.324e-6, 1.347e-6, -9.771e-7
-0.259, 2.303e-6, 1.341e-6, -9.617e-7
-0.260, 2.281e-6, 1.329e-6, -9.525e-7
-0.261, 2.260e-6, 1.313e-6, -9.463e-7
-0.262, 2.250e-6, 1.313e-6, -9.371e-7
-0.263, 2.213e-6, 1.289e-6, -9.248e-7
-0.264, 2.189e-6, 1.270e-6, -9.186e-7
-0.265, 2.155e-6, 1.249e-6, -9.063e-7
-0.266, 2.130e-6, 1.239e-6, -8.909e-7
-0.267, 2.109e-6, 1.221e-6, -8.878e-7
-0.268, 2.087e-6, 1.218e-6, -8.693e-7
-0.269, 2.053e-6, 1.202e-6, -8.509e-7
-0.270, 2.019e-6, 1.178e-6, -8.416e-7
-0.271, 2.004e-6, 1.169e-6, -8.355e-7
-0.272, 1.973e-6, 1.144e-6, -8.293e-7
-0.273, 1.942e-6, 1.125e-6, -8.170e-7
-0.274, 1.921e-6, 1.110e-6, -8.109e-7
-0.275, 1.878e-6, 1.088e-6, -7.893e-7
-0.276, 1.872e-6, 1.085e-6, -7.862e-7
-0.277, 1.841e-6, 1.064e-6, -7.770e-7
-0.278, 1.810e-6, 1.048e-6, -7.616e-7
-0.279, 1.795e-6, 1.027e-6, -7.678e-7
-0.280, 1.773e-6, 1.021e-6, -7.524e-7
-0.281, 1.736e-6, 1.002e-6, -7.339e-7
-0.282, 1.718e-6, 9.869e-7, -7.308e-7
-0.283, 1.675e-6, 9.654e-7, -7.093e-7
-0.284, 1.668e-6, 9.592e-7, -7.093e-7
-0.285, 1.647e-6, 9.500e-7, -6.970e-7
-0.286, 1.619e-6, 9.376e-7, -6.816e-7
-0.287, 1.604e-6, 9.253e-7, -6.785e-7
-0.288, 1.582e-6, 9.161e-7, -6.662e-7
-0.289, 1.567e-6, 8.976e-7, -6.693e-7
-0.290, 1.527e-6, 8.792e-7, -6.477e-7
-0.291, 1.524e-6, 8.822e-7, -6.416e-7
-0.292, 1.508e-6, 8.638e-7, -6.446e-7
-0.293, 1.496e-6, 8.638e-7, -6.323e-7
-0.294, 1.475e-6, 8.484e-7, -6.262e-7
-0.295, 1.459e-6, 8.391e-7, -6.200e-7
-0.296, 1.441e-6, 8.299e-7, -6.108e-7
-0.297, 1.428e-6, 8.237e-7, -6.046e-7
-0.298, 1.413e-6, 8.145e-7, -5.985e-7
-0.299, 1.407e-6, 8.084e-7, -5.985e-7
-0.300, 1.385e-6, 7.960e-7, -5.892e-7
-0.301, 1.370e-6, 7.868e-7, -5.831e-7
-0.302, 1.345e-6, 7.745e-7, -5.707e-7
-0.303, 1.358e-6, 7.776e-7, -5.800e-7
-0.304, 1.330e-6, 7.653e-7, -5.646e-7
-0.305, 1.330e-6, 7.745e-7, -5.554e-7
-0.306, 1.318e-6, 7.560e-7, -5.615e-7
-0.307, 1.311e-6, 7.529e-7, -5.584e-7
-0.308, 1.284e-6, 7.406e-7, -5.430e-7
-0.309, 1.296e-6, 7.437e-7, -5.523e-7
-0.310, 1.278e-6, 7.376e-7, -5.400e-7
-0.311, 1.274e-6, 7.283e-7, -5.461e-7
-0.312, 1.259e-6, 7.252e-7, -5.338e-7
-0.313, 1.259e-6, 7.191e-7, -5.400e-7
-0.314, 1.259e-6, 7.252e-7, -5.338e-7
-0.315, 1.241e-6, 7.222e-7, -5.184e-7
-0.316, 1.244e-6, 7.099e-7, -5.338e-7
-0.317, 1.234e-6, 7.099e-7, -5.246e-7
-0.318, 1.228e-6, 7.068e-7, -5.215e-7
-0.319, 1.213e-6, 7.037e-7, -5.092e-7
-0.320, 1.225e-6, 7.006e-7, -5.246e-7
-0.321, 1.201e-6, 6.914e-7, -5.092e-7
-0.322, 1.204e-6, 6.852e-7, -5.184e-7
-0.323, 1.191e-6, 6.821e-7, -5.092e-7
-0.324, 1.204e-6, 6.914e-7, -5.123e-7
-0.325, 1.176e-6, 6.729e-7, -5.030e-7
-0.326, 1.188e-6, 6.821e-7, -5.061e-7
-0.327, 1.191e-6, 6.852e-7, -5.061e-7
-0.328, 1.167e-6, 6.698e-7, -4.969e-7
-0.329, 1.176e-6, 6.729e-7, -5.030e-7
-0.330, 1.194e-6, 6.883e-7, -5.061e-7
-0.331, 1.176e-6, 6.791e-7, -4.969e-7
-0.332, 1.173e-6, 6.729e-7, -4.999e-7
-0.333, 1.164e-6, 6.668e-7, -4.969e-7
-0.334, 1.164e-6, 6.698e-7, -4.938e-7
-0.335, 1.161e-6, 6.668e-7, -4.938e-7
-0.336, 1.154e-6, 6.637e-7, -4.907e-7
-0.337, 1.157e-6, 6.637e-7, -4.938e-7
-0.338, 1.142e-6, 6.544e-7, -4.876e-7
-0.339, 1.154e-6, 6.637e-7, -4.907e-7
-0.340, 1.151e-6, 6.575e-7, -4.938e-7
-0.341, 1.145e-6, 6.544e-7, -4.907e-7
-0.342, 1.145e-6, 6.544e-7, -4.907e-7
-0.343, 1.145e-6, 6.544e-7, -4.907e-7
-0.344, 1.148e-6, 6.544e-7, -4.938e-7
-0.345, 1.133e-6, 6.421e-7, -4.907e-7
-0.346, 1.142e-6, 6.452e-7, -4.969e-7
-0.347, 1.124e-6, 6.390e-7, -4.846e-7
-0.348, 1.127e-6, 6.421e-7, -4.846e-7
-0.349, 1.136e-6, 6.483e-7, -4.876e-7
-0.350, 1.136e-6, 6.390e-7, -4.969e-7
-0.351, 1.133e-6, 6.329e-7, -4.999e-7
-0.352, 1.127e-6, 6.421e-7, -4.846e-7
-0.353, 1.130e-6, 6.452e-7, -4.846e-7
-0.354, 1.130e-6, 6.452e-7, -4.846e-7
-0.355, 1.139e-6, 6.483e-7, -4.907e-7
-0.356, 1.127e-6, 6.421e-7, -4.846e-7
-0.357, 1.121e-6, 6.421e-7, -4.784e-7
-0.358, 1.114e-6, 6.298e-7, -4.846e-7
-0.359, 1.130e-6, 6.452e-7, -4.846e-7
-0.360, 1.124e-6, 6.421e-7, -4.815e-7
-0.361, 1.133e-6, 6.514e-7, -4.815e-7
-0.362, 1.121e-6, 6.360e-7, -4.846e-7
-0.363, 1.121e-6, 6.360e-7, -4.846e-7
-0.364, 1.133e-6, 6.390e-7, -4.938e-7
-0.365, 1.136e-6, 6.421e-7, -4.938e-7
-0.366, 1.124e-6, 6.298e-7, -4.938e-7
-0.367, 1.108e-6, 6.237e-7, -4.846e-7
-0.368, 1.114e-6, 6.360e-7, -4.784e-7
-0.369, 1.127e-6, 6.329e-7, -4.938e-7
-0.370, 1.117e-6, 6.298e-7, -4.876e-7
-0.371, 1.121e-6, 6.360e-7, -4.846e-7
-0.372, 1.121e-6, 6.360e-7, -4.846e-7
-0.373, 1.124e-6, 6.360e-7, -4.876e-7
-0.374, 1.130e-6, 6.390e-7, -4.907e-7
-0.375, 1.124e-6, 6.421e-7, -4.815e-7
-0.376, 1.117e-6, 6.360e-7, -4.815e-7
-0.377, 1.114e-6, 6.298e-7, -4.846e-7
-0.378, 1.124e-6, 6.360e-7, -4.876e-7
-0.379, 1.117e-6, 6.360e-7, -4.815e-7
-0.380, 1.127e-6, 6.360e-7, -4.907e-7
-0.381, 1.111e-6, 6.267e-7, -4.846e-7
-0.382, 1.111e-6, 6.267e-7, -4.846e-7
-0.383, 1.108e-6, 6.237e-7, -4.846e-7
-0.384, 1.117e-6, 6.329e-7, -4.846e-7
-0.385, 1.114e-6, 6.237e-7, -4.907e-7
-0.386, 1.111e-6, 6.237e-7, -4.876e-7
-0.387, 1.124e-6, 6.329e-7, -4.907e-7
-0.388, 1.114e-6, 6.237e-7, -4.907e-7
-0.389, 1.124e-6, 6.390e-7, -4.846e-7
-0.390, 1.127e-6, 6.421e-7, -4.846e-7
-0.391, 1.114e-6, 6.237e-7, -4.907e-7
-0.392, 1.127e-6, 6.298e-7, -4.969e-7
-0.393, 1.117e-6, 6.237e-7, -4.938e-7
-0.394, 1.124e-6, 6.390e-7, -4.846e-7
-0.395, 1.121e-6, 6.329e-7, -4.876e-7
-0.396, 1.117e-6, 6.390e-7, -4.784e-7
-0.397, 1.108e-6, 6.267e-7, -4.815e-7
-0.398, 1.121e-6, 6.298e-7, -4.907e-7
-0.399, 1.124e-6, 6.267e-7, -4.969e-7
-0.400, 1.117e-6, 6.329e-7, -4.846e-7
