# Supplementary material for: Data-Driven Electrochemistry Reveals the Impact of Hydrophobicity on Aptamer Cross-Reactivity
Source: ACS Meas Sci Au. 2026 May 20;6(3):752–64. doi: 10.1021/acsmeasuresciau.6c00040 (PMC13281204; doi:10.1021/acsmeasuresciau.6c00040)
Supplement: Supplementary file 1 [file tg6c00040_si_001.zip › data/interferent study/logP validation/Trials_1_2_3/SWV_lineolic acid_analyte_1300hz_2.txt]

Nov. 4, 2025   16:27:03
Square Wave Voltammetry
File: c:\users\minteerlab\desktop\hardpotato\110425\swv_lineolic acid_analyte_1300hz_2.bin
Data Source:  Experiment
Instrument Model:  CHI660E
Ref. Electrode: 
Header: SWV
Note: 

Init E (V) = -0.05
Final E (V) = -0.4
Incr E (V) = 0.001
Amplitude (V) = 0.025
Frequency (Hz) = 1.3e+3
Quiet Time (sec) = 2
Sensitivity (A/V) = 1e-5

Potential/V, Diff(i/A), For(i/A), Rev(i/A)

-0.051, 9.666e-7, 5.067e-7, -4.599e-7
-0.052, 1.047e-6, 5.713e-7, -4.753e-7
-0.053, 1.044e-6, 5.590e-7, -4.846e-7
-0.054, 1.044e-6, 5.498e-7, -4.938e-7
-0.055, 1.040e-6, 5.436e-7, -4.969e-7
-0.056, 1.040e-6, 5.405e-7, -4.999e-7
-0.057, 1.044e-6, 5.405e-7, -5.030e-7
-0.058, 1.037e-6, 5.344e-7, -5.030e-7
-0.059, 1.037e-6, 5.344e-7, -5.030e-7
-0.060, 1.031e-6, 5.344e-7, -4.969e-7
-0.061, 1.050e-6, 5.467e-7, -5.030e-7
-0.062, 1.040e-6, 5.405e-7, -4.999e-7
-0.063, 1.044e-6, 5.405e-7, -5.030e-7
-0.064, 1.034e-6, 5.344e-7, -4.999e-7
-0.065, 1.047e-6, 5.405e-7, -5.061e-7
-0.066, 1.050e-6, 5.467e-7, -5.030e-7
-0.067, 1.050e-6, 5.436e-7, -5.061e-7
-0.068, 1.037e-6, 5.344e-7, -5.030e-7
-0.069, 1.040e-6, 5.405e-7, -4.999e-7
-0.070, 1.037e-6, 5.313e-7, -5.061e-7
-0.071, 1.031e-6, 5.313e-7, -4.999e-7
-0.072, 1.053e-6, 5.436e-7, -5.092e-7
-0.073, 1.044e-6, 5.344e-7, -5.092e-7
-0.074, 1.047e-6, 5.344e-7, -5.123e-7
-0.075, 1.050e-6, 5.405e-7, -5.092e-7
-0.076, 1.050e-6, 5.405e-7, -5.092e-7
-0.077, 1.044e-6, 5.375e-7, -5.061e-7
-0.078, 1.047e-6, 5.375e-7, -5.092e-7
-0.079, 1.047e-6, 5.405e-7, -5.061e-7
-0.080, 1.056e-6, 5.405e-7, -5.153e-7
-0.081, 1.047e-6, 5.405e-7, -5.061e-7
-0.082, 1.050e-6, 5.436e-7, -5.061e-7
-0.083, 1.047e-6, 5.405e-7, -5.061e-7
-0.084, 1.044e-6, 5.375e-7, -5.061e-7
-0.085, 1.053e-6, 5.467e-7, -5.061e-7
-0.086, 1.044e-6, 5.375e-7, -5.061e-7
-0.087, 1.056e-6, 5.467e-7, -5.092e-7
-0.088, 1.053e-6, 5.436e-7, -5.092e-7
-0.089, 1.047e-6, 5.405e-7, -5.061e-7
-0.090, 1.047e-6, 5.436e-7, -5.030e-7
-0.091, 1.062e-6, 5.498e-7, -5.123e-7
-0.092, 1.050e-6, 5.436e-7, -5.061e-7
-0.093, 1.044e-6, 5.375e-7, -5.061e-7
-0.094, 1.050e-6, 5.436e-7, -5.061e-7
-0.095, 1.050e-6, 5.405e-7, -5.092e-7
-0.096, 1.053e-6, 5.467e-7, -5.061e-7
-0.097, 1.065e-6, 5.436e-7, -5.215e-7
-0.098, 1.053e-6, 5.467e-7, -5.061e-7
-0.099, 1.059e-6, 5.467e-7, -5.123e-7
-0.100, 1.050e-6, 5.405e-7, -5.092e-7
-0.101, 1.053e-6, 5.436e-7, -5.092e-7
-0.102, 1.065e-6, 5.529e-7, -5.123e-7
-0.103, 1.071e-6, 5.559e-7, -5.153e-7
-0.104, 1.059e-6, 5.498e-7, -5.092e-7
-0.105, 1.059e-6, 5.498e-7, -5.092e-7
-0.106, 1.068e-6, 5.529e-7, -5.153e-7
-0.107, 1.062e-6, 5.559e-7, -5.061e-7
-0.108, 1.062e-6, 5.467e-7, -5.153e-7
-0.109, 1.068e-6, 5.559e-7, -5.123e-7
-0.110, 1.068e-6, 5.529e-7, -5.153e-7
-0.111, 1.065e-6, 5.590e-7, -5.061e-7
-0.112, 1.071e-6, 5.621e-7, -5.092e-7
-0.113, 1.081e-6, 5.652e-7, -5.153e-7
-0.114, 1.077e-6, 5.590e-7, -5.184e-7
-0.115, 1.068e-6, 5.590e-7, -5.092e-7
-0.116, 1.084e-6, 5.652e-7, -5.184e-7
-0.117, 1.074e-6, 5.590e-7, -5.153e-7
-0.118, 1.087e-6, 5.621e-7, -5.246e-7
-0.119, 1.081e-6, 5.621e-7, -5.184e-7
-0.120, 1.093e-6, 5.713e-7, -5.215e-7
-0.121, 1.084e-6, 5.621e-7, -5.215e-7
-0.122, 1.090e-6, 5.652e-7, -5.246e-7
-0.123, 1.093e-6, 5.682e-7, -5.246e-7
-0.124, 1.084e-6, 5.621e-7, -5.215e-7
-0.125, 1.096e-6, 5.713e-7, -5.246e-7
-0.126, 1.087e-6, 5.744e-7, -5.123e-7
-0.127, 1.102e-6, 5.744e-7, -5.277e-7
-0.128, 1.099e-6, 5.744e-7, -5.246e-7
-0.129, 1.114e-6, 5.836e-7, -5.307e-7
-0.130, 1.108e-6, 5.775e-7, -5.307e-7
-0.131, 1.114e-6, 5.867e-7, -5.277e-7
-0.132, 1.117e-6, 5.867e-7, -5.307e-7
-0.133, 1.117e-6, 5.836e-7, -5.338e-7
-0.134, 1.108e-6, 5.775e-7, -5.307e-7
-0.135, 1.124e-6, 5.960e-7, -5.277e-7
-0.136, 1.127e-6, 5.898e-7, -5.369e-7
-0.137, 1.121e-6, 5.867e-7, -5.338e-7
-0.138, 1.130e-6, 5.929e-7, -5.369e-7
-0.139, 1.133e-6, 5.960e-7, -5.369e-7
-0.140, 1.139e-6, 5.990e-7, -5.400e-7
-0.141, 1.139e-6, 6.021e-7, -5.369e-7
-0.142, 1.142e-6, 6.021e-7, -5.400e-7
-0.143, 1.151e-6, 6.083e-7, -5.430e-7
-0.144, 1.145e-6, 5.990e-7, -5.461e-7
-0.145, 1.148e-6, 6.052e-7, -5.430e-7
-0.146, 1.154e-6, 6.113e-7, -5.430e-7
-0.147, 1.161e-6, 6.144e-7, -5.461e-7
-0.148, 1.167e-6, 6.175e-7, -5.492e-7
-0.149, 1.164e-6, 6.113e-7, -5.523e-7
-0.150, 1.179e-6, 6.298e-7, -5.492e-7
-0.151, 1.176e-6, 6.237e-7, -5.523e-7
-0.152, 1.188e-6, 6.298e-7, -5.584e-7
-0.153, 1.185e-6, 6.298e-7, -5.554e-7
-0.154, 1.197e-6, 6.329e-7, -5.646e-7
-0.155, 1.204e-6, 6.390e-7, -5.646e-7
-0.156, 1.197e-6, 6.329e-7, -5.646e-7
-0.157, 1.210e-6, 6.452e-7, -5.646e-7
-0.158, 1.216e-6, 6.452e-7, -5.707e-7
-0.159, 1.234e-6, 6.544e-7, -5.800e-7
-0.160, 1.234e-6, 6.575e-7, -5.769e-7
-0.161, 1.234e-6, 6.606e-7, -5.738e-7
-0.162, 1.234e-6, 6.544e-7, -5.800e-7
-0.163, 1.256e-6, 6.729e-7, -5.831e-7
-0.164, 1.259e-6, 6.668e-7, -5.923e-7
-0.165, 1.265e-6, 6.791e-7, -5.861e-7
-0.166, 1.278e-6, 6.883e-7, -5.892e-7
-0.167, 1.281e-6, 6.914e-7, -5.892e-7
-0.168, 1.293e-6, 6.945e-7, -5.985e-7
-0.169, 1.305e-6, 7.006e-7, -6.046e-7
-0.170, 1.318e-6, 7.099e-7, -6.077e-7
-0.171, 1.318e-6, 7.099e-7, -6.077e-7
-0.172, 1.336e-6, 7.160e-7, -6.200e-7
-0.173, 1.351e-6, 7.283e-7, -6.231e-7
-0.174, 1.354e-6, 7.376e-7, -6.169e-7
-0.175, 1.361e-6, 7.406e-7, -6.200e-7
-0.176, 1.379e-6, 7.499e-7, -6.292e-7
-0.177, 1.388e-6, 7.499e-7, -6.385e-7
-0.178, 1.398e-6, 7.560e-7, -6.416e-7
-0.179, 1.401e-6, 7.529e-7, -6.477e-7
-0.180, 1.435e-6, 7.807e-7, -6.539e-7
-0.181, 1.428e-6, 7.745e-7, -6.539e-7
-0.182, 1.453e-6, 7.868e-7, -6.662e-7
-0.183, 1.459e-6, 7.899e-7, -6.693e-7
-0.184, 1.471e-6, 7.960e-7, -6.754e-7
-0.185, 1.484e-6, 7.991e-7, -6.846e-7
-0.186, 1.499e-6, 8.114e-7, -6.877e-7
-0.187, 1.515e-6, 8.268e-7, -6.877e-7
-0.188, 1.515e-6, 8.237e-7, -6.908e-7
-0.189, 1.539e-6, 8.453e-7, -6.939e-7
-0.190, 1.545e-6, 8.453e-7, -7.000e-7
-0.191, 1.567e-6, 8.515e-7, -7.154e-7
-0.192, 1.579e-6, 8.607e-7, -7.185e-7
-0.193, 1.579e-6, 8.576e-7, -7.216e-7
-0.194, 1.610e-6, 8.761e-7, -7.339e-7
-0.195, 1.622e-6, 8.853e-7, -7.370e-7
-0.196, 1.647e-6, 9.038e-7, -7.431e-7
-0.197, 1.653e-6, 9.007e-7, -7.524e-7
-0.198, 1.656e-6, 9.007e-7, -7.554e-7
-0.199, 1.675e-6, 9.192e-7, -7.554e-7
-0.200, 1.699e-6, 9.315e-7, -7.678e-7
-0.201, 1.712e-6, 9.438e-7, -7.678e-7
-0.202, 1.718e-6, 9.376e-7, -7.801e-7
-0.203, 1.752e-6, 9.654e-7, -7.862e-7
-0.204, 1.761e-6, 9.654e-7, -7.955e-7
-0.205, 1.779e-6, 9.777e-7, -8.016e-7
-0.206, 1.798e-6, 9.900e-7, -8.078e-7
-0.207, 1.816e-6, 9.961e-7, -8.201e-7
-0.208, 1.822e-6, 9.992e-7, -8.232e-7
-0.209, 1.829e-6, 1.005e-6, -8.232e-7
-0.210, 1.859e-6, 1.024e-6, -8.355e-7
-0.211, 1.875e-6, 1.033e-6, -8.416e-7
-0.212, 1.884e-6, 1.039e-6, -8.447e-7
-0.213, 1.906e-6, 1.048e-6, -8.570e-7
-0.214, 1.924e-6, 1.064e-6, -8.601e-7
-0.215, 1.939e-6, 1.076e-6, -8.632e-7
-0.216, 1.946e-6, 1.079e-6, -8.663e-7
-0.217, 1.967e-6, 1.088e-6, -8.786e-7
-0.218, 1.986e-6, 1.101e-6, -8.847e-7
-0.219, 1.992e-6, 1.107e-6, -8.847e-7
-0.220, 2.004e-6, 1.116e-6, -8.878e-7
-0.221, 2.016e-6, 1.119e-6, -8.971e-7
-0.222, 2.029e-6, 1.132e-6, -8.971e-7
-0.223, 2.038e-6, 1.135e-6, -9.032e-7
-0.224, 2.075e-6, 1.159e-6, -9.155e-7
-0.225, 2.069e-6, 1.156e-6, -9.124e-7
-0.226, 2.090e-6, 1.175e-6, -9.155e-7
-0.227, 2.096e-6, 1.172e-6, -9.248e-7
-0.228, 2.112e-6, 1.178e-6, -9.340e-7
-0.229, 2.112e-6, 1.187e-6, -9.248e-7
-0.230, 2.118e-6, 1.193e-6, -9.248e-7
-0.231, 2.127e-6, 1.196e-6, -9.309e-7
-0.232, 2.149e-6, 1.209e-6, -9.402e-7
-0.233, 2.136e-6, 1.209e-6, -9.278e-7
-0.234, 2.155e-6, 1.221e-6, -9.340e-7
-0.235, 2.155e-6, 1.218e-6, -9.371e-7
-0.236, 2.164e-6, 1.227e-6, -9.371e-7
-0.237, 2.164e-6, 1.230e-6, -9.340e-7
-0.238, 2.176e-6, 1.236e-6, -9.402e-7
-0.239, 2.176e-6, 1.239e-6, -9.371e-7
-0.240, 2.183e-6, 1.245e-6, -9.371e-7
-0.241, 2.179e-6, 1.245e-6, -9.340e-7
-0.242, 2.183e-6, 1.249e-6, -9.340e-7
-0.243, 2.183e-6, 1.245e-6, -9.371e-7
-0.244, 2.167e-6, 1.239e-6, -9.278e-7
-0.245, 2.170e-6, 1.242e-6, -9.278e-7
-0.246, 2.161e-6, 1.239e-6, -9.217e-7
-0.247, 2.164e-6, 1.242e-6, -9.217e-7
-0.248, 2.155e-6, 1.239e-6, -9.155e-7
-0.249, 2.152e-6, 1.239e-6, -9.124e-7
-0.250, 2.155e-6, 1.242e-6, -9.124e-7
-0.251, 2.139e-6, 1.239e-6, -9.001e-7
-0.252, 2.124e-6, 1.224e-6, -9.001e-7
-0.253, 2.121e-6, 1.230e-6, -8.909e-7
-0.254, 2.115e-6, 1.227e-6, -8.878e-7
-0.255, 2.090e-6, 1.205e-6, -8.847e-7
-0.256, 2.069e-6, 1.205e-6, -8.632e-7
-0.257, 2.063e-6, 1.196e-6, -8.663e-7
-0.258, 2.063e-6, 1.196e-6, -8.663e-7
-0.259, 2.035e-6, 1.181e-6, -8.540e-7
-0.260, 2.016e-6, 1.172e-6, -8.447e-7
-0.261, 2.016e-6, 1.175e-6, -8.416e-7
-0.262, 2.001e-6, 1.159e-6, -8.416e-7
-0.263, 1.964e-6, 1.147e-6, -8.170e-7
-0.264, 1.952e-6, 1.135e-6, -8.170e-7
-0.265, 1.936e-6, 1.125e-6, -8.109e-7
-0.266, 1.915e-6, 1.113e-6, -8.016e-7
-0.267, 1.884e-6, 1.092e-6, -7.924e-7
-0.268, 1.872e-6, 1.085e-6, -7.862e-7
-0.269, 1.850e-6, 1.076e-6, -7.739e-7
-0.270, 1.835e-6, 1.061e-6, -7.739e-7
-0.271, 1.825e-6, 1.055e-6, -7.708e-7
-0.272, 1.810e-6, 1.048e-6, -7.616e-7
-0.273, 1.776e-6, 1.027e-6, -7.493e-7
-0.274, 1.755e-6, 1.021e-6, -7.339e-7
-0.275, 1.736e-6, 1.005e-6, -7.308e-7
-0.276, 1.715e-6, 9.931e-7, -7.216e-7
-0.277, 1.699e-6, 9.931e-7, -7.062e-7
-0.278, 1.668e-6, 9.623e-7, -7.062e-7
-0.279, 1.644e-6, 9.561e-7, -6.877e-7
-0.280, 1.632e-6, 9.438e-7, -6.877e-7
-0.281, 1.616e-6, 9.315e-7, -6.846e-7
-0.282, 1.616e-6, 9.346e-7, -6.816e-7
-0.283, 1.585e-6, 9.192e-7, -6.662e-7
-0.284, 1.579e-6, 9.130e-7, -6.662e-7
-0.285, 1.548e-6, 8.946e-7, -6.539e-7
-0.286, 1.539e-6, 8.853e-7, -6.539e-7
-0.287, 1.511e-6, 8.699e-7, -6.416e-7
-0.288, 1.496e-6, 8.638e-7, -6.323e-7
-0.289, 1.496e-6, 8.607e-7, -6.354e-7
-0.290, 1.465e-6, 8.361e-7, -6.292e-7
-0.291, 1.456e-6, 8.361e-7, -6.200e-7
-0.292, 1.453e-6, 8.268e-7, -6.262e-7
-0.293, 1.441e-6, 8.207e-7, -6.200e-7
-0.294, 1.410e-6, 8.022e-7, -6.077e-7
-0.295, 1.398e-6, 8.022e-7, -5.954e-7
-0.296, 1.394e-6, 7.960e-7, -5.985e-7
-0.297, 1.376e-6, 7.837e-7, -5.923e-7
-0.298, 1.364e-6, 7.776e-7, -5.861e-7
-0.299, 1.348e-6, 7.745e-7, -5.738e-7
-0.300, 1.342e-6, 7.745e-7, -5.677e-7
-0.301, 1.333e-6, 7.622e-7, -5.707e-7
-0.302, 1.327e-6, 7.622e-7, -5.646e-7
-0.303, 1.314e-6, 7.529e-7, -5.615e-7
-0.304, 1.305e-6, 7.437e-7, -5.615e-7
-0.305, 1.290e-6, 7.345e-7, -5.554e-7
-0.306, 1.302e-6, 7.406e-7, -5.615e-7
-0.307, 1.284e-6, 7.345e-7, -5.492e-7
-0.308, 1.271e-6, 7.222e-7, -5.492e-7
-0.309, 1.278e-6, 7.314e-7, -5.461e-7
-0.310, 1.250e-6, 7.160e-7, -5.338e-7
-0.311, 1.250e-6, 7.099e-7, -5.400e-7
-0.312, 1.247e-6, 7.099e-7, -5.369e-7
-0.313, 1.234e-6, 7.068e-7, -5.277e-7
-0.314, 1.238e-6, 6.975e-7, -5.400e-7
-0.315, 1.250e-6, 7.068e-7, -5.430e-7
-0.316, 1.234e-6, 7.037e-7, -5.307e-7
-0.317, 1.222e-6, 6.883e-7, -5.338e-7
-0.318, 1.216e-6, 6.914e-7, -5.246e-7
-0.319, 1.197e-6, 6.791e-7, -5.184e-7
-0.320, 1.213e-6, 6.945e-7, -5.184e-7
-0.321, 1.204e-6, 6.821e-7, -5.215e-7
-0.322, 1.197e-6, 6.791e-7, -5.184e-7
-0.323, 1.197e-6, 6.821e-7, -5.153e-7
-0.324, 1.185e-6, 6.729e-7, -5.123e-7
-0.325, 1.188e-6, 6.729e-7, -5.153e-7
-0.326, 1.191e-6, 6.791e-7, -5.123e-7
-0.327, 1.188e-6, 6.729e-7, -5.153e-7
-0.328, 1.176e-6, 6.668e-7, -5.092e-7
-0.329, 1.176e-6, 6.698e-7, -5.061e-7
-0.330, 1.191e-6, 6.729e-7, -5.184e-7
-0.331, 1.173e-6, 6.637e-7, -5.092e-7
-0.332, 1.164e-6, 6.606e-7, -5.030e-7
-0.333, 1.151e-6, 6.514e-7, -4.999e-7
-0.334, 1.170e-6, 6.637e-7, -5.061e-7
-0.335, 1.176e-6, 6.637e-7, -5.123e-7
-0.336, 1.164e-6, 6.544e-7, -5.092e-7
-0.337, 1.161e-6, 6.544e-7, -5.061e-7
-0.338, 1.161e-6, 6.544e-7, -5.061e-7
-0.339, 1.164e-6, 6.544e-7, -5.092e-7
-0.340, 1.145e-6, 6.452e-7, -4.999e-7
-0.341, 1.164e-6, 6.606e-7, -5.030e-7
-0.342, 1.145e-6, 6.544e-7, -4.907e-7
-0.343, 1.139e-6, 6.514e-7, -4.876e-7
-0.344, 1.154e-6, 6.575e-7, -4.969e-7
-0.345, 1.148e-6, 6.452e-7, -5.030e-7
-0.346, 1.154e-6, 6.575e-7, -4.969e-7
-0.347, 1.142e-6, 6.452e-7, -4.969e-7
-0.348, 1.148e-6, 6.575e-7, -4.907e-7
-0.349, 1.154e-6, 6.514e-7, -5.030e-7
-0.350, 1.133e-6, 6.329e-7, -4.999e-7
-0.351, 1.124e-6, 6.360e-7, -4.876e-7
-0.352, 1.136e-6, 6.360e-7, -4.999e-7
-0.353, 1.139e-6, 6.483e-7, -4.907e-7
-0.354, 1.145e-6, 6.421e-7, -5.030e-7
-0.355, 1.148e-6, 6.483e-7, -4.999e-7
-0.356, 1.145e-6, 6.483e-7, -4.969e-7
-0.357, 1.127e-6, 6.390e-7, -4.876e-7
-0.358, 1.136e-6, 6.390e-7, -4.969e-7
-0.359, 1.133e-6, 6.421e-7, -4.907e-7
-0.360, 1.139e-6, 6.390e-7, -4.999e-7
-0.361, 1.136e-6, 6.298e-7, -5.061e-7
-0.362, 1.127e-6, 6.298e-7, -4.969e-7
-0.363, 1.127e-6, 6.390e-7, -4.876e-7
-0.364, 1.136e-6, 6.421e-7, -4.938e-7
-0.365, 1.136e-6, 6.483e-7, -4.876e-7
-0.366, 1.130e-6, 6.360e-7, -4.938e-7
-0.367, 1.130e-6, 6.360e-7, -4.938e-7
-0.368, 1.133e-6, 6.421e-7, -4.907e-7
-0.369, 1.139e-6, 6.360e-7, -5.030e-7
-0.370, 1.142e-6, 6.390e-7, -5.030e-7
-0.371, 1.136e-6, 6.329e-7, -5.030e-7
-0.372, 1.130e-6, 6.298e-7, -4.999e-7
-0.373, 1.130e-6, 6.360e-7, -4.938e-7
-0.374, 1.127e-6, 6.329e-7, -4.938e-7
-0.375, 1.130e-6, 6.421e-7, -4.876e-7
-0.376, 1.142e-6, 6.329e-7, -5.092e-7
-0.377, 1.130e-6, 6.267e-7, -5.030e-7
-0.378, 1.136e-6, 6.298e-7, -5.061e-7
-0.379, 1.136e-6, 6.421e-7, -4.938e-7
-0.380, 1.130e-6, 6.329e-7, -4.969e-7
-0.381, 1.136e-6, 6.329e-7, -5.030e-7
-0.382, 1.127e-6, 6.329e-7, -4.938e-7
-0.383, 1.142e-6, 6.421e-7, -4.999e-7
-0.384, 1.136e-6, 6.329e-7, -5.030e-7
-0.385, 1.127e-6, 6.237e-7, -5.030e-7
-0.386, 1.124e-6, 6.298e-7, -4.938e-7
-0.387, 1.133e-6, 6.267e-7, -5.061e-7
-0.388, 1.133e-6, 6.390e-7, -4.938e-7
-0.389, 1.130e-6, 6.267e-7, -5.030e-7
-0.390, 1.133e-6, 6.360e-7, -4.969e-7
-0.391, 1.127e-6, 6.329e-7, -4.938e-7
-0.392, 1.133e-6, 6.360e-7, -4.969e-7
-0.393, 1.130e-6, 6.329e-7, -4.969e-7
-0.394, 1.124e-6, 6.267e-7, -4.969e-7
-0.395, 1.127e-6, 6.329e-7, -4.938e-7
-0.396, 1.130e-6, 6.298e-7, -4.999e-7
-0.397, 1.136e-6, 6.329e-7, -5.030e-7
-0.398, 1.154e-6, 6.452e-7, -5.092e-7
-0.399, 1.142e-6, 6.329e-7, -5.092e-7
-0.400, 1.142e-6, 6.390e-7, -5.030e-7
