# Supplementary material for: Data-Driven Electrochemistry Reveals the Impact of Hydrophobicity on Aptamer Cross-Reactivity
Source: ACS Meas Sci Au. 2026 May 20;6(3):752–64. doi: 10.1021/acsmeasuresciau.6c00040 (PMC13281204; doi:10.1021/acsmeasuresciau.6c00040)
Supplement: Supplementary file 1 [file tg6c00040_si_001.zip › data/interferent study/logP validation/Trials_1_2_3/SWV_lineolic acid_analyte_1400hz_0.txt]

Nov. 4, 2025   11:33:54
Square Wave Voltammetry
File: c:\users\minteerlab\desktop\hardpotato\110425\swv_lineolic acid_analyte_1400hz_0.bin
Data Source:  Experiment
Instrument Model:  CHI660E
Ref. Electrode: 
Header: SWV
Note: 

Init E (V) = -0.05
Final E (V) = -0.4
Incr E (V) = 0.001
Amplitude (V) = 0.025
Frequency (Hz) = 1.4e+3
Quiet Time (sec) = 2
Sensitivity (A/V) = 1e-5

Potential/V, Diff(i/A), For(i/A), Rev(i/A)

-0.051, 1.096e-6, 5.652e-7, -5.307e-7
-0.052, 1.197e-6, 6.544e-7, -5.430e-7
-0.053, 1.188e-6, 6.329e-7, -5.554e-7
-0.054, 1.197e-6, 6.298e-7, -5.677e-7
-0.055, 1.188e-6, 6.237e-7, -5.646e-7
-0.056, 1.188e-6, 6.206e-7, -5.677e-7
-0.057, 1.194e-6, 6.237e-7, -5.707e-7
-0.058, 1.194e-6, 6.237e-7, -5.707e-7
-0.059, 1.185e-6, 6.144e-7, -5.707e-7
-0.060, 1.185e-6, 6.144e-7, -5.707e-7
-0.061, 1.188e-6, 6.206e-7, -5.677e-7
-0.062, 1.194e-6, 6.175e-7, -5.769e-7
-0.063, 1.182e-6, 6.113e-7, -5.707e-7
-0.064, 1.201e-6, 6.237e-7, -5.769e-7
-0.065, 1.197e-6, 6.175e-7, -5.800e-7
-0.066, 1.194e-6, 6.175e-7, -5.769e-7
-0.067, 1.191e-6, 6.113e-7, -5.800e-7
-0.068, 1.194e-6, 6.206e-7, -5.738e-7
-0.069, 1.194e-6, 6.206e-7, -5.738e-7
-0.070, 1.191e-6, 6.175e-7, -5.738e-7
-0.071, 1.188e-6, 6.113e-7, -5.769e-7
-0.072, 1.201e-6, 6.206e-7, -5.800e-7
-0.073, 1.194e-6, 6.206e-7, -5.738e-7
-0.074, 1.204e-6, 6.237e-7, -5.800e-7
-0.075, 1.197e-6, 6.206e-7, -5.769e-7
-0.076, 1.201e-6, 6.175e-7, -5.831e-7
-0.077, 1.197e-6, 6.175e-7, -5.800e-7
-0.078, 1.197e-6, 6.237e-7, -5.738e-7
-0.079, 1.194e-6, 6.206e-7, -5.738e-7
-0.080, 1.204e-6, 6.237e-7, -5.800e-7
-0.081, 1.207e-6, 6.237e-7, -5.831e-7
-0.082, 1.204e-6, 6.237e-7, -5.800e-7
-0.083, 1.201e-6, 6.206e-7, -5.800e-7
-0.084, 1.213e-6, 6.237e-7, -5.892e-7
-0.085, 1.210e-6, 6.298e-7, -5.800e-7
-0.086, 1.222e-6, 6.360e-7, -5.861e-7
-0.087, 1.204e-6, 6.237e-7, -5.800e-7
-0.088, 1.207e-6, 6.267e-7, -5.800e-7
-0.089, 1.210e-6, 6.298e-7, -5.800e-7
-0.090, 1.216e-6, 6.360e-7, -5.800e-7
-0.091, 1.216e-6, 6.298e-7, -5.861e-7
-0.092, 1.222e-6, 6.360e-7, -5.861e-7
-0.093, 1.216e-6, 6.298e-7, -5.861e-7
-0.094, 1.219e-6, 6.360e-7, -5.831e-7
-0.095, 1.228e-6, 6.390e-7, -5.892e-7
-0.096, 1.216e-6, 6.360e-7, -5.800e-7
-0.097, 1.219e-6, 6.360e-7, -5.831e-7
-0.098, 1.222e-6, 6.390e-7, -5.831e-7
-0.099, 1.219e-6, 6.360e-7, -5.831e-7
-0.100, 1.225e-6, 6.390e-7, -5.861e-7
-0.101, 1.231e-6, 6.421e-7, -5.892e-7
-0.102, 1.234e-6, 6.514e-7, -5.831e-7
-0.103, 1.234e-6, 6.452e-7, -5.892e-7
-0.104, 1.238e-6, 6.452e-7, -5.923e-7
-0.105, 1.247e-6, 6.514e-7, -5.954e-7
-0.106, 1.244e-6, 6.483e-7, -5.954e-7
-0.107, 1.256e-6, 6.544e-7, -6.015e-7
-0.108, 1.244e-6, 6.452e-7, -5.985e-7
-0.109, 1.247e-6, 6.483e-7, -5.985e-7
-0.110, 1.250e-6, 6.483e-7, -6.015e-7
-0.111, 1.253e-6, 6.575e-7, -5.954e-7
-0.112, 1.253e-6, 6.606e-7, -5.923e-7
-0.113, 1.262e-6, 6.606e-7, -6.015e-7
-0.114, 1.259e-6, 6.575e-7, -6.015e-7
-0.115, 1.256e-6, 6.575e-7, -5.985e-7
-0.116, 1.265e-6, 6.637e-7, -6.015e-7
-0.117, 1.268e-6, 6.668e-7, -6.015e-7
-0.118, 1.265e-6, 6.668e-7, -5.985e-7
-0.119, 1.278e-6, 6.668e-7, -6.108e-7
-0.120, 1.278e-6, 6.698e-7, -6.077e-7
-0.121, 1.287e-6, 6.760e-7, -6.108e-7
-0.122, 1.281e-6, 6.760e-7, -6.046e-7
-0.123, 1.284e-6, 6.760e-7, -6.077e-7
-0.124, 1.293e-6, 6.760e-7, -6.169e-7
-0.125, 1.299e-6, 6.821e-7, -6.169e-7
-0.126, 1.299e-6, 6.821e-7, -6.169e-7
-0.127, 1.299e-6, 6.821e-7, -6.169e-7
-0.128, 1.305e-6, 6.914e-7, -6.138e-7
-0.129, 1.321e-6, 6.975e-7, -6.231e-7
-0.130, 1.311e-6, 6.852e-7, -6.262e-7
-0.131, 1.327e-6, 7.037e-7, -6.231e-7
-0.132, 1.324e-6, 6.975e-7, -6.262e-7
-0.133, 1.336e-6, 7.129e-7, -6.231e-7
-0.134, 1.342e-6, 7.099e-7, -6.323e-7
-0.135, 1.339e-6, 7.068e-7, -6.323e-7
-0.136, 1.345e-6, 7.129e-7, -6.323e-7
-0.137, 1.348e-6, 7.129e-7, -6.354e-7
-0.138, 1.358e-6, 7.222e-7, -6.354e-7
-0.139, 1.361e-6, 7.191e-7, -6.416e-7
-0.140, 1.376e-6, 7.345e-7, -6.416e-7
-0.141, 1.376e-6, 7.345e-7, -6.416e-7
-0.142, 1.382e-6, 7.376e-7, -6.446e-7
-0.143, 1.391e-6, 7.499e-7, -6.416e-7
-0.144, 1.391e-6, 7.437e-7, -6.477e-7
-0.145, 1.398e-6, 7.437e-7, -6.539e-7
-0.146, 1.404e-6, 7.437e-7, -6.600e-7
-0.147, 1.419e-6, 7.591e-7, -6.600e-7
-0.148, 1.425e-6, 7.653e-7, -6.600e-7
-0.149, 1.435e-6, 7.714e-7, -6.631e-7
-0.150, 1.447e-6, 7.745e-7, -6.723e-7
-0.151, 1.444e-6, 7.776e-7, -6.662e-7
-0.152, 1.459e-6, 7.837e-7, -6.754e-7
-0.153, 1.462e-6, 7.899e-7, -6.723e-7
-0.154, 1.487e-6, 8.022e-7, -6.846e-7
-0.155, 1.487e-6, 7.991e-7, -6.877e-7
-0.156, 1.499e-6, 8.084e-7, -6.908e-7
-0.157, 1.518e-6, 8.207e-7, -6.970e-7
-0.158, 1.536e-6, 8.330e-7, -7.031e-7
-0.159, 1.536e-6, 8.330e-7, -7.031e-7
-0.160, 1.548e-6, 8.391e-7, -7.093e-7
-0.161, 1.558e-6, 8.453e-7, -7.124e-7
-0.162, 1.582e-6, 8.576e-7, -7.247e-7
-0.163, 1.570e-6, 8.484e-7, -7.216e-7
-0.164, 1.601e-6, 8.668e-7, -7.339e-7
-0.165, 1.616e-6, 8.792e-7, -7.370e-7
-0.166, 1.638e-6, 8.946e-7, -7.431e-7
-0.167, 1.650e-6, 9.007e-7, -7.493e-7
-0.168, 1.668e-6, 9.130e-7, -7.554e-7
-0.169, 1.678e-6, 9.130e-7, -7.647e-7
-0.170, 1.699e-6, 9.284e-7, -7.708e-7
-0.171, 1.727e-6, 9.438e-7, -7.832e-7
-0.172, 1.752e-6, 9.592e-7, -7.924e-7
-0.173, 1.761e-6, 9.623e-7, -7.985e-7
-0.174, 1.773e-6, 9.715e-7, -8.016e-7
-0.175, 1.798e-6, 9.900e-7, -8.078e-7
-0.176, 1.819e-6, 9.992e-7, -8.201e-7
-0.177, 1.841e-6, 1.012e-6, -8.293e-7
-0.178, 1.869e-6, 1.033e-6, -8.355e-7
-0.179, 1.890e-6, 1.039e-6, -8.509e-7
-0.180, 1.915e-6, 1.052e-6, -8.632e-7
-0.181, 1.946e-6, 1.070e-6, -8.755e-7
-0.182, 1.958e-6, 1.082e-6, -8.755e-7
-0.183, 1.998e-6, 1.107e-6, -8.909e-7
-0.184, 1.998e-6, 1.104e-6, -8.940e-7
-0.185, 2.047e-6, 1.138e-6, -9.094e-7
-0.186, 2.087e-6, 1.150e-6, -9.371e-7
-0.187, 2.099e-6, 1.159e-6, -9.402e-7
-0.188, 2.124e-6, 1.178e-6, -9.463e-7
-0.189, 2.158e-6, 1.193e-6, -9.648e-7
-0.190, 2.183e-6, 1.209e-6, -9.740e-7
-0.191, 2.219e-6, 1.233e-6, -9.863e-7
-0.192, 2.244e-6, 1.249e-6, -9.956e-7
-0.193, 2.287e-6, 1.267e-6, -1.020e-6
-0.194, 2.306e-6, 1.282e-6, -1.023e-6
-0.195, 2.343e-6, 1.307e-6, -1.036e-6
-0.196, 2.380e-6, 1.326e-6, -1.054e-6
-0.197, 2.407e-6, 1.347e-6, -1.060e-6
-0.198, 2.435e-6, 1.353e-6, -1.082e-6
-0.199, 2.463e-6, 1.372e-6, -1.091e-6
-0.200, 2.509e-6, 1.396e-6, -1.113e-6
-0.201, 2.552e-6, 1.424e-6, -1.128e-6
-0.202, 2.592e-6, 1.443e-6, -1.149e-6
-0.203, 2.623e-6, 1.467e-6, -1.156e-6
-0.204, 2.654e-6, 1.483e-6, -1.171e-6
-0.205, 2.687e-6, 1.501e-6, -1.186e-6
-0.206, 2.712e-6, 1.519e-6, -1.193e-6
-0.207, 2.761e-6, 1.541e-6, -1.220e-6
-0.208, 2.807e-6, 1.572e-6, -1.236e-6
-0.209, 2.851e-6, 1.593e-6, -1.257e-6
-0.210, 2.872e-6, 1.606e-6, -1.266e-6
-0.211, 2.921e-6, 1.630e-6, -1.291e-6
-0.212, 2.943e-6, 1.652e-6, -1.291e-6
-0.213, 2.989e-6, 1.676e-6, -1.313e-6
-0.214, 3.026e-6, 1.701e-6, -1.325e-6
-0.215, 3.060e-6, 1.720e-6, -1.340e-6
-0.216, 3.085e-6, 1.735e-6, -1.350e-6
-0.217, 3.140e-6, 1.763e-6, -1.377e-6
-0.218, 3.177e-6, 1.793e-6, -1.383e-6
-0.219, 3.217e-6, 1.809e-6, -1.408e-6
-0.220, 3.235e-6, 1.821e-6, -1.414e-6
-0.221, 3.278e-6, 1.846e-6, -1.433e-6
-0.222, 3.322e-6, 1.867e-6, -1.454e-6
-0.223, 3.343e-6, 1.886e-6, -1.457e-6
-0.224, 3.383e-6, 1.910e-6, -1.473e-6
-0.225, 3.414e-6, 1.932e-6, -1.482e-6
-0.226, 3.442e-6, 1.941e-6, -1.500e-6
-0.227, 3.479e-6, 1.963e-6, -1.516e-6
-0.228, 3.500e-6, 1.978e-6, -1.522e-6
-0.229, 3.528e-6, 2.000e-6, -1.528e-6
-0.230, 3.559e-6, 2.018e-6, -1.540e-6
-0.231, 3.571e-6, 2.024e-6, -1.547e-6
-0.232, 3.596e-6, 2.043e-6, -1.553e-6
-0.233, 3.629e-6, 2.064e-6, -1.565e-6
-0.234, 3.648e-6, 2.074e-6, -1.574e-6
-0.235, 3.660e-6, 2.074e-6, -1.587e-6
-0.236, 3.672e-6, 2.083e-6, -1.590e-6
-0.237, 3.682e-6, 2.098e-6, -1.584e-6
-0.238, 3.697e-6, 2.111e-6, -1.587e-6
-0.239, 3.722e-6, 2.120e-6, -1.602e-6
-0.240, 3.734e-6, 2.132e-6, -1.602e-6
-0.241, 3.722e-6, 2.126e-6, -1.596e-6
-0.242, 3.725e-6, 2.129e-6, -1.596e-6
-0.243, 3.728e-6, 2.132e-6, -1.596e-6
-0.244, 3.725e-6, 2.132e-6, -1.593e-6
-0.245, 3.725e-6, 2.129e-6, -1.596e-6
-0.246, 3.719e-6, 2.129e-6, -1.590e-6
-0.247, 3.709e-6, 2.126e-6, -1.584e-6
-0.248, 3.697e-6, 2.120e-6, -1.577e-6
-0.249, 3.669e-6, 2.104e-6, -1.565e-6
-0.250, 3.660e-6, 2.095e-6, -1.565e-6
-0.251, 3.629e-6, 2.083e-6, -1.547e-6
-0.252, 3.614e-6, 2.074e-6, -1.540e-6
-0.253, 3.577e-6, 2.049e-6, -1.528e-6
-0.254, 3.556e-6, 2.043e-6, -1.513e-6
-0.255, 3.531e-6, 2.024e-6, -1.507e-6
-0.256, 3.497e-6, 2.006e-6, -1.491e-6
-0.257, 3.469e-6, 1.987e-6, -1.482e-6
-0.258, 3.420e-6, 1.963e-6, -1.457e-6
-0.259, 3.399e-6, 1.950e-6, -1.448e-6
-0.260, 3.340e-6, 1.920e-6, -1.420e-6
-0.261, 3.312e-6, 1.898e-6, -1.414e-6
-0.262, 3.266e-6, 1.877e-6, -1.390e-6
-0.263, 3.226e-6, 1.852e-6, -1.374e-6
-0.264, 3.180e-6, 1.818e-6, -1.362e-6
-0.265, 3.143e-6, 1.800e-6, -1.343e-6
-0.266, 3.091e-6, 1.775e-6, -1.316e-6
-0.267, 3.038e-6, 1.741e-6, -1.297e-6
-0.268, 3.004e-6, 1.723e-6, -1.282e-6
-0.269, 2.943e-6, 1.689e-6, -1.254e-6
-0.270, 2.897e-6, 1.661e-6, -1.236e-6
-0.271, 2.847e-6, 1.627e-6, -1.220e-6
-0.272, 2.801e-6, 1.599e-6, -1.202e-6
-0.273, 2.764e-6, 1.584e-6, -1.180e-6
-0.274, 2.712e-6, 1.550e-6, -1.162e-6
-0.275, 2.663e-6, 1.526e-6, -1.137e-6
-0.276, 2.623e-6, 1.492e-6, -1.131e-6
-0.277, 2.586e-6, 1.479e-6, -1.106e-6
-0.278, 2.537e-6, 1.446e-6, -1.091e-6
-0.279, 2.493e-6, 1.424e-6, -1.069e-6
-0.280, 2.429e-6, 1.390e-6, -1.039e-6
-0.281, 2.410e-6, 1.375e-6, -1.036e-6
-0.282, 2.355e-6, 1.356e-6, -9.986e-7
-0.283, 2.312e-6, 1.332e-6, -9.802e-7
-0.284, 2.272e-6, 1.307e-6, -9.648e-7
-0.285, 2.244e-6, 1.292e-6, -9.525e-7
-0.286, 2.201e-6, 1.261e-6, -9.402e-7
-0.287, 2.158e-6, 1.236e-6, -9.217e-7
-0.288, 2.121e-6, 1.221e-6, -9.001e-7
-0.289, 2.093e-6, 1.199e-6, -8.940e-7
-0.290, 2.063e-6, 1.190e-6, -8.724e-7
-0.291, 2.035e-6, 1.165e-6, -8.693e-7
-0.292, 2.001e-6, 1.153e-6, -8.478e-7
-0.293, 1.952e-6, 1.125e-6, -8.263e-7
-0.294, 1.942e-6, 1.116e-6, -8.263e-7
-0.295, 1.909e-6, 1.101e-6, -8.078e-7
-0.296, 1.893e-6, 1.085e-6, -8.078e-7
-0.297, 1.865e-6, 1.076e-6, -7.893e-7
-0.298, 1.832e-6, 1.055e-6, -7.770e-7
-0.299, 1.816e-6, 1.048e-6, -7.678e-7
-0.300, 1.776e-6, 1.021e-6, -7.554e-7
-0.301, 1.776e-6, 1.027e-6, -7.493e-7
-0.302, 1.733e-6, 9.992e-7, -7.339e-7
-0.303, 1.727e-6, 9.961e-7, -7.308e-7
-0.304, 1.705e-6, 9.838e-7, -7.216e-7
-0.305, 1.684e-6, 9.746e-7, -7.093e-7
-0.306, 1.668e-6, 9.715e-7, -6.970e-7
-0.307, 1.656e-6, 9.592e-7, -6.970e-7
-0.308, 1.638e-6, 9.530e-7, -6.846e-7
-0.309, 1.622e-6, 9.407e-7, -6.816e-7
-0.310, 1.601e-6, 9.315e-7, -6.693e-7
-0.311, 1.592e-6, 9.192e-7, -6.723e-7
-0.312, 1.567e-6, 9.099e-7, -6.569e-7
-0.313, 1.561e-6, 9.099e-7, -6.508e-7
-0.314, 1.548e-6, 9.038e-7, -6.446e-7
-0.315, 1.527e-6, 8.915e-7, -6.354e-7
-0.316, 1.515e-6, 8.822e-7, -6.323e-7
-0.317, 1.502e-6, 8.761e-7, -6.262e-7
-0.318, 1.496e-6, 8.699e-7, -6.262e-7
-0.319, 1.484e-6, 8.638e-7, -6.200e-7
-0.320, 1.493e-6, 8.668e-7, -6.262e-7
-0.321, 1.453e-6, 8.422e-7, -6.108e-7
-0.322, 1.450e-6, 8.515e-7, -5.985e-7
-0.323, 1.453e-6, 8.484e-7, -6.046e-7
-0.324, 1.425e-6, 8.268e-7, -5.985e-7
-0.325, 1.438e-6, 8.361e-7, -6.015e-7
-0.326, 1.419e-6, 8.299e-7, -5.892e-7
-0.327, 1.419e-6, 8.299e-7, -5.892e-7
-0.328, 1.398e-6, 8.176e-7, -5.800e-7
-0.329, 1.388e-6, 8.114e-7, -5.769e-7
-0.330, 1.394e-6, 8.114e-7, -5.831e-7
-0.331, 1.398e-6, 8.145e-7, -5.831e-7
-0.332, 1.382e-6, 8.022e-7, -5.800e-7
-0.333, 1.376e-6, 8.022e-7, -5.738e-7
-0.334, 1.370e-6, 7.991e-7, -5.707e-7
-0.335, 1.364e-6, 7.991e-7, -5.646e-7
-0.336, 1.354e-6, 7.899e-7, -5.646e-7
-0.337, 1.367e-6, 7.991e-7, -5.677e-7
-0.338, 1.354e-6, 7.930e-7, -5.615e-7
-0.339, 1.351e-6, 7.868e-7, -5.646e-7
-0.340, 1.342e-6, 7.807e-7, -5.615e-7
-0.341, 1.336e-6, 7.807e-7, -5.554e-7
-0.342, 1.342e-6, 7.899e-7, -5.523e-7
-0.343, 1.339e-6, 7.745e-7, -5.646e-7
-0.344, 1.327e-6, 7.683e-7, -5.584e-7
-0.345, 1.333e-6, 7.807e-7, -5.523e-7
-0.346, 1.318e-6, 7.653e-7, -5.523e-7
-0.347, 1.318e-6, 7.591e-7, -5.584e-7
-0.348, 1.321e-6, 7.591e-7, -5.615e-7
-0.349, 1.305e-6, 7.591e-7, -5.461e-7
-0.350, 1.308e-6, 7.622e-7, -5.461e-7
-0.351, 1.318e-6, 7.591e-7, -5.584e-7
-0.352, 1.302e-6, 7.560e-7, -5.461e-7
-0.353, 1.302e-6, 7.529e-7, -5.492e-7
-0.354, 1.305e-6, 7.653e-7, -5.400e-7
-0.355, 1.299e-6, 7.499e-7, -5.492e-7
-0.356, 1.311e-6, 7.560e-7, -5.554e-7
-0.357, 1.324e-6, 7.622e-7, -5.615e-7
-0.358, 1.308e-6, 7.591e-7, -5.492e-7
-0.359, 1.305e-6, 7.591e-7, -5.461e-7
-0.360, 1.302e-6, 7.529e-7, -5.492e-7
-0.361, 1.296e-6, 7.529e-7, -5.430e-7
-0.362, 1.299e-6, 7.529e-7, -5.461e-7
-0.363, 1.287e-6, 7.406e-7, -5.461e-7
-0.364, 1.290e-6, 7.468e-7, -5.430e-7
-0.365, 1.287e-6, 7.468e-7, -5.400e-7
-0.366, 1.278e-6, 7.376e-7, -5.400e-7
-0.367, 1.299e-6, 7.437e-7, -5.554e-7
-0.368, 1.284e-6, 7.468e-7, -5.369e-7
-0.369, 1.293e-6, 7.529e-7, -5.400e-7
-0.370, 1.296e-6, 7.529e-7, -5.430e-7
-0.371, 1.299e-6, 7.529e-7, -5.461e-7
-0.372, 1.287e-6, 7.406e-7, -5.461e-7
-0.373, 1.287e-6, 7.406e-7, -5.461e-7
-0.374, 1.296e-6, 7.376e-7, -5.584e-7
-0.375, 1.287e-6, 7.406e-7, -5.461e-7
-0.376, 1.274e-6, 7.376e-7, -5.369e-7
-0.377, 1.265e-6, 7.345e-7, -5.307e-7
-0.378, 1.278e-6, 7.345e-7, -5.430e-7
-0.379, 1.281e-6, 7.376e-7, -5.430e-7
-0.380, 1.271e-6, 7.376e-7, -5.338e-7
-0.381, 1.268e-6, 7.252e-7, -5.430e-7
-0.382, 1.293e-6, 7.406e-7, -5.523e-7
-0.383, 1.293e-6, 7.345e-7, -5.584e-7
-0.384, 1.281e-6, 7.345e-7, -5.461e-7
-0.385, 1.284e-6, 7.376e-7, -5.461e-7
-0.386, 1.274e-6, 7.222e-7, -5.523e-7
-0.387, 1.265e-6, 7.314e-7, -5.338e-7
-0.388, 1.278e-6, 7.376e-7, -5.400e-7
-0.389, 1.265e-6, 7.160e-7, -5.492e-7
-0.390, 1.287e-6, 7.345e-7, -5.523e-7
-0.391, 1.287e-6, 7.376e-7, -5.492e-7
-0.392, 1.287e-6, 7.406e-7, -5.461e-7
-0.393, 1.284e-6, 7.345e-7, -5.492e-7
-0.394, 1.262e-6, 7.191e-7, -5.430e-7
-0.395, 1.268e-6, 7.252e-7, -5.430e-7
-0.396, 1.265e-6, 7.222e-7, -5.430e-7
-0.397, 1.268e-6, 7.252e-7, -5.430e-7
-0.398, 1.274e-6, 7.252e-7, -5.492e-7
-0.399, 1.284e-6, 7.376e-7, -5.461e-7
-0.400, 1.271e-6, 7.314e-7, -5.400e-7
