# Supplementary material for: Data-Driven Electrochemistry Reveals the Impact of Hydrophobicity on Aptamer Cross-Reactivity
Source: ACS Meas Sci Au. 2026 May 20;6(3):752–64. doi: 10.1021/acsmeasuresciau.6c00040 (PMC13281204; doi:10.1021/acsmeasuresciau.6c00040)
Supplement: Supplementary file 1 [file tg6c00040_si_001.zip › data/interferent study/logP validation/Trials_1_2_3/SWV_lineolic acid_analyte_1400hz_1.txt]

Nov. 4, 2025   14:11:41
Square Wave Voltammetry
File: c:\users\minteerlab\desktop\hardpotato\110425\swv_lineolic acid_analyte_1400hz_1.bin
Data Source:  Experiment
Instrument Model:  CHI660E
Ref. Electrode: 
Header: SWV
Note: 

Init E (V) = -0.05
Final E (V) = -0.4
Incr E (V) = 0.001
Amplitude (V) = 0.025
Frequency (Hz) = 1.4e+3
Quiet Time (sec) = 2
Sensitivity (A/V) = 1e-5

Potential/V, Diff(i/A), For(i/A), Rev(i/A)

-0.051, 1.053e-6, 5.375e-7, -5.153e-7
-0.052, 1.157e-6, 6.298e-7, -5.277e-7
-0.053, 1.142e-6, 6.083e-7, -5.338e-7
-0.054, 1.142e-6, 5.990e-7, -5.430e-7
-0.055, 1.145e-6, 5.990e-7, -5.461e-7
-0.056, 1.148e-6, 5.960e-7, -5.523e-7
-0.057, 1.130e-6, 5.836e-7, -5.461e-7
-0.058, 1.133e-6, 5.929e-7, -5.400e-7
-0.059, 1.136e-6, 5.898e-7, -5.461e-7
-0.060, 1.142e-6, 5.898e-7, -5.523e-7
-0.061, 1.145e-6, 5.898e-7, -5.554e-7
-0.062, 1.151e-6, 5.929e-7, -5.584e-7
-0.063, 1.142e-6, 5.898e-7, -5.523e-7
-0.064, 1.145e-6, 5.929e-7, -5.523e-7
-0.065, 1.142e-6, 5.898e-7, -5.523e-7
-0.066, 1.142e-6, 5.898e-7, -5.523e-7
-0.067, 1.148e-6, 5.990e-7, -5.492e-7
-0.068, 1.124e-6, 5.806e-7, -5.430e-7
-0.069, 1.145e-6, 5.929e-7, -5.523e-7
-0.070, 1.145e-6, 5.960e-7, -5.492e-7
-0.071, 1.139e-6, 5.836e-7, -5.554e-7
-0.072, 1.145e-6, 5.898e-7, -5.554e-7
-0.073, 1.139e-6, 5.898e-7, -5.492e-7
-0.074, 1.145e-6, 5.990e-7, -5.461e-7
-0.075, 1.148e-6, 5.960e-7, -5.523e-7
-0.076, 1.148e-6, 5.960e-7, -5.523e-7
-0.077, 1.157e-6, 5.929e-7, -5.646e-7
-0.078, 1.151e-6, 5.929e-7, -5.584e-7
-0.079, 1.151e-6, 5.990e-7, -5.523e-7
-0.080, 1.139e-6, 5.867e-7, -5.523e-7
-0.081, 1.148e-6, 5.929e-7, -5.554e-7
-0.082, 1.145e-6, 5.867e-7, -5.584e-7
-0.083, 1.145e-6, 5.898e-7, -5.554e-7
-0.084, 1.164e-6, 5.960e-7, -5.677e-7
-0.085, 1.151e-6, 5.990e-7, -5.523e-7
-0.086, 1.148e-6, 5.990e-7, -5.492e-7
-0.087, 1.154e-6, 5.960e-7, -5.584e-7
-0.088, 1.157e-6, 5.960e-7, -5.615e-7
-0.089, 1.145e-6, 5.960e-7, -5.492e-7
-0.090, 1.157e-6, 6.021e-7, -5.554e-7
-0.091, 1.164e-6, 5.990e-7, -5.646e-7
-0.092, 1.157e-6, 6.052e-7, -5.523e-7
-0.093, 1.164e-6, 6.052e-7, -5.584e-7
-0.094, 1.157e-6, 5.990e-7, -5.584e-7
-0.095, 1.161e-6, 6.021e-7, -5.584e-7
-0.096, 1.157e-6, 5.990e-7, -5.584e-7
-0.097, 1.167e-6, 6.052e-7, -5.615e-7
-0.098, 1.170e-6, 6.052e-7, -5.646e-7
-0.099, 1.167e-6, 6.021e-7, -5.646e-7
-0.100, 1.167e-6, 6.052e-7, -5.615e-7
-0.101, 1.173e-6, 6.083e-7, -5.646e-7
-0.102, 1.164e-6, 6.021e-7, -5.615e-7
-0.103, 1.173e-6, 6.113e-7, -5.615e-7
-0.104, 1.176e-6, 6.083e-7, -5.677e-7
-0.105, 1.176e-6, 6.113e-7, -5.646e-7
-0.106, 1.170e-6, 6.113e-7, -5.584e-7
-0.107, 1.182e-6, 6.144e-7, -5.677e-7
-0.108, 1.182e-6, 6.144e-7, -5.677e-7
-0.109, 1.188e-6, 6.144e-7, -5.738e-7
-0.110, 1.188e-6, 6.144e-7, -5.738e-7
-0.111, 1.188e-6, 6.175e-7, -5.707e-7
-0.112, 1.191e-6, 6.175e-7, -5.738e-7
-0.113, 1.191e-6, 6.237e-7, -5.677e-7
-0.114, 1.201e-6, 6.267e-7, -5.738e-7
-0.115, 1.201e-6, 6.237e-7, -5.769e-7
-0.116, 1.201e-6, 6.298e-7, -5.707e-7
-0.117, 1.207e-6, 6.298e-7, -5.769e-7
-0.118, 1.197e-6, 6.329e-7, -5.646e-7
-0.119, 1.207e-6, 6.329e-7, -5.738e-7
-0.120, 1.210e-6, 6.360e-7, -5.738e-7
-0.121, 1.216e-6, 6.360e-7, -5.800e-7
-0.122, 1.210e-6, 6.360e-7, -5.738e-7
-0.123, 1.216e-6, 6.421e-7, -5.738e-7
-0.124, 1.228e-6, 6.452e-7, -5.831e-7
-0.125, 1.213e-6, 6.329e-7, -5.800e-7
-0.126, 1.213e-6, 6.329e-7, -5.800e-7
-0.127, 1.225e-6, 6.421e-7, -5.831e-7
-0.128, 1.219e-6, 6.390e-7, -5.800e-7
-0.129, 1.228e-6, 6.452e-7, -5.831e-7
-0.130, 1.228e-6, 6.452e-7, -5.831e-7
-0.131, 1.241e-6, 6.514e-7, -5.892e-7
-0.132, 1.234e-6, 6.452e-7, -5.892e-7
-0.133, 1.241e-6, 6.514e-7, -5.892e-7
-0.134, 1.253e-6, 6.606e-7, -5.923e-7
-0.135, 1.241e-6, 6.483e-7, -5.923e-7
-0.136, 1.253e-6, 6.575e-7, -5.954e-7
-0.137, 1.271e-6, 6.729e-7, -5.985e-7
-0.138, 1.262e-6, 6.637e-7, -5.985e-7
-0.139, 1.268e-6, 6.729e-7, -5.954e-7
-0.140, 1.268e-6, 6.729e-7, -5.954e-7
-0.141, 1.274e-6, 6.791e-7, -5.954e-7
-0.142, 1.274e-6, 6.760e-7, -5.985e-7
-0.143, 1.281e-6, 6.791e-7, -6.015e-7
-0.144, 1.284e-6, 6.791e-7, -6.046e-7
-0.145, 1.302e-6, 6.945e-7, -6.077e-7
-0.146, 1.299e-6, 6.914e-7, -6.077e-7
-0.147, 1.296e-6, 6.945e-7, -6.015e-7
-0.148, 1.299e-6, 6.914e-7, -6.077e-7
-0.149, 1.324e-6, 7.037e-7, -6.200e-7
-0.150, 1.324e-6, 7.037e-7, -6.200e-7
-0.151, 1.333e-6, 7.099e-7, -6.231e-7
-0.152, 1.333e-6, 7.099e-7, -6.231e-7
-0.153, 1.339e-6, 7.129e-7, -6.262e-7
-0.154, 1.358e-6, 7.191e-7, -6.385e-7
-0.155, 1.367e-6, 7.314e-7, -6.354e-7
-0.156, 1.364e-6, 7.283e-7, -6.354e-7
-0.157, 1.373e-6, 7.345e-7, -6.385e-7
-0.158, 1.394e-6, 7.499e-7, -6.446e-7
-0.159, 1.391e-6, 7.406e-7, -6.508e-7
-0.160, 1.410e-6, 7.529e-7, -6.569e-7
-0.161, 1.413e-6, 7.560e-7, -6.569e-7
-0.162, 1.413e-6, 7.591e-7, -6.539e-7
-0.163, 1.435e-6, 7.745e-7, -6.600e-7
-0.164, 1.447e-6, 7.776e-7, -6.693e-7
-0.165, 1.462e-6, 7.899e-7, -6.723e-7
-0.166, 1.475e-6, 7.930e-7, -6.816e-7
-0.167, 1.475e-6, 7.930e-7, -6.816e-7
-0.168, 1.487e-6, 8.084e-7, -6.785e-7
-0.169, 1.493e-6, 8.022e-7, -6.908e-7
-0.170, 1.521e-6, 8.237e-7, -6.970e-7
-0.171, 1.521e-6, 8.237e-7, -6.970e-7
-0.172, 1.542e-6, 8.361e-7, -7.062e-7
-0.173, 1.564e-6, 8.545e-7, -7.093e-7
-0.174, 1.567e-6, 8.515e-7, -7.154e-7
-0.175, 1.582e-6, 8.576e-7, -7.247e-7
-0.176, 1.598e-6, 8.699e-7, -7.277e-7
-0.177, 1.613e-6, 8.761e-7, -7.370e-7
-0.178, 1.616e-6, 8.792e-7, -7.370e-7
-0.179, 1.653e-6, 8.976e-7, -7.554e-7
-0.180, 1.659e-6, 9.038e-7, -7.554e-7
-0.181, 1.681e-6, 9.192e-7, -7.616e-7
-0.182, 1.699e-6, 9.315e-7, -7.678e-7
-0.183, 1.718e-6, 9.407e-7, -7.770e-7
-0.184, 1.739e-6, 9.469e-7, -7.924e-7
-0.185, 1.758e-6, 9.623e-7, -7.955e-7
-0.186, 1.770e-6, 9.684e-7, -8.016e-7
-0.187, 1.782e-6, 9.777e-7, -8.047e-7
-0.188, 1.804e-6, 9.900e-7, -8.139e-7
-0.189, 1.816e-6, 9.931e-7, -8.232e-7
-0.190, 1.844e-6, 1.012e-6, -8.324e-7
-0.191, 1.862e-6, 1.027e-6, -8.355e-7
-0.192, 1.881e-6, 1.033e-6, -8.478e-7
-0.193, 1.896e-6, 1.045e-6, -8.509e-7
-0.194, 1.918e-6, 1.052e-6, -8.663e-7
-0.195, 1.942e-6, 1.070e-6, -8.724e-7
-0.196, 1.964e-6, 1.076e-6, -8.878e-7
-0.197, 1.998e-6, 1.098e-6, -9.001e-7
-0.198, 2.013e-6, 1.110e-6, -9.032e-7
-0.199, 2.026e-6, 1.113e-6, -9.124e-7
-0.200, 2.038e-6, 1.119e-6, -9.186e-7
-0.201, 2.075e-6, 1.141e-6, -9.340e-7
-0.202, 2.090e-6, 1.150e-6, -9.402e-7
-0.203, 2.118e-6, 1.172e-6, -9.463e-7
-0.204, 2.143e-6, 1.184e-6, -9.586e-7
-0.205, 2.158e-6, 1.190e-6, -9.679e-7
-0.206, 2.189e-6, 1.209e-6, -9.802e-7
-0.207, 2.204e-6, 1.215e-6, -9.894e-7
-0.208, 2.226e-6, 1.230e-6, -9.956e-7
-0.209, 2.247e-6, 1.242e-6, -1.005e-6
-0.210, 2.260e-6, 1.249e-6, -1.011e-6
-0.211, 2.293e-6, 1.270e-6, -1.023e-6
-0.212, 2.309e-6, 1.279e-6, -1.029e-6
-0.213, 2.330e-6, 1.289e-6, -1.042e-6
-0.214, 2.355e-6, 1.304e-6, -1.051e-6
-0.215, 2.376e-6, 1.322e-6, -1.054e-6
-0.216, 2.392e-6, 1.332e-6, -1.060e-6
-0.217, 2.423e-6, 1.350e-6, -1.073e-6
-0.218, 2.432e-6, 1.356e-6, -1.076e-6
-0.219, 2.450e-6, 1.369e-6, -1.082e-6
-0.220, 2.475e-6, 1.378e-6, -1.097e-6
-0.221, 2.487e-6, 1.384e-6, -1.103e-6
-0.222, 2.512e-6, 1.402e-6, -1.109e-6
-0.223, 2.527e-6, 1.415e-6, -1.113e-6
-0.224, 2.549e-6, 1.421e-6, -1.128e-6
-0.225, 2.558e-6, 1.433e-6, -1.125e-6
-0.226, 2.577e-6, 1.449e-6, -1.128e-6
-0.227, 2.583e-6, 1.452e-6, -1.131e-6
-0.228, 2.595e-6, 1.461e-6, -1.134e-6
-0.229, 2.617e-6, 1.476e-6, -1.140e-6
-0.230, 2.629e-6, 1.486e-6, -1.143e-6
-0.231, 2.647e-6, 1.495e-6, -1.153e-6
-0.232, 2.641e-6, 1.495e-6, -1.146e-6
-0.233, 2.660e-6, 1.513e-6, -1.146e-6
-0.234, 2.660e-6, 1.510e-6, -1.149e-6
-0.235, 2.675e-6, 1.526e-6, -1.149e-6
-0.236, 2.678e-6, 1.519e-6, -1.159e-6
-0.237, 2.694e-6, 1.535e-6, -1.159e-6
-0.238, 2.687e-6, 1.535e-6, -1.153e-6
-0.239, 2.697e-6, 1.547e-6, -1.149e-6
-0.240, 2.697e-6, 1.547e-6, -1.149e-6
-0.241, 2.687e-6, 1.538e-6, -1.149e-6
-0.242, 2.684e-6, 1.532e-6, -1.153e-6
-0.243, 2.690e-6, 1.547e-6, -1.143e-6
-0.244, 2.687e-6, 1.544e-6, -1.143e-6
-0.245, 2.678e-6, 1.541e-6, -1.137e-6
-0.246, 2.678e-6, 1.541e-6, -1.137e-6
-0.247, 2.660e-6, 1.535e-6, -1.125e-6
-0.248, 2.657e-6, 1.526e-6, -1.131e-6
-0.249, 2.644e-6, 1.532e-6, -1.113e-6
-0.250, 2.632e-6, 1.523e-6, -1.109e-6
-0.251, 2.620e-6, 1.516e-6, -1.103e-6
-0.252, 2.614e-6, 1.516e-6, -1.097e-6
-0.253, 2.592e-6, 1.504e-6, -1.088e-6
-0.254, 2.564e-6, 1.489e-6, -1.076e-6
-0.255, 2.558e-6, 1.483e-6, -1.076e-6
-0.256, 2.537e-6, 1.473e-6, -1.063e-6
-0.257, 2.524e-6, 1.467e-6, -1.057e-6
-0.258, 2.500e-6, 1.458e-6, -1.042e-6
-0.259, 2.466e-6, 1.433e-6, -1.033e-6
-0.260, 2.453e-6, 1.433e-6, -1.020e-6
-0.261, 2.426e-6, 1.412e-6, -1.014e-6
-0.262, 2.398e-6, 1.402e-6, -9.956e-7
-0.263, 2.364e-6, 1.378e-6, -9.863e-7
-0.264, 2.352e-6, 1.372e-6, -9.802e-7
-0.265, 2.318e-6, 1.350e-6, -9.679e-7
-0.266, 2.309e-6, 1.341e-6, -9.679e-7
-0.267, 2.284e-6, 1.335e-6, -9.494e-7
-0.268, 2.229e-6, 1.298e-6, -9.309e-7
-0.269, 2.210e-6, 1.282e-6, -9.278e-7
-0.270, 2.192e-6, 1.279e-6, -9.124e-7
-0.271, 2.167e-6, 1.255e-6, -9.124e-7
-0.272, 2.130e-6, 1.239e-6, -8.909e-7
-0.273, 2.112e-6, 1.233e-6, -8.786e-7
-0.274, 2.090e-6, 1.209e-6, -8.817e-7
-0.275, 2.035e-6, 1.181e-6, -8.540e-7
-0.276, 2.022e-6, 1.172e-6, -8.509e-7
-0.277, 1.992e-6, 1.153e-6, -8.386e-7
-0.278, 1.958e-6, 1.138e-6, -8.201e-7
-0.279, 1.942e-6, 1.122e-6, -8.201e-7
-0.280, 1.918e-6, 1.113e-6, -8.047e-7
-0.281, 1.902e-6, 1.101e-6, -8.016e-7
-0.282, 1.856e-6, 1.076e-6, -7.801e-7
-0.283, 1.850e-6, 1.073e-6, -7.770e-7
-0.284, 1.813e-6, 1.048e-6, -7.647e-7
-0.285, 1.801e-6, 1.042e-6, -7.585e-7
-0.286, 1.773e-6, 1.030e-6, -7.431e-7
-0.287, 1.749e-6, 1.002e-6, -7.462e-7
-0.288, 1.736e-6, 1.002e-6, -7.339e-7
-0.289, 1.708e-6, 9.838e-7, -7.247e-7
-0.290, 1.690e-6, 9.715e-7, -7.185e-7
-0.291, 1.668e-6, 9.592e-7, -7.093e-7
-0.292, 1.641e-6, 9.407e-7, -7.000e-7
-0.293, 1.628e-6, 9.376e-7, -6.908e-7
-0.294, 1.625e-6, 9.346e-7, -6.908e-7
-0.295, 1.598e-6, 9.161e-7, -6.816e-7
-0.296, 1.570e-6, 9.007e-7, -6.693e-7
-0.297, 1.555e-6, 8.915e-7, -6.631e-7
-0.298, 1.555e-6, 8.976e-7, -6.569e-7
-0.299, 1.545e-6, 8.884e-7, -6.569e-7
-0.300, 1.527e-6, 8.792e-7, -6.477e-7
-0.301, 1.511e-6, 8.699e-7, -6.416e-7
-0.302, 1.490e-6, 8.607e-7, -6.292e-7
-0.303, 1.496e-6, 8.545e-7, -6.416e-7
-0.304, 1.468e-6, 8.453e-7, -6.231e-7
-0.305, 1.456e-6, 8.361e-7, -6.200e-7
-0.306, 1.435e-6, 8.176e-7, -6.169e-7
-0.307, 1.431e-6, 8.176e-7, -6.138e-7
-0.308, 1.444e-6, 8.330e-7, -6.108e-7
-0.309, 1.425e-6, 8.176e-7, -6.077e-7
-0.310, 1.410e-6, 8.114e-7, -5.985e-7
-0.311, 1.410e-6, 8.053e-7, -6.046e-7
-0.312, 1.388e-6, 7.930e-7, -5.954e-7
-0.313, 1.385e-6, 7.960e-7, -5.892e-7
-0.314, 1.385e-6, 7.899e-7, -5.954e-7
-0.315, 1.373e-6, 7.807e-7, -5.923e-7
-0.316, 1.364e-6, 7.807e-7, -5.831e-7
-0.317, 1.367e-6, 7.807e-7, -5.861e-7
-0.318, 1.376e-6, 7.807e-7, -5.954e-7
-0.319, 1.358e-6, 7.714e-7, -5.861e-7
-0.320, 1.339e-6, 7.653e-7, -5.738e-7
-0.321, 1.342e-6, 7.622e-7, -5.800e-7
-0.322, 1.333e-6, 7.653e-7, -5.677e-7
-0.323, 1.324e-6, 7.591e-7, -5.646e-7
-0.324, 1.327e-6, 7.622e-7, -5.646e-7
-0.325, 1.308e-6, 7.499e-7, -5.584e-7
-0.326, 1.311e-6, 7.529e-7, -5.584e-7
-0.327, 1.299e-6, 7.468e-7, -5.523e-7
-0.328, 1.311e-6, 7.499e-7, -5.615e-7
-0.329, 1.321e-6, 7.529e-7, -5.677e-7
-0.330, 1.311e-6, 7.560e-7, -5.554e-7
-0.331, 1.305e-6, 7.437e-7, -5.615e-7
-0.332, 1.302e-6, 7.437e-7, -5.584e-7
-0.333, 1.281e-6, 7.345e-7, -5.461e-7
-0.334, 1.296e-6, 7.314e-7, -5.646e-7
-0.335, 1.287e-6, 7.406e-7, -5.461e-7
-0.336, 1.278e-6, 7.314e-7, -5.461e-7
-0.337, 1.284e-6, 7.314e-7, -5.523e-7
-0.338, 1.293e-6, 7.345e-7, -5.584e-7
-0.339, 1.278e-6, 7.283e-7, -5.492e-7
-0.340, 1.268e-6, 7.222e-7, -5.461e-7
-0.341, 1.268e-6, 7.252e-7, -5.430e-7
-0.342, 1.271e-6, 7.129e-7, -5.584e-7
-0.343, 1.250e-6, 7.160e-7, -5.338e-7
-0.344, 1.274e-6, 7.222e-7, -5.523e-7
-0.345, 1.265e-6, 7.191e-7, -5.461e-7
-0.346, 1.268e-6, 7.252e-7, -5.430e-7
-0.347, 1.265e-6, 7.160e-7, -5.492e-7
-0.348, 1.253e-6, 7.160e-7, -5.369e-7
-0.349, 1.256e-6, 7.191e-7, -5.369e-7
-0.350, 1.259e-6, 7.160e-7, -5.430e-7
-0.351, 1.262e-6, 7.222e-7, -5.400e-7
-0.352, 1.256e-6, 7.160e-7, -5.400e-7
-0.353, 1.274e-6, 7.314e-7, -5.430e-7
-0.354, 1.256e-6, 7.191e-7, -5.369e-7
-0.355, 1.259e-6, 7.129e-7, -5.461e-7
-0.356, 1.262e-6, 7.222e-7, -5.400e-7
-0.357, 1.250e-6, 7.099e-7, -5.400e-7
-0.358, 1.253e-6, 7.099e-7, -5.430e-7
-0.359, 1.259e-6, 7.160e-7, -5.430e-7
-0.360, 1.250e-6, 7.068e-7, -5.430e-7
-0.361, 1.244e-6, 7.068e-7, -5.369e-7
-0.362, 1.244e-6, 7.068e-7, -5.369e-7
-0.363, 1.244e-6, 7.037e-7, -5.400e-7
-0.364, 1.250e-6, 7.068e-7, -5.430e-7
-0.365, 1.247e-6, 7.129e-7, -5.338e-7
-0.366, 1.256e-6, 7.068e-7, -5.492e-7
-0.367, 1.244e-6, 7.006e-7, -5.430e-7
-0.368, 1.244e-6, 7.037e-7, -5.400e-7
-0.369, 1.244e-6, 7.006e-7, -5.430e-7
-0.370, 1.247e-6, 7.099e-7, -5.369e-7
-0.371, 1.250e-6, 7.068e-7, -5.430e-7
-0.372, 1.238e-6, 6.914e-7, -5.461e-7
-0.373, 1.247e-6, 7.068e-7, -5.400e-7
-0.374, 1.262e-6, 7.129e-7, -5.492e-7
-0.375, 1.256e-6, 7.068e-7, -5.492e-7
-0.376, 1.241e-6, 7.006e-7, -5.400e-7
-0.377, 1.247e-6, 7.099e-7, -5.369e-7
-0.378, 1.228e-6, 6.975e-7, -5.307e-7
-0.379, 1.259e-6, 6.975e-7, -5.615e-7
-0.380, 1.253e-6, 7.068e-7, -5.461e-7
-0.381, 1.262e-6, 7.068e-7, -5.554e-7
-0.382, 1.250e-6, 7.037e-7, -5.461e-7
-0.383, 1.244e-6, 7.068e-7, -5.369e-7
-0.384, 1.238e-6, 6.975e-7, -5.400e-7
-0.385, 1.244e-6, 7.006e-7, -5.430e-7
-0.386, 1.253e-6, 7.037e-7, -5.492e-7
-0.387, 1.244e-6, 6.975e-7, -5.461e-7
-0.388, 1.253e-6, 7.037e-7, -5.492e-7
-0.389, 1.247e-6, 7.037e-7, -5.430e-7
-0.390, 1.234e-6, 6.945e-7, -5.400e-7
-0.391, 1.238e-6, 6.945e-7, -5.430e-7
-0.392, 1.241e-6, 6.883e-7, -5.523e-7
-0.393, 1.228e-6, 6.914e-7, -5.369e-7
-0.394, 1.244e-6, 6.975e-7, -5.461e-7
-0.395, 1.256e-6, 7.099e-7, -5.461e-7
-0.396, 1.241e-6, 6.945e-7, -5.461e-7
-0.397, 1.250e-6, 7.006e-7, -5.492e-7
-0.398, 1.247e-6, 6.945e-7, -5.523e-7
-0.399, 1.238e-6, 6.975e-7, -5.400e-7
-0.400, 1.238e-6, 6.945e-7, -5.430e-7
