# Supplementary material for: Data-Driven Electrochemistry Reveals the Impact of Hydrophobicity on Aptamer Cross-Reactivity
Source: ACS Meas Sci Au. 2026 May 20;6(3):752–64. doi: 10.1021/acsmeasuresciau.6c00040 (PMC13281204; doi:10.1021/acsmeasuresciau.6c00040)
Supplement: Supplementary file 1 [file tg6c00040_si_001.zip › data/interferent study/logP validation/Trials_1_2_3/SWV_lineolic acid_analyte_1500hz_0.txt]

Nov. 4, 2025   11:34:00
Square Wave Voltammetry
File: c:\users\minteerlab\desktop\hardpotato\110425\swv_lineolic acid_analyte_1500hz_0.bin
Data Source:  Experiment
Instrument Model:  CHI660E
Ref. Electrode: 
Header: SWV
Note: 

Init E (V) = -0.05
Final E (V) = -0.4
Incr E (V) = 0.001
Amplitude (V) = 0.025
Frequency (Hz) = 1.5e+3
Quiet Time (sec) = 2
Sensitivity (A/V) = 1e-5

Potential/V, Diff(i/A), For(i/A), Rev(i/A)

-0.051, 1.185e-6, 6.021e-7, -5.831e-7
-0.052, 1.314e-6, 7.222e-7, -5.923e-7
-0.053, 1.314e-6, 7.037e-7, -6.108e-7
-0.054, 1.314e-6, 6.945e-7, -6.200e-7
-0.055, 1.318e-6, 6.945e-7, -6.231e-7
-0.056, 1.308e-6, 6.852e-7, -6.231e-7
-0.057, 1.314e-6, 6.852e-7, -6.292e-7
-0.058, 1.305e-6, 6.821e-7, -6.231e-7
-0.059, 1.308e-6, 6.821e-7, -6.262e-7
-0.060, 1.314e-6, 6.821e-7, -6.323e-7
-0.061, 1.314e-6, 6.791e-7, -6.354e-7
-0.062, 1.311e-6, 6.791e-7, -6.323e-7
-0.063, 1.311e-6, 6.821e-7, -6.292e-7
-0.064, 1.321e-6, 6.852e-7, -6.354e-7
-0.065, 1.318e-6, 6.852e-7, -6.323e-7
-0.066, 1.318e-6, 6.791e-7, -6.385e-7
-0.067, 1.308e-6, 6.791e-7, -6.292e-7
-0.068, 1.318e-6, 6.821e-7, -6.354e-7
-0.069, 1.314e-6, 6.729e-7, -6.416e-7
-0.070, 1.318e-6, 6.821e-7, -6.354e-7
-0.071, 1.311e-6, 6.760e-7, -6.354e-7
-0.072, 1.318e-6, 6.821e-7, -6.354e-7
-0.073, 1.321e-6, 6.821e-7, -6.385e-7
-0.074, 1.324e-6, 6.883e-7, -6.354e-7
-0.075, 1.318e-6, 6.852e-7, -6.323e-7
-0.076, 1.324e-6, 6.852e-7, -6.385e-7
-0.077, 1.318e-6, 6.821e-7, -6.354e-7
-0.078, 1.324e-6, 6.852e-7, -6.385e-7
-0.079, 1.314e-6, 6.791e-7, -6.354e-7
-0.080, 1.324e-6, 6.883e-7, -6.354e-7
-0.081, 1.324e-6, 6.852e-7, -6.385e-7
-0.082, 1.327e-6, 6.852e-7, -6.416e-7
-0.083, 1.324e-6, 6.852e-7, -6.385e-7
-0.084, 1.333e-6, 6.914e-7, -6.416e-7
-0.085, 1.330e-6, 6.914e-7, -6.385e-7
-0.086, 1.342e-6, 6.945e-7, -6.477e-7
-0.087, 1.336e-6, 6.945e-7, -6.416e-7
-0.088, 1.336e-6, 6.945e-7, -6.416e-7
-0.089, 1.336e-6, 6.914e-7, -6.446e-7
-0.090, 1.339e-6, 6.975e-7, -6.416e-7
-0.091, 1.339e-6, 6.945e-7, -6.446e-7
-0.092, 1.342e-6, 6.945e-7, -6.477e-7
-0.093, 1.351e-6, 7.037e-7, -6.477e-7
-0.094, 1.342e-6, 7.037e-7, -6.385e-7
-0.095, 1.348e-6, 6.975e-7, -6.508e-7
-0.096, 1.348e-6, 7.037e-7, -6.446e-7
-0.097, 1.339e-6, 6.883e-7, -6.508e-7
-0.098, 1.354e-6, 7.068e-7, -6.477e-7
-0.099, 1.358e-6, 7.068e-7, -6.508e-7
-0.100, 1.354e-6, 7.068e-7, -6.477e-7
-0.101, 1.361e-6, 7.099e-7, -6.508e-7
-0.102, 1.361e-6, 7.099e-7, -6.508e-7
-0.103, 1.361e-6, 7.099e-7, -6.508e-7
-0.104, 1.364e-6, 7.160e-7, -6.477e-7
-0.105, 1.364e-6, 7.068e-7, -6.569e-7
-0.106, 1.370e-6, 7.160e-7, -6.539e-7
-0.107, 1.361e-6, 7.129e-7, -6.477e-7
-0.108, 1.373e-6, 7.222e-7, -6.508e-7
-0.109, 1.382e-6, 7.191e-7, -6.631e-7
-0.110, 1.376e-6, 7.191e-7, -6.569e-7
-0.111, 1.379e-6, 7.222e-7, -6.569e-7
-0.112, 1.376e-6, 7.222e-7, -6.539e-7
-0.113, 1.385e-6, 7.252e-7, -6.600e-7
-0.114, 1.391e-6, 7.345e-7, -6.569e-7
-0.115, 1.398e-6, 7.283e-7, -6.693e-7
-0.116, 1.398e-6, 7.283e-7, -6.693e-7
-0.117, 1.401e-6, 7.345e-7, -6.662e-7
-0.118, 1.404e-6, 7.376e-7, -6.662e-7
-0.119, 1.407e-6, 7.345e-7, -6.723e-7
-0.120, 1.410e-6, 7.406e-7, -6.693e-7
-0.121, 1.410e-6, 7.376e-7, -6.723e-7
-0.122, 1.416e-6, 7.437e-7, -6.723e-7
-0.123, 1.413e-6, 7.406e-7, -6.723e-7
-0.124, 1.416e-6, 7.406e-7, -6.754e-7
-0.125, 1.425e-6, 7.499e-7, -6.754e-7
-0.126, 1.431e-6, 7.560e-7, -6.754e-7
-0.127, 1.419e-6, 7.499e-7, -6.693e-7
-0.128, 1.441e-6, 7.591e-7, -6.816e-7
-0.129, 1.441e-6, 7.591e-7, -6.816e-7
-0.130, 1.441e-6, 7.622e-7, -6.785e-7
-0.131, 1.450e-6, 7.653e-7, -6.846e-7
-0.132, 1.450e-6, 7.683e-7, -6.816e-7
-0.133, 1.453e-6, 7.714e-7, -6.816e-7
-0.134, 1.456e-6, 7.714e-7, -6.846e-7
-0.135, 1.471e-6, 7.807e-7, -6.908e-7
-0.136, 1.468e-6, 7.807e-7, -6.877e-7
-0.137, 1.478e-6, 7.868e-7, -6.908e-7
-0.138, 1.475e-6, 7.807e-7, -6.939e-7
-0.139, 1.493e-6, 7.868e-7, -7.062e-7
-0.140, 1.499e-6, 7.960e-7, -7.031e-7
-0.141, 1.499e-6, 7.991e-7, -7.000e-7
-0.142, 1.518e-6, 8.114e-7, -7.062e-7
-0.143, 1.524e-6, 8.053e-7, -7.185e-7
-0.144, 1.521e-6, 8.114e-7, -7.093e-7
-0.145, 1.530e-6, 8.176e-7, -7.124e-7
-0.146, 1.545e-6, 8.268e-7, -7.185e-7
-0.147, 1.545e-6, 8.237e-7, -7.216e-7
-0.148, 1.555e-6, 8.299e-7, -7.247e-7
-0.149, 1.558e-6, 8.330e-7, -7.247e-7
-0.150, 1.576e-6, 8.453e-7, -7.308e-7
-0.151, 1.579e-6, 8.515e-7, -7.277e-7
-0.152, 1.592e-6, 8.576e-7, -7.339e-7
-0.153, 1.595e-6, 8.607e-7, -7.339e-7
-0.154, 1.610e-6, 8.638e-7, -7.462e-7
-0.155, 1.632e-6, 8.761e-7, -7.554e-7
-0.156, 1.625e-6, 8.761e-7, -7.493e-7
-0.157, 1.638e-6, 8.822e-7, -7.554e-7
-0.158, 1.653e-6, 8.884e-7, -7.647e-7
-0.159, 1.659e-6, 8.946e-7, -7.647e-7
-0.160, 1.678e-6, 9.069e-7, -7.708e-7
-0.161, 1.687e-6, 9.192e-7, -7.678e-7
-0.162, 1.715e-6, 9.315e-7, -7.832e-7
-0.163, 1.721e-6, 9.284e-7, -7.924e-7
-0.164, 1.742e-6, 9.438e-7, -7.985e-7
-0.165, 1.758e-6, 9.500e-7, -8.078e-7
-0.166, 1.776e-6, 9.592e-7, -8.170e-7
-0.167, 1.785e-6, 9.684e-7, -8.170e-7
-0.168, 1.798e-6, 9.777e-7, -8.201e-7
-0.169, 1.810e-6, 9.807e-7, -8.293e-7
-0.170, 1.838e-6, 9.961e-7, -8.416e-7
-0.171, 1.862e-6, 1.018e-6, -8.447e-7
-0.172, 1.872e-6, 1.021e-6, -8.509e-7
-0.173, 1.899e-6, 1.039e-6, -8.601e-7
-0.174, 1.924e-6, 1.052e-6, -8.724e-7
-0.175, 1.936e-6, 1.061e-6, -8.755e-7
-0.176, 1.958e-6, 1.070e-6, -8.878e-7
-0.177, 1.976e-6, 1.082e-6, -8.940e-7
-0.178, 1.998e-6, 1.095e-6, -9.032e-7
-0.179, 2.013e-6, 1.107e-6, -9.063e-7
-0.180, 2.056e-6, 1.125e-6, -9.309e-7
-0.181, 2.066e-6, 1.138e-6, -9.278e-7
-0.182, 2.106e-6, 1.162e-6, -9.432e-7
-0.183, 2.133e-6, 1.175e-6, -9.586e-7
-0.184, 2.158e-6, 1.187e-6, -9.709e-7
-0.185, 2.176e-6, 1.196e-6, -9.802e-7
-0.186, 2.213e-6, 1.221e-6, -9.925e-7
-0.187, 2.247e-6, 1.239e-6, -1.008e-6
-0.188, 2.260e-6, 1.252e-6, -1.008e-6
-0.189, 2.309e-6, 1.276e-6, -1.033e-6
-0.190, 2.333e-6, 1.292e-6, -1.042e-6
-0.191, 2.364e-6, 1.304e-6, -1.060e-6
-0.192, 2.398e-6, 1.326e-6, -1.073e-6
-0.193, 2.420e-6, 1.341e-6, -1.079e-6
-0.194, 2.453e-6, 1.353e-6, -1.100e-6
-0.195, 2.493e-6, 1.378e-6, -1.116e-6
-0.196, 2.518e-6, 1.399e-6, -1.119e-6
-0.197, 2.558e-6, 1.418e-6, -1.140e-6
-0.198, 2.583e-6, 1.430e-6, -1.153e-6
-0.199, 2.617e-6, 1.449e-6, -1.168e-6
-0.200, 2.666e-6, 1.483e-6, -1.183e-6
-0.201, 2.694e-6, 1.498e-6, -1.196e-6
-0.202, 2.724e-6, 1.510e-6, -1.214e-6
-0.203, 2.767e-6, 1.547e-6, -1.220e-6
-0.204, 2.798e-6, 1.563e-6, -1.236e-6
-0.205, 2.835e-6, 1.578e-6, -1.257e-6
-0.206, 2.878e-6, 1.603e-6, -1.276e-6
-0.207, 2.912e-6, 1.633e-6, -1.279e-6
-0.208, 2.958e-6, 1.658e-6, -1.300e-6
-0.209, 2.992e-6, 1.673e-6, -1.319e-6
-0.210, 3.029e-6, 1.695e-6, -1.334e-6
-0.211, 3.072e-6, 1.723e-6, -1.350e-6
-0.212, 3.115e-6, 1.747e-6, -1.368e-6
-0.213, 3.140e-6, 1.760e-6, -1.380e-6
-0.214, 3.186e-6, 1.787e-6, -1.399e-6
-0.215, 3.217e-6, 1.803e-6, -1.414e-6
-0.216, 3.251e-6, 1.824e-6, -1.427e-6
-0.217, 3.300e-6, 1.855e-6, -1.445e-6
-0.218, 3.346e-6, 1.877e-6, -1.470e-6
-0.219, 3.374e-6, 1.892e-6, -1.482e-6
-0.220, 3.395e-6, 1.910e-6, -1.485e-6
-0.221, 3.445e-6, 1.944e-6, -1.500e-6
-0.222, 3.472e-6, 1.950e-6, -1.522e-6
-0.223, 3.503e-6, 1.981e-6, -1.522e-6
-0.224, 3.546e-6, 2.006e-6, -1.540e-6
-0.225, 3.574e-6, 2.024e-6, -1.550e-6
-0.226, 3.599e-6, 2.034e-6, -1.565e-6
-0.227, 3.636e-6, 2.052e-6, -1.584e-6
-0.228, 3.666e-6, 2.077e-6, -1.590e-6
-0.229, 3.688e-6, 2.092e-6, -1.596e-6
-0.230, 3.716e-6, 2.107e-6, -1.608e-6
-0.231, 3.743e-6, 2.126e-6, -1.617e-6
-0.232, 3.789e-6, 2.151e-6, -1.639e-6
-0.233, 3.793e-6, 2.151e-6, -1.642e-6
-0.234, 3.829e-6, 2.178e-6, -1.651e-6
-0.235, 3.833e-6, 2.181e-6, -1.651e-6
-0.236, 3.848e-6, 2.194e-6, -1.654e-6
-0.237, 3.854e-6, 2.206e-6, -1.648e-6
-0.238, 3.876e-6, 2.215e-6, -1.660e-6
-0.239, 3.897e-6, 2.224e-6, -1.673e-6
-0.240, 3.888e-6, 2.227e-6, -1.660e-6
-0.241, 3.894e-6, 2.234e-6, -1.660e-6
-0.242, 3.906e-6, 2.237e-6, -1.670e-6
-0.243, 3.897e-6, 2.231e-6, -1.667e-6
-0.244, 3.903e-6, 2.234e-6, -1.670e-6
-0.245, 3.906e-6, 2.243e-6, -1.664e-6
-0.246, 3.882e-6, 2.224e-6, -1.657e-6
-0.247, 3.879e-6, 2.227e-6, -1.651e-6
-0.248, 3.879e-6, 2.231e-6, -1.648e-6
-0.249, 3.863e-6, 2.221e-6, -1.642e-6
-0.250, 3.823e-6, 2.197e-6, -1.627e-6
-0.251, 3.820e-6, 2.194e-6, -1.627e-6
-0.252, 3.786e-6, 2.172e-6, -1.614e-6
-0.253, 3.759e-6, 2.169e-6, -1.590e-6
-0.254, 3.740e-6, 2.151e-6, -1.590e-6
-0.255, 3.716e-6, 2.141e-6, -1.574e-6
-0.256, 3.679e-6, 2.117e-6, -1.562e-6
-0.257, 3.642e-6, 2.095e-6, -1.547e-6
-0.258, 3.608e-6, 2.074e-6, -1.534e-6
-0.259, 3.565e-6, 2.055e-6, -1.510e-6
-0.260, 3.540e-6, 2.037e-6, -1.503e-6
-0.261, 3.491e-6, 2.006e-6, -1.485e-6
-0.262, 3.439e-6, 1.981e-6, -1.457e-6
-0.263, 3.408e-6, 1.963e-6, -1.445e-6
-0.264, 3.358e-6, 1.935e-6, -1.423e-6
-0.265, 3.322e-6, 1.907e-6, -1.414e-6
-0.266, 3.288e-6, 1.886e-6, -1.402e-6
-0.267, 3.211e-6, 1.846e-6, -1.365e-6
-0.268, 3.177e-6, 1.821e-6, -1.356e-6
-0.269, 3.131e-6, 1.797e-6, -1.334e-6
-0.270, 3.088e-6, 1.766e-6, -1.322e-6
-0.271, 3.041e-6, 1.744e-6, -1.297e-6
-0.272, 2.983e-6, 1.713e-6, -1.270e-6
-0.273, 2.943e-6, 1.686e-6, -1.257e-6
-0.274, 2.900e-6, 1.655e-6, -1.245e-6
-0.275, 2.854e-6, 1.636e-6, -1.217e-6
-0.276, 2.795e-6, 1.599e-6, -1.196e-6
-0.277, 2.752e-6, 1.572e-6, -1.180e-6
-0.278, 2.715e-6, 1.556e-6, -1.159e-6
-0.279, 2.669e-6, 1.526e-6, -1.143e-6
-0.280, 2.617e-6, 1.501e-6, -1.116e-6
-0.281, 2.592e-6, 1.486e-6, -1.106e-6
-0.282, 2.543e-6, 1.464e-6, -1.079e-6
-0.283, 2.500e-6, 1.430e-6, -1.069e-6
-0.284, 2.450e-6, 1.406e-6, -1.045e-6
-0.285, 2.423e-6, 1.387e-6, -1.036e-6
-0.286, 2.380e-6, 1.362e-6, -1.017e-6
-0.287, 2.330e-6, 1.332e-6, -9.986e-7
-0.288, 2.290e-6, 1.310e-6, -9.802e-7
-0.289, 2.266e-6, 1.292e-6, -9.740e-7
-0.290, 2.219e-6, 1.276e-6, -9.432e-7
-0.291, 2.195e-6, 1.255e-6, -9.402e-7
-0.292, 2.167e-6, 1.249e-6, -9.186e-7
-0.293, 2.127e-6, 1.227e-6, -9.001e-7
-0.294, 2.106e-6, 1.212e-6, -8.940e-7
-0.295, 2.075e-6, 1.193e-6, -8.817e-7
-0.296, 2.059e-6, 1.181e-6, -8.786e-7
-0.297, 2.013e-6, 1.156e-6, -8.570e-7
-0.298, 1.998e-6, 1.147e-6, -8.509e-7
-0.299, 1.964e-6, 1.135e-6, -8.293e-7
-0.300, 1.952e-6, 1.129e-6, -8.232e-7
-0.301, 1.930e-6, 1.122e-6, -8.078e-7
-0.302, 1.909e-6, 1.098e-6, -8.109e-7
-0.303, 1.887e-6, 1.088e-6, -7.985e-7
-0.304, 1.856e-6, 1.070e-6, -7.862e-7
-0.305, 1.829e-6, 1.061e-6, -7.678e-7
-0.306, 1.832e-6, 1.067e-6, -7.647e-7
-0.307, 1.792e-6, 1.042e-6, -7.493e-7
-0.308, 1.785e-6, 1.036e-6, -7.493e-7
-0.309, 1.752e-6, 1.012e-6, -7.401e-7
-0.310, 1.745e-6, 1.012e-6, -7.339e-7
-0.311, 1.736e-6, 1.002e-6, -7.339e-7
-0.312, 1.727e-6, 1.005e-6, -7.216e-7
-0.313, 1.699e-6, 9.838e-7, -7.154e-7
-0.314, 1.696e-6, 9.931e-7, -7.031e-7
-0.315, 1.672e-6, 9.654e-7, -7.062e-7
-0.316, 1.659e-6, 9.623e-7, -6.970e-7
-0.317, 1.662e-6, 9.654e-7, -6.970e-7
-0.318, 1.632e-6, 9.469e-7, -6.846e-7
-0.319, 1.625e-6, 9.376e-7, -6.877e-7
-0.320, 1.628e-6, 9.469e-7, -6.816e-7
-0.321, 1.607e-6, 9.346e-7, -6.723e-7
-0.322, 1.601e-6, 9.315e-7, -6.693e-7
-0.323, 1.595e-6, 9.315e-7, -6.631e-7
-0.324, 1.585e-6, 9.253e-7, -6.600e-7
-0.325, 1.576e-6, 9.161e-7, -6.600e-7
-0.326, 1.573e-6, 9.192e-7, -6.539e-7
-0.327, 1.555e-6, 9.007e-7, -6.539e-7
-0.328, 1.539e-6, 8.915e-7, -6.477e-7
-0.329, 1.536e-6, 8.946e-7, -6.416e-7
-0.330, 1.539e-6, 8.915e-7, -6.477e-7
-0.331, 1.527e-6, 8.884e-7, -6.385e-7
-0.332, 1.527e-6, 8.822e-7, -6.446e-7
-0.333, 1.530e-6, 8.915e-7, -6.385e-7
-0.334, 1.505e-6, 8.730e-7, -6.323e-7
-0.335, 1.505e-6, 8.792e-7, -6.262e-7
-0.336, 1.490e-6, 8.668e-7, -6.231e-7
-0.337, 1.502e-6, 8.792e-7, -6.231e-7
-0.338, 1.493e-6, 8.761e-7, -6.169e-7
-0.339, 1.487e-6, 8.638e-7, -6.231e-7
-0.340, 1.490e-6, 8.730e-7, -6.169e-7
-0.341, 1.481e-6, 8.607e-7, -6.200e-7
-0.342, 1.478e-6, 8.545e-7, -6.231e-7
-0.343, 1.465e-6, 8.545e-7, -6.108e-7
-0.344, 1.459e-6, 8.484e-7, -6.108e-7
-0.345, 1.462e-6, 8.361e-7, -6.262e-7
-0.346, 1.450e-6, 8.330e-7, -6.169e-7
-0.347, 1.462e-6, 8.545e-7, -6.077e-7
-0.348, 1.465e-6, 8.545e-7, -6.108e-7
-0.349, 1.450e-6, 8.515e-7, -5.985e-7
-0.350, 1.447e-6, 8.330e-7, -6.138e-7
-0.351, 1.441e-6, 8.330e-7, -6.077e-7
-0.352, 1.441e-6, 8.361e-7, -6.046e-7
-0.353, 1.441e-6, 8.361e-7, -6.046e-7
-0.354, 1.438e-6, 8.391e-7, -5.985e-7
-0.355, 1.465e-6, 8.515e-7, -6.138e-7
-0.356, 1.438e-6, 8.391e-7, -5.985e-7
-0.357, 1.447e-6, 8.299e-7, -6.169e-7
-0.358, 1.435e-6, 8.361e-7, -5.985e-7
-0.359, 1.435e-6, 8.268e-7, -6.077e-7
-0.360, 1.438e-6, 8.237e-7, -6.138e-7
-0.361, 1.435e-6, 8.237e-7, -6.108e-7
-0.362, 1.444e-6, 8.299e-7, -6.138e-7
-0.363, 1.425e-6, 8.237e-7, -6.015e-7
-0.364, 1.428e-6, 8.237e-7, -6.046e-7
-0.365, 1.431e-6, 8.299e-7, -6.015e-7
-0.366, 1.425e-6, 8.207e-7, -6.046e-7
-0.367, 1.416e-6, 8.145e-7, -6.015e-7
-0.368, 1.428e-6, 8.237e-7, -6.046e-7
-0.369, 1.428e-6, 8.237e-7, -6.046e-7
-0.370, 1.431e-6, 8.268e-7, -6.046e-7
-0.371, 1.419e-6, 8.114e-7, -6.077e-7
-0.372, 1.428e-6, 8.237e-7, -6.046e-7
-0.373, 1.422e-6, 8.176e-7, -6.046e-7
-0.374, 1.407e-6, 8.207e-7, -5.861e-7
-0.375, 1.410e-6, 7.991e-7, -6.108e-7
-0.376, 1.407e-6, 8.022e-7, -6.046e-7
-0.377, 1.419e-6, 8.207e-7, -5.985e-7
-0.378, 1.422e-6, 8.145e-7, -6.077e-7
-0.379, 1.416e-6, 8.114e-7, -6.046e-7
-0.380, 1.413e-6, 8.114e-7, -6.015e-7
-0.381, 1.398e-6, 8.022e-7, -5.954e-7
-0.382, 1.419e-6, 8.176e-7, -6.015e-7
-0.383, 1.404e-6, 8.084e-7, -5.954e-7
-0.384, 1.410e-6, 8.053e-7, -6.046e-7
-0.385, 1.407e-6, 8.022e-7, -6.046e-7
-0.386, 1.410e-6, 8.053e-7, -6.046e-7
-0.387, 1.410e-6, 8.084e-7, -6.015e-7
-0.388, 1.401e-6, 7.960e-7, -6.046e-7
-0.389, 1.407e-6, 8.053e-7, -6.015e-7
-0.390, 1.428e-6, 8.145e-7, -6.138e-7
-0.391, 1.413e-6, 8.053e-7, -6.077e-7
-0.392, 1.410e-6, 7.960e-7, -6.138e-7
-0.393, 1.416e-6, 8.114e-7, -6.046e-7
-0.394, 1.404e-6, 8.084e-7, -5.954e-7
-0.395, 1.425e-6, 8.114e-7, -6.138e-7
-0.396, 1.401e-6, 8.022e-7, -5.985e-7
-0.397, 1.413e-6, 8.084e-7, -6.046e-7
-0.398, 1.416e-6, 8.053e-7, -6.108e-7
-0.399, 1.404e-6, 8.022e-7, -6.015e-7
-0.400, 1.413e-6, 8.022e-7, -6.108e-7
