# Supplementary material for: Data-Driven Electrochemistry Reveals the Impact of Hydrophobicity on Aptamer Cross-Reactivity
Source: ACS Meas Sci Au. 2026 May 20;6(3):752–64. doi: 10.1021/acsmeasuresciau.6c00040 (PMC13281204; doi:10.1021/acsmeasuresciau.6c00040)
Supplement: Supplementary file 1 [file tg6c00040_si_001.zip › data/interferent study/logP validation/Trials_1_2_3/SWV_lineolic acid_analyte_1500hz_1.txt]

Nov. 4, 2025   14:11:47
Square Wave Voltammetry
File: c:\users\minteerlab\desktop\hardpotato\110425\swv_lineolic acid_analyte_1500hz_1.bin
Data Source:  Experiment
Instrument Model:  CHI660E
Ref. Electrode: 
Header: SWV
Note: 

Init E (V) = -0.05
Final E (V) = -0.4
Incr E (V) = 0.001
Amplitude (V) = 0.025
Frequency (Hz) = 1.5e+3
Quiet Time (sec) = 2
Sensitivity (A/V) = 1e-5

Potential/V, Diff(i/A), For(i/A), Rev(i/A)

-0.051, 1.157e-6, 5.836e-7, -5.738e-7
-0.052, 1.274e-6, 6.975e-7, -5.769e-7
-0.053, 1.259e-6, 6.698e-7, -5.892e-7
-0.054, 1.265e-6, 6.698e-7, -5.954e-7
-0.055, 1.262e-6, 6.637e-7, -5.985e-7
-0.056, 1.259e-6, 6.544e-7, -6.046e-7
-0.057, 1.268e-6, 6.606e-7, -6.077e-7
-0.058, 1.262e-6, 6.575e-7, -6.046e-7
-0.059, 1.268e-6, 6.606e-7, -6.077e-7
-0.060, 1.265e-6, 6.514e-7, -6.138e-7
-0.061, 1.259e-6, 6.514e-7, -6.077e-7
-0.062, 1.271e-6, 6.575e-7, -6.138e-7
-0.063, 1.256e-6, 6.421e-7, -6.138e-7
-0.064, 1.265e-6, 6.514e-7, -6.138e-7
-0.065, 1.268e-6, 6.544e-7, -6.138e-7
-0.066, 1.265e-6, 6.544e-7, -6.108e-7
-0.067, 1.271e-6, 6.606e-7, -6.108e-7
-0.068, 1.268e-6, 6.575e-7, -6.108e-7
-0.069, 1.268e-6, 6.575e-7, -6.108e-7
-0.070, 1.265e-6, 6.606e-7, -6.046e-7
-0.071, 1.268e-6, 6.606e-7, -6.077e-7
-0.072, 1.271e-6, 6.606e-7, -6.108e-7
-0.073, 1.268e-6, 6.606e-7, -6.077e-7
-0.074, 1.259e-6, 6.483e-7, -6.108e-7
-0.075, 1.271e-6, 6.637e-7, -6.077e-7
-0.076, 1.256e-6, 6.514e-7, -6.046e-7
-0.077, 1.274e-6, 6.606e-7, -6.138e-7
-0.078, 1.262e-6, 6.514e-7, -6.108e-7
-0.079, 1.268e-6, 6.575e-7, -6.108e-7
-0.080, 1.271e-6, 6.544e-7, -6.169e-7
-0.081, 1.271e-6, 6.606e-7, -6.108e-7
-0.082, 1.274e-6, 6.606e-7, -6.138e-7
-0.083, 1.268e-6, 6.544e-7, -6.138e-7
-0.084, 1.274e-6, 6.606e-7, -6.138e-7
-0.085, 1.278e-6, 6.606e-7, -6.169e-7
-0.086, 1.271e-6, 6.575e-7, -6.138e-7
-0.087, 1.265e-6, 6.544e-7, -6.108e-7
-0.088, 1.274e-6, 6.637e-7, -6.108e-7
-0.089, 1.271e-6, 6.606e-7, -6.108e-7
-0.090, 1.284e-6, 6.668e-7, -6.169e-7
-0.091, 1.278e-6, 6.606e-7, -6.169e-7
-0.092, 1.290e-6, 6.668e-7, -6.231e-7
-0.093, 1.284e-6, 6.698e-7, -6.138e-7
-0.094, 1.290e-6, 6.729e-7, -6.169e-7
-0.095, 1.278e-6, 6.668e-7, -6.108e-7
-0.096, 1.278e-6, 6.668e-7, -6.108e-7
-0.097, 1.284e-6, 6.668e-7, -6.169e-7
-0.098, 1.296e-6, 6.729e-7, -6.231e-7
-0.099, 1.296e-6, 6.729e-7, -6.231e-7
-0.100, 1.287e-6, 6.698e-7, -6.169e-7
-0.101, 1.293e-6, 6.760e-7, -6.169e-7
-0.102, 1.296e-6, 6.760e-7, -6.200e-7
-0.103, 1.302e-6, 6.821e-7, -6.200e-7
-0.104, 1.302e-6, 6.791e-7, -6.231e-7
-0.105, 1.305e-6, 6.821e-7, -6.231e-7
-0.106, 1.296e-6, 6.698e-7, -6.262e-7
-0.107, 1.299e-6, 6.729e-7, -6.262e-7
-0.108, 1.299e-6, 6.729e-7, -6.262e-7
-0.109, 1.318e-6, 6.883e-7, -6.292e-7
-0.110, 1.318e-6, 6.883e-7, -6.292e-7
-0.111, 1.324e-6, 6.852e-7, -6.385e-7
-0.112, 1.311e-6, 6.821e-7, -6.292e-7
-0.113, 1.311e-6, 6.821e-7, -6.292e-7
-0.114, 1.318e-6, 6.883e-7, -6.292e-7
-0.115, 1.321e-6, 6.914e-7, -6.292e-7
-0.116, 1.318e-6, 6.883e-7, -6.292e-7
-0.117, 1.318e-6, 6.883e-7, -6.292e-7
-0.118, 1.327e-6, 6.914e-7, -6.354e-7
-0.119, 1.327e-6, 6.945e-7, -6.323e-7
-0.120, 1.324e-6, 6.945e-7, -6.292e-7
-0.121, 1.342e-6, 7.037e-7, -6.385e-7
-0.122, 1.348e-6, 7.068e-7, -6.416e-7
-0.123, 1.330e-6, 6.914e-7, -6.385e-7
-0.124, 1.342e-6, 7.037e-7, -6.385e-7
-0.125, 1.333e-6, 6.975e-7, -6.354e-7
-0.126, 1.348e-6, 7.068e-7, -6.416e-7
-0.127, 1.351e-6, 7.160e-7, -6.354e-7
-0.128, 1.345e-6, 7.068e-7, -6.385e-7
-0.129, 1.354e-6, 7.099e-7, -6.446e-7
-0.130, 1.358e-6, 7.068e-7, -6.508e-7
-0.131, 1.358e-6, 7.129e-7, -6.446e-7
-0.132, 1.367e-6, 7.191e-7, -6.477e-7
-0.133, 1.367e-6, 7.191e-7, -6.477e-7
-0.134, 1.376e-6, 7.222e-7, -6.539e-7
-0.135, 1.373e-6, 7.222e-7, -6.508e-7
-0.136, 1.379e-6, 7.252e-7, -6.539e-7
-0.137, 1.385e-6, 7.252e-7, -6.600e-7
-0.138, 1.382e-6, 7.283e-7, -6.539e-7
-0.139, 1.385e-6, 7.345e-7, -6.508e-7
-0.140, 1.401e-6, 7.376e-7, -6.631e-7
-0.141, 1.398e-6, 7.437e-7, -6.539e-7
-0.142, 1.401e-6, 7.376e-7, -6.631e-7
-0.143, 1.413e-6, 7.529e-7, -6.600e-7
-0.144, 1.410e-6, 7.529e-7, -6.569e-7
-0.145, 1.416e-6, 7.468e-7, -6.693e-7
-0.146, 1.425e-6, 7.591e-7, -6.662e-7
-0.147, 1.431e-6, 7.560e-7, -6.754e-7
-0.148, 1.435e-6, 7.622e-7, -6.723e-7
-0.149, 1.447e-6, 7.683e-7, -6.785e-7
-0.150, 1.450e-6, 7.683e-7, -6.816e-7
-0.151, 1.462e-6, 7.745e-7, -6.877e-7
-0.152, 1.459e-6, 7.776e-7, -6.816e-7
-0.153, 1.471e-6, 7.837e-7, -6.877e-7
-0.154, 1.481e-6, 7.868e-7, -6.939e-7
-0.155, 1.487e-6, 7.960e-7, -6.908e-7
-0.156, 1.493e-6, 7.991e-7, -6.939e-7
-0.157, 1.502e-6, 8.053e-7, -6.970e-7
-0.158, 1.515e-6, 8.084e-7, -7.062e-7
-0.159, 1.521e-6, 8.176e-7, -7.031e-7
-0.160, 1.527e-6, 8.176e-7, -7.093e-7
-0.161, 1.551e-6, 8.299e-7, -7.216e-7
-0.162, 1.555e-6, 8.361e-7, -7.185e-7
-0.163, 1.558e-6, 8.330e-7, -7.247e-7
-0.164, 1.570e-6, 8.453e-7, -7.247e-7
-0.165, 1.588e-6, 8.515e-7, -7.370e-7
-0.166, 1.585e-6, 8.545e-7, -7.308e-7
-0.167, 1.616e-6, 8.730e-7, -7.431e-7
-0.168, 1.622e-6, 8.699e-7, -7.524e-7
-0.169, 1.638e-6, 8.884e-7, -7.493e-7
-0.170, 1.647e-6, 8.946e-7, -7.524e-7
-0.171, 1.668e-6, 9.007e-7, -7.678e-7
-0.172, 1.668e-6, 9.007e-7, -7.678e-7
-0.173, 1.693e-6, 9.161e-7, -7.770e-7
-0.174, 1.702e-6, 9.223e-7, -7.801e-7
-0.175, 1.712e-6, 9.346e-7, -7.770e-7
-0.176, 1.742e-6, 9.469e-7, -7.955e-7
-0.177, 1.755e-6, 9.530e-7, -8.016e-7
-0.178, 1.755e-6, 9.561e-7, -7.985e-7
-0.179, 1.782e-6, 9.684e-7, -8.139e-7
-0.180, 1.782e-6, 9.654e-7, -8.170e-7
-0.181, 1.807e-6, 9.869e-7, -8.201e-7
-0.182, 1.838e-6, 9.961e-7, -8.416e-7
-0.183, 1.841e-6, 9.992e-7, -8.416e-7
-0.184, 1.862e-6, 1.012e-6, -8.509e-7
-0.185, 1.896e-6, 1.033e-6, -8.632e-7
-0.186, 1.909e-6, 1.036e-6, -8.724e-7
-0.187, 1.921e-6, 1.052e-6, -8.693e-7
-0.188, 1.949e-6, 1.061e-6, -8.878e-7
-0.189, 1.967e-6, 1.070e-6, -8.971e-7
-0.190, 1.979e-6, 1.082e-6, -8.971e-7
-0.191, 1.995e-6, 1.088e-6, -9.063e-7
-0.192, 2.022e-6, 1.110e-6, -9.124e-7
-0.193, 2.044e-6, 1.119e-6, -9.248e-7
-0.194, 2.069e-6, 1.132e-6, -9.371e-7
-0.195, 2.075e-6, 1.141e-6, -9.340e-7
-0.196, 2.103e-6, 1.150e-6, -9.525e-7
-0.197, 2.127e-6, 1.172e-6, -9.555e-7
-0.198, 2.143e-6, 1.178e-6, -9.648e-7
-0.199, 2.164e-6, 1.184e-6, -9.802e-7
-0.200, 2.195e-6, 1.205e-6, -9.894e-7
-0.201, 2.216e-6, 1.224e-6, -9.925e-7
-0.202, 2.244e-6, 1.230e-6, -1.014e-6
-0.203, 2.253e-6, 1.239e-6, -1.014e-6
-0.204, 2.284e-6, 1.252e-6, -1.033e-6
-0.205, 2.306e-6, 1.270e-6, -1.036e-6
-0.206, 2.324e-6, 1.289e-6, -1.036e-6
-0.207, 2.340e-6, 1.292e-6, -1.048e-6
-0.208, 2.364e-6, 1.307e-6, -1.057e-6
-0.209, 2.395e-6, 1.319e-6, -1.076e-6
-0.210, 2.426e-6, 1.335e-6, -1.091e-6
-0.211, 2.438e-6, 1.350e-6, -1.088e-6
-0.212, 2.466e-6, 1.369e-6, -1.097e-6
-0.213, 2.484e-6, 1.378e-6, -1.106e-6
-0.214, 2.500e-6, 1.390e-6, -1.109e-6
-0.215, 2.527e-6, 1.406e-6, -1.122e-6
-0.216, 2.540e-6, 1.412e-6, -1.128e-6
-0.217, 2.567e-6, 1.427e-6, -1.140e-6
-0.218, 2.586e-6, 1.439e-6, -1.146e-6
-0.219, 2.598e-6, 1.452e-6, -1.146e-6
-0.220, 2.629e-6, 1.464e-6, -1.165e-6
-0.221, 2.638e-6, 1.470e-6, -1.168e-6
-0.222, 2.660e-6, 1.489e-6, -1.171e-6
-0.223, 2.669e-6, 1.495e-6, -1.174e-6
-0.224, 2.694e-6, 1.510e-6, -1.183e-6
-0.225, 2.712e-6, 1.526e-6, -1.186e-6
-0.226, 2.731e-6, 1.529e-6, -1.202e-6
-0.227, 2.737e-6, 1.541e-6, -1.196e-6
-0.228, 2.752e-6, 1.547e-6, -1.205e-6
-0.229, 2.771e-6, 1.556e-6, -1.214e-6
-0.230, 2.786e-6, 1.575e-6, -1.211e-6
-0.231, 2.801e-6, 1.581e-6, -1.220e-6
-0.232, 2.804e-6, 1.578e-6, -1.226e-6
-0.233, 2.817e-6, 1.590e-6, -1.226e-6
-0.234, 2.838e-6, 1.615e-6, -1.223e-6
-0.235, 2.841e-6, 1.612e-6, -1.230e-6
-0.236, 2.832e-6, 1.609e-6, -1.223e-6
-0.237, 2.851e-6, 1.621e-6, -1.230e-6
-0.238, 2.847e-6, 1.624e-6, -1.223e-6
-0.239, 2.854e-6, 1.630e-6, -1.223e-6
-0.240, 2.860e-6, 1.636e-6, -1.223e-6
-0.241, 2.844e-6, 1.636e-6, -1.208e-6
-0.242, 2.857e-6, 1.636e-6, -1.220e-6
-0.243, 2.841e-6, 1.633e-6, -1.208e-6
-0.244, 2.863e-6, 1.646e-6, -1.217e-6
-0.245, 2.844e-6, 1.636e-6, -1.208e-6
-0.246, 2.844e-6, 1.636e-6, -1.208e-6
-0.247, 2.832e-6, 1.636e-6, -1.196e-6
-0.248, 2.829e-6, 1.636e-6, -1.193e-6
-0.249, 2.792e-6, 1.615e-6, -1.177e-6
-0.250, 2.789e-6, 1.612e-6, -1.177e-6
-0.251, 2.786e-6, 1.615e-6, -1.171e-6
-0.252, 2.764e-6, 1.603e-6, -1.162e-6
-0.253, 2.752e-6, 1.596e-6, -1.156e-6
-0.254, 2.731e-6, 1.581e-6, -1.149e-6
-0.255, 2.721e-6, 1.584e-6, -1.137e-6
-0.256, 2.694e-6, 1.566e-6, -1.128e-6
-0.257, 2.684e-6, 1.563e-6, -1.122e-6
-0.258, 2.660e-6, 1.544e-6, -1.116e-6
-0.259, 2.641e-6, 1.541e-6, -1.100e-6
-0.260, 2.623e-6, 1.526e-6, -1.097e-6
-0.261, 2.592e-6, 1.507e-6, -1.085e-6
-0.262, 2.570e-6, 1.495e-6, -1.076e-6
-0.263, 2.537e-6, 1.479e-6, -1.057e-6
-0.264, 2.518e-6, 1.470e-6, -1.048e-6
-0.265, 2.475e-6, 1.446e-6, -1.029e-6
-0.266, 2.457e-6, 1.443e-6, -1.014e-6
-0.267, 2.435e-6, 1.424e-6, -1.011e-6
-0.268, 2.401e-6, 1.406e-6, -9.956e-7
-0.269, 2.383e-6, 1.387e-6, -9.956e-7
-0.270, 2.358e-6, 1.375e-6, -9.832e-7
-0.271, 2.321e-6, 1.356e-6, -9.648e-7
-0.272, 2.300e-6, 1.347e-6, -9.525e-7
-0.273, 2.266e-6, 1.316e-6, -9.494e-7
-0.274, 2.235e-6, 1.301e-6, -9.340e-7
-0.275, 2.223e-6, 1.295e-6, -9.278e-7
-0.276, 2.183e-6, 1.273e-6, -9.094e-7
-0.277, 2.164e-6, 1.252e-6, -9.124e-7
-0.278, 2.121e-6, 1.227e-6, -8.940e-7
-0.279, 2.109e-6, 1.218e-6, -8.909e-7
-0.280, 2.081e-6, 1.209e-6, -8.724e-7
-0.281, 2.050e-6, 1.184e-6, -8.663e-7
-0.282, 2.016e-6, 1.156e-6, -8.601e-7
-0.283, 1.998e-6, 1.153e-6, -8.447e-7
-0.284, 1.976e-6, 1.144e-6, -8.324e-7
-0.285, 1.946e-6, 1.129e-6, -8.170e-7
-0.286, 1.930e-6, 1.113e-6, -8.170e-7
-0.287, 1.896e-6, 1.092e-6, -8.047e-7
-0.288, 1.890e-6, 1.085e-6, -8.047e-7
-0.289, 1.872e-6, 1.076e-6, -7.955e-7
-0.290, 1.838e-6, 1.058e-6, -7.801e-7
-0.291, 1.822e-6, 1.045e-6, -7.770e-7
-0.292, 1.804e-6, 1.039e-6, -7.647e-7
-0.293, 1.801e-6, 1.039e-6, -7.616e-7
-0.294, 1.770e-6, 1.015e-6, -7.554e-7
-0.295, 1.745e-6, 1.008e-6, -7.370e-7
-0.296, 1.739e-6, 9.961e-7, -7.431e-7
-0.297, 1.715e-6, 9.869e-7, -7.277e-7
-0.298, 1.705e-6, 9.746e-7, -7.308e-7
-0.299, 1.684e-6, 9.684e-7, -7.154e-7
-0.300, 1.665e-6, 9.561e-7, -7.093e-7
-0.301, 1.662e-6, 9.469e-7, -7.154e-7
-0.302, 1.644e-6, 9.438e-7, -7.000e-7
-0.303, 1.650e-6, 9.469e-7, -7.031e-7
-0.304, 1.616e-6, 9.192e-7, -6.970e-7
-0.305, 1.607e-6, 9.253e-7, -6.816e-7
-0.306, 1.601e-6, 9.130e-7, -6.877e-7
-0.307, 1.573e-6, 8.976e-7, -6.754e-7
-0.308, 1.567e-6, 8.915e-7, -6.754e-7
-0.309, 1.561e-6, 8.946e-7, -6.662e-7
-0.310, 1.555e-6, 8.822e-7, -6.723e-7
-0.311, 1.545e-6, 8.822e-7, -6.631e-7
-0.312, 1.536e-6, 8.761e-7, -6.600e-7
-0.313, 1.527e-6, 8.730e-7, -6.539e-7
-0.314, 1.521e-6, 8.668e-7, -6.539e-7
-0.315, 1.511e-6, 8.638e-7, -6.477e-7
-0.316, 1.499e-6, 8.576e-7, -6.416e-7
-0.317, 1.502e-6, 8.607e-7, -6.416e-7
-0.318, 1.493e-6, 8.545e-7, -6.385e-7
-0.319, 1.493e-6, 8.545e-7, -6.385e-7
-0.320, 1.459e-6, 8.299e-7, -6.292e-7
-0.321, 1.478e-6, 8.484e-7, -6.292e-7
-0.322, 1.475e-6, 8.422e-7, -6.323e-7
-0.323, 1.465e-6, 8.330e-7, -6.323e-7
-0.324, 1.465e-6, 8.391e-7, -6.262e-7
-0.325, 1.459e-6, 8.391e-7, -6.200e-7
-0.326, 1.459e-6, 8.299e-7, -6.292e-7
-0.327, 1.441e-6, 8.207e-7, -6.200e-7
-0.328, 1.441e-6, 8.145e-7, -6.262e-7
-0.329, 1.447e-6, 8.299e-7, -6.169e-7
-0.330, 1.425e-6, 8.053e-7, -6.200e-7
-0.331, 1.435e-6, 8.176e-7, -6.169e-7
-0.332, 1.428e-6, 8.145e-7, -6.138e-7
-0.333, 1.425e-6, 8.145e-7, -6.108e-7
-0.334, 1.419e-6, 8.114e-7, -6.077e-7
-0.335, 1.419e-6, 8.114e-7, -6.077e-7
-0.336, 1.416e-6, 8.022e-7, -6.138e-7
-0.337, 1.431e-6, 8.114e-7, -6.200e-7
-0.338, 1.401e-6, 7.930e-7, -6.077e-7
-0.339, 1.398e-6, 7.930e-7, -6.046e-7
-0.340, 1.413e-6, 8.053e-7, -6.077e-7
-0.341, 1.401e-6, 7.991e-7, -6.015e-7
-0.342, 1.413e-6, 8.114e-7, -6.015e-7
-0.343, 1.413e-6, 8.022e-7, -6.108e-7
-0.344, 1.404e-6, 7.991e-7, -6.046e-7
-0.345, 1.407e-6, 7.991e-7, -6.077e-7
-0.346, 1.391e-6, 7.899e-7, -6.015e-7
-0.347, 1.401e-6, 7.960e-7, -6.046e-7
-0.348, 1.394e-6, 7.930e-7, -6.015e-7
-0.349, 1.398e-6, 8.022e-7, -5.954e-7
-0.350, 1.391e-6, 7.930e-7, -5.985e-7
-0.351, 1.385e-6, 7.837e-7, -6.015e-7
-0.352, 1.394e-6, 7.930e-7, -6.015e-7
-0.353, 1.398e-6, 7.960e-7, -6.015e-7
-0.354, 1.388e-6, 7.837e-7, -6.046e-7
-0.355, 1.379e-6, 7.837e-7, -5.954e-7
-0.356, 1.398e-6, 7.899e-7, -6.077e-7
-0.357, 1.379e-6, 7.776e-7, -6.015e-7
-0.358, 1.376e-6, 7.807e-7, -5.954e-7
-0.359, 1.373e-6, 7.776e-7, -5.954e-7
-0.360, 1.379e-6, 7.807e-7, -5.985e-7
-0.361, 1.376e-6, 7.837e-7, -5.923e-7
-0.362, 1.379e-6, 7.807e-7, -5.985e-7
-0.363, 1.376e-6, 7.807e-7, -5.954e-7
-0.364, 1.379e-6, 7.807e-7, -5.985e-7
-0.365, 1.379e-6, 7.807e-7, -5.985e-7
-0.366, 1.370e-6, 7.745e-7, -5.954e-7
-0.367, 1.391e-6, 7.837e-7, -6.077e-7
-0.368, 1.370e-6, 7.653e-7, -6.046e-7
-0.369, 1.367e-6, 7.745e-7, -5.923e-7
-0.370, 1.364e-6, 7.745e-7, -5.892e-7
-0.371, 1.376e-6, 7.745e-7, -6.015e-7
-0.372, 1.376e-6, 7.745e-7, -6.015e-7
-0.373, 1.370e-6, 7.745e-7, -5.954e-7
-0.374, 1.379e-6, 7.899e-7, -5.892e-7
-0.375, 1.364e-6, 7.653e-7, -5.985e-7
-0.376, 1.382e-6, 7.776e-7, -6.046e-7
-0.377, 1.370e-6, 7.745e-7, -5.954e-7
-0.378, 1.370e-6, 7.714e-7, -5.985e-7
-0.379, 1.370e-6, 7.714e-7, -5.985e-7
-0.380, 1.388e-6, 7.837e-7, -6.046e-7
-0.381, 1.370e-6, 7.653e-7, -6.046e-7
-0.382, 1.385e-6, 7.776e-7, -6.077e-7
-0.383, 1.373e-6, 7.622e-7, -6.108e-7
-0.384, 1.361e-6, 7.683e-7, -5.923e-7
-0.385, 1.361e-6, 7.653e-7, -5.954e-7
-0.386, 1.382e-6, 7.745e-7, -6.077e-7
-0.387, 1.379e-6, 7.807e-7, -5.985e-7
-0.388, 1.382e-6, 7.745e-7, -6.077e-7
-0.389, 1.376e-6, 7.622e-7, -6.138e-7
-0.390, 1.376e-6, 7.683e-7, -6.077e-7
-0.391, 1.370e-6, 7.683e-7, -6.015e-7
-0.392, 1.367e-6, 7.622e-7, -6.046e-7
-0.393, 1.354e-6, 7.591e-7, -5.954e-7
-0.394, 1.376e-6, 7.714e-7, -6.046e-7
-0.395, 1.373e-6, 7.714e-7, -6.015e-7
-0.396, 1.373e-6, 7.683e-7, -6.046e-7
-0.397, 1.379e-6, 7.714e-7, -6.077e-7
-0.398, 1.370e-6, 7.714e-7, -5.985e-7
-0.399, 1.385e-6, 7.714e-7, -6.138e-7
-0.400, 1.382e-6, 7.683e-7, -6.138e-7
