# Supplementary material for: Data-Driven Electrochemistry Reveals the Impact of Hydrophobicity on Aptamer Cross-Reactivity
Source: ACS Meas Sci Au. 2026 May 20;6(3):752–64. doi: 10.1021/acsmeasuresciau.6c00040 (PMC13281204; doi:10.1021/acsmeasuresciau.6c00040)
Supplement: Supplementary file 1 [file tg6c00040_si_001.zip › data/interferent study/logP validation/Trials_1_2_3/SWV_lineolic acid_analyte_1600hz_0.txt]

Nov. 4, 2025   11:34:06
Square Wave Voltammetry
File: c:\users\minteerlab\desktop\hardpotato\110425\swv_lineolic acid_analyte_1600hz_0.bin
Data Source:  Experiment
Instrument Model:  CHI660E
Ref. Electrode: 
Header: SWV
Note: 

Init E (V) = -0.05
Final E (V) = -0.4
Incr E (V) = 0.001
Amplitude (V) = 0.025
Frequency (Hz) = 1.6e+3
Quiet Time (sec) = 2
Sensitivity (A/V) = 1e-5

Potential/V, Diff(i/A), For(i/A), Rev(i/A)

-0.051, 1.308e-6, 6.483e-7, -6.600e-7
-0.052, 1.456e-6, 7.930e-7, -6.631e-7
-0.053, 1.444e-6, 7.745e-7, -6.693e-7
-0.054, 1.453e-6, 7.683e-7, -6.846e-7
-0.055, 1.447e-6, 7.591e-7, -6.877e-7
-0.056, 1.444e-6, 7.560e-7, -6.877e-7
-0.057, 1.441e-6, 7.499e-7, -6.908e-7
-0.058, 1.444e-6, 7.499e-7, -6.939e-7
-0.059, 1.447e-6, 7.499e-7, -6.970e-7
-0.060, 1.453e-6, 7.499e-7, -7.031e-7
-0.061, 1.438e-6, 7.437e-7, -6.939e-7
-0.062, 1.447e-6, 7.437e-7, -7.031e-7
-0.063, 1.441e-6, 7.437e-7, -6.970e-7
-0.064, 1.441e-6, 7.437e-7, -6.970e-7
-0.065, 1.444e-6, 7.468e-7, -6.970e-7
-0.066, 1.450e-6, 7.499e-7, -7.000e-7
-0.067, 1.444e-6, 7.437e-7, -7.000e-7
-0.068, 1.450e-6, 7.499e-7, -7.000e-7
-0.069, 1.450e-6, 7.499e-7, -7.000e-7
-0.070, 1.444e-6, 7.437e-7, -7.000e-7
-0.071, 1.450e-6, 7.468e-7, -7.031e-7
-0.072, 1.447e-6, 7.468e-7, -7.000e-7
-0.073, 1.444e-6, 7.437e-7, -7.000e-7
-0.074, 1.453e-6, 7.560e-7, -6.970e-7
-0.075, 1.447e-6, 7.499e-7, -6.970e-7
-0.076, 1.453e-6, 7.560e-7, -6.970e-7
-0.077, 1.450e-6, 7.499e-7, -7.000e-7
-0.078, 1.450e-6, 7.529e-7, -6.970e-7
-0.079, 1.456e-6, 7.591e-7, -6.970e-7
-0.080, 1.462e-6, 7.560e-7, -7.062e-7
-0.081, 1.459e-6, 7.529e-7, -7.062e-7
-0.082, 1.456e-6, 7.499e-7, -7.062e-7
-0.083, 1.453e-6, 7.591e-7, -6.939e-7
-0.084, 1.465e-6, 7.560e-7, -7.093e-7
-0.085, 1.465e-6, 7.622e-7, -7.031e-7
-0.086, 1.459e-6, 7.622e-7, -6.970e-7
-0.087, 1.465e-6, 7.714e-7, -6.939e-7
-0.088, 1.468e-6, 7.653e-7, -7.031e-7
-0.089, 1.471e-6, 7.683e-7, -7.031e-7
-0.090, 1.465e-6, 7.622e-7, -7.031e-7
-0.091, 1.462e-6, 7.591e-7, -7.031e-7
-0.092, 1.465e-6, 7.560e-7, -7.093e-7
-0.093, 1.481e-6, 7.776e-7, -7.031e-7
-0.094, 1.481e-6, 7.653e-7, -7.154e-7
-0.095, 1.468e-6, 7.591e-7, -7.093e-7
-0.096, 1.475e-6, 7.653e-7, -7.093e-7
-0.097, 1.478e-6, 7.653e-7, -7.124e-7
-0.098, 1.487e-6, 7.714e-7, -7.154e-7
-0.099, 1.484e-6, 7.653e-7, -7.185e-7
-0.100, 1.481e-6, 7.683e-7, -7.124e-7
-0.101, 1.493e-6, 7.807e-7, -7.124e-7
-0.102, 1.493e-6, 7.745e-7, -7.185e-7
-0.103, 1.493e-6, 7.807e-7, -7.124e-7
-0.104, 1.499e-6, 7.776e-7, -7.216e-7
-0.105, 1.490e-6, 7.807e-7, -7.093e-7
-0.106, 1.496e-6, 7.807e-7, -7.154e-7
-0.107, 1.493e-6, 7.776e-7, -7.154e-7
-0.108, 1.496e-6, 7.807e-7, -7.154e-7
-0.109, 1.493e-6, 7.807e-7, -7.124e-7
-0.110, 1.502e-6, 7.837e-7, -7.185e-7
-0.111, 1.515e-6, 7.960e-7, -7.185e-7
-0.112, 1.511e-6, 7.899e-7, -7.216e-7
-0.113, 1.515e-6, 7.899e-7, -7.247e-7
-0.114, 1.515e-6, 7.930e-7, -7.216e-7
-0.115, 1.521e-6, 7.930e-7, -7.277e-7
-0.116, 1.530e-6, 7.991e-7, -7.308e-7
-0.117, 1.524e-6, 7.991e-7, -7.247e-7
-0.118, 1.527e-6, 7.960e-7, -7.308e-7
-0.119, 1.539e-6, 8.084e-7, -7.308e-7
-0.120, 1.545e-6, 8.053e-7, -7.401e-7
-0.121, 1.545e-6, 8.084e-7, -7.370e-7
-0.122, 1.545e-6, 8.114e-7, -7.339e-7
-0.123, 1.545e-6, 8.084e-7, -7.370e-7
-0.124, 1.555e-6, 8.145e-7, -7.401e-7
-0.125, 1.564e-6, 8.207e-7, -7.431e-7
-0.126, 1.561e-6, 8.176e-7, -7.431e-7
-0.127, 1.555e-6, 8.145e-7, -7.401e-7
-0.128, 1.570e-6, 8.237e-7, -7.462e-7
-0.129, 1.579e-6, 8.299e-7, -7.493e-7
-0.130, 1.567e-6, 8.268e-7, -7.401e-7
-0.131, 1.585e-6, 8.330e-7, -7.524e-7
-0.132, 1.607e-6, 8.484e-7, -7.585e-7
-0.133, 1.588e-6, 8.391e-7, -7.493e-7
-0.134, 1.604e-6, 8.484e-7, -7.554e-7
-0.135, 1.595e-6, 8.422e-7, -7.524e-7
-0.136, 1.604e-6, 8.453e-7, -7.585e-7
-0.137, 1.619e-6, 8.515e-7, -7.678e-7
-0.138, 1.610e-6, 8.545e-7, -7.554e-7
-0.139, 1.625e-6, 8.607e-7, -7.647e-7
-0.140, 1.641e-6, 8.699e-7, -7.708e-7
-0.141, 1.641e-6, 8.699e-7, -7.708e-7
-0.142, 1.641e-6, 8.699e-7, -7.708e-7
-0.143, 1.647e-6, 8.730e-7, -7.739e-7
-0.144, 1.656e-6, 8.761e-7, -7.801e-7
-0.145, 1.659e-6, 8.822e-7, -7.770e-7
-0.146, 1.668e-6, 8.884e-7, -7.801e-7
-0.147, 1.681e-6, 8.946e-7, -7.862e-7
-0.148, 1.672e-6, 8.946e-7, -7.770e-7
-0.149, 1.699e-6, 9.069e-7, -7.924e-7
-0.150, 1.705e-6, 9.099e-7, -7.955e-7
-0.151, 1.727e-6, 9.253e-7, -8.016e-7
-0.152, 1.715e-6, 9.192e-7, -7.955e-7
-0.153, 1.733e-6, 9.223e-7, -8.109e-7
-0.154, 1.749e-6, 9.346e-7, -8.139e-7
-0.155, 1.761e-6, 9.407e-7, -8.201e-7
-0.156, 1.770e-6, 9.500e-7, -8.201e-7
-0.157, 1.776e-6, 9.530e-7, -8.232e-7
-0.158, 1.779e-6, 9.561e-7, -8.232e-7
-0.159, 1.807e-6, 9.715e-7, -8.355e-7
-0.160, 1.825e-6, 9.807e-7, -8.447e-7
-0.161, 1.838e-6, 9.900e-7, -8.478e-7
-0.162, 1.850e-6, 9.961e-7, -8.540e-7
-0.163, 1.869e-6, 1.012e-6, -8.570e-7
-0.164, 1.869e-6, 1.008e-6, -8.601e-7
-0.165, 1.893e-6, 1.024e-6, -8.693e-7
-0.166, 1.902e-6, 1.027e-6, -8.755e-7
-0.167, 1.939e-6, 1.048e-6, -8.909e-7
-0.168, 1.946e-6, 1.052e-6, -8.940e-7
-0.169, 1.970e-6, 1.070e-6, -9.001e-7
-0.170, 1.979e-6, 1.070e-6, -9.094e-7
-0.171, 2.001e-6, 1.092e-6, -9.094e-7
-0.172, 2.026e-6, 1.107e-6, -9.186e-7
-0.173, 2.035e-6, 1.104e-6, -9.309e-7
-0.174, 2.050e-6, 1.113e-6, -9.371e-7
-0.175, 2.069e-6, 1.132e-6, -9.371e-7
-0.176, 2.109e-6, 1.147e-6, -9.617e-7
-0.177, 2.124e-6, 1.156e-6, -9.679e-7
-0.178, 2.146e-6, 1.169e-6, -9.771e-7
-0.179, 2.173e-6, 1.190e-6, -9.832e-7
-0.180, 2.192e-6, 1.199e-6, -9.925e-7
-0.181, 2.226e-6, 1.221e-6, -1.005e-6
-0.182, 2.247e-6, 1.230e-6, -1.017e-6
-0.183, 2.266e-6, 1.242e-6, -1.023e-6
-0.184, 2.309e-6, 1.270e-6, -1.039e-6
-0.185, 2.333e-6, 1.282e-6, -1.051e-6
-0.186, 2.364e-6, 1.304e-6, -1.060e-6
-0.187, 2.386e-6, 1.316e-6, -1.069e-6
-0.188, 2.420e-6, 1.332e-6, -1.088e-6
-0.189, 2.447e-6, 1.347e-6, -1.100e-6
-0.190, 2.481e-6, 1.369e-6, -1.113e-6
-0.191, 2.506e-6, 1.384e-6, -1.122e-6
-0.192, 2.524e-6, 1.393e-6, -1.131e-6
-0.193, 2.570e-6, 1.421e-6, -1.149e-6
-0.194, 2.601e-6, 1.439e-6, -1.162e-6
-0.195, 2.635e-6, 1.461e-6, -1.174e-6
-0.196, 2.666e-6, 1.476e-6, -1.189e-6
-0.197, 2.715e-6, 1.498e-6, -1.217e-6
-0.198, 2.746e-6, 1.516e-6, -1.230e-6
-0.199, 2.777e-6, 1.538e-6, -1.239e-6
-0.200, 2.817e-6, 1.566e-6, -1.251e-6
-0.201, 2.844e-6, 1.578e-6, -1.266e-6
-0.202, 2.884e-6, 1.599e-6, -1.285e-6
-0.203, 2.928e-6, 1.621e-6, -1.306e-6
-0.204, 2.958e-6, 1.643e-6, -1.316e-6
-0.205, 3.001e-6, 1.667e-6, -1.334e-6
-0.206, 3.048e-6, 1.692e-6, -1.356e-6
-0.207, 3.072e-6, 1.713e-6, -1.359e-6
-0.208, 3.121e-6, 1.741e-6, -1.380e-6
-0.209, 3.158e-6, 1.763e-6, -1.396e-6
-0.210, 3.192e-6, 1.778e-6, -1.414e-6
-0.211, 3.232e-6, 1.806e-6, -1.427e-6
-0.212, 3.257e-6, 1.818e-6, -1.439e-6
-0.213, 3.315e-6, 1.852e-6, -1.463e-6
-0.214, 3.340e-6, 1.877e-6, -1.463e-6
-0.215, 3.402e-6, 1.907e-6, -1.494e-6
-0.216, 3.417e-6, 1.917e-6, -1.500e-6
-0.217, 3.457e-6, 1.938e-6, -1.519e-6
-0.218, 3.500e-6, 1.963e-6, -1.537e-6
-0.219, 3.537e-6, 1.984e-6, -1.553e-6
-0.220, 3.571e-6, 2.003e-6, -1.568e-6
-0.221, 3.611e-6, 2.034e-6, -1.577e-6
-0.222, 3.636e-6, 2.043e-6, -1.593e-6
-0.223, 3.679e-6, 2.074e-6, -1.605e-6
-0.224, 3.719e-6, 2.098e-6, -1.620e-6
-0.225, 3.749e-6, 2.114e-6, -1.636e-6
-0.226, 3.796e-6, 2.144e-6, -1.651e-6
-0.227, 3.817e-6, 2.163e-6, -1.654e-6
-0.228, 3.851e-6, 2.178e-6, -1.673e-6
-0.229, 3.866e-6, 2.191e-6, -1.676e-6
-0.230, 3.900e-6, 2.206e-6, -1.694e-6
-0.231, 3.931e-6, 2.224e-6, -1.707e-6
-0.232, 3.940e-6, 2.240e-6, -1.701e-6
-0.233, 3.965e-6, 2.255e-6, -1.710e-6
-0.234, 3.986e-6, 2.268e-6, -1.719e-6
-0.235, 3.996e-6, 2.277e-6, -1.719e-6
-0.236, 4.033e-6, 2.304e-6, -1.728e-6
-0.237, 4.051e-6, 2.314e-6, -1.737e-6
-0.238, 4.057e-6, 2.317e-6, -1.741e-6
-0.239, 4.060e-6, 2.320e-6, -1.741e-6
-0.240, 4.070e-6, 2.329e-6, -1.741e-6
-0.241, 4.082e-6, 2.338e-6, -1.744e-6
-0.242, 4.073e-6, 2.332e-6, -1.741e-6
-0.243, 4.094e-6, 2.348e-6, -1.747e-6
-0.244, 4.082e-6, 2.344e-6, -1.737e-6
-0.245, 4.070e-6, 2.344e-6, -1.725e-6
-0.246, 4.063e-6, 2.341e-6, -1.722e-6
-0.247, 4.054e-6, 2.335e-6, -1.719e-6
-0.248, 4.054e-6, 2.332e-6, -1.722e-6
-0.249, 4.030e-6, 2.323e-6, -1.707e-6
-0.250, 4.036e-6, 2.326e-6, -1.710e-6
-0.251, 4.011e-6, 2.314e-6, -1.697e-6
-0.252, 3.977e-6, 2.295e-6, -1.682e-6
-0.253, 3.962e-6, 2.277e-6, -1.685e-6
-0.254, 3.934e-6, 2.268e-6, -1.667e-6
-0.255, 3.897e-6, 2.249e-6, -1.648e-6
-0.256, 3.870e-6, 2.237e-6, -1.633e-6
-0.257, 3.829e-6, 2.200e-6, -1.630e-6
-0.258, 3.814e-6, 2.200e-6, -1.614e-6
-0.259, 3.762e-6, 2.172e-6, -1.590e-6
-0.260, 3.725e-6, 2.151e-6, -1.574e-6
-0.261, 3.691e-6, 2.132e-6, -1.559e-6
-0.262, 3.645e-6, 2.098e-6, -1.547e-6
-0.263, 3.599e-6, 2.070e-6, -1.528e-6
-0.264, 3.559e-6, 2.052e-6, -1.507e-6
-0.265, 3.512e-6, 2.021e-6, -1.491e-6
-0.266, 3.469e-6, 1.997e-6, -1.473e-6
-0.267, 3.417e-6, 1.969e-6, -1.448e-6
-0.268, 3.365e-6, 1.935e-6, -1.430e-6
-0.269, 3.312e-6, 1.904e-6, -1.408e-6
-0.270, 3.263e-6, 1.870e-6, -1.393e-6
-0.271, 3.229e-6, 1.855e-6, -1.374e-6
-0.272, 3.174e-6, 1.824e-6, -1.350e-6
-0.273, 3.131e-6, 1.797e-6, -1.334e-6
-0.274, 3.091e-6, 1.775e-6, -1.316e-6
-0.275, 3.044e-6, 1.741e-6, -1.303e-6
-0.276, 2.989e-6, 1.720e-6, -1.270e-6
-0.277, 2.940e-6, 1.683e-6, -1.257e-6
-0.278, 2.891e-6, 1.655e-6, -1.236e-6
-0.279, 2.841e-6, 1.627e-6, -1.214e-6
-0.280, 2.817e-6, 1.618e-6, -1.199e-6
-0.281, 2.758e-6, 1.581e-6, -1.177e-6
-0.282, 2.724e-6, 1.553e-6, -1.171e-6
-0.283, 2.678e-6, 1.529e-6, -1.149e-6
-0.284, 2.632e-6, 1.510e-6, -1.122e-6
-0.285, 2.604e-6, 1.489e-6, -1.116e-6
-0.286, 2.552e-6, 1.461e-6, -1.091e-6
-0.287, 2.506e-6, 1.433e-6, -1.073e-6
-0.288, 2.490e-6, 1.421e-6, -1.069e-6
-0.289, 2.441e-6, 1.406e-6, -1.036e-6
-0.290, 2.410e-6, 1.381e-6, -1.029e-6
-0.291, 2.380e-6, 1.359e-6, -1.020e-6
-0.292, 2.340e-6, 1.347e-6, -9.925e-7
-0.293, 2.300e-6, 1.313e-6, -9.863e-7
-0.294, 2.260e-6, 1.295e-6, -9.648e-7
-0.295, 2.241e-6, 1.286e-6, -9.555e-7
-0.296, 2.216e-6, 1.273e-6, -9.432e-7
-0.297, 2.183e-6, 1.252e-6, -9.309e-7
-0.298, 2.167e-6, 1.245e-6, -9.217e-7
-0.299, 2.139e-6, 1.233e-6, -9.063e-7
-0.300, 2.112e-6, 1.215e-6, -8.971e-7
-0.301, 2.096e-6, 1.202e-6, -8.940e-7
-0.302, 2.069e-6, 1.193e-6, -8.755e-7
-0.303, 2.032e-6, 1.169e-6, -8.632e-7
-0.304, 2.016e-6, 1.156e-6, -8.601e-7
-0.305, 1.998e-6, 1.147e-6, -8.509e-7
-0.306, 1.992e-6, 1.150e-6, -8.416e-7
-0.307, 1.967e-6, 1.132e-6, -8.355e-7
-0.308, 1.942e-6, 1.125e-6, -8.170e-7
-0.309, 1.918e-6, 1.104e-6, -8.139e-7
-0.310, 1.906e-6, 1.098e-6, -8.078e-7
-0.311, 1.884e-6, 1.085e-6, -7.985e-7
-0.312, 1.875e-6, 1.085e-6, -7.893e-7
-0.313, 1.872e-6, 1.073e-6, -7.985e-7
-0.314, 1.832e-6, 1.055e-6, -7.770e-7
-0.315, 1.829e-6, 1.058e-6, -7.708e-7
-0.316, 1.835e-6, 1.064e-6, -7.708e-7
-0.317, 1.795e-6, 1.036e-6, -7.585e-7
-0.318, 1.801e-6, 1.045e-6, -7.554e-7
-0.319, 1.770e-6, 1.027e-6, -7.431e-7
-0.320, 1.776e-6, 1.024e-6, -7.524e-7
-0.321, 1.755e-6, 1.018e-6, -7.370e-7
-0.322, 1.752e-6, 1.018e-6, -7.339e-7
-0.323, 1.749e-6, 1.015e-6, -7.339e-7
-0.324, 1.745e-6, 1.015e-6, -7.308e-7
-0.325, 1.733e-6, 1.005e-6, -7.277e-7
-0.326, 1.699e-6, 9.869e-7, -7.124e-7
-0.327, 1.702e-6, 9.838e-7, -7.185e-7
-0.328, 1.699e-6, 9.838e-7, -7.154e-7
-0.329, 1.708e-6, 9.869e-7, -7.216e-7
-0.330, 1.687e-6, 9.777e-7, -7.093e-7
-0.331, 1.678e-6, 9.715e-7, -7.062e-7
-0.332, 1.675e-6, 9.684e-7, -7.062e-7
-0.333, 1.665e-6, 9.654e-7, -7.000e-7
-0.334, 1.662e-6, 9.592e-7, -7.031e-7
-0.335, 1.653e-6, 9.592e-7, -6.939e-7
-0.336, 1.644e-6, 9.530e-7, -6.908e-7
-0.337, 1.641e-6, 9.561e-7, -6.846e-7
-0.338, 1.638e-6, 9.438e-7, -6.939e-7
-0.339, 1.647e-6, 9.530e-7, -6.939e-7
-0.340, 1.622e-6, 9.376e-7, -6.846e-7
-0.341, 1.632e-6, 9.407e-7, -6.908e-7
-0.342, 1.613e-6, 9.376e-7, -6.754e-7
-0.343, 1.625e-6, 9.376e-7, -6.877e-7
-0.344, 1.625e-6, 9.438e-7, -6.816e-7
-0.345, 1.601e-6, 9.223e-7, -6.785e-7
-0.346, 1.613e-6, 9.315e-7, -6.816e-7
-0.347, 1.622e-6, 9.376e-7, -6.846e-7
-0.348, 1.604e-6, 9.223e-7, -6.816e-7
-0.349, 1.616e-6, 9.376e-7, -6.785e-7
-0.350, 1.598e-6, 9.253e-7, -6.723e-7
-0.351, 1.592e-6, 9.161e-7, -6.754e-7
-0.352, 1.582e-6, 9.130e-7, -6.693e-7
-0.353, 1.588e-6, 9.161e-7, -6.723e-7
-0.354, 1.576e-6, 9.192e-7, -6.569e-7
-0.355, 1.588e-6, 9.099e-7, -6.785e-7
-0.356, 1.579e-6, 9.130e-7, -6.662e-7
-0.357, 1.576e-6, 9.038e-7, -6.723e-7
-0.358, 1.567e-6, 9.069e-7, -6.600e-7
-0.359, 1.573e-6, 9.099e-7, -6.631e-7
-0.360, 1.567e-6, 8.976e-7, -6.693e-7
-0.361, 1.564e-6, 9.038e-7, -6.600e-7
-0.362, 1.582e-6, 9.130e-7, -6.693e-7
-0.363, 1.564e-6, 8.976e-7, -6.662e-7
-0.364, 1.555e-6, 8.915e-7, -6.631e-7
-0.365, 1.582e-6, 9.007e-7, -6.816e-7
-0.366, 1.564e-6, 9.007e-7, -6.631e-7
-0.367, 1.576e-6, 8.946e-7, -6.816e-7
-0.368, 1.558e-6, 8.946e-7, -6.631e-7
-0.369, 1.564e-6, 8.946e-7, -6.693e-7
-0.370, 1.548e-6, 8.884e-7, -6.600e-7
-0.371, 1.564e-6, 8.884e-7, -6.754e-7
-0.372, 1.555e-6, 8.915e-7, -6.631e-7
-0.373, 1.545e-6, 8.884e-7, -6.569e-7
-0.374, 1.561e-6, 8.915e-7, -6.693e-7
-0.375, 1.555e-6, 8.884e-7, -6.662e-7
-0.376, 1.561e-6, 8.976e-7, -6.631e-7
-0.377, 1.551e-6, 8.822e-7, -6.693e-7
-0.378, 1.573e-6, 8.976e-7, -6.754e-7
-0.379, 1.555e-6, 8.884e-7, -6.662e-7
-0.380, 1.564e-6, 8.946e-7, -6.693e-7
-0.381, 1.545e-6, 8.822e-7, -6.631e-7
-0.382, 1.558e-6, 8.915e-7, -6.662e-7
-0.383, 1.545e-6, 8.822e-7, -6.631e-7
-0.384, 1.555e-6, 8.853e-7, -6.693e-7
-0.385, 1.558e-6, 8.884e-7, -6.693e-7
-0.386, 1.542e-6, 8.792e-7, -6.631e-7
-0.387, 1.548e-6, 8.853e-7, -6.631e-7
-0.388, 1.533e-6, 8.607e-7, -6.723e-7
-0.389, 1.545e-6, 8.884e-7, -6.569e-7
-0.390, 1.533e-6, 8.668e-7, -6.662e-7
-0.391, 1.555e-6, 8.822e-7, -6.723e-7
-0.392, 1.533e-6, 8.792e-7, -6.539e-7
-0.393, 1.545e-6, 8.730e-7, -6.723e-7
-0.394, 1.551e-6, 8.822e-7, -6.693e-7
-0.395, 1.533e-6, 8.761e-7, -6.569e-7
-0.396, 1.558e-6, 8.792e-7, -6.785e-7
-0.397, 1.545e-6, 8.822e-7, -6.631e-7
-0.398, 1.524e-6, 8.668e-7, -6.569e-7
-0.399, 1.530e-6, 8.730e-7, -6.569e-7
-0.400, 1.555e-6, 8.792e-7, -6.754e-7
