# Supplementary material for: Data-Driven Electrochemistry Reveals the Impact of Hydrophobicity on Aptamer Cross-Reactivity
Source: ACS Meas Sci Au. 2026 May 20;6(3):752–64. doi: 10.1021/acsmeasuresciau.6c00040 (PMC13281204; doi:10.1021/acsmeasuresciau.6c00040)
Supplement: Supplementary file 1 [file tg6c00040_si_001.zip › data/interferent study/logP validation/Trials_1_2_3/SWV_lineolic acid_analyte_1700hz_0.txt]

Nov. 4, 2025   11:34:11
Square Wave Voltammetry
File: c:\users\minteerlab\desktop\hardpotato\110425\swv_lineolic acid_analyte_1700hz_0.bin
Data Source:  Experiment
Instrument Model:  CHI660E
Ref. Electrode: 
Header: SWV
Note: 

Init E (V) = -0.05
Final E (V) = -0.4
Incr E (V) = 0.001
Amplitude (V) = 0.025
Frequency (Hz) = 1.7e+3
Quiet Time (sec) = 2
Sensitivity (A/V) = 1e-5

Potential/V, Diff(i/A), For(i/A), Rev(i/A)

-0.051, 1.410e-6, 6.852e-7, -7.247e-7
-0.052, 1.588e-6, 8.576e-7, -7.308e-7
-0.053, 1.588e-6, 8.484e-7, -7.401e-7
-0.054, 1.598e-6, 8.484e-7, -7.493e-7
-0.055, 1.573e-6, 8.237e-7, -7.493e-7
-0.056, 1.588e-6, 8.299e-7, -7.585e-7
-0.057, 1.585e-6, 8.299e-7, -7.554e-7
-0.058, 1.579e-6, 8.237e-7, -7.554e-7
-0.059, 1.588e-6, 8.237e-7, -7.647e-7
-0.060, 1.579e-6, 8.176e-7, -7.616e-7
-0.061, 1.592e-6, 8.237e-7, -7.678e-7
-0.062, 1.588e-6, 8.237e-7, -7.647e-7
-0.063, 1.582e-6, 8.207e-7, -7.616e-7
-0.064, 1.582e-6, 8.207e-7, -7.616e-7
-0.065, 1.601e-6, 8.268e-7, -7.739e-7
-0.066, 1.576e-6, 8.145e-7, -7.616e-7
-0.067, 1.582e-6, 8.176e-7, -7.647e-7
-0.068, 1.576e-6, 8.145e-7, -7.616e-7
-0.069, 1.592e-6, 8.207e-7, -7.708e-7
-0.070, 1.582e-6, 8.145e-7, -7.678e-7
-0.071, 1.588e-6, 8.207e-7, -7.678e-7
-0.072, 1.595e-6, 8.268e-7, -7.678e-7
-0.073, 1.582e-6, 8.176e-7, -7.647e-7
-0.074, 1.585e-6, 8.176e-7, -7.678e-7
-0.075, 1.585e-6, 8.237e-7, -7.616e-7
-0.076, 1.595e-6, 8.237e-7, -7.708e-7
-0.077, 1.592e-6, 8.268e-7, -7.647e-7
-0.078, 1.592e-6, 8.207e-7, -7.708e-7
-0.079, 1.582e-6, 8.207e-7, -7.616e-7
-0.080, 1.595e-6, 8.299e-7, -7.647e-7
-0.081, 1.601e-6, 8.268e-7, -7.739e-7
-0.082, 1.595e-6, 8.237e-7, -7.708e-7
-0.083, 1.588e-6, 8.207e-7, -7.678e-7
-0.084, 1.595e-6, 8.268e-7, -7.678e-7
-0.085, 1.598e-6, 8.330e-7, -7.647e-7
-0.086, 1.595e-6, 8.268e-7, -7.678e-7
-0.087, 1.601e-6, 8.299e-7, -7.708e-7
-0.088, 1.601e-6, 8.361e-7, -7.647e-7
-0.089, 1.619e-6, 8.422e-7, -7.770e-7
-0.090, 1.610e-6, 8.361e-7, -7.739e-7
-0.091, 1.601e-6, 8.299e-7, -7.708e-7
-0.092, 1.619e-6, 8.391e-7, -7.801e-7
-0.093, 1.604e-6, 8.299e-7, -7.739e-7
-0.094, 1.610e-6, 8.361e-7, -7.739e-7
-0.095, 1.619e-6, 8.422e-7, -7.770e-7
-0.096, 1.622e-6, 8.422e-7, -7.801e-7
-0.097, 1.610e-6, 8.330e-7, -7.770e-7
-0.098, 1.622e-6, 8.422e-7, -7.801e-7
-0.099, 1.632e-6, 8.453e-7, -7.862e-7
-0.100, 1.622e-6, 8.422e-7, -7.801e-7
-0.101, 1.616e-6, 8.422e-7, -7.739e-7
-0.102, 1.622e-6, 8.453e-7, -7.770e-7
-0.103, 1.632e-6, 8.484e-7, -7.832e-7
-0.104, 1.622e-6, 8.453e-7, -7.770e-7
-0.105, 1.619e-6, 8.422e-7, -7.770e-7
-0.106, 1.638e-6, 8.515e-7, -7.862e-7
-0.107, 1.638e-6, 8.545e-7, -7.832e-7
-0.108, 1.647e-6, 8.576e-7, -7.893e-7
-0.109, 1.647e-6, 8.607e-7, -7.862e-7
-0.110, 1.641e-6, 8.607e-7, -7.801e-7
-0.111, 1.650e-6, 8.699e-7, -7.801e-7
-0.112, 1.650e-6, 8.607e-7, -7.893e-7
-0.113, 1.647e-6, 8.607e-7, -7.862e-7
-0.114, 1.656e-6, 8.699e-7, -7.862e-7
-0.115, 1.656e-6, 8.699e-7, -7.862e-7
-0.116, 1.668e-6, 8.761e-7, -7.924e-7
-0.117, 1.681e-6, 8.822e-7, -7.985e-7
-0.118, 1.656e-6, 8.699e-7, -7.862e-7
-0.119, 1.672e-6, 8.730e-7, -7.985e-7
-0.120, 1.668e-6, 8.761e-7, -7.924e-7
-0.121, 1.678e-6, 8.822e-7, -7.955e-7
-0.122, 1.687e-6, 8.853e-7, -8.016e-7
-0.123, 1.693e-6, 8.884e-7, -8.047e-7
-0.124, 1.687e-6, 8.853e-7, -8.016e-7
-0.125, 1.696e-6, 8.884e-7, -8.078e-7
-0.126, 1.699e-6, 8.915e-7, -8.078e-7
-0.127, 1.705e-6, 8.976e-7, -8.078e-7
-0.128, 1.702e-6, 8.946e-7, -8.078e-7
-0.129, 1.724e-6, 9.038e-7, -8.201e-7
-0.130, 1.724e-6, 9.038e-7, -8.201e-7
-0.131, 1.721e-6, 9.038e-7, -8.170e-7
-0.132, 1.733e-6, 9.099e-7, -8.232e-7
-0.133, 1.727e-6, 9.130e-7, -8.139e-7
-0.134, 1.730e-6, 9.161e-7, -8.139e-7
-0.135, 1.749e-6, 9.223e-7, -8.263e-7
-0.136, 1.739e-6, 9.223e-7, -8.170e-7
-0.137, 1.742e-6, 9.253e-7, -8.170e-7
-0.138, 1.752e-6, 9.253e-7, -8.263e-7
-0.139, 1.761e-6, 9.315e-7, -8.293e-7
-0.140, 1.779e-6, 9.469e-7, -8.324e-7
-0.141, 1.785e-6, 9.469e-7, -8.386e-7
-0.142, 1.782e-6, 9.469e-7, -8.355e-7
-0.143, 1.792e-6, 9.500e-7, -8.416e-7
-0.144, 1.795e-6, 9.561e-7, -8.386e-7
-0.145, 1.813e-6, 9.623e-7, -8.509e-7
-0.146, 1.816e-6, 9.654e-7, -8.509e-7
-0.147, 1.813e-6, 9.684e-7, -8.447e-7
-0.148, 1.832e-6, 9.777e-7, -8.540e-7
-0.149, 1.835e-6, 9.838e-7, -8.509e-7
-0.150, 1.856e-6, 9.838e-7, -8.724e-7
-0.151, 1.847e-6, 9.838e-7, -8.632e-7
-0.152, 1.872e-6, 9.961e-7, -8.755e-7
-0.153, 1.881e-6, 1.005e-6, -8.755e-7
-0.154, 1.884e-6, 1.002e-6, -8.817e-7
-0.155, 1.899e-6, 1.015e-6, -8.847e-7
-0.156, 1.909e-6, 1.024e-6, -8.847e-7
-0.157, 1.927e-6, 1.030e-6, -8.971e-7
-0.158, 1.930e-6, 1.036e-6, -8.940e-7
-0.159, 1.946e-6, 1.045e-6, -9.001e-7
-0.160, 1.961e-6, 1.052e-6, -9.094e-7
-0.161, 1.979e-6, 1.067e-6, -9.124e-7
-0.162, 1.995e-6, 1.070e-6, -9.248e-7
-0.163, 2.010e-6, 1.079e-6, -9.309e-7
-0.164, 2.016e-6, 1.085e-6, -9.309e-7
-0.165, 2.038e-6, 1.098e-6, -9.402e-7
-0.166, 2.050e-6, 1.104e-6, -9.463e-7
-0.167, 2.075e-6, 1.122e-6, -9.525e-7
-0.168, 2.090e-6, 1.135e-6, -9.555e-7
-0.169, 2.106e-6, 1.135e-6, -9.709e-7
-0.170, 2.112e-6, 1.144e-6, -9.679e-7
-0.171, 2.139e-6, 1.159e-6, -9.802e-7
-0.172, 2.170e-6, 1.175e-6, -9.956e-7
-0.173, 2.192e-6, 1.190e-6, -1.002e-6
-0.174, 2.216e-6, 1.202e-6, -1.014e-6
-0.175, 2.235e-6, 1.215e-6, -1.020e-6
-0.176, 2.241e-6, 1.218e-6, -1.023e-6
-0.177, 2.272e-6, 1.233e-6, -1.039e-6
-0.178, 2.303e-6, 1.255e-6, -1.048e-6
-0.179, 2.321e-6, 1.267e-6, -1.054e-6
-0.180, 2.333e-6, 1.276e-6, -1.057e-6
-0.181, 2.370e-6, 1.298e-6, -1.073e-6
-0.182, 2.398e-6, 1.304e-6, -1.094e-6
-0.183, 2.423e-6, 1.329e-6, -1.094e-6
-0.184, 2.447e-6, 1.335e-6, -1.113e-6
-0.185, 2.478e-6, 1.359e-6, -1.119e-6
-0.186, 2.512e-6, 1.378e-6, -1.134e-6
-0.187, 2.533e-6, 1.390e-6, -1.143e-6
-0.188, 2.561e-6, 1.406e-6, -1.156e-6
-0.189, 2.595e-6, 1.424e-6, -1.171e-6
-0.190, 2.629e-6, 1.443e-6, -1.186e-6
-0.191, 2.660e-6, 1.464e-6, -1.196e-6
-0.192, 2.697e-6, 1.486e-6, -1.211e-6
-0.193, 2.715e-6, 1.498e-6, -1.217e-6
-0.194, 2.749e-6, 1.513e-6, -1.236e-6
-0.195, 2.792e-6, 1.538e-6, -1.254e-6
-0.196, 2.820e-6, 1.559e-6, -1.260e-6
-0.197, 2.866e-6, 1.584e-6, -1.282e-6
-0.198, 2.888e-6, 1.599e-6, -1.288e-6
-0.199, 2.928e-6, 1.624e-6, -1.303e-6
-0.200, 2.964e-6, 1.646e-6, -1.319e-6
-0.201, 3.023e-6, 1.676e-6, -1.346e-6
-0.202, 3.048e-6, 1.692e-6, -1.356e-6
-0.203, 3.072e-6, 1.701e-6, -1.371e-6
-0.204, 3.125e-6, 1.732e-6, -1.393e-6
-0.205, 3.158e-6, 1.753e-6, -1.405e-6
-0.206, 3.198e-6, 1.781e-6, -1.417e-6
-0.207, 3.238e-6, 1.803e-6, -1.436e-6
-0.208, 3.269e-6, 1.815e-6, -1.454e-6
-0.209, 3.312e-6, 1.846e-6, -1.467e-6
-0.210, 3.362e-6, 1.867e-6, -1.494e-6
-0.211, 3.383e-6, 1.886e-6, -1.497e-6
-0.212, 3.435e-6, 1.920e-6, -1.516e-6
-0.213, 3.469e-6, 1.935e-6, -1.534e-6
-0.214, 3.519e-6, 1.963e-6, -1.556e-6
-0.215, 3.559e-6, 1.990e-6, -1.568e-6
-0.216, 3.586e-6, 2.000e-6, -1.587e-6
-0.217, 3.636e-6, 2.037e-6, -1.599e-6
-0.218, 3.660e-6, 2.052e-6, -1.608e-6
-0.219, 3.691e-6, 2.074e-6, -1.617e-6
-0.220, 3.743e-6, 2.101e-6, -1.642e-6
-0.221, 3.786e-6, 2.129e-6, -1.657e-6
-0.222, 3.820e-6, 2.151e-6, -1.670e-6
-0.223, 3.851e-6, 2.172e-6, -1.679e-6
-0.224, 3.885e-6, 2.187e-6, -1.697e-6
-0.225, 3.919e-6, 2.215e-6, -1.704e-6
-0.226, 3.950e-6, 2.231e-6, -1.719e-6
-0.227, 3.983e-6, 2.255e-6, -1.728e-6
-0.228, 4.017e-6, 2.274e-6, -1.744e-6
-0.229, 4.039e-6, 2.286e-6, -1.753e-6
-0.230, 4.067e-6, 2.304e-6, -1.762e-6
-0.231, 4.094e-6, 2.326e-6, -1.768e-6
-0.232, 4.134e-6, 2.348e-6, -1.787e-6
-0.233, 4.140e-6, 2.360e-6, -1.781e-6
-0.234, 4.159e-6, 2.369e-6, -1.790e-6
-0.235, 4.187e-6, 2.384e-6, -1.802e-6
-0.236, 4.208e-6, 2.406e-6, -1.802e-6
-0.237, 4.230e-6, 2.415e-6, -1.814e-6
-0.238, 4.233e-6, 2.421e-6, -1.811e-6
-0.239, 4.245e-6, 2.437e-6, -1.808e-6
-0.240, 4.260e-6, 2.443e-6, -1.817e-6
-0.241, 4.264e-6, 2.443e-6, -1.821e-6
-0.242, 4.260e-6, 2.449e-6, -1.811e-6
-0.243, 4.273e-6, 2.452e-6, -1.821e-6
-0.244, 4.267e-6, 2.455e-6, -1.811e-6
-0.245, 4.270e-6, 2.461e-6, -1.808e-6
-0.246, 4.257e-6, 2.455e-6, -1.802e-6
-0.247, 4.257e-6, 2.455e-6, -1.802e-6
-0.248, 4.245e-6, 2.446e-6, -1.799e-6
-0.249, 4.236e-6, 2.446e-6, -1.790e-6
-0.250, 4.205e-6, 2.428e-6, -1.777e-6
-0.251, 4.211e-6, 2.434e-6, -1.777e-6
-0.252, 4.174e-6, 2.409e-6, -1.765e-6
-0.253, 4.156e-6, 2.394e-6, -1.762e-6
-0.254, 4.122e-6, 2.384e-6, -1.737e-6
-0.255, 4.097e-6, 2.366e-6, -1.731e-6
-0.256, 4.057e-6, 2.351e-6, -1.707e-6
-0.257, 4.045e-6, 2.338e-6, -1.707e-6
-0.258, 3.990e-6, 2.304e-6, -1.685e-6
-0.259, 3.956e-6, 2.289e-6, -1.667e-6
-0.260, 3.934e-6, 2.274e-6, -1.660e-6
-0.261, 3.894e-6, 2.249e-6, -1.645e-6
-0.262, 3.842e-6, 2.218e-6, -1.624e-6
-0.263, 3.799e-6, 2.200e-6, -1.599e-6
-0.264, 3.768e-6, 2.184e-6, -1.584e-6
-0.265, 3.719e-6, 2.144e-6, -1.574e-6
-0.266, 3.666e-6, 2.111e-6, -1.556e-6
-0.267, 3.620e-6, 2.086e-6, -1.534e-6
-0.268, 3.574e-6, 2.064e-6, -1.510e-6
-0.269, 3.525e-6, 2.027e-6, -1.497e-6
-0.270, 3.469e-6, 1.997e-6, -1.473e-6
-0.271, 3.420e-6, 1.966e-6, -1.454e-6
-0.272, 3.392e-6, 1.954e-6, -1.439e-6
-0.273, 3.318e-6, 1.907e-6, -1.411e-6
-0.274, 3.275e-6, 1.883e-6, -1.393e-6
-0.275, 3.229e-6, 1.855e-6, -1.374e-6
-0.276, 3.195e-6, 1.837e-6, -1.359e-6
-0.277, 3.140e-6, 1.800e-6, -1.340e-6
-0.278, 3.097e-6, 1.778e-6, -1.319e-6
-0.279, 3.044e-6, 1.747e-6, -1.297e-6
-0.280, 2.986e-6, 1.713e-6, -1.273e-6
-0.281, 2.949e-6, 1.692e-6, -1.257e-6
-0.282, 2.915e-6, 1.676e-6, -1.239e-6
-0.283, 2.860e-6, 1.636e-6, -1.223e-6
-0.284, 2.835e-6, 1.627e-6, -1.208e-6
-0.285, 2.764e-6, 1.590e-6, -1.174e-6
-0.286, 2.737e-6, 1.569e-6, -1.168e-6
-0.287, 2.700e-6, 1.547e-6, -1.153e-6
-0.288, 2.660e-6, 1.529e-6, -1.131e-6
-0.289, 2.632e-6, 1.507e-6, -1.125e-6
-0.290, 2.586e-6, 1.479e-6, -1.106e-6
-0.291, 2.558e-6, 1.467e-6, -1.091e-6
-0.292, 2.515e-6, 1.446e-6, -1.069e-6
-0.293, 2.490e-6, 1.424e-6, -1.066e-6
-0.294, 2.450e-6, 1.399e-6, -1.051e-6
-0.295, 2.426e-6, 1.390e-6, -1.036e-6
-0.296, 2.392e-6, 1.366e-6, -1.026e-6
-0.297, 2.367e-6, 1.353e-6, -1.014e-6
-0.298, 2.346e-6, 1.341e-6, -1.005e-6
-0.299, 2.296e-6, 1.319e-6, -9.771e-7
-0.300, 2.284e-6, 1.310e-6, -9.740e-7
-0.301, 2.256e-6, 1.298e-6, -9.586e-7
-0.302, 2.216e-6, 1.276e-6, -9.402e-7
-0.303, 2.213e-6, 1.270e-6, -9.432e-7
-0.304, 2.192e-6, 1.252e-6, -9.402e-7
-0.305, 2.173e-6, 1.242e-6, -9.309e-7
-0.306, 2.143e-6, 1.233e-6, -9.094e-7
-0.307, 2.136e-6, 1.230e-6, -9.063e-7
-0.308, 2.118e-6, 1.212e-6, -9.063e-7
-0.309, 2.081e-6, 1.202e-6, -8.786e-7
-0.310, 2.059e-6, 1.187e-6, -8.724e-7
-0.311, 2.053e-6, 1.184e-6, -8.693e-7
-0.312, 2.035e-6, 1.172e-6, -8.632e-7
-0.313, 2.038e-6, 1.172e-6, -8.663e-7
-0.314, 2.001e-6, 1.153e-6, -8.478e-7
-0.315, 1.989e-6, 1.147e-6, -8.416e-7
-0.316, 1.995e-6, 1.153e-6, -8.416e-7
-0.317, 1.973e-6, 1.138e-6, -8.355e-7
-0.318, 1.955e-6, 1.125e-6, -8.293e-7
-0.319, 1.952e-6, 1.125e-6, -8.263e-7
-0.320, 1.924e-6, 1.113e-6, -8.109e-7
-0.321, 1.921e-6, 1.101e-6, -8.201e-7
-0.322, 1.909e-6, 1.098e-6, -8.109e-7
-0.323, 1.896e-6, 1.095e-6, -8.016e-7
-0.324, 1.890e-6, 1.088e-6, -8.016e-7
-0.325, 1.878e-6, 1.076e-6, -8.016e-7
-0.326, 1.875e-6, 1.079e-6, -7.955e-7
-0.327, 1.850e-6, 1.070e-6, -7.801e-7
-0.328, 1.853e-6, 1.067e-6, -7.862e-7
-0.329, 1.838e-6, 1.067e-6, -7.708e-7
-0.330, 1.822e-6, 1.055e-6, -7.678e-7
-0.331, 1.819e-6, 1.045e-6, -7.739e-7
-0.332, 1.829e-6, 1.055e-6, -7.739e-7
-0.333, 1.810e-6, 1.048e-6, -7.616e-7
-0.334, 1.795e-6, 1.042e-6, -7.524e-7
-0.335, 1.798e-6, 1.036e-6, -7.616e-7
-0.336, 1.789e-6, 1.030e-6, -7.585e-7
-0.337, 1.801e-6, 1.045e-6, -7.554e-7
-0.338, 1.776e-6, 1.015e-6, -7.616e-7
-0.339, 1.792e-6, 1.039e-6, -7.524e-7
-0.340, 1.782e-6, 1.030e-6, -7.524e-7
-0.341, 1.776e-6, 1.030e-6, -7.462e-7
-0.342, 1.764e-6, 1.021e-6, -7.431e-7
-0.343, 1.761e-6, 1.021e-6, -7.401e-7
-0.344, 1.761e-6, 1.015e-6, -7.462e-7
-0.345, 1.764e-6, 1.021e-6, -7.431e-7
-0.346, 1.767e-6, 1.012e-6, -7.554e-7
-0.347, 1.727e-6, 9.961e-7, -7.308e-7
-0.348, 1.758e-6, 1.008e-6, -7.493e-7
-0.349, 1.742e-6, 1.005e-6, -7.370e-7
-0.350, 1.749e-6, 1.005e-6, -7.431e-7
-0.351, 1.730e-6, 9.961e-7, -7.339e-7
-0.352, 1.749e-6, 1.002e-6, -7.462e-7
-0.353, 1.739e-6, 1.005e-6, -7.339e-7
-0.354, 1.727e-6, 9.931e-7, -7.339e-7
-0.355, 1.730e-6, 9.869e-7, -7.431e-7
-0.356, 1.730e-6, 9.961e-7, -7.339e-7
-0.357, 1.733e-6, 9.931e-7, -7.401e-7
-0.358, 1.718e-6, 9.838e-7, -7.339e-7
-0.359, 1.712e-6, 9.869e-7, -7.247e-7
-0.360, 1.712e-6, 9.838e-7, -7.277e-7
-0.361, 1.721e-6, 9.838e-7, -7.370e-7
-0.362, 1.724e-6, 9.838e-7, -7.401e-7
-0.363, 1.699e-6, 9.807e-7, -7.185e-7
-0.364, 1.721e-6, 9.869e-7, -7.339e-7
-0.365, 1.702e-6, 9.746e-7, -7.277e-7
-0.366, 1.718e-6, 9.838e-7, -7.339e-7
-0.367, 1.715e-6, 9.838e-7, -7.308e-7
-0.368, 1.696e-6, 9.654e-7, -7.308e-7
-0.369, 1.715e-6, 9.746e-7, -7.401e-7
-0.370, 1.708e-6, 9.777e-7, -7.308e-7
-0.371, 1.702e-6, 9.746e-7, -7.277e-7
-0.372, 1.702e-6, 9.715e-7, -7.308e-7
-0.373, 1.712e-6, 9.777e-7, -7.339e-7
-0.374, 1.705e-6, 9.684e-7, -7.370e-7
-0.375, 1.687e-6, 9.654e-7, -7.216e-7
-0.376, 1.702e-6, 9.746e-7, -7.277e-7
-0.377, 1.705e-6, 9.715e-7, -7.339e-7
-0.378, 1.702e-6, 9.684e-7, -7.339e-7
-0.379, 1.696e-6, 9.654e-7, -7.308e-7
-0.380, 1.696e-6, 9.623e-7, -7.339e-7
-0.381, 1.699e-6, 9.623e-7, -7.370e-7
-0.382, 1.684e-6, 9.592e-7, -7.247e-7
-0.383, 1.705e-6, 9.746e-7, -7.308e-7
-0.384, 1.687e-6, 9.623e-7, -7.247e-7
-0.385, 1.696e-6, 9.654e-7, -7.308e-7
-0.386, 1.687e-6, 9.623e-7, -7.247e-7
-0.387, 1.699e-6, 9.623e-7, -7.370e-7
-0.388, 1.693e-6, 9.592e-7, -7.339e-7
-0.389, 1.690e-6, 9.561e-7, -7.339e-7
-0.390, 1.693e-6, 9.654e-7, -7.277e-7
-0.391, 1.699e-6, 9.684e-7, -7.308e-7
-0.392, 1.699e-6, 9.715e-7, -7.277e-7
-0.393, 1.681e-6, 9.561e-7, -7.247e-7
-0.394, 1.681e-6, 9.592e-7, -7.216e-7
-0.395, 1.678e-6, 9.592e-7, -7.185e-7
-0.396, 1.684e-6, 9.561e-7, -7.277e-7
-0.397, 1.705e-6, 9.592e-7, -7.462e-7
-0.398, 1.681e-6, 9.561e-7, -7.247e-7
-0.399, 1.696e-6, 9.561e-7, -7.401e-7
-0.400, 1.690e-6, 9.561e-7, -7.339e-7
