# Supplementary material for: Data-Driven Electrochemistry Reveals the Impact of Hydrophobicity on Aptamer Cross-Reactivity
Source: ACS Meas Sci Au. 2026 May 20;6(3):752–64. doi: 10.1021/acsmeasuresciau.6c00040 (PMC13281204; doi:10.1021/acsmeasuresciau.6c00040)
Supplement: Supplementary file 1 [file tg6c00040_si_001.zip › data/interferent study/logP validation/Trials_1_2_3/SWV_lineolic acid_analyte_1700hz_2.txt]

Nov. 4, 2025   16:27:27
Square Wave Voltammetry
File: c:\users\minteerlab\desktop\hardpotato\110425\swv_lineolic acid_analyte_1700hz_2.bin
Data Source:  Experiment
Instrument Model:  CHI660E
Ref. Electrode: 
Header: SWV
Note: 

Init E (V) = -0.05
Final E (V) = -0.4
Incr E (V) = 0.001
Amplitude (V) = 0.025
Frequency (Hz) = 1.7e+3
Quiet Time (sec) = 2
Sensitivity (A/V) = 1e-5

Potential/V, Diff(i/A), For(i/A), Rev(i/A)

-0.051, 1.376e-6, 6.760e-7, -7.000e-7
-0.052, 1.542e-6, 8.422e-7, -7.000e-7
-0.053, 1.545e-6, 8.237e-7, -7.216e-7
-0.054, 1.545e-6, 8.114e-7, -7.339e-7
-0.055, 1.542e-6, 8.084e-7, -7.339e-7
-0.056, 1.542e-6, 8.053e-7, -7.370e-7
-0.057, 1.542e-6, 7.991e-7, -7.431e-7
-0.058, 1.533e-6, 7.930e-7, -7.401e-7
-0.059, 1.542e-6, 8.022e-7, -7.401e-7
-0.060, 1.533e-6, 7.960e-7, -7.370e-7
-0.061, 1.542e-6, 7.960e-7, -7.462e-7
-0.062, 1.539e-6, 7.991e-7, -7.401e-7
-0.063, 1.536e-6, 7.960e-7, -7.401e-7
-0.064, 1.536e-6, 7.960e-7, -7.401e-7
-0.065, 1.533e-6, 7.930e-7, -7.401e-7
-0.066, 1.536e-6, 7.960e-7, -7.401e-7
-0.067, 1.536e-6, 7.930e-7, -7.431e-7
-0.068, 1.536e-6, 7.960e-7, -7.401e-7
-0.069, 1.545e-6, 7.991e-7, -7.462e-7
-0.070, 1.536e-6, 7.960e-7, -7.401e-7
-0.071, 1.533e-6, 7.960e-7, -7.370e-7
-0.072, 1.533e-6, 7.930e-7, -7.401e-7
-0.073, 1.542e-6, 7.930e-7, -7.493e-7
-0.074, 1.539e-6, 7.930e-7, -7.462e-7
-0.075, 1.530e-6, 7.930e-7, -7.370e-7
-0.076, 1.536e-6, 7.930e-7, -7.431e-7
-0.077, 1.530e-6, 7.960e-7, -7.339e-7
-0.078, 1.539e-6, 7.930e-7, -7.462e-7
-0.079, 1.536e-6, 7.930e-7, -7.431e-7
-0.080, 1.539e-6, 7.899e-7, -7.493e-7
-0.081, 1.527e-6, 7.868e-7, -7.401e-7
-0.082, 1.539e-6, 7.991e-7, -7.401e-7
-0.083, 1.530e-6, 7.899e-7, -7.401e-7
-0.084, 1.548e-6, 7.991e-7, -7.493e-7
-0.085, 1.536e-6, 7.930e-7, -7.431e-7
-0.086, 1.551e-6, 8.022e-7, -7.493e-7
-0.087, 1.536e-6, 7.960e-7, -7.401e-7
-0.088, 1.539e-6, 7.991e-7, -7.401e-7
-0.089, 1.539e-6, 7.960e-7, -7.431e-7
-0.090, 1.536e-6, 7.991e-7, -7.370e-7
-0.091, 1.539e-6, 7.991e-7, -7.401e-7
-0.092, 1.533e-6, 7.960e-7, -7.370e-7
-0.093, 1.545e-6, 8.022e-7, -7.431e-7
-0.094, 1.545e-6, 8.053e-7, -7.401e-7
-0.095, 1.551e-6, 8.053e-7, -7.462e-7
-0.096, 1.548e-6, 8.084e-7, -7.401e-7
-0.097, 1.548e-6, 8.053e-7, -7.431e-7
-0.098, 1.555e-6, 8.084e-7, -7.462e-7
-0.099, 1.548e-6, 8.022e-7, -7.462e-7
-0.100, 1.564e-6, 8.145e-7, -7.493e-7
-0.101, 1.561e-6, 8.114e-7, -7.493e-7
-0.102, 1.545e-6, 8.022e-7, -7.431e-7
-0.103, 1.558e-6, 8.084e-7, -7.493e-7
-0.104, 1.548e-6, 8.053e-7, -7.431e-7
-0.105, 1.567e-6, 8.114e-7, -7.554e-7
-0.106, 1.555e-6, 8.084e-7, -7.462e-7
-0.107, 1.567e-6, 8.114e-7, -7.554e-7
-0.108, 1.558e-6, 8.084e-7, -7.493e-7
-0.109, 1.561e-6, 8.053e-7, -7.554e-7
-0.110, 1.561e-6, 8.145e-7, -7.462e-7
-0.111, 1.573e-6, 8.176e-7, -7.554e-7
-0.112, 1.576e-6, 8.237e-7, -7.524e-7
-0.113, 1.567e-6, 8.114e-7, -7.554e-7
-0.114, 1.573e-6, 8.176e-7, -7.554e-7
-0.115, 1.579e-6, 8.207e-7, -7.585e-7
-0.116, 1.582e-6, 8.268e-7, -7.554e-7
-0.117, 1.573e-6, 8.237e-7, -7.493e-7
-0.118, 1.576e-6, 8.207e-7, -7.554e-7
-0.119, 1.582e-6, 8.237e-7, -7.585e-7
-0.120, 1.585e-6, 8.299e-7, -7.554e-7
-0.121, 1.582e-6, 8.299e-7, -7.524e-7
-0.122, 1.588e-6, 8.299e-7, -7.585e-7
-0.123, 1.585e-6, 8.299e-7, -7.554e-7
-0.124, 1.592e-6, 8.299e-7, -7.616e-7
-0.125, 1.598e-6, 8.361e-7, -7.616e-7
-0.126, 1.595e-6, 8.299e-7, -7.647e-7
-0.127, 1.598e-6, 8.422e-7, -7.554e-7
-0.128, 1.598e-6, 8.391e-7, -7.585e-7
-0.129, 1.601e-6, 8.361e-7, -7.647e-7
-0.130, 1.610e-6, 8.453e-7, -7.647e-7
-0.131, 1.601e-6, 8.330e-7, -7.678e-7
-0.132, 1.616e-6, 8.484e-7, -7.678e-7
-0.133, 1.604e-6, 8.361e-7, -7.678e-7
-0.134, 1.619e-6, 8.484e-7, -7.708e-7
-0.135, 1.616e-6, 8.422e-7, -7.739e-7
-0.136, 1.622e-6, 8.484e-7, -7.739e-7
-0.137, 1.622e-6, 8.484e-7, -7.739e-7
-0.138, 1.641e-6, 8.607e-7, -7.801e-7
-0.139, 1.622e-6, 8.515e-7, -7.708e-7
-0.140, 1.644e-6, 8.607e-7, -7.832e-7
-0.141, 1.635e-6, 8.545e-7, -7.801e-7
-0.142, 1.650e-6, 8.699e-7, -7.801e-7
-0.143, 1.641e-6, 8.607e-7, -7.801e-7
-0.144, 1.659e-6, 8.761e-7, -7.832e-7
-0.145, 1.656e-6, 8.699e-7, -7.862e-7
-0.146, 1.647e-6, 8.668e-7, -7.801e-7
-0.147, 1.672e-6, 8.792e-7, -7.924e-7
-0.148, 1.665e-6, 8.822e-7, -7.832e-7
-0.149, 1.675e-6, 8.761e-7, -7.985e-7
-0.150, 1.681e-6, 8.884e-7, -7.924e-7
-0.151, 1.681e-6, 8.915e-7, -7.893e-7
-0.152, 1.696e-6, 8.976e-7, -7.985e-7
-0.153, 1.696e-6, 8.976e-7, -7.985e-7
-0.154, 1.705e-6, 9.007e-7, -8.047e-7
-0.155, 1.712e-6, 9.038e-7, -8.078e-7
-0.156, 1.721e-6, 9.099e-7, -8.109e-7
-0.157, 1.712e-6, 9.069e-7, -8.047e-7
-0.158, 1.727e-6, 9.161e-7, -8.109e-7
-0.159, 1.730e-6, 9.161e-7, -8.139e-7
-0.160, 1.755e-6, 9.346e-7, -8.201e-7
-0.161, 1.752e-6, 9.315e-7, -8.201e-7
-0.162, 1.764e-6, 9.376e-7, -8.263e-7
-0.163, 1.767e-6, 9.346e-7, -8.324e-7
-0.164, 1.773e-6, 9.407e-7, -8.324e-7
-0.165, 1.789e-6, 9.500e-7, -8.386e-7
-0.166, 1.807e-6, 9.623e-7, -8.447e-7
-0.167, 1.807e-6, 9.654e-7, -8.416e-7
-0.168, 1.798e-6, 9.561e-7, -8.416e-7
-0.169, 1.822e-6, 9.684e-7, -8.540e-7
-0.170, 1.835e-6, 9.746e-7, -8.601e-7
-0.171, 1.844e-6, 9.807e-7, -8.632e-7
-0.172, 1.850e-6, 9.838e-7, -8.663e-7
-0.173, 1.856e-6, 9.931e-7, -8.632e-7
-0.174, 1.881e-6, 1.005e-6, -8.755e-7
-0.175, 1.881e-6, 1.008e-6, -8.724e-7
-0.176, 1.906e-6, 1.024e-6, -8.817e-7
-0.177, 1.902e-6, 1.021e-6, -8.817e-7
-0.178, 1.927e-6, 1.033e-6, -8.940e-7
-0.179, 1.924e-6, 1.033e-6, -8.909e-7
-0.180, 1.936e-6, 1.042e-6, -8.940e-7
-0.181, 1.949e-6, 1.048e-6, -9.001e-7
-0.182, 1.979e-6, 1.070e-6, -9.094e-7
-0.183, 1.976e-6, 1.067e-6, -9.094e-7
-0.184, 2.004e-6, 1.082e-6, -9.217e-7
-0.185, 2.007e-6, 1.082e-6, -9.248e-7
-0.186, 2.019e-6, 1.088e-6, -9.309e-7
-0.187, 2.044e-6, 1.101e-6, -9.432e-7
-0.188, 2.063e-6, 1.110e-6, -9.525e-7
-0.189, 2.081e-6, 1.122e-6, -9.586e-7
-0.190, 2.084e-6, 1.122e-6, -9.617e-7
-0.191, 2.090e-6, 1.132e-6, -9.586e-7
-0.192, 2.118e-6, 1.147e-6, -9.709e-7
-0.193, 2.130e-6, 1.156e-6, -9.740e-7
-0.194, 2.143e-6, 1.162e-6, -9.802e-7
-0.195, 2.167e-6, 1.172e-6, -9.956e-7
-0.196, 2.164e-6, 1.169e-6, -9.956e-7
-0.197, 2.195e-6, 1.193e-6, -1.002e-6
-0.198, 2.219e-6, 1.202e-6, -1.017e-6
-0.199, 2.216e-6, 1.202e-6, -1.014e-6
-0.200, 2.256e-6, 1.236e-6, -1.020e-6
-0.201, 2.256e-6, 1.230e-6, -1.026e-6
-0.202, 2.278e-6, 1.242e-6, -1.036e-6
-0.203, 2.290e-6, 1.252e-6, -1.039e-6
-0.204, 2.321e-6, 1.267e-6, -1.054e-6
-0.205, 2.330e-6, 1.279e-6, -1.051e-6
-0.206, 2.355e-6, 1.289e-6, -1.066e-6
-0.207, 2.355e-6, 1.292e-6, -1.063e-6
-0.208, 2.389e-6, 1.313e-6, -1.076e-6
-0.209, 2.398e-6, 1.316e-6, -1.082e-6
-0.210, 2.407e-6, 1.326e-6, -1.082e-6
-0.211, 2.426e-6, 1.329e-6, -1.097e-6
-0.212, 2.460e-6, 1.353e-6, -1.106e-6
-0.213, 2.469e-6, 1.356e-6, -1.113e-6
-0.214, 2.472e-6, 1.359e-6, -1.113e-6
-0.215, 2.490e-6, 1.372e-6, -1.119e-6
-0.216, 2.521e-6, 1.387e-6, -1.134e-6
-0.217, 2.524e-6, 1.393e-6, -1.131e-6
-0.218, 2.555e-6, 1.412e-6, -1.143e-6
-0.219, 2.561e-6, 1.421e-6, -1.140e-6
-0.220, 2.577e-6, 1.427e-6, -1.149e-6
-0.221, 2.601e-6, 1.443e-6, -1.159e-6
-0.222, 2.604e-6, 1.446e-6, -1.159e-6
-0.223, 2.623e-6, 1.461e-6, -1.162e-6
-0.224, 2.641e-6, 1.467e-6, -1.174e-6
-0.225, 2.647e-6, 1.476e-6, -1.171e-6
-0.226, 2.657e-6, 1.479e-6, -1.177e-6
-0.227, 2.681e-6, 1.501e-6, -1.180e-6
-0.228, 2.675e-6, 1.498e-6, -1.177e-6
-0.229, 2.697e-6, 1.516e-6, -1.180e-6
-0.230, 2.706e-6, 1.513e-6, -1.193e-6
-0.231, 2.715e-6, 1.523e-6, -1.193e-6
-0.232, 2.734e-6, 1.538e-6, -1.196e-6
-0.233, 2.734e-6, 1.544e-6, -1.189e-6
-0.234, 2.740e-6, 1.553e-6, -1.186e-6
-0.235, 2.755e-6, 1.556e-6, -1.199e-6
-0.236, 2.764e-6, 1.559e-6, -1.205e-6
-0.237, 2.771e-6, 1.572e-6, -1.199e-6
-0.238, 2.780e-6, 1.581e-6, -1.199e-6
-0.239, 2.774e-6, 1.575e-6, -1.199e-6
-0.240, 2.774e-6, 1.584e-6, -1.189e-6
-0.241, 2.777e-6, 1.584e-6, -1.193e-6
-0.242, 2.786e-6, 1.593e-6, -1.193e-6
-0.243, 2.783e-6, 1.590e-6, -1.193e-6
-0.244, 2.792e-6, 1.596e-6, -1.196e-6
-0.245, 2.783e-6, 1.599e-6, -1.183e-6
-0.246, 2.783e-6, 1.599e-6, -1.183e-6
-0.247, 2.774e-6, 1.587e-6, -1.186e-6
-0.248, 2.774e-6, 1.603e-6, -1.171e-6
-0.249, 2.780e-6, 1.603e-6, -1.177e-6
-0.250, 2.761e-6, 1.596e-6, -1.165e-6
-0.251, 2.752e-6, 1.590e-6, -1.162e-6
-0.252, 2.743e-6, 1.587e-6, -1.156e-6
-0.253, 2.743e-6, 1.590e-6, -1.153e-6
-0.254, 2.743e-6, 1.587e-6, -1.156e-6
-0.255, 2.724e-6, 1.581e-6, -1.143e-6
-0.256, 2.712e-6, 1.575e-6, -1.137e-6
-0.257, 2.709e-6, 1.569e-6, -1.140e-6
-0.258, 2.690e-6, 1.563e-6, -1.128e-6
-0.259, 2.663e-6, 1.550e-6, -1.113e-6
-0.260, 2.663e-6, 1.547e-6, -1.116e-6
-0.261, 2.641e-6, 1.538e-6, -1.103e-6
-0.262, 2.626e-6, 1.535e-6, -1.091e-6
-0.263, 2.604e-6, 1.523e-6, -1.082e-6
-0.264, 2.601e-6, 1.513e-6, -1.088e-6
-0.265, 2.549e-6, 1.492e-6, -1.057e-6
-0.266, 2.561e-6, 1.492e-6, -1.069e-6
-0.267, 2.527e-6, 1.476e-6, -1.051e-6
-0.268, 2.521e-6, 1.470e-6, -1.051e-6
-0.269, 2.515e-6, 1.461e-6, -1.054e-6
-0.270, 2.487e-6, 1.449e-6, -1.039e-6
-0.271, 2.457e-6, 1.430e-6, -1.026e-6
-0.272, 2.441e-6, 1.421e-6, -1.020e-6
-0.273, 2.413e-6, 1.402e-6, -1.011e-6
-0.274, 2.389e-6, 1.390e-6, -9.986e-7
-0.275, 2.380e-6, 1.384e-6, -9.956e-7
-0.276, 2.367e-6, 1.375e-6, -9.925e-7
-0.277, 2.324e-6, 1.344e-6, -9.802e-7
-0.278, 2.309e-6, 1.338e-6, -9.709e-7
-0.279, 2.290e-6, 1.332e-6, -9.586e-7
-0.280, 2.269e-6, 1.313e-6, -9.555e-7
-0.281, 2.250e-6, 1.301e-6, -9.494e-7
-0.282, 2.226e-6, 1.282e-6, -9.432e-7
-0.283, 2.213e-6, 1.276e-6, -9.371e-7
-0.284, 2.189e-6, 1.261e-6, -9.278e-7
-0.285, 2.161e-6, 1.249e-6, -9.124e-7
-0.286, 2.146e-6, 1.236e-6, -9.094e-7
-0.287, 2.130e-6, 1.218e-6, -9.124e-7
-0.288, 2.115e-6, 1.215e-6, -9.001e-7
-0.289, 2.099e-6, 1.199e-6, -9.001e-7
-0.290, 2.084e-6, 1.199e-6, -8.847e-7
-0.291, 2.059e-6, 1.184e-6, -8.755e-7
-0.292, 2.047e-6, 1.169e-6, -8.786e-7
-0.293, 2.041e-6, 1.165e-6, -8.755e-7
-0.294, 2.010e-6, 1.150e-6, -8.601e-7
-0.295, 2.001e-6, 1.141e-6, -8.601e-7
-0.296, 1.982e-6, 1.129e-6, -8.540e-7
-0.297, 1.976e-6, 1.122e-6, -8.540e-7
-0.298, 1.961e-6, 1.119e-6, -8.416e-7
-0.299, 1.942e-6, 1.104e-6, -8.386e-7
-0.300, 1.927e-6, 1.092e-6, -8.355e-7
-0.301, 1.930e-6, 1.092e-6, -8.386e-7
-0.302, 1.906e-6, 1.079e-6, -8.263e-7
-0.303, 1.896e-6, 1.073e-6, -8.232e-7
-0.304, 1.890e-6, 1.070e-6, -8.201e-7
-0.305, 1.865e-6, 1.055e-6, -8.109e-7
-0.306, 1.865e-6, 1.055e-6, -8.109e-7
-0.307, 1.853e-6, 1.042e-6, -8.109e-7
-0.308, 1.844e-6, 1.042e-6, -8.016e-7
-0.309, 1.832e-6, 1.036e-6, -7.955e-7
-0.310, 1.819e-6, 1.024e-6, -7.955e-7
-0.311, 1.825e-6, 1.030e-6, -7.955e-7
-0.312, 1.810e-6, 1.015e-6, -7.955e-7
-0.313, 1.810e-6, 1.012e-6, -7.985e-7
-0.314, 1.792e-6, 1.012e-6, -7.801e-7
-0.315, 1.792e-6, 1.015e-6, -7.770e-7
-0.316, 1.789e-6, 1.005e-6, -7.832e-7
-0.317, 1.779e-6, 9.931e-7, -7.862e-7
-0.318, 1.764e-6, 9.900e-7, -7.739e-7
-0.319, 1.761e-6, 9.869e-7, -7.739e-7
-0.320, 1.761e-6, 9.900e-7, -7.708e-7
-0.321, 1.755e-6, 9.838e-7, -7.708e-7
-0.322, 1.749e-6, 9.869e-7, -7.616e-7
-0.323, 1.752e-6, 9.838e-7, -7.678e-7
-0.324, 1.745e-6, 9.807e-7, -7.647e-7
-0.325, 1.752e-6, 9.807e-7, -7.708e-7
-0.326, 1.742e-6, 9.777e-7, -7.647e-7
-0.327, 1.727e-6, 9.684e-7, -7.585e-7
-0.328, 1.733e-6, 9.746e-7, -7.585e-7
-0.329, 1.718e-6, 9.623e-7, -7.554e-7
-0.330, 1.708e-6, 9.592e-7, -7.493e-7
-0.331, 1.721e-6, 9.654e-7, -7.554e-7
-0.332, 1.708e-6, 9.561e-7, -7.524e-7
-0.333, 1.724e-6, 9.654e-7, -7.585e-7
-0.334, 1.705e-6, 9.561e-7, -7.493e-7
-0.335, 1.702e-6, 9.530e-7, -7.493e-7
-0.336, 1.699e-6, 9.500e-7, -7.493e-7
-0.337, 1.699e-6, 9.500e-7, -7.493e-7
-0.338, 1.696e-6, 9.530e-7, -7.431e-7
-0.339, 1.690e-6, 9.407e-7, -7.493e-7
-0.340, 1.690e-6, 9.469e-7, -7.431e-7
-0.341, 1.684e-6, 9.438e-7, -7.401e-7
-0.342, 1.681e-6, 9.438e-7, -7.370e-7
-0.343, 1.690e-6, 9.407e-7, -7.493e-7
-0.344, 1.675e-6, 9.346e-7, -7.401e-7
-0.345, 1.678e-6, 9.438e-7, -7.339e-7
-0.346, 1.678e-6, 9.376e-7, -7.401e-7
-0.347, 1.672e-6, 9.315e-7, -7.401e-7
-0.348, 1.672e-6, 9.346e-7, -7.370e-7
-0.349, 1.665e-6, 9.346e-7, -7.308e-7
-0.350, 1.665e-6, 9.346e-7, -7.308e-7
-0.351, 1.662e-6, 9.284e-7, -7.339e-7
-0.352, 1.675e-6, 9.346e-7, -7.401e-7
-0.353, 1.678e-6, 9.376e-7, -7.401e-7
-0.354, 1.656e-6, 9.284e-7, -7.277e-7
-0.355, 1.675e-6, 9.284e-7, -7.462e-7
-0.356, 1.675e-6, 9.284e-7, -7.462e-7
-0.357, 1.665e-6, 9.284e-7, -7.370e-7
-0.358, 1.662e-6, 9.284e-7, -7.339e-7
-0.359, 1.675e-6, 9.346e-7, -7.401e-7
-0.360, 1.672e-6, 9.284e-7, -7.431e-7
-0.361, 1.665e-6, 9.284e-7, -7.370e-7
-0.362, 1.684e-6, 9.376e-7, -7.462e-7
-0.363, 1.659e-6, 9.223e-7, -7.370e-7
-0.364, 1.653e-6, 9.161e-7, -7.370e-7
-0.365, 1.665e-6, 9.284e-7, -7.370e-7
-0.366, 1.672e-6, 9.315e-7, -7.401e-7
-0.367, 1.672e-6, 9.315e-7, -7.401e-7
-0.368, 1.653e-6, 9.192e-7, -7.339e-7
-0.369, 1.662e-6, 9.192e-7, -7.431e-7
-0.370, 1.653e-6, 9.099e-7, -7.431e-7
-0.371, 1.653e-6, 9.253e-7, -7.277e-7
-0.372, 1.653e-6, 9.161e-7, -7.370e-7
-0.373, 1.656e-6, 9.253e-7, -7.308e-7
-0.374, 1.665e-6, 9.284e-7, -7.370e-7
-0.375, 1.672e-6, 9.315e-7, -7.401e-7
-0.376, 1.656e-6, 9.223e-7, -7.339e-7
-0.377, 1.659e-6, 9.192e-7, -7.401e-7
-0.378, 1.647e-6, 9.161e-7, -7.308e-7
-0.379, 1.650e-6, 9.161e-7, -7.339e-7
-0.380, 1.653e-6, 9.223e-7, -7.308e-7
-0.381, 1.668e-6, 9.284e-7, -7.401e-7
-0.382, 1.678e-6, 9.376e-7, -7.401e-7
-0.383, 1.650e-6, 9.130e-7, -7.370e-7
-0.384, 1.650e-6, 9.099e-7, -7.401e-7
-0.385, 1.653e-6, 9.161e-7, -7.370e-7
-0.386, 1.662e-6, 9.223e-7, -7.401e-7
-0.387, 1.659e-6, 9.192e-7, -7.401e-7
-0.388, 1.650e-6, 9.130e-7, -7.370e-7
-0.389, 1.662e-6, 9.223e-7, -7.401e-7
-0.390, 1.647e-6, 9.099e-7, -7.370e-7
-0.391, 1.665e-6, 9.192e-7, -7.462e-7
-0.392, 1.665e-6, 9.192e-7, -7.462e-7
-0.393, 1.662e-6, 9.130e-7, -7.493e-7
-0.394, 1.662e-6, 9.192e-7, -7.431e-7
-0.395, 1.662e-6, 9.161e-7, -7.462e-7
-0.396, 1.659e-6, 9.130e-7, -7.462e-7
-0.397, 1.662e-6, 9.130e-7, -7.493e-7
-0.398, 1.668e-6, 9.223e-7, -7.462e-7
-0.399, 1.653e-6, 9.161e-7, -7.370e-7
-0.400, 1.659e-6, 9.192e-7, -7.401e-7
