# Supplementary material for: Data-Driven Electrochemistry Reveals the Impact of Hydrophobicity on Aptamer Cross-Reactivity
Source: ACS Meas Sci Au. 2026 May 20;6(3):752–64. doi: 10.1021/acsmeasuresciau.6c00040 (PMC13281204; doi:10.1021/acsmeasuresciau.6c00040)
Supplement: Supplementary file 1 [file tg6c00040_si_001.zip › data/interferent study/logP validation/Trials_1_2_3/SWV_lineolic acid_analyte_1800hz_0.txt]

Nov. 4, 2025   11:34:17
Square Wave Voltammetry
File: c:\users\minteerlab\desktop\hardpotato\110425\swv_lineolic acid_analyte_1800hz_0.bin
Data Source:  Experiment
Instrument Model:  CHI660E
Ref. Electrode: 
Header: SWV
Note: 

Init E (V) = -0.05
Final E (V) = -0.4
Incr E (V) = 0.001
Amplitude (V) = 0.025
Frequency (Hz) = 1.8e+3
Quiet Time (sec) = 2
Sensitivity (A/V) = 1e-5

Potential/V, Diff(i/A), For(i/A), Rev(i/A)

-0.051, 1.536e-6, 7.376e-7, -7.985e-7
-0.052, 1.733e-6, 9.438e-7, -7.893e-7
-0.053, 1.736e-6, 9.253e-7, -8.109e-7
-0.054, 1.730e-6, 9.161e-7, -8.139e-7
-0.055, 1.730e-6, 9.130e-7, -8.170e-7
-0.056, 1.730e-6, 9.069e-7, -8.232e-7
-0.057, 1.727e-6, 9.038e-7, -8.232e-7
-0.058, 1.730e-6, 9.007e-7, -8.293e-7
-0.059, 1.727e-6, 8.946e-7, -8.324e-7
-0.060, 1.730e-6, 9.007e-7, -8.293e-7
-0.061, 1.736e-6, 9.007e-7, -8.355e-7
-0.062, 1.733e-6, 9.038e-7, -8.293e-7
-0.063, 1.730e-6, 8.884e-7, -8.416e-7
-0.064, 1.739e-6, 9.038e-7, -8.355e-7
-0.065, 1.724e-6, 8.915e-7, -8.324e-7
-0.066, 1.733e-6, 8.976e-7, -8.355e-7
-0.067, 1.733e-6, 9.007e-7, -8.324e-7
-0.068, 1.724e-6, 8.915e-7, -8.324e-7
-0.069, 1.742e-6, 9.007e-7, -8.416e-7
-0.070, 1.718e-6, 8.884e-7, -8.293e-7
-0.071, 1.736e-6, 8.976e-7, -8.386e-7
-0.072, 1.739e-6, 9.007e-7, -8.386e-7
-0.073, 1.733e-6, 8.976e-7, -8.355e-7
-0.074, 1.739e-6, 8.976e-7, -8.416e-7
-0.075, 1.730e-6, 8.976e-7, -8.324e-7
-0.076, 1.727e-6, 8.915e-7, -8.355e-7
-0.077, 1.745e-6, 9.069e-7, -8.386e-7
-0.078, 1.739e-6, 9.007e-7, -8.386e-7
-0.079, 1.736e-6, 8.976e-7, -8.386e-7
-0.080, 1.742e-6, 9.038e-7, -8.386e-7
-0.081, 1.742e-6, 9.038e-7, -8.386e-7
-0.082, 1.742e-6, 9.038e-7, -8.386e-7
-0.083, 1.742e-6, 9.069e-7, -8.355e-7
-0.084, 1.739e-6, 8.976e-7, -8.416e-7
-0.085, 1.736e-6, 9.007e-7, -8.355e-7
-0.086, 1.745e-6, 9.099e-7, -8.355e-7
-0.087, 1.745e-6, 9.069e-7, -8.386e-7
-0.088, 1.749e-6, 9.069e-7, -8.416e-7
-0.089, 1.739e-6, 9.007e-7, -8.386e-7
-0.090, 1.755e-6, 9.099e-7, -8.447e-7
-0.091, 1.755e-6, 9.069e-7, -8.478e-7
-0.092, 1.745e-6, 9.007e-7, -8.447e-7
-0.093, 1.745e-6, 9.069e-7, -8.386e-7
-0.094, 1.755e-6, 9.099e-7, -8.447e-7
-0.095, 1.764e-6, 9.161e-7, -8.478e-7
-0.096, 1.755e-6, 9.099e-7, -8.447e-7
-0.097, 1.758e-6, 9.099e-7, -8.478e-7
-0.098, 1.761e-6, 9.130e-7, -8.478e-7
-0.099, 1.764e-6, 9.130e-7, -8.509e-7
-0.100, 1.773e-6, 9.192e-7, -8.540e-7
-0.101, 1.770e-6, 9.223e-7, -8.478e-7
-0.102, 1.767e-6, 9.192e-7, -8.478e-7
-0.103, 1.770e-6, 9.161e-7, -8.540e-7
-0.104, 1.773e-6, 9.223e-7, -8.509e-7
-0.105, 1.773e-6, 9.253e-7, -8.478e-7
-0.106, 1.779e-6, 9.284e-7, -8.509e-7
-0.107, 1.776e-6, 9.284e-7, -8.478e-7
-0.108, 1.789e-6, 9.376e-7, -8.509e-7
-0.109, 1.785e-6, 9.315e-7, -8.540e-7
-0.110, 1.798e-6, 9.376e-7, -8.601e-7
-0.111, 1.795e-6, 9.376e-7, -8.570e-7
-0.112, 1.801e-6, 9.407e-7, -8.601e-7
-0.113, 1.807e-6, 9.438e-7, -8.632e-7
-0.114, 1.810e-6, 9.438e-7, -8.663e-7
-0.115, 1.801e-6, 9.376e-7, -8.632e-7
-0.116, 1.810e-6, 9.469e-7, -8.632e-7
-0.117, 1.810e-6, 9.500e-7, -8.601e-7
-0.118, 1.819e-6, 9.500e-7, -8.693e-7
-0.119, 1.822e-6, 9.530e-7, -8.693e-7
-0.120, 1.819e-6, 9.561e-7, -8.632e-7
-0.121, 1.819e-6, 9.500e-7, -8.693e-7
-0.122, 1.835e-6, 9.592e-7, -8.755e-7
-0.123, 1.829e-6, 9.561e-7, -8.724e-7
-0.124, 1.844e-6, 9.684e-7, -8.755e-7
-0.125, 1.844e-6, 9.684e-7, -8.755e-7
-0.126, 1.841e-6, 9.654e-7, -8.755e-7
-0.127, 1.847e-6, 9.746e-7, -8.724e-7
-0.128, 1.856e-6, 9.715e-7, -8.847e-7
-0.129, 1.853e-6, 9.746e-7, -8.786e-7
-0.130, 1.872e-6, 9.869e-7, -8.847e-7
-0.131, 1.869e-6, 9.838e-7, -8.847e-7
-0.132, 1.875e-6, 9.869e-7, -8.878e-7
-0.133, 1.875e-6, 9.869e-7, -8.878e-7
-0.134, 1.887e-6, 9.900e-7, -8.971e-7
-0.135, 1.878e-6, 9.869e-7, -8.909e-7
-0.136, 1.896e-6, 1.002e-6, -8.940e-7
-0.137, 1.906e-6, 1.012e-6, -8.940e-7
-0.138, 1.899e-6, 1.002e-6, -8.971e-7
-0.139, 1.909e-6, 1.012e-6, -8.971e-7
-0.140, 1.921e-6, 1.015e-6, -9.063e-7
-0.141, 1.924e-6, 1.015e-6, -9.094e-7
-0.142, 1.927e-6, 1.030e-6, -8.971e-7
-0.143, 1.955e-6, 1.039e-6, -9.155e-7
-0.144, 1.949e-6, 1.033e-6, -9.155e-7
-0.145, 1.949e-6, 1.033e-6, -9.155e-7
-0.146, 1.958e-6, 1.042e-6, -9.155e-7
-0.147, 1.970e-6, 1.045e-6, -9.248e-7
-0.148, 1.967e-6, 1.048e-6, -9.186e-7
-0.149, 1.995e-6, 1.061e-6, -9.340e-7
-0.150, 1.992e-6, 1.058e-6, -9.340e-7
-0.151, 2.004e-6, 1.070e-6, -9.340e-7
-0.152, 2.032e-6, 1.085e-6, -9.463e-7
-0.153, 2.026e-6, 1.082e-6, -9.432e-7
-0.154, 2.035e-6, 1.085e-6, -9.494e-7
-0.155, 2.056e-6, 1.098e-6, -9.586e-7
-0.156, 2.066e-6, 1.104e-6, -9.617e-7
-0.157, 2.069e-6, 1.107e-6, -9.617e-7
-0.158, 2.081e-6, 1.113e-6, -9.679e-7
-0.159, 2.106e-6, 1.125e-6, -9.802e-7
-0.160, 2.109e-6, 1.129e-6, -9.802e-7
-0.161, 2.124e-6, 1.141e-6, -9.832e-7
-0.162, 2.146e-6, 1.153e-6, -9.925e-7
-0.163, 2.164e-6, 1.165e-6, -9.986e-7
-0.164, 2.173e-6, 1.169e-6, -1.005e-6
-0.165, 2.183e-6, 1.172e-6, -1.011e-6
-0.166, 2.223e-6, 1.196e-6, -1.026e-6
-0.167, 2.223e-6, 1.199e-6, -1.023e-6
-0.168, 2.238e-6, 1.205e-6, -1.033e-6
-0.169, 2.256e-6, 1.218e-6, -1.039e-6
-0.170, 2.278e-6, 1.233e-6, -1.045e-6
-0.171, 2.296e-6, 1.245e-6, -1.051e-6
-0.172, 2.315e-6, 1.258e-6, -1.057e-6
-0.173, 2.343e-6, 1.270e-6, -1.073e-6
-0.174, 2.373e-6, 1.282e-6, -1.091e-6
-0.175, 2.389e-6, 1.295e-6, -1.094e-6
-0.176, 2.404e-6, 1.304e-6, -1.100e-6
-0.177, 2.432e-6, 1.322e-6, -1.109e-6
-0.178, 2.463e-6, 1.341e-6, -1.122e-6
-0.179, 2.475e-6, 1.353e-6, -1.122e-6
-0.180, 2.497e-6, 1.362e-6, -1.134e-6
-0.181, 2.537e-6, 1.378e-6, -1.159e-6
-0.182, 2.555e-6, 1.393e-6, -1.162e-6
-0.183, 2.583e-6, 1.409e-6, -1.174e-6
-0.184, 2.614e-6, 1.424e-6, -1.189e-6
-0.185, 2.644e-6, 1.449e-6, -1.196e-6
-0.186, 2.666e-6, 1.464e-6, -1.202e-6
-0.187, 2.709e-6, 1.476e-6, -1.233e-6
-0.188, 2.727e-6, 1.498e-6, -1.230e-6
-0.189, 2.755e-6, 1.504e-6, -1.251e-6
-0.190, 2.789e-6, 1.532e-6, -1.257e-6
-0.191, 2.817e-6, 1.541e-6, -1.276e-6
-0.192, 2.869e-6, 1.575e-6, -1.294e-6
-0.193, 2.884e-6, 1.581e-6, -1.303e-6
-0.194, 2.924e-6, 1.606e-6, -1.319e-6
-0.195, 2.958e-6, 1.630e-6, -1.328e-6
-0.196, 2.983e-6, 1.646e-6, -1.337e-6
-0.197, 3.032e-6, 1.673e-6, -1.359e-6
-0.198, 3.060e-6, 1.689e-6, -1.371e-6
-0.199, 3.106e-6, 1.710e-6, -1.396e-6
-0.200, 3.137e-6, 1.735e-6, -1.402e-6
-0.201, 3.183e-6, 1.760e-6, -1.423e-6
-0.202, 3.223e-6, 1.778e-6, -1.445e-6
-0.203, 3.242e-6, 1.800e-6, -1.442e-6
-0.204, 3.288e-6, 1.824e-6, -1.463e-6
-0.205, 3.343e-6, 1.852e-6, -1.491e-6
-0.206, 3.365e-6, 1.864e-6, -1.500e-6
-0.207, 3.411e-6, 1.895e-6, -1.516e-6
-0.208, 3.439e-6, 1.917e-6, -1.522e-6
-0.209, 3.491e-6, 1.944e-6, -1.547e-6
-0.210, 3.525e-6, 1.963e-6, -1.562e-6
-0.211, 3.571e-6, 1.987e-6, -1.584e-6
-0.212, 3.608e-6, 2.015e-6, -1.593e-6
-0.213, 3.651e-6, 2.037e-6, -1.614e-6
-0.214, 3.682e-6, 2.055e-6, -1.627e-6
-0.215, 3.731e-6, 2.086e-6, -1.645e-6
-0.216, 3.759e-6, 2.104e-6, -1.654e-6
-0.217, 3.805e-6, 2.135e-6, -1.670e-6
-0.218, 3.842e-6, 2.154e-6, -1.688e-6
-0.219, 3.876e-6, 2.178e-6, -1.697e-6
-0.220, 3.913e-6, 2.197e-6, -1.716e-6
-0.221, 3.953e-6, 2.221e-6, -1.731e-6
-0.222, 3.993e-6, 2.246e-6, -1.747e-6
-0.223, 4.030e-6, 2.271e-6, -1.759e-6
-0.224, 4.067e-6, 2.295e-6, -1.771e-6
-0.225, 4.110e-6, 2.320e-6, -1.790e-6
-0.226, 4.153e-6, 2.344e-6, -1.808e-6
-0.227, 4.168e-6, 2.357e-6, -1.811e-6
-0.228, 4.190e-6, 2.375e-6, -1.814e-6
-0.229, 4.236e-6, 2.403e-6, -1.833e-6
-0.230, 4.254e-6, 2.415e-6, -1.839e-6
-0.231, 4.270e-6, 2.431e-6, -1.839e-6
-0.232, 4.316e-6, 2.455e-6, -1.861e-6
-0.233, 4.344e-6, 2.468e-6, -1.876e-6
-0.234, 4.362e-6, 2.489e-6, -1.873e-6
-0.235, 4.368e-6, 2.492e-6, -1.876e-6
-0.236, 4.405e-6, 2.514e-6, -1.891e-6
-0.237, 4.411e-6, 2.520e-6, -1.891e-6
-0.238, 4.427e-6, 2.538e-6, -1.888e-6
-0.239, 4.433e-6, 2.535e-6, -1.898e-6
-0.240, 4.439e-6, 2.551e-6, -1.888e-6
-0.241, 4.464e-6, 2.569e-6, -1.894e-6
-0.242, 4.461e-6, 2.566e-6, -1.894e-6
-0.243, 4.461e-6, 2.563e-6, -1.898e-6
-0.244, 4.461e-6, 2.566e-6, -1.894e-6
-0.245, 4.470e-6, 2.572e-6, -1.898e-6
-0.246, 4.451e-6, 2.563e-6, -1.888e-6
-0.247, 4.442e-6, 2.566e-6, -1.876e-6
-0.248, 4.442e-6, 2.566e-6, -1.876e-6
-0.249, 4.433e-6, 2.566e-6, -1.867e-6
-0.250, 4.421e-6, 2.554e-6, -1.867e-6
-0.251, 4.396e-6, 2.541e-6, -1.854e-6
-0.252, 4.371e-6, 2.532e-6, -1.839e-6
-0.253, 4.347e-6, 2.520e-6, -1.827e-6
-0.254, 4.328e-6, 2.511e-6, -1.817e-6
-0.255, 4.307e-6, 2.489e-6, -1.817e-6
-0.256, 4.282e-6, 2.486e-6, -1.796e-6
-0.257, 4.245e-6, 2.455e-6, -1.790e-6
-0.258, 4.199e-6, 2.431e-6, -1.768e-6
-0.259, 4.171e-6, 2.421e-6, -1.750e-6
-0.260, 4.134e-6, 2.394e-6, -1.741e-6
-0.261, 4.097e-6, 2.372e-6, -1.725e-6
-0.262, 4.048e-6, 2.341e-6, -1.707e-6
-0.263, 3.999e-6, 2.323e-6, -1.676e-6
-0.264, 3.968e-6, 2.304e-6, -1.664e-6
-0.265, 3.934e-6, 2.280e-6, -1.654e-6
-0.266, 3.891e-6, 2.249e-6, -1.642e-6
-0.267, 3.820e-6, 2.206e-6, -1.614e-6
-0.268, 3.771e-6, 2.181e-6, -1.590e-6
-0.269, 3.743e-6, 2.157e-6, -1.587e-6
-0.270, 3.694e-6, 2.132e-6, -1.562e-6
-0.271, 3.632e-6, 2.095e-6, -1.537e-6
-0.272, 3.589e-6, 2.067e-6, -1.522e-6
-0.273, 3.549e-6, 2.046e-6, -1.503e-6
-0.274, 3.482e-6, 2.003e-6, -1.479e-6
-0.275, 3.432e-6, 1.981e-6, -1.451e-6
-0.276, 3.377e-6, 1.941e-6, -1.436e-6
-0.277, 3.340e-6, 1.932e-6, -1.408e-6
-0.278, 3.291e-6, 1.889e-6, -1.402e-6
-0.279, 3.251e-6, 1.858e-6, -1.393e-6
-0.280, 3.205e-6, 1.840e-6, -1.365e-6
-0.281, 3.158e-6, 1.809e-6, -1.350e-6
-0.282, 3.115e-6, 1.790e-6, -1.325e-6
-0.283, 3.072e-6, 1.763e-6, -1.310e-6
-0.284, 3.026e-6, 1.732e-6, -1.294e-6
-0.285, 2.989e-6, 1.713e-6, -1.276e-6
-0.286, 2.934e-6, 1.676e-6, -1.257e-6
-0.287, 2.897e-6, 1.658e-6, -1.239e-6
-0.288, 2.863e-6, 1.640e-6, -1.223e-6
-0.289, 2.826e-6, 1.615e-6, -1.211e-6
-0.290, 2.801e-6, 1.599e-6, -1.202e-6
-0.291, 2.752e-6, 1.569e-6, -1.183e-6
-0.292, 2.706e-6, 1.550e-6, -1.156e-6
-0.293, 2.678e-6, 1.532e-6, -1.146e-6
-0.294, 2.638e-6, 1.510e-6, -1.128e-6
-0.295, 2.617e-6, 1.492e-6, -1.125e-6
-0.296, 2.589e-6, 1.473e-6, -1.116e-6
-0.297, 2.549e-6, 1.458e-6, -1.091e-6
-0.298, 2.527e-6, 1.446e-6, -1.082e-6
-0.299, 2.487e-6, 1.421e-6, -1.066e-6
-0.300, 2.484e-6, 1.421e-6, -1.063e-6
-0.301, 2.441e-6, 1.402e-6, -1.039e-6
-0.302, 2.423e-6, 1.384e-6, -1.039e-6
-0.303, 2.386e-6, 1.369e-6, -1.017e-6
-0.304, 2.364e-6, 1.356e-6, -1.008e-6
-0.305, 2.352e-6, 1.353e-6, -9.986e-7
-0.306, 2.315e-6, 1.329e-6, -9.863e-7
-0.307, 2.306e-6, 1.329e-6, -9.771e-7
-0.308, 2.284e-6, 1.310e-6, -9.740e-7
-0.309, 2.253e-6, 1.292e-6, -9.617e-7
-0.310, 2.253e-6, 1.298e-6, -9.555e-7
-0.311, 2.223e-6, 1.270e-6, -9.525e-7
-0.312, 2.213e-6, 1.273e-6, -9.402e-7
-0.313, 2.201e-6, 1.267e-6, -9.340e-7
-0.314, 2.167e-6, 1.249e-6, -9.186e-7
-0.315, 2.170e-6, 1.245e-6, -9.248e-7
-0.316, 2.146e-6, 1.230e-6, -9.155e-7
-0.317, 2.133e-6, 1.224e-6, -9.094e-7
-0.318, 2.121e-6, 1.224e-6, -8.971e-7
-0.319, 2.103e-6, 1.209e-6, -8.940e-7
-0.320, 2.087e-6, 1.209e-6, -8.786e-7
-0.321, 2.087e-6, 1.199e-6, -8.878e-7
-0.322, 2.078e-6, 1.193e-6, -8.847e-7
-0.323, 2.053e-6, 1.181e-6, -8.724e-7
-0.324, 2.053e-6, 1.181e-6, -8.724e-7
-0.325, 2.038e-6, 1.169e-6, -8.693e-7
-0.326, 2.035e-6, 1.165e-6, -8.693e-7
-0.327, 2.019e-6, 1.162e-6, -8.570e-7
-0.328, 2.010e-6, 1.153e-6, -8.570e-7
-0.329, 1.995e-6, 1.156e-6, -8.386e-7
-0.330, 2.001e-6, 1.153e-6, -8.478e-7
-0.331, 2.001e-6, 1.150e-6, -8.509e-7
-0.332, 1.964e-6, 1.125e-6, -8.386e-7
-0.333, 1.973e-6, 1.138e-6, -8.355e-7
-0.334, 1.961e-6, 1.129e-6, -8.324e-7
-0.335, 1.955e-6, 1.129e-6, -8.263e-7
-0.336, 1.967e-6, 1.132e-6, -8.355e-7
-0.337, 1.952e-6, 1.122e-6, -8.293e-7
-0.338, 1.939e-6, 1.113e-6, -8.263e-7
-0.339, 1.955e-6, 1.122e-6, -8.324e-7
-0.340, 1.933e-6, 1.107e-6, -8.263e-7
-0.341, 1.942e-6, 1.104e-6, -8.386e-7
-0.342, 1.927e-6, 1.104e-6, -8.232e-7
-0.343, 1.930e-6, 1.107e-6, -8.232e-7
-0.344, 1.918e-6, 1.104e-6, -8.139e-7
-0.345, 1.909e-6, 1.107e-6, -8.016e-7
-0.346, 1.915e-6, 1.107e-6, -8.078e-7
-0.347, 1.909e-6, 1.098e-6, -8.109e-7
-0.348, 1.921e-6, 1.098e-6, -8.232e-7
-0.349, 1.902e-6, 1.088e-6, -8.139e-7
-0.350, 1.896e-6, 1.082e-6, -8.139e-7
-0.351, 1.902e-6, 1.098e-6, -8.047e-7
-0.352, 1.902e-6, 1.101e-6, -8.016e-7
-0.353, 1.893e-6, 1.085e-6, -8.078e-7
-0.354, 1.878e-6, 1.079e-6, -7.985e-7
-0.355, 1.887e-6, 1.085e-6, -8.016e-7
-0.356, 1.881e-6, 1.082e-6, -7.985e-7
-0.357, 1.884e-6, 1.082e-6, -8.016e-7
-0.358, 1.881e-6, 1.076e-6, -8.047e-7
-0.359, 1.872e-6, 1.073e-6, -7.985e-7
-0.360, 1.869e-6, 1.073e-6, -7.955e-7
-0.361, 1.878e-6, 1.076e-6, -8.016e-7
-0.362, 1.869e-6, 1.067e-6, -8.016e-7
-0.363, 1.872e-6, 1.067e-6, -8.047e-7
-0.364, 1.872e-6, 1.076e-6, -7.955e-7
-0.365, 1.865e-6, 1.067e-6, -7.985e-7
-0.366, 1.865e-6, 1.064e-6, -8.016e-7
-0.367, 1.872e-6, 1.064e-6, -8.078e-7
-0.368, 1.862e-6, 1.058e-6, -8.047e-7
-0.369, 1.859e-6, 1.064e-6, -7.955e-7
-0.370, 1.872e-6, 1.064e-6, -8.078e-7
-0.371, 1.850e-6, 1.061e-6, -7.893e-7
-0.372, 1.859e-6, 1.061e-6, -7.985e-7
-0.373, 1.859e-6, 1.061e-6, -7.985e-7
-0.374, 1.872e-6, 1.064e-6, -8.078e-7
-0.375, 1.844e-6, 1.048e-6, -7.955e-7
-0.376, 1.853e-6, 1.055e-6, -7.985e-7
-0.377, 1.850e-6, 1.048e-6, -8.016e-7
-0.378, 1.856e-6, 1.052e-6, -8.047e-7
-0.379, 1.838e-6, 1.045e-6, -7.924e-7
-0.380, 1.844e-6, 1.048e-6, -7.955e-7
-0.381, 1.853e-6, 1.048e-6, -8.047e-7
-0.382, 1.850e-6, 1.061e-6, -7.893e-7
-0.383, 1.856e-6, 1.061e-6, -7.955e-7
-0.384, 1.841e-6, 1.052e-6, -7.893e-7
-0.385, 1.844e-6, 1.048e-6, -7.955e-7
-0.386, 1.847e-6, 1.052e-6, -7.955e-7
-0.387, 1.850e-6, 1.055e-6, -7.955e-7
-0.388, 1.838e-6, 1.039e-6, -7.985e-7
-0.389, 1.841e-6, 1.042e-6, -7.985e-7
-0.390, 1.832e-6, 1.036e-6, -7.955e-7
-0.391, 1.838e-6, 1.039e-6, -7.985e-7
-0.392, 1.850e-6, 1.055e-6, -7.955e-7
-0.393, 1.841e-6, 1.045e-6, -7.955e-7
-0.394, 1.850e-6, 1.052e-6, -7.985e-7
-0.395, 1.847e-6, 1.045e-6, -8.016e-7
-0.396, 1.835e-6, 1.039e-6, -7.955e-7
-0.397, 1.829e-6, 1.036e-6, -7.924e-7
-0.398, 1.847e-6, 1.048e-6, -7.985e-7
-0.399, 1.853e-6, 1.048e-6, -8.047e-7
-0.400, 1.835e-6, 1.033e-6, -8.016e-7
