# Supplementary material for: Data-Driven Electrochemistry Reveals the Impact of Hydrophobicity on Aptamer Cross-Reactivity
Source: ACS Meas Sci Au. 2026 May 20;6(3):752–64. doi: 10.1021/acsmeasuresciau.6c00040 (PMC13281204; doi:10.1021/acsmeasuresciau.6c00040)
Supplement: Supplementary file 1 [file tg6c00040_si_001.zip › data/interferent study/logP validation/Trials_1_2_3/SWV_lineolic acid_analyte_1900hz_0.txt]

Nov. 4, 2025   11:34:23
Square Wave Voltammetry
File: c:\users\minteerlab\desktop\hardpotato\110425\swv_lineolic acid_analyte_1900hz_0.bin
Data Source:  Experiment
Instrument Model:  CHI660E
Ref. Electrode: 
Header: SWV
Note: 

Init E (V) = -0.05
Final E (V) = -0.4
Incr E (V) = 0.001
Amplitude (V) = 0.025
Frequency (Hz) = 1.9e+3
Quiet Time (sec) = 2
Sensitivity (A/V) = 1e-5

Potential/V, Diff(i/A), For(i/A), Rev(i/A)

-0.051, 1.653e-6, 7.776e-7, -8.755e-7
-0.052, 1.884e-6, 1.024e-6, -8.601e-7
-0.053, 1.896e-6, 1.012e-6, -8.847e-7
-0.054, 1.884e-6, 9.961e-7, -8.878e-7
-0.055, 1.884e-6, 9.900e-7, -8.940e-7
-0.056, 1.887e-6, 9.838e-7, -9.032e-7
-0.057, 1.887e-6, 9.838e-7, -9.032e-7
-0.058, 1.881e-6, 9.746e-7, -9.063e-7
-0.059, 1.878e-6, 9.715e-7, -9.063e-7
-0.060, 1.884e-6, 9.807e-7, -9.032e-7
-0.061, 1.878e-6, 9.746e-7, -9.032e-7
-0.062, 1.878e-6, 9.715e-7, -9.063e-7
-0.063, 1.878e-6, 9.684e-7, -9.094e-7
-0.064, 1.887e-6, 9.777e-7, -9.094e-7
-0.065, 1.884e-6, 9.746e-7, -9.094e-7
-0.066, 1.890e-6, 9.746e-7, -9.155e-7
-0.067, 1.878e-6, 9.715e-7, -9.063e-7
-0.068, 1.884e-6, 9.746e-7, -9.094e-7
-0.069, 1.875e-6, 9.715e-7, -9.032e-7
-0.070, 1.881e-6, 9.684e-7, -9.124e-7
-0.071, 1.878e-6, 9.746e-7, -9.032e-7
-0.072, 1.881e-6, 9.777e-7, -9.032e-7
-0.073, 1.890e-6, 9.807e-7, -9.094e-7
-0.074, 1.881e-6, 9.715e-7, -9.094e-7
-0.075, 1.887e-6, 9.777e-7, -9.094e-7
-0.076, 1.881e-6, 9.746e-7, -9.063e-7
-0.077, 1.890e-6, 9.807e-7, -9.094e-7
-0.078, 1.890e-6, 9.807e-7, -9.094e-7
-0.079, 1.890e-6, 9.807e-7, -9.094e-7
-0.080, 1.884e-6, 9.715e-7, -9.124e-7
-0.081, 1.887e-6, 9.807e-7, -9.063e-7
-0.082, 1.896e-6, 9.807e-7, -9.155e-7
-0.083, 1.893e-6, 9.807e-7, -9.124e-7
-0.084, 1.896e-6, 9.838e-7, -9.124e-7
-0.085, 1.890e-6, 9.838e-7, -9.063e-7
-0.086, 1.887e-6, 9.807e-7, -9.063e-7
-0.087, 1.896e-6, 9.777e-7, -9.186e-7
-0.088, 1.896e-6, 9.869e-7, -9.094e-7
-0.089, 1.906e-6, 9.900e-7, -9.155e-7
-0.090, 1.899e-6, 9.869e-7, -9.124e-7
-0.091, 1.915e-6, 9.931e-7, -9.217e-7
-0.092, 1.909e-6, 9.838e-7, -9.248e-7
-0.093, 1.902e-6, 9.869e-7, -9.155e-7
-0.094, 1.915e-6, 9.931e-7, -9.217e-7
-0.095, 1.902e-6, 9.838e-7, -9.186e-7
-0.096, 1.906e-6, 9.838e-7, -9.217e-7
-0.097, 1.921e-6, 9.931e-7, -9.278e-7
-0.098, 1.915e-6, 9.931e-7, -9.217e-7
-0.099, 1.909e-6, 9.900e-7, -9.186e-7
-0.100, 1.918e-6, 9.931e-7, -9.248e-7
-0.101, 1.918e-6, 9.931e-7, -9.248e-7
-0.102, 1.927e-6, 1.002e-6, -9.248e-7
-0.103, 1.918e-6, 9.992e-7, -9.186e-7
-0.104, 1.927e-6, 9.992e-7, -9.278e-7
-0.105, 1.921e-6, 9.992e-7, -9.217e-7
-0.106, 1.924e-6, 9.992e-7, -9.248e-7
-0.107, 1.939e-6, 1.012e-6, -9.278e-7
-0.108, 1.933e-6, 1.012e-6, -9.217e-7
-0.109, 1.946e-6, 1.018e-6, -9.278e-7
-0.110, 1.942e-6, 1.015e-6, -9.278e-7
-0.111, 1.949e-6, 1.015e-6, -9.340e-7
-0.112, 1.949e-6, 1.021e-6, -9.278e-7
-0.113, 1.949e-6, 1.021e-6, -9.278e-7
-0.114, 1.952e-6, 1.021e-6, -9.309e-7
-0.115, 1.958e-6, 1.027e-6, -9.309e-7
-0.116, 1.958e-6, 1.024e-6, -9.340e-7
-0.117, 1.967e-6, 1.027e-6, -9.402e-7
-0.118, 1.961e-6, 1.024e-6, -9.371e-7
-0.119, 1.967e-6, 1.024e-6, -9.432e-7
-0.120, 1.979e-6, 1.039e-6, -9.402e-7
-0.121, 1.979e-6, 1.033e-6, -9.463e-7
-0.122, 1.992e-6, 1.045e-6, -9.463e-7
-0.123, 1.976e-6, 1.033e-6, -9.432e-7
-0.124, 1.989e-6, 1.042e-6, -9.463e-7
-0.125, 1.995e-6, 1.045e-6, -9.494e-7
-0.126, 1.986e-6, 1.042e-6, -9.432e-7
-0.127, 2.004e-6, 1.052e-6, -9.525e-7
-0.128, 2.007e-6, 1.055e-6, -9.525e-7
-0.129, 2.013e-6, 1.058e-6, -9.555e-7
-0.130, 2.013e-6, 1.058e-6, -9.555e-7
-0.131, 2.022e-6, 1.061e-6, -9.617e-7
-0.132, 2.026e-6, 1.064e-6, -9.617e-7
-0.133, 2.035e-6, 1.070e-6, -9.648e-7
-0.134, 2.041e-6, 1.070e-6, -9.709e-7
-0.135, 2.041e-6, 1.076e-6, -9.648e-7
-0.136, 2.047e-6, 1.082e-6, -9.648e-7
-0.137, 2.050e-6, 1.079e-6, -9.709e-7
-0.138, 2.053e-6, 1.085e-6, -9.679e-7
-0.139, 2.066e-6, 1.085e-6, -9.802e-7
-0.140, 2.066e-6, 1.092e-6, -9.740e-7
-0.141, 2.078e-6, 1.101e-6, -9.771e-7
-0.142, 2.078e-6, 1.098e-6, -9.802e-7
-0.143, 2.099e-6, 1.113e-6, -9.863e-7
-0.144, 2.096e-6, 1.113e-6, -9.832e-7
-0.145, 2.103e-6, 1.116e-6, -9.863e-7
-0.146, 2.112e-6, 1.119e-6, -9.925e-7
-0.147, 2.124e-6, 1.129e-6, -9.956e-7
-0.148, 2.133e-6, 1.129e-6, -1.005e-6
-0.149, 2.136e-6, 1.135e-6, -1.002e-6
-0.150, 2.146e-6, 1.138e-6, -1.008e-6
-0.151, 2.173e-6, 1.159e-6, -1.014e-6
-0.152, 2.164e-6, 1.150e-6, -1.014e-6
-0.153, 2.176e-6, 1.159e-6, -1.017e-6
-0.154, 2.195e-6, 1.172e-6, -1.023e-6
-0.155, 2.198e-6, 1.169e-6, -1.029e-6
-0.156, 2.216e-6, 1.178e-6, -1.039e-6
-0.157, 2.229e-6, 1.187e-6, -1.042e-6
-0.158, 2.244e-6, 1.199e-6, -1.045e-6
-0.159, 2.253e-6, 1.202e-6, -1.051e-6
-0.160, 2.278e-6, 1.218e-6, -1.060e-6
-0.161, 2.287e-6, 1.224e-6, -1.063e-6
-0.162, 2.303e-6, 1.230e-6, -1.073e-6
-0.163, 2.315e-6, 1.242e-6, -1.073e-6
-0.164, 2.340e-6, 1.252e-6, -1.088e-6
-0.165, 2.352e-6, 1.261e-6, -1.091e-6
-0.166, 2.361e-6, 1.273e-6, -1.088e-6
-0.167, 2.389e-6, 1.286e-6, -1.103e-6
-0.168, 2.404e-6, 1.292e-6, -1.113e-6
-0.169, 2.423e-6, 1.310e-6, -1.113e-6
-0.170, 2.450e-6, 1.319e-6, -1.131e-6
-0.171, 2.460e-6, 1.326e-6, -1.134e-6
-0.172, 2.475e-6, 1.335e-6, -1.140e-6
-0.173, 2.500e-6, 1.353e-6, -1.146e-6
-0.174, 2.521e-6, 1.366e-6, -1.156e-6
-0.175, 2.543e-6, 1.375e-6, -1.168e-6
-0.176, 2.570e-6, 1.390e-6, -1.180e-6
-0.177, 2.595e-6, 1.406e-6, -1.189e-6
-0.178, 2.610e-6, 1.418e-6, -1.193e-6
-0.179, 2.644e-6, 1.430e-6, -1.214e-6
-0.180, 2.657e-6, 1.446e-6, -1.211e-6
-0.181, 2.687e-6, 1.455e-6, -1.233e-6
-0.182, 2.706e-6, 1.473e-6, -1.233e-6
-0.183, 2.752e-6, 1.501e-6, -1.251e-6
-0.184, 2.767e-6, 1.507e-6, -1.260e-6
-0.185, 2.792e-6, 1.523e-6, -1.270e-6
-0.186, 2.826e-6, 1.541e-6, -1.285e-6
-0.187, 2.860e-6, 1.563e-6, -1.297e-6
-0.188, 2.891e-6, 1.575e-6, -1.316e-6
-0.189, 2.924e-6, 1.599e-6, -1.325e-6
-0.190, 2.952e-6, 1.612e-6, -1.340e-6
-0.191, 2.989e-6, 1.633e-6, -1.356e-6
-0.192, 3.029e-6, 1.664e-6, -1.365e-6
-0.193, 3.066e-6, 1.676e-6, -1.390e-6
-0.194, 3.088e-6, 1.692e-6, -1.396e-6
-0.195, 3.115e-6, 1.713e-6, -1.402e-6
-0.196, 3.149e-6, 1.732e-6, -1.417e-6
-0.197, 3.201e-6, 1.756e-6, -1.445e-6
-0.198, 3.238e-6, 1.784e-6, -1.454e-6
-0.199, 3.269e-6, 1.800e-6, -1.470e-6
-0.200, 3.312e-6, 1.824e-6, -1.488e-6
-0.201, 3.343e-6, 1.846e-6, -1.497e-6
-0.202, 3.377e-6, 1.864e-6, -1.513e-6
-0.203, 3.439e-6, 1.898e-6, -1.540e-6
-0.204, 3.460e-6, 1.917e-6, -1.544e-6
-0.205, 3.494e-6, 1.935e-6, -1.559e-6
-0.206, 3.546e-6, 1.960e-6, -1.587e-6
-0.207, 3.577e-6, 1.987e-6, -1.590e-6
-0.208, 3.623e-6, 2.009e-6, -1.614e-6
-0.209, 3.669e-6, 2.043e-6, -1.627e-6
-0.210, 3.709e-6, 2.067e-6, -1.642e-6
-0.211, 3.737e-6, 2.080e-6, -1.657e-6
-0.212, 3.780e-6, 2.101e-6, -1.679e-6
-0.213, 3.823e-6, 2.129e-6, -1.694e-6
-0.214, 3.857e-6, 2.147e-6, -1.710e-6
-0.215, 3.900e-6, 2.178e-6, -1.722e-6
-0.216, 3.946e-6, 2.203e-6, -1.744e-6
-0.217, 3.983e-6, 2.224e-6, -1.759e-6
-0.218, 4.023e-6, 2.252e-6, -1.771e-6
-0.219, 4.063e-6, 2.277e-6, -1.787e-6
-0.220, 4.103e-6, 2.308e-6, -1.796e-6
-0.221, 4.137e-6, 2.326e-6, -1.811e-6
-0.222, 4.177e-6, 2.348e-6, -1.830e-6
-0.223, 4.211e-6, 2.372e-6, -1.839e-6
-0.224, 4.254e-6, 2.397e-6, -1.858e-6
-0.225, 4.282e-6, 2.415e-6, -1.867e-6
-0.226, 4.313e-6, 2.437e-6, -1.876e-6
-0.227, 4.334e-6, 2.455e-6, -1.879e-6
-0.228, 4.399e-6, 2.498e-6, -1.901e-6
-0.229, 4.421e-6, 2.508e-6, -1.913e-6
-0.230, 4.448e-6, 2.526e-6, -1.922e-6
-0.231, 4.467e-6, 2.538e-6, -1.928e-6
-0.232, 4.510e-6, 2.566e-6, -1.944e-6
-0.233, 4.528e-6, 2.575e-6, -1.953e-6
-0.234, 4.562e-6, 2.606e-6, -1.956e-6
-0.235, 4.571e-6, 2.612e-6, -1.959e-6
-0.236, 4.590e-6, 2.625e-6, -1.965e-6
-0.237, 4.608e-6, 2.637e-6, -1.971e-6
-0.238, 4.624e-6, 2.649e-6, -1.974e-6
-0.239, 4.645e-6, 2.668e-6, -1.978e-6
-0.240, 4.642e-6, 2.668e-6, -1.974e-6
-0.241, 4.651e-6, 2.677e-6, -1.974e-6
-0.242, 4.673e-6, 2.686e-6, -1.987e-6
-0.243, 4.658e-6, 2.683e-6, -1.974e-6
-0.244, 4.667e-6, 2.695e-6, -1.971e-6
-0.245, 4.670e-6, 2.689e-6, -1.981e-6
-0.246, 4.673e-6, 2.702e-6, -1.971e-6
-0.247, 4.664e-6, 2.689e-6, -1.974e-6
-0.248, 4.645e-6, 2.692e-6, -1.953e-6
-0.249, 4.636e-6, 2.683e-6, -1.953e-6
-0.250, 4.618e-6, 2.674e-6, -1.944e-6
-0.251, 4.608e-6, 2.668e-6, -1.941e-6
-0.252, 4.574e-6, 2.646e-6, -1.928e-6
-0.253, 4.584e-6, 2.655e-6, -1.928e-6
-0.254, 4.531e-6, 2.625e-6, -1.907e-6
-0.255, 4.501e-6, 2.615e-6, -1.885e-6
-0.256, 4.494e-6, 2.612e-6, -1.882e-6
-0.257, 4.457e-6, 2.578e-6, -1.879e-6
-0.258, 4.433e-6, 2.575e-6, -1.858e-6
-0.259, 4.393e-6, 2.545e-6, -1.848e-6
-0.260, 4.359e-6, 2.526e-6, -1.833e-6
-0.261, 4.304e-6, 2.492e-6, -1.811e-6
-0.262, 4.282e-6, 2.483e-6, -1.799e-6
-0.263, 4.224e-6, 2.449e-6, -1.774e-6
-0.264, 4.190e-6, 2.424e-6, -1.765e-6
-0.265, 4.128e-6, 2.384e-6, -1.744e-6
-0.266, 4.103e-6, 2.366e-6, -1.737e-6
-0.267, 4.060e-6, 2.348e-6, -1.713e-6
-0.268, 3.990e-6, 2.304e-6, -1.685e-6
-0.269, 3.953e-6, 2.283e-6, -1.670e-6
-0.270, 3.919e-6, 2.268e-6, -1.651e-6
-0.271, 3.854e-6, 2.221e-6, -1.633e-6
-0.272, 3.811e-6, 2.200e-6, -1.611e-6
-0.273, 3.762e-6, 2.166e-6, -1.596e-6
-0.274, 3.713e-6, 2.141e-6, -1.571e-6
-0.275, 3.648e-6, 2.095e-6, -1.553e-6
-0.276, 3.608e-6, 2.077e-6, -1.531e-6
-0.277, 3.562e-6, 2.049e-6, -1.513e-6
-0.278, 3.506e-6, 2.015e-6, -1.491e-6
-0.279, 3.475e-6, 1.994e-6, -1.482e-6
-0.280, 3.420e-6, 1.963e-6, -1.457e-6
-0.281, 3.374e-6, 1.932e-6, -1.442e-6
-0.282, 3.337e-6, 1.907e-6, -1.430e-6
-0.283, 3.288e-6, 1.883e-6, -1.405e-6
-0.284, 3.220e-6, 1.840e-6, -1.380e-6
-0.285, 3.201e-6, 1.833e-6, -1.368e-6
-0.286, 3.152e-6, 1.800e-6, -1.353e-6
-0.287, 3.100e-6, 1.769e-6, -1.331e-6
-0.288, 3.069e-6, 1.756e-6, -1.313e-6
-0.289, 3.026e-6, 1.726e-6, -1.300e-6
-0.290, 2.995e-6, 1.710e-6, -1.285e-6
-0.291, 2.949e-6, 1.680e-6, -1.270e-6
-0.292, 2.903e-6, 1.652e-6, -1.251e-6
-0.293, 2.863e-6, 1.636e-6, -1.226e-6
-0.294, 2.835e-6, 1.618e-6, -1.217e-6
-0.295, 2.801e-6, 1.599e-6, -1.202e-6
-0.296, 2.780e-6, 1.584e-6, -1.196e-6
-0.297, 2.734e-6, 1.563e-6, -1.171e-6
-0.298, 2.727e-6, 1.556e-6, -1.171e-6
-0.299, 2.678e-6, 1.532e-6, -1.146e-6
-0.300, 2.654e-6, 1.516e-6, -1.137e-6
-0.301, 2.635e-6, 1.507e-6, -1.128e-6
-0.302, 2.598e-6, 1.489e-6, -1.109e-6
-0.303, 2.580e-6, 1.473e-6, -1.106e-6
-0.304, 2.558e-6, 1.467e-6, -1.091e-6
-0.305, 2.537e-6, 1.452e-6, -1.085e-6
-0.306, 2.524e-6, 1.443e-6, -1.082e-6
-0.307, 2.490e-6, 1.424e-6, -1.066e-6
-0.308, 2.469e-6, 1.412e-6, -1.057e-6
-0.309, 2.441e-6, 1.396e-6, -1.045e-6
-0.310, 2.417e-6, 1.378e-6, -1.039e-6
-0.311, 2.417e-6, 1.384e-6, -1.033e-6
-0.312, 2.395e-6, 1.362e-6, -1.033e-6
-0.313, 2.376e-6, 1.356e-6, -1.020e-6
-0.314, 2.355e-6, 1.347e-6, -1.008e-6
-0.315, 2.336e-6, 1.344e-6, -9.925e-7
-0.316, 2.336e-6, 1.335e-6, -1.002e-6
-0.317, 2.315e-6, 1.322e-6, -9.925e-7
-0.318, 2.306e-6, 1.316e-6, -9.894e-7
-0.319, 2.296e-6, 1.316e-6, -9.802e-7
-0.320, 2.281e-6, 1.304e-6, -9.771e-7
-0.321, 2.253e-6, 1.289e-6, -9.648e-7
-0.322, 2.250e-6, 1.289e-6, -9.617e-7
-0.323, 2.232e-6, 1.276e-6, -9.555e-7
-0.324, 2.232e-6, 1.282e-6, -9.494e-7
-0.325, 2.213e-6, 1.261e-6, -9.525e-7
-0.326, 2.207e-6, 1.264e-6, -9.432e-7
-0.327, 2.192e-6, 1.258e-6, -9.340e-7
-0.328, 2.195e-6, 1.258e-6, -9.371e-7
-0.329, 2.189e-6, 1.261e-6, -9.278e-7
-0.330, 2.158e-6, 1.236e-6, -9.217e-7
-0.331, 2.161e-6, 1.239e-6, -9.217e-7
-0.332, 2.146e-6, 1.233e-6, -9.124e-7
-0.333, 2.152e-6, 1.233e-6, -9.186e-7
-0.334, 2.139e-6, 1.227e-6, -9.124e-7
-0.335, 2.136e-6, 1.227e-6, -9.094e-7
-0.336, 2.127e-6, 1.218e-6, -9.094e-7
-0.337, 2.121e-6, 1.212e-6, -9.094e-7
-0.338, 2.112e-6, 1.218e-6, -8.940e-7
-0.339, 2.103e-6, 1.209e-6, -8.940e-7
-0.340, 2.099e-6, 1.202e-6, -8.971e-7
-0.341, 2.103e-6, 1.205e-6, -8.971e-7
-0.342, 2.093e-6, 1.202e-6, -8.909e-7
-0.343, 2.090e-6, 1.193e-6, -8.971e-7
-0.344, 2.081e-6, 1.190e-6, -8.909e-7
-0.345, 2.081e-6, 1.187e-6, -8.940e-7
-0.346, 2.072e-6, 1.187e-6, -8.847e-7
-0.347, 2.072e-6, 1.181e-6, -8.909e-7
-0.348, 2.069e-6, 1.175e-6, -8.940e-7
-0.349, 2.069e-6, 1.184e-6, -8.847e-7
-0.350, 2.063e-6, 1.181e-6, -8.817e-7
-0.351, 2.050e-6, 1.169e-6, -8.817e-7
-0.352, 2.050e-6, 1.175e-6, -8.755e-7
-0.353, 2.075e-6, 1.184e-6, -8.909e-7
-0.354, 2.041e-6, 1.165e-6, -8.755e-7
-0.355, 2.047e-6, 1.169e-6, -8.786e-7
-0.356, 2.063e-6, 1.178e-6, -8.847e-7
-0.357, 2.032e-6, 1.162e-6, -8.693e-7
-0.358, 2.050e-6, 1.169e-6, -8.817e-7
-0.359, 2.044e-6, 1.169e-6, -8.755e-7
-0.360, 2.035e-6, 1.169e-6, -8.663e-7
-0.361, 2.035e-6, 1.162e-6, -8.724e-7
-0.362, 2.050e-6, 1.162e-6, -8.878e-7
-0.363, 2.026e-6, 1.153e-6, -8.724e-7
-0.364, 2.013e-6, 1.150e-6, -8.632e-7
-0.365, 2.029e-6, 1.159e-6, -8.693e-7
-0.366, 2.013e-6, 1.144e-6, -8.693e-7
-0.367, 2.026e-6, 1.153e-6, -8.724e-7
-0.368, 2.026e-6, 1.156e-6, -8.693e-7
-0.369, 2.019e-6, 1.147e-6, -8.724e-7
-0.370, 2.007e-6, 1.147e-6, -8.601e-7
-0.371, 2.013e-6, 1.147e-6, -8.663e-7
-0.372, 2.010e-6, 1.144e-6, -8.663e-7
-0.373, 2.029e-6, 1.150e-6, -8.786e-7
-0.374, 2.019e-6, 1.150e-6, -8.693e-7
-0.375, 2.004e-6, 1.135e-6, -8.693e-7
-0.376, 2.010e-6, 1.144e-6, -8.663e-7
-0.377, 2.010e-6, 1.135e-6, -8.755e-7
-0.378, 2.004e-6, 1.138e-6, -8.663e-7
-0.379, 2.004e-6, 1.138e-6, -8.663e-7
-0.380, 2.013e-6, 1.138e-6, -8.755e-7
-0.381, 1.998e-6, 1.132e-6, -8.663e-7
-0.382, 2.016e-6, 1.138e-6, -8.786e-7
-0.383, 2.010e-6, 1.135e-6, -8.755e-7
-0.384, 1.989e-6, 1.125e-6, -8.632e-7
-0.385, 2.004e-6, 1.135e-6, -8.693e-7
-0.386, 2.022e-6, 1.141e-6, -8.817e-7
-0.387, 2.013e-6, 1.141e-6, -8.724e-7
-0.388, 1.992e-6, 1.129e-6, -8.632e-7
-0.389, 2.004e-6, 1.125e-6, -8.786e-7
-0.390, 2.010e-6, 1.135e-6, -8.755e-7
-0.391, 1.989e-6, 1.125e-6, -8.632e-7
-0.392, 2.007e-6, 1.132e-6, -8.755e-7
-0.393, 2.004e-6, 1.132e-6, -8.724e-7
-0.394, 2.001e-6, 1.129e-6, -8.724e-7
-0.395, 2.004e-6, 1.129e-6, -8.755e-7
-0.396, 2.004e-6, 1.129e-6, -8.755e-7
-0.397, 1.998e-6, 1.122e-6, -8.755e-7
-0.398, 2.019e-6, 1.135e-6, -8.847e-7
-0.399, 2.001e-6, 1.125e-6, -8.755e-7
-0.400, 1.989e-6, 1.119e-6, -8.693e-7
