# Supplementary material for: Data-Driven Electrochemistry Reveals the Impact of Hydrophobicity on Aptamer Cross-Reactivity
Source: ACS Meas Sci Au. 2026 May 20;6(3):752–64. doi: 10.1021/acsmeasuresciau.6c00040 (PMC13281204; doi:10.1021/acsmeasuresciau.6c00040)
Supplement: Supplementary file 1 [file tg6c00040_si_001.zip › data/interferent study/logP validation/Trials_1_2_3/SWV_lineolic acid_analyte_1900hz_1.txt]

Nov. 4, 2025   14:12:11
Square Wave Voltammetry
File: c:\users\minteerlab\desktop\hardpotato\110425\swv_lineolic acid_analyte_1900hz_1.bin
Data Source:  Experiment
Instrument Model:  CHI660E
Ref. Electrode: 
Header: SWV
Note: 

Init E (V) = -0.05
Final E (V) = -0.4
Incr E (V) = 0.001
Amplitude (V) = 0.025
Frequency (Hz) = 1.9e+3
Quiet Time (sec) = 2
Sensitivity (A/V) = 1e-5

Potential/V, Diff(i/A), For(i/A), Rev(i/A)

-0.051, 1.585e-6, 7.437e-7, -8.416e-7
-0.052, 1.829e-6, 9.869e-7, -8.416e-7
-0.053, 1.819e-6, 9.623e-7, -8.570e-7
-0.054, 1.816e-6, 9.561e-7, -8.601e-7
-0.055, 1.822e-6, 9.561e-7, -8.663e-7
-0.056, 1.829e-6, 9.530e-7, -8.755e-7
-0.057, 1.813e-6, 9.407e-7, -8.724e-7
-0.058, 1.819e-6, 9.438e-7, -8.755e-7
-0.059, 1.813e-6, 9.438e-7, -8.693e-7
-0.060, 1.810e-6, 9.376e-7, -8.724e-7
-0.061, 1.813e-6, 9.407e-7, -8.724e-7
-0.062, 1.810e-6, 9.376e-7, -8.724e-7
-0.063, 1.813e-6, 9.376e-7, -8.755e-7
-0.064, 1.822e-6, 9.438e-7, -8.786e-7
-0.065, 1.810e-6, 9.315e-7, -8.786e-7
-0.066, 1.813e-6, 9.315e-7, -8.817e-7
-0.067, 1.819e-6, 9.438e-7, -8.755e-7
-0.068, 1.813e-6, 9.407e-7, -8.724e-7
-0.069, 1.810e-6, 9.376e-7, -8.724e-7
-0.070, 1.813e-6, 9.376e-7, -8.755e-7
-0.071, 1.807e-6, 9.346e-7, -8.724e-7
-0.072, 1.813e-6, 9.346e-7, -8.786e-7
-0.073, 1.819e-6, 9.407e-7, -8.786e-7
-0.074, 1.822e-6, 9.438e-7, -8.786e-7
-0.075, 1.819e-6, 9.438e-7, -8.755e-7
-0.076, 1.825e-6, 9.407e-7, -8.847e-7
-0.077, 1.819e-6, 9.346e-7, -8.847e-7
-0.078, 1.816e-6, 9.376e-7, -8.786e-7
-0.079, 1.819e-6, 9.407e-7, -8.786e-7
-0.080, 1.822e-6, 9.438e-7, -8.786e-7
-0.081, 1.819e-6, 9.407e-7, -8.786e-7
-0.082, 1.822e-6, 9.438e-7, -8.786e-7
-0.083, 1.825e-6, 9.469e-7, -8.786e-7
-0.084, 1.816e-6, 9.407e-7, -8.755e-7
-0.085, 1.825e-6, 9.500e-7, -8.755e-7
-0.086, 1.825e-6, 9.438e-7, -8.817e-7
-0.087, 1.819e-6, 9.407e-7, -8.786e-7
-0.088, 1.847e-6, 9.530e-7, -8.940e-7
-0.089, 1.829e-6, 9.438e-7, -8.847e-7
-0.090, 1.835e-6, 9.530e-7, -8.817e-7
-0.091, 1.829e-6, 9.438e-7, -8.847e-7
-0.092, 1.835e-6, 9.469e-7, -8.878e-7
-0.093, 1.844e-6, 9.592e-7, -8.847e-7
-0.094, 1.829e-6, 9.530e-7, -8.755e-7
-0.095, 1.832e-6, 9.561e-7, -8.755e-7
-0.096, 1.838e-6, 9.530e-7, -8.847e-7
-0.097, 1.847e-6, 9.592e-7, -8.878e-7
-0.098, 1.838e-6, 9.561e-7, -8.817e-7
-0.099, 1.850e-6, 9.623e-7, -8.878e-7
-0.100, 1.841e-6, 9.561e-7, -8.847e-7
-0.101, 1.841e-6, 9.592e-7, -8.817e-7
-0.102, 1.853e-6, 9.623e-7, -8.909e-7
-0.103, 1.850e-6, 9.592e-7, -8.909e-7
-0.104, 1.856e-6, 9.654e-7, -8.909e-7
-0.105, 1.856e-6, 9.623e-7, -8.940e-7
-0.106, 1.856e-6, 9.684e-7, -8.878e-7
-0.107, 1.859e-6, 9.654e-7, -8.940e-7
-0.108, 1.859e-6, 9.623e-7, -8.971e-7
-0.109, 1.859e-6, 9.623e-7, -8.971e-7
-0.110, 1.869e-6, 9.715e-7, -8.971e-7
-0.111, 1.853e-6, 9.623e-7, -8.909e-7
-0.112, 1.865e-6, 9.715e-7, -8.940e-7
-0.113, 1.856e-6, 9.684e-7, -8.878e-7
-0.114, 1.875e-6, 9.807e-7, -8.940e-7
-0.115, 1.872e-6, 9.715e-7, -9.001e-7
-0.116, 1.865e-6, 9.684e-7, -8.971e-7
-0.117, 1.872e-6, 9.715e-7, -9.001e-7
-0.118, 1.878e-6, 9.746e-7, -9.032e-7
-0.119, 1.887e-6, 9.807e-7, -9.063e-7
-0.120, 1.875e-6, 9.746e-7, -9.001e-7
-0.121, 1.887e-6, 9.869e-7, -9.001e-7
-0.122, 1.884e-6, 9.807e-7, -9.032e-7
-0.123, 1.899e-6, 9.900e-7, -9.094e-7
-0.124, 1.890e-6, 9.838e-7, -9.063e-7
-0.125, 1.902e-6, 9.961e-7, -9.063e-7
-0.126, 1.899e-6, 9.931e-7, -9.063e-7
-0.127, 1.909e-6, 9.961e-7, -9.124e-7
-0.128, 1.912e-6, 9.992e-7, -9.124e-7
-0.129, 1.909e-6, 9.992e-7, -9.094e-7
-0.130, 1.912e-6, 1.005e-6, -9.063e-7
-0.131, 1.921e-6, 1.008e-6, -9.124e-7
-0.132, 1.918e-6, 1.012e-6, -9.063e-7
-0.133, 1.924e-6, 1.012e-6, -9.124e-7
-0.134, 1.921e-6, 1.005e-6, -9.155e-7
-0.135, 1.936e-6, 1.015e-6, -9.217e-7
-0.136, 1.933e-6, 1.015e-6, -9.186e-7
-0.137, 1.933e-6, 1.012e-6, -9.217e-7
-0.138, 1.942e-6, 1.021e-6, -9.217e-7
-0.139, 1.955e-6, 1.027e-6, -9.278e-7
-0.140, 1.973e-6, 1.036e-6, -9.371e-7
-0.141, 1.952e-6, 1.021e-6, -9.309e-7
-0.142, 1.964e-6, 1.036e-6, -9.278e-7
-0.143, 1.973e-6, 1.033e-6, -9.402e-7
-0.144, 1.976e-6, 1.039e-6, -9.371e-7
-0.145, 1.979e-6, 1.042e-6, -9.371e-7
-0.146, 1.986e-6, 1.045e-6, -9.402e-7
-0.147, 1.995e-6, 1.048e-6, -9.463e-7
-0.148, 2.001e-6, 1.058e-6, -9.432e-7
-0.149, 2.010e-6, 1.058e-6, -9.525e-7
-0.150, 2.022e-6, 1.067e-6, -9.555e-7
-0.151, 2.022e-6, 1.067e-6, -9.555e-7
-0.152, 2.029e-6, 1.073e-6, -9.555e-7
-0.153, 2.044e-6, 1.082e-6, -9.617e-7
-0.154, 2.035e-6, 1.082e-6, -9.525e-7
-0.155, 2.059e-6, 1.092e-6, -9.679e-7
-0.156, 2.056e-6, 1.085e-6, -9.709e-7
-0.157, 2.075e-6, 1.101e-6, -9.740e-7
-0.158, 2.090e-6, 1.107e-6, -9.832e-7
-0.159, 2.093e-6, 1.107e-6, -9.863e-7
-0.160, 2.103e-6, 1.122e-6, -9.802e-7
-0.161, 2.103e-6, 1.122e-6, -9.802e-7
-0.162, 2.130e-6, 1.135e-6, -9.956e-7
-0.163, 2.136e-6, 1.138e-6, -9.986e-7
-0.164, 2.136e-6, 1.138e-6, -9.986e-7
-0.165, 2.155e-6, 1.147e-6, -1.008e-6
-0.166, 2.164e-6, 1.153e-6, -1.011e-6
-0.167, 2.179e-6, 1.162e-6, -1.017e-6
-0.168, 2.192e-6, 1.172e-6, -1.020e-6
-0.169, 2.207e-6, 1.178e-6, -1.029e-6
-0.170, 2.229e-6, 1.193e-6, -1.036e-6
-0.171, 2.235e-6, 1.193e-6, -1.042e-6
-0.172, 2.253e-6, 1.209e-6, -1.045e-6
-0.173, 2.272e-6, 1.209e-6, -1.063e-6
-0.174, 2.284e-6, 1.221e-6, -1.063e-6
-0.175, 2.300e-6, 1.233e-6, -1.066e-6
-0.176, 2.315e-6, 1.245e-6, -1.069e-6
-0.177, 2.324e-6, 1.245e-6, -1.079e-6
-0.178, 2.358e-6, 1.267e-6, -1.091e-6
-0.179, 2.370e-6, 1.270e-6, -1.100e-6
-0.180, 2.380e-6, 1.276e-6, -1.103e-6
-0.181, 2.401e-6, 1.292e-6, -1.109e-6
-0.182, 2.426e-6, 1.307e-6, -1.119e-6
-0.183, 2.441e-6, 1.313e-6, -1.128e-6
-0.184, 2.457e-6, 1.326e-6, -1.131e-6
-0.185, 2.475e-6, 1.341e-6, -1.134e-6
-0.186, 2.503e-6, 1.350e-6, -1.153e-6
-0.187, 2.518e-6, 1.356e-6, -1.162e-6
-0.188, 2.537e-6, 1.369e-6, -1.168e-6
-0.189, 2.561e-6, 1.387e-6, -1.174e-6
-0.190, 2.589e-6, 1.406e-6, -1.183e-6
-0.191, 2.598e-6, 1.406e-6, -1.193e-6
-0.192, 2.620e-6, 1.421e-6, -1.199e-6
-0.193, 2.635e-6, 1.430e-6, -1.205e-6
-0.194, 2.675e-6, 1.452e-6, -1.223e-6
-0.195, 2.684e-6, 1.455e-6, -1.230e-6
-0.196, 2.715e-6, 1.476e-6, -1.239e-6
-0.197, 2.734e-6, 1.483e-6, -1.251e-6
-0.198, 2.761e-6, 1.504e-6, -1.257e-6
-0.199, 2.777e-6, 1.516e-6, -1.260e-6
-0.200, 2.811e-6, 1.535e-6, -1.276e-6
-0.201, 2.823e-6, 1.538e-6, -1.285e-6
-0.202, 2.844e-6, 1.556e-6, -1.288e-6
-0.203, 2.869e-6, 1.566e-6, -1.303e-6
-0.204, 2.900e-6, 1.581e-6, -1.319e-6
-0.205, 2.921e-6, 1.590e-6, -1.331e-6
-0.206, 2.955e-6, 1.618e-6, -1.337e-6
-0.207, 2.968e-6, 1.627e-6, -1.340e-6
-0.208, 3.001e-6, 1.646e-6, -1.356e-6
-0.209, 3.023e-6, 1.655e-6, -1.368e-6
-0.210, 3.038e-6, 1.676e-6, -1.362e-6
-0.211, 3.066e-6, 1.689e-6, -1.377e-6
-0.212, 3.085e-6, 1.695e-6, -1.390e-6
-0.213, 3.134e-6, 1.732e-6, -1.402e-6
-0.214, 3.143e-6, 1.732e-6, -1.411e-6
-0.215, 3.158e-6, 1.744e-6, -1.414e-6
-0.216, 3.189e-6, 1.766e-6, -1.423e-6
-0.217, 3.208e-6, 1.775e-6, -1.433e-6
-0.218, 3.229e-6, 1.793e-6, -1.436e-6
-0.219, 3.254e-6, 1.809e-6, -1.445e-6
-0.220, 3.285e-6, 1.824e-6, -1.460e-6
-0.221, 3.297e-6, 1.840e-6, -1.457e-6
-0.222, 3.309e-6, 1.846e-6, -1.463e-6
-0.223, 3.334e-6, 1.864e-6, -1.470e-6
-0.224, 3.355e-6, 1.877e-6, -1.479e-6
-0.225, 3.371e-6, 1.889e-6, -1.482e-6
-0.226, 3.399e-6, 1.907e-6, -1.491e-6
-0.227, 3.405e-6, 1.913e-6, -1.491e-6
-0.228, 3.429e-6, 1.926e-6, -1.503e-6
-0.229, 3.448e-6, 1.944e-6, -1.503e-6
-0.230, 3.457e-6, 1.947e-6, -1.510e-6
-0.231, 3.466e-6, 1.957e-6, -1.510e-6
-0.232, 3.488e-6, 1.972e-6, -1.516e-6
-0.233, 3.482e-6, 1.975e-6, -1.507e-6
-0.234, 3.512e-6, 1.990e-6, -1.522e-6
-0.235, 3.506e-6, 1.987e-6, -1.519e-6
-0.236, 3.528e-6, 2.009e-6, -1.519e-6
-0.237, 3.528e-6, 2.009e-6, -1.519e-6
-0.238, 3.528e-6, 2.015e-6, -1.513e-6
-0.239, 3.531e-6, 2.018e-6, -1.513e-6
-0.240, 3.540e-6, 2.021e-6, -1.519e-6
-0.241, 3.559e-6, 2.040e-6, -1.519e-6
-0.242, 3.543e-6, 2.030e-6, -1.513e-6
-0.243, 3.546e-6, 2.037e-6, -1.510e-6
-0.244, 3.549e-6, 2.040e-6, -1.510e-6
-0.245, 3.549e-6, 2.043e-6, -1.507e-6
-0.246, 3.549e-6, 2.046e-6, -1.503e-6
-0.247, 3.546e-6, 2.043e-6, -1.503e-6
-0.248, 3.531e-6, 2.043e-6, -1.488e-6
-0.249, 3.528e-6, 2.046e-6, -1.482e-6
-0.250, 3.522e-6, 2.037e-6, -1.485e-6
-0.251, 3.519e-6, 2.043e-6, -1.476e-6
-0.252, 3.497e-6, 2.034e-6, -1.463e-6
-0.253, 3.482e-6, 2.027e-6, -1.454e-6
-0.254, 3.469e-6, 2.018e-6, -1.451e-6
-0.255, 3.457e-6, 2.012e-6, -1.445e-6
-0.256, 3.435e-6, 2.003e-6, -1.433e-6
-0.257, 3.432e-6, 2.000e-6, -1.433e-6
-0.258, 3.392e-6, 1.978e-6, -1.414e-6
-0.259, 3.383e-6, 1.969e-6, -1.414e-6
-0.260, 3.352e-6, 1.963e-6, -1.390e-6
-0.261, 3.343e-6, 1.950e-6, -1.393e-6
-0.262, 3.318e-6, 1.941e-6, -1.377e-6
-0.263, 3.294e-6, 1.920e-6, -1.374e-6
-0.264, 3.266e-6, 1.904e-6, -1.362e-6
-0.265, 3.223e-6, 1.886e-6, -1.337e-6
-0.266, 3.208e-6, 1.877e-6, -1.331e-6
-0.267, 3.183e-6, 1.861e-6, -1.322e-6
-0.268, 3.143e-6, 1.837e-6, -1.306e-6
-0.269, 3.106e-6, 1.812e-6, -1.294e-6
-0.270, 3.085e-6, 1.803e-6, -1.282e-6
-0.271, 3.069e-6, 1.787e-6, -1.282e-6
-0.272, 3.044e-6, 1.772e-6, -1.273e-6
-0.273, 3.008e-6, 1.747e-6, -1.260e-6
-0.274, 2.992e-6, 1.741e-6, -1.251e-6
-0.275, 2.937e-6, 1.710e-6, -1.226e-6
-0.276, 2.928e-6, 1.701e-6, -1.226e-6
-0.277, 2.884e-6, 1.676e-6, -1.208e-6
-0.278, 2.869e-6, 1.655e-6, -1.214e-6
-0.279, 2.838e-6, 1.646e-6, -1.193e-6
-0.280, 2.804e-6, 1.627e-6, -1.177e-6
-0.281, 2.771e-6, 1.596e-6, -1.174e-6
-0.282, 2.749e-6, 1.584e-6, -1.165e-6
-0.283, 2.724e-6, 1.578e-6, -1.146e-6
-0.284, 2.687e-6, 1.544e-6, -1.143e-6
-0.285, 2.666e-6, 1.532e-6, -1.134e-6
-0.286, 2.638e-6, 1.519e-6, -1.119e-6
-0.287, 2.629e-6, 1.504e-6, -1.125e-6
-0.288, 2.598e-6, 1.495e-6, -1.103e-6
-0.289, 2.564e-6, 1.473e-6, -1.091e-6
-0.290, 2.549e-6, 1.461e-6, -1.088e-6
-0.291, 2.521e-6, 1.446e-6, -1.076e-6
-0.292, 2.503e-6, 1.430e-6, -1.073e-6
-0.293, 2.478e-6, 1.415e-6, -1.063e-6
-0.294, 2.453e-6, 1.402e-6, -1.051e-6
-0.295, 2.435e-6, 1.387e-6, -1.048e-6
-0.296, 2.407e-6, 1.369e-6, -1.039e-6
-0.297, 2.386e-6, 1.362e-6, -1.023e-6
-0.298, 2.383e-6, 1.350e-6, -1.033e-6
-0.299, 2.355e-6, 1.344e-6, -1.011e-6
-0.300, 2.340e-6, 1.329e-6, -1.011e-6
-0.301, 2.315e-6, 1.313e-6, -1.002e-6
-0.302, 2.321e-6, 1.313e-6, -1.008e-6
-0.303, 2.293e-6, 1.301e-6, -9.925e-7
-0.304, 2.263e-6, 1.282e-6, -9.802e-7
-0.305, 2.256e-6, 1.279e-6, -9.771e-7
-0.306, 2.241e-6, 1.264e-6, -9.771e-7
-0.307, 2.238e-6, 1.261e-6, -9.771e-7
-0.308, 2.219e-6, 1.245e-6, -9.740e-7
-0.309, 2.207e-6, 1.245e-6, -9.617e-7
-0.310, 2.204e-6, 1.249e-6, -9.555e-7
-0.311, 2.189e-6, 1.239e-6, -9.494e-7
-0.312, 2.167e-6, 1.227e-6, -9.402e-7
-0.313, 2.158e-6, 1.212e-6, -9.463e-7
-0.314, 2.161e-6, 1.221e-6, -9.402e-7
-0.315, 2.143e-6, 1.212e-6, -9.309e-7
-0.316, 2.127e-6, 1.205e-6, -9.217e-7
-0.317, 2.121e-6, 1.193e-6, -9.278e-7
-0.318, 2.121e-6, 1.193e-6, -9.278e-7
-0.319, 2.112e-6, 1.193e-6, -9.186e-7
-0.320, 2.124e-6, 1.193e-6, -9.309e-7
-0.321, 2.096e-6, 1.181e-6, -9.155e-7
-0.322, 2.090e-6, 1.175e-6, -9.155e-7
-0.323, 2.075e-6, 1.169e-6, -9.063e-7
-0.324, 2.069e-6, 1.169e-6, -9.001e-7
-0.325, 2.063e-6, 1.156e-6, -9.063e-7
-0.326, 2.063e-6, 1.159e-6, -9.032e-7
-0.327, 2.050e-6, 1.159e-6, -8.909e-7
-0.328, 2.047e-6, 1.150e-6, -8.971e-7
-0.329, 2.056e-6, 1.159e-6, -8.971e-7
-0.330, 2.053e-6, 1.150e-6, -9.032e-7
-0.331, 2.022e-6, 1.135e-6, -8.878e-7
-0.332, 2.035e-6, 1.138e-6, -8.971e-7
-0.333, 2.035e-6, 1.141e-6, -8.940e-7
-0.334, 2.019e-6, 1.138e-6, -8.817e-7
-0.335, 2.019e-6, 1.132e-6, -8.878e-7
-0.336, 2.026e-6, 1.135e-6, -8.909e-7
-0.337, 2.029e-6, 1.144e-6, -8.847e-7
-0.338, 2.001e-6, 1.119e-6, -8.817e-7
-0.339, 1.992e-6, 1.119e-6, -8.724e-7
-0.340, 2.022e-6, 1.129e-6, -8.940e-7
-0.341, 2.004e-6, 1.125e-6, -8.786e-7
-0.342, 1.986e-6, 1.116e-6, -8.693e-7
-0.343, 2.001e-6, 1.125e-6, -8.755e-7
-0.344, 1.989e-6, 1.116e-6, -8.724e-7
-0.345, 1.992e-6, 1.116e-6, -8.755e-7
-0.346, 1.998e-6, 1.119e-6, -8.786e-7
-0.347, 1.989e-6, 1.119e-6, -8.693e-7
-0.348, 1.986e-6, 1.113e-6, -8.724e-7
-0.349, 1.989e-6, 1.119e-6, -8.693e-7
-0.350, 1.976e-6, 1.104e-6, -8.724e-7
-0.351, 1.979e-6, 1.098e-6, -8.817e-7
-0.352, 1.979e-6, 1.116e-6, -8.632e-7
-0.353, 1.973e-6, 1.104e-6, -8.693e-7
-0.354, 1.986e-6, 1.110e-6, -8.755e-7
-0.355, 1.970e-6, 1.098e-6, -8.724e-7
-0.356, 1.970e-6, 1.107e-6, -8.632e-7
-0.357, 1.967e-6, 1.104e-6, -8.632e-7
-0.358, 1.967e-6, 1.104e-6, -8.632e-7
-0.359, 1.970e-6, 1.101e-6, -8.693e-7
-0.360, 1.958e-6, 1.095e-6, -8.632e-7
-0.361, 1.973e-6, 1.107e-6, -8.663e-7
-0.362, 1.967e-6, 1.101e-6, -8.663e-7
-0.363, 1.973e-6, 1.101e-6, -8.724e-7
-0.364, 1.961e-6, 1.104e-6, -8.570e-7
-0.365, 1.973e-6, 1.107e-6, -8.663e-7
-0.366, 1.955e-6, 1.088e-6, -8.663e-7
-0.367, 1.961e-6, 1.085e-6, -8.755e-7
-0.368, 1.958e-6, 1.088e-6, -8.693e-7
-0.369, 1.949e-6, 1.082e-6, -8.663e-7
-0.370, 1.964e-6, 1.092e-6, -8.724e-7
-0.371, 1.949e-6, 1.088e-6, -8.601e-7
-0.372, 1.958e-6, 1.088e-6, -8.693e-7
-0.373, 1.973e-6, 1.104e-6, -8.693e-7
-0.374, 1.961e-6, 1.095e-6, -8.663e-7
-0.375, 1.952e-6, 1.088e-6, -8.632e-7
-0.376, 1.961e-6, 1.088e-6, -8.724e-7
-0.377, 1.958e-6, 1.088e-6, -8.693e-7
-0.378, 1.961e-6, 1.092e-6, -8.693e-7
-0.379, 1.952e-6, 1.085e-6, -8.663e-7
-0.380, 1.958e-6, 1.088e-6, -8.693e-7
-0.381, 1.973e-6, 1.098e-6, -8.755e-7
-0.382, 1.946e-6, 1.079e-6, -8.663e-7
-0.383, 1.955e-6, 1.082e-6, -8.724e-7
-0.384, 1.964e-6, 1.088e-6, -8.755e-7
-0.385, 1.949e-6, 1.076e-6, -8.724e-7
-0.386, 1.967e-6, 1.095e-6, -8.724e-7
-0.387, 1.952e-6, 1.085e-6, -8.663e-7
-0.388, 1.973e-6, 1.101e-6, -8.724e-7
-0.389, 1.964e-6, 1.095e-6, -8.693e-7
-0.390, 1.958e-6, 1.079e-6, -8.786e-7
-0.391, 1.939e-6, 1.079e-6, -8.601e-7
-0.392, 1.961e-6, 1.085e-6, -8.755e-7
-0.393, 1.958e-6, 1.085e-6, -8.724e-7
-0.394, 1.955e-6, 1.085e-6, -8.693e-7
-0.395, 1.952e-6, 1.079e-6, -8.724e-7
-0.396, 1.961e-6, 1.092e-6, -8.693e-7
-0.397, 1.964e-6, 1.082e-6, -8.817e-7
-0.398, 1.958e-6, 1.082e-6, -8.755e-7
-0.399, 1.967e-6, 1.082e-6, -8.847e-7
-0.400, 1.964e-6, 1.088e-6, -8.755e-7
