# Supplementary material for: Data-Driven Electrochemistry Reveals the Impact of Hydrophobicity on Aptamer Cross-Reactivity
Source: ACS Meas Sci Au. 2026 May 20;6(3):752–64. doi: 10.1021/acsmeasuresciau.6c00040 (PMC13281204; doi:10.1021/acsmeasuresciau.6c00040)
Supplement: Supplementary file 1 [file tg6c00040_si_001.zip › data/interferent study/logP validation/Trials_1_2_3/SWV_lineolic acid_analyte_2000hz_0.txt]

Nov. 4, 2025   11:34:29
Square Wave Voltammetry
File: c:\users\minteerlab\desktop\hardpotato\110425\swv_lineolic acid_analyte_2000hz_0.bin
Data Source:  Experiment
Instrument Model:  CHI660E
Ref. Electrode: 
Header: SWV
Note: 

Init E (V) = -0.05
Final E (V) = -0.4
Incr E (V) = 0.001
Amplitude (V) = 0.025
Frequency (Hz) = 2e+3
Quiet Time (sec) = 2
Sensitivity (A/V) = 1e-5

Potential/V, Diff(i/A), For(i/A), Rev(i/A)

-0.051, 1.622e-6, 9.130e-7, -7.093e-7
-0.052, 1.705e-6, 9.500e-7, -7.554e-7
-0.053, 1.681e-6, 9.099e-7, -7.708e-7
-0.054, 1.662e-6, 8.761e-7, -7.862e-7
-0.055, 1.672e-6, 8.761e-7, -7.955e-7
-0.056, 1.672e-6, 8.761e-7, -7.955e-7
-0.057, 1.684e-6, 8.822e-7, -8.016e-7
-0.058, 1.665e-6, 8.668e-7, -7.985e-7
-0.059, 1.678e-6, 8.699e-7, -8.078e-7
-0.060, 1.665e-6, 8.699e-7, -7.955e-7
-0.061, 1.675e-6, 8.699e-7, -8.047e-7
-0.062, 1.681e-6, 8.730e-7, -8.078e-7
-0.063, 1.693e-6, 8.792e-7, -8.139e-7
-0.064, 1.684e-6, 8.822e-7, -8.016e-7
-0.065, 1.687e-6, 8.792e-7, -8.078e-7
-0.066, 1.672e-6, 8.607e-7, -8.109e-7
-0.067, 1.678e-6, 8.730e-7, -8.047e-7
-0.068, 1.678e-6, 8.792e-7, -7.985e-7
-0.069, 1.668e-6, 8.638e-7, -8.047e-7
-0.070, 1.675e-6, 8.638e-7, -8.109e-7
-0.071, 1.668e-6, 8.668e-7, -8.016e-7
-0.072, 1.702e-6, 8.884e-7, -8.139e-7
-0.073, 1.678e-6, 8.792e-7, -7.985e-7
-0.074, 1.668e-6, 8.638e-7, -8.047e-7
-0.075, 1.681e-6, 8.730e-7, -8.078e-7
-0.076, 1.672e-6, 8.668e-7, -8.047e-7
-0.077, 1.690e-6, 8.792e-7, -8.109e-7
-0.078, 1.681e-6, 8.668e-7, -8.139e-7
-0.079, 1.681e-6, 8.761e-7, -8.047e-7
-0.080, 1.675e-6, 8.761e-7, -7.985e-7
-0.081, 1.662e-6, 8.638e-7, -7.985e-7
-0.082, 1.675e-6, 8.699e-7, -8.047e-7
-0.083, 1.687e-6, 8.730e-7, -8.139e-7
-0.084, 1.684e-6, 8.761e-7, -8.078e-7
-0.085, 1.693e-6, 8.792e-7, -8.139e-7
-0.086, 1.702e-6, 8.915e-7, -8.109e-7
-0.087, 1.705e-6, 8.884e-7, -8.170e-7
-0.088, 1.687e-6, 8.792e-7, -8.078e-7
-0.089, 1.702e-6, 8.884e-7, -8.139e-7
-0.090, 1.687e-6, 8.761e-7, -8.109e-7
-0.091, 1.699e-6, 8.884e-7, -8.109e-7
-0.092, 1.696e-6, 8.946e-7, -8.016e-7
-0.093, 1.699e-6, 8.884e-7, -8.109e-7
-0.094, 1.712e-6, 8.946e-7, -8.170e-7
-0.095, 1.721e-6, 9.038e-7, -8.170e-7
-0.096, 1.721e-6, 8.976e-7, -8.232e-7
-0.097, 1.708e-6, 8.976e-7, -8.109e-7
-0.098, 1.702e-6, 8.822e-7, -8.201e-7
-0.099, 1.715e-6, 8.946e-7, -8.201e-7
-0.100, 1.705e-6, 8.884e-7, -8.170e-7
-0.101, 1.721e-6, 9.069e-7, -8.139e-7
-0.102, 1.721e-6, 8.976e-7, -8.232e-7
-0.103, 1.705e-6, 8.822e-7, -8.232e-7
-0.104, 1.736e-6, 9.038e-7, -8.324e-7
-0.105, 1.715e-6, 8.946e-7, -8.201e-7
-0.106, 1.749e-6, 9.130e-7, -8.355e-7
-0.107, 1.721e-6, 8.976e-7, -8.232e-7
-0.108, 1.724e-6, 8.976e-7, -8.263e-7
-0.109, 1.718e-6, 9.007e-7, -8.170e-7
-0.110, 1.718e-6, 9.007e-7, -8.170e-7
-0.111, 1.736e-6, 9.099e-7, -8.263e-7
-0.112, 1.742e-6, 9.069e-7, -8.355e-7
-0.113, 1.733e-6, 9.130e-7, -8.201e-7
-0.114, 1.733e-6, 9.038e-7, -8.293e-7
-0.115, 1.752e-6, 9.192e-7, -8.324e-7
-0.116, 1.755e-6, 9.192e-7, -8.355e-7
-0.117, 1.749e-6, 9.192e-7, -8.293e-7
-0.118, 1.770e-6, 9.315e-7, -8.386e-7
-0.119, 1.779e-6, 9.315e-7, -8.478e-7
-0.120, 1.773e-6, 9.376e-7, -8.355e-7
-0.121, 1.776e-6, 9.376e-7, -8.386e-7
-0.122, 1.782e-6, 9.407e-7, -8.416e-7
-0.123, 1.764e-6, 9.346e-7, -8.293e-7
-0.124, 1.773e-6, 9.315e-7, -8.416e-7
-0.125, 1.782e-6, 9.407e-7, -8.416e-7
-0.126, 1.801e-6, 9.592e-7, -8.416e-7
-0.127, 1.798e-6, 9.592e-7, -8.386e-7
-0.128, 1.795e-6, 9.469e-7, -8.478e-7
-0.129, 1.801e-6, 9.623e-7, -8.386e-7
-0.130, 1.822e-6, 9.654e-7, -8.570e-7
-0.131, 1.801e-6, 9.561e-7, -8.447e-7
-0.132, 1.822e-6, 9.623e-7, -8.601e-7
-0.133, 1.825e-6, 9.684e-7, -8.570e-7
-0.134, 1.819e-6, 9.654e-7, -8.540e-7
-0.135, 1.819e-6, 9.684e-7, -8.509e-7
-0.136, 1.844e-6, 9.746e-7, -8.693e-7
-0.137, 1.841e-6, 9.807e-7, -8.601e-7
-0.138, 1.844e-6, 9.869e-7, -8.570e-7
-0.139, 1.838e-6, 9.746e-7, -8.632e-7
-0.140, 1.856e-6, 9.838e-7, -8.724e-7
-0.141, 1.869e-6, 9.869e-7, -8.817e-7
-0.142, 1.853e-6, 9.931e-7, -8.601e-7
-0.143, 1.902e-6, 1.021e-6, -8.817e-7
-0.144, 1.881e-6, 1.012e-6, -8.693e-7
-0.145, 1.896e-6, 1.018e-6, -8.786e-7
-0.146, 1.912e-6, 1.015e-6, -8.971e-7
-0.147, 1.927e-6, 1.033e-6, -8.940e-7
-0.148, 1.918e-6, 1.024e-6, -8.940e-7
-0.149, 1.942e-6, 1.036e-6, -9.063e-7
-0.150, 1.933e-6, 1.033e-6, -9.001e-7
-0.151, 1.949e-6, 1.045e-6, -9.032e-7
-0.152, 1.970e-6, 1.064e-6, -9.063e-7
-0.153, 1.955e-6, 1.048e-6, -9.063e-7
-0.154, 1.992e-6, 1.076e-6, -9.155e-7
-0.155, 1.989e-6, 1.076e-6, -9.124e-7
-0.156, 2.010e-6, 1.079e-6, -9.309e-7
-0.157, 2.004e-6, 1.076e-6, -9.278e-7
-0.158, 2.019e-6, 1.079e-6, -9.402e-7
-0.159, 2.041e-6, 1.101e-6, -9.402e-7
-0.160, 2.053e-6, 1.116e-6, -9.371e-7
-0.161, 2.063e-6, 1.122e-6, -9.402e-7
-0.162, 2.090e-6, 1.116e-6, -9.740e-7
-0.163, 2.115e-6, 1.144e-6, -9.709e-7
-0.164, 2.106e-6, 1.147e-6, -9.586e-7
-0.165, 2.127e-6, 1.153e-6, -9.740e-7
-0.166, 2.139e-6, 1.156e-6, -9.832e-7
-0.167, 2.161e-6, 1.169e-6, -9.925e-7
-0.168, 2.173e-6, 1.181e-6, -9.925e-7
-0.169, 2.179e-6, 1.181e-6, -9.986e-7
-0.170, 2.210e-6, 1.202e-6, -1.008e-6
-0.171, 2.210e-6, 1.209e-6, -1.002e-6
-0.172, 2.256e-6, 1.224e-6, -1.033e-6
-0.173, 2.275e-6, 1.239e-6, -1.036e-6
-0.174, 2.272e-6, 1.239e-6, -1.033e-6
-0.175, 2.303e-6, 1.261e-6, -1.042e-6
-0.176, 2.330e-6, 1.282e-6, -1.048e-6
-0.177, 2.340e-6, 1.282e-6, -1.057e-6
-0.178, 2.386e-6, 1.298e-6, -1.088e-6
-0.179, 2.404e-6, 1.316e-6, -1.088e-6
-0.180, 2.444e-6, 1.338e-6, -1.106e-6
-0.181, 2.469e-6, 1.353e-6, -1.116e-6
-0.182, 2.481e-6, 1.366e-6, -1.116e-6
-0.183, 2.484e-6, 1.372e-6, -1.113e-6
-0.184, 2.521e-6, 1.384e-6, -1.137e-6
-0.185, 2.540e-6, 1.393e-6, -1.146e-6
-0.186, 2.580e-6, 1.424e-6, -1.156e-6
-0.187, 2.626e-6, 1.452e-6, -1.174e-6
-0.188, 2.644e-6, 1.467e-6, -1.177e-6
-0.189, 2.663e-6, 1.467e-6, -1.196e-6
-0.190, 2.687e-6, 1.483e-6, -1.205e-6
-0.191, 2.734e-6, 1.513e-6, -1.220e-6
-0.192, 2.752e-6, 1.519e-6, -1.233e-6
-0.193, 2.783e-6, 1.538e-6, -1.245e-6
-0.194, 2.823e-6, 1.559e-6, -1.263e-6
-0.195, 2.878e-6, 1.603e-6, -1.276e-6
-0.196, 2.900e-6, 1.609e-6, -1.291e-6
-0.197, 2.931e-6, 1.624e-6, -1.306e-6
-0.198, 2.946e-6, 1.643e-6, -1.303e-6
-0.199, 3.014e-6, 1.680e-6, -1.334e-6
-0.200, 3.023e-6, 1.689e-6, -1.334e-6
-0.201, 3.085e-6, 1.720e-6, -1.365e-6
-0.202, 3.097e-6, 1.732e-6, -1.365e-6
-0.203, 3.152e-6, 1.766e-6, -1.387e-6
-0.204, 3.161e-6, 1.766e-6, -1.396e-6
-0.205, 3.226e-6, 1.809e-6, -1.417e-6
-0.206, 3.226e-6, 1.818e-6, -1.408e-6
-0.207, 3.300e-6, 1.852e-6, -1.448e-6
-0.208, 3.328e-6, 1.870e-6, -1.457e-6
-0.209, 3.386e-6, 1.901e-6, -1.485e-6
-0.210, 3.399e-6, 1.920e-6, -1.479e-6
-0.211, 3.454e-6, 1.938e-6, -1.516e-6
-0.212, 3.475e-6, 1.966e-6, -1.510e-6
-0.213, 3.528e-6, 1.997e-6, -1.531e-6
-0.214, 3.565e-6, 2.015e-6, -1.550e-6
-0.215, 3.611e-6, 2.049e-6, -1.562e-6
-0.216, 3.645e-6, 2.070e-6, -1.574e-6
-0.217, 3.654e-6, 2.061e-6, -1.593e-6
-0.218, 3.716e-6, 2.098e-6, -1.617e-6
-0.219, 3.768e-6, 2.135e-6, -1.633e-6
-0.220, 3.796e-6, 2.157e-6, -1.639e-6
-0.221, 3.848e-6, 2.184e-6, -1.664e-6
-0.222, 3.863e-6, 2.206e-6, -1.657e-6
-0.223, 3.891e-6, 2.215e-6, -1.676e-6
-0.224, 3.913e-6, 2.227e-6, -1.685e-6
-0.225, 3.968e-6, 2.277e-6, -1.691e-6
-0.226, 4.002e-6, 2.286e-6, -1.716e-6
-0.227, 4.042e-6, 2.311e-6, -1.731e-6
-0.228, 4.060e-6, 2.329e-6, -1.731e-6
-0.229, 4.079e-6, 2.332e-6, -1.747e-6
-0.230, 4.100e-6, 2.354e-6, -1.747e-6
-0.231, 4.156e-6, 2.397e-6, -1.759e-6
-0.232, 4.137e-6, 2.384e-6, -1.753e-6
-0.233, 4.199e-6, 2.421e-6, -1.777e-6
-0.234, 4.193e-6, 2.424e-6, -1.768e-6
-0.235, 4.214e-6, 2.428e-6, -1.787e-6
-0.236, 4.242e-6, 2.465e-6, -1.777e-6
-0.237, 4.273e-6, 2.471e-6, -1.802e-6
-0.238, 4.270e-6, 2.480e-6, -1.790e-6
-0.239, 4.291e-6, 2.483e-6, -1.808e-6
-0.240, 4.304e-6, 2.514e-6, -1.790e-6
-0.241, 4.313e-6, 2.505e-6, -1.808e-6
-0.242, 4.310e-6, 2.517e-6, -1.793e-6
-0.243, 4.313e-6, 2.508e-6, -1.805e-6
-0.244, 4.300e-6, 2.526e-6, -1.774e-6
-0.245, 4.340e-6, 2.551e-6, -1.790e-6
-0.246, 4.325e-6, 2.535e-6, -1.790e-6
-0.247, 4.310e-6, 2.532e-6, -1.777e-6
-0.248, 4.310e-6, 2.535e-6, -1.774e-6
-0.249, 4.310e-6, 2.529e-6, -1.781e-6
-0.250, 4.294e-6, 2.523e-6, -1.771e-6
-0.251, 4.264e-6, 2.523e-6, -1.741e-6
-0.252, 4.279e-6, 2.523e-6, -1.756e-6
-0.253, 4.217e-6, 2.489e-6, -1.728e-6
-0.254, 4.211e-6, 2.480e-6, -1.731e-6
-0.255, 4.196e-6, 2.465e-6, -1.731e-6
-0.256, 4.162e-6, 2.443e-6, -1.719e-6
-0.257, 4.122e-6, 2.431e-6, -1.691e-6
-0.258, 4.116e-6, 2.428e-6, -1.688e-6
-0.259, 4.070e-6, 2.403e-6, -1.667e-6
-0.260, 4.036e-6, 2.381e-6, -1.654e-6
-0.261, 3.993e-6, 2.348e-6, -1.645e-6
-0.262, 3.940e-6, 2.311e-6, -1.630e-6
-0.263, 3.922e-6, 2.295e-6, -1.627e-6
-0.264, 3.876e-6, 2.283e-6, -1.593e-6
-0.265, 3.820e-6, 2.243e-6, -1.577e-6
-0.266, 3.765e-6, 2.215e-6, -1.550e-6
-0.267, 3.737e-6, 2.194e-6, -1.544e-6
-0.268, 3.663e-6, 2.151e-6, -1.513e-6
-0.269, 3.614e-6, 2.120e-6, -1.494e-6
-0.270, 3.565e-6, 2.095e-6, -1.470e-6
-0.271, 3.531e-6, 2.070e-6, -1.460e-6
-0.272, 3.488e-6, 2.055e-6, -1.433e-6
-0.273, 3.448e-6, 2.027e-6, -1.420e-6
-0.274, 3.402e-6, 1.997e-6, -1.405e-6
-0.275, 3.349e-6, 1.954e-6, -1.396e-6
-0.276, 3.300e-6, 1.929e-6, -1.371e-6
-0.277, 3.245e-6, 1.904e-6, -1.340e-6
-0.278, 3.205e-6, 1.877e-6, -1.328e-6
-0.279, 3.171e-6, 1.858e-6, -1.313e-6
-0.280, 3.103e-6, 1.815e-6, -1.288e-6
-0.281, 3.085e-6, 1.806e-6, -1.279e-6
-0.282, 3.026e-6, 1.766e-6, -1.260e-6
-0.283, 2.983e-6, 1.735e-6, -1.248e-6
-0.284, 2.943e-6, 1.716e-6, -1.226e-6
-0.285, 2.906e-6, 1.695e-6, -1.211e-6
-0.286, 2.875e-6, 1.664e-6, -1.211e-6
-0.287, 2.829e-6, 1.646e-6, -1.183e-6
-0.288, 2.780e-6, 1.621e-6, -1.159e-6
-0.289, 2.740e-6, 1.593e-6, -1.146e-6
-0.290, 2.737e-6, 1.593e-6, -1.143e-6
-0.291, 2.687e-6, 1.550e-6, -1.137e-6
-0.292, 2.629e-6, 1.526e-6, -1.103e-6
-0.293, 2.614e-6, 1.519e-6, -1.094e-6
-0.294, 2.570e-6, 1.498e-6, -1.073e-6
-0.295, 2.546e-6, 1.476e-6, -1.069e-6
-0.296, 2.506e-6, 1.464e-6, -1.042e-6
-0.297, 2.506e-6, 1.452e-6, -1.054e-6
-0.298, 2.463e-6, 1.443e-6, -1.020e-6
-0.299, 2.429e-6, 1.412e-6, -1.017e-6
-0.300, 2.392e-6, 1.396e-6, -9.956e-7
-0.301, 2.380e-6, 1.378e-6, -1.002e-6
-0.302, 2.352e-6, 1.369e-6, -9.832e-7
-0.303, 2.315e-6, 1.344e-6, -9.709e-7
-0.304, 2.315e-6, 1.356e-6, -9.586e-7
-0.305, 2.287e-6, 1.335e-6, -9.525e-7
-0.306, 2.256e-6, 1.319e-6, -9.371e-7
-0.307, 2.247e-6, 1.313e-6, -9.340e-7
-0.308, 2.223e-6, 1.307e-6, -9.155e-7
-0.309, 2.223e-6, 1.292e-6, -9.309e-7
-0.310, 2.195e-6, 1.292e-6, -9.032e-7
-0.311, 2.149e-6, 1.273e-6, -8.755e-7
-0.312, 2.167e-6, 1.270e-6, -8.971e-7
-0.313, 2.121e-6, 1.227e-6, -8.940e-7
-0.314, 2.127e-6, 1.245e-6, -8.817e-7
-0.315, 2.106e-6, 1.233e-6, -8.724e-7
-0.316, 2.106e-6, 1.239e-6, -8.663e-7
-0.317, 2.075e-6, 1.224e-6, -8.509e-7
-0.318, 2.059e-6, 1.212e-6, -8.478e-7
-0.319, 2.047e-6, 1.193e-6, -8.540e-7
-0.320, 2.050e-6, 1.199e-6, -8.509e-7
-0.321, 2.032e-6, 1.196e-6, -8.355e-7
-0.322, 2.016e-6, 1.178e-6, -8.386e-7
-0.323, 2.016e-6, 1.162e-6, -8.540e-7
-0.324, 1.989e-6, 1.169e-6, -8.201e-7
-0.325, 1.995e-6, 1.159e-6, -8.355e-7
-0.326, 1.982e-6, 1.165e-6, -8.170e-7
-0.327, 1.986e-6, 1.159e-6, -8.263e-7
-0.328, 1.946e-6, 1.135e-6, -8.109e-7
-0.329, 1.958e-6, 1.141e-6, -8.170e-7
-0.330, 1.955e-6, 1.150e-6, -8.047e-7
-0.331, 1.949e-6, 1.144e-6, -8.047e-7
-0.332, 1.952e-6, 1.138e-6, -8.139e-7
-0.333, 1.936e-6, 1.129e-6, -8.078e-7
-0.334, 1.918e-6, 1.125e-6, -7.924e-7
-0.335, 1.909e-6, 1.107e-6, -8.016e-7
-0.336, 1.918e-6, 1.129e-6, -7.893e-7
-0.337, 1.918e-6, 1.113e-6, -8.047e-7
-0.338, 1.902e-6, 1.119e-6, -7.832e-7
-0.339, 1.896e-6, 1.104e-6, -7.924e-7
-0.340, 1.890e-6, 1.104e-6, -7.862e-7
-0.341, 1.875e-6, 1.107e-6, -7.678e-7
-0.342, 1.872e-6, 1.098e-6, -7.739e-7
-0.343, 1.875e-6, 1.101e-6, -7.739e-7
-0.344, 1.862e-6, 1.095e-6, -7.678e-7
-0.345, 1.881e-6, 1.095e-6, -7.862e-7
-0.346, 1.872e-6, 1.088e-6, -7.832e-7
-0.347, 1.875e-6, 1.088e-6, -7.862e-7
-0.348, 1.865e-6, 1.085e-6, -7.801e-7
-0.349, 1.835e-6, 1.073e-6, -7.616e-7
-0.350, 1.865e-6, 1.092e-6, -7.739e-7
-0.351, 1.835e-6, 1.073e-6, -7.616e-7
-0.352, 1.835e-6, 1.076e-6, -7.585e-7
-0.353, 1.865e-6, 1.098e-6, -7.678e-7
-0.354, 1.825e-6, 1.058e-6, -7.678e-7
-0.355, 1.841e-6, 1.070e-6, -7.708e-7
-0.356, 1.816e-6, 1.052e-6, -7.647e-7
-0.357, 1.825e-6, 1.064e-6, -7.616e-7
-0.358, 1.813e-6, 1.058e-6, -7.554e-7
-0.359, 1.810e-6, 1.058e-6, -7.524e-7
-0.360, 1.832e-6, 1.055e-6, -7.770e-7
-0.361, 1.816e-6, 1.052e-6, -7.647e-7
-0.362, 1.810e-6, 1.055e-6, -7.554e-7
-0.363, 1.801e-6, 1.045e-6, -7.554e-7
-0.364, 1.819e-6, 1.064e-6, -7.554e-7
-0.365, 1.798e-6, 1.045e-6, -7.524e-7
-0.366, 1.819e-6, 1.042e-6, -7.770e-7
-0.367, 1.819e-6, 1.052e-6, -7.678e-7
-0.368, 1.819e-6, 1.055e-6, -7.647e-7
-0.369, 1.819e-6, 1.055e-6, -7.647e-7
-0.370, 1.801e-6, 1.045e-6, -7.554e-7
-0.371, 1.801e-6, 1.055e-6, -7.462e-7
-0.372, 1.816e-6, 1.045e-6, -7.708e-7
-0.373, 1.770e-6, 1.021e-6, -7.493e-7
-0.374, 1.816e-6, 1.039e-6, -7.770e-7
-0.375, 1.801e-6, 1.052e-6, -7.493e-7
-0.376, 1.782e-6, 1.036e-6, -7.462e-7
-0.377, 1.785e-6, 1.030e-6, -7.554e-7
-0.378, 1.816e-6, 1.036e-6, -7.801e-7
-0.379, 1.813e-6, 1.052e-6, -7.616e-7
-0.380, 1.761e-6, 1.024e-6, -7.370e-7
-0.381, 1.798e-6, 1.039e-6, -7.585e-7
-0.382, 1.829e-6, 1.052e-6, -7.770e-7
-0.383, 1.804e-6, 1.045e-6, -7.585e-7
-0.384, 1.789e-6, 1.036e-6, -7.524e-7
-0.385, 1.792e-6, 1.027e-6, -7.647e-7
-0.386, 1.792e-6, 1.036e-6, -7.554e-7
-0.387, 1.782e-6, 1.030e-6, -7.524e-7
-0.388, 1.813e-6, 1.045e-6, -7.678e-7
-0.389, 1.795e-6, 1.024e-6, -7.708e-7
-0.390, 1.801e-6, 1.042e-6, -7.585e-7
-0.391, 1.782e-6, 1.027e-6, -7.554e-7
-0.392, 1.776e-6, 1.024e-6, -7.524e-7
-0.393, 1.789e-6, 1.039e-6, -7.493e-7
-0.394, 1.810e-6, 1.033e-6, -7.770e-7
-0.395, 1.829e-6, 1.045e-6, -7.832e-7
-0.396, 1.813e-6, 1.048e-6, -7.647e-7
-0.397, 1.816e-6, 1.036e-6, -7.801e-7
-0.398, 1.804e-6, 1.033e-6, -7.708e-7
-0.399, 1.785e-6, 1.024e-6, -7.616e-7
-0.400, 1.773e-6, 1.008e-6, -7.647e-7
