# Supplementary material for: Data-Driven Electrochemistry Reveals the Impact of Hydrophobicity on Aptamer Cross-Reactivity
Source: ACS Meas Sci Au. 2026 May 20;6(3):752–64. doi: 10.1021/acsmeasuresciau.6c00040 (PMC13281204; doi:10.1021/acsmeasuresciau.6c00040)
Supplement: Supplementary file 1 [file tg6c00040_si_001.zip › data/interferent study/logP validation/Trials_1_2_3/SWV_lineolic acid_analyte_2000hz_2.txt]

Nov. 4, 2025   16:27:44
Square Wave Voltammetry
File: c:\users\minteerlab\desktop\hardpotato\110425\swv_lineolic acid_analyte_2000hz_2.bin
Data Source:  Experiment
Instrument Model:  CHI660E
Ref. Electrode: 
Header: SWV
Note: 

Init E (V) = -0.05
Final E (V) = -0.4
Incr E (V) = 0.001
Amplitude (V) = 0.025
Frequency (Hz) = 2e+3
Quiet Time (sec) = 2
Sensitivity (A/V) = 1e-5

Potential/V, Diff(i/A), For(i/A), Rev(i/A)

-0.051, 1.579e-6, 8.822e-7, -6.970e-7
-0.052, 1.638e-6, 9.099e-7, -7.277e-7
-0.053, 1.665e-6, 8.946e-7, -7.708e-7
-0.054, 1.622e-6, 8.699e-7, -7.524e-7
-0.055, 1.641e-6, 8.545e-7, -7.862e-7
-0.056, 1.625e-6, 8.545e-7, -7.708e-7
-0.057, 1.616e-6, 8.515e-7, -7.647e-7
-0.058, 1.619e-6, 8.515e-7, -7.678e-7
-0.059, 1.601e-6, 8.422e-7, -7.585e-7
-0.060, 1.628e-6, 8.453e-7, -7.832e-7
-0.061, 1.625e-6, 8.484e-7, -7.770e-7
-0.062, 1.625e-6, 8.422e-7, -7.832e-7
-0.063, 1.653e-6, 8.668e-7, -7.862e-7
-0.064, 1.622e-6, 8.484e-7, -7.739e-7
-0.065, 1.625e-6, 8.453e-7, -7.801e-7
-0.066, 1.635e-6, 8.484e-7, -7.862e-7
-0.067, 1.628e-6, 8.422e-7, -7.862e-7
-0.068, 1.622e-6, 8.453e-7, -7.770e-7
-0.069, 1.619e-6, 8.361e-7, -7.832e-7
-0.070, 1.607e-6, 8.391e-7, -7.678e-7
-0.071, 1.635e-6, 8.391e-7, -7.955e-7
-0.072, 1.619e-6, 8.361e-7, -7.832e-7
-0.073, 1.625e-6, 8.453e-7, -7.801e-7
-0.074, 1.625e-6, 8.515e-7, -7.739e-7
-0.075, 1.610e-6, 8.299e-7, -7.801e-7
-0.076, 1.613e-6, 8.391e-7, -7.739e-7
-0.077, 1.619e-6, 8.361e-7, -7.832e-7
-0.078, 1.653e-6, 8.607e-7, -7.924e-7
-0.079, 1.635e-6, 8.545e-7, -7.801e-7
-0.080, 1.638e-6, 8.422e-7, -7.955e-7
-0.081, 1.635e-6, 8.453e-7, -7.893e-7
-0.082, 1.619e-6, 8.361e-7, -7.832e-7
-0.083, 1.641e-6, 8.545e-7, -7.862e-7
-0.084, 1.635e-6, 8.515e-7, -7.832e-7
-0.085, 1.619e-6, 8.391e-7, -7.801e-7
-0.086, 1.647e-6, 8.638e-7, -7.832e-7
-0.087, 1.628e-6, 8.515e-7, -7.770e-7
-0.088, 1.622e-6, 8.484e-7, -7.739e-7
-0.089, 1.628e-6, 8.515e-7, -7.770e-7
-0.090, 1.619e-6, 8.515e-7, -7.678e-7
-0.091, 1.619e-6, 8.484e-7, -7.708e-7
-0.092, 1.635e-6, 8.515e-7, -7.832e-7
-0.093, 1.628e-6, 8.453e-7, -7.832e-7
-0.094, 1.632e-6, 8.515e-7, -7.801e-7
-0.095, 1.641e-6, 8.576e-7, -7.832e-7
-0.096, 1.635e-6, 8.484e-7, -7.862e-7
-0.097, 1.632e-6, 8.515e-7, -7.801e-7
-0.098, 1.650e-6, 8.607e-7, -7.893e-7
-0.099, 1.628e-6, 8.422e-7, -7.862e-7
-0.100, 1.647e-6, 8.545e-7, -7.924e-7
-0.101, 1.635e-6, 8.515e-7, -7.832e-7
-0.102, 1.650e-6, 8.668e-7, -7.832e-7
-0.103, 1.653e-6, 8.576e-7, -7.955e-7
-0.104, 1.665e-6, 8.545e-7, -8.109e-7
-0.105, 1.635e-6, 8.515e-7, -7.832e-7
-0.106, 1.656e-6, 8.515e-7, -8.047e-7
-0.107, 1.665e-6, 8.668e-7, -7.985e-7
-0.108, 1.653e-6, 8.668e-7, -7.862e-7
-0.109, 1.662e-6, 8.668e-7, -7.955e-7
-0.110, 1.672e-6, 8.761e-7, -7.955e-7
-0.111, 1.656e-6, 8.607e-7, -7.955e-7
-0.112, 1.665e-6, 8.699e-7, -7.955e-7
-0.113, 1.647e-6, 8.576e-7, -7.893e-7
-0.114, 1.659e-6, 8.668e-7, -7.924e-7
-0.115, 1.653e-6, 8.699e-7, -7.832e-7
-0.116, 1.672e-6, 8.668e-7, -8.047e-7
-0.117, 1.672e-6, 8.822e-7, -7.893e-7
-0.118, 1.672e-6, 8.761e-7, -7.955e-7
-0.119, 1.678e-6, 8.822e-7, -7.955e-7
-0.120, 1.665e-6, 8.792e-7, -7.862e-7
-0.121, 1.690e-6, 8.822e-7, -8.078e-7
-0.122, 1.702e-6, 8.946e-7, -8.078e-7
-0.123, 1.681e-6, 8.915e-7, -7.893e-7
-0.124, 1.665e-6, 8.730e-7, -7.924e-7
-0.125, 1.681e-6, 8.853e-7, -7.955e-7
-0.126, 1.678e-6, 8.822e-7, -7.955e-7
-0.127, 1.678e-6, 8.884e-7, -7.893e-7
-0.128, 1.687e-6, 8.853e-7, -8.016e-7
-0.129, 1.696e-6, 8.946e-7, -8.016e-7
-0.130, 1.687e-6, 8.946e-7, -7.924e-7
-0.131, 1.724e-6, 9.069e-7, -8.170e-7
-0.132, 1.705e-6, 8.946e-7, -8.109e-7
-0.133, 1.708e-6, 8.946e-7, -8.139e-7
-0.134, 1.730e-6, 9.099e-7, -8.201e-7
-0.135, 1.715e-6, 9.007e-7, -8.139e-7
-0.136, 1.702e-6, 8.946e-7, -8.078e-7
-0.137, 1.715e-6, 9.069e-7, -8.078e-7
-0.138, 1.696e-6, 8.946e-7, -8.016e-7
-0.139, 1.727e-6, 9.099e-7, -8.170e-7
-0.140, 1.721e-6, 9.007e-7, -8.201e-7
-0.141, 1.736e-6, 9.223e-7, -8.139e-7
-0.142, 1.727e-6, 9.099e-7, -8.170e-7
-0.143, 1.739e-6, 9.130e-7, -8.263e-7
-0.144, 1.752e-6, 9.284e-7, -8.232e-7
-0.145, 1.745e-6, 9.192e-7, -8.263e-7
-0.146, 1.745e-6, 9.161e-7, -8.293e-7
-0.147, 1.761e-6, 9.284e-7, -8.324e-7
-0.148, 1.770e-6, 9.346e-7, -8.355e-7
-0.149, 1.767e-6, 9.284e-7, -8.386e-7
-0.150, 1.770e-6, 9.376e-7, -8.324e-7
-0.151, 1.755e-6, 9.284e-7, -8.263e-7
-0.152, 1.785e-6, 9.469e-7, -8.386e-7
-0.153, 1.801e-6, 9.592e-7, -8.416e-7
-0.154, 1.810e-6, 9.592e-7, -8.509e-7
-0.155, 1.785e-6, 9.469e-7, -8.386e-7
-0.156, 1.819e-6, 9.530e-7, -8.663e-7
-0.157, 1.813e-6, 9.684e-7, -8.447e-7
-0.158, 1.825e-6, 9.807e-7, -8.447e-7
-0.159, 1.816e-6, 9.746e-7, -8.416e-7
-0.160, 1.835e-6, 9.715e-7, -8.632e-7
-0.161, 1.835e-6, 9.777e-7, -8.570e-7
-0.162, 1.841e-6, 9.746e-7, -8.663e-7
-0.163, 1.850e-6, 9.869e-7, -8.632e-7
-0.164, 1.856e-6, 9.869e-7, -8.693e-7
-0.165, 1.862e-6, 9.931e-7, -8.693e-7
-0.166, 1.862e-6, 1.015e-6, -8.478e-7
-0.167, 1.893e-6, 1.005e-6, -8.878e-7
-0.168, 1.893e-6, 1.012e-6, -8.817e-7
-0.169, 1.896e-6, 1.018e-6, -8.786e-7
-0.170, 1.918e-6, 1.036e-6, -8.817e-7
-0.171, 1.927e-6, 1.030e-6, -8.971e-7
-0.172, 1.930e-6, 1.042e-6, -8.878e-7
-0.173, 1.952e-6, 1.048e-6, -9.032e-7
-0.174, 1.952e-6, 1.058e-6, -8.940e-7
-0.175, 1.955e-6, 1.048e-6, -9.063e-7
-0.176, 1.979e-6, 1.070e-6, -9.094e-7
-0.177, 1.982e-6, 1.070e-6, -9.124e-7
-0.178, 2.010e-6, 1.076e-6, -9.340e-7
-0.179, 2.032e-6, 1.095e-6, -9.371e-7
-0.180, 2.050e-6, 1.098e-6, -9.525e-7
-0.181, 2.041e-6, 1.095e-6, -9.463e-7
-0.182, 2.047e-6, 1.113e-6, -9.340e-7
-0.183, 2.063e-6, 1.110e-6, -9.525e-7
-0.184, 2.084e-6, 1.129e-6, -9.555e-7
-0.185, 2.087e-6, 1.125e-6, -9.617e-7
-0.186, 2.099e-6, 1.144e-6, -9.555e-7
-0.187, 2.130e-6, 1.156e-6, -9.740e-7
-0.188, 2.146e-6, 1.159e-6, -9.863e-7
-0.189, 2.161e-6, 1.175e-6, -9.863e-7
-0.190, 2.170e-6, 1.178e-6, -9.925e-7
-0.191, 2.176e-6, 1.181e-6, -9.956e-7
-0.192, 2.189e-6, 1.190e-6, -9.986e-7
-0.193, 2.198e-6, 1.199e-6, -9.986e-7
-0.194, 2.223e-6, 1.212e-6, -1.011e-6
-0.195, 2.232e-6, 1.230e-6, -1.002e-6
-0.196, 2.253e-6, 1.233e-6, -1.020e-6
-0.197, 2.263e-6, 1.236e-6, -1.026e-6
-0.198, 2.290e-6, 1.255e-6, -1.036e-6
-0.199, 2.300e-6, 1.270e-6, -1.029e-6
-0.200, 2.327e-6, 1.279e-6, -1.048e-6
-0.201, 2.324e-6, 1.276e-6, -1.048e-6
-0.202, 2.343e-6, 1.286e-6, -1.057e-6
-0.203, 2.376e-6, 1.304e-6, -1.073e-6
-0.204, 2.380e-6, 1.307e-6, -1.073e-6
-0.205, 2.410e-6, 1.326e-6, -1.085e-6
-0.206, 2.429e-6, 1.335e-6, -1.094e-6
-0.207, 2.423e-6, 1.332e-6, -1.091e-6
-0.208, 2.453e-6, 1.362e-6, -1.091e-6
-0.209, 2.481e-6, 1.378e-6, -1.103e-6
-0.210, 2.487e-6, 1.369e-6, -1.119e-6
-0.211, 2.506e-6, 1.384e-6, -1.122e-6
-0.212, 2.503e-6, 1.381e-6, -1.122e-6
-0.213, 2.543e-6, 1.406e-6, -1.137e-6
-0.214, 2.543e-6, 1.409e-6, -1.134e-6
-0.215, 2.574e-6, 1.433e-6, -1.140e-6
-0.216, 2.570e-6, 1.443e-6, -1.128e-6
-0.217, 2.607e-6, 1.461e-6, -1.146e-6
-0.218, 2.617e-6, 1.449e-6, -1.168e-6
-0.219, 2.632e-6, 1.461e-6, -1.171e-6
-0.220, 2.641e-6, 1.473e-6, -1.168e-6
-0.221, 2.666e-6, 1.495e-6, -1.171e-6
-0.222, 2.675e-6, 1.501e-6, -1.174e-6
-0.223, 2.697e-6, 1.510e-6, -1.186e-6
-0.224, 2.703e-6, 1.516e-6, -1.186e-6
-0.225, 2.712e-6, 1.523e-6, -1.189e-6
-0.226, 2.721e-6, 1.535e-6, -1.186e-6
-0.227, 2.734e-6, 1.541e-6, -1.193e-6
-0.228, 2.767e-6, 1.572e-6, -1.196e-6
-0.229, 2.737e-6, 1.556e-6, -1.180e-6
-0.230, 2.767e-6, 1.572e-6, -1.196e-6
-0.231, 2.795e-6, 1.596e-6, -1.199e-6
-0.232, 2.798e-6, 1.593e-6, -1.205e-6
-0.233, 2.826e-6, 1.615e-6, -1.211e-6
-0.234, 2.807e-6, 1.606e-6, -1.202e-6
-0.235, 2.804e-6, 1.599e-6, -1.205e-6
-0.236, 2.841e-6, 1.621e-6, -1.220e-6
-0.237, 2.832e-6, 1.624e-6, -1.208e-6
-0.238, 2.854e-6, 1.643e-6, -1.211e-6
-0.239, 2.854e-6, 1.649e-6, -1.205e-6
-0.240, 2.851e-6, 1.646e-6, -1.205e-6
-0.241, 2.878e-6, 1.661e-6, -1.217e-6
-0.242, 2.866e-6, 1.667e-6, -1.199e-6
-0.243, 2.832e-6, 1.633e-6, -1.199e-6
-0.244, 2.875e-6, 1.649e-6, -1.226e-6
-0.245, 2.863e-6, 1.658e-6, -1.205e-6
-0.246, 2.875e-6, 1.664e-6, -1.211e-6
-0.247, 2.847e-6, 1.658e-6, -1.189e-6
-0.248, 2.869e-6, 1.673e-6, -1.196e-6
-0.249, 2.851e-6, 1.673e-6, -1.177e-6
-0.250, 2.860e-6, 1.670e-6, -1.189e-6
-0.251, 2.847e-6, 1.661e-6, -1.186e-6
-0.252, 2.829e-6, 1.670e-6, -1.159e-6
-0.253, 2.801e-6, 1.652e-6, -1.149e-6
-0.254, 2.829e-6, 1.673e-6, -1.156e-6
-0.255, 2.811e-6, 1.655e-6, -1.156e-6
-0.256, 2.792e-6, 1.652e-6, -1.140e-6
-0.257, 2.801e-6, 1.661e-6, -1.140e-6
-0.258, 2.767e-6, 1.633e-6, -1.134e-6
-0.259, 2.780e-6, 1.643e-6, -1.137e-6
-0.260, 2.777e-6, 1.646e-6, -1.131e-6
-0.261, 2.737e-6, 1.621e-6, -1.116e-6
-0.262, 2.718e-6, 1.615e-6, -1.103e-6
-0.263, 2.721e-6, 1.615e-6, -1.106e-6
-0.264, 2.690e-6, 1.587e-6, -1.103e-6
-0.265, 2.684e-6, 1.593e-6, -1.091e-6
-0.266, 2.654e-6, 1.569e-6, -1.085e-6
-0.267, 2.650e-6, 1.575e-6, -1.076e-6
-0.268, 2.626e-6, 1.559e-6, -1.066e-6
-0.269, 2.595e-6, 1.541e-6, -1.054e-6
-0.270, 2.592e-6, 1.535e-6, -1.057e-6
-0.271, 2.586e-6, 1.529e-6, -1.057e-6
-0.272, 2.564e-6, 1.516e-6, -1.048e-6
-0.273, 2.497e-6, 1.489e-6, -1.008e-6
-0.274, 2.509e-6, 1.483e-6, -1.026e-6
-0.275, 2.478e-6, 1.473e-6, -1.005e-6
-0.276, 2.481e-6, 1.473e-6, -1.008e-6
-0.277, 2.450e-6, 1.452e-6, -9.986e-7
-0.278, 2.438e-6, 1.443e-6, -9.956e-7
-0.279, 2.398e-6, 1.415e-6, -9.832e-7
-0.280, 2.392e-6, 1.415e-6, -9.771e-7
-0.281, 2.376e-6, 1.409e-6, -9.679e-7
-0.282, 2.340e-6, 1.378e-6, -9.617e-7
-0.283, 2.336e-6, 1.372e-6, -9.648e-7
-0.284, 2.312e-6, 1.362e-6, -9.494e-7
-0.285, 2.290e-6, 1.344e-6, -9.463e-7
-0.286, 2.281e-6, 1.344e-6, -9.371e-7
-0.287, 2.269e-6, 1.316e-6, -9.525e-7
-0.288, 2.247e-6, 1.319e-6, -9.278e-7
-0.289, 2.210e-6, 1.289e-6, -9.217e-7
-0.290, 2.204e-6, 1.279e-6, -9.248e-7
-0.291, 2.183e-6, 1.270e-6, -9.124e-7
-0.292, 2.164e-6, 1.249e-6, -9.155e-7
-0.293, 2.143e-6, 1.242e-6, -9.001e-7
-0.294, 2.139e-6, 1.242e-6, -8.971e-7
-0.295, 2.109e-6, 1.227e-6, -8.817e-7
-0.296, 2.103e-6, 1.218e-6, -8.847e-7
-0.297, 2.112e-6, 1.224e-6, -8.878e-7
-0.298, 2.072e-6, 1.187e-6, -8.847e-7
-0.299, 2.050e-6, 1.184e-6, -8.663e-7
-0.300, 2.056e-6, 1.193e-6, -8.632e-7
-0.301, 2.041e-6, 1.175e-6, -8.663e-7
-0.302, 2.038e-6, 1.165e-6, -8.724e-7
-0.303, 2.001e-6, 1.153e-6, -8.478e-7
-0.304, 1.986e-6, 1.147e-6, -8.386e-7
-0.305, 1.989e-6, 1.135e-6, -8.540e-7
-0.306, 1.976e-6, 1.135e-6, -8.416e-7
-0.307, 1.955e-6, 1.119e-6, -8.355e-7
-0.308, 1.942e-6, 1.107e-6, -8.355e-7
-0.309, 1.952e-6, 1.116e-6, -8.355e-7
-0.310, 1.952e-6, 1.107e-6, -8.447e-7
-0.311, 1.924e-6, 1.101e-6, -8.232e-7
-0.312, 1.902e-6, 1.088e-6, -8.139e-7
-0.313, 1.915e-6, 1.088e-6, -8.263e-7
-0.314, 1.924e-6, 1.095e-6, -8.293e-7
-0.315, 1.890e-6, 1.082e-6, -8.078e-7
-0.316, 1.884e-6, 1.073e-6, -8.109e-7
-0.317, 1.884e-6, 1.073e-6, -8.109e-7
-0.318, 1.884e-6, 1.076e-6, -8.078e-7
-0.319, 1.872e-6, 1.070e-6, -8.016e-7
-0.320, 1.853e-6, 1.058e-6, -7.955e-7
-0.321, 1.853e-6, 1.058e-6, -7.955e-7
-0.322, 1.872e-6, 1.067e-6, -8.047e-7
-0.323, 1.847e-6, 1.052e-6, -7.955e-7
-0.324, 1.847e-6, 1.055e-6, -7.924e-7
-0.325, 1.841e-6, 1.048e-6, -7.924e-7
-0.326, 1.838e-6, 1.045e-6, -7.924e-7
-0.327, 1.844e-6, 1.045e-6, -7.985e-7
-0.328, 1.832e-6, 1.042e-6, -7.893e-7
-0.329, 1.829e-6, 1.033e-6, -7.955e-7
-0.330, 1.813e-6, 1.033e-6, -7.801e-7
-0.331, 1.819e-6, 1.027e-6, -7.924e-7
-0.332, 1.816e-6, 1.030e-6, -7.862e-7
-0.333, 1.810e-6, 1.030e-6, -7.801e-7
-0.334, 1.813e-6, 1.030e-6, -7.832e-7
-0.335, 1.798e-6, 1.008e-6, -7.893e-7
-0.336, 1.810e-6, 1.033e-6, -7.770e-7
-0.337, 1.795e-6, 1.005e-6, -7.893e-7
-0.338, 1.810e-6, 1.024e-6, -7.862e-7
-0.339, 1.792e-6, 1.024e-6, -7.678e-7
-0.340, 1.776e-6, 9.992e-7, -7.770e-7
-0.341, 1.779e-6, 1.012e-6, -7.678e-7
-0.342, 1.773e-6, 9.961e-7, -7.770e-7
-0.343, 1.758e-6, 9.931e-7, -7.647e-7
-0.344, 1.773e-6, 1.002e-6, -7.708e-7
-0.345, 1.758e-6, 9.992e-7, -7.585e-7
-0.346, 1.776e-6, 1.012e-6, -7.647e-7
-0.347, 1.773e-6, 1.008e-6, -7.647e-7
-0.348, 1.767e-6, 1.002e-6, -7.647e-7
-0.349, 1.801e-6, 1.012e-6, -7.893e-7
-0.350, 1.764e-6, 9.931e-7, -7.708e-7
-0.351, 1.758e-6, 9.961e-7, -7.616e-7
-0.352, 1.767e-6, 9.992e-7, -7.678e-7
-0.353, 1.767e-6, 9.992e-7, -7.678e-7
-0.354, 1.776e-6, 9.992e-7, -7.770e-7
-0.355, 1.773e-6, 1.012e-6, -7.616e-7
-0.356, 1.755e-6, 9.931e-7, -7.616e-7
-0.357, 1.767e-6, 9.869e-7, -7.801e-7
-0.358, 1.764e-6, 1.002e-6, -7.616e-7
-0.359, 1.789e-6, 1.008e-6, -7.801e-7
-0.360, 1.758e-6, 9.900e-7, -7.678e-7
-0.361, 1.779e-6, 9.961e-7, -7.832e-7
-0.362, 1.761e-6, 9.992e-7, -7.616e-7
-0.363, 1.749e-6, 9.931e-7, -7.554e-7
-0.364, 1.767e-6, 9.992e-7, -7.678e-7
-0.365, 1.773e-6, 9.900e-7, -7.832e-7
-0.366, 1.730e-6, 9.684e-7, -7.616e-7
-0.367, 1.767e-6, 9.900e-7, -7.770e-7
-0.368, 1.755e-6, 9.807e-7, -7.739e-7
-0.369, 1.761e-6, 9.869e-7, -7.739e-7
-0.370, 1.745e-6, 9.869e-7, -7.585e-7
-0.371, 1.739e-6, 9.746e-7, -7.647e-7
-0.372, 1.739e-6, 9.715e-7, -7.678e-7
-0.373, 1.739e-6, 9.838e-7, -7.554e-7
-0.374, 1.764e-6, 9.807e-7, -7.832e-7
-0.375, 1.758e-6, 9.777e-7, -7.801e-7
-0.376, 1.761e-6, 9.807e-7, -7.801e-7
-0.377, 1.755e-6, 9.746e-7, -7.801e-7
-0.378, 1.767e-6, 9.931e-7, -7.739e-7
-0.379, 1.736e-6, 9.715e-7, -7.647e-7
-0.380, 1.739e-6, 9.746e-7, -7.647e-7
-0.381, 1.758e-6, 9.807e-7, -7.770e-7
-0.382, 1.758e-6, 9.838e-7, -7.739e-7
-0.383, 1.739e-6, 9.746e-7, -7.647e-7
-0.384, 1.739e-6, 9.684e-7, -7.708e-7
-0.385, 1.770e-6, 9.961e-7, -7.739e-7
-0.386, 1.767e-6, 9.931e-7, -7.739e-7
-0.387, 1.745e-6, 9.746e-7, -7.708e-7
-0.388, 1.761e-6, 9.869e-7, -7.739e-7
-0.389, 1.755e-6, 9.777e-7, -7.770e-7
-0.390, 1.745e-6, 9.746e-7, -7.708e-7
-0.391, 1.745e-6, 9.777e-7, -7.678e-7
-0.392, 1.773e-6, 9.900e-7, -7.832e-7
-0.393, 1.745e-6, 9.715e-7, -7.739e-7
-0.394, 1.742e-6, 9.807e-7, -7.616e-7
-0.395, 1.764e-6, 9.807e-7, -7.832e-7
-0.396, 1.736e-6, 9.684e-7, -7.678e-7
-0.397, 1.758e-6, 9.807e-7, -7.770e-7
-0.398, 1.749e-6, 9.807e-7, -7.678e-7
-0.399, 1.724e-6, 9.623e-7, -7.616e-7
-0.400, 1.764e-6, 9.807e-7, -7.832e-7
