# Supplementary material for: Data-Driven Electrochemistry Reveals the Impact of Hydrophobicity on Aptamer Cross-Reactivity
Source: ACS Meas Sci Au. 2026 May 20;6(3):752–64. doi: 10.1021/acsmeasuresciau.6c00040 (PMC13281204; doi:10.1021/acsmeasuresciau.6c00040)
Supplement: Supplementary file 1 [file tg6c00040_si_001.zip › data/interferent study/logP validation/Trials_1_2_3/SWV_lineolic acid_analyte_200hz_0.txt]

Nov. 4, 2025   11:32:37
Square Wave Voltammetry
File: c:\users\minteerlab\desktop\hardpotato\110425\swv_lineolic acid_analyte_200hz_0.bin
Data Source:  Experiment
Instrument Model:  CHI660E
Ref. Electrode: 
Header: SWV
Note: 

Init E (V) = -0.05
Final E (V) = -0.4
Incr E (V) = 0.001
Amplitude (V) = 0.025
Frequency (Hz) = 200
Quiet Time (sec) = 2
Sensitivity (A/V) = 1e-5

Potential/V, Diff(i/A), For(i/A), Rev(i/A)

-0.051, 1.652e-7, 9.312e-8, -7.212e-8
-0.052, 1.585e-7, 7.871e-8, -7.977e-8
-0.053, 1.555e-7, 7.417e-8, -8.129e-8
-0.054, 1.555e-7, 7.483e-8, -8.063e-8
-0.055, 1.566e-7, 7.448e-8, -8.208e-8
-0.056, 1.560e-7, 7.249e-8, -8.350e-8
-0.057, 1.547e-7, 7.303e-8, -8.166e-8
-0.058, 1.564e-7, 7.424e-8, -8.217e-8
-0.059, 1.557e-7, 7.215e-8, -8.358e-8
-0.060, 1.549e-7, 7.195e-8, -8.293e-8
-0.061, 1.559e-7, 7.390e-8, -8.199e-8
-0.062, 1.563e-7, 7.275e-8, -8.355e-8
-0.063, 1.552e-7, 7.197e-8, -8.328e-8
-0.064, 1.559e-7, 7.355e-8, -8.233e-8
-0.065, 1.563e-7, 7.329e-8, -8.298e-8
-0.066, 1.565e-7, 7.238e-8, -8.416e-8
-0.067, 1.560e-7, 7.327e-8, -8.269e-8
-0.068, 1.572e-7, 7.429e-8, -8.295e-8
-0.069, 1.571e-7, 7.311e-8, -8.403e-8
-0.070, 1.556e-7, 7.271e-8, -8.291e-8
-0.071, 1.571e-7, 7.441e-8, -8.269e-8
-0.072, 1.582e-7, 7.439e-8, -8.385e-8
-0.073, 1.562e-7, 7.280e-8, -8.343e-8
-0.074, 1.574e-7, 7.462e-8, -8.280e-8
-0.075, 1.583e-7, 7.505e-8, -8.321e-8
-0.076, 1.581e-7, 7.404e-8, -8.407e-8
-0.077, 1.577e-7, 7.481e-8, -8.290e-8
-0.078, 1.592e-7, 7.652e-8, -8.269e-8
-0.079, 1.594e-7, 7.498e-8, -8.438e-8
-0.080, 1.575e-7, 7.468e-8, -8.286e-8
-0.081, 1.600e-7, 7.654e-8, -8.346e-8
-0.082, 1.608e-7, 7.684e-8, -8.399e-8
-0.083, 1.597e-7, 7.552e-8, -8.417e-8
-0.084, 1.604e-7, 7.707e-8, -8.338e-8
-0.085, 1.621e-7, 7.778e-8, -8.430e-8
-0.086, 1.620e-7, 7.701e-8, -8.503e-8
-0.087, 1.613e-7, 7.762e-8, -8.367e-8
-0.088, 1.630e-7, 7.927e-8, -8.373e-8
-0.089, 1.638e-7, 7.842e-8, -8.541e-8
-0.090, 1.620e-7, 7.772e-8, -8.430e-8
-0.091, 1.641e-7, 8.029e-8, -8.379e-8
-0.092, 1.653e-7, 8.038e-8, -8.487e-8
-0.093, 1.647e-7, 7.924e-8, -8.543e-8
-0.094, 1.655e-7, 8.143e-8, -8.409e-8
-0.095, 1.676e-7, 8.206e-8, -8.549e-8
-0.096, 1.673e-7, 8.102e-8, -8.623e-8
-0.097, 1.677e-7, 8.254e-8, -8.511e-8
-0.098, 1.698e-7, 8.385e-8, -8.592e-8
-0.099, 1.707e-7, 8.369e-8, -8.697e-8
-0.100, 1.696e-7, 8.326e-8, -8.629e-8
-0.101, 1.715e-7, 8.552e-8, -8.593e-8
-0.102, 1.731e-7, 8.527e-8, -8.779e-8
-0.103, 1.721e-7, 8.446e-8, -8.767e-8
-0.104, 1.743e-7, 8.720e-8, -8.712e-8
-0.105, 1.762e-7, 8.808e-8, -8.812e-8
-0.106, 1.764e-7, 8.708e-8, -8.928e-8
-0.107, 1.773e-7, 8.857e-8, -8.873e-8
-0.108, 1.785e-7, 8.954e-8, -8.899e-8
-0.109, 1.801e-7, 8.938e-8, -9.073e-8
-0.110, 1.796e-7, 8.948e-8, -9.008e-8
-0.111, 1.817e-7, 9.169e-8, -9.006e-8
-0.112, 1.834e-7, 9.183e-8, -9.155e-8
-0.113, 1.832e-7, 9.118e-8, -9.206e-8
-0.114, 1.850e-7, 9.350e-8, -9.153e-8
-0.115, 1.869e-7, 9.425e-8, -9.266e-8
-0.116, 1.874e-7, 9.320e-8, -9.419e-8
-0.117, 1.883e-7, 9.495e-8, -9.336e-8
-0.118, 1.907e-7, 9.697e-8, -9.369e-8
-0.119, 1.930e-7, 9.661e-8, -9.642e-8
-0.120, 1.914e-7, 9.617e-8, -9.518e-8
-0.121, 1.943e-7, 9.876e-8, -9.553e-8
-0.122, 1.964e-7, 9.907e-8, -9.733e-8
-0.123, 1.968e-7, 9.890e-8, -9.794e-8
-0.124, 1.976e-7, 1.008e-7, -9.680e-8
-0.125, 2.012e-7, 1.024e-7, -9.885e-8
-0.126, 2.015e-7, 1.016e-7, -9.991e-8
-0.127, 2.024e-7, 1.030e-7, -9.943e-8
-0.128, 2.052e-7, 1.049e-7, -1.003e-7
-0.129, 2.064e-7, 1.044e-7, -1.020e-7
-0.130, 2.074e-7, 1.057e-7, -1.018e-7
-0.131, 2.100e-7, 1.081e-7, -1.020e-7
-0.132, 2.115e-7, 1.082e-7, -1.033e-7
-0.133, 2.124e-7, 1.084e-7, -1.040e-7
-0.134, 2.140e-7, 1.105e-7, -1.035e-7
-0.135, 2.173e-7, 1.123e-7, -1.050e-7
-0.136, 2.188e-7, 1.122e-7, -1.066e-7
-0.137, 2.201e-7, 1.144e-7, -1.057e-7
-0.138, 2.231e-7, 1.162e-7, -1.068e-7
-0.139, 2.259e-7, 1.168e-7, -1.091e-7
-0.140, 2.269e-7, 1.180e-7, -1.089e-7
-0.141, 2.303e-7, 1.212e-7, -1.091e-7
-0.142, 2.334e-7, 1.224e-7, -1.109e-7
-0.143, 2.349e-7, 1.232e-7, -1.117e-7
-0.144, 2.380e-7, 1.266e-7, -1.114e-7
-0.145, 2.421e-7, 1.290e-7, -1.131e-7
-0.146, 2.448e-7, 1.297e-7, -1.150e-7
-0.147, 2.469e-7, 1.327e-7, -1.142e-7
-0.148, 2.517e-7, 1.356e-7, -1.162e-7
-0.149, 2.559e-7, 1.376e-7, -1.183e-7
-0.150, 2.577e-7, 1.396e-7, -1.181e-7
-0.151, 2.632e-7, 1.443e-7, -1.189e-7
-0.152, 2.688e-7, 1.471e-7, -1.218e-7
-0.153, 2.711e-7, 1.486e-7, -1.225e-7
-0.154, 2.770e-7, 1.536e-7, -1.235e-7
-0.155, 2.829e-7, 1.573e-7, -1.256e-7
-0.156, 2.877e-7, 1.594e-7, -1.282e-7
-0.157, 2.929e-7, 1.642e-7, -1.287e-7
-0.158, 2.997e-7, 1.693e-7, -1.304e-7
-0.159, 3.059e-7, 1.723e-7, -1.336e-7
-0.160, 3.108e-7, 1.763e-7, -1.345e-7
-0.161, 3.191e-7, 1.825e-7, -1.366e-7
-0.162, 3.269e-7, 1.867e-7, -1.401e-7
-0.163, 3.332e-7, 1.908e-7, -1.424e-7
-0.164, 3.421e-7, 1.978e-7, -1.444e-7
-0.165, 3.518e-7, 2.040e-7, -1.478e-7
-0.166, 3.598e-7, 2.083e-7, -1.515e-7
-0.167, 3.682e-7, 2.150e-7, -1.532e-7
-0.168, 3.789e-7, 2.223e-7, -1.566e-7
-0.169, 3.889e-7, 2.277e-7, -1.611e-7
-0.170, 3.973e-7, 2.335e-7, -1.637e-7
-0.171, 4.095e-7, 2.426e-7, -1.669e-7
-0.172, 4.212e-7, 2.488e-7, -1.724e-7
-0.173, 4.317e-7, 2.556e-7, -1.761e-7
-0.174, 4.441e-7, 2.652e-7, -1.789e-7
-0.175, 4.590e-7, 2.741e-7, -1.849e-7
-0.176, 4.711e-7, 2.807e-7, -1.904e-7
-0.177, 4.837e-7, 2.902e-7, -1.935e-7
-0.178, 4.994e-7, 3.004e-7, -1.990e-7
-0.179, 5.145e-7, 3.086e-7, -2.058e-7
-0.180, 5.278e-7, 3.179e-7, -2.099e-7
-0.181, 5.444e-7, 3.293e-7, -2.151e-7
-0.182, 5.617e-7, 3.389e-7, -2.228e-7
-0.183, 5.766e-7, 3.480e-7, -2.286e-7
-0.184, 5.959e-7, 3.616e-7, -2.344e-7
-0.185, 6.141e-7, 3.721e-7, -2.421e-7
-0.186, 6.335e-7, 3.829e-7, -2.505e-7
-0.187, 6.515e-7, 3.955e-7, -2.560e-7
-0.188, 6.721e-7, 4.086e-7, -2.635e-7
-0.189, 6.931e-7, 4.199e-7, -2.731e-7
-0.190, 7.123e-7, 4.324e-7, -2.799e-7
-0.191, 7.346e-7, 4.466e-7, -2.880e-7
-0.192, 7.585e-7, 4.599e-7, -2.985e-7
-0.193, 7.789e-7, 4.721e-7, -3.069e-7
-0.194, 8.042e-7, 4.889e-7, -3.154e-7
-0.195, 8.281e-7, 5.028e-7, -3.253e-7
-0.196, 8.529e-7, 5.164e-7, -3.365e-7
-0.197, 8.767e-7, 5.314e-7, -3.452e-7
-0.198, 9.042e-7, 5.479e-7, -3.562e-7
-0.199, 9.306e-7, 5.623e-7, -3.682e-7
-0.200, 9.563e-7, 5.775e-7, -3.788e-7
-0.201, 9.841e-7, 5.949e-7, -3.892e-7
-0.202, 1.013e-6, 6.108e-7, -4.024e-7
-0.203, 1.039e-6, 6.257e-7, -4.136e-7
-0.204, 1.069e-6, 6.435e-7, -4.258e-7
-0.205, 1.100e-6, 6.609e-7, -4.387e-7
-0.206, 1.129e-6, 6.764e-7, -4.523e-7
-0.207, 1.159e-6, 6.942e-7, -4.643e-7
-0.208, 1.190e-6, 7.126e-7, -4.775e-7
-0.209, 1.221e-6, 7.282e-7, -4.923e-7
-0.210, 1.250e-6, 7.451e-7, -5.050e-7
-0.211, 1.284e-6, 7.644e-7, -5.193e-7
-0.212, 1.315e-6, 7.805e-7, -5.345e-7
-0.213, 1.346e-6, 7.973e-7, -5.485e-7
-0.214, 1.378e-6, 8.164e-7, -5.620e-7
-0.215, 1.411e-6, 8.335e-7, -5.779e-7
-0.216, 1.443e-6, 8.492e-7, -5.937e-7
-0.217, 1.474e-6, 8.668e-7, -6.070e-7
-0.218, 1.506e-6, 8.846e-7, -6.218e-7
-0.219, 1.538e-6, 8.995e-7, -6.383e-7
-0.220, 1.567e-6, 9.152e-7, -6.518e-7
-0.221, 1.599e-6, 9.323e-7, -6.666e-7
-0.222, 1.628e-6, 9.462e-7, -6.820e-7
-0.223, 1.656e-6, 9.599e-7, -6.963e-7
-0.224, 1.685e-6, 9.751e-7, -7.097e-7
-0.225, 1.713e-6, 9.886e-7, -7.241e-7
-0.226, 1.739e-6, 1.000e-6, -7.391e-7
-0.227, 1.764e-6, 1.013e-6, -7.511e-7
-0.228, 1.789e-6, 1.024e-6, -7.649e-7
-0.229, 1.812e-6, 1.033e-6, -7.784e-7
-0.230, 1.830e-6, 1.041e-6, -7.885e-7
-0.231, 1.851e-6, 1.051e-6, -8.000e-7
-0.232, 1.870e-6, 1.058e-6, -8.122e-7
-0.233, 1.884e-6, 1.062e-6, -8.217e-7
-0.234, 1.899e-6, 1.069e-6, -8.302e-7
-0.235, 1.913e-6, 1.073e-6, -8.394e-7
-0.236, 1.922e-6, 1.074e-6, -8.482e-7
-0.237, 1.930e-6, 1.076e-6, -8.542e-7
-0.238, 1.937e-6, 1.077e-6, -8.598e-7
-0.239, 1.941e-6, 1.074e-6, -8.667e-7
-0.240, 1.940e-6, 1.071e-6, -8.683e-7
-0.241, 1.940e-6, 1.068e-6, -8.713e-7
-0.242, 1.937e-6, 1.062e-6, -8.746e-7
-0.243, 1.930e-6, 1.055e-6, -8.746e-7
-0.244, 1.921e-6, 1.049e-6, -8.727e-7
-0.245, 1.913e-6, 1.040e-6, -8.728e-7
-0.246, 1.899e-6, 1.028e-6, -8.710e-7
-0.247, 1.883e-6, 1.018e-6, -8.658e-7
-0.248, 1.867e-6, 1.006e-6, -8.611e-7
-0.249, 1.848e-6, 9.913e-7, -8.565e-7
-0.250, 1.826e-6, 9.768e-7, -8.490e-7
-0.251, 1.802e-6, 9.623e-7, -8.395e-7
-0.252, 1.778e-6, 9.453e-7, -8.323e-7
-0.253, 1.749e-6, 9.269e-7, -8.224e-7
-0.254, 1.721e-6, 9.108e-7, -8.104e-7
-0.255, 1.692e-6, 8.919e-7, -8.001e-7
-0.256, 1.660e-6, 8.716e-7, -7.884e-7
-0.257, 1.626e-6, 8.529e-7, -7.735e-7
-0.258, 1.594e-6, 8.340e-7, -7.605e-7
-0.259, 1.560e-6, 8.127e-7, -7.476e-7
-0.260, 1.522e-6, 7.912e-7, -7.304e-7
-0.261, 1.488e-6, 7.722e-7, -7.156e-7
-0.262, 1.451e-6, 7.506e-7, -7.005e-7
-0.263, 1.412e-6, 7.287e-7, -6.836e-7
-0.264, 1.375e-6, 7.094e-7, -6.658e-7
-0.265, 1.338e-6, 6.883e-7, -6.501e-7
-0.266, 1.300e-6, 6.663e-7, -6.341e-7
-0.267, 1.263e-6, 6.473e-7, -6.153e-7
-0.268, 1.226e-6, 6.275e-7, -5.984e-7
-0.269, 1.189e-6, 6.061e-7, -5.825e-7
-0.270, 1.150e-6, 5.863e-7, -5.638e-7
-0.271, 1.115e-6, 5.686e-7, -5.464e-7
-0.272, 1.079e-6, 5.483e-7, -5.302e-7
-0.273, 1.042e-6, 5.290e-7, -5.135e-7
-0.274, 1.008e-6, 5.122e-7, -4.957e-7
-0.275, 9.743e-7, 4.946e-7, -4.796e-7
-0.276, 9.406e-7, 4.761e-7, -4.645e-7
-0.277, 9.077e-7, 4.601e-7, -4.476e-7
-0.278, 8.765e-7, 4.444e-7, -4.321e-7
-0.279, 8.461e-7, 4.281e-7, -4.180e-7
-0.280, 8.145e-7, 4.129e-7, -4.016e-7
-0.281, 7.855e-7, 3.989e-7, -3.866e-7
-0.282, 7.584e-7, 3.842e-7, -3.741e-7
-0.283, 7.293e-7, 3.692e-7, -3.601e-7
-0.284, 7.029e-7, 3.574e-7, -3.456e-7
-0.285, 6.796e-7, 3.451e-7, -3.345e-7
-0.286, 6.534e-7, 3.316e-7, -3.218e-7
-0.287, 6.292e-7, 3.206e-7, -3.086e-7
-0.288, 6.075e-7, 3.107e-7, -2.968e-7
-0.289, 5.845e-7, 2.980e-7, -2.865e-7
-0.290, 5.633e-7, 2.880e-7, -2.752e-7
-0.291, 5.430e-7, 2.792e-7, -2.638e-7
-0.292, 5.249e-7, 2.691e-7, -2.558e-7
-0.293, 5.052e-7, 2.594e-7, -2.459e-7
-0.294, 4.874e-7, 2.523e-7, -2.350e-7
-0.295, 4.718e-7, 2.444e-7, -2.274e-7
-0.296, 4.551e-7, 2.353e-7, -2.198e-7
-0.297, 4.391e-7, 2.287e-7, -2.104e-7
-0.298, 4.264e-7, 2.229e-7, -2.035e-7
-0.299, 4.117e-7, 2.143e-7, -1.973e-7
-0.300, 3.967e-7, 2.078e-7, -1.889e-7
-0.301, 3.845e-7, 2.029e-7, -1.816e-7
-0.302, 3.735e-7, 1.966e-7, -1.770e-7
-0.303, 3.610e-7, 1.903e-7, -1.708e-7
-0.304, 3.498e-7, 1.862e-7, -1.637e-7
-0.305, 3.403e-7, 1.814e-7, -1.589e-7
-0.306, 3.309e-7, 1.755e-7, -1.554e-7
-0.307, 3.209e-7, 1.721e-7, -1.488e-7
-0.308, 3.127e-7, 1.682e-7, -1.445e-7
-0.309, 3.045e-7, 1.632e-7, -1.413e-7
-0.310, 2.954e-7, 1.600e-7, -1.354e-7
-0.311, 2.891e-7, 1.574e-7, -1.316e-7
-0.312, 2.820e-7, 1.527e-7, -1.293e-7
-0.313, 2.742e-7, 1.488e-7, -1.255e-7
-0.314, 2.689e-7, 1.475e-7, -1.214e-7
-0.315, 2.631e-7, 1.442e-7, -1.190e-7
-0.316, 2.578e-7, 1.409e-7, -1.169e-7
-0.317, 2.510e-7, 1.384e-7, -1.127e-7
-0.318, 2.474e-7, 1.371e-7, -1.103e-7
-0.319, 2.417e-7, 1.330e-7, -1.088e-7
-0.320, 2.363e-7, 1.310e-7, -1.053e-7
-0.321, 2.323e-7, 1.299e-7, -1.024e-7
-0.322, 2.293e-7, 1.273e-7, -1.020e-7
-0.323, 2.238e-7, 1.240e-7, -9.979e-8
-0.324, 2.211e-7, 1.243e-7, -9.683e-8
-0.325, 2.182e-7, 1.225e-7, -9.578e-8
-0.326, 2.141e-7, 1.193e-7, -9.484e-8
-0.327, 2.114e-7, 1.190e-7, -9.236e-8
-0.328, 2.094e-7, 1.182e-7, -9.116e-8
-0.329, 2.072e-7, 1.161e-7, -9.114e-8
-0.330, 2.022e-7, 1.141e-7, -8.809e-8
-0.331, 2.007e-7, 1.143e-7, -8.641e-8
-0.332, 1.990e-7, 1.118e-7, -8.722e-8
-0.333, 1.956e-7, 1.101e-7, -8.548e-8
-0.334, 1.941e-7, 1.106e-7, -8.350e-8
-0.335, 1.936e-7, 1.096e-7, -8.403e-8
-0.336, 1.909e-7, 1.078e-7, -8.310e-8
-0.337, 1.888e-7, 1.071e-7, -8.172e-8
-0.338, 1.877e-7, 1.072e-7, -8.050e-8
-0.339, 1.864e-7, 1.053e-7, -8.107e-8
-0.340, 1.830e-7, 1.038e-7, -7.918e-8
-0.341, 1.831e-7, 1.055e-7, -7.768e-8
-0.342, 1.824e-7, 1.034e-7, -7.902e-8
-0.343, 1.789e-7, 1.011e-7, -7.784e-8
-0.344, 1.795e-7, 1.027e-7, -7.686e-8
-0.345, 1.789e-7, 1.022e-7, -7.674e-8
-0.346, 1.765e-7, 9.981e-8, -7.672e-8
-0.347, 1.758e-7, 1.004e-7, -7.546e-8
-0.348, 1.766e-7, 1.010e-7, -7.563e-8
-0.349, 1.746e-7, 9.855e-8, -7.609e-8
-0.350, 1.728e-7, 9.808e-8, -7.473e-8
-0.351, 1.724e-7, 9.903e-8, -7.333e-8
-0.352, 1.730e-7, 9.827e-8, -7.469e-8
-0.353, 1.699e-7, 9.648e-8, -7.343e-8
-0.354, 1.709e-7, 9.786e-8, -7.305e-8
-0.355, 1.710e-7, 9.766e-8, -7.333e-8
-0.356, 1.697e-7, 9.528e-8, -7.439e-8
-0.357, 1.685e-7, 9.637e-8, -7.213e-8
-0.358, 1.690e-7, 9.669e-8, -7.234e-8
-0.359, 1.683e-7, 9.504e-8, -7.322e-8
-0.360, 1.659e-7, 9.409e-8, -7.185e-8
-0.361, 1.670e-7, 9.536e-8, -7.160e-8
-0.362, 1.676e-7, 9.462e-8, -7.294e-8
-0.363, 1.650e-7, 9.313e-8, -7.192e-8
-0.364, 1.655e-7, 9.448e-8, -7.104e-8
-0.365, 1.657e-7, 9.406e-8, -7.169e-8
-0.366, 1.653e-7, 9.268e-8, -7.258e-8
-0.367, 1.644e-7, 9.350e-8, -7.095e-8
-0.368, 1.648e-7, 9.379e-8, -7.099e-8
-0.369, 1.649e-7, 9.243e-8, -7.246e-8
-0.370, 1.633e-7, 9.238e-8, -7.089e-8
-0.371, 1.635e-7, 9.345e-8, -7.004e-8
-0.372, 1.651e-7, 9.266e-8, -7.240e-8
-0.373, 1.631e-7, 9.142e-8, -7.165e-8
-0.374, 1.631e-7, 9.291e-8, -7.018e-8
-0.375, 1.641e-7, 9.256e-8, -7.154e-8
-0.376, 1.627e-7, 9.082e-8, -7.183e-8
-0.377, 1.627e-7, 9.208e-8, -7.067e-8
-0.378, 1.632e-7, 9.257e-8, -7.061e-8
-0.379, 1.631e-7, 9.109e-8, -7.197e-8
-0.380, 1.624e-7, 9.100e-8, -7.141e-8
-0.381, 1.620e-7, 9.159e-8, -7.037e-8
-0.382, 1.629e-7, 9.153e-8, -7.136e-8
-0.383, 1.614e-7, 8.990e-8, -7.150e-8
-0.384, 1.620e-7, 9.149e-8, -7.053e-8
-0.385, 1.625e-7, 9.145e-8, -7.102e-8
-0.386, 1.622e-7, 8.974e-8, -7.246e-8
-0.387, 1.616e-7, 9.071e-8, -7.087e-8
-0.388, 1.625e-7, 9.135e-8, -7.120e-8
-0.389, 1.623e-7, 9.008e-8, -7.225e-8
-0.390, 1.609e-7, 8.996e-8, -7.098e-8
-0.391, 1.625e-7, 9.118e-8, -7.136e-8
-0.392, 1.623e-7, 9.029e-8, -7.201e-8
-0.393, 1.603e-7, 8.893e-8, -7.133e-8
-0.394, 1.615e-7, 9.092e-8, -7.062e-8
-0.395, 1.625e-7, 9.069e-8, -7.185e-8
-0.396, 1.622e-7, 8.947e-8, -7.270e-8
-0.397, 1.622e-7, 9.106e-8, -7.116e-8
-0.398, 1.629e-7, 9.138e-8, -7.156e-8
-0.399, 1.624e-7, 8.968e-8, -7.274e-8
-0.400, 1.622e-7, 9.011e-8, -7.205e-8
