# Supplementary material for: Data-Driven Electrochemistry Reveals the Impact of Hydrophobicity on Aptamer Cross-Reactivity
Source: ACS Meas Sci Au. 2026 May 20;6(3):752–64. doi: 10.1021/acsmeasuresciau.6c00040 (PMC13281204; doi:10.1021/acsmeasuresciau.6c00040)
Supplement: Supplementary file 1 [file tg6c00040_si_001.zip › data/interferent study/logP validation/Trials_1_2_3/SWV_lineolic acid_analyte_200hz_1.txt]

Nov. 4, 2025   14:10:25
Square Wave Voltammetry
File: c:\users\minteerlab\desktop\hardpotato\110425\swv_lineolic acid_analyte_200hz_1.bin
Data Source:  Experiment
Instrument Model:  CHI660E
Ref. Electrode: 
Header: SWV
Note: 

Init E (V) = -0.05
Final E (V) = -0.4
Incr E (V) = 0.001
Amplitude (V) = 0.025
Frequency (Hz) = 200
Quiet Time (sec) = 2
Sensitivity (A/V) = 1e-5

Potential/V, Diff(i/A), For(i/A), Rev(i/A)

-0.051, 1.551e-7, 8.747e-8, -6.758e-8
-0.052, 1.479e-7, 7.391e-8, -7.402e-8
-0.053, 1.464e-7, 6.939e-8, -7.696e-8
-0.054, 1.451e-7, 6.947e-8, -7.559e-8
-0.055, 1.460e-7, 6.917e-8, -7.686e-8
-0.056, 1.457e-7, 6.762e-8, -7.811e-8
-0.057, 1.440e-7, 6.714e-8, -7.686e-8
-0.058, 1.458e-7, 6.888e-8, -7.690e-8
-0.059, 1.462e-7, 6.781e-8, -7.839e-8
-0.060, 1.444e-7, 6.682e-8, -7.758e-8
-0.061, 1.457e-7, 6.886e-8, -7.686e-8
-0.062, 1.452e-7, 6.750e-8, -7.772e-8
-0.063, 1.458e-7, 6.710e-8, -7.868e-8
-0.064, 1.457e-7, 6.873e-8, -7.701e-8
-0.065, 1.462e-7, 6.886e-8, -7.739e-8
-0.066, 1.467e-7, 6.785e-8, -7.885e-8
-0.067, 1.449e-7, 6.732e-8, -7.756e-8
-0.068, 1.460e-7, 6.918e-8, -7.682e-8
-0.069, 1.464e-7, 6.824e-8, -7.819e-8
-0.070, 1.446e-7, 6.722e-8, -7.743e-8
-0.071, 1.463e-7, 6.907e-8, -7.721e-8
-0.072, 1.474e-7, 6.951e-8, -7.794e-8
-0.073, 1.467e-7, 6.816e-8, -7.857e-8
-0.074, 1.464e-7, 6.943e-8, -7.699e-8
-0.075, 1.481e-7, 7.049e-8, -7.762e-8
-0.076, 1.485e-7, 6.957e-8, -7.888e-8
-0.077, 1.465e-7, 6.917e-8, -7.737e-8
-0.078, 1.482e-7, 7.094e-8, -7.723e-8
-0.079, 1.488e-7, 7.069e-8, -7.816e-8
-0.080, 1.475e-7, 6.937e-8, -7.816e-8
-0.081, 1.480e-7, 7.098e-8, -7.701e-8
-0.082, 1.502e-7, 7.158e-8, -7.861e-8
-0.083, 1.500e-7, 7.110e-8, -7.894e-8
-0.084, 1.495e-7, 7.173e-8, -7.778e-8
-0.085, 1.512e-7, 7.301e-8, -7.820e-8
-0.086, 1.514e-7, 7.190e-8, -7.951e-8
-0.087, 1.504e-7, 7.189e-8, -7.851e-8
-0.088, 1.521e-7, 7.357e-8, -7.857e-8
-0.089, 1.525e-7, 7.295e-8, -7.959e-8
-0.090, 1.517e-7, 7.292e-8, -7.874e-8
-0.091, 1.531e-7, 7.460e-8, -7.847e-8
-0.092, 1.544e-7, 7.460e-8, -7.981e-8
-0.093, 1.540e-7, 7.384e-8, -8.013e-8
-0.094, 1.546e-7, 7.558e-8, -7.904e-8
-0.095, 1.559e-7, 7.605e-8, -7.983e-8
-0.096, 1.562e-7, 7.520e-8, -8.097e-8
-0.097, 1.559e-7, 7.544e-8, -8.044e-8
-0.098, 1.560e-7, 7.679e-8, -7.924e-8
-0.099, 1.586e-7, 7.701e-8, -8.160e-8
-0.100, 1.580e-7, 7.678e-8, -8.118e-8
-0.101, 1.585e-7, 7.837e-8, -8.015e-8
-0.102, 1.599e-7, 7.849e-8, -8.139e-8
-0.103, 1.603e-7, 7.776e-8, -8.252e-8
-0.104, 1.607e-7, 7.930e-8, -8.145e-8
-0.105, 1.630e-7, 8.017e-8, -8.281e-8
-0.106, 1.630e-7, 7.950e-8, -8.346e-8
-0.107, 1.626e-7, 7.946e-8, -8.312e-8
-0.108, 1.647e-7, 8.178e-8, -8.290e-8
-0.109, 1.654e-7, 8.113e-8, -8.426e-8
-0.110, 1.649e-7, 8.040e-8, -8.445e-8
-0.111, 1.664e-7, 8.267e-8, -8.373e-8
-0.112, 1.673e-7, 8.228e-8, -8.501e-8
-0.113, 1.676e-7, 8.162e-8, -8.593e-8
-0.114, 1.686e-7, 8.361e-8, -8.502e-8
-0.115, 1.698e-7, 8.399e-8, -8.582e-8
-0.116, 1.712e-7, 8.353e-8, -8.765e-8
-0.117, 1.707e-7, 8.385e-8, -8.682e-8
-0.118, 1.720e-7, 8.551e-8, -8.649e-8
-0.119, 1.736e-7, 8.515e-8, -8.846e-8
-0.120, 1.729e-7, 8.511e-8, -8.777e-8
-0.121, 1.737e-7, 8.642e-8, -8.728e-8
-0.122, 1.757e-7, 8.726e-8, -8.841e-8
-0.123, 1.758e-7, 8.612e-8, -8.972e-8
-0.124, 1.769e-7, 8.787e-8, -8.906e-8
-0.125, 1.788e-7, 8.899e-8, -8.978e-8
-0.126, 1.797e-7, 8.839e-8, -9.136e-8
-0.127, 1.794e-7, 8.925e-8, -9.019e-8
-0.128, 1.813e-7, 9.092e-8, -9.034e-8
-0.129, 1.824e-7, 9.073e-8, -9.163e-8
-0.130, 1.819e-7, 9.019e-8, -9.173e-8
-0.131, 1.835e-7, 9.279e-8, -9.067e-8
-0.132, 1.861e-7, 9.319e-8, -9.287e-8
-0.133, 1.869e-7, 9.279e-8, -9.411e-8
-0.134, 1.873e-7, 9.474e-8, -9.253e-8
-0.135, 1.900e-7, 9.645e-8, -9.353e-8
-0.136, 1.910e-7, 9.622e-8, -9.480e-8
-0.137, 1.910e-7, 9.704e-8, -9.392e-8
-0.138, 1.934e-7, 9.935e-8, -9.401e-8
-0.139, 1.964e-7, 1.000e-7, -9.633e-8
-0.140, 1.957e-7, 9.970e-8, -9.597e-8
-0.141, 1.986e-7, 1.027e-7, -9.583e-8
-0.142, 2.016e-7, 1.039e-7, -9.776e-8
-0.143, 2.027e-7, 1.043e-7, -9.840e-8
-0.144, 2.046e-7, 1.067e-7, -9.788e-8
-0.145, 2.082e-7, 1.093e-7, -9.891e-8
-0.146, 2.102e-7, 1.099e-7, -1.004e-7
-0.147, 2.115e-7, 1.116e-7, -9.983e-8
-0.148, 2.149e-7, 1.142e-7, -1.006e-7
-0.149, 2.188e-7, 1.160e-7, -1.028e-7
-0.150, 2.189e-7, 1.163e-7, -1.026e-7
-0.151, 2.240e-7, 1.208e-7, -1.032e-7
-0.152, 2.275e-7, 1.229e-7, -1.046e-7
-0.153, 2.305e-7, 1.237e-7, -1.068e-7
-0.154, 2.342e-7, 1.274e-7, -1.068e-7
-0.155, 2.394e-7, 1.309e-7, -1.085e-7
-0.156, 2.432e-7, 1.324e-7, -1.108e-7
-0.157, 2.455e-7, 1.345e-7, -1.109e-7
-0.158, 2.511e-7, 1.395e-7, -1.117e-7
-0.159, 2.564e-7, 1.418e-7, -1.147e-7
-0.160, 2.600e-7, 1.443e-7, -1.158e-7
-0.161, 2.661e-7, 1.492e-7, -1.169e-7
-0.162, 2.721e-7, 1.524e-7, -1.197e-7
-0.163, 2.762e-7, 1.549e-7, -1.213e-7
-0.164, 2.827e-7, 1.602e-7, -1.224e-7
-0.165, 2.900e-7, 1.652e-7, -1.249e-7
-0.166, 2.966e-7, 1.679e-7, -1.287e-7
-0.167, 3.014e-7, 1.719e-7, -1.295e-7
-0.168, 3.086e-7, 1.776e-7, -1.311e-7
-0.169, 3.171e-7, 1.816e-7, -1.355e-7
-0.170, 3.230e-7, 1.852e-7, -1.378e-7
-0.171, 3.321e-7, 1.925e-7, -1.396e-7
-0.172, 3.403e-7, 1.969e-7, -1.434e-7
-0.173, 3.483e-7, 2.012e-7, -1.471e-7
-0.174, 3.563e-7, 2.073e-7, -1.490e-7
-0.175, 3.661e-7, 2.134e-7, -1.528e-7
-0.176, 3.753e-7, 2.177e-7, -1.576e-7
-0.177, 3.842e-7, 2.243e-7, -1.599e-7
-0.178, 3.943e-7, 2.312e-7, -1.632e-7
-0.179, 4.049e-7, 2.364e-7, -1.684e-7
-0.180, 4.139e-7, 2.418e-7, -1.720e-7
-0.181, 4.255e-7, 2.504e-7, -1.750e-7
-0.182, 4.379e-7, 2.574e-7, -1.805e-7
-0.183, 4.482e-7, 2.629e-7, -1.853e-7
-0.184, 4.601e-7, 2.707e-7, -1.894e-7
-0.185, 4.739e-7, 2.788e-7, -1.951e-7
-0.186, 4.856e-7, 2.847e-7, -2.008e-7
-0.187, 4.970e-7, 2.921e-7, -2.049e-7
-0.188, 5.115e-7, 3.014e-7, -2.101e-7
-0.189, 5.248e-7, 3.084e-7, -2.165e-7
-0.190, 5.373e-7, 3.152e-7, -2.221e-7
-0.191, 5.513e-7, 3.247e-7, -2.266e-7
-0.192, 5.670e-7, 3.333e-7, -2.337e-7
-0.193, 5.817e-7, 3.409e-7, -2.409e-7
-0.194, 5.962e-7, 3.504e-7, -2.459e-7
-0.195, 6.117e-7, 3.592e-7, -2.525e-7
-0.196, 6.275e-7, 3.669e-7, -2.606e-7
-0.197, 6.428e-7, 3.763e-7, -2.665e-7
-0.198, 6.582e-7, 3.858e-7, -2.724e-7
-0.199, 6.759e-7, 3.948e-7, -2.811e-7
-0.200, 6.913e-7, 4.028e-7, -2.885e-7
-0.201, 7.086e-7, 4.140e-7, -2.946e-7
-0.202, 7.259e-7, 4.229e-7, -3.029e-7
-0.203, 7.435e-7, 4.319e-7, -3.116e-7
-0.204, 7.604e-7, 4.422e-7, -3.182e-7
-0.205, 7.799e-7, 4.530e-7, -3.268e-7
-0.206, 7.969e-7, 4.608e-7, -3.360e-7
-0.207, 8.130e-7, 4.703e-7, -3.427e-7
-0.208, 8.324e-7, 4.815e-7, -3.509e-7
-0.209, 8.508e-7, 4.906e-7, -3.602e-7
-0.210, 8.680e-7, 4.993e-7, -3.687e-7
-0.211, 8.866e-7, 5.102e-7, -3.764e-7
-0.212, 9.062e-7, 5.199e-7, -3.863e-7
-0.213, 9.240e-7, 5.286e-7, -3.954e-7
-0.214, 9.414e-7, 5.385e-7, -4.029e-7
-0.215, 9.608e-7, 5.486e-7, -4.121e-7
-0.216, 9.771e-7, 5.562e-7, -4.209e-7
-0.217, 9.944e-7, 5.656e-7, -4.288e-7
-0.218, 1.013e-6, 5.755e-7, -4.371e-7
-0.219, 1.031e-6, 5.841e-7, -4.470e-7
-0.220, 1.046e-6, 5.911e-7, -4.554e-7
-0.221, 1.063e-6, 6.008e-7, -4.625e-7
-0.222, 1.080e-6, 6.087e-7, -4.710e-7
-0.223, 1.096e-6, 6.152e-7, -4.805e-7
-0.224, 1.109e-6, 6.235e-7, -4.859e-7
-0.225, 1.126e-6, 6.305e-7, -4.950e-7
-0.226, 1.140e-6, 6.364e-7, -5.033e-7
-0.227, 1.151e-6, 6.423e-7, -5.085e-7
-0.228, 1.164e-6, 6.493e-7, -5.147e-7
-0.229, 1.176e-6, 6.535e-7, -5.228e-7
-0.230, 1.185e-6, 6.569e-7, -5.279e-7
-0.231, 1.195e-6, 6.625e-7, -5.329e-7
-0.232, 1.205e-6, 6.659e-7, -5.392e-7
-0.233, 1.212e-6, 6.675e-7, -5.446e-7
-0.234, 1.219e-6, 6.711e-7, -5.475e-7
-0.235, 1.224e-6, 6.733e-7, -5.509e-7
-0.236, 1.229e-6, 6.728e-7, -5.558e-7
-0.237, 1.232e-6, 6.737e-7, -5.580e-7
-0.238, 1.233e-6, 6.736e-7, -5.595e-7
-0.239, 1.234e-6, 6.718e-7, -5.619e-7
-0.240, 1.232e-6, 6.694e-7, -5.624e-7
-0.241, 1.230e-6, 6.685e-7, -5.619e-7
-0.242, 1.227e-6, 6.650e-7, -5.625e-7
-0.243, 1.222e-6, 6.595e-7, -5.621e-7
-0.244, 1.215e-6, 6.561e-7, -5.588e-7
-0.245, 1.209e-6, 6.513e-7, -5.574e-7
-0.246, 1.199e-6, 6.441e-7, -5.552e-7
-0.247, 1.188e-6, 6.371e-7, -5.506e-7
-0.248, 1.177e-6, 6.312e-7, -5.460e-7
-0.249, 1.165e-6, 6.223e-7, -5.432e-7
-0.250, 1.151e-6, 6.138e-7, -5.371e-7
-0.251, 1.135e-6, 6.055e-7, -5.297e-7
-0.252, 1.120e-6, 5.958e-7, -5.243e-7
-0.253, 1.103e-6, 5.851e-7, -5.181e-7
-0.254, 1.084e-6, 5.754e-7, -5.089e-7
-0.255, 1.067e-6, 5.650e-7, -5.017e-7
-0.256, 1.047e-6, 5.527e-7, -4.945e-7
-0.257, 1.026e-6, 5.409e-7, -4.847e-7
-0.258, 1.006e-6, 5.308e-7, -4.753e-7
-0.259, 9.849e-7, 5.178e-7, -4.671e-7
-0.260, 9.624e-7, 5.052e-7, -4.572e-7
-0.261, 9.406e-7, 4.938e-7, -4.468e-7
-0.262, 9.193e-7, 4.821e-7, -4.372e-7
-0.263, 8.961e-7, 4.679e-7, -4.281e-7
-0.264, 8.726e-7, 4.567e-7, -4.159e-7
-0.265, 8.515e-7, 4.448e-7, -4.067e-7
-0.266, 8.286e-7, 4.316e-7, -3.971e-7
-0.267, 8.041e-7, 4.191e-7, -3.850e-7
-0.268, 7.827e-7, 4.086e-7, -3.742e-7
-0.269, 7.603e-7, 3.952e-7, -3.651e-7
-0.270, 7.377e-7, 3.835e-7, -3.542e-7
-0.271, 7.164e-7, 3.734e-7, -3.430e-7
-0.272, 6.954e-7, 3.616e-7, -3.337e-7
-0.273, 6.740e-7, 3.493e-7, -3.247e-7
-0.274, 6.534e-7, 3.400e-7, -3.134e-7
-0.275, 6.336e-7, 3.299e-7, -3.037e-7
-0.276, 6.140e-7, 3.181e-7, -2.959e-7
-0.277, 5.927e-7, 3.077e-7, -2.850e-7
-0.278, 5.742e-7, 2.990e-7, -2.752e-7
-0.279, 5.575e-7, 2.897e-7, -2.678e-7
-0.280, 5.373e-7, 2.792e-7, -2.580e-7
-0.281, 5.210e-7, 2.719e-7, -2.490e-7
-0.282, 5.063e-7, 2.639e-7, -2.424e-7
-0.283, 4.880e-7, 2.541e-7, -2.339e-7
-0.284, 4.722e-7, 2.469e-7, -2.253e-7
-0.285, 4.584e-7, 2.400e-7, -2.184e-7
-0.286, 4.446e-7, 2.319e-7, -2.127e-7
-0.287, 4.293e-7, 2.246e-7, -2.047e-7
-0.288, 4.170e-7, 2.195e-7, -1.975e-7
-0.289, 4.046e-7, 2.124e-7, -1.923e-7
-0.290, 3.907e-7, 2.054e-7, -1.852e-7
-0.291, 3.793e-7, 2.004e-7, -1.789e-7
-0.292, 3.687e-7, 1.941e-7, -1.746e-7
-0.293, 3.574e-7, 1.880e-7, -1.695e-7
-0.294, 3.461e-7, 1.840e-7, -1.622e-7
-0.295, 3.379e-7, 1.798e-7, -1.581e-7
-0.296, 3.287e-7, 1.737e-7, -1.550e-7
-0.297, 3.179e-7, 1.689e-7, -1.490e-7
-0.298, 3.105e-7, 1.663e-7, -1.441e-7
-0.299, 3.020e-7, 1.608e-7, -1.412e-7
-0.300, 2.933e-7, 1.563e-7, -1.370e-7
-0.301, 2.855e-7, 1.538e-7, -1.316e-7
-0.302, 2.820e-7, 1.517e-7, -1.303e-7
-0.303, 2.730e-7, 1.463e-7, -1.268e-7
-0.304, 2.668e-7, 1.439e-7, -1.229e-7
-0.305, 2.619e-7, 1.423e-7, -1.196e-7
-0.306, 2.561e-7, 1.378e-7, -1.183e-7
-0.307, 2.491e-7, 1.345e-7, -1.145e-7
-0.308, 2.449e-7, 1.337e-7, -1.112e-7
-0.309, 2.410e-7, 1.306e-7, -1.104e-7
-0.310, 2.344e-7, 1.272e-7, -1.072e-7
-0.311, 2.308e-7, 1.264e-7, -1.044e-7
-0.312, 2.276e-7, 1.244e-7, -1.031e-7
-0.313, 2.228e-7, 1.211e-7, -1.017e-7
-0.314, 2.185e-7, 1.204e-7, -9.811e-8
-0.315, 2.162e-7, 1.191e-7, -9.713e-8
-0.316, 2.127e-7, 1.161e-7, -9.668e-8
-0.317, 2.080e-7, 1.144e-7, -9.364e-8
-0.318, 2.059e-7, 1.141e-7, -9.173e-8
-0.319, 2.034e-7, 1.118e-7, -9.159e-8
-0.320, 1.997e-7, 1.097e-7, -8.996e-8
-0.321, 1.977e-7, 1.099e-7, -8.778e-8
-0.322, 1.959e-7, 1.083e-7, -8.759e-8
-0.323, 1.931e-7, 1.062e-7, -8.690e-8
-0.324, 1.905e-7, 1.062e-7, -8.431e-8
-0.325, 1.893e-7, 1.054e-7, -8.389e-8
-0.326, 1.873e-7, 1.035e-7, -8.382e-8
-0.327, 1.846e-7, 1.023e-7, -8.227e-8
-0.328, 1.832e-7, 1.025e-7, -8.070e-8
-0.329, 1.817e-7, 1.008e-7, -8.086e-8
-0.330, 1.797e-7, 9.953e-8, -8.020e-8
-0.331, 1.784e-7, 9.995e-8, -7.849e-8
-0.332, 1.785e-7, 9.962e-8, -7.890e-8
-0.333, 1.763e-7, 9.736e-8, -7.893e-8
-0.334, 1.749e-7, 9.776e-8, -7.709e-8
-0.335, 1.744e-7, 9.755e-8, -7.686e-8
-0.336, 1.740e-7, 9.642e-8, -7.760e-8
-0.337, 1.707e-7, 9.503e-8, -7.563e-8
-0.338, 1.707e-7, 9.577e-8, -7.494e-8
-0.339, 1.711e-7, 9.492e-8, -7.621e-8
-0.340, 1.684e-7, 9.350e-8, -7.494e-8
-0.341, 1.681e-7, 9.407e-8, -7.398e-8
-0.342, 1.684e-7, 9.389e-8, -7.449e-8
-0.343, 1.665e-7, 9.219e-8, -7.430e-8
-0.344, 1.654e-7, 9.283e-8, -7.260e-8
-0.345, 1.663e-7, 9.311e-8, -7.318e-8
-0.346, 1.653e-7, 9.145e-8, -7.388e-8
-0.347, 1.638e-7, 9.121e-8, -7.258e-8
-0.348, 1.641e-7, 9.220e-8, -7.189e-8
-0.349, 1.636e-7, 9.070e-8, -7.289e-8
-0.350, 1.614e-7, 8.931e-8, -7.208e-8
-0.351, 1.623e-7, 9.100e-8, -7.130e-8
-0.352, 1.625e-7, 9.059e-8, -7.187e-8
-0.353, 1.613e-7, 8.895e-8, -7.237e-8
-0.354, 1.605e-7, 8.955e-8, -7.093e-8
-0.355, 1.615e-7, 9.002e-8, -7.144e-8
-0.356, 1.606e-7, 8.858e-8, -7.199e-8
-0.357, 1.596e-7, 8.848e-8, -7.112e-8
-0.358, 1.603e-7, 8.944e-8, -7.085e-8
-0.359, 1.593e-7, 8.770e-8, -7.158e-8
-0.360, 1.582e-7, 8.739e-8, -7.079e-8
-0.361, 1.588e-7, 8.884e-8, -6.992e-8
-0.362, 1.599e-7, 8.859e-8, -7.128e-8
-0.363, 1.586e-7, 8.709e-8, -7.156e-8
-0.364, 1.582e-7, 8.830e-8, -6.986e-8
-0.365, 1.602e-7, 8.910e-8, -7.112e-8
-0.366, 1.586e-7, 8.690e-8, -7.171e-8
-0.367, 1.578e-7, 8.716e-8, -7.059e-8
-0.368, 1.577e-7, 8.816e-8, -6.953e-8
-0.369, 1.589e-7, 8.762e-8, -7.126e-8
-0.370, 1.579e-7, 8.657e-8, -7.129e-8
-0.371, 1.577e-7, 8.738e-8, -7.033e-8
-0.372, 1.585e-7, 8.763e-8, -7.091e-8
-0.373, 1.579e-7, 8.621e-8, -7.173e-8
-0.374, 1.564e-7, 8.643e-8, -7.001e-8
-0.375, 1.583e-7, 8.820e-8, -7.010e-8
-0.376, 1.580e-7, 8.648e-8, -7.148e-8
-0.377, 1.565e-7, 8.617e-8, -7.035e-8
-0.378, 1.572e-7, 8.746e-8, -6.970e-8
-0.379, 1.571e-7, 8.633e-8, -7.075e-8
-0.380, 1.564e-7, 8.562e-8, -7.083e-8
-0.381, 1.570e-7, 8.679e-8, -7.024e-8
-0.382, 1.577e-7, 8.714e-8, -7.059e-8
-0.383, 1.567e-7, 8.511e-8, -7.157e-8
-0.384, 1.565e-7, 8.636e-8, -7.014e-8
-0.385, 1.575e-7, 8.700e-8, -7.050e-8
-0.386, 1.572e-7, 8.554e-8, -7.165e-8
-0.387, 1.562e-7, 8.572e-8, -7.045e-8
-0.388, 1.574e-7, 8.688e-8, -7.053e-8
-0.389, 1.579e-7, 8.611e-8, -7.176e-8
-0.390, 1.571e-7, 8.541e-8, -7.173e-8
-0.391, 1.572e-7, 8.641e-8, -7.084e-8
-0.392, 1.579e-7, 8.649e-8, -7.140e-8
-0.393, 1.574e-7, 8.558e-8, -7.179e-8
-0.394, 1.569e-7, 8.651e-8, -7.039e-8
-0.395, 1.581e-7, 8.696e-8, -7.114e-8
-0.396, 1.581e-7, 8.548e-8, -7.259e-8
-0.397, 1.573e-7, 8.617e-8, -7.108e-8
-0.398, 1.577e-7, 8.708e-8, -7.059e-8
-0.399, 1.591e-7, 8.663e-8, -7.243e-8
-0.400, 1.560e-7, 8.552e-8, -7.048e-8
