# Supplementary material for: Data-Driven Electrochemistry Reveals the Impact of Hydrophobicity on Aptamer Cross-Reactivity
Source: ACS Meas Sci Au. 2026 May 20;6(3):752–64. doi: 10.1021/acsmeasuresciau.6c00040 (PMC13281204; doi:10.1021/acsmeasuresciau.6c00040)
Supplement: Supplementary file 1 [file tg6c00040_si_001.zip › data/interferent study/logP validation/Trials_1_2_3/SWV_lineolic acid_analyte_200hz_2.txt]

Nov. 4, 2025   16:25:54
Square Wave Voltammetry
File: c:\users\minteerlab\desktop\hardpotato\110425\swv_lineolic acid_analyte_200hz_2.bin
Data Source:  Experiment
Instrument Model:  CHI660E
Ref. Electrode: 
Header: SWV
Note: 

Init E (V) = -0.05
Final E (V) = -0.4
Incr E (V) = 0.001
Amplitude (V) = 0.025
Frequency (Hz) = 200
Quiet Time (sec) = 2
Sensitivity (A/V) = 1e-5

Potential/V, Diff(i/A), For(i/A), Rev(i/A)

-0.051, 1.575e-7, 8.681e-8, -7.073e-8
-0.052, 1.489e-7, 7.444e-8, -7.445e-8
-0.053, 1.489e-7, 7.197e-8, -7.697e-8
-0.054, 1.482e-7, 6.990e-8, -7.827e-8
-0.055, 1.465e-7, 6.865e-8, -7.784e-8
-0.056, 1.477e-7, 6.981e-8, -7.788e-8
-0.057, 1.479e-7, 6.909e-8, -7.886e-8
-0.058, 1.467e-7, 6.775e-8, -7.890e-8
-0.059, 1.468e-7, 6.896e-8, -7.782e-8
-0.060, 1.479e-7, 6.913e-8, -7.877e-8
-0.061, 1.472e-7, 6.767e-8, -7.957e-8
-0.062, 1.469e-7, 6.866e-8, -7.823e-8
-0.063, 1.488e-7, 6.991e-8, -7.889e-8
-0.064, 1.476e-7, 6.803e-8, -7.959e-8
-0.065, 1.469e-7, 6.774e-8, -7.920e-8
-0.066, 1.474e-7, 6.948e-8, -7.793e-8
-0.067, 1.482e-7, 6.874e-8, -7.949e-8
-0.068, 1.465e-7, 6.771e-8, -7.877e-8
-0.069, 1.474e-7, 6.927e-8, -7.818e-8
-0.070, 1.488e-7, 7.000e-8, -7.882e-8
-0.071, 1.474e-7, 6.769e-8, -7.968e-8
-0.072, 1.475e-7, 6.919e-8, -7.833e-8
-0.073, 1.489e-7, 7.051e-8, -7.843e-8
-0.074, 1.479e-7, 6.861e-8, -7.932e-8
-0.075, 1.471e-7, 6.865e-8, -7.847e-8
-0.076, 1.483e-7, 7.039e-8, -7.788e-8
-0.077, 1.492e-7, 6.989e-8, -7.928e-8
-0.078, 1.480e-7, 6.892e-8, -7.910e-8
-0.079, 1.486e-7, 7.060e-8, -7.796e-8
-0.080, 1.500e-7, 7.105e-8, -7.894e-8
-0.081, 1.495e-7, 6.968e-8, -7.986e-8
-0.082, 1.491e-7, 7.098e-8, -7.814e-8
-0.083, 1.508e-7, 7.197e-8, -7.881e-8
-0.084, 1.515e-7, 7.104e-8, -8.043e-8
-0.085, 1.499e-7, 7.099e-8, -7.888e-8
-0.086, 1.503e-7, 7.219e-8, -7.814e-8
-0.087, 1.514e-7, 7.144e-8, -7.995e-8
-0.088, 1.506e-7, 7.109e-8, -7.947e-8
-0.089, 1.515e-7, 7.273e-8, -7.873e-8
-0.090, 1.528e-7, 7.294e-8, -7.989e-8
-0.091, 1.526e-7, 7.202e-8, -8.058e-8
-0.092, 1.531e-7, 7.337e-8, -7.968e-8
-0.093, 1.543e-7, 7.432e-8, -7.993e-8
-0.094, 1.549e-7, 7.357e-8, -8.129e-8
-0.095, 1.539e-7, 7.347e-8, -8.048e-8
-0.096, 1.551e-7, 7.510e-8, -7.996e-8
-0.097, 1.559e-7, 7.443e-8, -8.147e-8
-0.098, 1.548e-7, 7.321e-8, -8.160e-8
-0.099, 1.560e-7, 7.552e-8, -8.046e-8
-0.100, 1.579e-7, 7.624e-8, -8.169e-8
-0.101, 1.580e-7, 7.516e-8, -8.286e-8
-0.102, 1.571e-7, 7.590e-8, -8.123e-8
-0.103, 1.588e-7, 7.725e-8, -8.154e-8
-0.104, 1.594e-7, 7.632e-8, -8.310e-8
-0.105, 1.584e-7, 7.624e-8, -8.212e-8
-0.106, 1.596e-7, 7.792e-8, -8.164e-8
-0.107, 1.619e-7, 7.782e-8, -8.406e-8
-0.108, 1.608e-7, 7.717e-8, -8.359e-8
-0.109, 1.619e-7, 7.943e-8, -8.245e-8
-0.110, 1.634e-7, 7.952e-8, -8.386e-8
-0.111, 1.628e-7, 7.812e-8, -8.465e-8
-0.112, 1.629e-7, 7.965e-8, -8.329e-8
-0.113, 1.652e-7, 8.083e-8, -8.440e-8
-0.114, 1.657e-7, 7.974e-8, -8.592e-8
-0.115, 1.649e-7, 8.007e-8, -8.480e-8
-0.116, 1.666e-7, 8.190e-8, -8.468e-8
-0.117, 1.678e-7, 8.151e-8, -8.627e-8
-0.118, 1.670e-7, 8.091e-8, -8.613e-8
-0.119, 1.682e-7, 8.242e-8, -8.581e-8
-0.120, 1.703e-7, 8.341e-8, -8.688e-8
-0.121, 1.703e-7, 8.219e-8, -8.812e-8
-0.122, 1.699e-7, 8.348e-8, -8.640e-8
-0.123, 1.721e-7, 8.503e-8, -8.703e-8
-0.124, 1.722e-7, 8.320e-8, -8.900e-8
-0.125, 1.727e-7, 8.402e-8, -8.872e-8
-0.126, 1.732e-7, 8.598e-8, -8.720e-8
-0.127, 1.759e-7, 8.641e-8, -8.949e-8
-0.128, 1.748e-7, 8.519e-8, -8.960e-8
-0.129, 1.762e-7, 8.746e-8, -8.878e-8
-0.130, 1.777e-7, 8.822e-8, -8.952e-8
-0.131, 1.783e-7, 8.724e-8, -9.110e-8
-0.132, 1.790e-7, 8.926e-8, -8.974e-8
-0.133, 1.802e-7, 8.996e-8, -9.029e-8
-0.134, 1.817e-7, 9.004e-8, -9.169e-8
-0.135, 1.812e-7, 9.001e-8, -9.118e-8
-0.136, 1.832e-7, 9.238e-8, -9.085e-8
-0.137, 1.855e-7, 9.262e-8, -9.287e-8
-0.138, 1.852e-7, 9.231e-8, -9.288e-8
-0.139, 1.869e-7, 9.484e-8, -9.210e-8
-0.140, 1.891e-7, 9.549e-8, -9.356e-8
-0.141, 1.905e-7, 9.541e-8, -9.508e-8
-0.142, 1.909e-7, 9.727e-8, -9.362e-8
-0.143, 1.942e-7, 9.955e-8, -9.467e-8
-0.144, 1.958e-7, 9.941e-8, -9.634e-8
-0.145, 1.962e-7, 1.007e-7, -9.555e-8
-0.146, 1.988e-7, 1.030e-7, -9.581e-8
-0.147, 2.024e-7, 1.039e-7, -9.843e-8
-0.148, 2.025e-7, 1.041e-7, -9.841e-8
-0.149, 2.052e-7, 1.074e-7, -9.780e-8
-0.150, 2.087e-7, 1.091e-7, -9.959e-8
-0.151, 2.108e-7, 1.092e-7, -1.016e-7
-0.152, 2.125e-7, 1.120e-7, -1.006e-7
-0.153, 2.163e-7, 1.148e-7, -1.015e-7
-0.154, 2.192e-7, 1.153e-7, -1.039e-7
-0.155, 2.206e-7, 1.169e-7, -1.038e-7
-0.156, 2.252e-7, 1.206e-7, -1.046e-7
-0.157, 2.289e-7, 1.220e-7, -1.069e-7
-0.158, 2.309e-7, 1.232e-7, -1.077e-7
-0.159, 2.343e-7, 1.267e-7, -1.076e-7
-0.160, 2.394e-7, 1.294e-7, -1.100e-7
-0.161, 2.426e-7, 1.306e-7, -1.120e-7
-0.162, 2.458e-7, 1.342e-7, -1.116e-7
-0.163, 2.520e-7, 1.377e-7, -1.143e-7
-0.164, 2.564e-7, 1.395e-7, -1.169e-7
-0.165, 2.590e-7, 1.418e-7, -1.173e-7
-0.166, 2.650e-7, 1.464e-7, -1.187e-7
-0.167, 2.703e-7, 1.488e-7, -1.215e-7
-0.168, 2.740e-7, 1.509e-7, -1.231e-7
-0.169, 2.795e-7, 1.559e-7, -1.236e-7
-0.170, 2.865e-7, 1.593e-7, -1.272e-7
-0.171, 2.915e-7, 1.616e-7, -1.300e-7
-0.172, 2.972e-7, 1.660e-7, -1.312e-7
-0.173, 3.046e-7, 1.710e-7, -1.337e-7
-0.174, 3.097e-7, 1.732e-7, -1.365e-7
-0.175, 3.146e-7, 1.764e-7, -1.382e-7
-0.176, 3.229e-7, 1.825e-7, -1.404e-7
-0.177, 3.308e-7, 1.860e-7, -1.449e-7
-0.178, 3.371e-7, 1.893e-7, -1.478e-7
-0.179, 3.447e-7, 1.955e-7, -1.491e-7
-0.180, 3.536e-7, 2.003e-7, -1.534e-7
-0.181, 3.603e-7, 2.032e-7, -1.571e-7
-0.182, 3.680e-7, 2.094e-7, -1.585e-7
-0.183, 3.774e-7, 2.151e-7, -1.623e-7
-0.184, 3.855e-7, 2.184e-7, -1.671e-7
-0.185, 3.929e-7, 2.234e-7, -1.695e-7
-0.186, 4.022e-7, 2.298e-7, -1.724e-7
-0.187, 4.123e-7, 2.345e-7, -1.777e-7
-0.188, 4.207e-7, 2.394e-7, -1.814e-7
-0.189, 4.304e-7, 2.460e-7, -1.845e-7
-0.190, 4.408e-7, 2.517e-7, -1.892e-7
-0.191, 4.508e-7, 2.561e-7, -1.947e-7
-0.192, 4.609e-7, 2.633e-7, -1.976e-7
-0.193, 4.710e-7, 2.693e-7, -2.017e-7
-0.194, 4.820e-7, 2.743e-7, -2.077e-7
-0.195, 4.916e-7, 2.801e-7, -2.115e-7
-0.196, 5.031e-7, 2.880e-7, -2.150e-7
-0.197, 5.156e-7, 2.935e-7, -2.221e-7
-0.198, 5.257e-7, 2.987e-7, -2.270e-7
-0.199, 5.379e-7, 3.069e-7, -2.310e-7
-0.200, 5.513e-7, 3.145e-7, -2.369e-7
-0.201, 5.623e-7, 3.191e-7, -2.431e-7
-0.202, 5.736e-7, 3.266e-7, -2.471e-7
-0.203, 5.875e-7, 3.344e-7, -2.531e-7
-0.204, 6.000e-7, 3.403e-7, -2.597e-7
-0.205, 6.109e-7, 3.464e-7, -2.645e-7
-0.206, 6.245e-7, 3.547e-7, -2.698e-7
-0.207, 6.377e-7, 3.610e-7, -2.767e-7
-0.208, 6.500e-7, 3.672e-7, -2.828e-7
-0.209, 6.632e-7, 3.757e-7, -2.875e-7
-0.210, 6.773e-7, 3.826e-7, -2.947e-7
-0.211, 6.897e-7, 3.884e-7, -3.014e-7
-0.212, 7.030e-7, 3.967e-7, -3.063e-7
-0.213, 7.175e-7, 4.045e-7, -3.130e-7
-0.214, 7.297e-7, 4.098e-7, -3.199e-7
-0.215, 7.418e-7, 4.162e-7, -3.256e-7
-0.216, 7.554e-7, 4.248e-7, -3.306e-7
-0.217, 7.705e-7, 4.313e-7, -3.392e-7
-0.218, 7.810e-7, 4.366e-7, -3.445e-7
-0.219, 7.941e-7, 4.447e-7, -3.494e-7
-0.220, 8.082e-7, 4.515e-7, -3.567e-7
-0.221, 8.204e-7, 4.568e-7, -3.637e-7
-0.222, 8.311e-7, 4.635e-7, -3.676e-7
-0.223, 8.439e-7, 4.701e-7, -3.738e-7
-0.224, 8.558e-7, 4.749e-7, -3.809e-7
-0.225, 8.651e-7, 4.798e-7, -3.853e-7
-0.226, 8.767e-7, 4.865e-7, -3.903e-7
-0.227, 8.876e-7, 4.909e-7, -3.968e-7
-0.228, 8.967e-7, 4.949e-7, -4.018e-7
-0.229, 9.053e-7, 5.004e-7, -4.049e-7
-0.230, 9.168e-7, 5.054e-7, -4.113e-7
-0.231, 9.229e-7, 5.074e-7, -4.156e-7
-0.232, 9.297e-7, 5.114e-7, -4.183e-7
-0.233, 9.370e-7, 5.147e-7, -4.223e-7
-0.234, 9.442e-7, 5.169e-7, -4.273e-7
-0.235, 9.468e-7, 5.177e-7, -4.290e-7
-0.236, 9.521e-7, 5.210e-7, -4.312e-7
-0.237, 9.567e-7, 5.218e-7, -4.350e-7
-0.238, 9.572e-7, 5.208e-7, -4.364e-7
-0.239, 9.599e-7, 5.232e-7, -4.368e-7
-0.240, 9.614e-7, 5.230e-7, -4.384e-7
-0.241, 9.611e-7, 5.208e-7, -4.403e-7
-0.242, 9.590e-7, 5.200e-7, -4.389e-7
-0.243, 9.576e-7, 5.191e-7, -4.385e-7
-0.244, 9.547e-7, 5.150e-7, -4.396e-7
-0.245, 9.477e-7, 5.108e-7, -4.369e-7
-0.246, 9.444e-7, 5.098e-7, -4.347e-7
-0.247, 9.385e-7, 5.049e-7, -4.337e-7
-0.248, 9.290e-7, 4.985e-7, -4.305e-7
-0.249, 9.220e-7, 4.953e-7, -4.267e-7
-0.250, 9.138e-7, 4.897e-7, -4.241e-7
-0.251, 9.037e-7, 4.828e-7, -4.209e-7
-0.252, 8.924e-7, 4.772e-7, -4.153e-7
-0.253, 8.823e-7, 4.715e-7, -4.108e-7
-0.254, 8.701e-7, 4.632e-7, -4.069e-7
-0.255, 8.552e-7, 4.549e-7, -4.003e-7
-0.256, 8.426e-7, 4.488e-7, -3.939e-7
-0.257, 8.291e-7, 4.398e-7, -3.893e-7
-0.258, 8.135e-7, 4.310e-7, -3.825e-7
-0.259, 7.978e-7, 4.233e-7, -3.745e-7
-0.260, 7.841e-7, 4.156e-7, -3.686e-7
-0.261, 7.676e-7, 4.049e-7, -3.627e-7
-0.262, 7.508e-7, 3.967e-7, -3.541e-7
-0.263, 7.356e-7, 3.889e-7, -3.468e-7
-0.264, 7.180e-7, 3.781e-7, -3.399e-7
-0.265, 7.000e-7, 3.682e-7, -3.318e-7
-0.266, 6.841e-7, 3.609e-7, -3.232e-7
-0.267, 6.677e-7, 3.512e-7, -3.166e-7
-0.268, 6.492e-7, 3.408e-7, -3.083e-7
-0.269, 6.334e-7, 3.335e-7, -2.999e-7
-0.270, 6.184e-7, 3.250e-7, -2.934e-7
-0.271, 6.018e-7, 3.150e-7, -2.867e-7
-0.272, 5.836e-7, 3.067e-7, -2.769e-7
-0.273, 5.686e-7, 2.986e-7, -2.700e-7
-0.274, 5.538e-7, 2.901e-7, -2.637e-7
-0.275, 5.358e-7, 2.809e-7, -2.549e-7
-0.276, 5.218e-7, 2.749e-7, -2.470e-7
-0.277, 5.078e-7, 2.666e-7, -2.413e-7
-0.278, 4.923e-7, 2.581e-7, -2.342e-7
-0.279, 4.781e-7, 2.518e-7, -2.264e-7
-0.280, 4.653e-7, 2.452e-7, -2.201e-7
-0.281, 4.518e-7, 2.369e-7, -2.148e-7
-0.282, 4.383e-7, 2.311e-7, -2.072e-7
-0.283, 4.261e-7, 2.252e-7, -2.009e-7
-0.284, 4.143e-7, 2.178e-7, -1.965e-7
-0.285, 4.012e-7, 2.111e-7, -1.902e-7
-0.286, 3.906e-7, 2.071e-7, -1.835e-7
-0.287, 3.809e-7, 2.013e-7, -1.797e-7
-0.288, 3.694e-7, 1.950e-7, -1.745e-7
-0.289, 3.589e-7, 1.904e-7, -1.684e-7
-0.290, 3.509e-7, 1.861e-7, -1.647e-7
-0.291, 3.406e-7, 1.798e-7, -1.608e-7
-0.292, 3.303e-7, 1.753e-7, -1.549e-7
-0.293, 3.240e-7, 1.726e-7, -1.514e-7
-0.294, 3.159e-7, 1.679e-7, -1.481e-7
-0.295, 3.058e-7, 1.631e-7, -1.428e-7
-0.296, 2.993e-7, 1.608e-7, -1.386e-7
-0.297, 2.934e-7, 1.565e-7, -1.369e-7
-0.298, 2.854e-7, 1.516e-7, -1.338e-7
-0.299, 2.790e-7, 1.500e-7, -1.289e-7
-0.300, 2.733e-7, 1.465e-7, -1.268e-7
-0.301, 2.682e-7, 1.432e-7, -1.250e-7
-0.302, 2.611e-7, 1.408e-7, -1.203e-7
-0.303, 2.568e-7, 1.390e-7, -1.178e-7
-0.304, 2.511e-7, 1.348e-7, -1.163e-7
-0.305, 2.453e-7, 1.324e-7, -1.129e-7
-0.306, 2.422e-7, 1.313e-7, -1.109e-7
-0.307, 2.378e-7, 1.287e-7, -1.091e-7
-0.308, 2.327e-7, 1.250e-7, -1.078e-7
-0.309, 2.282e-7, 1.245e-7, -1.037e-7
-0.310, 2.265e-7, 1.230e-7, -1.035e-7
-0.311, 2.218e-7, 1.195e-7, -1.022e-7
-0.312, 2.183e-7, 1.189e-7, -9.935e-8
-0.313, 2.161e-7, 1.182e-7, -9.784e-8
-0.314, 2.135e-7, 1.157e-7, -9.782e-8
-0.315, 2.089e-7, 1.137e-7, -9.519e-8
-0.316, 2.067e-7, 1.135e-7, -9.320e-8
-0.317, 2.049e-7, 1.116e-7, -9.323e-8
-0.318, 2.021e-7, 1.099e-7, -9.221e-8
-0.319, 1.990e-7, 1.092e-7, -8.974e-8
-0.320, 1.983e-7, 1.091e-7, -8.921e-8
-0.321, 1.955e-7, 1.062e-7, -8.939e-8
-0.322, 1.927e-7, 1.061e-7, -8.652e-8
-0.323, 1.920e-7, 1.057e-7, -8.630e-8
-0.324, 1.907e-7, 1.040e-7, -8.668e-8
-0.325, 1.871e-7, 1.025e-7, -8.469e-8
-0.326, 1.865e-7, 1.031e-7, -8.346e-8
-0.327, 1.859e-7, 1.023e-7, -8.364e-8
-0.328, 1.836e-7, 1.005e-7, -8.306e-8
-0.329, 1.822e-7, 1.005e-7, -8.172e-8
-0.330, 1.815e-7, 9.991e-8, -8.164e-8
-0.331, 1.801e-7, 9.803e-8, -8.206e-8
-0.332, 1.782e-7, 9.813e-8, -8.011e-8
-0.333, 1.782e-7, 9.849e-8, -7.967e-8
-0.334, 1.770e-7, 9.666e-8, -8.032e-8
-0.335, 1.749e-7, 9.590e-8, -7.905e-8
-0.336, 1.752e-7, 9.746e-8, -7.776e-8
-0.337, 1.755e-7, 9.623e-8, -7.928e-8
-0.338, 1.729e-7, 9.390e-8, -7.896e-8
-0.339, 1.732e-7, 9.585e-8, -7.736e-8
-0.340, 1.726e-7, 9.541e-8, -7.721e-8
-0.341, 1.721e-7, 9.374e-8, -7.835e-8
-0.342, 1.700e-7, 9.358e-8, -7.646e-8
-0.343, 1.712e-7, 9.448e-8, -7.668e-8
-0.344, 1.707e-7, 9.328e-8, -7.740e-8
-0.345, 1.678e-7, 9.210e-8, -7.570e-8
-0.346, 1.689e-7, 9.358e-8, -7.531e-8
-0.347, 1.690e-7, 9.266e-8, -7.636e-8
-0.348, 1.670e-7, 9.069e-8, -7.626e-8
-0.349, 1.666e-7, 9.199e-8, -7.462e-8
-0.350, 1.680e-7, 9.248e-8, -7.556e-8
-0.351, 1.664e-7, 9.015e-8, -7.627e-8
-0.352, 1.660e-7, 9.120e-8, -7.479e-8
-0.353, 1.664e-7, 9.181e-8, -7.461e-8
-0.354, 1.665e-7, 9.057e-8, -7.593e-8
-0.355, 1.647e-7, 8.994e-8, -7.477e-8
-0.356, 1.652e-7, 9.114e-8, -7.410e-8
-0.357, 1.660e-7, 9.075e-8, -7.528e-8
-0.358, 1.643e-7, 8.917e-8, -7.510e-8
-0.359, 1.644e-7, 9.053e-8, -7.384e-8
-0.360, 1.646e-7, 9.060e-8, -7.398e-8
-0.361, 1.646e-7, 8.902e-8, -7.555e-8
-0.362, 1.637e-7, 8.981e-8, -7.384e-8
-0.363, 1.640e-7, 9.038e-8, -7.359e-8
-0.364, 1.643e-7, 8.907e-8, -7.524e-8
-0.365, 1.636e-7, 8.891e-8, -7.469e-8
-0.366, 1.640e-7, 9.051e-8, -7.351e-8
-0.367, 1.646e-7, 8.933e-8, -7.530e-8
-0.368, 1.630e-7, 8.796e-8, -7.501e-8
-0.369, 1.632e-7, 8.944e-8, -7.372e-8
-0.370, 1.642e-7, 8.968e-8, -7.451e-8
-0.371, 1.631e-7, 8.788e-8, -7.522e-8
-0.372, 1.630e-7, 8.950e-8, -7.349e-8
-0.373, 1.637e-7, 9.000e-8, -7.368e-8
-0.374, 1.633e-7, 8.844e-8, -7.487e-8
-0.375, 1.616e-7, 8.750e-8, -7.410e-8
-0.376, 1.624e-7, 8.884e-8, -7.360e-8
-0.377, 1.632e-7, 8.822e-8, -7.500e-8
-0.378, 1.618e-7, 8.724e-8, -7.459e-8
-0.379, 1.625e-7, 8.913e-8, -7.341e-8
-0.380, 1.634e-7, 8.895e-8, -7.440e-8
-0.381, 1.634e-7, 8.788e-8, -7.554e-8
-0.382, 1.624e-7, 8.848e-8, -7.396e-8
-0.383, 1.636e-7, 8.962e-8, -7.402e-8
-0.384, 1.631e-7, 8.759e-8, -7.547e-8
-0.385, 1.615e-7, 8.734e-8, -7.421e-8
-0.386, 1.624e-7, 8.850e-8, -7.392e-8
-0.387, 1.632e-7, 8.825e-8, -7.492e-8
-0.388, 1.624e-7, 8.757e-8, -7.479e-8
-0.389, 1.631e-7, 8.901e-8, -7.412e-8
-0.390, 1.631e-7, 8.903e-8, -7.409e-8
-0.391, 1.634e-7, 8.755e-8, -7.584e-8
-0.392, 1.622e-7, 8.831e-8, -7.388e-8
-0.393, 1.634e-7, 8.908e-8, -7.428e-8
-0.394, 1.633e-7, 8.822e-8, -7.510e-8
-0.395, 1.625e-7, 8.771e-8, -7.477e-8
-0.396, 1.625e-7, 8.883e-8, -7.370e-8
-0.397, 1.641e-7, 8.862e-8, -7.550e-8
-0.398, 1.633e-7, 8.734e-8, -7.597e-8
-0.399, 1.635e-7, 8.921e-8, -7.431e-8
-0.400, 1.644e-7, 8.974e-8, -7.468e-8
