# Supplementary material for: Data-Driven Electrochemistry Reveals the Impact of Hydrophobicity on Aptamer Cross-Reactivity
Source: ACS Meas Sci Au. 2026 May 20;6(3):752–64. doi: 10.1021/acsmeasuresciau.6c00040 (PMC13281204; doi:10.1021/acsmeasuresciau.6c00040)
Supplement: Supplementary file 1 [file tg6c00040_si_001.zip › data/interferent study/logP validation/Trials_1_2_3/SWV_lineolic acid_analyte_300hz_0.txt]

Nov. 4, 2025   11:32:44
Square Wave Voltammetry
File: c:\users\minteerlab\desktop\hardpotato\110425\swv_lineolic acid_analyte_300hz_0.bin
Data Source:  Experiment
Instrument Model:  CHI660E
Ref. Electrode: 
Header: SWV
Note: 

Init E (V) = -0.05
Final E (V) = -0.4
Incr E (V) = 0.001
Amplitude (V) = 0.025
Frequency (Hz) = 300
Quiet Time (sec) = 2
Sensitivity (A/V) = 1e-5

Potential/V, Diff(i/A), For(i/A), Rev(i/A)

-0.051, 2.746e-7, 1.592e-7, -1.154e-7
-0.052, 2.618e-7, 1.367e-7, -1.251e-7
-0.053, 2.609e-7, 1.313e-7, -1.296e-7
-0.054, 2.584e-7, 1.282e-7, -1.302e-7
-0.055, 2.577e-7, 1.276e-7, -1.301e-7
-0.056, 2.576e-7, 1.277e-7, -1.299e-7
-0.057, 2.590e-7, 1.277e-7, -1.313e-7
-0.058, 2.601e-7, 1.268e-7, -1.333e-7
-0.059, 2.586e-7, 1.254e-7, -1.332e-7
-0.060, 2.591e-7, 1.270e-7, -1.321e-7
-0.061, 2.592e-7, 1.277e-7, -1.315e-7
-0.062, 2.598e-7, 1.279e-7, -1.319e-7
-0.063, 2.598e-7, 1.267e-7, -1.331e-7
-0.064, 2.597e-7, 1.267e-7, -1.330e-7
-0.065, 2.592e-7, 1.270e-7, -1.323e-7
-0.066, 2.599e-7, 1.280e-7, -1.319e-7
-0.067, 2.613e-7, 1.287e-7, -1.326e-7
-0.068, 2.614e-7, 1.274e-7, -1.341e-7
-0.069, 2.607e-7, 1.269e-7, -1.338e-7
-0.070, 2.612e-7, 1.285e-7, -1.326e-7
-0.071, 2.606e-7, 1.288e-7, -1.318e-7
-0.072, 2.620e-7, 1.294e-7, -1.326e-7
-0.073, 2.620e-7, 1.286e-7, -1.335e-7
-0.074, 2.611e-7, 1.274e-7, -1.337e-7
-0.075, 2.619e-7, 1.293e-7, -1.326e-7
-0.076, 2.636e-7, 1.305e-7, -1.331e-7
-0.077, 2.647e-7, 1.311e-7, -1.336e-7
-0.078, 2.632e-7, 1.295e-7, -1.337e-7
-0.079, 2.639e-7, 1.298e-7, -1.341e-7
-0.080, 2.646e-7, 1.313e-7, -1.334e-7
-0.081, 2.649e-7, 1.319e-7, -1.330e-7
-0.082, 2.661e-7, 1.322e-7, -1.339e-7
-0.083, 2.666e-7, 1.320e-7, -1.346e-7
-0.084, 2.655e-7, 1.309e-7, -1.346e-7
-0.085, 2.677e-7, 1.336e-7, -1.341e-7
-0.086, 2.686e-7, 1.348e-7, -1.338e-7
-0.087, 2.701e-7, 1.347e-7, -1.353e-7
-0.088, 2.696e-7, 1.344e-7, -1.352e-7
-0.089, 2.698e-7, 1.338e-7, -1.360e-7
-0.090, 2.709e-7, 1.358e-7, -1.351e-7
-0.091, 2.715e-7, 1.369e-7, -1.345e-7
-0.092, 2.734e-7, 1.373e-7, -1.361e-7
-0.093, 2.736e-7, 1.371e-7, -1.364e-7
-0.094, 2.739e-7, 1.368e-7, -1.371e-7
-0.095, 2.758e-7, 1.394e-7, -1.364e-7
-0.096, 2.767e-7, 1.403e-7, -1.364e-7
-0.097, 2.787e-7, 1.411e-7, -1.375e-7
-0.098, 2.791e-7, 1.409e-7, -1.383e-7
-0.099, 2.791e-7, 1.402e-7, -1.389e-7
-0.100, 2.798e-7, 1.414e-7, -1.384e-7
-0.101, 2.828e-7, 1.441e-7, -1.386e-7
-0.102, 2.849e-7, 1.449e-7, -1.401e-7
-0.103, 2.852e-7, 1.442e-7, -1.410e-7
-0.104, 2.860e-7, 1.439e-7, -1.421e-7
-0.105, 2.874e-7, 1.463e-7, -1.411e-7
-0.106, 2.887e-7, 1.473e-7, -1.414e-7
-0.107, 2.912e-7, 1.483e-7, -1.428e-7
-0.108, 2.926e-7, 1.478e-7, -1.448e-7
-0.109, 2.935e-7, 1.482e-7, -1.453e-7
-0.110, 2.952e-7, 1.510e-7, -1.442e-7
-0.111, 2.971e-7, 1.527e-7, -1.445e-7
-0.112, 2.992e-7, 1.528e-7, -1.464e-7
-0.113, 3.008e-7, 1.529e-7, -1.479e-7
-0.114, 3.023e-7, 1.537e-7, -1.485e-7
-0.115, 3.031e-7, 1.555e-7, -1.476e-7
-0.116, 3.058e-7, 1.573e-7, -1.485e-7
-0.117, 3.070e-7, 1.580e-7, -1.489e-7
-0.118, 3.106e-7, 1.591e-7, -1.515e-7
-0.119, 3.102e-7, 1.580e-7, -1.523e-7
-0.120, 3.121e-7, 1.606e-7, -1.515e-7
-0.121, 3.145e-7, 1.623e-7, -1.521e-7
-0.122, 3.168e-7, 1.634e-7, -1.534e-7
-0.123, 3.187e-7, 1.634e-7, -1.553e-7
-0.124, 3.197e-7, 1.635e-7, -1.562e-7
-0.125, 3.223e-7, 1.664e-7, -1.560e-7
-0.126, 3.233e-7, 1.676e-7, -1.557e-7
-0.127, 3.276e-7, 1.694e-7, -1.582e-7
-0.128, 3.299e-7, 1.697e-7, -1.602e-7
-0.129, 3.297e-7, 1.695e-7, -1.602e-7
-0.130, 3.325e-7, 1.727e-7, -1.599e-7
-0.131, 3.345e-7, 1.745e-7, -1.600e-7
-0.132, 3.386e-7, 1.764e-7, -1.622e-7
-0.133, 3.402e-7, 1.759e-7, -1.643e-7
-0.134, 3.431e-7, 1.774e-7, -1.657e-7
-0.135, 3.449e-7, 1.804e-7, -1.645e-7
-0.136, 3.476e-7, 1.821e-7, -1.655e-7
-0.137, 3.520e-7, 1.846e-7, -1.674e-7
-0.138, 3.548e-7, 1.855e-7, -1.693e-7
-0.139, 3.568e-7, 1.870e-7, -1.698e-7
-0.140, 3.608e-7, 1.905e-7, -1.703e-7
-0.141, 3.636e-7, 1.932e-7, -1.704e-7
-0.142, 3.691e-7, 1.957e-7, -1.734e-7
-0.143, 3.721e-7, 1.966e-7, -1.755e-7
-0.144, 3.747e-7, 1.988e-7, -1.759e-7
-0.145, 3.785e-7, 2.021e-7, -1.764e-7
-0.146, 3.829e-7, 2.060e-7, -1.769e-7
-0.147, 3.893e-7, 2.092e-7, -1.801e-7
-0.148, 3.928e-7, 2.105e-7, -1.823e-7
-0.149, 3.970e-7, 2.128e-7, -1.842e-7
-0.150, 4.013e-7, 2.174e-7, -1.839e-7
-0.151, 4.087e-7, 2.228e-7, -1.859e-7
-0.152, 4.151e-7, 2.265e-7, -1.886e-7
-0.153, 4.205e-7, 2.285e-7, -1.920e-7
-0.154, 4.258e-7, 2.320e-7, -1.938e-7
-0.155, 4.321e-7, 2.376e-7, -1.945e-7
-0.156, 4.398e-7, 2.432e-7, -1.966e-7
-0.157, 4.482e-7, 2.478e-7, -2.004e-7
-0.158, 4.558e-7, 2.518e-7, -2.040e-7
-0.159, 4.621e-7, 2.550e-7, -2.071e-7
-0.160, 4.720e-7, 2.629e-7, -2.091e-7
-0.161, 4.794e-7, 2.685e-7, -2.109e-7
-0.162, 4.903e-7, 2.752e-7, -2.151e-7
-0.163, 4.986e-7, 2.793e-7, -2.193e-7
-0.164, 5.095e-7, 2.861e-7, -2.234e-7
-0.165, 5.202e-7, 2.935e-7, -2.266e-7
-0.166, 5.292e-7, 3.005e-7, -2.287e-7
-0.167, 5.417e-7, 3.075e-7, -2.342e-7
-0.168, 5.535e-7, 3.139e-7, -2.396e-7
-0.169, 5.651e-7, 3.209e-7, -2.442e-7
-0.170, 5.784e-7, 3.303e-7, -2.482e-7
-0.171, 5.916e-7, 3.395e-7, -2.521e-7
-0.172, 6.055e-7, 3.476e-7, -2.579e-7
-0.173, 6.201e-7, 3.554e-7, -2.647e-7
-0.174, 6.336e-7, 3.632e-7, -2.704e-7
-0.175, 6.487e-7, 3.739e-7, -2.748e-7
-0.176, 6.656e-7, 3.851e-7, -2.805e-7
-0.177, 6.818e-7, 3.943e-7, -2.875e-7
-0.178, 6.985e-7, 4.032e-7, -2.953e-7
-0.179, 7.153e-7, 4.130e-7, -3.023e-7
-0.180, 7.332e-7, 4.254e-7, -3.079e-7
-0.181, 7.523e-7, 4.371e-7, -3.153e-7
-0.182, 7.726e-7, 4.485e-7, -3.241e-7
-0.183, 7.916e-7, 4.595e-7, -3.321e-7
-0.184, 8.103e-7, 4.704e-7, -3.399e-7
-0.185, 8.329e-7, 4.847e-7, -3.482e-7
-0.186, 8.543e-7, 4.979e-7, -3.564e-7
-0.187, 8.766e-7, 5.102e-7, -3.664e-7
-0.188, 8.991e-7, 5.232e-7, -3.759e-7
-0.189, 9.217e-7, 5.352e-7, -3.865e-7
-0.190, 9.455e-7, 5.507e-7, -3.948e-7
-0.191, 9.699e-7, 5.654e-7, -4.045e-7
-0.192, 9.968e-7, 5.805e-7, -4.163e-7
-0.193, 1.022e-6, 5.942e-7, -4.277e-7
-0.194, 1.047e-6, 6.087e-7, -4.387e-7
-0.195, 1.075e-6, 6.256e-7, -4.495e-7
-0.196, 1.102e-6, 6.414e-7, -4.606e-7
-0.197, 1.131e-6, 6.575e-7, -4.739e-7
-0.198, 1.160e-6, 6.732e-7, -4.870e-7
-0.199, 1.188e-6, 6.884e-7, -4.992e-7
-0.200, 1.219e-6, 7.067e-7, -5.120e-7
-0.201, 1.248e-6, 7.237e-7, -5.247e-7
-0.202, 1.280e-6, 7.409e-7, -5.392e-7
-0.203, 1.312e-6, 7.582e-7, -5.540e-7
-0.204, 1.343e-6, 7.746e-7, -5.681e-7
-0.205, 1.376e-6, 7.945e-7, -5.811e-7
-0.206, 1.408e-6, 8.124e-7, -5.957e-7
-0.207, 1.443e-6, 8.317e-7, -6.115e-7
-0.208, 1.476e-6, 8.486e-7, -6.277e-7
-0.209, 1.510e-6, 8.672e-7, -6.427e-7
-0.210, 1.544e-6, 8.863e-7, -6.579e-7
-0.211, 1.577e-6, 9.053e-7, -6.720e-7
-0.212, 1.613e-6, 9.234e-7, -6.896e-7
-0.213, 1.648e-6, 9.414e-7, -7.068e-7
-0.214, 1.683e-6, 9.593e-7, -7.235e-7
-0.215, 1.717e-6, 9.785e-7, -7.385e-7
-0.216, 1.752e-6, 9.977e-7, -7.539e-7
-0.217, 1.787e-6, 1.016e-6, -7.708e-7
-0.218, 1.821e-6, 1.033e-6, -7.883e-7
-0.219, 1.853e-6, 1.049e-6, -8.041e-7
-0.220, 1.887e-6, 1.068e-6, -8.195e-7
-0.221, 1.921e-6, 1.086e-6, -8.351e-7
-0.222, 1.954e-6, 1.102e-6, -8.521e-7
-0.223, 1.986e-6, 1.117e-6, -8.686e-7
-0.224, 2.015e-6, 1.132e-6, -8.830e-7
-0.225, 2.046e-6, 1.148e-6, -8.977e-7
-0.226, 2.075e-6, 1.163e-6, -9.123e-7
-0.227, 2.103e-6, 1.176e-6, -9.271e-7
-0.228, 2.129e-6, 1.188e-6, -9.417e-7
-0.229, 2.154e-6, 1.199e-6, -9.547e-7
-0.230, 2.177e-6, 1.211e-6, -9.658e-7
-0.231, 2.199e-6, 1.222e-6, -9.768e-7
-0.232, 2.220e-6, 1.231e-6, -9.895e-7
-0.233, 2.239e-6, 1.237e-6, -1.001e-6
-0.234, 2.255e-6, 1.244e-6, -1.011e-6
-0.235, 2.268e-6, 1.250e-6, -1.017e-6
-0.236, 2.280e-6, 1.255e-6, -1.025e-6
-0.237, 2.292e-6, 1.259e-6, -1.032e-6
-0.238, 2.298e-6, 1.260e-6, -1.038e-6
-0.239, 2.303e-6, 1.259e-6, -1.043e-6
-0.240, 2.304e-6, 1.259e-6, -1.045e-6
-0.241, 2.304e-6, 1.258e-6, -1.047e-6
-0.242, 2.303e-6, 1.254e-6, -1.049e-6
-0.243, 2.296e-6, 1.247e-6, -1.050e-6
-0.244, 2.289e-6, 1.240e-6, -1.049e-6
-0.245, 2.279e-6, 1.234e-6, -1.045e-6
-0.246, 2.265e-6, 1.225e-6, -1.041e-6
-0.247, 2.251e-6, 1.215e-6, -1.037e-6
-0.248, 2.233e-6, 1.202e-6, -1.032e-6
-0.249, 2.211e-6, 1.187e-6, -1.024e-6
-0.250, 2.189e-6, 1.175e-6, -1.015e-6
-0.251, 2.165e-6, 1.161e-6, -1.004e-6
-0.252, 2.138e-6, 1.143e-6, -9.953e-7
-0.253, 2.110e-6, 1.126e-6, -9.845e-7
-0.254, 2.078e-6, 1.107e-6, -9.715e-7
-0.255, 2.045e-6, 1.088e-6, -9.571e-7
-0.256, 2.011e-6, 1.070e-6, -9.416e-7
-0.257, 1.976e-6, 1.048e-6, -9.275e-7
-0.258, 1.940e-6, 1.027e-6, -9.128e-7
-0.259, 1.901e-6, 1.005e-6, -8.966e-7
-0.260, 1.861e-6, 9.828e-7, -8.781e-7
-0.261, 1.823e-6, 9.621e-7, -8.608e-7
-0.262, 1.782e-6, 9.395e-7, -8.425e-7
-0.263, 1.741e-6, 9.157e-7, -8.251e-7
-0.264, 1.698e-6, 8.919e-7, -8.059e-7
-0.265, 1.656e-6, 8.700e-7, -7.860e-7
-0.266, 1.615e-6, 8.487e-7, -7.661e-7
-0.267, 1.573e-6, 8.254e-7, -7.476e-7
-0.268, 1.530e-6, 8.011e-7, -7.286e-7
-0.269, 1.488e-6, 7.785e-7, -7.092e-7
-0.270, 1.446e-6, 7.570e-7, -6.888e-7
-0.271, 1.404e-6, 7.353e-7, -6.690e-7
-0.272, 1.364e-6, 7.143e-7, -6.501e-7
-0.273, 1.324e-6, 6.915e-7, -6.320e-7
-0.274, 1.284e-6, 6.705e-7, -6.130e-7
-0.275, 1.244e-6, 6.509e-7, -5.935e-7
-0.276, 1.206e-6, 6.314e-7, -5.748e-7
-0.277, 1.170e-6, 6.124e-7, -5.578e-7
-0.278, 1.133e-6, 5.924e-7, -5.402e-7
-0.279, 1.096e-6, 5.727e-7, -5.237e-7
-0.280, 1.061e-6, 5.563e-7, -5.045e-7
-0.281, 1.028e-6, 5.401e-7, -4.877e-7
-0.282, 9.964e-7, 5.233e-7, -4.731e-7
-0.283, 9.647e-7, 5.057e-7, -4.590e-7
-0.284, 9.321e-7, 4.891e-7, -4.431e-7
-0.285, 9.030e-7, 4.751e-7, -4.280e-7
-0.286, 8.739e-7, 4.605e-7, -4.133e-7
-0.287, 8.476e-7, 4.477e-7, -3.999e-7
-0.288, 8.196e-7, 4.327e-7, -3.869e-7
-0.289, 7.920e-7, 4.172e-7, -3.748e-7
-0.290, 7.688e-7, 4.071e-7, -3.617e-7
-0.291, 7.444e-7, 3.959e-7, -3.485e-7
-0.292, 7.222e-7, 3.842e-7, -3.380e-7
-0.293, 7.019e-7, 3.726e-7, -3.293e-7
-0.294, 6.777e-7, 3.599e-7, -3.178e-7
-0.295, 6.580e-7, 3.519e-7, -3.061e-7
-0.296, 6.384e-7, 3.427e-7, -2.957e-7
-0.297, 6.204e-7, 3.334e-7, -2.870e-7
-0.298, 6.032e-7, 3.238e-7, -2.794e-7
-0.299, 5.855e-7, 3.150e-7, -2.706e-7
-0.300, 5.689e-7, 3.073e-7, -2.616e-7
-0.301, 5.540e-7, 3.002e-7, -2.538e-7
-0.302, 5.401e-7, 2.935e-7, -2.466e-7
-0.303, 5.258e-7, 2.852e-7, -2.406e-7
-0.304, 5.121e-7, 2.774e-7, -2.347e-7
-0.305, 4.988e-7, 2.726e-7, -2.261e-7
-0.306, 4.868e-7, 2.670e-7, -2.198e-7
-0.307, 4.770e-7, 2.618e-7, -2.152e-7
-0.308, 4.646e-7, 2.550e-7, -2.096e-7
-0.309, 4.539e-7, 2.488e-7, -2.051e-7
-0.310, 4.442e-7, 2.452e-7, -1.990e-7
-0.311, 4.350e-7, 2.416e-7, -1.935e-7
-0.312, 4.274e-7, 2.377e-7, -1.898e-7
-0.313, 4.195e-7, 2.328e-7, -1.867e-7
-0.314, 4.106e-7, 2.269e-7, -1.837e-7
-0.315, 4.026e-7, 2.244e-7, -1.782e-7
-0.316, 3.951e-7, 2.212e-7, -1.739e-7
-0.317, 3.897e-7, 2.176e-7, -1.721e-7
-0.318, 3.827e-7, 2.131e-7, -1.696e-7
-0.319, 3.764e-7, 2.105e-7, -1.658e-7
-0.320, 3.703e-7, 2.086e-7, -1.617e-7
-0.321, 3.659e-7, 2.063e-7, -1.596e-7
-0.322, 3.604e-7, 2.030e-7, -1.574e-7
-0.323, 3.555e-7, 1.993e-7, -1.562e-7
-0.324, 3.497e-7, 1.967e-7, -1.530e-7
-0.325, 3.455e-7, 1.952e-7, -1.503e-7
-0.326, 3.406e-7, 1.937e-7, -1.470e-7
-0.327, 3.378e-7, 1.919e-7, -1.459e-7
-0.328, 3.342e-7, 1.891e-7, -1.451e-7
-0.329, 3.297e-7, 1.865e-7, -1.432e-7
-0.330, 3.271e-7, 1.856e-7, -1.415e-7
-0.331, 3.232e-7, 1.845e-7, -1.387e-7
-0.332, 3.211e-7, 1.825e-7, -1.386e-7
-0.333, 3.182e-7, 1.806e-7, -1.376e-7
-0.334, 3.148e-7, 1.788e-7, -1.360e-7
-0.335, 3.117e-7, 1.776e-7, -1.341e-7
-0.336, 3.094e-7, 1.770e-7, -1.323e-7
-0.337, 3.094e-7, 1.764e-7, -1.330e-7
-0.338, 3.064e-7, 1.738e-7, -1.326e-7
-0.339, 3.043e-7, 1.725e-7, -1.318e-7
-0.340, 3.014e-7, 1.724e-7, -1.290e-7
-0.341, 2.991e-7, 1.718e-7, -1.273e-7
-0.342, 2.981e-7, 1.706e-7, -1.275e-7
-0.343, 2.969e-7, 1.688e-7, -1.281e-7
-0.344, 2.932e-7, 1.664e-7, -1.268e-7
-0.345, 2.931e-7, 1.673e-7, -1.259e-7
-0.346, 2.920e-7, 1.674e-7, -1.246e-7
-0.347, 2.914e-7, 1.670e-7, -1.244e-7
-0.348, 2.905e-7, 1.653e-7, -1.252e-7
-0.349, 2.876e-7, 1.628e-7, -1.248e-7
-0.350, 2.868e-7, 1.638e-7, -1.231e-7
-0.351, 2.866e-7, 1.640e-7, -1.226e-7
-0.352, 2.852e-7, 1.628e-7, -1.223e-7
-0.353, 2.851e-7, 1.621e-7, -1.230e-7
-0.354, 2.836e-7, 1.603e-7, -1.233e-7
-0.355, 2.821e-7, 1.607e-7, -1.214e-7
-0.356, 2.817e-7, 1.611e-7, -1.206e-7
-0.357, 2.825e-7, 1.612e-7, -1.213e-7
-0.358, 2.811e-7, 1.590e-7, -1.221e-7
-0.359, 2.800e-7, 1.587e-7, -1.213e-7
-0.360, 2.784e-7, 1.585e-7, -1.198e-7
-0.361, 2.785e-7, 1.589e-7, -1.197e-7
-0.362, 2.785e-7, 1.590e-7, -1.195e-7
-0.363, 2.779e-7, 1.574e-7, -1.205e-7
-0.364, 2.773e-7, 1.562e-7, -1.211e-7
-0.365, 2.763e-7, 1.571e-7, -1.192e-7
-0.366, 2.754e-7, 1.576e-7, -1.178e-7
-0.367, 2.774e-7, 1.577e-7, -1.197e-7
-0.368, 2.751e-7, 1.557e-7, -1.194e-7
-0.369, 2.744e-7, 1.544e-7, -1.200e-7
-0.370, 2.738e-7, 1.551e-7, -1.187e-7
-0.371, 2.729e-7, 1.552e-7, -1.177e-7
-0.372, 2.752e-7, 1.557e-7, -1.195e-7
-0.373, 2.751e-7, 1.551e-7, -1.200e-7
-0.374, 2.738e-7, 1.536e-7, -1.202e-7
-0.375, 2.726e-7, 1.540e-7, -1.187e-7
-0.376, 2.728e-7, 1.553e-7, -1.175e-7
-0.377, 2.737e-7, 1.547e-7, -1.189e-7
-0.378, 2.739e-7, 1.542e-7, -1.197e-7
-0.379, 2.715e-7, 1.522e-7, -1.193e-7
-0.380, 2.720e-7, 1.531e-7, -1.189e-7
-0.381, 2.723e-7, 1.545e-7, -1.178e-7
-0.382, 2.735e-7, 1.544e-7, -1.191e-7
-0.383, 2.726e-7, 1.524e-7, -1.202e-7
-0.384, 2.711e-7, 1.517e-7, -1.194e-7
-0.385, 2.719e-7, 1.527e-7, -1.192e-7
-0.386, 2.719e-7, 1.534e-7, -1.185e-7
-0.387, 2.726e-7, 1.538e-7, -1.188e-7
-0.388, 2.725e-7, 1.524e-7, -1.201e-7
-0.389, 2.713e-7, 1.512e-7, -1.201e-7
-0.390, 2.723e-7, 1.530e-7, -1.193e-7
-0.391, 2.712e-7, 1.529e-7, -1.183e-7
-0.392, 2.732e-7, 1.534e-7, -1.199e-7
-0.393, 2.723e-7, 1.523e-7, -1.200e-7
-0.394, 2.706e-7, 1.507e-7, -1.199e-7
-0.395, 2.715e-7, 1.520e-7, -1.195e-7
-0.396, 2.718e-7, 1.525e-7, -1.193e-7
-0.397, 2.725e-7, 1.527e-7, -1.198e-7
-0.398, 2.716e-7, 1.516e-7, -1.200e-7
-0.399, 2.717e-7, 1.511e-7, -1.205e-7
-0.400, 2.713e-7, 1.521e-7, -1.192e-7
