# Supplementary material for: Data-Driven Electrochemistry Reveals the Impact of Hydrophobicity on Aptamer Cross-Reactivity
Source: ACS Meas Sci Au. 2026 May 20;6(3):752–64. doi: 10.1021/acsmeasuresciau.6c00040 (PMC13281204; doi:10.1021/acsmeasuresciau.6c00040)
Supplement: Supplementary file 1 [file tg6c00040_si_001.zip › data/interferent study/logP validation/Trials_1_2_3/SWV_lineolic acid_analyte_300hz_1.txt]

Nov. 4, 2025   14:10:32
Square Wave Voltammetry
File: c:\users\minteerlab\desktop\hardpotato\110425\swv_lineolic acid_analyte_300hz_1.bin
Data Source:  Experiment
Instrument Model:  CHI660E
Ref. Electrode: 
Header: SWV
Note: 

Init E (V) = -0.05
Final E (V) = -0.4
Incr E (V) = 0.001
Amplitude (V) = 0.025
Frequency (Hz) = 300
Quiet Time (sec) = 2
Sensitivity (A/V) = 1e-5

Potential/V, Diff(i/A), For(i/A), Rev(i/A)

-0.051, 2.586e-7, 1.495e-7, -1.091e-7
-0.052, 2.460e-7, 1.282e-7, -1.177e-7
-0.053, 2.433e-7, 1.220e-7, -1.213e-7
-0.054, 2.431e-7, 1.203e-7, -1.229e-7
-0.055, 2.429e-7, 1.202e-7, -1.228e-7
-0.056, 2.423e-7, 1.201e-7, -1.223e-7
-0.057, 2.426e-7, 1.198e-7, -1.228e-7
-0.058, 2.425e-7, 1.183e-7, -1.242e-7
-0.059, 2.426e-7, 1.177e-7, -1.248e-7
-0.060, 2.422e-7, 1.188e-7, -1.234e-7
-0.061, 2.424e-7, 1.191e-7, -1.233e-7
-0.062, 2.440e-7, 1.193e-7, -1.247e-7
-0.063, 2.434e-7, 1.189e-7, -1.246e-7
-0.064, 2.439e-7, 1.188e-7, -1.251e-7
-0.065, 2.435e-7, 1.194e-7, -1.240e-7
-0.066, 2.441e-7, 1.204e-7, -1.237e-7
-0.067, 2.452e-7, 1.206e-7, -1.247e-7
-0.068, 2.438e-7, 1.192e-7, -1.246e-7
-0.069, 2.443e-7, 1.194e-7, -1.249e-7
-0.070, 2.449e-7, 1.207e-7, -1.242e-7
-0.071, 2.448e-7, 1.209e-7, -1.239e-7
-0.072, 2.456e-7, 1.210e-7, -1.246e-7
-0.073, 2.460e-7, 1.208e-7, -1.252e-7
-0.074, 2.449e-7, 1.194e-7, -1.255e-7
-0.075, 2.455e-7, 1.207e-7, -1.248e-7
-0.076, 2.467e-7, 1.223e-7, -1.244e-7
-0.077, 2.469e-7, 1.222e-7, -1.246e-7
-0.078, 2.478e-7, 1.223e-7, -1.256e-7
-0.079, 2.473e-7, 1.216e-7, -1.257e-7
-0.080, 2.470e-7, 1.223e-7, -1.247e-7
-0.081, 2.485e-7, 1.239e-7, -1.246e-7
-0.082, 2.486e-7, 1.234e-7, -1.253e-7
-0.083, 2.500e-7, 1.238e-7, -1.262e-7
-0.084, 2.498e-7, 1.231e-7, -1.267e-7
-0.085, 2.504e-7, 1.243e-7, -1.261e-7
-0.086, 2.508e-7, 1.255e-7, -1.253e-7
-0.087, 2.527e-7, 1.267e-7, -1.260e-7
-0.088, 2.526e-7, 1.257e-7, -1.269e-7
-0.089, 2.525e-7, 1.248e-7, -1.277e-7
-0.090, 2.533e-7, 1.267e-7, -1.266e-7
-0.091, 2.530e-7, 1.273e-7, -1.257e-7
-0.092, 2.548e-7, 1.279e-7, -1.269e-7
-0.093, 2.566e-7, 1.276e-7, -1.290e-7
-0.094, 2.565e-7, 1.275e-7, -1.290e-7
-0.095, 2.574e-7, 1.291e-7, -1.284e-7
-0.096, 2.593e-7, 1.301e-7, -1.292e-7
-0.097, 2.601e-7, 1.313e-7, -1.288e-7
-0.098, 2.607e-7, 1.303e-7, -1.304e-7
-0.099, 2.612e-7, 1.302e-7, -1.309e-7
-0.100, 2.612e-7, 1.307e-7, -1.304e-7
-0.101, 2.630e-7, 1.326e-7, -1.304e-7
-0.102, 2.635e-7, 1.328e-7, -1.307e-7
-0.103, 2.652e-7, 1.329e-7, -1.322e-7
-0.104, 2.655e-7, 1.328e-7, -1.327e-7
-0.105, 2.663e-7, 1.337e-7, -1.326e-7
-0.106, 2.677e-7, 1.353e-7, -1.324e-7
-0.107, 2.688e-7, 1.357e-7, -1.331e-7
-0.108, 2.702e-7, 1.357e-7, -1.345e-7
-0.109, 2.707e-7, 1.352e-7, -1.355e-7
-0.110, 2.713e-7, 1.367e-7, -1.347e-7
-0.111, 2.734e-7, 1.382e-7, -1.352e-7
-0.112, 2.752e-7, 1.388e-7, -1.364e-7
-0.113, 2.754e-7, 1.387e-7, -1.367e-7
-0.114, 2.768e-7, 1.388e-7, -1.380e-7
-0.115, 2.768e-7, 1.401e-7, -1.367e-7
-0.116, 2.785e-7, 1.416e-7, -1.369e-7
-0.117, 2.798e-7, 1.415e-7, -1.383e-7
-0.118, 2.808e-7, 1.419e-7, -1.389e-7
-0.119, 2.822e-7, 1.419e-7, -1.403e-7
-0.120, 2.822e-7, 1.430e-7, -1.392e-7
-0.121, 2.835e-7, 1.441e-7, -1.394e-7
-0.122, 2.855e-7, 1.450e-7, -1.405e-7
-0.123, 2.865e-7, 1.447e-7, -1.418e-7
-0.124, 2.881e-7, 1.453e-7, -1.428e-7
-0.125, 2.893e-7, 1.470e-7, -1.423e-7
-0.126, 2.906e-7, 1.484e-7, -1.422e-7
-0.127, 2.911e-7, 1.486e-7, -1.426e-7
-0.128, 2.942e-7, 1.493e-7, -1.449e-7
-0.129, 2.935e-7, 1.486e-7, -1.449e-7
-0.130, 2.952e-7, 1.512e-7, -1.441e-7
-0.131, 2.970e-7, 1.525e-7, -1.445e-7
-0.132, 2.989e-7, 1.535e-7, -1.454e-7
-0.133, 3.013e-7, 1.547e-7, -1.466e-7
-0.134, 3.020e-7, 1.543e-7, -1.476e-7
-0.135, 3.040e-7, 1.568e-7, -1.472e-7
-0.136, 3.061e-7, 1.588e-7, -1.473e-7
-0.137, 3.088e-7, 1.600e-7, -1.489e-7
-0.138, 3.105e-7, 1.599e-7, -1.505e-7
-0.139, 3.120e-7, 1.614e-7, -1.506e-7
-0.140, 3.142e-7, 1.636e-7, -1.506e-7
-0.141, 3.174e-7, 1.667e-7, -1.507e-7
-0.142, 3.202e-7, 1.676e-7, -1.526e-7
-0.143, 3.232e-7, 1.692e-7, -1.540e-7
-0.144, 3.260e-7, 1.700e-7, -1.560e-7
-0.145, 3.285e-7, 1.733e-7, -1.552e-7
-0.146, 3.317e-7, 1.755e-7, -1.562e-7
-0.147, 3.354e-7, 1.782e-7, -1.572e-7
-0.148, 3.395e-7, 1.795e-7, -1.600e-7
-0.149, 3.427e-7, 1.816e-7, -1.611e-7
-0.150, 3.460e-7, 1.845e-7, -1.615e-7
-0.151, 3.497e-7, 1.880e-7, -1.617e-7
-0.152, 3.552e-7, 1.908e-7, -1.643e-7
-0.153, 3.593e-7, 1.931e-7, -1.663e-7
-0.154, 3.636e-7, 1.952e-7, -1.684e-7
-0.155, 3.677e-7, 1.993e-7, -1.684e-7
-0.156, 3.738e-7, 2.036e-7, -1.702e-7
-0.157, 3.802e-7, 2.075e-7, -1.727e-7
-0.158, 3.858e-7, 2.102e-7, -1.756e-7
-0.159, 3.911e-7, 2.124e-7, -1.787e-7
-0.160, 3.968e-7, 2.174e-7, -1.795e-7
-0.161, 4.035e-7, 2.224e-7, -1.811e-7
-0.162, 4.111e-7, 2.265e-7, -1.847e-7
-0.163, 4.183e-7, 2.308e-7, -1.874e-7
-0.164, 4.251e-7, 2.347e-7, -1.905e-7
-0.165, 4.325e-7, 2.397e-7, -1.928e-7
-0.166, 4.403e-7, 2.451e-7, -1.952e-7
-0.167, 4.481e-7, 2.494e-7, -1.987e-7
-0.168, 4.570e-7, 2.546e-7, -2.024e-7
-0.169, 4.648e-7, 2.588e-7, -2.060e-7
-0.170, 4.736e-7, 2.657e-7, -2.079e-7
-0.171, 4.845e-7, 2.724e-7, -2.120e-7
-0.172, 4.941e-7, 2.778e-7, -2.163e-7
-0.173, 5.032e-7, 2.824e-7, -2.208e-7
-0.174, 5.127e-7, 2.877e-7, -2.251e-7
-0.175, 5.231e-7, 2.950e-7, -2.281e-7
-0.176, 5.344e-7, 3.021e-7, -2.323e-7
-0.177, 5.465e-7, 3.092e-7, -2.373e-7
-0.178, 5.585e-7, 3.154e-7, -2.431e-7
-0.179, 5.687e-7, 3.211e-7, -2.476e-7
-0.180, 5.812e-7, 3.294e-7, -2.518e-7
-0.181, 5.940e-7, 3.376e-7, -2.564e-7
-0.182, 6.074e-7, 3.446e-7, -2.627e-7
-0.183, 6.200e-7, 3.511e-7, -2.689e-7
-0.184, 6.343e-7, 3.590e-7, -2.753e-7
-0.185, 6.479e-7, 3.672e-7, -2.807e-7
-0.186, 6.618e-7, 3.761e-7, -2.857e-7
-0.187, 6.769e-7, 3.850e-7, -2.918e-7
-0.188, 6.919e-7, 3.922e-7, -2.997e-7
-0.189, 7.059e-7, 4.001e-7, -3.058e-7
-0.190, 7.208e-7, 4.095e-7, -3.113e-7
-0.191, 7.355e-7, 4.182e-7, -3.173e-7
-0.192, 7.536e-7, 4.284e-7, -3.253e-7
-0.193, 7.694e-7, 4.355e-7, -3.339e-7
-0.194, 7.857e-7, 4.451e-7, -3.406e-7
-0.195, 8.026e-7, 4.553e-7, -3.473e-7
-0.196, 8.196e-7, 4.644e-7, -3.552e-7
-0.197, 8.380e-7, 4.749e-7, -3.631e-7
-0.198, 8.555e-7, 4.841e-7, -3.714e-7
-0.199, 8.718e-7, 4.925e-7, -3.793e-7
-0.200, 8.906e-7, 5.037e-7, -3.868e-7
-0.201, 9.084e-7, 5.135e-7, -3.949e-7
-0.202, 9.283e-7, 5.241e-7, -4.043e-7
-0.203, 9.468e-7, 5.331e-7, -4.137e-7
-0.204, 9.649e-7, 5.427e-7, -4.221e-7
-0.205, 9.836e-7, 5.536e-7, -4.300e-7
-0.206, 1.002e-6, 5.644e-7, -4.375e-7
-0.207, 1.023e-6, 5.753e-7, -4.475e-7
-0.208, 1.041e-6, 5.842e-7, -4.567e-7
-0.209, 1.061e-6, 5.940e-7, -4.667e-7
-0.210, 1.080e-6, 6.057e-7, -4.745e-7
-0.211, 1.099e-6, 6.157e-7, -4.833e-7
-0.212, 1.119e-6, 6.255e-7, -4.932e-7
-0.213, 1.138e-6, 6.348e-7, -5.031e-7
-0.214, 1.157e-6, 6.448e-7, -5.119e-7
-0.215, 1.176e-6, 6.553e-7, -5.210e-7
-0.216, 1.195e-6, 6.661e-7, -5.285e-7
-0.217, 1.214e-6, 6.758e-7, -5.379e-7
-0.218, 1.231e-6, 6.839e-7, -5.475e-7
-0.219, 1.249e-6, 6.928e-7, -5.566e-7
-0.220, 1.267e-6, 7.021e-7, -5.645e-7
-0.221, 1.284e-6, 7.117e-7, -5.722e-7
-0.222, 1.301e-6, 7.200e-7, -5.809e-7
-0.223, 1.317e-6, 7.278e-7, -5.895e-7
-0.224, 1.333e-6, 7.346e-7, -5.981e-7
-0.225, 1.347e-6, 7.430e-7, -6.044e-7
-0.226, 1.362e-6, 7.507e-7, -6.109e-7
-0.227, 1.376e-6, 7.584e-7, -6.177e-7
-0.228, 1.389e-6, 7.630e-7, -6.260e-7
-0.229, 1.400e-6, 7.683e-7, -6.314e-7
-0.230, 1.411e-6, 7.741e-7, -6.371e-7
-0.231, 1.421e-6, 7.791e-7, -6.418e-7
-0.232, 1.430e-6, 7.839e-7, -6.461e-7
-0.233, 1.438e-6, 7.861e-7, -6.518e-7
-0.234, 1.445e-6, 7.885e-7, -6.568e-7
-0.235, 1.449e-6, 7.913e-7, -6.581e-7
-0.236, 1.455e-6, 7.947e-7, -6.605e-7
-0.237, 1.458e-6, 7.946e-7, -6.631e-7
-0.238, 1.459e-6, 7.938e-7, -6.657e-7
-0.239, 1.459e-6, 7.923e-7, -6.663e-7
-0.240, 1.457e-6, 7.912e-7, -6.657e-7
-0.241, 1.455e-6, 7.901e-7, -6.650e-7
-0.242, 1.452e-6, 7.878e-7, -6.640e-7
-0.243, 1.447e-6, 7.839e-7, -6.626e-7
-0.244, 1.438e-6, 7.777e-7, -6.606e-7
-0.245, 1.431e-6, 7.741e-7, -6.564e-7
-0.246, 1.421e-6, 7.682e-7, -6.524e-7
-0.247, 1.410e-6, 7.620e-7, -6.485e-7
-0.248, 1.398e-6, 7.544e-7, -6.438e-7
-0.249, 1.385e-6, 7.454e-7, -6.394e-7
-0.250, 1.370e-6, 7.384e-7, -6.312e-7
-0.251, 1.354e-6, 7.296e-7, -6.246e-7
-0.252, 1.337e-6, 7.193e-7, -6.172e-7
-0.253, 1.319e-6, 7.081e-7, -6.112e-7
-0.254, 1.299e-6, 6.971e-7, -6.021e-7
-0.255, 1.279e-6, 6.860e-7, -5.929e-7
-0.256, 1.257e-6, 6.750e-7, -5.823e-7
-0.257, 1.237e-6, 6.638e-7, -5.731e-7
-0.258, 1.215e-6, 6.503e-7, -5.643e-7
-0.259, 1.191e-6, 6.371e-7, -5.541e-7
-0.260, 1.167e-6, 6.244e-7, -5.423e-7
-0.261, 1.144e-6, 6.123e-7, -5.320e-7
-0.262, 1.121e-6, 5.999e-7, -5.209e-7
-0.263, 1.096e-6, 5.855e-7, -5.108e-7
-0.264, 1.071e-6, 5.716e-7, -4.992e-7
-0.265, 1.045e-6, 5.588e-7, -4.866e-7
-0.266, 1.022e-6, 5.462e-7, -4.759e-7
-0.267, 9.977e-7, 5.333e-7, -4.644e-7
-0.268, 9.729e-7, 5.191e-7, -4.538e-7
-0.269, 9.482e-7, 5.049e-7, -4.433e-7
-0.270, 9.232e-7, 4.929e-7, -4.302e-7
-0.271, 9.007e-7, 4.815e-7, -4.192e-7
-0.272, 8.767e-7, 4.686e-7, -4.081e-7
-0.273, 8.541e-7, 4.555e-7, -3.986e-7
-0.274, 8.303e-7, 4.418e-7, -3.885e-7
-0.275, 8.081e-7, 4.317e-7, -3.763e-7
-0.276, 7.851e-7, 4.200e-7, -3.651e-7
-0.277, 7.655e-7, 4.100e-7, -3.556e-7
-0.278, 7.440e-7, 3.974e-7, -3.467e-7
-0.279, 7.236e-7, 3.863e-7, -3.373e-7
-0.280, 7.032e-7, 3.765e-7, -3.267e-7
-0.281, 6.841e-7, 3.672e-7, -3.168e-7
-0.282, 6.663e-7, 3.578e-7, -3.085e-7
-0.283, 6.482e-7, 3.476e-7, -3.006e-7
-0.284, 6.299e-7, 3.375e-7, -2.924e-7
-0.285, 6.129e-7, 3.294e-7, -2.835e-7
-0.286, 5.975e-7, 3.220e-7, -2.755e-7
-0.287, 5.815e-7, 3.136e-7, -2.679e-7
-0.288, 5.668e-7, 3.051e-7, -2.617e-7
-0.289, 5.516e-7, 2.969e-7, -2.547e-7
-0.290, 5.380e-7, 2.906e-7, -2.474e-7
-0.291, 5.238e-7, 2.845e-7, -2.393e-7
-0.292, 5.123e-7, 2.782e-7, -2.341e-7
-0.293, 5.002e-7, 2.709e-7, -2.293e-7
-0.294, 4.877e-7, 2.637e-7, -2.240e-7
-0.295, 4.758e-7, 2.588e-7, -2.171e-7
-0.296, 4.645e-7, 2.538e-7, -2.107e-7
-0.297, 4.564e-7, 2.496e-7, -2.068e-7
-0.298, 4.463e-7, 2.432e-7, -2.031e-7
-0.299, 4.355e-7, 2.373e-7, -1.982e-7
-0.300, 4.269e-7, 2.342e-7, -1.927e-7
-0.301, 4.182e-7, 2.302e-7, -1.881e-7
-0.302, 4.101e-7, 2.255e-7, -1.845e-7
-0.303, 4.033e-7, 2.212e-7, -1.821e-7
-0.304, 3.951e-7, 2.163e-7, -1.788e-7
-0.305, 3.885e-7, 2.141e-7, -1.744e-7
-0.306, 3.817e-7, 2.109e-7, -1.708e-7
-0.307, 3.751e-7, 2.074e-7, -1.677e-7
-0.308, 3.703e-7, 2.045e-7, -1.658e-7
-0.309, 3.640e-7, 2.004e-7, -1.636e-7
-0.310, 3.583e-7, 1.985e-7, -1.598e-7
-0.311, 3.542e-7, 1.970e-7, -1.572e-7
-0.312, 3.485e-7, 1.942e-7, -1.542e-7
-0.313, 3.434e-7, 1.907e-7, -1.527e-7
-0.314, 3.383e-7, 1.870e-7, -1.513e-7
-0.315, 3.345e-7, 1.866e-7, -1.480e-7
-0.316, 3.301e-7, 1.852e-7, -1.449e-7
-0.317, 3.275e-7, 1.831e-7, -1.444e-7
-0.318, 3.227e-7, 1.790e-7, -1.437e-7
-0.319, 3.194e-7, 1.779e-7, -1.415e-7
-0.320, 3.163e-7, 1.770e-7, -1.393e-7
-0.321, 3.132e-7, 1.756e-7, -1.375e-7
-0.322, 3.115e-7, 1.742e-7, -1.373e-7
-0.323, 3.088e-7, 1.726e-7, -1.362e-7
-0.324, 3.060e-7, 1.711e-7, -1.350e-7
-0.325, 3.035e-7, 1.695e-7, -1.340e-7
-0.326, 3.005e-7, 1.689e-7, -1.317e-7
-0.327, 2.991e-7, 1.684e-7, -1.307e-7
-0.328, 2.966e-7, 1.656e-7, -1.310e-7
-0.329, 2.939e-7, 1.641e-7, -1.298e-7
-0.330, 2.918e-7, 1.632e-7, -1.286e-7
-0.331, 2.906e-7, 1.632e-7, -1.274e-7
-0.332, 2.898e-7, 1.626e-7, -1.271e-7
-0.333, 2.874e-7, 1.608e-7, -1.266e-7
-0.334, 2.854e-7, 1.596e-7, -1.258e-7
-0.335, 2.839e-7, 1.592e-7, -1.247e-7
-0.336, 2.840e-7, 1.598e-7, -1.242e-7
-0.337, 2.831e-7, 1.590e-7, -1.240e-7
-0.338, 2.817e-7, 1.573e-7, -1.244e-7
-0.339, 2.798e-7, 1.564e-7, -1.234e-7
-0.340, 2.784e-7, 1.562e-7, -1.221e-7
-0.341, 2.777e-7, 1.565e-7, -1.212e-7
-0.342, 2.763e-7, 1.549e-7, -1.214e-7
-0.343, 2.771e-7, 1.546e-7, -1.224e-7
-0.344, 2.755e-7, 1.531e-7, -1.224e-7
-0.345, 2.728e-7, 1.532e-7, -1.196e-7
-0.346, 2.733e-7, 1.538e-7, -1.195e-7
-0.347, 2.731e-7, 1.533e-7, -1.198e-7
-0.348, 2.723e-7, 1.520e-7, -1.203e-7
-0.349, 2.702e-7, 1.505e-7, -1.197e-7
-0.350, 2.711e-7, 1.519e-7, -1.192e-7
-0.351, 2.691e-7, 1.511e-7, -1.180e-7
-0.352, 2.697e-7, 1.513e-7, -1.185e-7
-0.353, 2.692e-7, 1.495e-7, -1.196e-7
-0.354, 2.680e-7, 1.485e-7, -1.194e-7
-0.355, 2.683e-7, 1.505e-7, -1.178e-7
-0.356, 2.679e-7, 1.500e-7, -1.179e-7
-0.357, 2.681e-7, 1.499e-7, -1.182e-7
-0.358, 2.670e-7, 1.486e-7, -1.184e-7
-0.359, 2.663e-7, 1.477e-7, -1.186e-7
-0.360, 2.661e-7, 1.490e-7, -1.171e-7
-0.361, 2.659e-7, 1.490e-7, -1.169e-7
-0.362, 2.664e-7, 1.490e-7, -1.174e-7
-0.363, 2.666e-7, 1.479e-7, -1.186e-7
-0.364, 2.658e-7, 1.470e-7, -1.188e-7
-0.365, 2.651e-7, 1.470e-7, -1.180e-7
-0.366, 2.650e-7, 1.483e-7, -1.167e-7
-0.367, 2.651e-7, 1.475e-7, -1.177e-7
-0.368, 2.646e-7, 1.469e-7, -1.177e-7
-0.369, 2.645e-7, 1.463e-7, -1.182e-7
-0.370, 2.646e-7, 1.475e-7, -1.171e-7
-0.371, 2.636e-7, 1.473e-7, -1.163e-7
-0.372, 2.648e-7, 1.479e-7, -1.170e-7
-0.373, 2.646e-7, 1.467e-7, -1.179e-7
-0.374, 2.638e-7, 1.453e-7, -1.185e-7
-0.375, 2.638e-7, 1.472e-7, -1.165e-7
-0.376, 2.630e-7, 1.467e-7, -1.163e-7
-0.377, 2.641e-7, 1.466e-7, -1.175e-7
-0.378, 2.645e-7, 1.457e-7, -1.188e-7
-0.379, 2.630e-7, 1.449e-7, -1.182e-7
-0.380, 2.635e-7, 1.466e-7, -1.169e-7
-0.381, 2.635e-7, 1.469e-7, -1.166e-7
-0.382, 2.642e-7, 1.467e-7, -1.175e-7
-0.383, 2.638e-7, 1.458e-7, -1.180e-7
-0.384, 2.642e-7, 1.451e-7, -1.191e-7
-0.385, 2.636e-7, 1.459e-7, -1.177e-7
-0.386, 2.635e-7, 1.463e-7, -1.172e-7
-0.387, 2.647e-7, 1.463e-7, -1.183e-7
-0.388, 2.640e-7, 1.453e-7, -1.186e-7
-0.389, 2.635e-7, 1.437e-7, -1.198e-7
-0.390, 2.623e-7, 1.448e-7, -1.175e-7
-0.391, 2.645e-7, 1.468e-7, -1.177e-7
-0.392, 2.648e-7, 1.462e-7, -1.185e-7
-0.393, 2.648e-7, 1.455e-7, -1.193e-7
-0.394, 2.635e-7, 1.444e-7, -1.191e-7
-0.395, 2.638e-7, 1.457e-7, -1.181e-7
-0.396, 2.652e-7, 1.459e-7, -1.193e-7
-0.397, 2.649e-7, 1.459e-7, -1.191e-7
-0.398, 2.653e-7, 1.457e-7, -1.195e-7
-0.399, 2.637e-7, 1.443e-7, -1.194e-7
-0.400, 2.642e-7, 1.453e-7, -1.188e-7
