# Supplementary material for: Data-Driven Electrochemistry Reveals the Impact of Hydrophobicity on Aptamer Cross-Reactivity
Source: ACS Meas Sci Au. 2026 May 20;6(3):752–64. doi: 10.1021/acsmeasuresciau.6c00040 (PMC13281204; doi:10.1021/acsmeasuresciau.6c00040)
Supplement: Supplementary file 1 [file tg6c00040_si_001.zip › data/interferent study/logP validation/Trials_1_2_3/SWV_lineolic acid_analyte_300hz_2.txt]

Nov. 4, 2025   16:26:01
Square Wave Voltammetry
File: c:\users\minteerlab\desktop\hardpotato\110425\swv_lineolic acid_analyte_300hz_2.bin
Data Source:  Experiment
Instrument Model:  CHI660E
Ref. Electrode: 
Header: SWV
Note: 

Init E (V) = -0.05
Final E (V) = -0.4
Incr E (V) = 0.001
Amplitude (V) = 0.025
Frequency (Hz) = 300
Quiet Time (sec) = 2
Sensitivity (A/V) = 1e-5

Potential/V, Diff(i/A), For(i/A), Rev(i/A)

-0.051, 2.638e-7, 1.516e-7, -1.122e-7
-0.052, 2.493e-7, 1.284e-7, -1.209e-7
-0.053, 2.467e-7, 1.243e-7, -1.224e-7
-0.054, 2.478e-7, 1.238e-7, -1.240e-7
-0.055, 2.478e-7, 1.229e-7, -1.249e-7
-0.056, 2.476e-7, 1.211e-7, -1.265e-7
-0.057, 2.468e-7, 1.200e-7, -1.268e-7
-0.058, 2.466e-7, 1.203e-7, -1.262e-7
-0.059, 2.463e-7, 1.211e-7, -1.252e-7
-0.060, 2.472e-7, 1.213e-7, -1.259e-7
-0.061, 2.473e-7, 1.204e-7, -1.269e-7
-0.062, 2.466e-7, 1.195e-7, -1.271e-7
-0.063, 2.467e-7, 1.202e-7, -1.265e-7
-0.064, 2.466e-7, 1.210e-7, -1.256e-7
-0.065, 2.478e-7, 1.215e-7, -1.263e-7
-0.066, 2.471e-7, 1.198e-7, -1.273e-7
-0.067, 2.467e-7, 1.195e-7, -1.272e-7
-0.068, 2.457e-7, 1.196e-7, -1.261e-7
-0.069, 2.476e-7, 1.218e-7, -1.258e-7
-0.070, 2.483e-7, 1.217e-7, -1.266e-7
-0.071, 2.487e-7, 1.215e-7, -1.272e-7
-0.072, 2.478e-7, 1.203e-7, -1.275e-7
-0.073, 2.472e-7, 1.209e-7, -1.263e-7
-0.074, 2.477e-7, 1.218e-7, -1.259e-7
-0.075, 2.494e-7, 1.224e-7, -1.270e-7
-0.076, 2.504e-7, 1.220e-7, -1.285e-7
-0.077, 2.483e-7, 1.207e-7, -1.276e-7
-0.078, 2.481e-7, 1.216e-7, -1.265e-7
-0.079, 2.498e-7, 1.239e-7, -1.259e-7
-0.080, 2.493e-7, 1.229e-7, -1.264e-7
-0.081, 2.503e-7, 1.228e-7, -1.275e-7
-0.082, 2.509e-7, 1.223e-7, -1.286e-7
-0.083, 2.504e-7, 1.229e-7, -1.275e-7
-0.084, 2.514e-7, 1.246e-7, -1.268e-7
-0.085, 2.525e-7, 1.253e-7, -1.272e-7
-0.086, 2.518e-7, 1.237e-7, -1.281e-7
-0.087, 2.529e-7, 1.240e-7, -1.289e-7
-0.088, 2.528e-7, 1.242e-7, -1.286e-7
-0.089, 2.538e-7, 1.266e-7, -1.272e-7
-0.090, 2.549e-7, 1.268e-7, -1.282e-7
-0.091, 2.554e-7, 1.261e-7, -1.294e-7
-0.092, 2.556e-7, 1.250e-7, -1.306e-7
-0.093, 2.548e-7, 1.257e-7, -1.291e-7
-0.094, 2.558e-7, 1.273e-7, -1.285e-7
-0.095, 2.574e-7, 1.282e-7, -1.292e-7
-0.096, 2.573e-7, 1.274e-7, -1.299e-7
-0.097, 2.591e-7, 1.275e-7, -1.315e-7
-0.098, 2.585e-7, 1.280e-7, -1.306e-7
-0.099, 2.596e-7, 1.296e-7, -1.299e-7
-0.100, 2.608e-7, 1.303e-7, -1.305e-7
-0.101, 2.618e-7, 1.298e-7, -1.320e-7
-0.102, 2.619e-7, 1.296e-7, -1.323e-7
-0.103, 2.627e-7, 1.305e-7, -1.322e-7
-0.104, 2.626e-7, 1.314e-7, -1.312e-7
-0.105, 2.645e-7, 1.323e-7, -1.322e-7
-0.106, 2.655e-7, 1.322e-7, -1.334e-7
-0.107, 2.650e-7, 1.315e-7, -1.335e-7
-0.108, 2.659e-7, 1.324e-7, -1.335e-7
-0.109, 2.670e-7, 1.339e-7, -1.331e-7
-0.110, 2.673e-7, 1.345e-7, -1.329e-7
-0.111, 2.691e-7, 1.342e-7, -1.348e-7
-0.112, 2.703e-7, 1.347e-7, -1.356e-7
-0.113, 2.697e-7, 1.350e-7, -1.347e-7
-0.114, 2.717e-7, 1.369e-7, -1.348e-7
-0.115, 2.733e-7, 1.370e-7, -1.363e-7
-0.116, 2.732e-7, 1.363e-7, -1.369e-7
-0.117, 2.750e-7, 1.370e-7, -1.380e-7
-0.118, 2.741e-7, 1.377e-7, -1.364e-7
-0.119, 2.758e-7, 1.391e-7, -1.367e-7
-0.120, 2.783e-7, 1.403e-7, -1.380e-7
-0.121, 2.780e-7, 1.396e-7, -1.384e-7
-0.122, 2.785e-7, 1.392e-7, -1.392e-7
-0.123, 2.797e-7, 1.406e-7, -1.391e-7
-0.124, 2.813e-7, 1.419e-7, -1.394e-7
-0.125, 2.829e-7, 1.434e-7, -1.395e-7
-0.126, 2.838e-7, 1.428e-7, -1.410e-7
-0.127, 2.840e-7, 1.423e-7, -1.417e-7
-0.128, 2.856e-7, 1.438e-7, -1.418e-7
-0.129, 2.871e-7, 1.456e-7, -1.415e-7
-0.130, 2.888e-7, 1.469e-7, -1.418e-7
-0.131, 2.900e-7, 1.468e-7, -1.431e-7
-0.132, 2.913e-7, 1.468e-7, -1.445e-7
-0.133, 2.915e-7, 1.482e-7, -1.434e-7
-0.134, 2.933e-7, 1.498e-7, -1.435e-7
-0.135, 2.952e-7, 1.512e-7, -1.440e-7
-0.136, 2.965e-7, 1.510e-7, -1.456e-7
-0.137, 2.986e-7, 1.517e-7, -1.468e-7
-0.138, 2.992e-7, 1.530e-7, -1.462e-7
-0.139, 3.019e-7, 1.556e-7, -1.463e-7
-0.140, 3.049e-7, 1.580e-7, -1.469e-7
-0.141, 3.064e-7, 1.572e-7, -1.492e-7
-0.142, 3.078e-7, 1.575e-7, -1.503e-7
-0.143, 3.092e-7, 1.592e-7, -1.500e-7
-0.144, 3.120e-7, 1.623e-7, -1.497e-7
-0.145, 3.152e-7, 1.642e-7, -1.510e-7
-0.146, 3.172e-7, 1.646e-7, -1.526e-7
-0.147, 3.196e-7, 1.654e-7, -1.542e-7
-0.148, 3.218e-7, 1.682e-7, -1.536e-7
-0.149, 3.244e-7, 1.703e-7, -1.541e-7
-0.150, 3.291e-7, 1.731e-7, -1.560e-7
-0.151, 3.311e-7, 1.733e-7, -1.579e-7
-0.152, 3.343e-7, 1.751e-7, -1.593e-7
-0.153, 3.371e-7, 1.773e-7, -1.598e-7
-0.154, 3.413e-7, 1.811e-7, -1.602e-7
-0.155, 3.448e-7, 1.832e-7, -1.616e-7
-0.156, 3.498e-7, 1.854e-7, -1.644e-7
-0.157, 3.532e-7, 1.869e-7, -1.663e-7
-0.158, 3.574e-7, 1.903e-7, -1.670e-7
-0.159, 3.620e-7, 1.941e-7, -1.678e-7
-0.160, 3.676e-7, 1.974e-7, -1.702e-7
-0.161, 3.720e-7, 1.992e-7, -1.728e-7
-0.162, 3.759e-7, 2.007e-7, -1.752e-7
-0.163, 3.812e-7, 2.050e-7, -1.762e-7
-0.164, 3.864e-7, 2.095e-7, -1.770e-7
-0.165, 3.934e-7, 2.132e-7, -1.802e-7
-0.166, 3.984e-7, 2.152e-7, -1.832e-7
-0.167, 4.048e-7, 2.185e-7, -1.864e-7
-0.168, 4.104e-7, 2.231e-7, -1.873e-7
-0.169, 4.170e-7, 2.274e-7, -1.896e-7
-0.170, 4.236e-7, 2.316e-7, -1.919e-7
-0.171, 4.311e-7, 2.353e-7, -1.959e-7
-0.172, 4.367e-7, 2.376e-7, -1.991e-7
-0.173, 4.446e-7, 2.429e-7, -2.017e-7
-0.174, 4.515e-7, 2.487e-7, -2.028e-7
-0.175, 4.604e-7, 2.534e-7, -2.069e-7
-0.176, 4.669e-7, 2.562e-7, -2.106e-7
-0.177, 4.743e-7, 2.603e-7, -2.140e-7
-0.178, 4.831e-7, 2.658e-7, -2.173e-7
-0.179, 4.917e-7, 2.719e-7, -2.198e-7
-0.180, 5.016e-7, 2.776e-7, -2.239e-7
-0.181, 5.102e-7, 2.815e-7, -2.287e-7
-0.182, 5.189e-7, 2.861e-7, -2.328e-7
-0.183, 5.281e-7, 2.922e-7, -2.359e-7
-0.184, 5.380e-7, 2.981e-7, -2.399e-7
-0.185, 5.488e-7, 3.048e-7, -2.440e-7
-0.186, 5.592e-7, 3.099e-7, -2.493e-7
-0.187, 5.682e-7, 3.140e-7, -2.542e-7
-0.188, 5.783e-7, 3.208e-7, -2.575e-7
-0.189, 5.894e-7, 3.276e-7, -2.618e-7
-0.190, 6.018e-7, 3.341e-7, -2.677e-7
-0.191, 6.116e-7, 3.390e-7, -2.727e-7
-0.192, 6.229e-7, 3.448e-7, -2.781e-7
-0.193, 6.346e-7, 3.522e-7, -2.823e-7
-0.194, 6.462e-7, 3.591e-7, -2.871e-7
-0.195, 6.599e-7, 3.669e-7, -2.930e-7
-0.196, 6.716e-7, 3.726e-7, -2.990e-7
-0.197, 6.839e-7, 3.783e-7, -3.056e-7
-0.198, 6.949e-7, 3.850e-7, -3.099e-7
-0.199, 7.085e-7, 3.935e-7, -3.151e-7
-0.200, 7.219e-7, 4.009e-7, -3.209e-7
-0.201, 7.358e-7, 4.077e-7, -3.281e-7
-0.202, 7.485e-7, 4.137e-7, -3.348e-7
-0.203, 7.596e-7, 4.211e-7, -3.386e-7
-0.204, 7.745e-7, 4.297e-7, -3.447e-7
-0.205, 7.875e-7, 4.372e-7, -3.503e-7
-0.206, 8.014e-7, 4.431e-7, -3.583e-7
-0.207, 8.147e-7, 4.504e-7, -3.644e-7
-0.208, 8.282e-7, 4.575e-7, -3.707e-7
-0.209, 8.424e-7, 4.662e-7, -3.763e-7
-0.210, 8.570e-7, 4.746e-7, -3.824e-7
-0.211, 8.715e-7, 4.809e-7, -3.906e-7
-0.212, 8.852e-7, 4.880e-7, -3.972e-7
-0.213, 8.982e-7, 4.955e-7, -4.027e-7
-0.214, 9.118e-7, 5.038e-7, -4.081e-7
-0.215, 9.273e-7, 5.115e-7, -4.158e-7
-0.216, 9.403e-7, 5.177e-7, -4.226e-7
-0.217, 9.537e-7, 5.237e-7, -4.300e-7
-0.218, 9.661e-7, 5.312e-7, -4.349e-7
-0.219, 9.795e-7, 5.392e-7, -4.402e-7
-0.220, 9.926e-7, 5.460e-7, -4.466e-7
-0.221, 1.006e-6, 5.520e-7, -4.537e-7
-0.222, 1.017e-6, 5.574e-7, -4.596e-7
-0.223, 1.029e-6, 5.640e-7, -4.647e-7
-0.224, 1.040e-6, 5.707e-7, -4.694e-7
-0.225, 1.053e-6, 5.777e-7, -4.754e-7
-0.226, 1.064e-6, 5.818e-7, -4.823e-7
-0.227, 1.073e-6, 5.867e-7, -4.867e-7
-0.228, 1.083e-6, 5.926e-7, -4.902e-7
-0.229, 1.093e-6, 5.980e-7, -4.949e-7
-0.230, 1.102e-6, 6.031e-7, -4.992e-7
-0.231, 1.110e-6, 6.063e-7, -5.037e-7
-0.232, 1.117e-6, 6.086e-7, -5.081e-7
-0.233, 1.122e-6, 6.122e-7, -5.103e-7
-0.234, 1.131e-6, 6.169e-7, -5.140e-7
-0.235, 1.135e-6, 6.198e-7, -5.156e-7
-0.236, 1.139e-6, 6.205e-7, -5.189e-7
-0.237, 1.143e-6, 6.217e-7, -5.216e-7
-0.238, 1.145e-6, 6.228e-7, -5.222e-7
-0.239, 1.145e-6, 6.236e-7, -5.217e-7
-0.240, 1.147e-6, 6.243e-7, -5.228e-7
-0.241, 1.146e-6, 6.228e-7, -5.233e-7
-0.242, 1.146e-6, 6.215e-7, -5.244e-7
-0.243, 1.142e-6, 6.192e-7, -5.224e-7
-0.244, 1.137e-6, 6.174e-7, -5.194e-7
-0.245, 1.134e-6, 6.158e-7, -5.185e-7
-0.246, 1.130e-6, 6.125e-7, -5.174e-7
-0.247, 1.123e-6, 6.075e-7, -5.155e-7
-0.248, 1.114e-6, 6.029e-7, -5.106e-7
-0.249, 1.106e-6, 5.988e-7, -5.070e-7
-0.250, 1.098e-6, 5.948e-7, -5.028e-7
-0.251, 1.088e-6, 5.880e-7, -5.002e-7
-0.252, 1.075e-6, 5.800e-7, -4.955e-7
-0.253, 1.062e-6, 5.730e-7, -4.889e-7
-0.254, 1.050e-6, 5.677e-7, -4.825e-7
-0.255, 1.037e-6, 5.601e-7, -4.765e-7
-0.256, 1.022e-6, 5.506e-7, -4.711e-7
-0.257, 1.007e-6, 5.418e-7, -4.652e-7
-0.258, 9.909e-7, 5.343e-7, -4.566e-7
-0.259, 9.741e-7, 5.258e-7, -4.483e-7
-0.260, 9.585e-7, 5.168e-7, -4.417e-7
-0.261, 9.419e-7, 5.068e-7, -4.351e-7
-0.262, 9.253e-7, 4.965e-7, -4.287e-7
-0.263, 9.066e-7, 4.871e-7, -4.194e-7
-0.264, 8.880e-7, 4.783e-7, -4.097e-7
-0.265, 8.706e-7, 4.692e-7, -4.014e-7
-0.266, 8.529e-7, 4.580e-7, -3.949e-7
-0.267, 8.348e-7, 4.480e-7, -3.868e-7
-0.268, 8.164e-7, 4.383e-7, -3.781e-7
-0.269, 7.973e-7, 4.292e-7, -3.681e-7
-0.270, 7.807e-7, 4.204e-7, -3.603e-7
-0.271, 7.628e-7, 4.095e-7, -3.533e-7
-0.272, 7.452e-7, 3.995e-7, -3.457e-7
-0.273, 7.261e-7, 3.896e-7, -3.365e-7
-0.274, 7.094e-7, 3.820e-7, -3.275e-7
-0.275, 6.938e-7, 3.739e-7, -3.198e-7
-0.276, 6.776e-7, 3.646e-7, -3.130e-7
-0.277, 6.603e-7, 3.534e-7, -3.068e-7
-0.278, 6.441e-7, 3.463e-7, -2.978e-7
-0.279, 6.292e-7, 3.395e-7, -2.896e-7
-0.280, 6.150e-7, 3.319e-7, -2.831e-7
-0.281, 6.001e-7, 3.224e-7, -2.777e-7
-0.282, 5.855e-7, 3.145e-7, -2.710e-7
-0.283, 5.698e-7, 3.070e-7, -2.627e-7
-0.284, 5.577e-7, 3.014e-7, -2.564e-7
-0.285, 5.461e-7, 2.957e-7, -2.505e-7
-0.286, 5.327e-7, 2.878e-7, -2.450e-7
-0.287, 5.215e-7, 2.811e-7, -2.404e-7
-0.288, 5.079e-7, 2.751e-7, -2.328e-7
-0.289, 4.983e-7, 2.707e-7, -2.277e-7
-0.290, 4.872e-7, 2.653e-7, -2.219e-7
-0.291, 4.771e-7, 2.593e-7, -2.179e-7
-0.292, 4.676e-7, 2.533e-7, -2.143e-7
-0.293, 4.569e-7, 2.485e-7, -2.084e-7
-0.294, 4.478e-7, 2.442e-7, -2.035e-7
-0.295, 4.384e-7, 2.398e-7, -1.987e-7
-0.296, 4.310e-7, 2.348e-7, -1.962e-7
-0.297, 4.232e-7, 2.296e-7, -1.936e-7
-0.298, 4.130e-7, 2.251e-7, -1.879e-7
-0.299, 4.073e-7, 2.234e-7, -1.840e-7
-0.300, 4.014e-7, 2.203e-7, -1.811e-7
-0.301, 3.944e-7, 2.152e-7, -1.793e-7
-0.302, 3.876e-7, 2.113e-7, -1.764e-7
-0.303, 3.819e-7, 2.093e-7, -1.726e-7
-0.304, 3.754e-7, 2.062e-7, -1.692e-7
-0.305, 3.712e-7, 2.045e-7, -1.666e-7
-0.306, 3.648e-7, 1.997e-7, -1.651e-7
-0.307, 3.591e-7, 1.969e-7, -1.623e-7
-0.308, 3.552e-7, 1.948e-7, -1.604e-7
-0.309, 3.502e-7, 1.935e-7, -1.567e-7
-0.310, 3.485e-7, 1.927e-7, -1.558e-7
-0.311, 3.421e-7, 1.880e-7, -1.541e-7
-0.312, 3.386e-7, 1.856e-7, -1.530e-7
-0.313, 3.334e-7, 1.843e-7, -1.491e-7
-0.314, 3.316e-7, 1.833e-7, -1.482e-7
-0.315, 3.288e-7, 1.824e-7, -1.464e-7
-0.316, 3.262e-7, 1.800e-7, -1.462e-7
-0.317, 3.218e-7, 1.770e-7, -1.448e-7
-0.318, 3.184e-7, 1.761e-7, -1.423e-7
-0.319, 3.160e-7, 1.749e-7, -1.411e-7
-0.320, 3.140e-7, 1.744e-7, -1.396e-7
-0.321, 3.120e-7, 1.726e-7, -1.393e-7
-0.322, 3.095e-7, 1.703e-7, -1.391e-7
-0.323, 3.063e-7, 1.696e-7, -1.367e-7
-0.324, 3.039e-7, 1.687e-7, -1.352e-7
-0.325, 3.035e-7, 1.689e-7, -1.345e-7
-0.326, 3.022e-7, 1.672e-7, -1.351e-7
-0.327, 3.004e-7, 1.652e-7, -1.352e-7
-0.328, 2.972e-7, 1.639e-7, -1.332e-7
-0.329, 2.952e-7, 1.640e-7, -1.312e-7
-0.330, 2.952e-7, 1.642e-7, -1.310e-7
-0.331, 2.943e-7, 1.623e-7, -1.320e-7
-0.332, 2.926e-7, 1.612e-7, -1.314e-7
-0.333, 2.893e-7, 1.596e-7, -1.297e-7
-0.334, 2.883e-7, 1.600e-7, -1.284e-7
-0.335, 2.883e-7, 1.603e-7, -1.280e-7
-0.336, 2.882e-7, 1.590e-7, -1.291e-7
-0.337, 2.875e-7, 1.582e-7, -1.293e-7
-0.338, 2.847e-7, 1.568e-7, -1.280e-7
-0.339, 2.846e-7, 1.579e-7, -1.267e-7
-0.340, 2.842e-7, 1.582e-7, -1.260e-7
-0.341, 2.845e-7, 1.571e-7, -1.274e-7
-0.342, 2.828e-7, 1.552e-7, -1.276e-7
-0.343, 2.805e-7, 1.547e-7, -1.258e-7
-0.344, 2.811e-7, 1.558e-7, -1.252e-7
-0.345, 2.808e-7, 1.560e-7, -1.249e-7
-0.346, 2.797e-7, 1.541e-7, -1.256e-7
-0.347, 2.795e-7, 1.534e-7, -1.261e-7
-0.348, 2.783e-7, 1.530e-7, -1.253e-7
-0.349, 2.783e-7, 1.543e-7, -1.241e-7
-0.350, 2.778e-7, 1.544e-7, -1.234e-7
-0.351, 2.786e-7, 1.538e-7, -1.248e-7
-0.352, 2.769e-7, 1.520e-7, -1.249e-7
-0.353, 2.763e-7, 1.518e-7, -1.244e-7
-0.354, 2.748e-7, 1.520e-7, -1.228e-7
-0.355, 2.763e-7, 1.530e-7, -1.233e-7
-0.356, 2.758e-7, 1.519e-7, -1.239e-7
-0.357, 2.756e-7, 1.508e-7, -1.247e-7
-0.358, 2.740e-7, 1.499e-7, -1.241e-7
-0.359, 2.751e-7, 1.516e-7, -1.235e-7
-0.360, 2.745e-7, 1.520e-7, -1.225e-7
-0.361, 2.747e-7, 1.510e-7, -1.237e-7
-0.362, 2.746e-7, 1.498e-7, -1.248e-7
-0.363, 2.724e-7, 1.497e-7, -1.227e-7
-0.364, 2.736e-7, 1.509e-7, -1.227e-7
-0.365, 2.740e-7, 1.513e-7, -1.227e-7
-0.366, 2.739e-7, 1.501e-7, -1.237e-7
-0.367, 2.739e-7, 1.494e-7, -1.245e-7
-0.368, 2.726e-7, 1.493e-7, -1.233e-7
-0.369, 2.731e-7, 1.503e-7, -1.228e-7
-0.370, 2.729e-7, 1.503e-7, -1.226e-7
-0.371, 2.735e-7, 1.492e-7, -1.243e-7
-0.372, 2.726e-7, 1.486e-7, -1.241e-7
-0.373, 2.721e-7, 1.484e-7, -1.237e-7
-0.374, 2.723e-7, 1.497e-7, -1.227e-7
-0.375, 2.733e-7, 1.506e-7, -1.227e-7
-0.376, 2.733e-7, 1.493e-7, -1.239e-7
-0.377, 2.733e-7, 1.486e-7, -1.246e-7
-0.378, 2.716e-7, 1.483e-7, -1.234e-7
-0.379, 2.733e-7, 1.498e-7, -1.235e-7
-0.380, 2.728e-7, 1.500e-7, -1.228e-7
-0.381, 2.721e-7, 1.486e-7, -1.235e-7
-0.382, 2.731e-7, 1.486e-7, -1.246e-7
-0.383, 2.720e-7, 1.482e-7, -1.237e-7
-0.384, 2.727e-7, 1.498e-7, -1.229e-7
-0.385, 2.725e-7, 1.493e-7, -1.233e-7
-0.386, 2.723e-7, 1.486e-7, -1.237e-7
-0.387, 2.728e-7, 1.485e-7, -1.243e-7
-0.388, 2.726e-7, 1.487e-7, -1.238e-7
-0.389, 2.729e-7, 1.494e-7, -1.235e-7
-0.390, 2.736e-7, 1.500e-7, -1.236e-7
-0.391, 2.741e-7, 1.489e-7, -1.252e-7
-0.392, 2.740e-7, 1.484e-7, -1.257e-7
-0.393, 2.724e-7, 1.489e-7, -1.235e-7
-0.394, 2.719e-7, 1.490e-7, -1.229e-7
-0.395, 2.735e-7, 1.504e-7, -1.231e-7
-0.396, 2.744e-7, 1.492e-7, -1.252e-7
-0.397, 2.741e-7, 1.485e-7, -1.256e-7
-0.398, 2.726e-7, 1.490e-7, -1.236e-7
-0.399, 2.729e-7, 1.494e-7, -1.235e-7
-0.400, 2.734e-7, 1.500e-7, -1.234e-7
