# Supplementary material for: Data-Driven Electrochemistry Reveals the Impact of Hydrophobicity on Aptamer Cross-Reactivity
Source: ACS Meas Sci Au. 2026 May 20;6(3):752–64. doi: 10.1021/acsmeasuresciau.6c00040 (PMC13281204; doi:10.1021/acsmeasuresciau.6c00040)
Supplement: Supplementary file 1 [file tg6c00040_si_001.zip › data/interferent study/logP validation/Trials_1_2_3/SWV_lineolic acid_analyte_400hz_0.txt]

Nov. 4, 2025   11:32:51
Square Wave Voltammetry
File: c:\users\minteerlab\desktop\hardpotato\110425\swv_lineolic acid_analyte_400hz_0.bin
Data Source:  Experiment
Instrument Model:  CHI660E
Ref. Electrode: 
Header: SWV
Note: 

Init E (V) = -0.05
Final E (V) = -0.4
Incr E (V) = 0.001
Amplitude (V) = 0.025
Frequency (Hz) = 400
Quiet Time (sec) = 2
Sensitivity (A/V) = 1e-5

Potential/V, Diff(i/A), For(i/A), Rev(i/A)

-0.051, 3.976e-7, 2.333e-7, -1.644e-7
-0.052, 3.781e-7, 2.004e-7, -1.777e-7
-0.053, 3.768e-7, 1.937e-7, -1.831e-7
-0.054, 3.748e-7, 1.892e-7, -1.855e-7
-0.055, 3.740e-7, 1.888e-7, -1.852e-7
-0.056, 3.749e-7, 1.887e-7, -1.862e-7
-0.057, 3.750e-7, 1.882e-7, -1.868e-7
-0.058, 3.755e-7, 1.884e-7, -1.871e-7
-0.059, 3.749e-7, 1.877e-7, -1.872e-7
-0.060, 3.766e-7, 1.875e-7, -1.891e-7
-0.061, 3.754e-7, 1.861e-7, -1.893e-7
-0.062, 3.742e-7, 1.869e-7, -1.873e-7
-0.063, 3.752e-7, 1.874e-7, -1.878e-7
-0.064, 3.752e-7, 1.875e-7, -1.878e-7
-0.065, 3.749e-7, 1.870e-7, -1.878e-7
-0.066, 3.760e-7, 1.881e-7, -1.879e-7
-0.067, 3.774e-7, 1.873e-7, -1.902e-7
-0.068, 3.772e-7, 1.873e-7, -1.899e-7
-0.069, 3.771e-7, 1.885e-7, -1.886e-7
-0.070, 3.772e-7, 1.891e-7, -1.881e-7
-0.071, 3.778e-7, 1.890e-7, -1.888e-7
-0.072, 3.794e-7, 1.904e-7, -1.890e-7
-0.073, 3.779e-7, 1.887e-7, -1.892e-7
-0.074, 3.798e-7, 1.893e-7, -1.905e-7
-0.075, 3.795e-7, 1.890e-7, -1.904e-7
-0.076, 3.781e-7, 1.889e-7, -1.892e-7
-0.077, 3.800e-7, 1.909e-7, -1.891e-7
-0.078, 3.816e-7, 1.925e-7, -1.891e-7
-0.079, 3.821e-7, 1.918e-7, -1.903e-7
-0.080, 3.822e-7, 1.921e-7, -1.901e-7
-0.081, 3.829e-7, 1.917e-7, -1.911e-7
-0.082, 3.829e-7, 1.927e-7, -1.903e-7
-0.083, 3.847e-7, 1.938e-7, -1.909e-7
-0.084, 3.845e-7, 1.945e-7, -1.900e-7
-0.085, 3.858e-7, 1.950e-7, -1.908e-7
-0.086, 3.879e-7, 1.961e-7, -1.918e-7
-0.087, 3.882e-7, 1.952e-7, -1.930e-7
-0.088, 3.887e-7, 1.959e-7, -1.929e-7
-0.089, 3.889e-7, 1.972e-7, -1.917e-7
-0.090, 3.898e-7, 1.979e-7, -1.919e-7
-0.091, 3.907e-7, 1.988e-7, -1.920e-7
-0.092, 3.932e-7, 1.998e-7, -1.934e-7
-0.093, 3.942e-7, 2.004e-7, -1.938e-7
-0.094, 3.957e-7, 2.005e-7, -1.952e-7
-0.095, 3.964e-7, 2.006e-7, -1.958e-7
-0.096, 3.966e-7, 2.018e-7, -1.948e-7
-0.097, 3.988e-7, 2.039e-7, -1.950e-7
-0.098, 4.003e-7, 2.048e-7, -1.955e-7
-0.099, 4.011e-7, 2.044e-7, -1.967e-7
-0.100, 4.029e-7, 2.048e-7, -1.981e-7
-0.101, 4.053e-7, 2.057e-7, -1.996e-7
-0.102, 4.059e-7, 2.067e-7, -1.992e-7
-0.103, 4.074e-7, 2.085e-7, -1.989e-7
-0.104, 4.100e-7, 2.101e-7, -1.999e-7
-0.105, 4.126e-7, 2.119e-7, -2.007e-7
-0.106, 4.130e-7, 2.109e-7, -2.020e-7
-0.107, 4.149e-7, 2.116e-7, -2.033e-7
-0.108, 4.165e-7, 2.121e-7, -2.044e-7
-0.109, 4.184e-7, 2.137e-7, -2.047e-7
-0.110, 4.204e-7, 2.162e-7, -2.041e-7
-0.111, 4.217e-7, 2.169e-7, -2.048e-7
-0.112, 4.246e-7, 2.179e-7, -2.066e-7
-0.113, 4.263e-7, 2.188e-7, -2.075e-7
-0.114, 4.272e-7, 2.187e-7, -2.085e-7
-0.115, 4.306e-7, 2.206e-7, -2.100e-7
-0.116, 4.320e-7, 2.224e-7, -2.096e-7
-0.117, 4.348e-7, 2.241e-7, -2.107e-7
-0.118, 4.369e-7, 2.257e-7, -2.112e-7
-0.119, 4.390e-7, 2.262e-7, -2.128e-7
-0.120, 4.407e-7, 2.264e-7, -2.143e-7
-0.121, 4.447e-7, 2.283e-7, -2.165e-7
-0.122, 4.455e-7, 2.296e-7, -2.159e-7
-0.123, 4.484e-7, 2.318e-7, -2.165e-7
-0.124, 4.496e-7, 2.335e-7, -2.161e-7
-0.125, 4.528e-7, 2.350e-7, -2.178e-7
-0.126, 4.560e-7, 2.358e-7, -2.202e-7
-0.127, 4.583e-7, 2.369e-7, -2.214e-7
-0.128, 4.605e-7, 2.381e-7, -2.224e-7
-0.129, 4.634e-7, 2.410e-7, -2.225e-7
-0.130, 4.669e-7, 2.427e-7, -2.241e-7
-0.131, 4.690e-7, 2.447e-7, -2.244e-7
-0.132, 4.733e-7, 2.468e-7, -2.265e-7
-0.133, 4.761e-7, 2.480e-7, -2.282e-7
-0.134, 4.777e-7, 2.482e-7, -2.295e-7
-0.135, 4.800e-7, 2.502e-7, -2.298e-7
-0.136, 4.839e-7, 2.541e-7, -2.298e-7
-0.137, 4.884e-7, 2.572e-7, -2.313e-7
-0.138, 4.914e-7, 2.583e-7, -2.331e-7
-0.139, 4.960e-7, 2.619e-7, -2.341e-7
-0.140, 5.003e-7, 2.634e-7, -2.369e-7
-0.141, 5.045e-7, 2.652e-7, -2.393e-7
-0.142, 5.065e-7, 2.680e-7, -2.386e-7
-0.143, 5.120e-7, 2.711e-7, -2.409e-7
-0.144, 5.163e-7, 2.752e-7, -2.412e-7
-0.145, 5.219e-7, 2.781e-7, -2.438e-7
-0.146, 5.284e-7, 2.821e-7, -2.463e-7
-0.147, 5.317e-7, 2.830e-7, -2.487e-7
-0.148, 5.375e-7, 2.868e-7, -2.508e-7
-0.149, 5.445e-7, 2.917e-7, -2.528e-7
-0.150, 5.500e-7, 2.960e-7, -2.540e-7
-0.151, 5.565e-7, 3.010e-7, -2.556e-7
-0.152, 5.627e-7, 3.046e-7, -2.581e-7
-0.153, 5.713e-7, 3.091e-7, -2.622e-7
-0.154, 5.779e-7, 3.124e-7, -2.655e-7
-0.155, 5.859e-7, 3.177e-7, -2.682e-7
-0.156, 5.936e-7, 3.235e-7, -2.701e-7
-0.157, 6.020e-7, 3.294e-7, -2.727e-7
-0.158, 6.109e-7, 3.349e-7, -2.760e-7
-0.159, 6.210e-7, 3.402e-7, -2.808e-7
-0.160, 6.296e-7, 3.452e-7, -2.844e-7
-0.161, 6.394e-7, 3.503e-7, -2.891e-7
-0.162, 6.500e-7, 3.572e-7, -2.928e-7
-0.163, 6.614e-7, 3.651e-7, -2.963e-7
-0.164, 6.725e-7, 3.728e-7, -2.996e-7
-0.165, 6.849e-7, 3.808e-7, -3.041e-7
-0.166, 6.973e-7, 3.874e-7, -3.099e-7
-0.167, 7.096e-7, 3.938e-7, -3.158e-7
-0.168, 7.214e-7, 4.006e-7, -3.208e-7
-0.169, 7.365e-7, 4.111e-7, -3.254e-7
-0.170, 7.506e-7, 4.203e-7, -3.302e-7
-0.171, 7.643e-7, 4.286e-7, -3.357e-7
-0.172, 7.809e-7, 4.383e-7, -3.426e-7
-0.173, 7.979e-7, 4.476e-7, -3.504e-7
-0.174, 8.148e-7, 4.578e-7, -3.570e-7
-0.175, 8.302e-7, 4.668e-7, -3.635e-7
-0.176, 8.479e-7, 4.780e-7, -3.699e-7
-0.177, 8.663e-7, 4.888e-7, -3.775e-7
-0.178, 8.846e-7, 5.002e-7, -3.844e-7
-0.179, 9.039e-7, 5.110e-7, -3.929e-7
-0.180, 9.243e-7, 5.224e-7, -4.019e-7
-0.181, 9.438e-7, 5.331e-7, -4.108e-7
-0.182, 9.628e-7, 5.451e-7, -4.177e-7
-0.183, 9.855e-7, 5.590e-7, -4.265e-7
-0.184, 1.008e-6, 5.725e-7, -4.359e-7
-0.185, 1.032e-6, 5.859e-7, -4.458e-7
-0.186, 1.055e-6, 5.985e-7, -4.562e-7
-0.187, 1.078e-6, 6.112e-7, -4.663e-7
-0.188, 1.103e-6, 6.253e-7, -4.776e-7
-0.189, 1.128e-6, 6.403e-7, -4.879e-7
-0.190, 1.154e-6, 6.554e-7, -4.987e-7
-0.191, 1.181e-6, 6.715e-7, -5.091e-7
-0.192, 1.209e-6, 6.864e-7, -5.221e-7
-0.193, 1.235e-6, 7.015e-7, -5.336e-7
-0.194, 1.265e-6, 7.171e-7, -5.482e-7
-0.195, 1.293e-6, 7.331e-7, -5.595e-7
-0.196, 1.322e-6, 7.503e-7, -5.718e-7
-0.197, 1.353e-6, 7.680e-7, -5.853e-7
-0.198, 1.383e-6, 7.845e-7, -5.988e-7
-0.199, 1.414e-6, 8.008e-7, -6.133e-7
-0.200, 1.445e-6, 8.180e-7, -6.270e-7
-0.201, 1.478e-6, 8.359e-7, -6.421e-7
-0.202, 1.511e-6, 8.545e-7, -6.567e-7
-0.203, 1.543e-6, 8.732e-7, -6.702e-7
-0.204, 1.577e-6, 8.913e-7, -6.858e-7
-0.205, 1.613e-6, 9.113e-7, -7.015e-7
-0.206, 1.648e-6, 9.300e-7, -7.180e-7
-0.207, 1.681e-6, 9.471e-7, -7.342e-7
-0.208, 1.717e-6, 9.663e-7, -7.505e-7
-0.209, 1.753e-6, 9.861e-7, -7.669e-7
-0.210, 1.788e-6, 1.006e-6, -7.818e-7
-0.211, 1.825e-6, 1.026e-6, -7.994e-7
-0.212, 1.861e-6, 1.044e-6, -8.165e-7
-0.213, 1.898e-6, 1.064e-6, -8.342e-7
-0.214, 1.935e-6, 1.082e-6, -8.521e-7
-0.215, 1.968e-6, 1.101e-6, -8.678e-7
-0.216, 2.005e-6, 1.121e-6, -8.835e-7
-0.217, 2.041e-6, 1.141e-6, -9.004e-7
-0.218, 2.077e-6, 1.159e-6, -9.180e-7
-0.219, 2.111e-6, 1.177e-6, -9.343e-7
-0.220, 2.147e-6, 1.195e-6, -9.526e-7
-0.221, 2.182e-6, 1.213e-6, -9.693e-7
-0.222, 2.213e-6, 1.229e-6, -9.839e-7
-0.223, 2.247e-6, 1.248e-6, -9.996e-7
-0.224, 2.279e-6, 1.265e-6, -1.014e-6
-0.225, 2.311e-6, 1.281e-6, -1.030e-6
-0.226, 2.342e-6, 1.295e-6, -1.047e-6
-0.227, 2.371e-6, 1.310e-6, -1.061e-6
-0.228, 2.396e-6, 1.322e-6, -1.075e-6
-0.229, 2.425e-6, 1.337e-6, -1.088e-6
-0.230, 2.448e-6, 1.349e-6, -1.099e-6
-0.231, 2.470e-6, 1.360e-6, -1.110e-6
-0.232, 2.492e-6, 1.370e-6, -1.121e-6
-0.233, 2.510e-6, 1.377e-6, -1.133e-6
-0.234, 2.530e-6, 1.386e-6, -1.143e-6
-0.235, 2.543e-6, 1.393e-6, -1.151e-6
-0.236, 2.556e-6, 1.399e-6, -1.157e-6
-0.237, 2.567e-6, 1.404e-6, -1.163e-6
-0.238, 2.575e-6, 1.406e-6, -1.168e-6
-0.239, 2.579e-6, 1.407e-6, -1.172e-6
-0.240, 2.583e-6, 1.407e-6, -1.176e-6
-0.241, 2.584e-6, 1.405e-6, -1.179e-6
-0.242, 2.581e-6, 1.402e-6, -1.178e-6
-0.243, 2.577e-6, 1.400e-6, -1.177e-6
-0.244, 2.568e-6, 1.394e-6, -1.175e-6
-0.245, 2.560e-6, 1.387e-6, -1.173e-6
-0.246, 2.548e-6, 1.378e-6, -1.169e-6
-0.247, 2.531e-6, 1.367e-6, -1.164e-6
-0.248, 2.511e-6, 1.356e-6, -1.155e-6
-0.249, 2.491e-6, 1.343e-6, -1.148e-6
-0.250, 2.469e-6, 1.331e-6, -1.138e-6
-0.251, 2.443e-6, 1.316e-6, -1.127e-6
-0.252, 2.415e-6, 1.298e-6, -1.117e-6
-0.253, 2.387e-6, 1.282e-6, -1.105e-6
-0.254, 2.354e-6, 1.263e-6, -1.091e-6
-0.255, 2.322e-6, 1.244e-6, -1.078e-6
-0.256, 2.285e-6, 1.224e-6, -1.060e-6
-0.257, 2.249e-6, 1.204e-6, -1.045e-6
-0.258, 2.211e-6, 1.184e-6, -1.027e-6
-0.259, 2.170e-6, 1.160e-6, -1.010e-6
-0.260, 2.129e-6, 1.136e-6, -9.929e-7
-0.261, 2.087e-6, 1.113e-6, -9.745e-7
-0.262, 2.044e-6, 1.090e-6, -9.541e-7
-0.263, 2.000e-6, 1.066e-6, -9.338e-7
-0.264, 1.957e-6, 1.043e-6, -9.138e-7
-0.265, 1.914e-6, 1.019e-6, -8.943e-7
-0.266, 1.869e-6, 9.947e-7, -8.745e-7
-0.267, 1.824e-6, 9.705e-7, -8.539e-7
-0.268, 1.778e-6, 9.445e-7, -8.331e-7
-0.269, 1.735e-6, 9.225e-7, -8.127e-7
-0.270, 1.691e-6, 9.001e-7, -7.909e-7
-0.271, 1.646e-6, 8.767e-7, -7.696e-7
-0.272, 1.603e-6, 8.532e-7, -7.500e-7
-0.273, 1.559e-6, 8.293e-7, -7.299e-7
-0.274, 1.517e-6, 8.060e-7, -7.108e-7
-0.275, 1.474e-6, 7.844e-7, -6.894e-7
-0.276, 1.434e-6, 7.633e-7, -6.703e-7
-0.277, 1.394e-6, 7.430e-7, -6.513e-7
-0.278, 1.354e-6, 7.228e-7, -6.309e-7
-0.279, 1.317e-6, 7.024e-7, -6.141e-7
-0.280, 1.278e-6, 6.819e-7, -5.961e-7
-0.281, 1.241e-6, 6.622e-7, -5.790e-7
-0.282, 1.205e-6, 6.434e-7, -5.617e-7
-0.283, 1.171e-6, 6.277e-7, -5.437e-7
-0.284, 1.138e-6, 6.099e-7, -5.279e-7
-0.285, 1.106e-6, 5.935e-7, -5.123e-7
-0.286, 1.075e-6, 5.772e-7, -4.977e-7
-0.287, 1.044e-6, 5.606e-7, -4.836e-7
-0.288, 1.015e-6, 5.451e-7, -4.695e-7
-0.289, 9.859e-7, 5.314e-7, -4.545e-7
-0.290, 9.594e-7, 5.181e-7, -4.413e-7
-0.291, 9.324e-7, 5.050e-7, -4.274e-7
-0.292, 9.079e-7, 4.913e-7, -4.166e-7
-0.293, 8.853e-7, 4.789e-7, -4.065e-7
-0.294, 8.603e-7, 4.663e-7, -3.940e-7
-0.295, 8.368e-7, 4.541e-7, -3.828e-7
-0.296, 8.165e-7, 4.444e-7, -3.721e-7
-0.297, 7.955e-7, 4.342e-7, -3.614e-7
-0.298, 7.771e-7, 4.262e-7, -3.509e-7
-0.299, 7.569e-7, 4.145e-7, -3.424e-7
-0.300, 7.391e-7, 4.047e-7, -3.344e-7
-0.301, 7.231e-7, 3.960e-7, -3.271e-7
-0.302, 7.045e-7, 3.870e-7, -3.175e-7
-0.303, 6.891e-7, 3.799e-7, -3.092e-7
-0.304, 6.752e-7, 3.736e-7, -3.017e-7
-0.305, 6.621e-7, 3.665e-7, -2.956e-7
-0.306, 6.479e-7, 3.580e-7, -2.898e-7
-0.307, 6.351e-7, 3.514e-7, -2.837e-7
-0.308, 6.213e-7, 3.437e-7, -2.776e-7
-0.309, 6.103e-7, 3.389e-7, -2.714e-7
-0.310, 5.986e-7, 3.343e-7, -2.643e-7
-0.311, 5.885e-7, 3.294e-7, -2.592e-7
-0.312, 5.790e-7, 3.243e-7, -2.547e-7
-0.313, 5.703e-7, 3.190e-7, -2.513e-7
-0.314, 5.598e-7, 3.125e-7, -2.473e-7
-0.315, 5.513e-7, 3.078e-7, -2.435e-7
-0.316, 5.422e-7, 3.043e-7, -2.379e-7
-0.317, 5.348e-7, 3.014e-7, -2.334e-7
-0.318, 5.282e-7, 2.981e-7, -2.301e-7
-0.319, 5.194e-7, 2.929e-7, -2.265e-7
-0.320, 5.140e-7, 2.892e-7, -2.247e-7
-0.321, 5.073e-7, 2.853e-7, -2.220e-7
-0.322, 5.007e-7, 2.825e-7, -2.182e-7
-0.323, 4.950e-7, 2.798e-7, -2.152e-7
-0.324, 4.903e-7, 2.776e-7, -2.127e-7
-0.325, 4.850e-7, 2.749e-7, -2.102e-7
-0.326, 4.807e-7, 2.724e-7, -2.083e-7
-0.327, 4.744e-7, 2.680e-7, -2.064e-7
-0.328, 4.708e-7, 2.657e-7, -2.051e-7
-0.329, 4.666e-7, 2.645e-7, -2.021e-7
-0.330, 4.633e-7, 2.632e-7, -2.001e-7
-0.331, 4.596e-7, 2.618e-7, -1.977e-7
-0.332, 4.554e-7, 2.590e-7, -1.964e-7
-0.333, 4.519e-7, 2.564e-7, -1.955e-7
-0.334, 4.494e-7, 2.546e-7, -1.948e-7
-0.335, 4.461e-7, 2.524e-7, -1.937e-7
-0.336, 4.433e-7, 2.528e-7, -1.905e-7
-0.337, 4.405e-7, 2.512e-7, -1.893e-7
-0.338, 4.387e-7, 2.506e-7, -1.881e-7
-0.339, 4.348e-7, 2.478e-7, -1.869e-7
-0.340, 4.326e-7, 2.460e-7, -1.866e-7
-0.341, 4.313e-7, 2.446e-7, -1.868e-7
-0.342, 4.264e-7, 2.417e-7, -1.846e-7
-0.343, 4.270e-7, 2.429e-7, -1.841e-7
-0.344, 4.242e-7, 2.422e-7, -1.820e-7
-0.345, 4.232e-7, 2.416e-7, -1.815e-7
-0.346, 4.212e-7, 2.394e-7, -1.818e-7
-0.347, 4.197e-7, 2.378e-7, -1.819e-7
-0.348, 4.185e-7, 2.372e-7, -1.812e-7
-0.349, 4.158e-7, 2.357e-7, -1.801e-7
-0.350, 4.148e-7, 2.357e-7, -1.791e-7
-0.351, 4.132e-7, 2.358e-7, -1.774e-7
-0.352, 4.128e-7, 2.348e-7, -1.780e-7
-0.353, 4.126e-7, 2.338e-7, -1.788e-7
-0.354, 4.116e-7, 2.331e-7, -1.785e-7
-0.355, 4.108e-7, 2.322e-7, -1.786e-7
-0.356, 4.081e-7, 2.312e-7, -1.768e-7
-0.357, 4.070e-7, 2.320e-7, -1.751e-7
-0.358, 4.066e-7, 2.316e-7, -1.750e-7
-0.359, 4.067e-7, 2.302e-7, -1.764e-7
-0.360, 4.040e-7, 2.289e-7, -1.751e-7
-0.361, 4.040e-7, 2.276e-7, -1.763e-7
-0.362, 4.037e-7, 2.285e-7, -1.752e-7
-0.363, 4.022e-7, 2.286e-7, -1.736e-7
-0.364, 4.022e-7, 2.283e-7, -1.738e-7
-0.365, 4.023e-7, 2.285e-7, -1.738e-7
-0.366, 4.007e-7, 2.268e-7, -1.739e-7
-0.367, 4.009e-7, 2.257e-7, -1.752e-7
-0.368, 4.008e-7, 2.252e-7, -1.756e-7
-0.369, 4.003e-7, 2.260e-7, -1.743e-7
-0.370, 4.002e-7, 2.260e-7, -1.742e-7
-0.371, 3.990e-7, 2.260e-7, -1.730e-7
-0.372, 3.997e-7, 2.261e-7, -1.736e-7
-0.373, 3.999e-7, 2.246e-7, -1.753e-7
-0.374, 3.990e-7, 2.238e-7, -1.751e-7
-0.375, 3.977e-7, 2.232e-7, -1.744e-7
-0.376, 3.974e-7, 2.241e-7, -1.734e-7
-0.377, 3.976e-7, 2.245e-7, -1.731e-7
-0.378, 3.975e-7, 2.245e-7, -1.731e-7
-0.379, 3.966e-7, 2.233e-7, -1.732e-7
-0.380, 3.974e-7, 2.230e-7, -1.744e-7
-0.381, 3.988e-7, 2.228e-7, -1.760e-7
-0.382, 3.972e-7, 2.220e-7, -1.752e-7
-0.383, 3.965e-7, 2.228e-7, -1.737e-7
-0.384, 3.956e-7, 2.231e-7, -1.725e-7
-0.385, 3.972e-7, 2.233e-7, -1.739e-7
-0.386, 3.976e-7, 2.226e-7, -1.750e-7
-0.387, 3.958e-7, 2.210e-7, -1.748e-7
-0.388, 3.966e-7, 2.212e-7, -1.754e-7
-0.389, 3.953e-7, 2.212e-7, -1.742e-7
-0.390, 3.952e-7, 2.217e-7, -1.735e-7
-0.391, 3.957e-7, 2.224e-7, -1.733e-7
-0.392, 3.978e-7, 2.228e-7, -1.749e-7
-0.393, 3.964e-7, 2.212e-7, -1.753e-7
-0.394, 3.971e-7, 2.211e-7, -1.760e-7
-0.395, 3.955e-7, 2.199e-7, -1.755e-7
-0.396, 3.962e-7, 2.214e-7, -1.748e-7
-0.397, 3.972e-7, 2.222e-7, -1.750e-7
-0.398, 3.973e-7, 2.222e-7, -1.751e-7
-0.399, 3.962e-7, 2.212e-7, -1.750e-7
-0.400, 3.962e-7, 2.208e-7, -1.754e-7
