# Supplementary material for: Data-Driven Electrochemistry Reveals the Impact of Hydrophobicity on Aptamer Cross-Reactivity
Source: ACS Meas Sci Au. 2026 May 20;6(3):752–64. doi: 10.1021/acsmeasuresciau.6c00040 (PMC13281204; doi:10.1021/acsmeasuresciau.6c00040)
Supplement: Supplementary file 1 [file tg6c00040_si_001.zip › data/interferent study/logP validation/Trials_1_2_3/SWV_lineolic acid_analyte_400hz_1.txt]

Nov. 4, 2025   14:10:39
Square Wave Voltammetry
File: c:\users\minteerlab\desktop\hardpotato\110425\swv_lineolic acid_analyte_400hz_1.bin
Data Source:  Experiment
Instrument Model:  CHI660E
Ref. Electrode: 
Header: SWV
Note: 

Init E (V) = -0.05
Final E (V) = -0.4
Incr E (V) = 0.001
Amplitude (V) = 0.025
Frequency (Hz) = 400
Quiet Time (sec) = 2
Sensitivity (A/V) = 1e-5

Potential/V, Diff(i/A), For(i/A), Rev(i/A)

-0.051, 3.756e-7, 2.202e-7, -1.554e-7
-0.052, 3.562e-7, 1.893e-7, -1.669e-7
-0.053, 3.549e-7, 1.828e-7, -1.721e-7
-0.054, 3.542e-7, 1.791e-7, -1.751e-7
-0.055, 3.536e-7, 1.774e-7, -1.762e-7
-0.056, 3.519e-7, 1.763e-7, -1.756e-7
-0.057, 3.525e-7, 1.766e-7, -1.759e-7
-0.058, 3.537e-7, 1.771e-7, -1.765e-7
-0.059, 3.525e-7, 1.767e-7, -1.757e-7
-0.060, 3.537e-7, 1.773e-7, -1.764e-7
-0.061, 3.540e-7, 1.759e-7, -1.781e-7
-0.062, 3.530e-7, 1.750e-7, -1.779e-7
-0.063, 3.524e-7, 1.756e-7, -1.767e-7
-0.064, 3.529e-7, 1.762e-7, -1.766e-7
-0.065, 3.540e-7, 1.770e-7, -1.769e-7
-0.066, 3.541e-7, 1.774e-7, -1.767e-7
-0.067, 3.546e-7, 1.774e-7, -1.772e-7
-0.068, 3.545e-7, 1.766e-7, -1.780e-7
-0.069, 3.545e-7, 1.756e-7, -1.789e-7
-0.070, 3.552e-7, 1.776e-7, -1.776e-7
-0.071, 3.548e-7, 1.778e-7, -1.770e-7
-0.072, 3.564e-7, 1.790e-7, -1.774e-7
-0.073, 3.557e-7, 1.784e-7, -1.773e-7
-0.074, 3.570e-7, 1.782e-7, -1.789e-7
-0.075, 3.578e-7, 1.787e-7, -1.791e-7
-0.076, 3.578e-7, 1.790e-7, -1.788e-7
-0.077, 3.580e-7, 1.794e-7, -1.786e-7
-0.078, 3.598e-7, 1.808e-7, -1.790e-7
-0.079, 3.585e-7, 1.804e-7, -1.780e-7
-0.080, 3.599e-7, 1.811e-7, -1.789e-7
-0.081, 3.602e-7, 1.807e-7, -1.795e-7
-0.082, 3.608e-7, 1.803e-7, -1.805e-7
-0.083, 3.604e-7, 1.805e-7, -1.799e-7
-0.084, 3.626e-7, 1.826e-7, -1.799e-7
-0.085, 3.638e-7, 1.838e-7, -1.800e-7
-0.086, 3.631e-7, 1.831e-7, -1.800e-7
-0.087, 3.647e-7, 1.837e-7, -1.810e-7
-0.088, 3.650e-7, 1.835e-7, -1.815e-7
-0.089, 3.655e-7, 1.830e-7, -1.824e-7
-0.090, 3.660e-7, 1.847e-7, -1.814e-7
-0.091, 3.672e-7, 1.854e-7, -1.819e-7
-0.092, 3.685e-7, 1.872e-7, -1.813e-7
-0.093, 3.693e-7, 1.867e-7, -1.825e-7
-0.094, 3.706e-7, 1.877e-7, -1.829e-7
-0.095, 3.721e-7, 1.875e-7, -1.847e-7
-0.096, 3.727e-7, 1.879e-7, -1.848e-7
-0.097, 3.724e-7, 1.890e-7, -1.834e-7
-0.098, 3.735e-7, 1.895e-7, -1.841e-7
-0.099, 3.755e-7, 1.908e-7, -1.847e-7
-0.100, 3.762e-7, 1.911e-7, -1.851e-7
-0.101, 3.784e-7, 1.916e-7, -1.868e-7
-0.102, 3.791e-7, 1.913e-7, -1.878e-7
-0.103, 3.803e-7, 1.923e-7, -1.880e-7
-0.104, 3.817e-7, 1.939e-7, -1.877e-7
-0.105, 3.822e-7, 1.949e-7, -1.874e-7
-0.106, 3.834e-7, 1.951e-7, -1.883e-7
-0.107, 3.853e-7, 1.960e-7, -1.893e-7
-0.108, 3.871e-7, 1.968e-7, -1.904e-7
-0.109, 3.872e-7, 1.954e-7, -1.918e-7
-0.110, 3.875e-7, 1.969e-7, -1.906e-7
-0.111, 3.891e-7, 1.981e-7, -1.910e-7
-0.112, 3.913e-7, 1.997e-7, -1.917e-7
-0.113, 3.924e-7, 2.003e-7, -1.921e-7
-0.114, 3.944e-7, 2.008e-7, -1.935e-7
-0.115, 3.954e-7, 2.011e-7, -1.943e-7
-0.116, 3.955e-7, 2.007e-7, -1.947e-7
-0.117, 3.978e-7, 2.024e-7, -1.954e-7
-0.118, 3.998e-7, 2.046e-7, -1.952e-7
-0.119, 4.009e-7, 2.051e-7, -1.958e-7
-0.120, 4.029e-7, 2.063e-7, -1.966e-7
-0.121, 4.043e-7, 2.056e-7, -1.986e-7
-0.122, 4.048e-7, 2.054e-7, -1.994e-7
-0.123, 4.065e-7, 2.078e-7, -1.987e-7
-0.124, 4.086e-7, 2.092e-7, -1.993e-7
-0.125, 4.096e-7, 2.107e-7, -1.989e-7
-0.126, 4.103e-7, 2.104e-7, -1.998e-7
-0.127, 4.134e-7, 2.129e-7, -2.006e-7
-0.128, 4.143e-7, 2.117e-7, -2.026e-7
-0.129, 4.165e-7, 2.137e-7, -2.028e-7
-0.130, 4.174e-7, 2.149e-7, -2.024e-7
-0.131, 4.198e-7, 2.171e-7, -2.026e-7
-0.132, 4.228e-7, 2.190e-7, -2.038e-7
-0.133, 4.249e-7, 2.199e-7, -2.050e-7
-0.134, 4.266e-7, 2.208e-7, -2.058e-7
-0.135, 4.297e-7, 2.223e-7, -2.074e-7
-0.136, 4.307e-7, 2.227e-7, -2.080e-7
-0.137, 4.335e-7, 2.253e-7, -2.082e-7
-0.138, 4.374e-7, 2.285e-7, -2.090e-7
-0.139, 4.387e-7, 2.290e-7, -2.096e-7
-0.140, 4.415e-7, 2.307e-7, -2.108e-7
-0.141, 4.446e-7, 2.318e-7, -2.127e-7
-0.142, 4.476e-7, 2.338e-7, -2.137e-7
-0.143, 4.492e-7, 2.348e-7, -2.143e-7
-0.144, 4.540e-7, 2.394e-7, -2.146e-7
-0.145, 4.577e-7, 2.415e-7, -2.162e-7
-0.146, 4.609e-7, 2.436e-7, -2.172e-7
-0.147, 4.660e-7, 2.460e-7, -2.201e-7
-0.148, 4.699e-7, 2.483e-7, -2.217e-7
-0.149, 4.731e-7, 2.500e-7, -2.232e-7
-0.150, 4.786e-7, 2.547e-7, -2.239e-7
-0.151, 4.836e-7, 2.581e-7, -2.255e-7
-0.152, 4.879e-7, 2.608e-7, -2.271e-7
-0.153, 4.938e-7, 2.645e-7, -2.293e-7
-0.154, 5.001e-7, 2.676e-7, -2.325e-7
-0.155, 5.044e-7, 2.700e-7, -2.345e-7
-0.156, 5.104e-7, 2.732e-7, -2.372e-7
-0.157, 5.164e-7, 2.779e-7, -2.385e-7
-0.158, 5.241e-7, 2.831e-7, -2.410e-7
-0.159, 5.304e-7, 2.878e-7, -2.426e-7
-0.160, 5.382e-7, 2.910e-7, -2.472e-7
-0.161, 5.453e-7, 2.950e-7, -2.504e-7
-0.162, 5.525e-7, 2.993e-7, -2.532e-7
-0.163, 5.597e-7, 3.043e-7, -2.555e-7
-0.164, 5.685e-7, 3.101e-7, -2.585e-7
-0.165, 5.771e-7, 3.158e-7, -2.613e-7
-0.166, 5.857e-7, 3.207e-7, -2.650e-7
-0.167, 5.961e-7, 3.265e-7, -2.696e-7
-0.168, 6.044e-7, 3.306e-7, -2.739e-7
-0.169, 6.134e-7, 3.365e-7, -2.768e-7
-0.170, 6.240e-7, 3.434e-7, -2.806e-7
-0.171, 6.333e-7, 3.492e-7, -2.841e-7
-0.172, 6.456e-7, 3.567e-7, -2.890e-7
-0.173, 6.573e-7, 3.631e-7, -2.942e-7
-0.174, 6.682e-7, 3.695e-7, -2.987e-7
-0.175, 6.794e-7, 3.748e-7, -3.046e-7
-0.176, 6.911e-7, 3.823e-7, -3.088e-7
-0.177, 7.049e-7, 3.907e-7, -3.142e-7
-0.178, 7.165e-7, 3.977e-7, -3.188e-7
-0.179, 7.298e-7, 4.056e-7, -3.242e-7
-0.180, 7.430e-7, 4.127e-7, -3.304e-7
-0.181, 7.584e-7, 4.202e-7, -3.382e-7
-0.182, 7.709e-7, 4.276e-7, -3.433e-7
-0.183, 7.863e-7, 4.368e-7, -3.495e-7
-0.184, 7.997e-7, 4.447e-7, -3.549e-7
-0.185, 8.165e-7, 4.547e-7, -3.617e-7
-0.186, 8.306e-7, 4.626e-7, -3.681e-7
-0.187, 8.470e-7, 4.722e-7, -3.748e-7
-0.188, 8.614e-7, 4.789e-7, -3.825e-7
-0.189, 8.785e-7, 4.881e-7, -3.905e-7
-0.190, 8.942e-7, 4.970e-7, -3.972e-7
-0.191, 9.113e-7, 5.083e-7, -4.030e-7
-0.192, 9.292e-7, 5.181e-7, -4.111e-7
-0.193, 9.470e-7, 5.276e-7, -4.194e-7
-0.194, 9.647e-7, 5.364e-7, -4.283e-7
-0.195, 9.827e-7, 5.459e-7, -4.368e-7
-0.196, 9.994e-7, 5.547e-7, -4.447e-7
-0.197, 1.019e-6, 5.670e-7, -4.524e-7
-0.198, 1.037e-6, 5.769e-7, -4.601e-7
-0.199, 1.056e-6, 5.873e-7, -4.685e-7
-0.200, 1.075e-6, 5.971e-7, -4.781e-7
-0.201, 1.095e-6, 6.077e-7, -4.870e-7
-0.202, 1.114e-6, 6.167e-7, -4.972e-7
-0.203, 1.132e-6, 6.270e-7, -5.054e-7
-0.204, 1.152e-6, 6.381e-7, -5.134e-7
-0.205, 1.172e-6, 6.497e-7, -5.219e-7
-0.206, 1.193e-6, 6.611e-7, -5.320e-7
-0.207, 1.211e-6, 6.703e-7, -5.406e-7
-0.208, 1.233e-6, 6.811e-7, -5.521e-7
-0.209, 1.251e-6, 6.907e-7, -5.603e-7
-0.210, 1.272e-6, 7.027e-7, -5.693e-7
-0.211, 1.292e-6, 7.139e-7, -5.784e-7
-0.212, 1.313e-6, 7.251e-7, -5.882e-7
-0.213, 1.333e-6, 7.359e-7, -5.972e-7
-0.214, 1.351e-6, 7.446e-7, -6.065e-7
-0.215, 1.370e-6, 7.541e-7, -6.164e-7
-0.216, 1.390e-6, 7.645e-7, -6.250e-7
-0.217, 1.409e-6, 7.750e-7, -6.345e-7
-0.218, 1.429e-6, 7.869e-7, -6.416e-7
-0.219, 1.446e-6, 7.962e-7, -6.498e-7
-0.220, 1.465e-6, 8.049e-7, -6.599e-7
-0.221, 1.482e-6, 8.131e-7, -6.684e-7
-0.222, 1.499e-6, 8.216e-7, -6.773e-7
-0.223, 1.514e-6, 8.301e-7, -6.837e-7
-0.224, 1.531e-6, 8.403e-7, -6.907e-7
-0.225, 1.545e-6, 8.475e-7, -6.976e-7
-0.226, 1.561e-6, 8.554e-7, -7.052e-7
-0.227, 1.574e-6, 8.625e-7, -7.112e-7
-0.228, 1.587e-6, 8.680e-7, -7.193e-7
-0.229, 1.599e-6, 8.740e-7, -7.253e-7
-0.230, 1.610e-6, 8.802e-7, -7.298e-7
-0.231, 1.620e-6, 8.862e-7, -7.334e-7
-0.232, 1.627e-6, 8.907e-7, -7.366e-7
-0.233, 1.637e-6, 8.947e-7, -7.419e-7
-0.234, 1.644e-6, 8.976e-7, -7.466e-7
-0.235, 1.648e-6, 8.995e-7, -7.489e-7
-0.236, 1.652e-6, 9.010e-7, -7.507e-7
-0.237, 1.654e-6, 9.025e-7, -7.516e-7
-0.238, 1.657e-6, 9.046e-7, -7.528e-7
-0.239, 1.658e-6, 9.052e-7, -7.529e-7
-0.240, 1.655e-6, 9.028e-7, -7.519e-7
-0.241, 1.653e-6, 9.000e-7, -7.527e-7
-0.242, 1.649e-6, 8.975e-7, -7.515e-7
-0.243, 1.641e-6, 8.933e-7, -7.477e-7
-0.244, 1.636e-6, 8.910e-7, -7.448e-7
-0.245, 1.629e-6, 8.866e-7, -7.421e-7
-0.246, 1.618e-6, 8.808e-7, -7.367e-7
-0.247, 1.606e-6, 8.733e-7, -7.329e-7
-0.248, 1.593e-6, 8.652e-7, -7.278e-7
-0.249, 1.580e-6, 8.583e-7, -7.215e-7
-0.250, 1.563e-6, 8.495e-7, -7.134e-7
-0.251, 1.547e-6, 8.416e-7, -7.057e-7
-0.252, 1.530e-6, 8.319e-7, -6.983e-7
-0.253, 1.512e-6, 8.209e-7, -6.916e-7
-0.254, 1.492e-6, 8.095e-7, -6.823e-7
-0.255, 1.472e-6, 7.977e-7, -6.742e-7
-0.256, 1.448e-6, 7.857e-7, -6.627e-7
-0.257, 1.425e-6, 7.731e-7, -6.522e-7
-0.258, 1.403e-6, 7.616e-7, -6.418e-7
-0.259, 1.379e-6, 7.485e-7, -6.310e-7
-0.260, 1.355e-6, 7.346e-7, -6.206e-7
-0.261, 1.332e-6, 7.207e-7, -6.112e-7
-0.262, 1.305e-6, 7.067e-7, -5.982e-7
-0.263, 1.279e-6, 6.915e-7, -5.870e-7
-0.264, 1.253e-6, 6.787e-7, -5.745e-7
-0.265, 1.227e-6, 6.658e-7, -5.614e-7
-0.266, 1.202e-6, 6.521e-7, -5.501e-7
-0.267, 1.177e-6, 6.375e-7, -5.393e-7
-0.268, 1.150e-6, 6.224e-7, -5.275e-7
-0.269, 1.124e-6, 6.076e-7, -5.166e-7
-0.270, 1.098e-6, 5.941e-7, -5.038e-7
-0.271, 1.072e-6, 5.816e-7, -4.907e-7
-0.272, 1.048e-6, 5.689e-7, -4.788e-7
-0.273, 1.025e-6, 5.569e-7, -4.680e-7
-0.274, 1.001e-6, 5.419e-7, -4.587e-7
-0.275, 9.768e-7, 5.292e-7, -4.475e-7
-0.276, 9.522e-7, 5.166e-7, -4.356e-7
-0.277, 9.306e-7, 5.058e-7, -4.247e-7
-0.278, 9.089e-7, 4.937e-7, -4.152e-7
-0.279, 8.861e-7, 4.818e-7, -4.043e-7
-0.280, 8.658e-7, 4.711e-7, -3.947e-7
-0.281, 8.458e-7, 4.599e-7, -3.859e-7
-0.282, 8.256e-7, 4.487e-7, -3.769e-7
-0.283, 8.041e-7, 4.379e-7, -3.662e-7
-0.284, 7.867e-7, 4.292e-7, -3.575e-7
-0.285, 7.682e-7, 4.196e-7, -3.486e-7
-0.286, 7.519e-7, 4.109e-7, -3.410e-7
-0.287, 7.344e-7, 4.017e-7, -3.327e-7
-0.288, 7.180e-7, 3.914e-7, -3.266e-7
-0.289, 7.030e-7, 3.835e-7, -3.195e-7
-0.290, 6.867e-7, 3.758e-7, -3.109e-7
-0.291, 6.720e-7, 3.686e-7, -3.034e-7
-0.292, 6.589e-7, 3.628e-7, -2.960e-7
-0.293, 6.465e-7, 3.548e-7, -2.917e-7
-0.294, 6.341e-7, 3.482e-7, -2.859e-7
-0.295, 6.199e-7, 3.403e-7, -2.796e-7
-0.296, 6.087e-7, 3.344e-7, -2.743e-7
-0.297, 5.984e-7, 3.301e-7, -2.683e-7
-0.298, 5.860e-7, 3.234e-7, -2.625e-7
-0.299, 5.770e-7, 3.191e-7, -2.579e-7
-0.300, 5.670e-7, 3.134e-7, -2.537e-7
-0.301, 5.578e-7, 3.082e-7, -2.496e-7
-0.302, 5.489e-7, 3.030e-7, -2.459e-7
-0.303, 5.390e-7, 2.977e-7, -2.414e-7
-0.304, 5.324e-7, 2.957e-7, -2.367e-7
-0.305, 5.233e-7, 2.910e-7, -2.323e-7
-0.306, 5.173e-7, 2.883e-7, -2.290e-7
-0.307, 5.104e-7, 2.831e-7, -2.273e-7
-0.308, 5.036e-7, 2.795e-7, -2.241e-7
-0.309, 4.969e-7, 2.757e-7, -2.212e-7
-0.310, 4.903e-7, 2.728e-7, -2.175e-7
-0.311, 4.846e-7, 2.710e-7, -2.137e-7
-0.312, 4.805e-7, 2.692e-7, -2.113e-7
-0.313, 4.761e-7, 2.663e-7, -2.097e-7
-0.314, 4.704e-7, 2.621e-7, -2.083e-7
-0.315, 4.651e-7, 2.587e-7, -2.064e-7
-0.316, 4.611e-7, 2.569e-7, -2.041e-7
-0.317, 4.562e-7, 2.545e-7, -2.018e-7
-0.318, 4.517e-7, 2.528e-7, -1.989e-7
-0.319, 4.482e-7, 2.508e-7, -1.973e-7
-0.320, 4.457e-7, 2.489e-7, -1.968e-7
-0.321, 4.415e-7, 2.464e-7, -1.951e-7
-0.322, 4.395e-7, 2.443e-7, -1.952e-7
-0.323, 4.340e-7, 2.423e-7, -1.917e-7
-0.324, 4.320e-7, 2.416e-7, -1.905e-7
-0.325, 4.286e-7, 2.409e-7, -1.877e-7
-0.326, 4.263e-7, 2.389e-7, -1.874e-7
-0.327, 4.243e-7, 2.381e-7, -1.862e-7
-0.328, 4.221e-7, 2.354e-7, -1.867e-7
-0.329, 4.188e-7, 2.338e-7, -1.850e-7
-0.330, 4.161e-7, 2.334e-7, -1.827e-7
-0.331, 4.147e-7, 2.329e-7, -1.818e-7
-0.332, 4.133e-7, 2.319e-7, -1.814e-7
-0.333, 4.129e-7, 2.320e-7, -1.809e-7
-0.334, 4.098e-7, 2.302e-7, -1.796e-7
-0.335, 4.075e-7, 2.274e-7, -1.802e-7
-0.336, 4.063e-7, 2.266e-7, -1.797e-7
-0.337, 4.045e-7, 2.269e-7, -1.776e-7
-0.338, 4.040e-7, 2.270e-7, -1.770e-7
-0.339, 4.022e-7, 2.259e-7, -1.762e-7
-0.340, 4.029e-7, 2.260e-7, -1.769e-7
-0.341, 4.004e-7, 2.235e-7, -1.770e-7
-0.342, 3.998e-7, 2.223e-7, -1.775e-7
-0.343, 3.970e-7, 2.213e-7, -1.757e-7
-0.344, 3.972e-7, 2.219e-7, -1.753e-7
-0.345, 3.944e-7, 2.211e-7, -1.733e-7
-0.346, 3.940e-7, 2.210e-7, -1.730e-7
-0.347, 3.958e-7, 2.207e-7, -1.750e-7
-0.348, 3.939e-7, 2.193e-7, -1.747e-7
-0.349, 3.927e-7, 2.185e-7, -1.742e-7
-0.350, 3.931e-7, 2.193e-7, -1.737e-7
-0.351, 3.917e-7, 2.188e-7, -1.729e-7
-0.352, 3.913e-7, 2.193e-7, -1.721e-7
-0.353, 3.923e-7, 2.187e-7, -1.737e-7
-0.354, 3.907e-7, 2.178e-7, -1.729e-7
-0.355, 3.902e-7, 2.166e-7, -1.736e-7
-0.356, 3.883e-7, 2.154e-7, -1.729e-7
-0.357, 3.882e-7, 2.161e-7, -1.722e-7
-0.358, 3.881e-7, 2.164e-7, -1.717e-7
-0.359, 3.880e-7, 2.166e-7, -1.713e-7
-0.360, 3.882e-7, 2.163e-7, -1.719e-7
-0.361, 3.898e-7, 2.164e-7, -1.734e-7
-0.362, 3.876e-7, 2.143e-7, -1.734e-7
-0.363, 3.858e-7, 2.142e-7, -1.715e-7
-0.364, 3.861e-7, 2.152e-7, -1.709e-7
-0.365, 3.853e-7, 2.149e-7, -1.704e-7
-0.366, 3.873e-7, 2.159e-7, -1.715e-7
-0.367, 3.852e-7, 2.140e-7, -1.712e-7
-0.368, 3.859e-7, 2.133e-7, -1.726e-7
-0.369, 3.859e-7, 2.131e-7, -1.728e-7
-0.370, 3.836e-7, 2.123e-7, -1.712e-7
-0.371, 3.844e-7, 2.137e-7, -1.708e-7
-0.372, 3.842e-7, 2.136e-7, -1.706e-7
-0.373, 3.857e-7, 2.138e-7, -1.720e-7
-0.374, 3.856e-7, 2.130e-7, -1.726e-7
-0.375, 3.859e-7, 2.126e-7, -1.733e-7
-0.376, 3.844e-7, 2.119e-7, -1.725e-7
-0.377, 3.845e-7, 2.128e-7, -1.717e-7
-0.378, 3.848e-7, 2.132e-7, -1.716e-7
-0.379, 3.843e-7, 2.131e-7, -1.712e-7
-0.380, 3.850e-7, 2.131e-7, -1.719e-7
-0.381, 3.851e-7, 2.124e-7, -1.727e-7
-0.382, 3.850e-7, 2.112e-7, -1.738e-7
-0.383, 3.844e-7, 2.117e-7, -1.726e-7
-0.384, 3.830e-7, 2.117e-7, -1.713e-7
-0.385, 3.838e-7, 2.118e-7, -1.720e-7
-0.386, 3.846e-7, 2.124e-7, -1.721e-7
-0.387, 3.842e-7, 2.118e-7, -1.725e-7
-0.388, 3.844e-7, 2.110e-7, -1.734e-7
-0.389, 3.833e-7, 2.110e-7, -1.723e-7
-0.390, 3.851e-7, 2.123e-7, -1.728e-7
-0.391, 3.841e-7, 2.131e-7, -1.710e-7
-0.392, 3.848e-7, 2.127e-7, -1.721e-7
-0.393, 3.866e-7, 2.133e-7, -1.733e-7
-0.394, 3.850e-7, 2.118e-7, -1.733e-7
-0.395, 3.861e-7, 2.119e-7, -1.742e-7
-0.396, 3.850e-7, 2.107e-7, -1.743e-7
-0.397, 3.846e-7, 2.116e-7, -1.730e-7
-0.398, 3.873e-7, 2.134e-7, -1.739e-7
-0.399, 3.852e-7, 2.125e-7, -1.727e-7
-0.400, 3.857e-7, 2.124e-7, -1.732e-7
