# Supplementary material for: Data-Driven Electrochemistry Reveals the Impact of Hydrophobicity on Aptamer Cross-Reactivity
Source: ACS Meas Sci Au. 2026 May 20;6(3):752–64. doi: 10.1021/acsmeasuresciau.6c00040 (PMC13281204; doi:10.1021/acsmeasuresciau.6c00040)
Supplement: Supplementary file 1 [file tg6c00040_si_001.zip › data/interferent study/logP validation/Trials_1_2_3/SWV_lineolic acid_analyte_400hz_2.txt]

Nov. 4, 2025   16:26:08
Square Wave Voltammetry
File: c:\users\minteerlab\desktop\hardpotato\110425\swv_lineolic acid_analyte_400hz_2.bin
Data Source:  Experiment
Instrument Model:  CHI660E
Ref. Electrode: 
Header: SWV
Note: 

Init E (V) = -0.05
Final E (V) = -0.4
Incr E (V) = 0.001
Amplitude (V) = 0.025
Frequency (Hz) = 400
Quiet Time (sec) = 2
Sensitivity (A/V) = 1e-5

Potential/V, Diff(i/A), For(i/A), Rev(i/A)

-0.051, 3.837e-7, 2.247e-7, -1.589e-7
-0.052, 3.646e-7, 1.917e-7, -1.729e-7
-0.053, 3.613e-7, 1.835e-7, -1.777e-7
-0.054, 3.605e-7, 1.818e-7, -1.787e-7
-0.055, 3.601e-7, 1.815e-7, -1.787e-7
-0.056, 3.593e-7, 1.811e-7, -1.782e-7
-0.057, 3.604e-7, 1.817e-7, -1.787e-7
-0.058, 3.610e-7, 1.801e-7, -1.809e-7
-0.059, 3.597e-7, 1.788e-7, -1.809e-7
-0.060, 3.592e-7, 1.779e-7, -1.813e-7
-0.061, 3.588e-7, 1.780e-7, -1.808e-7
-0.062, 3.589e-7, 1.788e-7, -1.800e-7
-0.063, 3.593e-7, 1.792e-7, -1.801e-7
-0.064, 3.600e-7, 1.793e-7, -1.808e-7
-0.065, 3.604e-7, 1.788e-7, -1.816e-7
-0.066, 3.602e-7, 1.785e-7, -1.817e-7
-0.067, 3.592e-7, 1.773e-7, -1.819e-7
-0.068, 3.597e-7, 1.794e-7, -1.803e-7
-0.069, 3.603e-7, 1.799e-7, -1.803e-7
-0.070, 3.598e-7, 1.799e-7, -1.798e-7
-0.071, 3.622e-7, 1.805e-7, -1.817e-7
-0.072, 3.614e-7, 1.797e-7, -1.817e-7
-0.073, 3.620e-7, 1.789e-7, -1.831e-7
-0.074, 3.609e-7, 1.791e-7, -1.817e-7
-0.075, 3.610e-7, 1.800e-7, -1.810e-7
-0.076, 3.619e-7, 1.814e-7, -1.805e-7
-0.077, 3.632e-7, 1.820e-7, -1.812e-7
-0.078, 3.629e-7, 1.816e-7, -1.814e-7
-0.079, 3.633e-7, 1.808e-7, -1.826e-7
-0.080, 3.633e-7, 1.803e-7, -1.830e-7
-0.081, 3.640e-7, 1.819e-7, -1.822e-7
-0.082, 3.630e-7, 1.819e-7, -1.810e-7
-0.083, 3.655e-7, 1.842e-7, -1.814e-7
-0.084, 3.650e-7, 1.828e-7, -1.822e-7
-0.085, 3.662e-7, 1.832e-7, -1.830e-7
-0.086, 3.659e-7, 1.824e-7, -1.836e-7
-0.087, 3.664e-7, 1.823e-7, -1.841e-7
-0.088, 3.665e-7, 1.839e-7, -1.827e-7
-0.089, 3.678e-7, 1.845e-7, -1.833e-7
-0.090, 3.695e-7, 1.860e-7, -1.835e-7
-0.091, 3.695e-7, 1.857e-7, -1.837e-7
-0.092, 3.703e-7, 1.854e-7, -1.849e-7
-0.093, 3.705e-7, 1.848e-7, -1.858e-7
-0.094, 3.705e-7, 1.855e-7, -1.849e-7
-0.095, 3.728e-7, 1.874e-7, -1.854e-7
-0.096, 3.726e-7, 1.877e-7, -1.849e-7
-0.097, 3.746e-7, 1.891e-7, -1.855e-7
-0.098, 3.745e-7, 1.882e-7, -1.863e-7
-0.099, 3.751e-7, 1.880e-7, -1.871e-7
-0.100, 3.763e-7, 1.889e-7, -1.874e-7
-0.101, 3.761e-7, 1.892e-7, -1.869e-7
-0.102, 3.770e-7, 1.896e-7, -1.874e-7
-0.103, 3.782e-7, 1.915e-7, -1.866e-7
-0.104, 3.800e-7, 1.919e-7, -1.881e-7
-0.105, 3.801e-7, 1.919e-7, -1.882e-7
-0.106, 3.811e-7, 1.913e-7, -1.898e-7
-0.107, 3.810e-7, 1.915e-7, -1.895e-7
-0.108, 3.825e-7, 1.935e-7, -1.890e-7
-0.109, 3.824e-7, 1.939e-7, -1.885e-7
-0.110, 3.841e-7, 1.950e-7, -1.892e-7
-0.111, 3.854e-7, 1.945e-7, -1.909e-7
-0.112, 3.867e-7, 1.953e-7, -1.913e-7
-0.113, 3.882e-7, 1.952e-7, -1.931e-7
-0.114, 3.884e-7, 1.956e-7, -1.929e-7
-0.115, 3.903e-7, 1.975e-7, -1.928e-7
-0.116, 3.909e-7, 1.985e-7, -1.924e-7
-0.117, 3.925e-7, 1.999e-7, -1.926e-7
-0.118, 3.937e-7, 1.992e-7, -1.945e-7
-0.119, 3.942e-7, 1.996e-7, -1.946e-7
-0.120, 3.950e-7, 2.000e-7, -1.950e-7
-0.121, 3.963e-7, 2.009e-7, -1.954e-7
-0.122, 3.977e-7, 2.027e-7, -1.950e-7
-0.123, 3.989e-7, 2.032e-7, -1.957e-7
-0.124, 4.011e-7, 2.045e-7, -1.965e-7
-0.125, 4.026e-7, 2.044e-7, -1.982e-7
-0.126, 4.039e-7, 2.045e-7, -1.994e-7
-0.127, 4.033e-7, 2.045e-7, -1.988e-7
-0.128, 4.059e-7, 2.072e-7, -1.987e-7
-0.129, 4.065e-7, 2.082e-7, -1.984e-7
-0.130, 4.085e-7, 2.099e-7, -1.986e-7
-0.131, 4.111e-7, 2.105e-7, -2.006e-7
-0.132, 4.120e-7, 2.109e-7, -2.011e-7
-0.133, 4.134e-7, 2.109e-7, -2.025e-7
-0.134, 4.151e-7, 2.117e-7, -2.034e-7
-0.135, 4.177e-7, 2.145e-7, -2.032e-7
-0.136, 4.195e-7, 2.163e-7, -2.032e-7
-0.137, 4.203e-7, 2.177e-7, -2.026e-7
-0.138, 4.235e-7, 2.183e-7, -2.052e-7
-0.139, 4.261e-7, 2.186e-7, -2.075e-7
-0.140, 4.276e-7, 2.195e-7, -2.081e-7
-0.141, 4.288e-7, 2.212e-7, -2.076e-7
-0.142, 4.325e-7, 2.249e-7, -2.077e-7
-0.143, 4.350e-7, 2.267e-7, -2.083e-7
-0.144, 4.385e-7, 2.279e-7, -2.106e-7
-0.145, 4.407e-7, 2.291e-7, -2.116e-7
-0.146, 4.441e-7, 2.300e-7, -2.141e-7
-0.147, 4.457e-7, 2.313e-7, -2.144e-7
-0.148, 4.496e-7, 2.344e-7, -2.153e-7
-0.149, 4.525e-7, 2.369e-7, -2.156e-7
-0.150, 4.554e-7, 2.391e-7, -2.163e-7
-0.151, 4.618e-7, 2.425e-7, -2.193e-7
-0.152, 4.648e-7, 2.436e-7, -2.212e-7
-0.153, 4.678e-7, 2.456e-7, -2.222e-7
-0.154, 4.726e-7, 2.480e-7, -2.246e-7
-0.155, 4.769e-7, 2.520e-7, -2.250e-7
-0.156, 4.814e-7, 2.553e-7, -2.261e-7
-0.157, 4.858e-7, 2.580e-7, -2.278e-7
-0.158, 4.918e-7, 2.607e-7, -2.312e-7
-0.159, 4.960e-7, 2.632e-7, -2.328e-7
-0.160, 5.010e-7, 2.652e-7, -2.357e-7
-0.161, 5.047e-7, 2.683e-7, -2.364e-7
-0.162, 5.114e-7, 2.730e-7, -2.384e-7
-0.163, 5.175e-7, 2.776e-7, -2.399e-7
-0.164, 5.246e-7, 2.810e-7, -2.436e-7
-0.165, 5.304e-7, 2.839e-7, -2.465e-7
-0.166, 5.372e-7, 2.870e-7, -2.502e-7
-0.167, 5.435e-7, 2.908e-7, -2.526e-7
-0.168, 5.500e-7, 2.956e-7, -2.544e-7
-0.169, 5.577e-7, 3.009e-7, -2.568e-7
-0.170, 5.653e-7, 3.055e-7, -2.597e-7
-0.171, 5.725e-7, 3.088e-7, -2.637e-7
-0.172, 5.810e-7, 3.131e-7, -2.679e-7
-0.173, 5.891e-7, 3.173e-7, -2.718e-7
-0.174, 5.968e-7, 3.219e-7, -2.749e-7
-0.175, 6.044e-7, 3.277e-7, -2.767e-7
-0.176, 6.134e-7, 3.338e-7, -2.796e-7
-0.177, 6.239e-7, 3.399e-7, -2.841e-7
-0.178, 6.319e-7, 3.431e-7, -2.888e-7
-0.179, 6.413e-7, 3.478e-7, -2.935e-7
-0.180, 6.510e-7, 3.529e-7, -2.981e-7
-0.181, 6.594e-7, 3.585e-7, -3.008e-7
-0.182, 6.707e-7, 3.660e-7, -3.047e-7
-0.183, 6.807e-7, 3.720e-7, -3.087e-7
-0.184, 6.920e-7, 3.777e-7, -3.143e-7
-0.185, 7.032e-7, 3.834e-7, -3.198e-7
-0.186, 7.138e-7, 3.893e-7, -3.246e-7
-0.187, 7.239e-7, 3.944e-7, -3.295e-7
-0.188, 7.369e-7, 4.027e-7, -3.342e-7
-0.189, 7.473e-7, 4.088e-7, -3.385e-7
-0.190, 7.598e-7, 4.162e-7, -3.436e-7
-0.191, 7.712e-7, 4.216e-7, -3.496e-7
-0.192, 7.856e-7, 4.292e-7, -3.564e-7
-0.193, 7.964e-7, 4.348e-7, -3.616e-7
-0.194, 8.076e-7, 4.408e-7, -3.669e-7
-0.195, 8.212e-7, 4.492e-7, -3.720e-7
-0.196, 8.358e-7, 4.582e-7, -3.776e-7
-0.197, 8.487e-7, 4.653e-7, -3.833e-7
-0.198, 8.628e-7, 4.718e-7, -3.910e-7
-0.199, 8.748e-7, 4.779e-7, -3.969e-7
-0.200, 8.890e-7, 4.851e-7, -4.039e-7
-0.201, 9.012e-7, 4.926e-7, -4.086e-7
-0.202, 9.162e-7, 5.016e-7, -4.146e-7
-0.203, 9.290e-7, 5.088e-7, -4.202e-7
-0.204, 9.434e-7, 5.164e-7, -4.270e-7
-0.205, 9.583e-7, 5.233e-7, -4.350e-7
-0.206, 9.733e-7, 5.310e-7, -4.422e-7
-0.207, 9.866e-7, 5.388e-7, -4.478e-7
-0.208, 9.996e-7, 5.463e-7, -4.534e-7
-0.209, 1.014e-6, 5.543e-7, -4.600e-7
-0.210, 1.030e-6, 5.642e-7, -4.659e-7
-0.211, 1.045e-6, 5.710e-7, -4.737e-7
-0.212, 1.059e-6, 5.775e-7, -4.814e-7
-0.213, 1.073e-6, 5.852e-7, -4.882e-7
-0.214, 1.086e-6, 5.925e-7, -4.934e-7
-0.215, 1.101e-6, 6.007e-7, -4.999e-7
-0.216, 1.114e-6, 6.089e-7, -5.054e-7
-0.217, 1.127e-6, 6.163e-7, -5.111e-7
-0.218, 1.140e-6, 6.227e-7, -5.176e-7
-0.219, 1.156e-6, 6.301e-7, -5.256e-7
-0.220, 1.168e-6, 6.362e-7, -5.322e-7
-0.221, 1.181e-6, 6.438e-7, -5.377e-7
-0.222, 1.193e-6, 6.507e-7, -5.426e-7
-0.223, 1.205e-6, 6.579e-7, -5.472e-7
-0.224, 1.218e-6, 6.644e-7, -5.538e-7
-0.225, 1.230e-6, 6.700e-7, -5.600e-7
-0.226, 1.241e-6, 6.760e-7, -5.654e-7
-0.227, 1.248e-6, 6.791e-7, -5.689e-7
-0.228, 1.260e-6, 6.873e-7, -5.729e-7
-0.229, 1.270e-6, 6.928e-7, -5.771e-7
-0.230, 1.279e-6, 6.982e-7, -5.811e-7
-0.231, 1.287e-6, 7.020e-7, -5.854e-7
-0.232, 1.294e-6, 7.046e-7, -5.891e-7
-0.233, 1.301e-6, 7.083e-7, -5.923e-7
-0.234, 1.306e-6, 7.111e-7, -5.952e-7
-0.235, 1.311e-6, 7.148e-7, -5.962e-7
-0.236, 1.315e-6, 7.178e-7, -5.975e-7
-0.237, 1.320e-6, 7.202e-7, -5.993e-7
-0.238, 1.322e-6, 7.210e-7, -6.013e-7
-0.239, 1.323e-6, 7.206e-7, -6.026e-7
-0.240, 1.322e-6, 7.201e-7, -6.019e-7
-0.241, 1.322e-6, 7.205e-7, -6.014e-7
-0.242, 1.322e-6, 7.207e-7, -6.011e-7
-0.243, 1.318e-6, 7.197e-7, -5.985e-7
-0.244, 1.314e-6, 7.168e-7, -5.977e-7
-0.245, 1.310e-6, 7.141e-7, -5.955e-7
-0.246, 1.304e-6, 7.105e-7, -5.940e-7
-0.247, 1.296e-6, 7.058e-7, -5.900e-7
-0.248, 1.290e-6, 7.034e-7, -5.869e-7
-0.249, 1.280e-6, 6.980e-7, -5.820e-7
-0.250, 1.270e-6, 6.936e-7, -5.769e-7
-0.251, 1.260e-6, 6.872e-7, -5.732e-7
-0.252, 1.249e-6, 6.799e-7, -5.691e-7
-0.253, 1.236e-6, 6.722e-7, -5.634e-7
-0.254, 1.222e-6, 6.651e-7, -5.573e-7
-0.255, 1.208e-6, 6.584e-7, -5.499e-7
-0.256, 1.193e-6, 6.505e-7, -5.422e-7
-0.257, 1.179e-6, 6.434e-7, -5.358e-7
-0.258, 1.163e-6, 6.329e-7, -5.299e-7
-0.259, 1.145e-6, 6.232e-7, -5.215e-7
-0.260, 1.130e-6, 6.140e-7, -5.162e-7
-0.261, 1.110e-6, 6.036e-7, -5.064e-7
-0.262, 1.093e-6, 5.955e-7, -4.974e-7
-0.263, 1.072e-6, 5.848e-7, -4.872e-7
-0.264, 1.055e-6, 5.742e-7, -4.808e-7
-0.265, 1.038e-6, 5.645e-7, -4.731e-7
-0.266, 1.019e-6, 5.539e-7, -4.652e-7
-0.267, 9.988e-7, 5.434e-7, -4.554e-7
-0.268, 9.797e-7, 5.330e-7, -4.467e-7
-0.269, 9.620e-7, 5.238e-7, -4.381e-7
-0.270, 9.424e-7, 5.140e-7, -4.284e-7
-0.271, 9.239e-7, 5.030e-7, -4.208e-7
-0.272, 9.047e-7, 4.925e-7, -4.122e-7
-0.273, 8.867e-7, 4.820e-7, -4.047e-7
-0.274, 8.693e-7, 4.721e-7, -3.972e-7
-0.275, 8.510e-7, 4.634e-7, -3.876e-7
-0.276, 8.333e-7, 4.546e-7, -3.787e-7
-0.277, 8.188e-7, 4.472e-7, -3.716e-7
-0.278, 8.006e-7, 4.355e-7, -3.651e-7
-0.279, 7.843e-7, 4.266e-7, -3.577e-7
-0.280, 7.672e-7, 4.172e-7, -3.500e-7
-0.281, 7.506e-7, 4.088e-7, -3.419e-7
-0.282, 7.360e-7, 4.015e-7, -3.345e-7
-0.283, 7.210e-7, 3.946e-7, -3.264e-7
-0.284, 7.065e-7, 3.866e-7, -3.199e-7
-0.285, 6.938e-7, 3.789e-7, -3.149e-7
-0.286, 6.800e-7, 3.707e-7, -3.093e-7
-0.287, 6.676e-7, 3.637e-7, -3.039e-7
-0.288, 6.537e-7, 3.571e-7, -2.966e-7
-0.289, 6.429e-7, 3.523e-7, -2.906e-7
-0.290, 6.316e-7, 3.467e-7, -2.849e-7
-0.291, 6.193e-7, 3.399e-7, -2.794e-7
-0.292, 6.098e-7, 3.336e-7, -2.762e-7
-0.293, 5.996e-7, 3.275e-7, -2.720e-7
-0.294, 5.887e-7, 3.218e-7, -2.669e-7
-0.295, 5.812e-7, 3.190e-7, -2.622e-7
-0.296, 5.700e-7, 3.145e-7, -2.555e-7
-0.297, 5.631e-7, 3.102e-7, -2.529e-7
-0.298, 5.544e-7, 3.050e-7, -2.494e-7
-0.299, 5.467e-7, 3.003e-7, -2.464e-7
-0.300, 5.380e-7, 2.951e-7, -2.429e-7
-0.301, 5.305e-7, 2.911e-7, -2.394e-7
-0.302, 5.225e-7, 2.883e-7, -2.342e-7
-0.303, 5.170e-7, 2.856e-7, -2.314e-7
-0.304, 5.101e-7, 2.820e-7, -2.281e-7
-0.305, 5.042e-7, 2.784e-7, -2.258e-7
-0.306, 4.968e-7, 2.735e-7, -2.233e-7
-0.307, 4.932e-7, 2.720e-7, -2.212e-7
-0.308, 4.889e-7, 2.695e-7, -2.194e-7
-0.309, 4.820e-7, 2.668e-7, -2.152e-7
-0.310, 4.787e-7, 2.661e-7, -2.126e-7
-0.311, 4.758e-7, 2.634e-7, -2.124e-7
-0.312, 4.700e-7, 2.594e-7, -2.106e-7
-0.313, 4.658e-7, 2.565e-7, -2.092e-7
-0.314, 4.615e-7, 2.540e-7, -2.075e-7
-0.315, 4.589e-7, 2.533e-7, -2.055e-7
-0.316, 4.537e-7, 2.512e-7, -2.025e-7
-0.317, 4.521e-7, 2.508e-7, -2.014e-7
-0.318, 4.488e-7, 2.491e-7, -1.998e-7
-0.319, 4.452e-7, 2.461e-7, -1.992e-7
-0.320, 4.425e-7, 2.440e-7, -1.985e-7
-0.321, 4.395e-7, 2.429e-7, -1.966e-7
-0.322, 4.365e-7, 2.417e-7, -1.949e-7
-0.323, 4.347e-7, 2.411e-7, -1.936e-7
-0.324, 4.331e-7, 2.407e-7, -1.925e-7
-0.325, 4.311e-7, 2.385e-7, -1.926e-7
-0.326, 4.288e-7, 2.367e-7, -1.921e-7
-0.327, 4.265e-7, 2.349e-7, -1.916e-7
-0.328, 4.233e-7, 2.343e-7, -1.890e-7
-0.329, 4.210e-7, 2.332e-7, -1.878e-7
-0.330, 4.221e-7, 2.339e-7, -1.882e-7
-0.331, 4.202e-7, 2.330e-7, -1.872e-7
-0.332, 4.190e-7, 2.316e-7, -1.874e-7
-0.333, 4.174e-7, 2.302e-7, -1.872e-7
-0.334, 4.147e-7, 2.283e-7, -1.864e-7
-0.335, 4.145e-7, 2.296e-7, -1.849e-7
-0.336, 4.133e-7, 2.290e-7, -1.843e-7
-0.337, 4.123e-7, 2.282e-7, -1.841e-7
-0.338, 4.119e-7, 2.272e-7, -1.847e-7
-0.339, 4.112e-7, 2.272e-7, -1.840e-7
-0.340, 4.093e-7, 2.252e-7, -1.842e-7
-0.341, 4.080e-7, 2.250e-7, -1.830e-7
-0.342, 4.066e-7, 2.247e-7, -1.819e-7
-0.343, 4.059e-7, 2.248e-7, -1.811e-7
-0.344, 4.056e-7, 2.248e-7, -1.808e-7
-0.345, 4.059e-7, 2.236e-7, -1.823e-7
-0.346, 4.043e-7, 2.215e-7, -1.828e-7
-0.347, 4.029e-7, 2.214e-7, -1.815e-7
-0.348, 4.035e-7, 2.228e-7, -1.807e-7
-0.349, 4.018e-7, 2.219e-7, -1.799e-7
-0.350, 4.018e-7, 2.225e-7, -1.794e-7
-0.351, 4.020e-7, 2.224e-7, -1.796e-7
-0.352, 4.017e-7, 2.217e-7, -1.800e-7
-0.353, 4.007e-7, 2.196e-7, -1.811e-7
-0.354, 4.004e-7, 2.197e-7, -1.807e-7
-0.355, 4.007e-7, 2.211e-7, -1.797e-7
-0.356, 3.990e-7, 2.204e-7, -1.786e-7
-0.357, 3.995e-7, 2.205e-7, -1.790e-7
-0.358, 3.986e-7, 2.196e-7, -1.790e-7
-0.359, 3.988e-7, 2.186e-7, -1.802e-7
-0.360, 3.992e-7, 2.187e-7, -1.805e-7
-0.361, 3.975e-7, 2.179e-7, -1.797e-7
-0.362, 3.987e-7, 2.193e-7, -1.794e-7
-0.363, 3.975e-7, 2.186e-7, -1.789e-7
-0.364, 3.980e-7, 2.187e-7, -1.793e-7
-0.365, 3.969e-7, 2.179e-7, -1.791e-7
-0.366, 3.972e-7, 2.174e-7, -1.798e-7
-0.367, 3.977e-7, 2.172e-7, -1.804e-7
-0.368, 3.965e-7, 2.171e-7, -1.794e-7
-0.369, 3.961e-7, 2.177e-7, -1.784e-7
-0.370, 3.961e-7, 2.178e-7, -1.783e-7
-0.371, 3.966e-7, 2.178e-7, -1.788e-7
-0.372, 3.973e-7, 2.170e-7, -1.803e-7
-0.373, 3.961e-7, 2.160e-7, -1.801e-7
-0.374, 3.955e-7, 2.157e-7, -1.798e-7
-0.375, 3.957e-7, 2.168e-7, -1.789e-7
-0.376, 3.955e-7, 2.169e-7, -1.786e-7
-0.377, 3.974e-7, 2.181e-7, -1.793e-7
-0.378, 3.973e-7, 2.172e-7, -1.802e-7
-0.379, 3.967e-7, 2.163e-7, -1.803e-7
-0.380, 3.967e-7, 2.156e-7, -1.811e-7
-0.381, 3.954e-7, 2.155e-7, -1.799e-7
-0.382, 3.963e-7, 2.166e-7, -1.797e-7
-0.383, 3.967e-7, 2.177e-7, -1.790e-7
-0.384, 3.966e-7, 2.177e-7, -1.788e-7
-0.385, 3.972e-7, 2.168e-7, -1.804e-7
-0.386, 3.975e-7, 2.162e-7, -1.813e-7
-0.387, 3.952e-7, 2.153e-7, -1.799e-7
-0.388, 3.962e-7, 2.157e-7, -1.805e-7
-0.389, 3.961e-7, 2.169e-7, -1.792e-7
-0.390, 3.966e-7, 2.174e-7, -1.792e-7
-0.391, 3.973e-7, 2.171e-7, -1.802e-7
-0.392, 3.979e-7, 2.165e-7, -1.814e-7
-0.393, 3.970e-7, 2.157e-7, -1.813e-7
-0.394, 3.959e-7, 2.153e-7, -1.806e-7
-0.395, 3.971e-7, 2.160e-7, -1.811e-7
-0.396, 3.960e-7, 2.166e-7, -1.794e-7
-0.397, 3.979e-7, 2.168e-7, -1.811e-7
-0.398, 3.978e-7, 2.165e-7, -1.812e-7
-0.399, 3.978e-7, 2.159e-7, -1.819e-7
-0.400, 3.980e-7, 2.162e-7, -1.818e-7
