# Supplementary material for: Data-Driven Electrochemistry Reveals the Impact of Hydrophobicity on Aptamer Cross-Reactivity
Source: ACS Meas Sci Au. 2026 May 20;6(3):752–64. doi: 10.1021/acsmeasuresciau.6c00040 (PMC13281204; doi:10.1021/acsmeasuresciau.6c00040)
Supplement: Supplementary file 1 [file tg6c00040_si_001.zip › data/interferent study/logP validation/Trials_1_2_3/SWV_lineolic acid_analyte_500hz_0.txt]

Nov. 4, 2025   11:32:58
Square Wave Voltammetry
File: c:\users\minteerlab\desktop\hardpotato\110425\swv_lineolic acid_analyte_500hz_0.bin
Data Source:  Experiment
Instrument Model:  CHI660E
Ref. Electrode: 
Header: SWV
Note: 

Init E (V) = -0.05
Final E (V) = -0.4
Incr E (V) = 0.001
Amplitude (V) = 0.025
Frequency (Hz) = 500
Quiet Time (sec) = 2
Sensitivity (A/V) = 1e-5

Potential/V, Diff(i/A), For(i/A), Rev(i/A)

-0.051, 5.062e-7, 2.988e-7, -2.073e-7
-0.052, 4.810e-7, 2.571e-7, -2.239e-7
-0.053, 4.788e-7, 2.494e-7, -2.294e-7
-0.054, 4.774e-7, 2.464e-7, -2.310e-7
-0.055, 4.760e-7, 2.449e-7, -2.311e-7
-0.056, 4.761e-7, 2.431e-7, -2.330e-7
-0.057, 4.774e-7, 2.425e-7, -2.349e-7
-0.058, 4.771e-7, 2.426e-7, -2.345e-7
-0.059, 4.786e-7, 2.415e-7, -2.371e-7
-0.060, 4.758e-7, 2.404e-7, -2.354e-7
-0.061, 4.772e-7, 2.412e-7, -2.360e-7
-0.062, 4.792e-7, 2.431e-7, -2.361e-7
-0.063, 4.790e-7, 2.429e-7, -2.360e-7
-0.064, 4.778e-7, 2.427e-7, -2.351e-7
-0.065, 4.783e-7, 2.426e-7, -2.356e-7
-0.066, 4.772e-7, 2.407e-7, -2.365e-7
-0.067, 4.780e-7, 2.412e-7, -2.368e-7
-0.068, 4.809e-7, 2.424e-7, -2.385e-7
-0.069, 4.791e-7, 2.417e-7, -2.374e-7
-0.070, 4.818e-7, 2.447e-7, -2.371e-7
-0.071, 4.802e-7, 2.433e-7, -2.368e-7
-0.072, 4.809e-7, 2.445e-7, -2.364e-7
-0.073, 4.820e-7, 2.447e-7, -2.373e-7
-0.074, 4.817e-7, 2.440e-7, -2.377e-7
-0.075, 4.820e-7, 2.436e-7, -2.385e-7
-0.076, 4.833e-7, 2.445e-7, -2.389e-7
-0.077, 4.839e-7, 2.447e-7, -2.391e-7
-0.078, 4.853e-7, 2.466e-7, -2.386e-7
-0.079, 4.848e-7, 2.472e-7, -2.377e-7
-0.080, 4.875e-7, 2.488e-7, -2.387e-7
-0.081, 4.887e-7, 2.501e-7, -2.387e-7
-0.082, 4.880e-7, 2.490e-7, -2.390e-7
-0.083, 4.880e-7, 2.490e-7, -2.390e-7
-0.084, 4.893e-7, 2.482e-7, -2.410e-7
-0.085, 4.906e-7, 2.493e-7, -2.414e-7
-0.086, 4.900e-7, 2.495e-7, -2.404e-7
-0.087, 4.920e-7, 2.515e-7, -2.405e-7
-0.088, 4.922e-7, 2.514e-7, -2.407e-7
-0.089, 4.942e-7, 2.531e-7, -2.411e-7
-0.090, 4.958e-7, 2.536e-7, -2.422e-7
-0.091, 4.965e-7, 2.538e-7, -2.426e-7
-0.092, 4.976e-7, 2.538e-7, -2.439e-7
-0.093, 4.997e-7, 2.551e-7, -2.446e-7
-0.094, 4.977e-7, 2.548e-7, -2.428e-7
-0.095, 5.011e-7, 2.560e-7, -2.451e-7
-0.096, 5.030e-7, 2.585e-7, -2.445e-7
-0.097, 5.047e-7, 2.600e-7, -2.448e-7
-0.098, 5.061e-7, 2.605e-7, -2.456e-7
-0.099, 5.083e-7, 2.613e-7, -2.471e-7
-0.100, 5.093e-7, 2.611e-7, -2.483e-7
-0.101, 5.113e-7, 2.613e-7, -2.501e-7
-0.102, 5.113e-7, 2.623e-7, -2.490e-7
-0.103, 5.150e-7, 2.649e-7, -2.500e-7
-0.104, 5.132e-7, 2.651e-7, -2.481e-7
-0.105, 5.173e-7, 2.666e-7, -2.507e-7
-0.106, 5.206e-7, 2.691e-7, -2.515e-7
-0.107, 5.214e-7, 2.690e-7, -2.524e-7
-0.108, 5.239e-7, 2.698e-7, -2.541e-7
-0.109, 5.265e-7, 2.712e-7, -2.553e-7
-0.110, 5.295e-7, 2.724e-7, -2.571e-7
-0.111, 5.302e-7, 2.733e-7, -2.569e-7
-0.112, 5.322e-7, 2.759e-7, -2.563e-7
-0.113, 5.344e-7, 2.767e-7, -2.577e-7
-0.114, 5.363e-7, 2.781e-7, -2.583e-7
-0.115, 5.403e-7, 2.799e-7, -2.604e-7
-0.116, 5.406e-7, 2.792e-7, -2.614e-7
-0.117, 5.446e-7, 2.820e-7, -2.625e-7
-0.118, 5.467e-7, 2.820e-7, -2.646e-7
-0.119, 5.479e-7, 2.837e-7, -2.643e-7
-0.120, 5.522e-7, 2.877e-7, -2.645e-7
-0.121, 5.540e-7, 2.880e-7, -2.660e-7
-0.122, 5.564e-7, 2.896e-7, -2.668e-7
-0.123, 5.589e-7, 2.911e-7, -2.678e-7
-0.124, 5.625e-7, 2.927e-7, -2.698e-7
-0.125, 5.651e-7, 2.935e-7, -2.716e-7
-0.126, 5.669e-7, 2.945e-7, -2.724e-7
-0.127, 5.686e-7, 2.962e-7, -2.725e-7
-0.128, 5.741e-7, 2.991e-7, -2.750e-7
-0.129, 5.766e-7, 3.017e-7, -2.750e-7
-0.130, 5.784e-7, 3.026e-7, -2.758e-7
-0.131, 5.830e-7, 3.055e-7, -2.775e-7
-0.132, 5.864e-7, 3.069e-7, -2.794e-7
-0.133, 5.900e-7, 3.092e-7, -2.808e-7
-0.134, 5.938e-7, 3.113e-7, -2.826e-7
-0.135, 5.951e-7, 3.121e-7, -2.831e-7
-0.136, 5.986e-7, 3.144e-7, -2.843e-7
-0.137, 6.022e-7, 3.173e-7, -2.849e-7
-0.138, 6.077e-7, 3.209e-7, -2.868e-7
-0.139, 6.131e-7, 3.247e-7, -2.883e-7
-0.140, 6.162e-7, 3.263e-7, -2.900e-7
-0.141, 6.233e-7, 3.311e-7, -2.922e-7
-0.142, 6.264e-7, 3.315e-7, -2.950e-7
-0.143, 6.308e-7, 3.334e-7, -2.974e-7
-0.144, 6.350e-7, 3.368e-7, -2.982e-7
-0.145, 6.399e-7, 3.404e-7, -2.996e-7
-0.146, 6.470e-7, 3.464e-7, -3.006e-7
-0.147, 6.530e-7, 3.494e-7, -3.037e-7
-0.148, 6.597e-7, 3.535e-7, -3.062e-7
-0.149, 6.664e-7, 3.574e-7, -3.089e-7
-0.150, 6.736e-7, 3.609e-7, -3.127e-7
-0.151, 6.792e-7, 3.648e-7, -3.144e-7
-0.152, 6.868e-7, 3.691e-7, -3.177e-7
-0.153, 6.936e-7, 3.742e-7, -3.194e-7
-0.154, 7.022e-7, 3.803e-7, -3.219e-7
-0.155, 7.102e-7, 3.859e-7, -3.243e-7
-0.156, 7.182e-7, 3.910e-7, -3.272e-7
-0.157, 7.301e-7, 3.974e-7, -3.328e-7
-0.158, 7.393e-7, 4.022e-7, -3.372e-7
-0.159, 7.475e-7, 4.066e-7, -3.409e-7
-0.160, 7.586e-7, 4.135e-7, -3.452e-7
-0.161, 7.694e-7, 4.211e-7, -3.483e-7
-0.162, 7.815e-7, 4.293e-7, -3.523e-7
-0.163, 7.938e-7, 4.363e-7, -3.575e-7
-0.164, 8.055e-7, 4.442e-7, -3.612e-7
-0.165, 8.194e-7, 4.524e-7, -3.670e-7
-0.166, 8.279e-7, 4.561e-7, -3.718e-7
-0.167, 8.442e-7, 4.661e-7, -3.781e-7
-0.168, 8.589e-7, 4.745e-7, -3.844e-7
-0.169, 8.733e-7, 4.837e-7, -3.897e-7
-0.170, 8.891e-7, 4.950e-7, -3.941e-7
-0.171, 9.051e-7, 5.039e-7, -4.012e-7
-0.172, 9.200e-7, 5.125e-7, -4.074e-7
-0.173, 9.378e-7, 5.228e-7, -4.150e-7
-0.174, 9.542e-7, 5.320e-7, -4.222e-7
-0.175, 9.725e-7, 5.419e-7, -4.306e-7
-0.176, 9.928e-7, 5.538e-7, -4.390e-7
-0.177, 1.010e-6, 5.632e-7, -4.469e-7
-0.178, 1.030e-6, 5.767e-7, -4.538e-7
-0.179, 1.052e-6, 5.895e-7, -4.621e-7
-0.180, 1.072e-6, 6.011e-7, -4.711e-7
-0.181, 1.093e-6, 6.140e-7, -4.787e-7
-0.182, 1.114e-6, 6.249e-7, -4.890e-7
-0.183, 1.138e-6, 6.388e-7, -4.996e-7
-0.184, 1.162e-6, 6.513e-7, -5.102e-7
-0.185, 1.184e-6, 6.638e-7, -5.200e-7
-0.186, 1.211e-6, 6.806e-7, -5.306e-7
-0.187, 1.233e-6, 6.923e-7, -5.403e-7
-0.188, 1.259e-6, 7.088e-7, -5.503e-7
-0.189, 1.287e-6, 7.251e-7, -5.621e-7
-0.190, 1.313e-6, 7.390e-7, -5.739e-7
-0.191, 1.342e-6, 7.556e-7, -5.867e-7
-0.192, 1.371e-6, 7.707e-7, -6.006e-7
-0.193, 1.398e-6, 7.848e-7, -6.136e-7
-0.194, 1.426e-6, 8.015e-7, -6.246e-7
-0.195, 1.456e-6, 8.189e-7, -6.371e-7
-0.196, 1.488e-6, 8.357e-7, -6.523e-7
-0.197, 1.520e-6, 8.540e-7, -6.663e-7
-0.198, 1.553e-6, 8.719e-7, -6.810e-7
-0.199, 1.583e-6, 8.902e-7, -6.929e-7
-0.200, 1.616e-6, 9.066e-7, -7.090e-7
-0.201, 1.650e-6, 9.239e-7, -7.264e-7
-0.202, 1.684e-6, 9.434e-7, -7.409e-7
-0.203, 1.715e-6, 9.617e-7, -7.538e-7
-0.204, 1.752e-6, 9.832e-7, -7.690e-7
-0.205, 1.788e-6, 1.002e-6, -7.861e-7
-0.206, 1.820e-6, 1.019e-6, -8.001e-7
-0.207, 1.860e-6, 1.040e-6, -8.206e-7
-0.208, 1.893e-6, 1.057e-6, -8.362e-7
-0.209, 1.930e-6, 1.077e-6, -8.531e-7
-0.210, 1.966e-6, 1.096e-6, -8.696e-7
-0.211, 2.002e-6, 1.117e-6, -8.858e-7
-0.212, 2.038e-6, 1.135e-6, -9.031e-7
-0.213, 2.076e-6, 1.157e-6, -9.191e-7
-0.214, 2.115e-6, 1.178e-6, -9.376e-7
-0.215, 2.150e-6, 1.196e-6, -9.546e-7
-0.216, 2.187e-6, 1.215e-6, -9.715e-7
-0.217, 2.222e-6, 1.234e-6, -9.879e-7
-0.218, 2.261e-6, 1.255e-6, -1.006e-6
-0.219, 2.294e-6, 1.273e-6, -1.022e-6
-0.220, 2.331e-6, 1.293e-6, -1.038e-6
-0.221, 2.366e-6, 1.312e-6, -1.054e-6
-0.222, 2.399e-6, 1.329e-6, -1.070e-6
-0.223, 2.433e-6, 1.347e-6, -1.086e-6
-0.224, 2.466e-6, 1.363e-6, -1.103e-6
-0.225, 2.498e-6, 1.379e-6, -1.119e-6
-0.226, 2.527e-6, 1.394e-6, -1.133e-6
-0.227, 2.557e-6, 1.411e-6, -1.147e-6
-0.228, 2.583e-6, 1.424e-6, -1.159e-6
-0.229, 2.611e-6, 1.438e-6, -1.173e-6
-0.230, 2.637e-6, 1.451e-6, -1.186e-6
-0.231, 2.662e-6, 1.465e-6, -1.197e-6
-0.232, 2.681e-6, 1.474e-6, -1.207e-6
-0.233, 2.701e-6, 1.483e-6, -1.219e-6
-0.234, 2.720e-6, 1.492e-6, -1.228e-6
-0.235, 2.734e-6, 1.500e-6, -1.234e-6
-0.236, 2.747e-6, 1.504e-6, -1.243e-6
-0.237, 2.757e-6, 1.510e-6, -1.247e-6
-0.238, 2.767e-6, 1.514e-6, -1.253e-6
-0.239, 2.773e-6, 1.517e-6, -1.257e-6
-0.240, 2.776e-6, 1.518e-6, -1.258e-6
-0.241, 2.777e-6, 1.515e-6, -1.261e-6
-0.242, 2.776e-6, 1.514e-6, -1.263e-6
-0.243, 2.771e-6, 1.510e-6, -1.261e-6
-0.244, 2.762e-6, 1.502e-6, -1.260e-6
-0.245, 2.756e-6, 1.501e-6, -1.255e-6
-0.246, 2.741e-6, 1.491e-6, -1.250e-6
-0.247, 2.726e-6, 1.482e-6, -1.244e-6
-0.248, 2.707e-6, 1.470e-6, -1.237e-6
-0.249, 2.688e-6, 1.459e-6, -1.229e-6
-0.250, 2.664e-6, 1.443e-6, -1.221e-6
-0.251, 2.638e-6, 1.427e-6, -1.211e-6
-0.252, 2.611e-6, 1.412e-6, -1.199e-6
-0.253, 2.581e-6, 1.396e-6, -1.185e-6
-0.254, 2.549e-6, 1.378e-6, -1.171e-6
-0.255, 2.517e-6, 1.359e-6, -1.158e-6
-0.256, 2.478e-6, 1.338e-6, -1.140e-6
-0.257, 2.441e-6, 1.316e-6, -1.125e-6
-0.258, 2.403e-6, 1.295e-6, -1.108e-6
-0.259, 2.362e-6, 1.272e-6, -1.090e-6
-0.260, 2.318e-6, 1.248e-6, -1.070e-6
-0.261, 2.278e-6, 1.226e-6, -1.052e-6
-0.262, 2.231e-6, 1.201e-6, -1.030e-6
-0.263, 2.191e-6, 1.179e-6, -1.011e-6
-0.264, 2.144e-6, 1.155e-6, -9.897e-7
-0.265, 2.100e-6, 1.129e-6, -9.718e-7
-0.266, 2.053e-6, 1.103e-6, -9.497e-7
-0.267, 2.008e-6, 1.080e-6, -9.283e-7
-0.268, 1.963e-6, 1.054e-6, -9.090e-7
-0.269, 1.915e-6, 1.029e-6, -8.861e-7
-0.270, 1.869e-6, 1.005e-6, -8.638e-7
-0.271, 1.825e-6, 9.818e-7, -8.428e-7
-0.272, 1.780e-6, 9.591e-7, -8.213e-7
-0.273, 1.735e-6, 9.343e-7, -8.012e-7
-0.274, 1.690e-6, 9.090e-7, -7.806e-7
-0.275, 1.647e-6, 8.869e-7, -7.601e-7
-0.276, 1.605e-6, 8.645e-7, -7.401e-7
-0.277, 1.563e-6, 8.420e-7, -7.207e-7
-0.278, 1.524e-6, 8.229e-7, -7.012e-7
-0.279, 1.484e-6, 8.013e-7, -6.826e-7
-0.280, 1.443e-6, 7.801e-7, -6.632e-7
-0.281, 1.407e-6, 7.627e-7, -6.446e-7
-0.282, 1.371e-6, 7.427e-7, -6.281e-7
-0.283, 1.334e-6, 7.225e-7, -6.111e-7
-0.284, 1.298e-6, 7.029e-7, -5.954e-7
-0.285, 1.263e-6, 6.850e-7, -5.779e-7
-0.286, 1.230e-6, 6.694e-7, -5.610e-7
-0.287, 1.199e-6, 6.530e-7, -5.460e-7
-0.288, 1.168e-6, 6.367e-7, -5.315e-7
-0.289, 1.140e-6, 6.223e-7, -5.179e-7
-0.290, 1.112e-6, 6.088e-7, -5.036e-7
-0.291, 1.086e-6, 5.949e-7, -4.911e-7
-0.292, 1.056e-6, 5.768e-7, -4.791e-7
-0.293, 1.031e-6, 5.653e-7, -4.659e-7
-0.294, 1.005e-6, 5.515e-7, -4.536e-7
-0.295, 9.815e-7, 5.398e-7, -4.417e-7
-0.296, 9.603e-7, 5.304e-7, -4.299e-7
-0.297, 9.384e-7, 5.180e-7, -4.204e-7
-0.298, 9.189e-7, 5.078e-7, -4.111e-7
-0.299, 8.996e-7, 4.996e-7, -4.001e-7
-0.300, 8.789e-7, 4.870e-7, -3.920e-7
-0.301, 8.629e-7, 4.780e-7, -3.848e-7
-0.302, 8.438e-7, 4.683e-7, -3.755e-7
-0.303, 8.264e-7, 4.593e-7, -3.671e-7
-0.304, 8.117e-7, 4.527e-7, -3.590e-7
-0.305, 7.972e-7, 4.459e-7, -3.514e-7
-0.306, 7.799e-7, 4.370e-7, -3.429e-7
-0.307, 7.678e-7, 4.297e-7, -3.381e-7
-0.308, 7.551e-7, 4.231e-7, -3.321e-7
-0.309, 7.423e-7, 4.165e-7, -3.258e-7
-0.310, 7.286e-7, 4.094e-7, -3.192e-7
-0.311, 7.177e-7, 4.039e-7, -3.137e-7
-0.312, 7.060e-7, 3.983e-7, -3.077e-7
-0.313, 6.977e-7, 3.939e-7, -3.037e-7
-0.314, 6.881e-7, 3.888e-7, -2.993e-7
-0.315, 6.783e-7, 3.835e-7, -2.947e-7
-0.316, 6.694e-7, 3.781e-7, -2.912e-7
-0.317, 6.595e-7, 3.732e-7, -2.863e-7
-0.318, 6.522e-7, 3.686e-7, -2.836e-7
-0.319, 6.439e-7, 3.652e-7, -2.786e-7
-0.320, 6.345e-7, 3.598e-7, -2.748e-7
-0.321, 6.298e-7, 3.584e-7, -2.714e-7
-0.322, 6.211e-7, 3.543e-7, -2.667e-7
-0.323, 6.177e-7, 3.519e-7, -2.658e-7
-0.324, 6.118e-7, 3.483e-7, -2.635e-7
-0.325, 6.054e-7, 3.446e-7, -2.608e-7
-0.326, 6.005e-7, 3.418e-7, -2.587e-7
-0.327, 5.940e-7, 3.378e-7, -2.562e-7
-0.328, 5.912e-7, 3.375e-7, -2.538e-7
-0.329, 5.843e-7, 3.339e-7, -2.504e-7
-0.330, 5.811e-7, 3.326e-7, -2.485e-7
-0.331, 5.774e-7, 3.318e-7, -2.456e-7
-0.332, 5.737e-7, 3.276e-7, -2.461e-7
-0.333, 5.693e-7, 3.247e-7, -2.447e-7
-0.334, 5.668e-7, 3.229e-7, -2.439e-7
-0.335, 5.618e-7, 3.207e-7, -2.411e-7
-0.336, 5.596e-7, 3.201e-7, -2.395e-7
-0.337, 5.574e-7, 3.188e-7, -2.386e-7
-0.338, 5.536e-7, 3.174e-7, -2.362e-7
-0.339, 5.517e-7, 3.163e-7, -2.353e-7
-0.340, 5.492e-7, 3.149e-7, -2.344e-7
-0.341, 5.454e-7, 3.114e-7, -2.340e-7
-0.342, 5.431e-7, 3.102e-7, -2.329e-7
-0.343, 5.412e-7, 3.084e-7, -2.328e-7
-0.344, 5.373e-7, 3.064e-7, -2.309e-7
-0.345, 5.370e-7, 3.071e-7, -2.299e-7
-0.346, 5.353e-7, 3.068e-7, -2.285e-7
-0.347, 5.333e-7, 3.057e-7, -2.276e-7
-0.348, 5.307e-7, 3.041e-7, -2.266e-7
-0.349, 5.295e-7, 3.019e-7, -2.275e-7
-0.350, 5.278e-7, 3.016e-7, -2.262e-7
-0.351, 5.269e-7, 3.004e-7, -2.265e-7
-0.352, 5.244e-7, 2.987e-7, -2.257e-7
-0.353, 5.254e-7, 2.999e-7, -2.255e-7
-0.354, 5.223e-7, 2.996e-7, -2.227e-7
-0.355, 5.212e-7, 2.982e-7, -2.229e-7
-0.356, 5.194e-7, 2.976e-7, -2.218e-7
-0.357, 5.208e-7, 2.965e-7, -2.243e-7
-0.358, 5.178e-7, 2.949e-7, -2.230e-7
-0.359, 5.182e-7, 2.933e-7, -2.249e-7
-0.360, 5.160e-7, 2.926e-7, -2.235e-7
-0.361, 5.160e-7, 2.936e-7, -2.223e-7
-0.362, 5.145e-7, 2.935e-7, -2.210e-7
-0.363, 5.143e-7, 2.930e-7, -2.214e-7
-0.364, 5.153e-7, 2.936e-7, -2.218e-7
-0.365, 5.142e-7, 2.923e-7, -2.219e-7
-0.366, 5.153e-7, 2.929e-7, -2.224e-7
-0.367, 5.134e-7, 2.899e-7, -2.234e-7
-0.368, 5.105e-7, 2.888e-7, -2.217e-7
-0.369, 5.094e-7, 2.885e-7, -2.209e-7
-0.370, 5.099e-7, 2.898e-7, -2.201e-7
-0.371, 5.097e-7, 2.894e-7, -2.203e-7
-0.372, 5.104e-7, 2.902e-7, -2.202e-7
-0.373, 5.111e-7, 2.899e-7, -2.212e-7
-0.374, 5.088e-7, 2.883e-7, -2.205e-7
-0.375, 5.099e-7, 2.880e-7, -2.219e-7
-0.376, 5.101e-7, 2.877e-7, -2.224e-7
-0.377, 5.081e-7, 2.863e-7, -2.218e-7
-0.378, 5.074e-7, 2.859e-7, -2.215e-7
-0.379, 5.080e-7, 2.883e-7, -2.197e-7
-0.380, 5.066e-7, 2.875e-7, -2.191e-7
-0.381, 5.074e-7, 2.876e-7, -2.198e-7
-0.382, 5.068e-7, 2.863e-7, -2.205e-7
-0.383, 5.069e-7, 2.868e-7, -2.201e-7
-0.384, 5.076e-7, 2.855e-7, -2.221e-7
-0.385, 5.073e-7, 2.862e-7, -2.212e-7
-0.386, 5.059e-7, 2.848e-7, -2.211e-7
-0.387, 5.065e-7, 2.858e-7, -2.207e-7
-0.388, 5.058e-7, 2.847e-7, -2.212e-7
-0.389, 5.062e-7, 2.851e-7, -2.212e-7
-0.390, 5.072e-7, 2.866e-7, -2.206e-7
-0.391, 5.058e-7, 2.842e-7, -2.216e-7
-0.392, 5.060e-7, 2.842e-7, -2.218e-7
-0.393, 5.066e-7, 2.838e-7, -2.228e-7
-0.394, 5.054e-7, 2.829e-7, -2.224e-7
-0.395, 5.073e-7, 2.854e-7, -2.219e-7
-0.396, 5.054e-7, 2.845e-7, -2.209e-7
-0.397, 5.070e-7, 2.851e-7, -2.220e-7
-0.398, 5.075e-7, 2.856e-7, -2.220e-7
-0.399, 5.082e-7, 2.848e-7, -2.233e-7
-0.400, 5.067e-7, 2.841e-7, -2.226e-7
