# Supplementary material for: Data-Driven Electrochemistry Reveals the Impact of Hydrophobicity on Aptamer Cross-Reactivity
Source: ACS Meas Sci Au. 2026 May 20;6(3):752–64. doi: 10.1021/acsmeasuresciau.6c00040 (PMC13281204; doi:10.1021/acsmeasuresciau.6c00040)
Supplement: Supplementary file 1 [file tg6c00040_si_001.zip › data/interferent study/logP validation/Trials_1_2_3/SWV_lineolic acid_analyte_500hz_1.txt]

Nov. 4, 2025   14:10:46
Square Wave Voltammetry
File: c:\users\minteerlab\desktop\hardpotato\110425\swv_lineolic acid_analyte_500hz_1.bin
Data Source:  Experiment
Instrument Model:  CHI660E
Ref. Electrode: 
Header: SWV
Note: 

Init E (V) = -0.05
Final E (V) = -0.4
Incr E (V) = 0.001
Amplitude (V) = 0.025
Frequency (Hz) = 500
Quiet Time (sec) = 2
Sensitivity (A/V) = 1e-5

Potential/V, Diff(i/A), For(i/A), Rev(i/A)

-0.051, 4.802e-7, 2.848e-7, -1.953e-7
-0.052, 4.553e-7, 2.450e-7, -2.104e-7
-0.053, 4.529e-7, 2.362e-7, -2.167e-7
-0.054, 4.527e-7, 2.332e-7, -2.194e-7
-0.055, 4.510e-7, 2.305e-7, -2.206e-7
-0.056, 4.510e-7, 2.289e-7, -2.221e-7
-0.057, 4.513e-7, 2.288e-7, -2.225e-7
-0.058, 4.498e-7, 2.268e-7, -2.230e-7
-0.059, 4.508e-7, 2.286e-7, -2.222e-7
-0.060, 4.520e-7, 2.298e-7, -2.222e-7
-0.061, 4.514e-7, 2.286e-7, -2.228e-7
-0.062, 4.517e-7, 2.281e-7, -2.235e-7
-0.063, 4.522e-7, 2.292e-7, -2.229e-7
-0.064, 4.513e-7, 2.277e-7, -2.236e-7
-0.065, 4.513e-7, 2.274e-7, -2.239e-7
-0.066, 4.508e-7, 2.266e-7, -2.242e-7
-0.067, 4.507e-7, 2.287e-7, -2.219e-7
-0.068, 4.527e-7, 2.297e-7, -2.230e-7
-0.069, 4.534e-7, 2.300e-7, -2.234e-7
-0.070, 4.532e-7, 2.295e-7, -2.237e-7
-0.071, 4.529e-7, 2.295e-7, -2.234e-7
-0.072, 4.539e-7, 2.295e-7, -2.244e-7
-0.073, 4.544e-7, 2.296e-7, -2.249e-7
-0.074, 4.549e-7, 2.304e-7, -2.245e-7
-0.075, 4.570e-7, 2.324e-7, -2.245e-7
-0.076, 4.548e-7, 2.302e-7, -2.246e-7
-0.077, 4.567e-7, 2.325e-7, -2.241e-7
-0.078, 4.581e-7, 2.338e-7, -2.244e-7
-0.079, 4.597e-7, 2.325e-7, -2.272e-7
-0.080, 4.574e-7, 2.314e-7, -2.260e-7
-0.081, 4.595e-7, 2.335e-7, -2.260e-7
-0.082, 4.591e-7, 2.323e-7, -2.268e-7
-0.083, 4.574e-7, 2.330e-7, -2.244e-7
-0.084, 4.608e-7, 2.350e-7, -2.258e-7
-0.085, 4.613e-7, 2.349e-7, -2.264e-7
-0.086, 4.628e-7, 2.368e-7, -2.260e-7
-0.087, 4.627e-7, 2.358e-7, -2.269e-7
-0.088, 4.619e-7, 2.353e-7, -2.266e-7
-0.089, 4.656e-7, 2.365e-7, -2.291e-7
-0.090, 4.663e-7, 2.373e-7, -2.290e-7
-0.091, 4.656e-7, 2.369e-7, -2.287e-7
-0.092, 4.685e-7, 2.396e-7, -2.288e-7
-0.093, 4.686e-7, 2.402e-7, -2.284e-7
-0.094, 4.698e-7, 2.406e-7, -2.292e-7
-0.095, 4.737e-7, 2.424e-7, -2.313e-7
-0.096, 4.721e-7, 2.418e-7, -2.303e-7
-0.097, 4.735e-7, 2.416e-7, -2.320e-7
-0.098, 4.748e-7, 2.416e-7, -2.332e-7
-0.099, 4.753e-7, 2.429e-7, -2.323e-7
-0.100, 4.777e-7, 2.443e-7, -2.335e-7
-0.101, 4.781e-7, 2.455e-7, -2.326e-7
-0.102, 4.796e-7, 2.467e-7, -2.329e-7
-0.103, 4.810e-7, 2.467e-7, -2.343e-7
-0.104, 4.810e-7, 2.470e-7, -2.341e-7
-0.105, 4.833e-7, 2.469e-7, -2.364e-7
-0.106, 4.853e-7, 2.483e-7, -2.370e-7
-0.107, 4.847e-7, 2.477e-7, -2.370e-7
-0.108, 4.865e-7, 2.493e-7, -2.372e-7
-0.109, 4.877e-7, 2.508e-7, -2.370e-7
-0.110, 4.896e-7, 2.519e-7, -2.377e-7
-0.111, 4.940e-7, 2.545e-7, -2.396e-7
-0.112, 4.932e-7, 2.531e-7, -2.402e-7
-0.113, 4.937e-7, 2.538e-7, -2.399e-7
-0.114, 4.956e-7, 2.540e-7, -2.417e-7
-0.115, 4.955e-7, 2.539e-7, -2.416e-7
-0.116, 4.992e-7, 2.563e-7, -2.429e-7
-0.117, 5.015e-7, 2.589e-7, -2.426e-7
-0.118, 5.031e-7, 2.595e-7, -2.436e-7
-0.119, 5.046e-7, 2.611e-7, -2.434e-7
-0.120, 5.047e-7, 2.609e-7, -2.438e-7
-0.121, 5.067e-7, 2.618e-7, -2.449e-7
-0.122, 5.091e-7, 2.619e-7, -2.472e-7
-0.123, 5.108e-7, 2.625e-7, -2.484e-7
-0.124, 5.119e-7, 2.635e-7, -2.484e-7
-0.125, 5.150e-7, 2.660e-7, -2.490e-7
-0.126, 5.167e-7, 2.673e-7, -2.494e-7
-0.127, 5.177e-7, 2.684e-7, -2.493e-7
-0.128, 5.203e-7, 2.693e-7, -2.510e-7
-0.129, 5.219e-7, 2.706e-7, -2.513e-7
-0.130, 5.239e-7, 2.710e-7, -2.529e-7
-0.131, 5.262e-7, 2.728e-7, -2.533e-7
-0.132, 5.273e-7, 2.732e-7, -2.540e-7
-0.133, 5.287e-7, 2.752e-7, -2.534e-7
-0.134, 5.321e-7, 2.774e-7, -2.546e-7
-0.135, 5.343e-7, 2.794e-7, -2.549e-7
-0.136, 5.379e-7, 2.816e-7, -2.563e-7
-0.137, 5.394e-7, 2.829e-7, -2.565e-7
-0.138, 5.432e-7, 2.841e-7, -2.591e-7
-0.139, 5.469e-7, 2.856e-7, -2.613e-7
-0.140, 5.501e-7, 2.874e-7, -2.627e-7
-0.141, 5.520e-7, 2.901e-7, -2.619e-7
-0.142, 5.545e-7, 2.917e-7, -2.628e-7
-0.143, 5.615e-7, 2.969e-7, -2.646e-7
-0.144, 5.635e-7, 2.977e-7, -2.658e-7
-0.145, 5.672e-7, 3.000e-7, -2.673e-7
-0.146, 5.725e-7, 3.038e-7, -2.687e-7
-0.147, 5.758e-7, 3.046e-7, -2.712e-7
-0.148, 5.809e-7, 3.073e-7, -2.737e-7
-0.149, 5.842e-7, 3.095e-7, -2.746e-7
-0.150, 5.907e-7, 3.142e-7, -2.765e-7
-0.151, 5.969e-7, 3.186e-7, -2.783e-7
-0.152, 6.019e-7, 3.221e-7, -2.797e-7
-0.153, 6.074e-7, 3.250e-7, -2.825e-7
-0.154, 6.120e-7, 3.272e-7, -2.848e-7
-0.155, 6.180e-7, 3.315e-7, -2.864e-7
-0.156, 6.256e-7, 3.351e-7, -2.905e-7
-0.157, 6.327e-7, 3.393e-7, -2.934e-7
-0.158, 6.402e-7, 3.441e-7, -2.961e-7
-0.159, 6.449e-7, 3.481e-7, -2.967e-7
-0.160, 6.541e-7, 3.547e-7, -2.994e-7
-0.161, 6.624e-7, 3.597e-7, -3.027e-7
-0.162, 6.712e-7, 3.641e-7, -3.071e-7
-0.163, 6.809e-7, 3.698e-7, -3.111e-7
-0.164, 6.886e-7, 3.731e-7, -3.155e-7
-0.165, 6.964e-7, 3.778e-7, -3.186e-7
-0.166, 7.083e-7, 3.859e-7, -3.224e-7
-0.167, 7.160e-7, 3.906e-7, -3.254e-7
-0.168, 7.281e-7, 3.981e-7, -3.300e-7
-0.169, 7.376e-7, 4.036e-7, -3.340e-7
-0.170, 7.494e-7, 4.101e-7, -3.392e-7
-0.171, 7.586e-7, 4.154e-7, -3.432e-7
-0.172, 7.702e-7, 4.219e-7, -3.484e-7
-0.173, 7.819e-7, 4.278e-7, -3.540e-7
-0.174, 7.936e-7, 4.350e-7, -3.586e-7
-0.175, 8.050e-7, 4.421e-7, -3.628e-7
-0.176, 8.197e-7, 4.515e-7, -3.683e-7
-0.177, 8.328e-7, 4.584e-7, -3.744e-7
-0.178, 8.463e-7, 4.669e-7, -3.795e-7
-0.179, 8.617e-7, 4.749e-7, -3.868e-7
-0.180, 8.747e-7, 4.816e-7, -3.931e-7
-0.181, 8.894e-7, 4.899e-7, -3.995e-7
-0.182, 9.029e-7, 4.979e-7, -4.050e-7
-0.183, 9.184e-7, 5.064e-7, -4.120e-7
-0.184, 9.334e-7, 5.159e-7, -4.175e-7
-0.185, 9.481e-7, 5.248e-7, -4.233e-7
-0.186, 9.656e-7, 5.343e-7, -4.313e-7
-0.187, 9.819e-7, 5.432e-7, -4.387e-7
-0.188, 9.981e-7, 5.508e-7, -4.473e-7
-0.189, 1.016e-6, 5.610e-7, -4.555e-7
-0.190, 1.032e-6, 5.692e-7, -4.633e-7
-0.191, 1.049e-6, 5.795e-7, -4.691e-7
-0.192, 1.066e-6, 5.893e-7, -4.771e-7
-0.193, 1.087e-6, 6.015e-7, -4.855e-7
-0.194, 1.105e-6, 6.114e-7, -4.939e-7
-0.195, 1.124e-6, 6.215e-7, -5.020e-7
-0.196, 1.144e-6, 6.335e-7, -5.101e-7
-0.197, 1.161e-6, 6.411e-7, -5.200e-7
-0.198, 1.181e-6, 6.511e-7, -5.301e-7
-0.199, 1.200e-6, 6.621e-7, -5.383e-7
-0.200, 1.220e-6, 6.726e-7, -5.470e-7
-0.201, 1.239e-6, 6.837e-7, -5.554e-7
-0.202, 1.260e-6, 6.955e-7, -5.641e-7
-0.203, 1.279e-6, 7.059e-7, -5.729e-7
-0.204, 1.299e-6, 7.167e-7, -5.826e-7
-0.205, 1.320e-6, 7.273e-7, -5.930e-7
-0.206, 1.340e-6, 7.375e-7, -6.029e-7
-0.207, 1.361e-6, 7.488e-7, -6.119e-7
-0.208, 1.381e-6, 7.605e-7, -6.207e-7
-0.209, 1.401e-6, 7.714e-7, -6.300e-7
-0.210, 1.421e-6, 7.823e-7, -6.390e-7
-0.211, 1.443e-6, 7.958e-7, -6.476e-7
-0.212, 1.463e-6, 8.046e-7, -6.584e-7
-0.213, 1.481e-6, 8.143e-7, -6.664e-7
-0.214, 1.503e-6, 8.253e-7, -6.780e-7
-0.215, 1.523e-6, 8.359e-7, -6.869e-7
-0.216, 1.539e-6, 8.456e-7, -6.938e-7
-0.217, 1.562e-6, 8.587e-7, -7.030e-7
-0.218, 1.580e-6, 8.688e-7, -7.110e-7
-0.219, 1.597e-6, 8.775e-7, -7.198e-7
-0.220, 1.614e-6, 8.861e-7, -7.282e-7
-0.221, 1.634e-6, 8.972e-7, -7.367e-7
-0.222, 1.651e-6, 9.052e-7, -7.457e-7
-0.223, 1.668e-6, 9.134e-7, -7.542e-7
-0.224, 1.681e-6, 9.216e-7, -7.593e-7
-0.225, 1.695e-6, 9.300e-7, -7.650e-7
-0.226, 1.713e-6, 9.395e-7, -7.732e-7
-0.227, 1.727e-6, 9.475e-7, -7.792e-7
-0.228, 1.737e-6, 9.530e-7, -7.837e-7
-0.229, 1.752e-6, 9.607e-7, -7.912e-7
-0.230, 1.762e-6, 9.652e-7, -7.964e-7
-0.231, 1.771e-6, 9.703e-7, -8.009e-7
-0.232, 1.779e-6, 9.752e-7, -8.034e-7
-0.233, 1.789e-6, 9.802e-7, -8.084e-7
-0.234, 1.794e-6, 9.843e-7, -8.098e-7
-0.235, 1.800e-6, 9.881e-7, -8.119e-7
-0.236, 1.804e-6, 9.902e-7, -8.143e-7
-0.237, 1.808e-6, 9.909e-7, -8.170e-7
-0.238, 1.810e-6, 9.925e-7, -8.179e-7
-0.239, 1.809e-6, 9.905e-7, -8.184e-7
-0.240, 1.807e-6, 9.897e-7, -8.178e-7
-0.241, 1.802e-6, 9.878e-7, -8.143e-7
-0.242, 1.801e-6, 9.876e-7, -8.132e-7
-0.243, 1.796e-6, 9.858e-7, -8.105e-7
-0.244, 1.787e-6, 9.809e-7, -8.062e-7
-0.245, 1.780e-6, 9.761e-7, -8.041e-7
-0.246, 1.768e-6, 9.680e-7, -7.995e-7
-0.247, 1.758e-6, 9.624e-7, -7.958e-7
-0.248, 1.747e-6, 9.568e-7, -7.905e-7
-0.249, 1.731e-6, 9.480e-7, -7.833e-7
-0.250, 1.714e-6, 9.394e-7, -7.749e-7
-0.251, 1.701e-6, 9.317e-7, -7.688e-7
-0.252, 1.680e-6, 9.214e-7, -7.591e-7
-0.253, 1.663e-6, 9.122e-7, -7.507e-7
-0.254, 1.642e-6, 8.993e-7, -7.432e-7
-0.255, 1.622e-6, 8.883e-7, -7.333e-7
-0.256, 1.600e-6, 8.762e-7, -7.241e-7
-0.257, 1.576e-6, 8.628e-7, -7.137e-7
-0.258, 1.553e-6, 8.513e-7, -7.019e-7
-0.259, 1.529e-6, 8.381e-7, -6.907e-7
-0.260, 1.503e-6, 8.237e-7, -6.792e-7
-0.261, 1.479e-6, 8.111e-7, -6.680e-7
-0.262, 1.455e-6, 7.974e-7, -6.575e-7
-0.263, 1.428e-6, 7.828e-7, -6.451e-7
-0.264, 1.400e-6, 7.675e-7, -6.329e-7
-0.265, 1.373e-6, 7.507e-7, -6.221e-7
-0.266, 1.347e-6, 7.372e-7, -6.094e-7
-0.267, 1.320e-6, 7.232e-7, -5.968e-7
-0.268, 1.295e-6, 7.109e-7, -5.844e-7
-0.269, 1.267e-6, 6.951e-7, -5.723e-7
-0.270, 1.241e-6, 6.811e-7, -5.597e-7
-0.271, 1.213e-6, 6.649e-7, -5.485e-7
-0.272, 1.191e-6, 6.522e-7, -5.387e-7
-0.273, 1.165e-6, 6.370e-7, -5.277e-7
-0.274, 1.140e-6, 6.246e-7, -5.151e-7
-0.275, 1.115e-6, 6.126e-7, -5.023e-7
-0.276, 1.092e-6, 6.004e-7, -4.917e-7
-0.277, 1.068e-6, 5.875e-7, -4.807e-7
-0.278, 1.045e-6, 5.752e-7, -4.697e-7
-0.279, 1.023e-6, 5.620e-7, -4.609e-7
-0.280, 1.000e-6, 5.497e-7, -4.507e-7
-0.281, 9.789e-7, 5.379e-7, -4.410e-7
-0.282, 9.569e-7, 5.253e-7, -4.316e-7
-0.283, 9.370e-7, 5.158e-7, -4.212e-7
-0.284, 9.181e-7, 5.061e-7, -4.119e-7
-0.285, 8.982e-7, 4.959e-7, -4.024e-7
-0.286, 8.814e-7, 4.873e-7, -3.941e-7
-0.287, 8.641e-7, 4.784e-7, -3.858e-7
-0.288, 8.449e-7, 4.666e-7, -3.783e-7
-0.289, 8.308e-7, 4.591e-7, -3.717e-7
-0.290, 8.150e-7, 4.502e-7, -3.648e-7
-0.291, 7.980e-7, 4.419e-7, -3.561e-7
-0.292, 7.833e-7, 4.335e-7, -3.498e-7
-0.293, 7.694e-7, 4.276e-7, -3.418e-7
-0.294, 7.583e-7, 4.211e-7, -3.372e-7
-0.295, 7.431e-7, 4.128e-7, -3.303e-7
-0.296, 7.340e-7, 4.089e-7, -3.250e-7
-0.297, 7.218e-7, 4.016e-7, -3.202e-7
-0.298, 7.100e-7, 3.937e-7, -3.163e-7
-0.299, 6.971e-7, 3.881e-7, -3.091e-7
-0.300, 6.868e-7, 3.844e-7, -3.025e-7
-0.301, 6.765e-7, 3.774e-7, -2.991e-7
-0.302, 6.669e-7, 3.730e-7, -2.939e-7
-0.303, 6.584e-7, 3.680e-7, -2.904e-7
-0.304, 6.502e-7, 3.638e-7, -2.864e-7
-0.305, 6.417e-7, 3.584e-7, -2.834e-7
-0.306, 6.342e-7, 3.538e-7, -2.805e-7
-0.307, 6.251e-7, 3.490e-7, -2.761e-7
-0.308, 6.187e-7, 3.468e-7, -2.720e-7
-0.309, 6.129e-7, 3.443e-7, -2.686e-7
-0.310, 6.071e-7, 3.406e-7, -2.665e-7
-0.311, 6.010e-7, 3.374e-7, -2.636e-7
-0.312, 5.947e-7, 3.345e-7, -2.602e-7
-0.313, 5.874e-7, 3.305e-7, -2.568e-7
-0.314, 5.849e-7, 3.269e-7, -2.579e-7
-0.315, 5.784e-7, 3.245e-7, -2.539e-7
-0.316, 5.722e-7, 3.207e-7, -2.515e-7
-0.317, 5.704e-7, 3.212e-7, -2.492e-7
-0.318, 5.643e-7, 3.176e-7, -2.467e-7
-0.319, 5.612e-7, 3.160e-7, -2.452e-7
-0.320, 5.584e-7, 3.142e-7, -2.442e-7
-0.321, 5.540e-7, 3.117e-7, -2.424e-7
-0.322, 5.518e-7, 3.105e-7, -2.413e-7
-0.323, 5.476e-7, 3.076e-7, -2.401e-7
-0.324, 5.428e-7, 3.051e-7, -2.377e-7
-0.325, 5.400e-7, 3.039e-7, -2.360e-7
-0.326, 5.367e-7, 3.031e-7, -2.336e-7
-0.327, 5.344e-7, 3.019e-7, -2.325e-7
-0.328, 5.311e-7, 2.997e-7, -2.314e-7
-0.329, 5.284e-7, 2.975e-7, -2.309e-7
-0.330, 5.272e-7, 2.962e-7, -2.310e-7
-0.331, 5.255e-7, 2.948e-7, -2.306e-7
-0.332, 5.239e-7, 2.942e-7, -2.297e-7
-0.333, 5.192e-7, 2.927e-7, -2.265e-7
-0.334, 5.187e-7, 2.930e-7, -2.257e-7
-0.335, 5.177e-7, 2.923e-7, -2.254e-7
-0.336, 5.154e-7, 2.903e-7, -2.251e-7
-0.337, 5.142e-7, 2.899e-7, -2.243e-7
-0.338, 5.134e-7, 2.885e-7, -2.249e-7
-0.339, 5.108e-7, 2.870e-7, -2.237e-7
-0.340, 5.077e-7, 2.848e-7, -2.229e-7
-0.341, 5.079e-7, 2.854e-7, -2.225e-7
-0.342, 5.076e-7, 2.869e-7, -2.207e-7
-0.343, 5.075e-7, 2.854e-7, -2.221e-7
-0.344, 5.042e-7, 2.847e-7, -2.195e-7
-0.345, 5.050e-7, 2.843e-7, -2.208e-7
-0.346, 5.040e-7, 2.824e-7, -2.216e-7
-0.347, 5.020e-7, 2.817e-7, -2.203e-7
-0.348, 5.008e-7, 2.797e-7, -2.211e-7
-0.349, 4.997e-7, 2.795e-7, -2.202e-7
-0.350, 5.003e-7, 2.813e-7, -2.190e-7
-0.351, 5.001e-7, 2.818e-7, -2.182e-7
-0.352, 4.978e-7, 2.801e-7, -2.178e-7
-0.353, 4.988e-7, 2.799e-7, -2.189e-7
-0.354, 4.979e-7, 2.791e-7, -2.189e-7
-0.355, 4.968e-7, 2.784e-7, -2.184e-7
-0.356, 4.973e-7, 2.775e-7, -2.199e-7
-0.357, 4.959e-7, 2.770e-7, -2.188e-7
-0.358, 4.962e-7, 2.778e-7, -2.184e-7
-0.359, 4.933e-7, 2.764e-7, -2.169e-7
-0.360, 4.956e-7, 2.777e-7, -2.179e-7
-0.361, 4.957e-7, 2.781e-7, -2.175e-7
-0.362, 4.947e-7, 2.769e-7, -2.179e-7
-0.363, 4.946e-7, 2.771e-7, -2.175e-7
-0.364, 4.937e-7, 2.750e-7, -2.187e-7
-0.365, 4.949e-7, 2.753e-7, -2.195e-7
-0.366, 4.931e-7, 2.745e-7, -2.186e-7
-0.367, 4.941e-7, 2.766e-7, -2.175e-7
-0.368, 4.944e-7, 2.762e-7, -2.182e-7
-0.369, 4.934e-7, 2.757e-7, -2.177e-7
-0.370, 4.920e-7, 2.754e-7, -2.166e-7
-0.371, 4.941e-7, 2.749e-7, -2.192e-7
-0.372, 4.938e-7, 2.749e-7, -2.189e-7
-0.373, 4.935e-7, 2.731e-7, -2.204e-7
-0.374, 4.913e-7, 2.734e-7, -2.179e-7
-0.375, 4.899e-7, 2.725e-7, -2.174e-7
-0.376, 4.918e-7, 2.740e-7, -2.178e-7
-0.377, 4.917e-7, 2.747e-7, -2.170e-7
-0.378, 4.920e-7, 2.741e-7, -2.180e-7
-0.379, 4.913e-7, 2.736e-7, -2.176e-7
-0.380, 4.937e-7, 2.741e-7, -2.196e-7
-0.381, 4.936e-7, 2.726e-7, -2.210e-7
-0.382, 4.914e-7, 2.714e-7, -2.200e-7
-0.383, 4.902e-7, 2.721e-7, -2.182e-7
-0.384, 4.895e-7, 2.715e-7, -2.180e-7
-0.385, 4.906e-7, 2.736e-7, -2.169e-7
-0.386, 4.924e-7, 2.735e-7, -2.189e-7
-0.387, 4.930e-7, 2.737e-7, -2.192e-7
-0.388, 4.927e-7, 2.734e-7, -2.193e-7
-0.389, 4.932e-7, 2.722e-7, -2.209e-7
-0.390, 4.921e-7, 2.726e-7, -2.195e-7
-0.391, 4.929e-7, 2.723e-7, -2.206e-7
-0.392, 4.914e-7, 2.726e-7, -2.188e-7
-0.393, 4.931e-7, 2.740e-7, -2.191e-7
-0.394, 4.918e-7, 2.728e-7, -2.190e-7
-0.395, 4.916e-7, 2.727e-7, -2.189e-7
-0.396, 4.945e-7, 2.737e-7, -2.208e-7
-0.397, 4.931e-7, 2.717e-7, -2.214e-7
-0.398, 4.933e-7, 2.715e-7, -2.218e-7
-0.399, 4.927e-7, 2.711e-7, -2.216e-7
-0.400, 4.924e-7, 2.725e-7, -2.199e-7
