# Supplementary material for: Data-Driven Electrochemistry Reveals the Impact of Hydrophobicity on Aptamer Cross-Reactivity
Source: ACS Meas Sci Au. 2026 May 20;6(3):752–64. doi: 10.1021/acsmeasuresciau.6c00040 (PMC13281204; doi:10.1021/acsmeasuresciau.6c00040)
Supplement: Supplementary file 1 [file tg6c00040_si_001.zip › data/interferent study/logP validation/Trials_1_2_3/SWV_lineolic acid_analyte_500hz_2.txt]

Nov. 4, 2025   16:26:14
Square Wave Voltammetry
File: c:\users\minteerlab\desktop\hardpotato\110425\swv_lineolic acid_analyte_500hz_2.bin
Data Source:  Experiment
Instrument Model:  CHI660E
Ref. Electrode: 
Header: SWV
Note: 

Init E (V) = -0.05
Final E (V) = -0.4
Incr E (V) = 0.001
Amplitude (V) = 0.025
Frequency (Hz) = 500
Quiet Time (sec) = 2
Sensitivity (A/V) = 1e-5

Potential/V, Diff(i/A), For(i/A), Rev(i/A)

-0.051, 4.884e-7, 2.885e-7, -1.999e-7
-0.052, 4.655e-7, 2.510e-7, -2.146e-7
-0.053, 4.612e-7, 2.412e-7, -2.200e-7
-0.054, 4.608e-7, 2.367e-7, -2.241e-7
-0.055, 4.629e-7, 2.369e-7, -2.260e-7
-0.056, 4.606e-7, 2.334e-7, -2.272e-7
-0.057, 4.603e-7, 2.323e-7, -2.280e-7
-0.058, 4.575e-7, 2.312e-7, -2.263e-7
-0.059, 4.565e-7, 2.308e-7, -2.257e-7
-0.060, 4.587e-7, 2.323e-7, -2.264e-7
-0.061, 4.600e-7, 2.330e-7, -2.270e-7
-0.062, 4.585e-7, 2.319e-7, -2.266e-7
-0.063, 4.604e-7, 2.330e-7, -2.275e-7
-0.064, 4.593e-7, 2.311e-7, -2.282e-7
-0.065, 4.577e-7, 2.294e-7, -2.283e-7
-0.066, 4.608e-7, 2.311e-7, -2.297e-7
-0.067, 4.599e-7, 2.318e-7, -2.280e-7
-0.068, 4.617e-7, 2.334e-7, -2.282e-7
-0.069, 4.599e-7, 2.326e-7, -2.274e-7
-0.070, 4.623e-7, 2.342e-7, -2.281e-7
-0.071, 4.605e-7, 2.318e-7, -2.287e-7
-0.072, 4.608e-7, 2.319e-7, -2.289e-7
-0.073, 4.609e-7, 2.327e-7, -2.282e-7
-0.074, 4.612e-7, 2.322e-7, -2.290e-7
-0.075, 4.596e-7, 2.323e-7, -2.273e-7
-0.076, 4.613e-7, 2.320e-7, -2.294e-7
-0.077, 4.626e-7, 2.342e-7, -2.283e-7
-0.078, 4.632e-7, 2.349e-7, -2.283e-7
-0.079, 4.636e-7, 2.350e-7, -2.286e-7
-0.080, 4.620e-7, 2.332e-7, -2.288e-7
-0.081, 4.646e-7, 2.340e-7, -2.307e-7
-0.082, 4.648e-7, 2.340e-7, -2.308e-7
-0.083, 4.636e-7, 2.337e-7, -2.299e-7
-0.084, 4.647e-7, 2.345e-7, -2.301e-7
-0.085, 4.646e-7, 2.359e-7, -2.287e-7
-0.086, 4.651e-7, 2.369e-7, -2.282e-7
-0.087, 4.678e-7, 2.377e-7, -2.301e-7
-0.088, 4.680e-7, 2.375e-7, -2.305e-7
-0.089, 4.697e-7, 2.380e-7, -2.318e-7
-0.090, 4.697e-7, 2.374e-7, -2.323e-7
-0.091, 4.687e-7, 2.366e-7, -2.322e-7
-0.092, 4.691e-7, 2.383e-7, -2.308e-7
-0.093, 4.710e-7, 2.389e-7, -2.321e-7
-0.094, 4.713e-7, 2.406e-7, -2.307e-7
-0.095, 4.724e-7, 2.402e-7, -2.322e-7
-0.096, 4.744e-7, 2.417e-7, -2.327e-7
-0.097, 4.743e-7, 2.412e-7, -2.331e-7
-0.098, 4.768e-7, 2.414e-7, -2.353e-7
-0.099, 4.764e-7, 2.411e-7, -2.353e-7
-0.100, 4.759e-7, 2.427e-7, -2.332e-7
-0.101, 4.784e-7, 2.441e-7, -2.343e-7
-0.102, 4.787e-7, 2.447e-7, -2.339e-7
-0.103, 4.808e-7, 2.451e-7, -2.357e-7
-0.104, 4.802e-7, 2.453e-7, -2.349e-7
-0.105, 4.831e-7, 2.462e-7, -2.369e-7
-0.106, 4.843e-7, 2.458e-7, -2.386e-7
-0.107, 4.844e-7, 2.460e-7, -2.384e-7
-0.108, 4.837e-7, 2.461e-7, -2.376e-7
-0.109, 4.848e-7, 2.463e-7, -2.384e-7
-0.110, 4.872e-7, 2.494e-7, -2.378e-7
-0.111, 4.884e-7, 2.497e-7, -2.387e-7
-0.112, 4.890e-7, 2.502e-7, -2.389e-7
-0.113, 4.932e-7, 2.532e-7, -2.400e-7
-0.114, 4.932e-7, 2.518e-7, -2.414e-7
-0.115, 4.940e-7, 2.519e-7, -2.421e-7
-0.116, 4.944e-7, 2.521e-7, -2.423e-7
-0.117, 4.943e-7, 2.521e-7, -2.421e-7
-0.118, 4.956e-7, 2.544e-7, -2.412e-7
-0.119, 4.975e-7, 2.563e-7, -2.413e-7
-0.120, 4.988e-7, 2.569e-7, -2.418e-7
-0.121, 5.000e-7, 2.566e-7, -2.435e-7
-0.122, 5.025e-7, 2.576e-7, -2.448e-7
-0.123, 5.040e-7, 2.578e-7, -2.462e-7
-0.124, 5.036e-7, 2.570e-7, -2.467e-7
-0.125, 5.056e-7, 2.596e-7, -2.461e-7
-0.126, 5.086e-7, 2.619e-7, -2.467e-7
-0.127, 5.072e-7, 2.612e-7, -2.460e-7
-0.128, 5.107e-7, 2.640e-7, -2.467e-7
-0.129, 5.131e-7, 2.637e-7, -2.495e-7
-0.130, 5.130e-7, 2.641e-7, -2.489e-7
-0.131, 5.158e-7, 2.657e-7, -2.501e-7
-0.132, 5.185e-7, 2.659e-7, -2.527e-7
-0.133, 5.184e-7, 2.672e-7, -2.511e-7
-0.134, 5.219e-7, 2.698e-7, -2.521e-7
-0.135, 5.241e-7, 2.719e-7, -2.522e-7
-0.136, 5.246e-7, 2.723e-7, -2.523e-7
-0.137, 5.287e-7, 2.744e-7, -2.543e-7
-0.138, 5.307e-7, 2.756e-7, -2.552e-7
-0.139, 5.337e-7, 2.770e-7, -2.567e-7
-0.140, 5.342e-7, 2.770e-7, -2.572e-7
-0.141, 5.380e-7, 2.794e-7, -2.586e-7
-0.142, 5.392e-7, 2.805e-7, -2.587e-7
-0.143, 5.431e-7, 2.834e-7, -2.597e-7
-0.144, 5.457e-7, 2.851e-7, -2.606e-7
-0.145, 5.475e-7, 2.877e-7, -2.599e-7
-0.146, 5.527e-7, 2.891e-7, -2.636e-7
-0.147, 5.579e-7, 2.922e-7, -2.657e-7
-0.148, 5.595e-7, 2.929e-7, -2.666e-7
-0.149, 5.628e-7, 2.945e-7, -2.683e-7
-0.150, 5.676e-7, 2.979e-7, -2.696e-7
-0.151, 5.707e-7, 3.006e-7, -2.701e-7
-0.152, 5.748e-7, 3.040e-7, -2.707e-7
-0.153, 5.789e-7, 3.057e-7, -2.732e-7
-0.154, 5.851e-7, 3.094e-7, -2.757e-7
-0.155, 5.905e-7, 3.126e-7, -2.780e-7
-0.156, 5.931e-7, 3.128e-7, -2.802e-7
-0.157, 5.969e-7, 3.161e-7, -2.808e-7
-0.158, 6.015e-7, 3.189e-7, -2.826e-7
-0.159, 6.079e-7, 3.219e-7, -2.860e-7
-0.160, 6.141e-7, 3.267e-7, -2.874e-7
-0.161, 6.209e-7, 3.312e-7, -2.896e-7
-0.162, 6.289e-7, 3.350e-7, -2.938e-7
-0.163, 6.345e-7, 3.391e-7, -2.954e-7
-0.164, 6.405e-7, 3.416e-7, -2.989e-7
-0.165, 6.468e-7, 3.446e-7, -3.022e-7
-0.166, 6.550e-7, 3.495e-7, -3.055e-7
-0.167, 6.611e-7, 3.545e-7, -3.066e-7
-0.168, 6.665e-7, 3.585e-7, -3.081e-7
-0.169, 6.757e-7, 3.632e-7, -3.126e-7
-0.170, 6.844e-7, 3.684e-7, -3.159e-7
-0.171, 6.923e-7, 3.728e-7, -3.195e-7
-0.172, 7.000e-7, 3.773e-7, -3.227e-7
-0.173, 7.091e-7, 3.806e-7, -3.285e-7
-0.174, 7.175e-7, 3.858e-7, -3.317e-7
-0.175, 7.252e-7, 3.911e-7, -3.341e-7
-0.176, 7.352e-7, 3.986e-7, -3.366e-7
-0.177, 7.447e-7, 4.038e-7, -3.408e-7
-0.178, 7.573e-7, 4.107e-7, -3.466e-7
-0.179, 7.656e-7, 4.153e-7, -3.503e-7
-0.180, 7.755e-7, 4.201e-7, -3.554e-7
-0.181, 7.861e-7, 4.254e-7, -3.607e-7
-0.182, 7.966e-7, 4.310e-7, -3.657e-7
-0.183, 8.066e-7, 4.377e-7, -3.689e-7
-0.184, 8.182e-7, 4.436e-7, -3.746e-7
-0.185, 8.295e-7, 4.512e-7, -3.783e-7
-0.186, 8.416e-7, 4.582e-7, -3.835e-7
-0.187, 8.546e-7, 4.651e-7, -3.895e-7
-0.188, 8.665e-7, 4.720e-7, -3.945e-7
-0.189, 8.787e-7, 4.775e-7, -4.012e-7
-0.190, 8.916e-7, 4.849e-7, -4.067e-7
-0.191, 9.027e-7, 4.908e-7, -4.119e-7
-0.192, 9.151e-7, 4.987e-7, -4.165e-7
-0.193, 9.274e-7, 5.053e-7, -4.221e-7
-0.194, 9.409e-7, 5.141e-7, -4.268e-7
-0.195, 9.548e-7, 5.211e-7, -4.337e-7
-0.196, 9.693e-7, 5.280e-7, -4.413e-7
-0.197, 9.817e-7, 5.347e-7, -4.470e-7
-0.198, 9.960e-7, 5.430e-7, -4.530e-7
-0.199, 1.009e-6, 5.490e-7, -4.598e-7
-0.200, 1.022e-6, 5.568e-7, -4.656e-7
-0.201, 1.036e-6, 5.643e-7, -4.716e-7
-0.202, 1.052e-6, 5.736e-7, -4.785e-7
-0.203, 1.068e-6, 5.831e-7, -4.853e-7
-0.204, 1.081e-6, 5.895e-7, -4.918e-7
-0.205, 1.097e-6, 5.977e-7, -4.996e-7
-0.206, 1.111e-6, 6.043e-7, -5.062e-7
-0.207, 1.125e-6, 6.123e-7, -5.122e-7
-0.208, 1.139e-6, 6.199e-7, -5.188e-7
-0.209, 1.155e-6, 6.300e-7, -5.250e-7
-0.210, 1.169e-6, 6.373e-7, -5.316e-7
-0.211, 1.183e-6, 6.455e-7, -5.374e-7
-0.212, 1.198e-6, 6.533e-7, -5.446e-7
-0.213, 1.213e-6, 6.615e-7, -5.513e-7
-0.214, 1.226e-6, 6.670e-7, -5.588e-7
-0.215, 1.242e-6, 6.758e-7, -5.662e-7
-0.216, 1.254e-6, 6.834e-7, -5.707e-7
-0.217, 1.269e-6, 6.914e-7, -5.771e-7
-0.218, 1.282e-6, 6.994e-7, -5.827e-7
-0.219, 1.296e-6, 7.072e-7, -5.892e-7
-0.220, 1.311e-6, 7.163e-7, -5.947e-7
-0.221, 1.322e-6, 7.216e-7, -6.009e-7
-0.222, 1.336e-6, 7.285e-7, -6.073e-7
-0.223, 1.348e-6, 7.343e-7, -6.136e-7
-0.224, 1.357e-6, 7.395e-7, -6.175e-7
-0.225, 1.370e-6, 7.464e-7, -6.234e-7
-0.226, 1.383e-6, 7.569e-7, -6.263e-7
-0.227, 1.394e-6, 7.616e-7, -6.323e-7
-0.228, 1.401e-6, 7.651e-7, -6.358e-7
-0.229, 1.414e-6, 7.729e-7, -6.410e-7
-0.230, 1.418e-6, 7.742e-7, -6.437e-7
-0.231, 1.429e-6, 7.800e-7, -6.488e-7
-0.232, 1.437e-6, 7.845e-7, -6.522e-7
-0.233, 1.440e-6, 7.874e-7, -6.531e-7
-0.234, 1.449e-6, 7.935e-7, -6.550e-7
-0.235, 1.452e-6, 7.953e-7, -6.564e-7
-0.236, 1.456e-6, 7.981e-7, -6.577e-7
-0.237, 1.459e-6, 7.999e-7, -6.590e-7
-0.238, 1.461e-6, 8.004e-7, -6.603e-7
-0.239, 1.464e-6, 8.021e-7, -6.616e-7
-0.240, 1.465e-6, 8.017e-7, -6.630e-7
-0.241, 1.463e-6, 8.020e-7, -6.609e-7
-0.242, 1.460e-6, 8.017e-7, -6.588e-7
-0.243, 1.459e-6, 8.010e-7, -6.581e-7
-0.244, 1.452e-6, 7.977e-7, -6.546e-7
-0.245, 1.450e-6, 7.972e-7, -6.526e-7
-0.246, 1.446e-6, 7.940e-7, -6.515e-7
-0.247, 1.438e-6, 7.891e-7, -6.487e-7
-0.248, 1.431e-6, 7.843e-7, -6.464e-7
-0.249, 1.419e-6, 7.792e-7, -6.402e-7
-0.250, 1.410e-6, 7.750e-7, -6.351e-7
-0.251, 1.399e-6, 7.686e-7, -6.300e-7
-0.252, 1.390e-6, 7.643e-7, -6.256e-7
-0.253, 1.376e-6, 7.572e-7, -6.191e-7
-0.254, 1.364e-6, 7.503e-7, -6.138e-7
-0.255, 1.350e-6, 7.423e-7, -6.073e-7
-0.256, 1.333e-6, 7.339e-7, -5.994e-7
-0.257, 1.318e-6, 7.236e-7, -5.947e-7
-0.258, 1.302e-6, 7.162e-7, -5.857e-7
-0.259, 1.284e-6, 7.070e-7, -5.773e-7
-0.260, 1.266e-6, 6.972e-7, -5.684e-7
-0.261, 1.249e-6, 6.880e-7, -5.614e-7
-0.262, 1.231e-6, 6.784e-7, -5.531e-7
-0.263, 1.212e-6, 6.672e-7, -5.447e-7
-0.264, 1.194e-6, 6.565e-7, -5.375e-7
-0.265, 1.175e-6, 6.453e-7, -5.293e-7
-0.266, 1.157e-6, 6.358e-7, -5.211e-7
-0.267, 1.136e-6, 6.249e-7, -5.114e-7
-0.268, 1.115e-6, 6.134e-7, -5.013e-7
-0.269, 1.097e-6, 6.041e-7, -4.925e-7
-0.270, 1.078e-6, 5.938e-7, -4.843e-7
-0.271, 1.058e-6, 5.823e-7, -4.753e-7
-0.272, 1.038e-6, 5.707e-7, -4.669e-7
-0.273, 1.020e-6, 5.606e-7, -4.597e-7
-0.274, 1.002e-6, 5.505e-7, -4.518e-7
-0.275, 9.818e-7, 5.401e-7, -4.417e-7
-0.276, 9.644e-7, 5.323e-7, -4.320e-7
-0.277, 9.473e-7, 5.221e-7, -4.253e-7
-0.278, 9.290e-7, 5.128e-7, -4.163e-7
-0.279, 9.143e-7, 5.036e-7, -4.107e-7
-0.280, 8.968e-7, 4.936e-7, -4.032e-7
-0.281, 8.803e-7, 4.845e-7, -3.958e-7
-0.282, 8.648e-7, 4.754e-7, -3.895e-7
-0.283, 8.482e-7, 4.671e-7, -3.811e-7
-0.284, 8.346e-7, 4.610e-7, -3.737e-7
-0.285, 8.204e-7, 4.528e-7, -3.676e-7
-0.286, 8.061e-7, 4.454e-7, -3.608e-7
-0.287, 7.933e-7, 4.389e-7, -3.544e-7
-0.288, 7.794e-7, 4.297e-7, -3.497e-7
-0.289, 7.659e-7, 4.224e-7, -3.435e-7
-0.290, 7.546e-7, 4.153e-7, -3.393e-7
-0.291, 7.423e-7, 4.084e-7, -3.339e-7
-0.292, 7.312e-7, 4.049e-7, -3.263e-7
-0.293, 7.210e-7, 3.995e-7, -3.215e-7
-0.294, 7.099e-7, 3.934e-7, -3.165e-7
-0.295, 7.002e-7, 3.886e-7, -3.117e-7
-0.296, 6.924e-7, 3.839e-7, -3.085e-7
-0.297, 6.831e-7, 3.784e-7, -3.046e-7
-0.298, 6.746e-7, 3.727e-7, -3.018e-7
-0.299, 6.643e-7, 3.672e-7, -2.972e-7
-0.300, 6.557e-7, 3.629e-7, -2.928e-7
-0.301, 6.471e-7, 3.588e-7, -2.883e-7
-0.302, 6.423e-7, 3.566e-7, -2.856e-7
-0.303, 6.346e-7, 3.533e-7, -2.813e-7
-0.304, 6.284e-7, 3.492e-7, -2.792e-7
-0.305, 6.228e-7, 3.465e-7, -2.763e-7
-0.306, 6.161e-7, 3.419e-7, -2.742e-7
-0.307, 6.105e-7, 3.378e-7, -2.727e-7
-0.308, 6.032e-7, 3.346e-7, -2.686e-7
-0.309, 5.967e-7, 3.311e-7, -2.656e-7
-0.310, 5.936e-7, 3.298e-7, -2.638e-7
-0.311, 5.889e-7, 3.286e-7, -2.603e-7
-0.312, 5.833e-7, 3.254e-7, -2.579e-7
-0.313, 5.797e-7, 3.229e-7, -2.568e-7
-0.314, 5.771e-7, 3.205e-7, -2.566e-7
-0.315, 5.725e-7, 3.177e-7, -2.548e-7
-0.316, 5.696e-7, 3.159e-7, -2.537e-7
-0.317, 5.643e-7, 3.145e-7, -2.498e-7
-0.318, 5.628e-7, 3.130e-7, -2.499e-7
-0.319, 5.584e-7, 3.114e-7, -2.470e-7
-0.320, 5.565e-7, 3.105e-7, -2.460e-7
-0.321, 5.528e-7, 3.077e-7, -2.451e-7
-0.322, 5.497e-7, 3.066e-7, -2.431e-7
-0.323, 5.483e-7, 3.039e-7, -2.444e-7
-0.324, 5.446e-7, 3.019e-7, -2.428e-7
-0.325, 5.430e-7, 3.025e-7, -2.405e-7
-0.326, 5.403e-7, 3.007e-7, -2.396e-7
-0.327, 5.387e-7, 3.008e-7, -2.379e-7
-0.328, 5.365e-7, 2.994e-7, -2.371e-7
-0.329, 5.337e-7, 2.975e-7, -2.361e-7
-0.330, 5.322e-7, 2.961e-7, -2.361e-7
-0.331, 5.315e-7, 2.953e-7, -2.362e-7
-0.332, 5.290e-7, 2.935e-7, -2.355e-7
-0.333, 5.269e-7, 2.926e-7, -2.343e-7
-0.334, 5.257e-7, 2.925e-7, -2.332e-7
-0.335, 5.252e-7, 2.926e-7, -2.326e-7
-0.336, 5.242e-7, 2.922e-7, -2.321e-7
-0.337, 5.235e-7, 2.912e-7, -2.323e-7
-0.338, 5.208e-7, 2.906e-7, -2.303e-7
-0.339, 5.212e-7, 2.885e-7, -2.326e-7
-0.340, 5.190e-7, 2.872e-7, -2.318e-7
-0.341, 5.181e-7, 2.866e-7, -2.316e-7
-0.342, 5.153e-7, 2.859e-7, -2.294e-7
-0.343, 5.157e-7, 2.863e-7, -2.294e-7
-0.344, 5.159e-7, 2.870e-7, -2.289e-7
-0.345, 5.142e-7, 2.864e-7, -2.278e-7
-0.346, 5.148e-7, 2.862e-7, -2.286e-7
-0.347, 5.124e-7, 2.831e-7, -2.294e-7
-0.348, 5.113e-7, 2.827e-7, -2.286e-7
-0.349, 5.119e-7, 2.830e-7, -2.289e-7
-0.350, 5.104e-7, 2.829e-7, -2.275e-7
-0.351, 5.091e-7, 2.819e-7, -2.272e-7
-0.352, 5.091e-7, 2.822e-7, -2.269e-7
-0.353, 5.097e-7, 2.832e-7, -2.265e-7
-0.354, 5.113e-7, 2.831e-7, -2.282e-7
-0.355, 5.089e-7, 2.814e-7, -2.275e-7
-0.356, 5.096e-7, 2.810e-7, -2.285e-7
-0.357, 5.095e-7, 2.798e-7, -2.297e-7
-0.358, 5.089e-7, 2.807e-7, -2.282e-7
-0.359, 5.072e-7, 2.813e-7, -2.260e-7
-0.360, 5.068e-7, 2.801e-7, -2.268e-7
-0.361, 5.082e-7, 2.814e-7, -2.268e-7
-0.362, 5.077e-7, 2.807e-7, -2.271e-7
-0.363, 5.069e-7, 2.798e-7, -2.271e-7
-0.364, 5.062e-7, 2.788e-7, -2.274e-7
-0.365, 5.066e-7, 2.785e-7, -2.281e-7
-0.366, 5.077e-7, 2.784e-7, -2.293e-7
-0.367, 5.058e-7, 2.788e-7, -2.270e-7
-0.368, 5.055e-7, 2.787e-7, -2.268e-7
-0.369, 5.048e-7, 2.789e-7, -2.259e-7
-0.370, 5.063e-7, 2.803e-7, -2.260e-7
-0.371, 5.058e-7, 2.774e-7, -2.284e-7
-0.372, 5.078e-7, 2.793e-7, -2.285e-7
-0.373, 5.062e-7, 2.775e-7, -2.287e-7
-0.374, 5.047e-7, 2.763e-7, -2.284e-7
-0.375, 5.050e-7, 2.779e-7, -2.272e-7
-0.376, 5.055e-7, 2.789e-7, -2.266e-7
-0.377, 5.056e-7, 2.793e-7, -2.263e-7
-0.378, 5.055e-7, 2.792e-7, -2.263e-7
-0.379, 5.066e-7, 2.781e-7, -2.285e-7
-0.380, 5.073e-7, 2.785e-7, -2.287e-7
-0.381, 5.068e-7, 2.781e-7, -2.287e-7
-0.382, 5.057e-7, 2.767e-7, -2.289e-7
-0.383, 5.050e-7, 2.765e-7, -2.284e-7
-0.384, 5.051e-7, 2.764e-7, -2.287e-7
-0.385, 5.041e-7, 2.773e-7, -2.267e-7
-0.386, 5.064e-7, 2.783e-7, -2.281e-7
-0.387, 5.052e-7, 2.783e-7, -2.269e-7
-0.388, 5.051e-7, 2.776e-7, -2.276e-7
-0.389, 5.061e-7, 2.770e-7, -2.292e-7
-0.390, 5.072e-7, 2.770e-7, -2.302e-7
-0.391, 5.061e-7, 2.758e-7, -2.303e-7
-0.392, 5.053e-7, 2.770e-7, -2.283e-7
-0.393, 5.048e-7, 2.775e-7, -2.273e-7
-0.394, 5.055e-7, 2.776e-7, -2.279e-7
-0.395, 5.041e-7, 2.773e-7, -2.269e-7
-0.396, 5.078e-7, 2.774e-7, -2.305e-7
-0.397, 5.062e-7, 2.763e-7, -2.299e-7
-0.398, 5.073e-7, 2.761e-7, -2.312e-7
-0.399, 5.065e-7, 2.763e-7, -2.302e-7
-0.400, 5.068e-7, 2.769e-7, -2.299e-7
