# Supplementary material for: Data-Driven Electrochemistry Reveals the Impact of Hydrophobicity on Aptamer Cross-Reactivity
Source: ACS Meas Sci Au. 2026 May 20;6(3):752–64. doi: 10.1021/acsmeasuresciau.6c00040 (PMC13281204; doi:10.1021/acsmeasuresciau.6c00040)
Supplement: Supplementary file 1 [file tg6c00040_si_001.zip › data/interferent study/logP validation/Trials_1_2_3/SWV_lineolic acid_analyte_600hz_0.txt]

Nov. 4, 2025   11:33:04
Square Wave Voltammetry
File: c:\users\minteerlab\desktop\hardpotato\110425\swv_lineolic acid_analyte_600hz_0.bin
Data Source:  Experiment
Instrument Model:  CHI660E
Ref. Electrode: 
Header: SWV
Note: 

Init E (V) = -0.05
Final E (V) = -0.4
Incr E (V) = 0.001
Amplitude (V) = 0.025
Frequency (Hz) = 600
Quiet Time (sec) = 2
Sensitivity (A/V) = 1e-5

Potential/V, Diff(i/A), For(i/A), Rev(i/A)

-0.051, 6.494e-7, 3.855e-7, -2.639e-7
-0.052, 6.169e-7, 3.328e-7, -2.841e-7
-0.053, 6.141e-7, 3.205e-7, -2.937e-7
-0.054, 6.135e-7, 3.166e-7, -2.970e-7
-0.055, 6.116e-7, 3.128e-7, -2.988e-7
-0.056, 6.090e-7, 3.117e-7, -2.973e-7
-0.057, 6.098e-7, 3.107e-7, -2.991e-7
-0.058, 6.128e-7, 3.133e-7, -2.994e-7
-0.059, 6.108e-7, 3.118e-7, -2.990e-7
-0.060, 6.130e-7, 3.123e-7, -3.007e-7
-0.061, 6.131e-7, 3.110e-7, -3.021e-7
-0.062, 6.131e-7, 3.104e-7, -3.026e-7
-0.063, 6.124e-7, 3.102e-7, -3.022e-7
-0.064, 6.136e-7, 3.103e-7, -3.033e-7
-0.065, 6.138e-7, 3.110e-7, -3.028e-7
-0.066, 6.143e-7, 3.120e-7, -3.023e-7
-0.067, 6.150e-7, 3.125e-7, -3.025e-7
-0.068, 6.153e-7, 3.130e-7, -3.023e-7
-0.069, 6.148e-7, 3.134e-7, -3.014e-7
-0.070, 6.167e-7, 3.138e-7, -3.029e-7
-0.071, 6.151e-7, 3.124e-7, -3.027e-7
-0.072, 6.176e-7, 3.136e-7, -3.041e-7
-0.073, 6.184e-7, 3.135e-7, -3.049e-7
-0.074, 6.181e-7, 3.131e-7, -3.051e-7
-0.075, 6.196e-7, 3.139e-7, -3.057e-7
-0.076, 6.173e-7, 3.139e-7, -3.034e-7
-0.077, 6.204e-7, 3.155e-7, -3.049e-7
-0.078, 6.196e-7, 3.158e-7, -3.038e-7
-0.079, 6.209e-7, 3.170e-7, -3.039e-7
-0.080, 6.218e-7, 3.175e-7, -3.042e-7
-0.081, 6.228e-7, 3.170e-7, -3.058e-7
-0.082, 6.237e-7, 3.176e-7, -3.061e-7
-0.083, 6.255e-7, 3.180e-7, -3.075e-7
-0.084, 6.240e-7, 3.175e-7, -3.066e-7
-0.085, 6.253e-7, 3.197e-7, -3.056e-7
-0.086, 6.247e-7, 3.197e-7, -3.051e-7
-0.087, 6.283e-7, 3.221e-7, -3.062e-7
-0.088, 6.305e-7, 3.225e-7, -3.080e-7
-0.089, 6.310e-7, 3.239e-7, -3.070e-7
-0.090, 6.343e-7, 3.248e-7, -3.095e-7
-0.091, 6.343e-7, 3.247e-7, -3.096e-7
-0.092, 6.343e-7, 3.244e-7, -3.098e-7
-0.093, 6.367e-7, 3.255e-7, -3.112e-7
-0.094, 6.377e-7, 3.260e-7, -3.117e-7
-0.095, 6.382e-7, 3.260e-7, -3.121e-7
-0.096, 6.403e-7, 3.283e-7, -3.119e-7
-0.097, 6.428e-7, 3.294e-7, -3.133e-7
-0.098, 6.438e-7, 3.319e-7, -3.119e-7
-0.099, 6.467e-7, 3.326e-7, -3.141e-7
-0.100, 6.470e-7, 3.324e-7, -3.146e-7
-0.101, 6.494e-7, 3.339e-7, -3.155e-7
-0.102, 6.531e-7, 3.349e-7, -3.182e-7
-0.103, 6.538e-7, 3.349e-7, -3.189e-7
-0.104, 6.566e-7, 3.367e-7, -3.199e-7
-0.105, 6.567e-7, 3.376e-7, -3.192e-7
-0.106, 6.612e-7, 3.399e-7, -3.213e-7
-0.107, 6.611e-7, 3.406e-7, -3.205e-7
-0.108, 6.631e-7, 3.417e-7, -3.213e-7
-0.109, 6.662e-7, 3.443e-7, -3.219e-7
-0.110, 6.669e-7, 3.446e-7, -3.223e-7
-0.111, 6.686e-7, 3.454e-7, -3.232e-7
-0.112, 6.729e-7, 3.466e-7, -3.263e-7
-0.113, 6.753e-7, 3.484e-7, -3.269e-7
-0.114, 6.797e-7, 3.506e-7, -3.291e-7
-0.115, 6.794e-7, 3.504e-7, -3.290e-7
-0.116, 6.834e-7, 3.525e-7, -3.310e-7
-0.117, 6.831e-7, 3.538e-7, -3.294e-7
-0.118, 6.878e-7, 3.565e-7, -3.313e-7
-0.119, 6.902e-7, 3.580e-7, -3.322e-7
-0.120, 6.923e-7, 3.600e-7, -3.324e-7
-0.121, 6.987e-7, 3.627e-7, -3.360e-7
-0.122, 6.998e-7, 3.618e-7, -3.380e-7
-0.123, 7.040e-7, 3.651e-7, -3.389e-7
-0.124, 7.062e-7, 3.661e-7, -3.401e-7
-0.125, 7.066e-7, 3.669e-7, -3.398e-7
-0.126, 7.113e-7, 3.708e-7, -3.406e-7
-0.127, 7.126e-7, 3.718e-7, -3.408e-7
-0.128, 7.186e-7, 3.746e-7, -3.440e-7
-0.129, 7.207e-7, 3.764e-7, -3.443e-7
-0.130, 7.247e-7, 3.790e-7, -3.457e-7
-0.131, 7.277e-7, 3.795e-7, -3.482e-7
-0.132, 7.320e-7, 3.829e-7, -3.490e-7
-0.133, 7.352e-7, 3.838e-7, -3.514e-7
-0.134, 7.395e-7, 3.855e-7, -3.540e-7
-0.135, 7.427e-7, 3.887e-7, -3.540e-7
-0.136, 7.477e-7, 3.924e-7, -3.553e-7
-0.137, 7.514e-7, 3.946e-7, -3.568e-7
-0.138, 7.576e-7, 3.988e-7, -3.588e-7
-0.139, 7.620e-7, 4.012e-7, -3.608e-7
-0.140, 7.655e-7, 4.036e-7, -3.619e-7
-0.141, 7.691e-7, 4.061e-7, -3.629e-7
-0.142, 7.780e-7, 4.103e-7, -3.677e-7
-0.143, 7.825e-7, 4.127e-7, -3.698e-7
-0.144, 7.876e-7, 4.155e-7, -3.721e-7
-0.145, 7.923e-7, 4.187e-7, -3.736e-7
-0.146, 7.997e-7, 4.232e-7, -3.766e-7
-0.147, 8.056e-7, 4.292e-7, -3.764e-7
-0.148, 8.126e-7, 4.335e-7, -3.791e-7
-0.149, 8.202e-7, 4.376e-7, -3.826e-7
-0.150, 8.266e-7, 4.421e-7, -3.846e-7
-0.151, 8.365e-7, 4.462e-7, -3.903e-7
-0.152, 8.440e-7, 4.522e-7, -3.918e-7
-0.153, 8.521e-7, 4.557e-7, -3.964e-7
-0.154, 8.606e-7, 4.606e-7, -3.999e-7
-0.155, 8.698e-7, 4.664e-7, -4.034e-7
-0.156, 8.766e-7, 4.730e-7, -4.036e-7
-0.157, 8.882e-7, 4.788e-7, -4.094e-7
-0.158, 8.996e-7, 4.866e-7, -4.130e-7
-0.159, 9.076e-7, 4.923e-7, -4.153e-7
-0.160, 9.209e-7, 4.990e-7, -4.219e-7
-0.161, 9.321e-7, 5.038e-7, -4.283e-7
-0.162, 9.453e-7, 5.128e-7, -4.325e-7
-0.163, 9.572e-7, 5.201e-7, -4.371e-7
-0.164, 9.692e-7, 5.270e-7, -4.422e-7
-0.165, 9.839e-7, 5.363e-7, -4.476e-7
-0.166, 1.001e-6, 5.465e-7, -4.542e-7
-0.167, 1.012e-6, 5.536e-7, -4.589e-7
-0.168, 1.029e-6, 5.635e-7, -4.653e-7
-0.169, 1.045e-6, 5.727e-7, -4.718e-7
-0.170, 1.062e-6, 5.828e-7, -4.796e-7
-0.171, 1.075e-6, 5.905e-7, -4.842e-7
-0.172, 1.094e-6, 6.010e-7, -4.934e-7
-0.173, 1.113e-6, 6.100e-7, -5.032e-7
-0.174, 1.129e-6, 6.210e-7, -5.084e-7
-0.175, 1.149e-6, 6.324e-7, -5.169e-7
-0.176, 1.168e-6, 6.431e-7, -5.252e-7
-0.177, 1.188e-6, 6.561e-7, -5.323e-7
-0.178, 1.211e-6, 6.697e-7, -5.411e-7
-0.179, 1.232e-6, 6.815e-7, -5.501e-7
-0.180, 1.253e-6, 6.933e-7, -5.594e-7
-0.181, 1.279e-6, 7.081e-7, -5.705e-7
-0.182, 1.301e-6, 7.204e-7, -5.807e-7
-0.183, 1.324e-6, 7.322e-7, -5.923e-7
-0.184, 1.350e-6, 7.474e-7, -6.023e-7
-0.185, 1.374e-6, 7.610e-7, -6.134e-7
-0.186, 1.396e-6, 7.749e-7, -6.209e-7
-0.187, 1.425e-6, 7.909e-7, -6.346e-7
-0.188, 1.452e-6, 8.070e-7, -6.450e-7
-0.189, 1.480e-6, 8.232e-7, -6.573e-7
-0.190, 1.509e-6, 8.392e-7, -6.694e-7
-0.191, 1.538e-6, 8.553e-7, -6.830e-7
-0.192, 1.567e-6, 8.703e-7, -6.967e-7
-0.193, 1.596e-6, 8.849e-7, -7.112e-7
-0.194, 1.628e-6, 9.040e-7, -7.243e-7
-0.195, 1.659e-6, 9.199e-7, -7.395e-7
-0.196, 1.692e-6, 9.402e-7, -7.519e-7
-0.197, 1.723e-6, 9.565e-7, -7.666e-7
-0.198, 1.755e-6, 9.760e-7, -7.794e-7
-0.199, 1.788e-6, 9.935e-7, -7.949e-7
-0.200, 1.823e-6, 1.012e-6, -8.117e-7
-0.201, 1.854e-6, 1.030e-6, -8.241e-7
-0.202, 1.892e-6, 1.049e-6, -8.432e-7
-0.203, 1.928e-6, 1.068e-6, -8.594e-7
-0.204, 1.963e-6, 1.087e-6, -8.762e-7
-0.205, 1.999e-6, 1.109e-6, -8.907e-7
-0.206, 2.033e-6, 1.126e-6, -9.063e-7
-0.207, 2.072e-6, 1.147e-6, -9.244e-7
-0.208, 2.108e-6, 1.167e-6, -9.416e-7
-0.209, 2.147e-6, 1.189e-6, -9.574e-7
-0.210, 2.185e-6, 1.210e-6, -9.753e-7
-0.211, 2.223e-6, 1.229e-6, -9.938e-7
-0.212, 2.260e-6, 1.249e-6, -1.012e-6
-0.213, 2.298e-6, 1.268e-6, -1.029e-6
-0.214, 2.333e-6, 1.288e-6, -1.045e-6
-0.215, 2.373e-6, 1.311e-6, -1.063e-6
-0.216, 2.406e-6, 1.329e-6, -1.077e-6
-0.217, 2.446e-6, 1.349e-6, -1.097e-6
-0.218, 2.483e-6, 1.370e-6, -1.113e-6
-0.219, 2.521e-6, 1.390e-6, -1.131e-6
-0.220, 2.556e-6, 1.410e-6, -1.147e-6
-0.221, 2.592e-6, 1.428e-6, -1.164e-6
-0.222, 2.626e-6, 1.445e-6, -1.181e-6
-0.223, 2.661e-6, 1.463e-6, -1.198e-6
-0.224, 2.692e-6, 1.481e-6, -1.211e-6
-0.225, 2.724e-6, 1.498e-6, -1.225e-6
-0.226, 2.760e-6, 1.518e-6, -1.242e-6
-0.227, 2.783e-6, 1.531e-6, -1.252e-6
-0.228, 2.814e-6, 1.546e-6, -1.268e-6
-0.229, 2.841e-6, 1.561e-6, -1.280e-6
-0.230, 2.867e-6, 1.573e-6, -1.293e-6
-0.231, 2.888e-6, 1.586e-6, -1.302e-6
-0.232, 2.913e-6, 1.598e-6, -1.315e-6
-0.233, 2.932e-6, 1.607e-6, -1.325e-6
-0.234, 2.949e-6, 1.618e-6, -1.331e-6
-0.235, 2.965e-6, 1.625e-6, -1.340e-6
-0.236, 2.981e-6, 1.632e-6, -1.348e-6
-0.237, 2.991e-6, 1.638e-6, -1.352e-6
-0.238, 3.000e-6, 1.643e-6, -1.357e-6
-0.239, 3.006e-6, 1.646e-6, -1.360e-6
-0.240, 3.010e-6, 1.646e-6, -1.363e-6
-0.241, 3.013e-6, 1.648e-6, -1.365e-6
-0.242, 3.011e-6, 1.645e-6, -1.366e-6
-0.243, 3.007e-6, 1.641e-6, -1.366e-6
-0.244, 2.998e-6, 1.636e-6, -1.362e-6
-0.245, 2.988e-6, 1.630e-6, -1.357e-6
-0.246, 2.974e-6, 1.624e-6, -1.350e-6
-0.247, 2.960e-6, 1.615e-6, -1.345e-6
-0.248, 2.943e-6, 1.605e-6, -1.338e-6
-0.249, 2.919e-6, 1.591e-6, -1.328e-6
-0.250, 2.899e-6, 1.579e-6, -1.320e-6
-0.251, 2.873e-6, 1.564e-6, -1.310e-6
-0.252, 2.847e-6, 1.549e-6, -1.298e-6
-0.253, 2.816e-6, 1.530e-6, -1.286e-6
-0.254, 2.781e-6, 1.513e-6, -1.268e-6
-0.255, 2.749e-6, 1.493e-6, -1.256e-6
-0.256, 2.715e-6, 1.475e-6, -1.240e-6
-0.257, 2.672e-6, 1.451e-6, -1.222e-6
-0.258, 2.635e-6, 1.430e-6, -1.205e-6
-0.259, 2.593e-6, 1.408e-6, -1.185e-6
-0.260, 2.550e-6, 1.383e-6, -1.167e-6
-0.261, 2.506e-6, 1.359e-6, -1.147e-6
-0.262, 2.466e-6, 1.337e-6, -1.129e-6
-0.263, 2.418e-6, 1.310e-6, -1.108e-6
-0.264, 2.372e-6, 1.284e-6, -1.088e-6
-0.265, 2.323e-6, 1.258e-6, -1.065e-6
-0.266, 2.280e-6, 1.234e-6, -1.046e-6
-0.267, 2.232e-6, 1.210e-6, -1.021e-6
-0.268, 2.184e-6, 1.185e-6, -9.989e-7
-0.269, 2.137e-6, 1.160e-6, -9.777e-7
-0.270, 2.093e-6, 1.134e-6, -9.584e-7
-0.271, 2.044e-6, 1.109e-6, -9.355e-7
-0.272, 1.999e-6, 1.083e-6, -9.153e-7
-0.273, 1.953e-6, 1.059e-6, -8.938e-7
-0.274, 1.906e-6, 1.034e-6, -8.723e-7
-0.275, 1.862e-6, 1.008e-6, -8.533e-7
-0.276, 1.815e-6, 9.856e-7, -8.297e-7
-0.277, 1.774e-6, 9.637e-7, -8.103e-7
-0.278, 1.733e-6, 9.425e-7, -7.901e-7
-0.279, 1.689e-6, 9.206e-7, -7.686e-7
-0.280, 1.651e-6, 9.002e-7, -7.511e-7
-0.281, 1.612e-6, 8.771e-7, -7.348e-7
-0.282, 1.573e-6, 8.571e-7, -7.159e-7
-0.283, 1.535e-6, 8.382e-7, -6.973e-7
-0.284, 1.498e-6, 8.175e-7, -6.800e-7
-0.285, 1.463e-6, 7.998e-7, -6.628e-7
-0.286, 1.429e-6, 7.832e-7, -6.458e-7
-0.287, 1.396e-6, 7.655e-7, -6.306e-7
-0.288, 1.361e-6, 7.471e-7, -6.138e-7
-0.289, 1.329e-6, 7.297e-7, -5.993e-7
-0.290, 1.301e-6, 7.164e-7, -5.847e-7
-0.291, 1.273e-6, 7.014e-7, -5.712e-7
-0.292, 1.245e-6, 6.845e-7, -5.602e-7
-0.293, 1.216e-6, 6.693e-7, -5.464e-7
-0.294, 1.192e-6, 6.558e-7, -5.357e-7
-0.295, 1.165e-6, 6.437e-7, -5.214e-7
-0.296, 1.143e-6, 6.335e-7, -5.094e-7
-0.297, 1.120e-6, 6.207e-7, -4.988e-7
-0.298, 1.097e-6, 6.105e-7, -4.868e-7
-0.299, 1.076e-6, 5.991e-7, -4.768e-7
-0.300, 1.056e-6, 5.868e-7, -4.695e-7
-0.301, 1.034e-6, 5.768e-7, -4.575e-7
-0.302, 1.021e-6, 5.690e-7, -4.520e-7
-0.303, 1.001e-6, 5.580e-7, -4.431e-7
-0.304, 9.839e-7, 5.495e-7, -4.345e-7
-0.305, 9.659e-7, 5.393e-7, -4.266e-7
-0.306, 9.504e-7, 5.319e-7, -4.185e-7
-0.307, 9.372e-7, 5.252e-7, -4.120e-7
-0.308, 9.234e-7, 5.184e-7, -4.049e-7
-0.309, 9.103e-7, 5.111e-7, -3.992e-7
-0.310, 8.971e-7, 5.046e-7, -3.925e-7
-0.311, 8.851e-7, 4.985e-7, -3.866e-7
-0.312, 8.730e-7, 4.920e-7, -3.810e-7
-0.313, 8.612e-7, 4.845e-7, -3.767e-7
-0.314, 8.521e-7, 4.796e-7, -3.725e-7
-0.315, 8.386e-7, 4.738e-7, -3.648e-7
-0.316, 8.313e-7, 4.705e-7, -3.608e-7
-0.317, 8.221e-7, 4.653e-7, -3.568e-7
-0.318, 8.138e-7, 4.608e-7, -3.530e-7
-0.319, 8.038e-7, 4.555e-7, -3.483e-7
-0.320, 7.974e-7, 4.520e-7, -3.454e-7
-0.321, 7.888e-7, 4.475e-7, -3.413e-7
-0.322, 7.803e-7, 4.420e-7, -3.383e-7
-0.323, 7.768e-7, 4.399e-7, -3.369e-7
-0.324, 7.681e-7, 4.350e-7, -3.331e-7
-0.325, 7.635e-7, 4.328e-7, -3.307e-7
-0.326, 7.559e-7, 4.295e-7, -3.264e-7
-0.327, 7.508e-7, 4.272e-7, -3.236e-7
-0.328, 7.464e-7, 4.240e-7, -3.223e-7
-0.329, 7.392e-7, 4.210e-7, -3.182e-7
-0.330, 7.335e-7, 4.177e-7, -3.158e-7
-0.331, 7.300e-7, 4.149e-7, -3.151e-7
-0.332, 7.275e-7, 4.127e-7, -3.148e-7
-0.333, 7.235e-7, 4.104e-7, -3.131e-7
-0.334, 7.181e-7, 4.070e-7, -3.111e-7
-0.335, 7.120e-7, 4.040e-7, -3.080e-7
-0.336, 7.072e-7, 4.019e-7, -3.054e-7
-0.337, 7.073e-7, 4.019e-7, -3.054e-7
-0.338, 7.049e-7, 4.019e-7, -3.030e-7
-0.339, 7.014e-7, 3.994e-7, -3.019e-7
-0.340, 6.959e-7, 3.960e-7, -2.999e-7
-0.341, 6.974e-7, 3.959e-7, -3.014e-7
-0.342, 6.947e-7, 3.941e-7, -3.007e-7
-0.343, 6.910e-7, 3.903e-7, -3.007e-7
-0.344, 6.895e-7, 3.904e-7, -2.991e-7
-0.345, 6.850e-7, 3.881e-7, -2.968e-7
-0.346, 6.843e-7, 3.882e-7, -2.961e-7
-0.347, 6.810e-7, 3.875e-7, -2.936e-7
-0.348, 6.795e-7, 3.865e-7, -2.930e-7
-0.349, 6.788e-7, 3.860e-7, -2.929e-7
-0.350, 6.771e-7, 3.840e-7, -2.931e-7
-0.351, 6.732e-7, 3.822e-7, -2.910e-7
-0.352, 6.731e-7, 3.809e-7, -2.922e-7
-0.353, 6.719e-7, 3.798e-7, -2.921e-7
-0.354, 6.698e-7, 3.789e-7, -2.909e-7
-0.355, 6.684e-7, 3.782e-7, -2.902e-7
-0.356, 6.658e-7, 3.770e-7, -2.887e-7
-0.357, 6.664e-7, 3.779e-7, -2.885e-7
-0.358, 6.645e-7, 3.778e-7, -2.867e-7
-0.359, 6.649e-7, 3.758e-7, -2.891e-7
-0.360, 6.639e-7, 3.759e-7, -2.880e-7
-0.361, 6.621e-7, 3.737e-7, -2.884e-7
-0.362, 6.629e-7, 3.747e-7, -2.882e-7
-0.363, 6.605e-7, 3.730e-7, -2.875e-7
-0.364, 6.611e-7, 3.722e-7, -2.889e-7
-0.365, 6.582e-7, 3.711e-7, -2.871e-7
-0.366, 6.573e-7, 3.712e-7, -2.861e-7
-0.367, 6.593e-7, 3.720e-7, -2.873e-7
-0.368, 6.561e-7, 3.714e-7, -2.847e-7
-0.369, 6.574e-7, 3.716e-7, -2.857e-7
-0.370, 6.570e-7, 3.703e-7, -2.867e-7
-0.371, 6.546e-7, 3.692e-7, -2.854e-7
-0.372, 6.555e-7, 3.690e-7, -2.865e-7
-0.373, 6.564e-7, 3.692e-7, -2.872e-7
-0.374, 6.553e-7, 3.682e-7, -2.871e-7
-0.375, 6.542e-7, 3.677e-7, -2.865e-7
-0.376, 6.542e-7, 3.678e-7, -2.864e-7
-0.377, 6.538e-7, 3.681e-7, -2.857e-7
-0.378, 6.532e-7, 3.677e-7, -2.854e-7
-0.379, 6.544e-7, 3.685e-7, -2.859e-7
-0.380, 6.510e-7, 3.661e-7, -2.849e-7
-0.381, 6.506e-7, 3.657e-7, -2.849e-7
-0.382, 6.519e-7, 3.653e-7, -2.866e-7
-0.383, 6.523e-7, 3.653e-7, -2.870e-7
-0.384, 6.513e-7, 3.637e-7, -2.876e-7
-0.385, 6.492e-7, 3.635e-7, -2.857e-7
-0.386, 6.484e-7, 3.625e-7, -2.859e-7
-0.387, 6.527e-7, 3.656e-7, -2.871e-7
-0.388, 6.522e-7, 3.658e-7, -2.864e-7
-0.389, 6.513e-7, 3.652e-7, -2.861e-7
-0.390, 6.514e-7, 3.646e-7, -2.869e-7
-0.391, 6.533e-7, 3.661e-7, -2.872e-7
-0.392, 6.495e-7, 3.623e-7, -2.872e-7
-0.393, 6.515e-7, 3.635e-7, -2.881e-7
-0.394, 6.513e-7, 3.633e-7, -2.880e-7
-0.395, 6.496e-7, 3.628e-7, -2.869e-7
-0.396, 6.533e-7, 3.655e-7, -2.878e-7
-0.397, 6.508e-7, 3.635e-7, -2.873e-7
-0.398, 6.502e-7, 3.633e-7, -2.868e-7
-0.399, 6.505e-7, 3.646e-7, -2.859e-7
-0.400, 6.527e-7, 3.646e-7, -2.881e-7
