# Supplementary material for: Data-Driven Electrochemistry Reveals the Impact of Hydrophobicity on Aptamer Cross-Reactivity
Source: ACS Meas Sci Au. 2026 May 20;6(3):752–64. doi: 10.1021/acsmeasuresciau.6c00040 (PMC13281204; doi:10.1021/acsmeasuresciau.6c00040)
Supplement: Supplementary file 1 [file tg6c00040_si_001.zip › data/interferent study/logP validation/Trials_1_2_3/SWV_lineolic acid_analyte_600hz_1.txt]

Nov. 4, 2025   14:10:52
Square Wave Voltammetry
File: c:\users\minteerlab\desktop\hardpotato\110425\swv_lineolic acid_analyte_600hz_1.bin
Data Source:  Experiment
Instrument Model:  CHI660E
Ref. Electrode: 
Header: SWV
Note: 

Init E (V) = -0.05
Final E (V) = -0.4
Incr E (V) = 0.001
Amplitude (V) = 0.025
Frequency (Hz) = 600
Quiet Time (sec) = 2
Sensitivity (A/V) = 1e-5

Potential/V, Diff(i/A), For(i/A), Rev(i/A)

-0.051, 6.166e-7, 3.656e-7, -2.510e-7
-0.052, 5.869e-7, 3.170e-7, -2.698e-7
-0.053, 5.813e-7, 3.046e-7, -2.767e-7
-0.054, 5.821e-7, 3.021e-7, -2.800e-7
-0.055, 5.795e-7, 2.992e-7, -2.804e-7
-0.056, 5.822e-7, 2.979e-7, -2.843e-7
-0.057, 5.832e-7, 2.987e-7, -2.845e-7
-0.058, 5.801e-7, 2.951e-7, -2.851e-7
-0.059, 5.805e-7, 2.952e-7, -2.853e-7
-0.060, 5.791e-7, 2.937e-7, -2.854e-7
-0.061, 5.797e-7, 2.947e-7, -2.850e-7
-0.062, 5.835e-7, 2.969e-7, -2.865e-7
-0.063, 5.806e-7, 2.950e-7, -2.855e-7
-0.064, 5.814e-7, 2.954e-7, -2.860e-7
-0.065, 5.820e-7, 2.962e-7, -2.858e-7
-0.066, 5.837e-7, 2.965e-7, -2.872e-7
-0.067, 5.815e-7, 2.955e-7, -2.860e-7
-0.068, 5.837e-7, 2.953e-7, -2.884e-7
-0.069, 5.841e-7, 2.951e-7, -2.890e-7
-0.070, 5.834e-7, 2.955e-7, -2.880e-7
-0.071, 5.809e-7, 2.940e-7, -2.869e-7
-0.072, 5.833e-7, 2.964e-7, -2.869e-7
-0.073, 5.849e-7, 2.982e-7, -2.867e-7
-0.074, 5.863e-7, 2.988e-7, -2.876e-7
-0.075, 5.856e-7, 2.993e-7, -2.863e-7
-0.076, 5.874e-7, 2.977e-7, -2.897e-7
-0.077, 5.884e-7, 2.991e-7, -2.894e-7
-0.078, 5.878e-7, 2.982e-7, -2.896e-7
-0.079, 5.896e-7, 2.983e-7, -2.913e-7
-0.080, 5.911e-7, 2.994e-7, -2.917e-7
-0.081, 5.888e-7, 2.994e-7, -2.895e-7
-0.082, 5.889e-7, 3.007e-7, -2.882e-7
-0.083, 5.920e-7, 3.020e-7, -2.900e-7
-0.084, 5.919e-7, 3.026e-7, -2.893e-7
-0.085, 5.951e-7, 3.039e-7, -2.912e-7
-0.086, 5.948e-7, 3.031e-7, -2.917e-7
-0.087, 5.906e-7, 3.002e-7, -2.904e-7
-0.088, 5.940e-7, 3.026e-7, -2.914e-7
-0.089, 5.964e-7, 3.032e-7, -2.932e-7
-0.090, 5.956e-7, 3.034e-7, -2.923e-7
-0.091, 5.984e-7, 3.049e-7, -2.935e-7
-0.092, 5.974e-7, 3.045e-7, -2.929e-7
-0.093, 6.001e-7, 3.078e-7, -2.923e-7
-0.094, 6.025e-7, 3.082e-7, -2.943e-7
-0.095, 6.021e-7, 3.088e-7, -2.933e-7
-0.096, 6.040e-7, 3.090e-7, -2.950e-7
-0.097, 6.065e-7, 3.098e-7, -2.966e-7
-0.098, 6.065e-7, 3.103e-7, -2.963e-7
-0.099, 6.083e-7, 3.094e-7, -2.989e-7
-0.100, 6.085e-7, 3.105e-7, -2.980e-7
-0.101, 6.097e-7, 3.118e-7, -2.979e-7
-0.102, 6.108e-7, 3.131e-7, -2.977e-7
-0.103, 6.125e-7, 3.141e-7, -2.983e-7
-0.104, 6.150e-7, 3.157e-7, -2.993e-7
-0.105, 6.162e-7, 3.165e-7, -2.997e-7
-0.106, 6.182e-7, 3.163e-7, -3.019e-7
-0.107, 6.205e-7, 3.182e-7, -3.022e-7
-0.108, 6.218e-7, 3.176e-7, -3.042e-7
-0.109, 6.232e-7, 3.183e-7, -3.049e-7
-0.110, 6.235e-7, 3.193e-7, -3.041e-7
-0.111, 6.262e-7, 3.206e-7, -3.057e-7
-0.112, 6.288e-7, 3.239e-7, -3.048e-7
-0.113, 6.292e-7, 3.237e-7, -3.055e-7
-0.114, 6.307e-7, 3.250e-7, -3.057e-7
-0.115, 6.328e-7, 3.261e-7, -3.068e-7
-0.116, 6.335e-7, 3.264e-7, -3.072e-7
-0.117, 6.366e-7, 3.284e-7, -3.081e-7
-0.118, 6.366e-7, 3.270e-7, -3.096e-7
-0.119, 6.390e-7, 3.283e-7, -3.107e-7
-0.120, 6.393e-7, 3.289e-7, -3.104e-7
-0.121, 6.413e-7, 3.301e-7, -3.112e-7
-0.122, 6.455e-7, 3.337e-7, -3.118e-7
-0.123, 6.459e-7, 3.342e-7, -3.117e-7
-0.124, 6.468e-7, 3.351e-7, -3.117e-7
-0.125, 6.511e-7, 3.370e-7, -3.141e-7
-0.126, 6.517e-7, 3.376e-7, -3.141e-7
-0.127, 6.548e-7, 3.391e-7, -3.157e-7
-0.128, 6.593e-7, 3.406e-7, -3.187e-7
-0.129, 6.590e-7, 3.398e-7, -3.192e-7
-0.130, 6.613e-7, 3.424e-7, -3.189e-7
-0.131, 6.613e-7, 3.428e-7, -3.185e-7
-0.132, 6.662e-7, 3.466e-7, -3.196e-7
-0.133, 6.685e-7, 3.482e-7, -3.203e-7
-0.134, 6.727e-7, 3.509e-7, -3.218e-7
-0.135, 6.733e-7, 3.515e-7, -3.218e-7
-0.136, 6.789e-7, 3.549e-7, -3.240e-7
-0.137, 6.780e-7, 3.533e-7, -3.247e-7
-0.138, 6.830e-7, 3.562e-7, -3.268e-7
-0.139, 6.870e-7, 3.574e-7, -3.296e-7
-0.140, 6.901e-7, 3.604e-7, -3.298e-7
-0.141, 6.938e-7, 3.635e-7, -3.302e-7
-0.142, 6.948e-7, 3.646e-7, -3.302e-7
-0.143, 7.007e-7, 3.690e-7, -3.317e-7
-0.144, 7.057e-7, 3.713e-7, -3.343e-7
-0.145, 7.096e-7, 3.747e-7, -3.349e-7
-0.146, 7.148e-7, 3.766e-7, -3.381e-7
-0.147, 7.181e-7, 3.772e-7, -3.409e-7
-0.148, 7.251e-7, 3.812e-7, -3.440e-7
-0.149, 7.308e-7, 3.849e-7, -3.460e-7
-0.150, 7.349e-7, 3.888e-7, -3.461e-7
-0.151, 7.402e-7, 3.918e-7, -3.484e-7
-0.152, 7.468e-7, 3.947e-7, -3.520e-7
-0.153, 7.521e-7, 3.997e-7, -3.523e-7
-0.154, 7.604e-7, 4.049e-7, -3.556e-7
-0.155, 7.671e-7, 4.087e-7, -3.584e-7
-0.156, 7.754e-7, 4.134e-7, -3.620e-7
-0.157, 7.813e-7, 4.174e-7, -3.639e-7
-0.158, 7.893e-7, 4.216e-7, -3.677e-7
-0.159, 7.977e-7, 4.255e-7, -3.723e-7
-0.160, 8.050e-7, 4.305e-7, -3.745e-7
-0.161, 8.133e-7, 4.353e-7, -3.780e-7
-0.162, 8.233e-7, 4.435e-7, -3.798e-7
-0.163, 8.315e-7, 4.480e-7, -3.835e-7
-0.164, 8.410e-7, 4.537e-7, -3.874e-7
-0.165, 8.504e-7, 4.584e-7, -3.920e-7
-0.166, 8.606e-7, 4.658e-7, -3.947e-7
-0.167, 8.740e-7, 4.727e-7, -4.012e-7
-0.168, 8.833e-7, 4.764e-7, -4.069e-7
-0.169, 8.927e-7, 4.817e-7, -4.110e-7
-0.170, 9.045e-7, 4.885e-7, -4.160e-7
-0.171, 9.154e-7, 4.973e-7, -4.181e-7
-0.172, 9.298e-7, 5.060e-7, -4.238e-7
-0.173, 9.414e-7, 5.119e-7, -4.295e-7
-0.174, 9.550e-7, 5.194e-7, -4.356e-7
-0.175, 9.681e-7, 5.256e-7, -4.425e-7
-0.176, 9.798e-7, 5.343e-7, -4.455e-7
-0.177, 9.959e-7, 5.431e-7, -4.529e-7
-0.178, 1.010e-6, 5.497e-7, -4.598e-7
-0.179, 1.025e-6, 5.578e-7, -4.672e-7
-0.180, 1.039e-6, 5.661e-7, -4.730e-7
-0.181, 1.053e-6, 5.744e-7, -4.788e-7
-0.182, 1.070e-6, 5.849e-7, -4.849e-7
-0.183, 1.086e-6, 5.944e-7, -4.917e-7
-0.184, 1.104e-6, 6.033e-7, -5.007e-7
-0.185, 1.118e-6, 6.116e-7, -5.069e-7
-0.186, 1.136e-6, 6.208e-7, -5.149e-7
-0.187, 1.153e-6, 6.298e-7, -5.232e-7
-0.188, 1.170e-6, 6.392e-7, -5.307e-7
-0.189, 1.190e-6, 6.494e-7, -5.408e-7
-0.190, 1.207e-6, 6.592e-7, -5.482e-7
-0.191, 1.224e-6, 6.693e-7, -5.545e-7
-0.192, 1.240e-6, 6.780e-7, -5.617e-7
-0.193, 1.262e-6, 6.915e-7, -5.702e-7
-0.194, 1.282e-6, 7.020e-7, -5.798e-7
-0.195, 1.300e-6, 7.125e-7, -5.878e-7
-0.196, 1.322e-6, 7.235e-7, -5.990e-7
-0.197, 1.339e-6, 7.317e-7, -6.069e-7
-0.198, 1.362e-6, 7.449e-7, -6.170e-7
-0.199, 1.381e-6, 7.535e-7, -6.277e-7
-0.200, 1.400e-6, 7.647e-7, -6.357e-7
-0.201, 1.422e-6, 7.764e-7, -6.459e-7
-0.202, 1.440e-6, 7.870e-7, -6.534e-7
-0.203, 1.465e-6, 8.010e-7, -6.638e-7
-0.204, 1.484e-6, 8.125e-7, -6.713e-7
-0.205, 1.509e-6, 8.255e-7, -6.834e-7
-0.206, 1.528e-6, 8.350e-7, -6.934e-7
-0.207, 1.546e-6, 8.448e-7, -7.015e-7
-0.208, 1.569e-6, 8.567e-7, -7.124e-7
-0.209, 1.588e-6, 8.670e-7, -7.212e-7
-0.210, 1.612e-6, 8.797e-7, -7.323e-7
-0.211, 1.632e-6, 8.917e-7, -7.404e-7
-0.212, 1.649e-6, 9.009e-7, -7.478e-7
-0.213, 1.671e-6, 9.145e-7, -7.570e-7
-0.214, 1.693e-6, 9.254e-7, -7.680e-7
-0.215, 1.714e-6, 9.373e-7, -7.768e-7
-0.216, 1.732e-6, 9.470e-7, -7.851e-7
-0.217, 1.751e-6, 9.572e-7, -7.941e-7
-0.218, 1.773e-6, 9.681e-7, -8.046e-7
-0.219, 1.792e-6, 9.773e-7, -8.149e-7
-0.220, 1.807e-6, 9.853e-7, -8.217e-7
-0.221, 1.827e-6, 9.972e-7, -8.298e-7
-0.222, 1.845e-6, 1.009e-6, -8.352e-7
-0.223, 1.860e-6, 1.017e-6, -8.432e-7
-0.224, 1.876e-6, 1.027e-6, -8.491e-7
-0.225, 1.892e-6, 1.034e-6, -8.574e-7
-0.226, 1.906e-6, 1.043e-6, -8.630e-7
-0.227, 1.920e-6, 1.052e-6, -8.683e-7
-0.228, 1.934e-6, 1.057e-6, -8.762e-7
-0.229, 1.945e-6, 1.064e-6, -8.813e-7
-0.230, 1.957e-6, 1.071e-6, -8.861e-7
-0.231, 1.965e-6, 1.075e-6, -8.895e-7
-0.232, 1.975e-6, 1.083e-6, -8.922e-7
-0.233, 1.979e-6, 1.086e-6, -8.931e-7
-0.234, 1.989e-6, 1.091e-6, -8.976e-7
-0.235, 1.994e-6, 1.094e-6, -8.996e-7
-0.236, 1.998e-6, 1.096e-6, -9.028e-7
-0.237, 2.003e-6, 1.100e-6, -9.027e-7
-0.238, 2.000e-6, 1.097e-6, -9.028e-7
-0.239, 2.002e-6, 1.098e-6, -9.042e-7
-0.240, 2.001e-6, 1.098e-6, -9.032e-7
-0.241, 1.998e-6, 1.097e-6, -9.003e-7
-0.242, 1.996e-6, 1.097e-6, -8.983e-7
-0.243, 1.989e-6, 1.094e-6, -8.948e-7
-0.244, 1.981e-6, 1.091e-6, -8.906e-7
-0.245, 1.974e-6, 1.087e-6, -8.862e-7
-0.246, 1.963e-6, 1.081e-6, -8.825e-7
-0.247, 1.951e-6, 1.073e-6, -8.780e-7
-0.248, 1.938e-6, 1.066e-6, -8.716e-7
-0.249, 1.924e-6, 1.059e-6, -8.654e-7
-0.250, 1.908e-6, 1.049e-6, -8.587e-7
-0.251, 1.890e-6, 1.041e-6, -8.490e-7
-0.252, 1.873e-6, 1.031e-6, -8.415e-7
-0.253, 1.856e-6, 1.022e-6, -8.337e-7
-0.254, 1.836e-6, 1.012e-6, -8.238e-7
-0.255, 1.814e-6, 9.999e-7, -8.136e-7
-0.256, 1.790e-6, 9.868e-7, -8.037e-7
-0.257, 1.768e-6, 9.748e-7, -7.934e-7
-0.258, 1.744e-6, 9.613e-7, -7.827e-7
-0.259, 1.720e-6, 9.473e-7, -7.723e-7
-0.260, 1.693e-6, 9.333e-7, -7.601e-7
-0.261, 1.667e-6, 9.184e-7, -7.483e-7
-0.262, 1.638e-6, 9.026e-7, -7.351e-7
-0.263, 1.613e-6, 8.893e-7, -7.239e-7
-0.264, 1.588e-6, 8.756e-7, -7.122e-7
-0.265, 1.560e-6, 8.604e-7, -6.996e-7
-0.266, 1.534e-6, 8.451e-7, -6.891e-7
-0.267, 1.504e-6, 8.290e-7, -6.749e-7
-0.268, 1.479e-6, 8.143e-7, -6.647e-7
-0.269, 1.453e-6, 8.002e-7, -6.527e-7
-0.270, 1.422e-6, 7.833e-7, -6.390e-7
-0.271, 1.397e-6, 7.700e-7, -6.271e-7
-0.272, 1.369e-6, 7.548e-7, -6.144e-7
-0.273, 1.345e-6, 7.429e-7, -6.020e-7
-0.274, 1.319e-6, 7.281e-7, -5.913e-7
-0.275, 1.294e-6, 7.145e-7, -5.795e-7
-0.276, 1.268e-6, 6.990e-7, -5.694e-7
-0.277, 1.243e-6, 6.850e-7, -5.580e-7
-0.278, 1.222e-6, 6.748e-7, -5.470e-7
-0.279, 1.197e-6, 6.599e-7, -5.366e-7
-0.280, 1.174e-6, 6.476e-7, -5.263e-7
-0.281, 1.150e-6, 6.343e-7, -5.159e-7
-0.282, 1.128e-6, 6.232e-7, -5.045e-7
-0.283, 1.106e-6, 6.124e-7, -4.941e-7
-0.284, 1.087e-6, 6.023e-7, -4.845e-7
-0.285, 1.068e-6, 5.912e-7, -4.771e-7
-0.286, 1.048e-6, 5.805e-7, -4.677e-7
-0.287, 1.033e-6, 5.724e-7, -4.605e-7
-0.288, 1.013e-6, 5.605e-7, -4.520e-7
-0.289, 9.963e-7, 5.503e-7, -4.460e-7
-0.290, 9.793e-7, 5.420e-7, -4.373e-7
-0.291, 9.608e-7, 5.328e-7, -4.280e-7
-0.292, 9.501e-7, 5.278e-7, -4.222e-7
-0.293, 9.325e-7, 5.177e-7, -4.148e-7
-0.294, 9.176e-7, 5.099e-7, -4.077e-7
-0.295, 9.035e-7, 5.024e-7, -4.012e-7
-0.296, 8.904e-7, 4.950e-7, -3.954e-7
-0.297, 8.829e-7, 4.918e-7, -3.910e-7
-0.298, 8.687e-7, 4.826e-7, -3.861e-7
-0.299, 8.542e-7, 4.754e-7, -3.787e-7
-0.300, 8.438e-7, 4.686e-7, -3.751e-7
-0.301, 8.328e-7, 4.644e-7, -3.684e-7
-0.302, 8.249e-7, 4.607e-7, -3.642e-7
-0.303, 8.140e-7, 4.538e-7, -3.602e-7
-0.304, 8.029e-7, 4.487e-7, -3.542e-7
-0.305, 7.971e-7, 4.458e-7, -3.513e-7
-0.306, 7.881e-7, 4.402e-7, -3.479e-7
-0.307, 7.804e-7, 4.366e-7, -3.439e-7
-0.308, 7.718e-7, 4.304e-7, -3.414e-7
-0.309, 7.649e-7, 4.270e-7, -3.379e-7
-0.310, 7.577e-7, 4.222e-7, -3.355e-7
-0.311, 7.503e-7, 4.193e-7, -3.309e-7
-0.312, 7.445e-7, 4.159e-7, -3.286e-7
-0.313, 7.384e-7, 4.132e-7, -3.252e-7
-0.314, 7.333e-7, 4.108e-7, -3.225e-7
-0.315, 7.268e-7, 4.078e-7, -3.190e-7
-0.316, 7.223e-7, 4.044e-7, -3.180e-7
-0.317, 7.170e-7, 4.001e-7, -3.169e-7
-0.318, 7.128e-7, 3.977e-7, -3.151e-7
-0.319, 7.087e-7, 3.962e-7, -3.125e-7
-0.320, 7.033e-7, 3.930e-7, -3.103e-7
-0.321, 7.015e-7, 3.916e-7, -3.099e-7
-0.322, 6.932e-7, 3.884e-7, -3.048e-7
-0.323, 6.916e-7, 3.873e-7, -3.043e-7
-0.324, 6.903e-7, 3.870e-7, -3.033e-7
-0.325, 6.871e-7, 3.868e-7, -3.003e-7
-0.326, 6.838e-7, 3.833e-7, -3.005e-7
-0.327, 6.816e-7, 3.823e-7, -2.993e-7
-0.328, 6.781e-7, 3.799e-7, -2.982e-7
-0.329, 6.764e-7, 3.781e-7, -2.983e-7
-0.330, 6.725e-7, 3.754e-7, -2.970e-7
-0.331, 6.682e-7, 3.733e-7, -2.948e-7
-0.332, 6.654e-7, 3.725e-7, -2.929e-7
-0.333, 6.643e-7, 3.725e-7, -2.918e-7
-0.334, 6.624e-7, 3.704e-7, -2.921e-7
-0.335, 6.607e-7, 3.708e-7, -2.899e-7
-0.336, 6.593e-7, 3.693e-7, -2.899e-7
-0.337, 6.554e-7, 3.661e-7, -2.894e-7
-0.338, 6.563e-7, 3.659e-7, -2.904e-7
-0.339, 6.553e-7, 3.652e-7, -2.902e-7
-0.340, 6.531e-7, 3.643e-7, -2.888e-7
-0.341, 6.518e-7, 3.643e-7, -2.876e-7
-0.342, 6.508e-7, 3.647e-7, -2.862e-7
-0.343, 6.485e-7, 3.620e-7, -2.865e-7
-0.344, 6.461e-7, 3.614e-7, -2.847e-7
-0.345, 6.462e-7, 3.620e-7, -2.843e-7
-0.346, 6.457e-7, 3.611e-7, -2.845e-7
-0.347, 6.473e-7, 3.613e-7, -2.860e-7
-0.348, 6.448e-7, 3.593e-7, -2.855e-7
-0.349, 6.437e-7, 3.575e-7, -2.863e-7
-0.350, 6.419e-7, 3.573e-7, -2.846e-7
-0.351, 6.418e-7, 3.574e-7, -2.844e-7
-0.352, 6.411e-7, 3.575e-7, -2.836e-7
-0.353, 6.393e-7, 3.571e-7, -2.822e-7
-0.354, 6.388e-7, 3.567e-7, -2.822e-7
-0.355, 6.398e-7, 3.574e-7, -2.824e-7
-0.356, 6.393e-7, 3.557e-7, -2.837e-7
-0.357, 6.373e-7, 3.534e-7, -2.839e-7
-0.358, 6.369e-7, 3.540e-7, -2.829e-7
-0.359, 6.362e-7, 3.526e-7, -2.836e-7
-0.360, 6.365e-7, 3.522e-7, -2.843e-7
-0.361, 6.365e-7, 3.530e-7, -2.834e-7
-0.362, 6.342e-7, 3.521e-7, -2.821e-7
-0.363, 6.355e-7, 3.533e-7, -2.823e-7
-0.364, 6.354e-7, 3.532e-7, -2.822e-7
-0.365, 6.356e-7, 3.536e-7, -2.820e-7
-0.366, 6.334e-7, 3.515e-7, -2.819e-7
-0.367, 6.336e-7, 3.508e-7, -2.828e-7
-0.368, 6.365e-7, 3.528e-7, -2.836e-7
-0.369, 6.342e-7, 3.506e-7, -2.836e-7
-0.370, 6.309e-7, 3.483e-7, -2.827e-7
-0.371, 6.336e-7, 3.512e-7, -2.824e-7
-0.372, 6.301e-7, 3.488e-7, -2.813e-7
-0.373, 6.336e-7, 3.507e-7, -2.828e-7
-0.374, 6.325e-7, 3.506e-7, -2.819e-7
-0.375, 6.328e-7, 3.505e-7, -2.823e-7
-0.376, 6.325e-7, 3.505e-7, -2.820e-7
-0.377, 6.329e-7, 3.489e-7, -2.840e-7
-0.378, 6.341e-7, 3.501e-7, -2.841e-7
-0.379, 6.333e-7, 3.491e-7, -2.842e-7
-0.380, 6.334e-7, 3.494e-7, -2.840e-7
-0.381, 6.326e-7, 3.495e-7, -2.831e-7
-0.382, 6.337e-7, 3.518e-7, -2.820e-7
-0.383, 6.346e-7, 3.510e-7, -2.836e-7
-0.384, 6.330e-7, 3.488e-7, -2.842e-7
-0.385, 6.329e-7, 3.501e-7, -2.828e-7
-0.386, 6.329e-7, 3.506e-7, -2.823e-7
-0.387, 6.336e-7, 3.498e-7, -2.837e-7
-0.388, 6.326e-7, 3.486e-7, -2.840e-7
-0.389, 6.343e-7, 3.491e-7, -2.852e-7
-0.390, 6.314e-7, 3.470e-7, -2.844e-7
-0.391, 6.312e-7, 3.482e-7, -2.830e-7
-0.392, 6.357e-7, 3.515e-7, -2.842e-7
-0.393, 6.311e-7, 3.481e-7, -2.830e-7
-0.394, 6.338e-7, 3.495e-7, -2.843e-7
-0.395, 6.350e-7, 3.498e-7, -2.852e-7
-0.396, 6.353e-7, 3.499e-7, -2.854e-7
-0.397, 6.333e-7, 3.483e-7, -2.850e-7
-0.398, 6.349e-7, 3.491e-7, -2.858e-7
-0.399, 6.349e-7, 3.479e-7, -2.870e-7
-0.400, 6.320e-7, 3.460e-7, -2.860e-7
