# Supplementary material for: Data-Driven Electrochemistry Reveals the Impact of Hydrophobicity on Aptamer Cross-Reactivity
Source: ACS Meas Sci Au. 2026 May 20;6(3):752–64. doi: 10.1021/acsmeasuresciau.6c00040 (PMC13281204; doi:10.1021/acsmeasuresciau.6c00040)
Supplement: Supplementary file 1 [file tg6c00040_si_001.zip › data/interferent study/logP validation/Trials_1_2_3/SWV_lineolic acid_analyte_600hz_2.txt]

Nov. 4, 2025   16:26:20
Square Wave Voltammetry
File: c:\users\minteerlab\desktop\hardpotato\110425\swv_lineolic acid_analyte_600hz_2.bin
Data Source:  Experiment
Instrument Model:  CHI660E
Ref. Electrode: 
Header: SWV
Note: 

Init E (V) = -0.05
Final E (V) = -0.4
Incr E (V) = 0.001
Amplitude (V) = 0.025
Frequency (Hz) = 600
Quiet Time (sec) = 2
Sensitivity (A/V) = 1e-5

Potential/V, Diff(i/A), For(i/A), Rev(i/A)

-0.051, 6.311e-7, 3.730e-7, -2.580e-7
-0.052, 5.982e-7, 3.214e-7, -2.769e-7
-0.053, 5.941e-7, 3.113e-7, -2.829e-7
-0.054, 5.928e-7, 3.063e-7, -2.865e-7
-0.055, 5.918e-7, 3.030e-7, -2.888e-7
-0.056, 5.911e-7, 3.009e-7, -2.902e-7
-0.057, 5.928e-7, 3.016e-7, -2.911e-7
-0.058, 5.919e-7, 3.001e-7, -2.918e-7
-0.059, 5.912e-7, 2.992e-7, -2.920e-7
-0.060, 5.922e-7, 3.001e-7, -2.921e-7
-0.061, 5.924e-7, 3.014e-7, -2.910e-7
-0.062, 5.898e-7, 2.994e-7, -2.905e-7
-0.063, 5.907e-7, 3.003e-7, -2.904e-7
-0.064, 5.932e-7, 3.007e-7, -2.926e-7
-0.065, 5.921e-7, 3.013e-7, -2.909e-7
-0.066, 5.924e-7, 2.998e-7, -2.926e-7
-0.067, 5.917e-7, 2.987e-7, -2.930e-7
-0.068, 5.926e-7, 2.990e-7, -2.936e-7
-0.069, 5.918e-7, 2.986e-7, -2.932e-7
-0.070, 5.923e-7, 2.998e-7, -2.924e-7
-0.071, 5.926e-7, 2.995e-7, -2.931e-7
-0.072, 5.937e-7, 3.014e-7, -2.923e-7
-0.073, 5.925e-7, 3.011e-7, -2.915e-7
-0.074, 5.933e-7, 3.014e-7, -2.919e-7
-0.075, 5.952e-7, 3.021e-7, -2.931e-7
-0.076, 5.940e-7, 3.006e-7, -2.933e-7
-0.077, 5.961e-7, 3.016e-7, -2.945e-7
-0.078, 5.942e-7, 2.999e-7, -2.943e-7
-0.079, 5.950e-7, 3.007e-7, -2.943e-7
-0.080, 5.963e-7, 3.014e-7, -2.949e-7
-0.081, 5.962e-7, 3.045e-7, -2.917e-7
-0.082, 5.973e-7, 3.028e-7, -2.945e-7
-0.083, 5.979e-7, 3.041e-7, -2.939e-7
-0.084, 5.991e-7, 3.053e-7, -2.938e-7
-0.085, 5.992e-7, 3.055e-7, -2.937e-7
-0.086, 6.002e-7, 3.051e-7, -2.951e-7
-0.087, 5.992e-7, 3.035e-7, -2.957e-7
-0.088, 6.016e-7, 3.054e-7, -2.962e-7
-0.089, 5.999e-7, 3.042e-7, -2.957e-7
-0.090, 6.001e-7, 3.051e-7, -2.951e-7
-0.091, 6.026e-7, 3.062e-7, -2.965e-7
-0.092, 6.019e-7, 3.069e-7, -2.951e-7
-0.093, 6.043e-7, 3.081e-7, -2.962e-7
-0.094, 6.057e-7, 3.085e-7, -2.972e-7
-0.095, 6.049e-7, 3.085e-7, -2.964e-7
-0.096, 6.030e-7, 3.065e-7, -2.965e-7
-0.097, 6.070e-7, 3.081e-7, -2.989e-7
-0.098, 6.102e-7, 3.104e-7, -2.999e-7
-0.099, 6.094e-7, 3.088e-7, -3.005e-7
-0.100, 6.097e-7, 3.090e-7, -3.007e-7
-0.101, 6.107e-7, 3.131e-7, -2.976e-7
-0.102, 6.121e-7, 3.136e-7, -2.985e-7
-0.103, 6.126e-7, 3.130e-7, -2.996e-7
-0.104, 6.146e-7, 3.144e-7, -3.002e-7
-0.105, 6.156e-7, 3.151e-7, -3.005e-7
-0.106, 6.192e-7, 3.165e-7, -3.027e-7
-0.107, 6.190e-7, 3.154e-7, -3.036e-7
-0.108, 6.201e-7, 3.159e-7, -3.041e-7
-0.109, 6.196e-7, 3.159e-7, -3.037e-7
-0.110, 6.199e-7, 3.169e-7, -3.030e-7
-0.111, 6.219e-7, 3.166e-7, -3.053e-7
-0.112, 6.225e-7, 3.185e-7, -3.040e-7
-0.113, 6.253e-7, 3.200e-7, -3.053e-7
-0.114, 6.279e-7, 3.223e-7, -3.055e-7
-0.115, 6.275e-7, 3.218e-7, -3.058e-7
-0.116, 6.277e-7, 3.210e-7, -3.067e-7
-0.117, 6.312e-7, 3.224e-7, -3.088e-7
-0.118, 6.318e-7, 3.230e-7, -3.087e-7
-0.119, 6.326e-7, 3.234e-7, -3.092e-7
-0.120, 6.324e-7, 3.234e-7, -3.090e-7
-0.121, 6.343e-7, 3.254e-7, -3.089e-7
-0.122, 6.363e-7, 3.270e-7, -3.094e-7
-0.123, 6.380e-7, 3.285e-7, -3.095e-7
-0.124, 6.385e-7, 3.300e-7, -3.086e-7
-0.125, 6.449e-7, 3.329e-7, -3.120e-7
-0.126, 6.460e-7, 3.338e-7, -3.122e-7
-0.127, 6.460e-7, 3.313e-7, -3.147e-7
-0.128, 6.472e-7, 3.318e-7, -3.154e-7
-0.129, 6.484e-7, 3.331e-7, -3.154e-7
-0.130, 6.503e-7, 3.348e-7, -3.155e-7
-0.131, 6.566e-7, 3.391e-7, -3.174e-7
-0.132, 6.539e-7, 3.380e-7, -3.159e-7
-0.133, 6.571e-7, 3.409e-7, -3.162e-7
-0.134, 6.583e-7, 3.422e-7, -3.161e-7
-0.135, 6.628e-7, 3.436e-7, -3.192e-7
-0.136, 6.623e-7, 3.423e-7, -3.200e-7
-0.137, 6.676e-7, 3.452e-7, -3.224e-7
-0.138, 6.690e-7, 3.461e-7, -3.229e-7
-0.139, 6.712e-7, 3.467e-7, -3.246e-7
-0.140, 6.718e-7, 3.489e-7, -3.229e-7
-0.141, 6.743e-7, 3.497e-7, -3.247e-7
-0.142, 6.793e-7, 3.542e-7, -3.251e-7
-0.143, 6.839e-7, 3.569e-7, -3.270e-7
-0.144, 6.871e-7, 3.595e-7, -3.276e-7
-0.145, 6.904e-7, 3.607e-7, -3.297e-7
-0.146, 6.932e-7, 3.625e-7, -3.307e-7
-0.147, 6.966e-7, 3.631e-7, -3.335e-7
-0.148, 7.010e-7, 3.648e-7, -3.363e-7
-0.149, 7.051e-7, 3.691e-7, -3.359e-7
-0.150, 7.095e-7, 3.710e-7, -3.385e-7
-0.151, 7.133e-7, 3.741e-7, -3.392e-7
-0.152, 7.197e-7, 3.786e-7, -3.411e-7
-0.153, 7.229e-7, 3.809e-7, -3.420e-7
-0.154, 7.272e-7, 3.841e-7, -3.431e-7
-0.155, 7.340e-7, 3.871e-7, -3.468e-7
-0.156, 7.365e-7, 3.875e-7, -3.490e-7
-0.157, 7.437e-7, 3.914e-7, -3.522e-7
-0.158, 7.510e-7, 3.954e-7, -3.557e-7
-0.159, 7.559e-7, 3.986e-7, -3.572e-7
-0.160, 7.607e-7, 4.011e-7, -3.596e-7
-0.161, 7.666e-7, 4.055e-7, -3.611e-7
-0.162, 7.741e-7, 4.107e-7, -3.634e-7
-0.163, 7.807e-7, 4.149e-7, -3.658e-7
-0.164, 7.890e-7, 4.199e-7, -3.691e-7
-0.165, 7.967e-7, 4.251e-7, -3.716e-7
-0.166, 8.016e-7, 4.254e-7, -3.762e-7
-0.167, 8.109e-7, 4.314e-7, -3.794e-7
-0.168, 8.187e-7, 4.351e-7, -3.836e-7
-0.169, 8.258e-7, 4.394e-7, -3.864e-7
-0.170, 8.350e-7, 4.453e-7, -3.897e-7
-0.171, 8.427e-7, 4.511e-7, -3.917e-7
-0.172, 8.517e-7, 4.551e-7, -3.967e-7
-0.173, 8.606e-7, 4.612e-7, -3.993e-7
-0.174, 8.704e-7, 4.663e-7, -4.041e-7
-0.175, 8.833e-7, 4.733e-7, -4.100e-7
-0.176, 8.928e-7, 4.793e-7, -4.135e-7
-0.177, 9.018e-7, 4.842e-7, -4.176e-7
-0.178, 9.127e-7, 4.885e-7, -4.242e-7
-0.179, 9.234e-7, 4.955e-7, -4.279e-7
-0.180, 9.323e-7, 5.007e-7, -4.316e-7
-0.181, 9.439e-7, 5.070e-7, -4.369e-7
-0.182, 9.558e-7, 5.140e-7, -4.419e-7
-0.183, 9.677e-7, 5.218e-7, -4.458e-7
-0.184, 9.795e-7, 5.284e-7, -4.511e-7
-0.185, 9.924e-7, 5.355e-7, -4.570e-7
-0.186, 1.002e-6, 5.410e-7, -4.610e-7
-0.187, 1.015e-6, 5.464e-7, -4.689e-7
-0.188, 1.029e-6, 5.553e-7, -4.738e-7
-0.189, 1.042e-6, 5.622e-7, -4.797e-7
-0.190, 1.055e-6, 5.692e-7, -4.856e-7
-0.191, 1.066e-6, 5.769e-7, -4.891e-7
-0.192, 1.080e-6, 5.835e-7, -4.965e-7
-0.193, 1.096e-6, 5.930e-7, -5.026e-7
-0.194, 1.108e-6, 6.002e-7, -5.081e-7
-0.195, 1.124e-6, 6.083e-7, -5.154e-7
-0.196, 1.140e-6, 6.185e-7, -5.211e-7
-0.197, 1.153e-6, 6.225e-7, -5.303e-7
-0.198, 1.167e-6, 6.300e-7, -5.373e-7
-0.199, 1.180e-6, 6.372e-7, -5.428e-7
-0.200, 1.194e-6, 6.455e-7, -5.487e-7
-0.201, 1.213e-6, 6.567e-7, -5.565e-7
-0.202, 1.224e-6, 6.632e-7, -5.610e-7
-0.203, 1.240e-6, 6.717e-7, -5.681e-7
-0.204, 1.256e-6, 6.811e-7, -5.745e-7
-0.205, 1.272e-6, 6.891e-7, -5.828e-7
-0.206, 1.285e-6, 6.957e-7, -5.897e-7
-0.207, 1.300e-6, 7.034e-7, -5.969e-7
-0.208, 1.315e-6, 7.113e-7, -6.042e-7
-0.209, 1.330e-6, 7.201e-7, -6.103e-7
-0.210, 1.346e-6, 7.292e-7, -6.166e-7
-0.211, 1.361e-6, 7.370e-7, -6.236e-7
-0.212, 1.376e-6, 7.472e-7, -6.289e-7
-0.213, 1.391e-6, 7.543e-7, -6.364e-7
-0.214, 1.406e-6, 7.637e-7, -6.424e-7
-0.215, 1.420e-6, 7.707e-7, -6.492e-7
-0.216, 1.434e-6, 7.799e-7, -6.544e-7
-0.217, 1.450e-6, 7.871e-7, -6.632e-7
-0.218, 1.464e-6, 7.936e-7, -6.706e-7
-0.219, 1.478e-6, 8.018e-7, -6.758e-7
-0.220, 1.490e-6, 8.098e-7, -6.801e-7
-0.221, 1.506e-6, 8.173e-7, -6.883e-7
-0.222, 1.515e-6, 8.233e-7, -6.917e-7
-0.223, 1.529e-6, 8.319e-7, -6.970e-7
-0.224, 1.543e-6, 8.414e-7, -7.012e-7
-0.225, 1.555e-6, 8.471e-7, -7.078e-7
-0.226, 1.566e-6, 8.527e-7, -7.138e-7
-0.227, 1.576e-6, 8.574e-7, -7.183e-7
-0.228, 1.585e-6, 8.628e-7, -7.225e-7
-0.229, 1.593e-6, 8.685e-7, -7.249e-7
-0.230, 1.601e-6, 8.731e-7, -7.280e-7
-0.231, 1.612e-6, 8.807e-7, -7.313e-7
-0.232, 1.618e-6, 8.854e-7, -7.323e-7
-0.233, 1.625e-6, 8.891e-7, -7.364e-7
-0.234, 1.631e-6, 8.930e-7, -7.376e-7
-0.235, 1.636e-6, 8.964e-7, -7.398e-7
-0.236, 1.637e-6, 8.966e-7, -7.406e-7
-0.237, 1.643e-6, 8.998e-7, -7.436e-7
-0.238, 1.646e-6, 9.022e-7, -7.438e-7
-0.239, 1.646e-6, 9.036e-7, -7.424e-7
-0.240, 1.645e-6, 9.035e-7, -7.418e-7
-0.241, 1.644e-6, 9.042e-7, -7.402e-7
-0.242, 1.644e-6, 9.041e-7, -7.403e-7
-0.243, 1.640e-6, 9.037e-7, -7.366e-7
-0.244, 1.638e-6, 9.023e-7, -7.355e-7
-0.245, 1.633e-6, 9.001e-7, -7.331e-7
-0.246, 1.628e-6, 8.977e-7, -7.307e-7
-0.247, 1.620e-6, 8.918e-7, -7.284e-7
-0.248, 1.611e-6, 8.869e-7, -7.237e-7
-0.249, 1.604e-6, 8.835e-7, -7.205e-7
-0.250, 1.595e-6, 8.789e-7, -7.160e-7
-0.251, 1.585e-6, 8.745e-7, -7.103e-7
-0.252, 1.570e-6, 8.672e-7, -7.032e-7
-0.253, 1.558e-6, 8.613e-7, -6.972e-7
-0.254, 1.545e-6, 8.540e-7, -6.910e-7
-0.255, 1.530e-6, 8.453e-7, -6.852e-7
-0.256, 1.516e-6, 8.364e-7, -6.793e-7
-0.257, 1.497e-6, 8.257e-7, -6.714e-7
-0.258, 1.482e-6, 8.181e-7, -6.640e-7
-0.259, 1.464e-6, 8.083e-7, -6.552e-7
-0.260, 1.447e-6, 7.985e-7, -6.483e-7
-0.261, 1.426e-6, 7.877e-7, -6.380e-7
-0.262, 1.410e-6, 7.799e-7, -6.305e-7
-0.263, 1.390e-6, 7.694e-7, -6.203e-7
-0.264, 1.371e-6, 7.585e-7, -6.127e-7
-0.265, 1.353e-6, 7.480e-7, -6.048e-7
-0.266, 1.331e-6, 7.363e-7, -5.950e-7
-0.267, 1.313e-6, 7.237e-7, -5.890e-7
-0.268, 1.292e-6, 7.124e-7, -5.797e-7
-0.269, 1.272e-6, 7.036e-7, -5.689e-7
-0.270, 1.252e-6, 6.916e-7, -5.602e-7
-0.271, 1.233e-6, 6.812e-7, -5.519e-7
-0.272, 1.213e-6, 6.697e-7, -5.433e-7
-0.273, 1.193e-6, 6.596e-7, -5.338e-7
-0.274, 1.175e-6, 6.500e-7, -5.252e-7
-0.275, 1.156e-6, 6.393e-7, -5.171e-7
-0.276, 1.140e-6, 6.289e-7, -5.107e-7
-0.277, 1.117e-6, 6.160e-7, -5.009e-7
-0.278, 1.100e-6, 6.068e-7, -4.937e-7
-0.279, 1.082e-6, 5.962e-7, -4.863e-7
-0.280, 1.063e-6, 5.867e-7, -4.766e-7
-0.281, 1.047e-6, 5.765e-7, -4.701e-7
-0.282, 1.033e-6, 5.707e-7, -4.619e-7
-0.283, 1.015e-6, 5.607e-7, -4.539e-7
-0.284, 9.979e-7, 5.525e-7, -4.455e-7
-0.285, 9.855e-7, 5.451e-7, -4.403e-7
-0.286, 9.667e-7, 5.344e-7, -4.323e-7
-0.287, 9.564e-7, 5.268e-7, -4.297e-7
-0.288, 9.424e-7, 5.196e-7, -4.229e-7
-0.289, 9.281e-7, 5.111e-7, -4.170e-7
-0.290, 9.142e-7, 5.034e-7, -4.108e-7
-0.291, 9.007e-7, 4.986e-7, -4.020e-7
-0.292, 8.906e-7, 4.931e-7, -3.975e-7
-0.293, 8.798e-7, 4.867e-7, -3.931e-7
-0.294, 8.699e-7, 4.818e-7, -3.881e-7
-0.295, 8.611e-7, 4.764e-7, -3.847e-7
-0.296, 8.503e-7, 4.705e-7, -3.798e-7
-0.297, 8.398e-7, 4.636e-7, -3.763e-7
-0.298, 8.307e-7, 4.584e-7, -3.723e-7
-0.299, 8.223e-7, 4.539e-7, -3.685e-7
-0.300, 8.115e-7, 4.480e-7, -3.635e-7
-0.301, 8.071e-7, 4.462e-7, -3.609e-7
-0.302, 7.955e-7, 4.402e-7, -3.553e-7
-0.303, 7.884e-7, 4.369e-7, -3.515e-7
-0.304, 7.820e-7, 4.342e-7, -3.478e-7
-0.305, 7.758e-7, 4.295e-7, -3.462e-7
-0.306, 7.676e-7, 4.244e-7, -3.432e-7
-0.307, 7.603e-7, 4.199e-7, -3.404e-7
-0.308, 7.579e-7, 4.187e-7, -3.392e-7
-0.309, 7.503e-7, 4.149e-7, -3.354e-7
-0.310, 7.438e-7, 4.117e-7, -3.321e-7
-0.311, 7.372e-7, 4.073e-7, -3.299e-7
-0.312, 7.319e-7, 4.066e-7, -3.253e-7
-0.313, 7.290e-7, 4.055e-7, -3.235e-7
-0.314, 7.265e-7, 4.028e-7, -3.237e-7
-0.315, 7.223e-7, 4.003e-7, -3.221e-7
-0.316, 7.162e-7, 3.974e-7, -3.188e-7
-0.317, 7.151e-7, 3.959e-7, -3.192e-7
-0.318, 7.088e-7, 3.922e-7, -3.166e-7
-0.319, 7.054e-7, 3.907e-7, -3.147e-7
-0.320, 7.017e-7, 3.887e-7, -3.130e-7
-0.321, 7.028e-7, 3.908e-7, -3.121e-7
-0.322, 6.968e-7, 3.865e-7, -3.103e-7
-0.323, 6.925e-7, 3.844e-7, -3.081e-7
-0.324, 6.928e-7, 3.835e-7, -3.093e-7
-0.325, 6.889e-7, 3.820e-7, -3.068e-7
-0.326, 6.858e-7, 3.798e-7, -3.060e-7
-0.327, 6.843e-7, 3.777e-7, -3.066e-7
-0.328, 6.820e-7, 3.768e-7, -3.052e-7
-0.329, 6.803e-7, 3.756e-7, -3.047e-7
-0.330, 6.769e-7, 3.733e-7, -3.035e-7
-0.331, 6.758e-7, 3.740e-7, -3.018e-7
-0.332, 6.758e-7, 3.743e-7, -3.015e-7
-0.333, 6.716e-7, 3.721e-7, -2.995e-7
-0.334, 6.707e-7, 3.718e-7, -2.989e-7
-0.335, 6.701e-7, 3.713e-7, -2.988e-7
-0.336, 6.657e-7, 3.684e-7, -2.973e-7
-0.337, 6.673e-7, 3.680e-7, -2.993e-7
-0.338, 6.659e-7, 3.674e-7, -2.986e-7
-0.339, 6.648e-7, 3.658e-7, -2.991e-7
-0.340, 6.625e-7, 3.659e-7, -2.966e-7
-0.341, 6.604e-7, 3.647e-7, -2.957e-7
-0.342, 6.593e-7, 3.654e-7, -2.938e-7
-0.343, 6.612e-7, 3.660e-7, -2.952e-7
-0.344, 6.597e-7, 3.644e-7, -2.953e-7
-0.345, 6.597e-7, 3.648e-7, -2.949e-7
-0.346, 6.579e-7, 3.643e-7, -2.936e-7
-0.347, 6.569e-7, 3.622e-7, -2.946e-7
-0.348, 6.578e-7, 3.621e-7, -2.957e-7
-0.349, 6.567e-7, 3.609e-7, -2.958e-7
-0.350, 6.525e-7, 3.599e-7, -2.926e-7
-0.351, 6.556e-7, 3.617e-7, -2.939e-7
-0.352, 6.540e-7, 3.607e-7, -2.933e-7
-0.353, 6.542e-7, 3.604e-7, -2.938e-7
-0.354, 6.528e-7, 3.608e-7, -2.920e-7
-0.355, 6.532e-7, 3.596e-7, -2.936e-7
-0.356, 6.537e-7, 3.589e-7, -2.948e-7
-0.357, 6.543e-7, 3.593e-7, -2.950e-7
-0.358, 6.509e-7, 3.575e-7, -2.933e-7
-0.359, 6.494e-7, 3.574e-7, -2.920e-7
-0.360, 6.500e-7, 3.565e-7, -2.936e-7
-0.361, 6.472e-7, 3.551e-7, -2.921e-7
-0.362, 6.492e-7, 3.567e-7, -2.925e-7
-0.363, 6.490e-7, 3.571e-7, -2.919e-7
-0.364, 6.498e-7, 3.574e-7, -2.924e-7
-0.365, 6.509e-7, 3.577e-7, -2.933e-7
-0.366, 6.469e-7, 3.557e-7, -2.912e-7
-0.367, 6.503e-7, 3.565e-7, -2.938e-7
-0.368, 6.503e-7, 3.551e-7, -2.952e-7
-0.369, 6.477e-7, 3.540e-7, -2.937e-7
-0.370, 6.497e-7, 3.561e-7, -2.936e-7
-0.371, 6.464e-7, 3.544e-7, -2.920e-7
-0.372, 6.475e-7, 3.550e-7, -2.926e-7
-0.373, 6.471e-7, 3.556e-7, -2.915e-7
-0.374, 6.464e-7, 3.554e-7, -2.910e-7
-0.375, 6.493e-7, 3.556e-7, -2.937e-7
-0.376, 6.485e-7, 3.560e-7, -2.924e-7
-0.377, 6.488e-7, 3.547e-7, -2.941e-7
-0.378, 6.488e-7, 3.549e-7, -2.939e-7
-0.379, 6.482e-7, 3.538e-7, -2.944e-7
-0.380, 6.462e-7, 3.527e-7, -2.935e-7
-0.381, 6.507e-7, 3.560e-7, -2.947e-7
-0.382, 6.488e-7, 3.551e-7, -2.937e-7
-0.383, 6.491e-7, 3.558e-7, -2.933e-7
-0.384, 6.485e-7, 3.555e-7, -2.930e-7
-0.385, 6.476e-7, 3.543e-7, -2.932e-7
-0.386, 6.481e-7, 3.527e-7, -2.954e-7
-0.387, 6.478e-7, 3.532e-7, -2.947e-7
-0.388, 6.492e-7, 3.542e-7, -2.950e-7
-0.389, 6.499e-7, 3.535e-7, -2.964e-7
-0.390, 6.485e-7, 3.536e-7, -2.948e-7
-0.391, 6.458e-7, 3.514e-7, -2.944e-7
-0.392, 6.481e-7, 3.539e-7, -2.942e-7
-0.393, 6.476e-7, 3.546e-7, -2.930e-7
-0.394, 6.506e-7, 3.556e-7, -2.950e-7
-0.395, 6.502e-7, 3.554e-7, -2.948e-7
-0.396, 6.495e-7, 3.557e-7, -2.938e-7
-0.397, 6.500e-7, 3.543e-7, -2.957e-7
-0.398, 6.497e-7, 3.539e-7, -2.958e-7
-0.399, 6.493e-7, 3.532e-7, -2.960e-7
-0.400, 6.492e-7, 3.536e-7, -2.956e-7
