# Supplementary material for: Data-Driven Electrochemistry Reveals the Impact of Hydrophobicity on Aptamer Cross-Reactivity
Source: ACS Meas Sci Au. 2026 May 20;6(3):752–64. doi: 10.1021/acsmeasuresciau.6c00040 (PMC13281204; doi:10.1021/acsmeasuresciau.6c00040)
Supplement: Supplementary file 1 [file tg6c00040_si_001.zip › data/interferent study/logP validation/Trials_1_2_3/SWV_lineolic acid_analyte_700hz_0.txt]

Nov. 4, 2025   11:33:11
Square Wave Voltammetry
File: c:\users\minteerlab\desktop\hardpotato\110425\swv_lineolic acid_analyte_700hz_0.bin
Data Source:  Experiment
Instrument Model:  CHI660E
Ref. Electrode: 
Header: SWV
Note: 

Init E (V) = -0.05
Final E (V) = -0.4
Incr E (V) = 0.001
Amplitude (V) = 0.025
Frequency (Hz) = 700
Quiet Time (sec) = 2
Sensitivity (A/V) = 1e-5

Potential/V, Diff(i/A), For(i/A), Rev(i/A)

-0.051, 8.101e-7, 4.782e-7, -3.319e-7
-0.052, 7.738e-7, 4.165e-7, -3.573e-7
-0.053, 7.680e-7, 4.019e-7, -3.660e-7
-0.054, 7.679e-7, 3.970e-7, -3.710e-7
-0.055, 7.669e-7, 3.946e-7, -3.723e-7
-0.056, 7.638e-7, 3.917e-7, -3.721e-7
-0.057, 7.661e-7, 3.909e-7, -3.752e-7
-0.058, 7.658e-7, 3.915e-7, -3.743e-7
-0.059, 7.667e-7, 3.917e-7, -3.750e-7
-0.060, 7.693e-7, 3.931e-7, -3.762e-7
-0.061, 7.691e-7, 3.922e-7, -3.769e-7
-0.062, 7.693e-7, 3.912e-7, -3.781e-7
-0.063, 7.676e-7, 3.903e-7, -3.773e-7
-0.064, 7.686e-7, 3.900e-7, -3.786e-7
-0.065, 7.700e-7, 3.905e-7, -3.795e-7
-0.066, 7.700e-7, 3.905e-7, -3.796e-7
-0.067, 7.684e-7, 3.905e-7, -3.778e-7
-0.068, 7.682e-7, 3.927e-7, -3.755e-7
-0.069, 7.719e-7, 3.932e-7, -3.787e-7
-0.070, 7.709e-7, 3.921e-7, -3.789e-7
-0.071, 7.715e-7, 3.942e-7, -3.773e-7
-0.072, 7.720e-7, 3.943e-7, -3.777e-7
-0.073, 7.724e-7, 3.946e-7, -3.778e-7
-0.074, 7.710e-7, 3.936e-7, -3.774e-7
-0.075, 7.737e-7, 3.940e-7, -3.797e-7
-0.076, 7.738e-7, 3.925e-7, -3.813e-7
-0.077, 7.752e-7, 3.926e-7, -3.826e-7
-0.078, 7.732e-7, 3.941e-7, -3.791e-7
-0.079, 7.780e-7, 3.952e-7, -3.828e-7
-0.080, 7.785e-7, 3.987e-7, -3.799e-7
-0.081, 7.779e-7, 3.969e-7, -3.810e-7
-0.082, 7.794e-7, 3.981e-7, -3.813e-7
-0.083, 7.803e-7, 3.990e-7, -3.813e-7
-0.084, 7.810e-7, 3.993e-7, -3.816e-7
-0.085, 7.837e-7, 4.001e-7, -3.835e-7
-0.086, 7.846e-7, 4.020e-7, -3.826e-7
-0.087, 7.859e-7, 4.013e-7, -3.846e-7
-0.088, 7.849e-7, 4.001e-7, -3.848e-7
-0.089, 7.870e-7, 4.008e-7, -3.862e-7
-0.090, 7.862e-7, 4.018e-7, -3.844e-7
-0.091, 7.906e-7, 4.041e-7, -3.864e-7
-0.092, 7.907e-7, 4.043e-7, -3.864e-7
-0.093, 7.938e-7, 4.067e-7, -3.870e-7
-0.094, 7.948e-7, 4.073e-7, -3.875e-7
-0.095, 7.975e-7, 4.100e-7, -3.875e-7
-0.096, 7.973e-7, 4.095e-7, -3.878e-7
-0.097, 7.991e-7, 4.097e-7, -3.894e-7
-0.098, 7.999e-7, 4.101e-7, -3.898e-7
-0.099, 8.015e-7, 4.107e-7, -3.908e-7
-0.100, 8.054e-7, 4.126e-7, -3.928e-7
-0.101, 8.055e-7, 4.123e-7, -3.932e-7
-0.102, 8.078e-7, 4.138e-7, -3.940e-7
-0.103, 8.094e-7, 4.174e-7, -3.920e-7
-0.104, 8.124e-7, 4.191e-7, -3.934e-7
-0.105, 8.150e-7, 4.197e-7, -3.953e-7
-0.106, 8.185e-7, 4.209e-7, -3.976e-7
-0.107, 8.180e-7, 4.225e-7, -3.955e-7
-0.108, 8.221e-7, 4.240e-7, -3.981e-7
-0.109, 8.255e-7, 4.260e-7, -3.994e-7
-0.110, 8.274e-7, 4.255e-7, -4.019e-7
-0.111, 8.278e-7, 4.250e-7, -4.028e-7
-0.112, 8.330e-7, 4.282e-7, -4.047e-7
-0.113, 8.354e-7, 4.309e-7, -4.045e-7
-0.114, 8.364e-7, 4.310e-7, -4.055e-7
-0.115, 8.391e-7, 4.346e-7, -4.044e-7
-0.116, 8.421e-7, 4.350e-7, -4.071e-7
-0.117, 8.458e-7, 4.373e-7, -4.085e-7
-0.118, 8.476e-7, 4.387e-7, -4.089e-7
-0.119, 8.519e-7, 4.425e-7, -4.095e-7
-0.120, 8.549e-7, 4.423e-7, -4.125e-7
-0.121, 8.552e-7, 4.420e-7, -4.132e-7
-0.122, 8.611e-7, 4.459e-7, -4.151e-7
-0.123, 8.649e-7, 4.472e-7, -4.177e-7
-0.124, 8.666e-7, 4.484e-7, -4.182e-7
-0.125, 8.676e-7, 4.493e-7, -4.183e-7
-0.126, 8.712e-7, 4.523e-7, -4.190e-7
-0.127, 8.743e-7, 4.543e-7, -4.200e-7
-0.128, 8.804e-7, 4.594e-7, -4.210e-7
-0.129, 8.839e-7, 4.600e-7, -4.238e-7
-0.130, 8.869e-7, 4.629e-7, -4.240e-7
-0.131, 8.912e-7, 4.656e-7, -4.256e-7
-0.132, 8.948e-7, 4.686e-7, -4.262e-7
-0.133, 8.995e-7, 4.698e-7, -4.298e-7
-0.134, 9.040e-7, 4.712e-7, -4.328e-7
-0.135, 9.107e-7, 4.754e-7, -4.353e-7
-0.136, 9.117e-7, 4.767e-7, -4.350e-7
-0.137, 9.149e-7, 4.787e-7, -4.362e-7
-0.138, 9.224e-7, 4.855e-7, -4.369e-7
-0.139, 9.272e-7, 4.868e-7, -4.403e-7
-0.140, 9.323e-7, 4.899e-7, -4.424e-7
-0.141, 9.390e-7, 4.952e-7, -4.438e-7
-0.142, 9.434e-7, 4.972e-7, -4.462e-7
-0.143, 9.482e-7, 4.996e-7, -4.486e-7
-0.144, 9.566e-7, 5.057e-7, -4.509e-7
-0.145, 9.612e-7, 5.063e-7, -4.549e-7
-0.146, 9.681e-7, 5.103e-7, -4.577e-7
-0.147, 9.759e-7, 5.147e-7, -4.613e-7
-0.148, 9.816e-7, 5.186e-7, -4.631e-7
-0.149, 9.891e-7, 5.246e-7, -4.645e-7
-0.150, 9.964e-7, 5.289e-7, -4.675e-7
-0.151, 1.005e-6, 5.350e-7, -4.704e-7
-0.152, 1.016e-6, 5.414e-7, -4.748e-7
-0.153, 1.023e-6, 5.452e-7, -4.778e-7
-0.154, 1.032e-6, 5.513e-7, -4.809e-7
-0.155, 1.043e-6, 5.571e-7, -4.857e-7
-0.156, 1.051e-6, 5.612e-7, -4.894e-7
-0.157, 1.066e-6, 5.700e-7, -4.965e-7
-0.158, 1.076e-6, 5.750e-7, -5.007e-7
-0.159, 1.088e-6, 5.827e-7, -5.048e-7
-0.160, 1.099e-6, 5.908e-7, -5.085e-7
-0.161, 1.110e-6, 5.972e-7, -5.132e-7
-0.162, 1.123e-6, 6.039e-7, -5.190e-7
-0.163, 1.139e-6, 6.140e-7, -5.251e-7
-0.164, 1.149e-6, 6.213e-7, -5.281e-7
-0.165, 1.167e-6, 6.310e-7, -5.362e-7
-0.166, 1.181e-6, 6.386e-7, -5.421e-7
-0.167, 1.197e-6, 6.479e-7, -5.493e-7
-0.168, 1.211e-6, 6.558e-7, -5.552e-7
-0.169, 1.229e-6, 6.650e-7, -5.636e-7
-0.170, 1.246e-6, 6.752e-7, -5.711e-7
-0.171, 1.264e-6, 6.862e-7, -5.778e-7
-0.172, 1.282e-6, 6.955e-7, -5.862e-7
-0.173, 1.299e-6, 7.052e-7, -5.940e-7
-0.174, 1.320e-6, 7.195e-7, -6.007e-7
-0.175, 1.341e-6, 7.311e-7, -6.094e-7
-0.176, 1.360e-6, 7.436e-7, -6.166e-7
-0.177, 1.383e-6, 7.556e-7, -6.269e-7
-0.178, 1.406e-6, 7.686e-7, -6.376e-7
-0.179, 1.427e-6, 7.809e-7, -6.463e-7
-0.180, 1.449e-6, 7.912e-7, -6.574e-7
-0.181, 1.472e-6, 8.055e-7, -6.669e-7
-0.182, 1.496e-6, 8.191e-7, -6.770e-7
-0.183, 1.524e-6, 8.341e-7, -6.898e-7
-0.184, 1.549e-6, 8.500e-7, -6.992e-7
-0.185, 1.573e-6, 8.633e-7, -7.097e-7
-0.186, 1.601e-6, 8.792e-7, -7.216e-7
-0.187, 1.628e-6, 8.952e-7, -7.333e-7
-0.188, 1.656e-6, 9.109e-7, -7.453e-7
-0.189, 1.686e-6, 9.268e-7, -7.596e-7
-0.190, 1.717e-6, 9.431e-7, -7.741e-7
-0.191, 1.746e-6, 9.600e-7, -7.860e-7
-0.192, 1.775e-6, 9.770e-7, -7.984e-7
-0.193, 1.808e-6, 9.941e-7, -8.144e-7
-0.194, 1.840e-6, 1.010e-6, -8.299e-7
-0.195, 1.871e-6, 1.029e-6, -8.429e-7
-0.196, 1.906e-6, 1.047e-6, -8.589e-7
-0.197, 1.937e-6, 1.065e-6, -8.719e-7
-0.198, 1.970e-6, 1.084e-6, -8.855e-7
-0.199, 2.007e-6, 1.104e-6, -9.031e-7
-0.200, 2.042e-6, 1.123e-6, -9.189e-7
-0.201, 2.078e-6, 1.142e-6, -9.358e-7
-0.202, 2.113e-6, 1.161e-6, -9.514e-7
-0.203, 2.149e-6, 1.181e-6, -9.677e-7
-0.204, 2.185e-6, 1.202e-6, -9.835e-7
-0.205, 2.224e-6, 1.221e-6, -1.003e-6
-0.206, 2.259e-6, 1.241e-6, -1.018e-6
-0.207, 2.298e-6, 1.262e-6, -1.035e-6
-0.208, 2.335e-6, 1.283e-6, -1.051e-6
-0.209, 2.374e-6, 1.304e-6, -1.070e-6
-0.210, 2.412e-6, 1.326e-6, -1.086e-6
-0.211, 2.451e-6, 1.347e-6, -1.104e-6
-0.212, 2.489e-6, 1.368e-6, -1.121e-6
-0.213, 2.530e-6, 1.389e-6, -1.140e-6
-0.214, 2.566e-6, 1.408e-6, -1.158e-6
-0.215, 2.607e-6, 1.429e-6, -1.177e-6
-0.216, 2.643e-6, 1.448e-6, -1.194e-6
-0.217, 2.678e-6, 1.469e-6, -1.209e-6
-0.218, 2.718e-6, 1.490e-6, -1.228e-6
-0.219, 2.756e-6, 1.511e-6, -1.244e-6
-0.220, 2.789e-6, 1.530e-6, -1.259e-6
-0.221, 2.826e-6, 1.550e-6, -1.276e-6
-0.222, 2.862e-6, 1.570e-6, -1.292e-6
-0.223, 2.899e-6, 1.591e-6, -1.308e-6
-0.224, 2.930e-6, 1.608e-6, -1.321e-6
-0.225, 2.964e-6, 1.624e-6, -1.340e-6
-0.226, 2.997e-6, 1.644e-6, -1.353e-6
-0.227, 3.023e-6, 1.658e-6, -1.366e-6
-0.228, 3.052e-6, 1.673e-6, -1.379e-6
-0.229, 3.082e-6, 1.689e-6, -1.394e-6
-0.230, 3.109e-6, 1.704e-6, -1.406e-6
-0.231, 3.128e-6, 1.714e-6, -1.413e-6
-0.232, 3.153e-6, 1.730e-6, -1.423e-6
-0.233, 3.175e-6, 1.740e-6, -1.434e-6
-0.234, 3.193e-6, 1.749e-6, -1.443e-6
-0.235, 3.208e-6, 1.758e-6, -1.449e-6
-0.236, 3.224e-6, 1.766e-6, -1.457e-6
-0.237, 3.235e-6, 1.774e-6, -1.461e-6
-0.238, 3.244e-6, 1.779e-6, -1.465e-6
-0.239, 3.251e-6, 1.781e-6, -1.471e-6
-0.240, 3.254e-6, 1.783e-6, -1.472e-6
-0.241, 3.256e-6, 1.782e-6, -1.475e-6
-0.242, 3.254e-6, 1.781e-6, -1.473e-6
-0.243, 3.249e-6, 1.781e-6, -1.468e-6
-0.244, 3.243e-6, 1.775e-6, -1.468e-6
-0.245, 3.236e-6, 1.772e-6, -1.464e-6
-0.246, 3.220e-6, 1.763e-6, -1.457e-6
-0.247, 3.206e-6, 1.755e-6, -1.451e-6
-0.248, 3.188e-6, 1.745e-6, -1.443e-6
-0.249, 3.171e-6, 1.734e-6, -1.436e-6
-0.250, 3.147e-6, 1.719e-6, -1.428e-6
-0.251, 3.120e-6, 1.705e-6, -1.416e-6
-0.252, 3.093e-6, 1.688e-6, -1.405e-6
-0.253, 3.060e-6, 1.671e-6, -1.389e-6
-0.254, 3.029e-6, 1.654e-6, -1.374e-6
-0.255, 2.996e-6, 1.637e-6, -1.359e-6
-0.256, 2.956e-6, 1.615e-6, -1.341e-6
-0.257, 2.920e-6, 1.593e-6, -1.326e-6
-0.258, 2.881e-6, 1.572e-6, -1.309e-6
-0.259, 2.838e-6, 1.549e-6, -1.290e-6
-0.260, 2.796e-6, 1.524e-6, -1.272e-6
-0.261, 2.751e-6, 1.499e-6, -1.252e-6
-0.262, 2.707e-6, 1.474e-6, -1.233e-6
-0.263, 2.658e-6, 1.447e-6, -1.211e-6
-0.264, 2.612e-6, 1.422e-6, -1.190e-6
-0.265, 2.562e-6, 1.395e-6, -1.167e-6
-0.266, 2.519e-6, 1.372e-6, -1.148e-6
-0.267, 2.470e-6, 1.346e-6, -1.124e-6
-0.268, 2.422e-6, 1.320e-6, -1.102e-6
-0.269, 2.374e-6, 1.293e-6, -1.081e-6
-0.270, 2.327e-6, 1.268e-6, -1.059e-6
-0.271, 2.279e-6, 1.242e-6, -1.037e-6
-0.272, 2.228e-6, 1.216e-6, -1.012e-6
-0.273, 2.184e-6, 1.190e-6, -9.942e-7
-0.274, 2.137e-6, 1.163e-6, -9.734e-7
-0.275, 2.091e-6, 1.139e-6, -9.520e-7
-0.276, 2.044e-6, 1.116e-6, -9.285e-7
-0.277, 1.999e-6, 1.092e-6, -9.074e-7
-0.278, 1.955e-6, 1.071e-6, -8.844e-7
-0.279, 1.916e-6, 1.046e-6, -8.695e-7
-0.280, 1.873e-6, 1.025e-6, -8.486e-7
-0.281, 1.832e-6, 1.002e-6, -8.299e-7
-0.282, 1.790e-6, 9.804e-7, -8.101e-7
-0.283, 1.750e-6, 9.590e-7, -7.908e-7
-0.284, 1.713e-6, 9.375e-7, -7.759e-7
-0.285, 1.678e-6, 9.194e-7, -7.586e-7
-0.286, 1.643e-6, 9.013e-7, -7.420e-7
-0.287, 1.607e-6, 8.822e-7, -7.252e-7
-0.288, 1.574e-6, 8.655e-7, -7.089e-7
-0.289, 1.540e-6, 8.467e-7, -6.931e-7
-0.290, 1.510e-6, 8.310e-7, -6.792e-7
-0.291, 1.477e-6, 8.145e-7, -6.623e-7
-0.292, 1.448e-6, 8.006e-7, -6.469e-7
-0.293, 1.422e-6, 7.854e-7, -6.364e-7
-0.294, 1.396e-6, 7.734e-7, -6.228e-7
-0.295, 1.370e-6, 7.569e-7, -6.133e-7
-0.296, 1.343e-6, 7.430e-7, -6.002e-7
-0.297, 1.320e-6, 7.303e-7, -5.896e-7
-0.298, 1.297e-6, 7.184e-7, -5.783e-7
-0.299, 1.273e-6, 7.068e-7, -5.665e-7
-0.300, 1.250e-6, 6.940e-7, -5.562e-7
-0.301, 1.233e-6, 6.847e-7, -5.484e-7
-0.302, 1.213e-6, 6.773e-7, -5.356e-7
-0.303, 1.193e-6, 6.643e-7, -5.283e-7
-0.304, 1.177e-6, 6.568e-7, -5.205e-7
-0.305, 1.159e-6, 6.469e-7, -5.117e-7
-0.306, 1.143e-6, 6.395e-7, -5.035e-7
-0.307, 1.127e-6, 6.288e-7, -4.978e-7
-0.308, 1.112e-6, 6.216e-7, -4.907e-7
-0.309, 1.099e-6, 6.151e-7, -4.836e-7
-0.310, 1.085e-6, 6.079e-7, -4.769e-7
-0.311, 1.070e-6, 5.989e-7, -4.707e-7
-0.312, 1.058e-6, 5.928e-7, -4.650e-7
-0.313, 1.043e-6, 5.866e-7, -4.561e-7
-0.314, 1.034e-6, 5.810e-7, -4.527e-7
-0.315, 1.023e-6, 5.761e-7, -4.469e-7
-0.316, 1.011e-6, 5.687e-7, -4.421e-7
-0.317, 1.003e-6, 5.652e-7, -4.379e-7
-0.318, 9.944e-7, 5.603e-7, -4.341e-7
-0.319, 9.808e-7, 5.531e-7, -4.277e-7
-0.320, 9.738e-7, 5.486e-7, -4.252e-7
-0.321, 9.664e-7, 5.434e-7, -4.230e-7
-0.322, 9.591e-7, 5.393e-7, -4.198e-7
-0.323, 9.507e-7, 5.354e-7, -4.153e-7
-0.324, 9.433e-7, 5.321e-7, -4.112e-7
-0.325, 9.377e-7, 5.286e-7, -4.090e-7
-0.326, 9.340e-7, 5.270e-7, -4.070e-7
-0.327, 9.251e-7, 5.224e-7, -4.028e-7
-0.328, 9.204e-7, 5.214e-7, -3.990e-7
-0.329, 9.154e-7, 5.170e-7, -3.984e-7
-0.330, 9.117e-7, 5.140e-7, -3.977e-7
-0.331, 9.070e-7, 5.136e-7, -3.934e-7
-0.332, 9.013e-7, 5.076e-7, -3.938e-7
-0.333, 8.947e-7, 5.043e-7, -3.904e-7
-0.334, 8.885e-7, 5.019e-7, -3.867e-7
-0.335, 8.863e-7, 4.991e-7, -3.873e-7
-0.336, 8.832e-7, 4.978e-7, -3.854e-7
-0.337, 8.784e-7, 4.973e-7, -3.811e-7
-0.338, 8.748e-7, 4.946e-7, -3.802e-7
-0.339, 8.731e-7, 4.938e-7, -3.793e-7
-0.340, 8.672e-7, 4.908e-7, -3.764e-7
-0.341, 8.668e-7, 4.902e-7, -3.766e-7
-0.342, 8.616e-7, 4.858e-7, -3.758e-7
-0.343, 8.593e-7, 4.842e-7, -3.751e-7
-0.344, 8.580e-7, 4.826e-7, -3.754e-7
-0.345, 8.544e-7, 4.820e-7, -3.724e-7
-0.346, 8.524e-7, 4.797e-7, -3.727e-7
-0.347, 8.487e-7, 4.776e-7, -3.711e-7
-0.348, 8.473e-7, 4.789e-7, -3.684e-7
-0.349, 8.472e-7, 4.774e-7, -3.698e-7
-0.350, 8.456e-7, 4.770e-7, -3.686e-7
-0.351, 8.397e-7, 4.735e-7, -3.662e-7
-0.352, 8.403e-7, 4.748e-7, -3.655e-7
-0.353, 8.394e-7, 4.735e-7, -3.659e-7
-0.354, 8.366e-7, 4.716e-7, -3.649e-7
-0.355, 8.359e-7, 4.699e-7, -3.661e-7
-0.356, 8.356e-7, 4.689e-7, -3.667e-7
-0.357, 8.311e-7, 4.669e-7, -3.642e-7
-0.358, 8.337e-7, 4.674e-7, -3.663e-7
-0.359, 8.330e-7, 4.679e-7, -3.651e-7
-0.360, 8.307e-7, 4.670e-7, -3.637e-7
-0.361, 8.270e-7, 4.657e-7, -3.613e-7
-0.362, 8.276e-7, 4.651e-7, -3.625e-7
-0.363, 8.250e-7, 4.647e-7, -3.603e-7
-0.364, 8.252e-7, 4.631e-7, -3.621e-7
-0.365, 8.271e-7, 4.633e-7, -3.638e-7
-0.366, 8.264e-7, 4.633e-7, -3.631e-7
-0.367, 8.231e-7, 4.607e-7, -3.624e-7
-0.368, 8.230e-7, 4.599e-7, -3.630e-7
-0.369, 8.227e-7, 4.595e-7, -3.631e-7
-0.370, 8.230e-7, 4.609e-7, -3.621e-7
-0.371, 8.206e-7, 4.579e-7, -3.627e-7
-0.372, 8.206e-7, 4.606e-7, -3.600e-7
-0.373, 8.203e-7, 4.595e-7, -3.608e-7
-0.374, 8.207e-7, 4.586e-7, -3.621e-7
-0.375, 8.197e-7, 4.582e-7, -3.615e-7
-0.376, 8.185e-7, 4.579e-7, -3.606e-7
-0.377, 8.178e-7, 4.563e-7, -3.616e-7
-0.378, 8.190e-7, 4.567e-7, -3.623e-7
-0.379, 8.165e-7, 4.550e-7, -3.615e-7
-0.380, 8.216e-7, 4.568e-7, -3.647e-7
-0.381, 8.155e-7, 4.542e-7, -3.613e-7
-0.382, 8.159e-7, 4.537e-7, -3.622e-7
-0.383, 8.143e-7, 4.538e-7, -3.605e-7
-0.384, 8.147e-7, 4.539e-7, -3.608e-7
-0.385, 8.159e-7, 4.553e-7, -3.606e-7
-0.386, 8.186e-7, 4.563e-7, -3.623e-7
-0.387, 8.137e-7, 4.543e-7, -3.594e-7
-0.388, 8.145e-7, 4.539e-7, -3.606e-7
-0.389, 8.117e-7, 4.521e-7, -3.595e-7
-0.390, 8.161e-7, 4.545e-7, -3.616e-7
-0.391, 8.143e-7, 4.519e-7, -3.624e-7
-0.392, 8.157e-7, 4.522e-7, -3.634e-7
-0.393, 8.150e-7, 4.514e-7, -3.636e-7
-0.394, 8.164e-7, 4.518e-7, -3.646e-7
-0.395, 8.146e-7, 4.526e-7, -3.620e-7
-0.396, 8.131e-7, 4.525e-7, -3.606e-7
-0.397, 8.154e-7, 4.529e-7, -3.625e-7
-0.398, 8.141e-7, 4.523e-7, -3.618e-7
-0.399, 8.127e-7, 4.512e-7, -3.614e-7
-0.400, 8.164e-7, 4.524e-7, -3.640e-7
