# Supplementary material for: Data-Driven Electrochemistry Reveals the Impact of Hydrophobicity on Aptamer Cross-Reactivity
Source: ACS Meas Sci Au. 2026 May 20;6(3):752–64. doi: 10.1021/acsmeasuresciau.6c00040 (PMC13281204; doi:10.1021/acsmeasuresciau.6c00040)
Supplement: Supplementary file 1 [file tg6c00040_si_001.zip › data/interferent study/logP validation/Trials_1_2_3/SWV_lineolic acid_analyte_700hz_1.txt]

Nov. 4, 2025   14:10:58
Square Wave Voltammetry
File: c:\users\minteerlab\desktop\hardpotato\110425\swv_lineolic acid_analyte_700hz_1.bin
Data Source:  Experiment
Instrument Model:  CHI660E
Ref. Electrode: 
Header: SWV
Note: 

Init E (V) = -0.05
Final E (V) = -0.4
Incr E (V) = 0.001
Amplitude (V) = 0.025
Frequency (Hz) = 700
Quiet Time (sec) = 2
Sensitivity (A/V) = 1e-5

Potential/V, Diff(i/A), For(i/A), Rev(i/A)

-0.051, 7.743e-7, 4.571e-7, -3.172e-7
-0.052, 7.392e-7, 3.986e-7, -3.406e-7
-0.053, 7.332e-7, 3.850e-7, -3.482e-7
-0.054, 7.316e-7, 3.796e-7, -3.520e-7
-0.055, 7.289e-7, 3.761e-7, -3.528e-7
-0.056, 7.316e-7, 3.759e-7, -3.558e-7
-0.057, 7.319e-7, 3.744e-7, -3.575e-7
-0.058, 7.290e-7, 3.703e-7, -3.587e-7
-0.059, 7.310e-7, 3.727e-7, -3.583e-7
-0.060, 7.327e-7, 3.720e-7, -3.606e-7
-0.061, 7.316e-7, 3.717e-7, -3.599e-7
-0.062, 7.292e-7, 3.709e-7, -3.584e-7
-0.063, 7.301e-7, 3.719e-7, -3.582e-7
-0.064, 7.312e-7, 3.719e-7, -3.593e-7
-0.065, 7.303e-7, 3.714e-7, -3.590e-7
-0.066, 7.307e-7, 3.721e-7, -3.586e-7
-0.067, 7.323e-7, 3.739e-7, -3.585e-7
-0.068, 7.320e-7, 3.726e-7, -3.594e-7
-0.069, 7.353e-7, 3.732e-7, -3.621e-7
-0.070, 7.354e-7, 3.744e-7, -3.610e-7
-0.071, 7.329e-7, 3.712e-7, -3.617e-7
-0.072, 7.336e-7, 3.724e-7, -3.612e-7
-0.073, 7.332e-7, 3.728e-7, -3.605e-7
-0.074, 7.330e-7, 3.727e-7, -3.602e-7
-0.075, 7.318e-7, 3.712e-7, -3.606e-7
-0.076, 7.361e-7, 3.741e-7, -3.619e-7
-0.077, 7.379e-7, 3.764e-7, -3.614e-7
-0.078, 7.359e-7, 3.759e-7, -3.600e-7
-0.079, 7.377e-7, 3.762e-7, -3.615e-7
-0.080, 7.391e-7, 3.775e-7, -3.616e-7
-0.081, 7.394e-7, 3.781e-7, -3.614e-7
-0.082, 7.380e-7, 3.754e-7, -3.626e-7
-0.083, 7.396e-7, 3.767e-7, -3.630e-7
-0.084, 7.419e-7, 3.775e-7, -3.643e-7
-0.085, 7.414e-7, 3.775e-7, -3.639e-7
-0.086, 7.426e-7, 3.789e-7, -3.637e-7
-0.087, 7.438e-7, 3.790e-7, -3.649e-7
-0.088, 7.453e-7, 3.810e-7, -3.644e-7
-0.089, 7.479e-7, 3.814e-7, -3.665e-7
-0.090, 7.501e-7, 3.843e-7, -3.657e-7
-0.091, 7.477e-7, 3.831e-7, -3.646e-7
-0.092, 7.501e-7, 3.838e-7, -3.663e-7
-0.093, 7.515e-7, 3.827e-7, -3.688e-7
-0.094, 7.527e-7, 3.840e-7, -3.687e-7
-0.095, 7.538e-7, 3.852e-7, -3.685e-7
-0.096, 7.540e-7, 3.835e-7, -3.705e-7
-0.097, 7.566e-7, 3.866e-7, -3.700e-7
-0.098, 7.582e-7, 3.871e-7, -3.711e-7
-0.099, 7.602e-7, 3.907e-7, -3.695e-7
-0.100, 7.586e-7, 3.889e-7, -3.697e-7
-0.101, 7.614e-7, 3.906e-7, -3.708e-7
-0.102, 7.644e-7, 3.920e-7, -3.723e-7
-0.103, 7.627e-7, 3.918e-7, -3.709e-7
-0.104, 7.663e-7, 3.924e-7, -3.739e-7
-0.105, 7.684e-7, 3.941e-7, -3.743e-7
-0.106, 7.694e-7, 3.938e-7, -3.756e-7
-0.107, 7.714e-7, 3.946e-7, -3.768e-7
-0.108, 7.711e-7, 3.951e-7, -3.760e-7
-0.109, 7.736e-7, 3.967e-7, -3.769e-7
-0.110, 7.727e-7, 3.979e-7, -3.748e-7
-0.111, 7.765e-7, 3.987e-7, -3.778e-7
-0.112, 7.809e-7, 4.021e-7, -3.788e-7
-0.113, 7.785e-7, 4.006e-7, -3.778e-7
-0.114, 7.820e-7, 4.024e-7, -3.796e-7
-0.115, 7.839e-7, 4.041e-7, -3.798e-7
-0.116, 7.865e-7, 4.051e-7, -3.814e-7
-0.117, 7.892e-7, 4.048e-7, -3.844e-7
-0.118, 7.888e-7, 4.049e-7, -3.840e-7
-0.119, 7.922e-7, 4.065e-7, -3.857e-7
-0.120, 7.940e-7, 4.086e-7, -3.854e-7
-0.121, 7.940e-7, 4.088e-7, -3.852e-7
-0.122, 7.986e-7, 4.094e-7, -3.892e-7
-0.123, 7.995e-7, 4.122e-7, -3.872e-7
-0.124, 8.030e-7, 4.150e-7, -3.879e-7
-0.125, 8.049e-7, 4.169e-7, -3.879e-7
-0.126, 8.047e-7, 4.174e-7, -3.873e-7
-0.127, 8.083e-7, 4.179e-7, -3.904e-7
-0.128, 8.120e-7, 4.200e-7, -3.920e-7
-0.129, 8.127e-7, 4.196e-7, -3.932e-7
-0.130, 8.178e-7, 4.223e-7, -3.955e-7
-0.131, 8.182e-7, 4.236e-7, -3.946e-7
-0.132, 8.215e-7, 4.236e-7, -3.980e-7
-0.133, 8.277e-7, 4.272e-7, -4.005e-7
-0.134, 8.294e-7, 4.311e-7, -3.983e-7
-0.135, 8.296e-7, 4.316e-7, -3.980e-7
-0.136, 8.329e-7, 4.345e-7, -3.984e-7
-0.137, 8.375e-7, 4.366e-7, -4.009e-7
-0.138, 8.413e-7, 4.398e-7, -4.015e-7
-0.139, 8.418e-7, 4.401e-7, -4.017e-7
-0.140, 8.468e-7, 4.414e-7, -4.054e-7
-0.141, 8.520e-7, 4.454e-7, -4.066e-7
-0.142, 8.557e-7, 4.466e-7, -4.091e-7
-0.143, 8.589e-7, 4.488e-7, -4.101e-7
-0.144, 8.643e-7, 4.516e-7, -4.127e-7
-0.145, 8.694e-7, 4.572e-7, -4.122e-7
-0.146, 8.742e-7, 4.596e-7, -4.146e-7
-0.147, 8.815e-7, 4.640e-7, -4.175e-7
-0.148, 8.856e-7, 4.671e-7, -4.185e-7
-0.149, 8.911e-7, 4.703e-7, -4.209e-7
-0.150, 8.981e-7, 4.737e-7, -4.244e-7
-0.151, 9.028e-7, 4.762e-7, -4.266e-7
-0.152, 9.111e-7, 4.814e-7, -4.296e-7
-0.153, 9.161e-7, 4.841e-7, -4.321e-7
-0.154, 9.237e-7, 4.875e-7, -4.362e-7
-0.155, 9.306e-7, 4.913e-7, -4.392e-7
-0.156, 9.364e-7, 4.956e-7, -4.408e-7
-0.157, 9.457e-7, 4.987e-7, -4.470e-7
-0.158, 9.536e-7, 5.058e-7, -4.478e-7
-0.159, 9.621e-7, 5.112e-7, -4.508e-7
-0.160, 9.700e-7, 5.173e-7, -4.527e-7
-0.161, 9.793e-7, 5.224e-7, -4.569e-7
-0.162, 9.885e-7, 5.276e-7, -4.608e-7
-0.163, 1.000e-6, 5.338e-7, -4.663e-7
-0.164, 1.011e-6, 5.396e-7, -4.710e-7
-0.165, 1.022e-6, 5.444e-7, -4.776e-7
-0.166, 1.031e-6, 5.505e-7, -4.805e-7
-0.167, 1.043e-6, 5.570e-7, -4.859e-7
-0.168, 1.056e-6, 5.653e-7, -4.906e-7
-0.169, 1.066e-6, 5.721e-7, -4.938e-7
-0.170, 1.076e-6, 5.791e-7, -4.973e-7
-0.171, 1.091e-6, 5.855e-7, -5.051e-7
-0.172, 1.100e-6, 5.930e-7, -5.072e-7
-0.173, 1.118e-6, 6.021e-7, -5.161e-7
-0.174, 1.130e-6, 6.090e-7, -5.215e-7
-0.175, 1.145e-6, 6.176e-7, -5.277e-7
-0.176, 1.160e-6, 6.244e-7, -5.352e-7
-0.177, 1.172e-6, 6.310e-7, -5.405e-7
-0.178, 1.187e-6, 6.404e-7, -5.462e-7
-0.179, 1.200e-6, 6.480e-7, -5.524e-7
-0.180, 1.216e-6, 6.572e-7, -5.587e-7
-0.181, 1.233e-6, 6.671e-7, -5.661e-7
-0.182, 1.252e-6, 6.786e-7, -5.738e-7
-0.183, 1.268e-6, 6.871e-7, -5.812e-7
-0.184, 1.287e-6, 6.980e-7, -5.889e-7
-0.185, 1.305e-6, 7.059e-7, -5.987e-7
-0.186, 1.320e-6, 7.178e-7, -6.019e-7
-0.187, 1.340e-6, 7.248e-7, -6.153e-7
-0.188, 1.358e-6, 7.359e-7, -6.221e-7
-0.189, 1.376e-6, 7.451e-7, -6.312e-7
-0.190, 1.395e-6, 7.559e-7, -6.395e-7
-0.191, 1.414e-6, 7.655e-7, -6.482e-7
-0.192, 1.435e-6, 7.783e-7, -6.565e-7
-0.193, 1.454e-6, 7.889e-7, -6.649e-7
-0.194, 1.475e-6, 8.010e-7, -6.739e-7
-0.195, 1.495e-6, 8.116e-7, -6.839e-7
-0.196, 1.515e-6, 8.232e-7, -6.918e-7
-0.197, 1.536e-6, 8.342e-7, -7.016e-7
-0.198, 1.556e-6, 8.438e-7, -7.120e-7
-0.199, 1.578e-6, 8.542e-7, -7.234e-7
-0.200, 1.597e-6, 8.659e-7, -7.309e-7
-0.201, 1.617e-6, 8.783e-7, -7.387e-7
-0.202, 1.639e-6, 8.900e-7, -7.493e-7
-0.203, 1.660e-6, 9.023e-7, -7.579e-7
-0.204, 1.686e-6, 9.166e-7, -7.690e-7
-0.205, 1.704e-6, 9.258e-7, -7.777e-7
-0.206, 1.727e-6, 9.386e-7, -7.879e-7
-0.207, 1.750e-6, 9.523e-7, -7.976e-7
-0.208, 1.772e-6, 9.641e-7, -8.074e-7
-0.209, 1.794e-6, 9.747e-7, -8.194e-7
-0.210, 1.817e-6, 9.878e-7, -8.290e-7
-0.211, 1.837e-6, 9.981e-7, -8.390e-7
-0.212, 1.857e-6, 1.008e-6, -8.484e-7
-0.213, 1.878e-6, 1.021e-6, -8.570e-7
-0.214, 1.898e-6, 1.033e-6, -8.655e-7
-0.215, 1.921e-6, 1.043e-6, -8.773e-7
-0.216, 1.939e-6, 1.057e-6, -8.822e-7
-0.217, 1.960e-6, 1.067e-6, -8.926e-7
-0.218, 1.982e-6, 1.079e-6, -9.022e-7
-0.219, 1.998e-6, 1.089e-6, -9.092e-7
-0.220, 2.017e-6, 1.100e-6, -9.168e-7
-0.221, 2.035e-6, 1.110e-6, -9.248e-7
-0.222, 2.051e-6, 1.118e-6, -9.335e-7
-0.223, 2.071e-6, 1.128e-6, -9.432e-7
-0.224, 2.084e-6, 1.136e-6, -9.479e-7
-0.225, 2.100e-6, 1.145e-6, -9.548e-7
-0.226, 2.116e-6, 1.154e-6, -9.620e-7
-0.227, 2.127e-6, 1.163e-6, -9.643e-7
-0.228, 2.143e-6, 1.171e-6, -9.718e-7
-0.229, 2.156e-6, 1.178e-6, -9.780e-7
-0.230, 2.167e-6, 1.186e-6, -9.808e-7
-0.231, 2.176e-6, 1.191e-6, -9.849e-7
-0.232, 2.185e-6, 1.196e-6, -9.892e-7
-0.233, 2.194e-6, 1.201e-6, -9.936e-7
-0.234, 2.200e-6, 1.206e-6, -9.946e-7
-0.235, 2.205e-6, 1.208e-6, -9.964e-7
-0.236, 2.210e-6, 1.212e-6, -9.977e-7
-0.237, 2.214e-6, 1.214e-6, -1.000e-6
-0.238, 2.213e-6, 1.217e-6, -9.964e-7
-0.239, 2.214e-6, 1.216e-6, -9.976e-7
-0.240, 2.214e-6, 1.218e-6, -9.963e-7
-0.241, 2.212e-6, 1.217e-6, -9.947e-7
-0.242, 2.209e-6, 1.217e-6, -9.920e-7
-0.243, 2.203e-6, 1.214e-6, -9.890e-7
-0.244, 2.197e-6, 1.209e-6, -9.876e-7
-0.245, 2.185e-6, 1.205e-6, -9.792e-7
-0.246, 2.177e-6, 1.200e-6, -9.771e-7
-0.247, 2.165e-6, 1.193e-6, -9.714e-7
-0.248, 2.150e-6, 1.187e-6, -9.634e-7
-0.249, 2.138e-6, 1.179e-6, -9.594e-7
-0.250, 2.121e-6, 1.171e-6, -9.503e-7
-0.251, 2.105e-6, 1.163e-6, -9.419e-7
-0.252, 2.086e-6, 1.153e-6, -9.325e-7
-0.253, 2.069e-6, 1.144e-6, -9.253e-7
-0.254, 2.047e-6, 1.132e-6, -9.151e-7
-0.255, 2.027e-6, 1.121e-6, -9.059e-7
-0.256, 2.003e-6, 1.110e-6, -8.934e-7
-0.257, 1.979e-6, 1.095e-6, -8.836e-7
-0.258, 1.954e-6, 1.080e-6, -8.739e-7
-0.259, 1.929e-6, 1.066e-6, -8.638e-7
-0.260, 1.902e-6, 1.051e-6, -8.507e-7
-0.261, 1.877e-6, 1.038e-6, -8.392e-7
-0.262, 1.848e-6, 1.022e-6, -8.260e-7
-0.263, 1.824e-6, 1.009e-6, -8.149e-7
-0.264, 1.795e-6, 9.926e-7, -8.024e-7
-0.265, 1.770e-6, 9.795e-7, -7.906e-7
-0.266, 1.740e-6, 9.631e-7, -7.769e-7
-0.267, 1.712e-6, 9.472e-7, -7.643e-7
-0.268, 1.685e-6, 9.307e-7, -7.542e-7
-0.269, 1.656e-6, 9.144e-7, -7.413e-7
-0.270, 1.628e-6, 8.990e-7, -7.293e-7
-0.271, 1.599e-6, 8.827e-7, -7.167e-7
-0.272, 1.573e-6, 8.691e-7, -7.041e-7
-0.273, 1.546e-6, 8.540e-7, -6.918e-7
-0.274, 1.520e-6, 8.405e-7, -6.799e-7
-0.275, 1.493e-6, 8.254e-7, -6.678e-7
-0.276, 1.468e-6, 8.107e-7, -6.571e-7
-0.277, 1.440e-6, 7.984e-7, -6.414e-7
-0.278, 1.416e-6, 7.838e-7, -6.322e-7
-0.279, 1.392e-6, 7.691e-7, -6.224e-7
-0.280, 1.370e-6, 7.587e-7, -6.113e-7
-0.281, 1.345e-6, 7.429e-7, -6.023e-7
-0.282, 1.322e-6, 7.307e-7, -5.911e-7
-0.283, 1.297e-6, 7.172e-7, -5.802e-7
-0.284, 1.276e-6, 7.059e-7, -5.700e-7
-0.285, 1.255e-6, 6.938e-7, -5.612e-7
-0.286, 1.235e-6, 6.831e-7, -5.522e-7
-0.287, 1.218e-6, 6.743e-7, -5.436e-7
-0.288, 1.200e-6, 6.650e-7, -5.346e-7
-0.289, 1.182e-6, 6.545e-7, -5.272e-7
-0.290, 1.165e-6, 6.455e-7, -5.194e-7
-0.291, 1.148e-6, 6.366e-7, -5.116e-7
-0.292, 1.130e-6, 6.275e-7, -5.028e-7
-0.293, 1.115e-6, 6.174e-7, -4.981e-7
-0.294, 1.100e-6, 6.072e-7, -4.928e-7
-0.295, 1.085e-6, 6.006e-7, -4.841e-7
-0.296, 1.070e-6, 5.933e-7, -4.770e-7
-0.297, 1.057e-6, 5.847e-7, -4.723e-7
-0.298, 1.045e-6, 5.790e-7, -4.662e-7
-0.299, 1.032e-6, 5.735e-7, -4.582e-7
-0.300, 1.023e-6, 5.682e-7, -4.544e-7
-0.301, 1.011e-6, 5.609e-7, -4.505e-7
-0.302, 9.976e-7, 5.545e-7, -4.432e-7
-0.303, 9.911e-7, 5.518e-7, -4.393e-7
-0.304, 9.796e-7, 5.440e-7, -4.356e-7
-0.305, 9.690e-7, 5.378e-7, -4.312e-7
-0.306, 9.607e-7, 5.324e-7, -4.282e-7
-0.307, 9.543e-7, 5.292e-7, -4.251e-7
-0.308, 9.430e-7, 5.235e-7, -4.195e-7
-0.309, 9.377e-7, 5.226e-7, -4.151e-7
-0.310, 9.287e-7, 5.163e-7, -4.124e-7
-0.311, 9.226e-7, 5.137e-7, -4.089e-7
-0.312, 9.155e-7, 5.103e-7, -4.052e-7
-0.313, 9.068e-7, 5.055e-7, -4.014e-7
-0.314, 9.011e-7, 5.021e-7, -3.990e-7
-0.315, 8.959e-7, 4.977e-7, -3.982e-7
-0.316, 8.919e-7, 4.952e-7, -3.967e-7
-0.317, 8.873e-7, 4.922e-7, -3.951e-7
-0.318, 8.813e-7, 4.897e-7, -3.916e-7
-0.319, 8.746e-7, 4.855e-7, -3.891e-7
-0.320, 8.700e-7, 4.842e-7, -3.857e-7
-0.321, 8.657e-7, 4.830e-7, -3.827e-7
-0.322, 8.627e-7, 4.819e-7, -3.808e-7
-0.323, 8.591e-7, 4.789e-7, -3.801e-7
-0.324, 8.514e-7, 4.742e-7, -3.773e-7
-0.325, 8.542e-7, 4.758e-7, -3.784e-7
-0.326, 8.491e-7, 4.725e-7, -3.766e-7
-0.327, 8.445e-7, 4.690e-7, -3.756e-7
-0.328, 8.409e-7, 4.666e-7, -3.743e-7
-0.329, 8.398e-7, 4.667e-7, -3.731e-7
-0.330, 8.332e-7, 4.622e-7, -3.710e-7
-0.331, 8.329e-7, 4.627e-7, -3.703e-7
-0.332, 8.309e-7, 4.631e-7, -3.677e-7
-0.333, 8.287e-7, 4.613e-7, -3.674e-7
-0.334, 8.267e-7, 4.593e-7, -3.674e-7
-0.335, 8.258e-7, 4.594e-7, -3.664e-7
-0.336, 8.218e-7, 4.572e-7, -3.646e-7
-0.337, 8.205e-7, 4.553e-7, -3.652e-7
-0.338, 8.199e-7, 4.557e-7, -3.642e-7
-0.339, 8.174e-7, 4.531e-7, -3.643e-7
-0.340, 8.161e-7, 4.533e-7, -3.628e-7
-0.341, 8.147e-7, 4.507e-7, -3.640e-7
-0.342, 8.131e-7, 4.504e-7, -3.627e-7
-0.343, 8.091e-7, 4.496e-7, -3.595e-7
-0.344, 8.077e-7, 4.482e-7, -3.594e-7
-0.345, 8.081e-7, 4.480e-7, -3.601e-7
-0.346, 8.082e-7, 4.480e-7, -3.602e-7
-0.347, 8.078e-7, 4.485e-7, -3.593e-7
-0.348, 8.046e-7, 4.466e-7, -3.581e-7
-0.349, 8.037e-7, 4.454e-7, -3.583e-7
-0.350, 8.054e-7, 4.469e-7, -3.585e-7
-0.351, 8.044e-7, 4.440e-7, -3.604e-7
-0.352, 8.039e-7, 4.437e-7, -3.602e-7
-0.353, 8.018e-7, 4.420e-7, -3.598e-7
-0.354, 7.987e-7, 4.415e-7, -3.572e-7
-0.355, 8.017e-7, 4.424e-7, -3.592e-7
-0.356, 8.001e-7, 4.431e-7, -3.570e-7
-0.357, 7.995e-7, 4.427e-7, -3.568e-7
-0.358, 8.009e-7, 4.436e-7, -3.573e-7
-0.359, 7.996e-7, 4.430e-7, -3.566e-7
-0.360, 7.978e-7, 4.413e-7, -3.565e-7
-0.361, 7.958e-7, 4.423e-7, -3.536e-7
-0.362, 7.980e-7, 4.400e-7, -3.581e-7
-0.363, 7.969e-7, 4.385e-7, -3.585e-7
-0.364, 7.950e-7, 4.382e-7, -3.568e-7
-0.365, 7.950e-7, 4.381e-7, -3.569e-7
-0.366, 7.955e-7, 4.381e-7, -3.573e-7
-0.367, 7.935e-7, 4.386e-7, -3.549e-7
-0.368, 7.975e-7, 4.393e-7, -3.582e-7
-0.369, 7.950e-7, 4.398e-7, -3.552e-7
-0.370, 7.935e-7, 4.388e-7, -3.547e-7
-0.371, 7.942e-7, 4.387e-7, -3.555e-7
-0.372, 7.939e-7, 4.378e-7, -3.561e-7
-0.373, 7.930e-7, 4.362e-7, -3.569e-7
-0.374, 7.942e-7, 4.369e-7, -3.573e-7
-0.375, 7.948e-7, 4.364e-7, -3.584e-7
-0.376, 7.947e-7, 4.363e-7, -3.584e-7
-0.377, 7.944e-7, 4.364e-7, -3.580e-7
-0.378, 7.948e-7, 4.378e-7, -3.570e-7
-0.379, 7.941e-7, 4.372e-7, -3.569e-7
-0.380, 7.955e-7, 4.378e-7, -3.577e-7
-0.381, 7.938e-7, 4.370e-7, -3.568e-7
-0.382, 7.931e-7, 4.376e-7, -3.556e-7
-0.383, 7.921e-7, 4.353e-7, -3.569e-7
-0.384, 7.963e-7, 4.362e-7, -3.601e-7
-0.385, 7.938e-7, 4.366e-7, -3.573e-7
-0.386, 7.945e-7, 4.356e-7, -3.589e-7
-0.387, 7.926e-7, 4.334e-7, -3.591e-7
-0.388, 7.935e-7, 4.341e-7, -3.594e-7
-0.389, 7.944e-7, 4.340e-7, -3.603e-7
-0.390, 7.907e-7, 4.349e-7, -3.558e-7
-0.391, 7.911e-7, 4.348e-7, -3.563e-7
-0.392, 7.935e-7, 4.356e-7, -3.580e-7
-0.393, 7.945e-7, 4.358e-7, -3.587e-7
-0.394, 7.942e-7, 4.359e-7, -3.583e-7
-0.395, 7.964e-7, 4.369e-7, -3.595e-7
-0.396, 7.962e-7, 4.360e-7, -3.601e-7
-0.397, 7.950e-7, 4.349e-7, -3.601e-7
-0.398, 7.960e-7, 4.345e-7, -3.615e-7
-0.399, 7.962e-7, 4.341e-7, -3.621e-7
-0.400, 7.969e-7, 4.350e-7, -3.619e-7
