# Supplementary material for: Data-Driven Electrochemistry Reveals the Impact of Hydrophobicity on Aptamer Cross-Reactivity
Source: ACS Meas Sci Au. 2026 May 20;6(3):752–64. doi: 10.1021/acsmeasuresciau.6c00040 (PMC13281204; doi:10.1021/acsmeasuresciau.6c00040)
Supplement: Supplementary file 1 [file tg6c00040_si_001.zip › data/interferent study/logP validation/Trials_1_2_3/SWV_lineolic acid_analyte_700hz_2.txt]

Nov. 4, 2025   16:26:26
Square Wave Voltammetry
File: c:\users\minteerlab\desktop\hardpotato\110425\swv_lineolic acid_analyte_700hz_2.bin
Data Source:  Experiment
Instrument Model:  CHI660E
Ref. Electrode: 
Header: SWV
Note: 

Init E (V) = -0.05
Final E (V) = -0.4
Incr E (V) = 0.001
Amplitude (V) = 0.025
Frequency (Hz) = 700
Quiet Time (sec) = 2
Sensitivity (A/V) = 1e-5

Potential/V, Diff(i/A), For(i/A), Rev(i/A)

-0.051, 7.894e-7, 4.644e-7, -3.250e-7
-0.052, 7.527e-7, 4.035e-7, -3.492e-7
-0.053, 7.462e-7, 3.889e-7, -3.573e-7
-0.054, 7.452e-7, 3.835e-7, -3.617e-7
-0.055, 7.438e-7, 3.823e-7, -3.615e-7
-0.056, 7.437e-7, 3.813e-7, -3.624e-7
-0.057, 7.413e-7, 3.792e-7, -3.621e-7
-0.058, 7.434e-7, 3.796e-7, -3.638e-7
-0.059, 7.420e-7, 3.784e-7, -3.636e-7
-0.060, 7.410e-7, 3.778e-7, -3.632e-7
-0.061, 7.430e-7, 3.781e-7, -3.649e-7
-0.062, 7.422e-7, 3.764e-7, -3.658e-7
-0.063, 7.426e-7, 3.767e-7, -3.659e-7
-0.064, 7.417e-7, 3.753e-7, -3.663e-7
-0.065, 7.397e-7, 3.744e-7, -3.653e-7
-0.066, 7.384e-7, 3.751e-7, -3.633e-7
-0.067, 7.423e-7, 3.767e-7, -3.657e-7
-0.068, 7.452e-7, 3.801e-7, -3.652e-7
-0.069, 7.438e-7, 3.787e-7, -3.651e-7
-0.070, 7.436e-7, 3.785e-7, -3.651e-7
-0.071, 7.447e-7, 3.791e-7, -3.656e-7
-0.072, 7.458e-7, 3.791e-7, -3.666e-7
-0.073, 7.441e-7, 3.765e-7, -3.676e-7
-0.074, 7.448e-7, 3.772e-7, -3.676e-7
-0.075, 7.466e-7, 3.779e-7, -3.686e-7
-0.076, 7.441e-7, 3.769e-7, -3.672e-7
-0.077, 7.480e-7, 3.784e-7, -3.696e-7
-0.078, 7.456e-7, 3.796e-7, -3.660e-7
-0.079, 7.472e-7, 3.802e-7, -3.670e-7
-0.080, 7.462e-7, 3.797e-7, -3.665e-7
-0.081, 7.461e-7, 3.793e-7, -3.668e-7
-0.082, 7.478e-7, 3.814e-7, -3.664e-7
-0.083, 7.493e-7, 3.802e-7, -3.691e-7
-0.084, 7.479e-7, 3.797e-7, -3.682e-7
-0.085, 7.499e-7, 3.810e-7, -3.689e-7
-0.086, 7.506e-7, 3.807e-7, -3.699e-7
-0.087, 7.509e-7, 3.808e-7, -3.701e-7
-0.088, 7.511e-7, 3.810e-7, -3.702e-7
-0.089, 7.516e-7, 3.824e-7, -3.691e-7
-0.090, 7.542e-7, 3.858e-7, -3.684e-7
-0.091, 7.538e-7, 3.842e-7, -3.695e-7
-0.092, 7.552e-7, 3.861e-7, -3.691e-7
-0.093, 7.553e-7, 3.857e-7, -3.697e-7
-0.094, 7.573e-7, 3.872e-7, -3.701e-7
-0.095, 7.578e-7, 3.860e-7, -3.718e-7
-0.096, 7.591e-7, 3.854e-7, -3.737e-7
-0.097, 7.585e-7, 3.859e-7, -3.726e-7
-0.098, 7.604e-7, 3.858e-7, -3.745e-7
-0.099, 7.606e-7, 3.868e-7, -3.738e-7
-0.100, 7.606e-7, 3.876e-7, -3.730e-7
-0.101, 7.614e-7, 3.893e-7, -3.722e-7
-0.102, 7.619e-7, 3.903e-7, -3.717e-7
-0.103, 7.656e-7, 3.922e-7, -3.734e-7
-0.104, 7.663e-7, 3.923e-7, -3.740e-7
-0.105, 7.677e-7, 3.933e-7, -3.744e-7
-0.106, 7.681e-7, 3.931e-7, -3.750e-7
-0.107, 7.661e-7, 3.926e-7, -3.735e-7
-0.108, 7.715e-7, 3.938e-7, -3.777e-7
-0.109, 7.726e-7, 3.944e-7, -3.782e-7
-0.110, 7.719e-7, 3.934e-7, -3.786e-7
-0.111, 7.740e-7, 3.948e-7, -3.792e-7
-0.112, 7.743e-7, 3.970e-7, -3.773e-7
-0.113, 7.771e-7, 3.973e-7, -3.799e-7
-0.114, 7.806e-7, 3.996e-7, -3.810e-7
-0.115, 7.803e-7, 4.001e-7, -3.802e-7
-0.116, 7.818e-7, 4.014e-7, -3.805e-7
-0.117, 7.836e-7, 4.021e-7, -3.815e-7
-0.118, 7.846e-7, 4.031e-7, -3.815e-7
-0.119, 7.889e-7, 4.042e-7, -3.847e-7
-0.120, 7.892e-7, 4.046e-7, -3.846e-7
-0.121, 7.894e-7, 4.047e-7, -3.846e-7
-0.122, 7.912e-7, 4.053e-7, -3.859e-7
-0.123, 7.917e-7, 4.068e-7, -3.849e-7
-0.124, 7.935e-7, 4.087e-7, -3.847e-7
-0.125, 7.940e-7, 4.074e-7, -3.866e-7
-0.126, 7.969e-7, 4.107e-7, -3.862e-7
-0.127, 7.999e-7, 4.128e-7, -3.870e-7
-0.128, 8.011e-7, 4.137e-7, -3.874e-7
-0.129, 8.038e-7, 4.148e-7, -3.890e-7
-0.130, 8.070e-7, 4.157e-7, -3.913e-7
-0.131, 8.095e-7, 4.180e-7, -3.915e-7
-0.132, 8.109e-7, 4.179e-7, -3.930e-7
-0.133, 8.130e-7, 4.193e-7, -3.937e-7
-0.134, 8.141e-7, 4.199e-7, -3.942e-7
-0.135, 8.165e-7, 4.212e-7, -3.952e-7
-0.136, 8.177e-7, 4.241e-7, -3.936e-7
-0.137, 8.220e-7, 4.263e-7, -3.957e-7
-0.138, 8.253e-7, 4.288e-7, -3.964e-7
-0.139, 8.282e-7, 4.314e-7, -3.967e-7
-0.140, 8.320e-7, 4.329e-7, -3.991e-7
-0.141, 8.340e-7, 4.333e-7, -4.008e-7
-0.142, 8.386e-7, 4.354e-7, -4.032e-7
-0.143, 8.418e-7, 4.375e-7, -4.042e-7
-0.144, 8.432e-7, 4.381e-7, -4.050e-7
-0.145, 8.477e-7, 4.405e-7, -4.073e-7
-0.146, 8.526e-7, 4.429e-7, -4.097e-7
-0.147, 8.574e-7, 4.461e-7, -4.114e-7
-0.148, 8.614e-7, 4.500e-7, -4.115e-7
-0.149, 8.651e-7, 4.523e-7, -4.128e-7
-0.150, 8.684e-7, 4.547e-7, -4.136e-7
-0.151, 8.732e-7, 4.569e-7, -4.163e-7
-0.152, 8.775e-7, 4.609e-7, -4.166e-7
-0.153, 8.831e-7, 4.633e-7, -4.198e-7
-0.154, 8.880e-7, 4.652e-7, -4.228e-7
-0.155, 8.944e-7, 4.683e-7, -4.262e-7
-0.156, 9.018e-7, 4.725e-7, -4.293e-7
-0.157, 9.063e-7, 4.756e-7, -4.308e-7
-0.158, 9.123e-7, 4.781e-7, -4.342e-7
-0.159, 9.185e-7, 4.821e-7, -4.364e-7
-0.160, 9.249e-7, 4.870e-7, -4.379e-7
-0.161, 9.299e-7, 4.915e-7, -4.384e-7
-0.162, 9.373e-7, 4.951e-7, -4.423e-7
-0.163, 9.455e-7, 5.001e-7, -4.454e-7
-0.164, 9.549e-7, 5.049e-7, -4.501e-7
-0.165, 9.598e-7, 5.082e-7, -4.516e-7
-0.166, 9.711e-7, 5.138e-7, -4.573e-7
-0.167, 9.768e-7, 5.163e-7, -4.604e-7
-0.168, 9.858e-7, 5.213e-7, -4.645e-7
-0.169, 9.948e-7, 5.270e-7, -4.678e-7
-0.170, 1.002e-6, 5.308e-7, -4.714e-7
-0.171, 1.011e-6, 5.370e-7, -4.741e-7
-0.172, 1.021e-6, 5.425e-7, -4.782e-7
-0.173, 1.033e-6, 5.493e-7, -4.836e-7
-0.174, 1.040e-6, 5.556e-7, -4.849e-7
-0.175, 1.054e-6, 5.626e-7, -4.914e-7
-0.176, 1.064e-6, 5.675e-7, -4.968e-7
-0.177, 1.075e-6, 5.736e-7, -5.011e-7
-0.178, 1.083e-6, 5.768e-7, -5.058e-7
-0.179, 1.093e-6, 5.827e-7, -5.106e-7
-0.180, 1.104e-6, 5.900e-7, -5.143e-7
-0.181, 1.118e-6, 5.974e-7, -5.203e-7
-0.182, 1.130e-6, 6.032e-7, -5.265e-7
-0.183, 1.141e-6, 6.117e-7, -5.293e-7
-0.184, 1.154e-6, 6.165e-7, -5.376e-7
-0.185, 1.167e-6, 6.257e-7, -5.408e-7
-0.186, 1.181e-6, 6.330e-7, -5.484e-7
-0.187, 1.195e-6, 6.398e-7, -5.548e-7
-0.188, 1.208e-6, 6.471e-7, -5.612e-7
-0.189, 1.221e-6, 6.537e-7, -5.668e-7
-0.190, 1.234e-6, 6.610e-7, -5.732e-7
-0.191, 1.248e-6, 6.683e-7, -5.794e-7
-0.192, 1.263e-6, 6.775e-7, -5.852e-7
-0.193, 1.276e-6, 6.853e-7, -5.911e-7
-0.194, 1.290e-6, 6.931e-7, -5.967e-7
-0.195, 1.307e-6, 7.024e-7, -6.044e-7
-0.196, 1.321e-6, 7.110e-7, -6.098e-7
-0.197, 1.337e-6, 7.190e-7, -6.175e-7
-0.198, 1.351e-6, 7.278e-7, -6.233e-7
-0.199, 1.366e-6, 7.344e-7, -6.321e-7
-0.200, 1.383e-6, 7.438e-7, -6.387e-7
-0.201, 1.395e-6, 7.501e-7, -6.448e-7
-0.202, 1.412e-6, 7.589e-7, -6.531e-7
-0.203, 1.428e-6, 7.674e-7, -6.609e-7
-0.204, 1.444e-6, 7.765e-7, -6.675e-7
-0.205, 1.456e-6, 7.850e-7, -6.708e-7
-0.206, 1.476e-6, 7.947e-7, -6.813e-7
-0.207, 1.490e-6, 8.036e-7, -6.862e-7
-0.208, 1.509e-6, 8.145e-7, -6.943e-7
-0.209, 1.523e-6, 8.219e-7, -7.007e-7
-0.210, 1.539e-6, 8.314e-7, -7.072e-7
-0.211, 1.556e-6, 8.410e-7, -7.152e-7
-0.212, 1.568e-6, 8.461e-7, -7.217e-7
-0.213, 1.585e-6, 8.566e-7, -7.285e-7
-0.214, 1.601e-6, 8.649e-7, -7.357e-7
-0.215, 1.616e-6, 8.723e-7, -7.436e-7
-0.216, 1.631e-6, 8.822e-7, -7.493e-7
-0.217, 1.644e-6, 8.884e-7, -7.551e-7
-0.218, 1.662e-6, 8.974e-7, -7.643e-7
-0.219, 1.674e-6, 9.073e-7, -7.663e-7
-0.220, 1.688e-6, 9.148e-7, -7.729e-7
-0.221, 1.702e-6, 9.236e-7, -7.780e-7
-0.222, 1.714e-6, 9.310e-7, -7.829e-7
-0.223, 1.729e-6, 9.386e-7, -7.901e-7
-0.224, 1.741e-6, 9.463e-7, -7.952e-7
-0.225, 1.752e-6, 9.512e-7, -8.012e-7
-0.226, 1.764e-6, 9.584e-7, -8.055e-7
-0.227, 1.773e-6, 9.635e-7, -8.095e-7
-0.228, 1.782e-6, 9.688e-7, -8.131e-7
-0.229, 1.794e-6, 9.773e-7, -8.171e-7
-0.230, 1.801e-6, 9.818e-7, -8.191e-7
-0.231, 1.809e-6, 9.871e-7, -8.217e-7
-0.232, 1.819e-6, 9.947e-7, -8.244e-7
-0.233, 1.824e-6, 9.974e-7, -8.261e-7
-0.234, 1.830e-6, 1.001e-6, -8.296e-7
-0.235, 1.836e-6, 1.005e-6, -8.310e-7
-0.236, 1.840e-6, 1.008e-6, -8.324e-7
-0.237, 1.845e-6, 1.010e-6, -8.343e-7
-0.238, 1.846e-6, 1.012e-6, -8.343e-7
-0.239, 1.846e-6, 1.012e-6, -8.340e-7
-0.240, 1.848e-6, 1.016e-6, -8.323e-7
-0.241, 1.846e-6, 1.016e-6, -8.300e-7
-0.242, 1.845e-6, 1.015e-6, -8.300e-7
-0.243, 1.844e-6, 1.016e-6, -8.281e-7
-0.244, 1.838e-6, 1.012e-6, -8.259e-7
-0.245, 1.835e-6, 1.012e-6, -8.230e-7
-0.246, 1.830e-6, 1.010e-6, -8.199e-7
-0.247, 1.823e-6, 1.005e-6, -8.173e-7
-0.248, 1.815e-6, 1.001e-6, -8.137e-7
-0.249, 1.805e-6, 9.952e-7, -8.094e-7
-0.250, 1.795e-6, 9.912e-7, -8.042e-7
-0.251, 1.782e-6, 9.841e-7, -7.983e-7
-0.252, 1.773e-6, 9.794e-7, -7.931e-7
-0.253, 1.761e-6, 9.740e-7, -7.872e-7
-0.254, 1.748e-6, 9.678e-7, -7.799e-7
-0.255, 1.733e-6, 9.593e-7, -7.732e-7
-0.256, 1.718e-6, 9.508e-7, -7.673e-7
-0.257, 1.701e-6, 9.428e-7, -7.577e-7
-0.258, 1.683e-6, 9.318e-7, -7.514e-7
-0.259, 1.664e-6, 9.217e-7, -7.423e-7
-0.260, 1.647e-6, 9.126e-7, -7.348e-7
-0.261, 1.630e-6, 9.023e-7, -7.275e-7
-0.262, 1.612e-6, 8.920e-7, -7.199e-7
-0.263, 1.591e-6, 8.790e-7, -7.118e-7
-0.264, 1.572e-6, 8.690e-7, -7.033e-7
-0.265, 1.552e-6, 8.595e-7, -6.921e-7
-0.266, 1.531e-6, 8.482e-7, -6.832e-7
-0.267, 1.510e-6, 8.354e-7, -6.742e-7
-0.268, 1.488e-6, 8.252e-7, -6.632e-7
-0.269, 1.470e-6, 8.138e-7, -6.566e-7
-0.270, 1.446e-6, 8.003e-7, -6.454e-7
-0.271, 1.430e-6, 7.903e-7, -6.393e-7
-0.272, 1.408e-6, 7.777e-7, -6.304e-7
-0.273, 1.387e-6, 7.664e-7, -6.207e-7
-0.274, 1.367e-6, 7.540e-7, -6.127e-7
-0.275, 1.347e-6, 7.432e-7, -6.033e-7
-0.276, 1.329e-6, 7.339e-7, -5.948e-7
-0.277, 1.310e-6, 7.234e-7, -5.863e-7
-0.278, 1.290e-6, 7.134e-7, -5.767e-7
-0.279, 1.273e-6, 7.038e-7, -5.688e-7
-0.280, 1.252e-6, 6.925e-7, -5.591e-7
-0.281, 1.236e-6, 6.837e-7, -5.519e-7
-0.282, 1.218e-6, 6.730e-7, -5.451e-7
-0.283, 1.201e-6, 6.622e-7, -5.393e-7
-0.284, 1.185e-6, 6.530e-7, -5.323e-7
-0.285, 1.172e-6, 6.449e-7, -5.268e-7
-0.286, 1.153e-6, 6.345e-7, -5.186e-7
-0.287, 1.138e-6, 6.268e-7, -5.112e-7
-0.288, 1.124e-6, 6.197e-7, -5.046e-7
-0.289, 1.110e-6, 6.114e-7, -4.987e-7
-0.290, 1.096e-6, 6.043e-7, -4.919e-7
-0.291, 1.085e-6, 5.995e-7, -4.858e-7
-0.292, 1.072e-6, 5.917e-7, -4.805e-7
-0.293, 1.059e-6, 5.856e-7, -4.732e-7
-0.294, 1.048e-6, 5.786e-7, -4.694e-7
-0.295, 1.037e-6, 5.701e-7, -4.666e-7
-0.296, 1.025e-6, 5.636e-7, -4.609e-7
-0.297, 1.015e-6, 5.589e-7, -4.557e-7
-0.298, 1.006e-6, 5.531e-7, -4.524e-7
-0.299, 9.952e-7, 5.489e-7, -4.463e-7
-0.300, 9.847e-7, 5.423e-7, -4.424e-7
-0.301, 9.775e-7, 5.391e-7, -4.385e-7
-0.302, 9.699e-7, 5.355e-7, -4.344e-7
-0.303, 9.623e-7, 5.316e-7, -4.307e-7
-0.304, 9.542e-7, 5.273e-7, -4.269e-7
-0.305, 9.484e-7, 5.227e-7, -4.257e-7
-0.306, 9.392e-7, 5.179e-7, -4.213e-7
-0.307, 9.327e-7, 5.138e-7, -4.189e-7
-0.308, 9.281e-7, 5.116e-7, -4.166e-7
-0.309, 9.205e-7, 5.068e-7, -4.137e-7
-0.310, 9.146e-7, 5.031e-7, -4.115e-7
-0.311, 9.072e-7, 5.018e-7, -4.054e-7
-0.312, 9.031e-7, 4.976e-7, -4.055e-7
-0.313, 8.991e-7, 4.959e-7, -4.032e-7
-0.314, 8.928e-7, 4.940e-7, -3.988e-7
-0.315, 8.897e-7, 4.919e-7, -3.977e-7
-0.316, 8.858e-7, 4.884e-7, -3.974e-7
-0.317, 8.843e-7, 4.867e-7, -3.976e-7
-0.318, 8.775e-7, 4.845e-7, -3.929e-7
-0.319, 8.720e-7, 4.794e-7, -3.926e-7
-0.320, 8.703e-7, 4.786e-7, -3.917e-7
-0.321, 8.654e-7, 4.758e-7, -3.897e-7
-0.322, 8.592e-7, 4.728e-7, -3.864e-7
-0.323, 8.573e-7, 4.740e-7, -3.833e-7
-0.324, 8.559e-7, 4.711e-7, -3.848e-7
-0.325, 8.539e-7, 4.699e-7, -3.839e-7
-0.326, 8.504e-7, 4.692e-7, -3.812e-7
-0.327, 8.464e-7, 4.675e-7, -3.789e-7
-0.328, 8.473e-7, 4.675e-7, -3.798e-7
-0.329, 8.421e-7, 4.624e-7, -3.798e-7
-0.330, 8.425e-7, 4.641e-7, -3.784e-7
-0.331, 8.397e-7, 4.619e-7, -3.777e-7
-0.332, 8.382e-7, 4.596e-7, -3.786e-7
-0.333, 8.349e-7, 4.588e-7, -3.761e-7
-0.334, 8.346e-7, 4.587e-7, -3.759e-7
-0.335, 8.331e-7, 4.591e-7, -3.740e-7
-0.336, 8.306e-7, 4.565e-7, -3.741e-7
-0.337, 8.288e-7, 4.567e-7, -3.721e-7
-0.338, 8.287e-7, 4.562e-7, -3.725e-7
-0.339, 8.262e-7, 4.546e-7, -3.717e-7
-0.340, 8.255e-7, 4.545e-7, -3.710e-7
-0.341, 8.227e-7, 4.520e-7, -3.707e-7
-0.342, 8.260e-7, 4.523e-7, -3.738e-7
-0.343, 8.226e-7, 4.508e-7, -3.718e-7
-0.344, 8.204e-7, 4.496e-7, -3.708e-7
-0.345, 8.182e-7, 4.484e-7, -3.698e-7
-0.346, 8.217e-7, 4.493e-7, -3.723e-7
-0.347, 8.166e-7, 4.475e-7, -3.690e-7
-0.348, 8.187e-7, 4.492e-7, -3.695e-7
-0.349, 8.167e-7, 4.481e-7, -3.686e-7
-0.350, 8.165e-7, 4.484e-7, -3.681e-7
-0.351, 8.161e-7, 4.480e-7, -3.680e-7
-0.352, 8.152e-7, 4.478e-7, -3.674e-7
-0.353, 8.147e-7, 4.453e-7, -3.694e-7
-0.354, 8.150e-7, 4.458e-7, -3.692e-7
-0.355, 8.147e-7, 4.452e-7, -3.695e-7
-0.356, 8.143e-7, 4.446e-7, -3.697e-7
-0.357, 8.129e-7, 4.443e-7, -3.686e-7
-0.358, 8.123e-7, 4.438e-7, -3.685e-7
-0.359, 8.124e-7, 4.453e-7, -3.670e-7
-0.360, 8.126e-7, 4.463e-7, -3.664e-7
-0.361, 8.112e-7, 4.446e-7, -3.666e-7
-0.362, 8.112e-7, 4.455e-7, -3.657e-7
-0.363, 8.105e-7, 4.432e-7, -3.673e-7
-0.364, 8.118e-7, 4.445e-7, -3.673e-7
-0.365, 8.105e-7, 4.420e-7, -3.685e-7
-0.366, 8.118e-7, 4.429e-7, -3.689e-7
-0.367, 8.098e-7, 4.410e-7, -3.689e-7
-0.368, 8.098e-7, 4.408e-7, -3.690e-7
-0.369, 8.086e-7, 4.406e-7, -3.679e-7
-0.370, 8.084e-7, 4.405e-7, -3.679e-7
-0.371, 8.101e-7, 4.430e-7, -3.670e-7
-0.372, 8.107e-7, 4.429e-7, -3.678e-7
-0.373, 8.107e-7, 4.429e-7, -3.678e-7
-0.374, 8.073e-7, 4.410e-7, -3.663e-7
-0.375, 8.104e-7, 4.414e-7, -3.689e-7
-0.376, 8.105e-7, 4.429e-7, -3.676e-7
-0.377, 8.107e-7, 4.412e-7, -3.694e-7
-0.378, 8.096e-7, 4.412e-7, -3.684e-7
-0.379, 8.112e-7, 4.411e-7, -3.701e-7
-0.380, 8.097e-7, 4.400e-7, -3.698e-7
-0.381, 8.073e-7, 4.409e-7, -3.664e-7
-0.382, 8.086e-7, 4.411e-7, -3.675e-7
-0.383, 8.081e-7, 4.412e-7, -3.669e-7
-0.384, 8.099e-7, 4.419e-7, -3.680e-7
-0.385, 8.102e-7, 4.413e-7, -3.690e-7
-0.386, 8.086e-7, 4.418e-7, -3.667e-7
-0.387, 8.114e-7, 4.406e-7, -3.708e-7
-0.388, 8.084e-7, 4.397e-7, -3.687e-7
-0.389, 8.099e-7, 4.387e-7, -3.712e-7
-0.390, 8.094e-7, 4.390e-7, -3.705e-7
-0.391, 8.081e-7, 4.388e-7, -3.693e-7
-0.392, 8.091e-7, 4.390e-7, -3.701e-7
-0.393, 8.077e-7, 4.396e-7, -3.682e-7
-0.394, 8.099e-7, 4.397e-7, -3.702e-7
-0.395, 8.092e-7, 4.403e-7, -3.689e-7
-0.396, 8.113e-7, 4.413e-7, -3.700e-7
-0.397, 8.109e-7, 4.424e-7, -3.685e-7
-0.398, 8.108e-7, 4.414e-7, -3.694e-7
-0.399, 8.107e-7, 4.395e-7, -3.712e-7
-0.400, 8.113e-7, 4.385e-7, -3.729e-7
