# Supplementary material for: Data-Driven Electrochemistry Reveals the Impact of Hydrophobicity on Aptamer Cross-Reactivity
Source: ACS Meas Sci Au. 2026 May 20;6(3):752–64. doi: 10.1021/acsmeasuresciau.6c00040 (PMC13281204; doi:10.1021/acsmeasuresciau.6c00040)
Supplement: Supplementary file 1 [file tg6c00040_si_001.zip › data/interferent study/logP validation/Trials_1_2_3/SWV_lineolic acid_analyte_800hz_0.txt]

Nov. 4, 2025   11:33:17
Square Wave Voltammetry
File: c:\users\minteerlab\desktop\hardpotato\110425\swv_lineolic acid_analyte_800hz_0.bin
Data Source:  Experiment
Instrument Model:  CHI660E
Ref. Electrode: 
Header: SWV
Note: 

Init E (V) = -0.05
Final E (V) = -0.4
Incr E (V) = 0.001
Amplitude (V) = 0.025
Frequency (Hz) = 800
Quiet Time (sec) = 2
Sensitivity (A/V) = 1e-5

Potential/V, Diff(i/A), For(i/A), Rev(i/A)

-0.051, 1.006e-6, 5.920e-7, -4.141e-7
-0.052, 9.603e-7, 5.156e-7, -4.447e-7
-0.053, 9.532e-7, 4.976e-7, -4.556e-7
-0.054, 9.518e-7, 4.928e-7, -4.590e-7
-0.055, 9.545e-7, 4.915e-7, -4.630e-7
-0.056, 9.517e-7, 4.877e-7, -4.640e-7
-0.057, 9.518e-7, 4.864e-7, -4.654e-7
-0.058, 9.504e-7, 4.847e-7, -4.657e-7
-0.059, 9.540e-7, 4.876e-7, -4.664e-7
-0.060, 9.530e-7, 4.872e-7, -4.658e-7
-0.061, 9.529e-7, 4.862e-7, -4.667e-7
-0.062, 9.537e-7, 4.863e-7, -4.673e-7
-0.063, 9.522e-7, 4.852e-7, -4.670e-7
-0.064, 9.527e-7, 4.855e-7, -4.672e-7
-0.065, 9.533e-7, 4.847e-7, -4.686e-7
-0.066, 9.526e-7, 4.848e-7, -4.678e-7
-0.067, 9.555e-7, 4.862e-7, -4.692e-7
-0.068, 9.558e-7, 4.863e-7, -4.695e-7
-0.069, 9.585e-7, 4.876e-7, -4.709e-7
-0.070, 9.562e-7, 4.868e-7, -4.694e-7
-0.071, 9.564e-7, 4.868e-7, -4.696e-7
-0.072, 9.570e-7, 4.884e-7, -4.686e-7
-0.073, 9.585e-7, 4.901e-7, -4.684e-7
-0.074, 9.594e-7, 4.909e-7, -4.686e-7
-0.075, 9.600e-7, 4.912e-7, -4.688e-7
-0.076, 9.623e-7, 4.903e-7, -4.720e-7
-0.077, 9.635e-7, 4.899e-7, -4.736e-7
-0.078, 9.637e-7, 4.904e-7, -4.733e-7
-0.079, 9.652e-7, 4.914e-7, -4.738e-7
-0.080, 9.653e-7, 4.918e-7, -4.736e-7
-0.081, 9.644e-7, 4.917e-7, -4.727e-7
-0.082, 9.646e-7, 4.929e-7, -4.718e-7
-0.083, 9.689e-7, 4.944e-7, -4.745e-7
-0.084, 9.674e-7, 4.945e-7, -4.728e-7
-0.085, 9.682e-7, 4.950e-7, -4.732e-7
-0.086, 9.706e-7, 4.967e-7, -4.739e-7
-0.087, 9.721e-7, 4.979e-7, -4.742e-7
-0.088, 9.710e-7, 4.971e-7, -4.739e-7
-0.089, 9.735e-7, 4.975e-7, -4.760e-7
-0.090, 9.737e-7, 4.977e-7, -4.760e-7
-0.091, 9.779e-7, 5.006e-7, -4.772e-7
-0.092, 9.787e-7, 4.995e-7, -4.792e-7
-0.093, 9.807e-7, 5.017e-7, -4.790e-7
-0.094, 9.782e-7, 5.009e-7, -4.773e-7
-0.095, 9.810e-7, 5.012e-7, -4.798e-7
-0.096, 9.854e-7, 5.046e-7, -4.807e-7
-0.097, 9.851e-7, 5.050e-7, -4.801e-7
-0.098, 9.891e-7, 5.068e-7, -4.823e-7
-0.099, 9.899e-7, 5.083e-7, -4.816e-7
-0.100, 9.887e-7, 5.085e-7, -4.802e-7
-0.101, 9.931e-7, 5.110e-7, -4.821e-7
-0.102, 9.950e-7, 5.107e-7, -4.842e-7
-0.103, 9.972e-7, 5.117e-7, -4.854e-7
-0.104, 1.001e-6, 5.140e-7, -4.867e-7
-0.105, 1.003e-6, 5.153e-7, -4.876e-7
-0.106, 1.005e-6, 5.152e-7, -4.903e-7
-0.107, 1.005e-6, 5.163e-7, -4.889e-7
-0.108, 1.009e-6, 5.182e-7, -4.911e-7
-0.109, 1.015e-6, 5.208e-7, -4.939e-7
-0.110, 1.014e-6, 5.209e-7, -4.930e-7
-0.111, 1.019e-6, 5.246e-7, -4.940e-7
-0.112, 1.022e-6, 5.254e-7, -4.961e-7
-0.113, 1.023e-6, 5.278e-7, -4.956e-7
-0.114, 1.026e-6, 5.298e-7, -4.962e-7
-0.115, 1.030e-6, 5.326e-7, -4.971e-7
-0.116, 1.031e-6, 5.307e-7, -5.004e-7
-0.117, 1.033e-6, 5.322e-7, -5.012e-7
-0.118, 1.038e-6, 5.346e-7, -5.034e-7
-0.119, 1.044e-6, 5.381e-7, -5.059e-7
-0.120, 1.044e-6, 5.384e-7, -5.051e-7
-0.121, 1.046e-6, 5.392e-7, -5.064e-7
-0.122, 1.050e-6, 5.415e-7, -5.080e-7
-0.123, 1.053e-6, 5.444e-7, -5.091e-7
-0.124, 1.057e-6, 5.478e-7, -5.094e-7
-0.125, 1.063e-6, 5.501e-7, -5.129e-7
-0.126, 1.064e-6, 5.524e-7, -5.116e-7
-0.127, 1.071e-6, 5.548e-7, -5.157e-7
-0.128, 1.070e-6, 5.540e-7, -5.160e-7
-0.129, 1.075e-6, 5.588e-7, -5.163e-7
-0.130, 1.080e-6, 5.607e-7, -5.197e-7
-0.131, 1.084e-6, 5.636e-7, -5.204e-7
-0.132, 1.088e-6, 5.652e-7, -5.230e-7
-0.133, 1.092e-6, 5.680e-7, -5.244e-7
-0.134, 1.093e-6, 5.681e-7, -5.252e-7
-0.135, 1.102e-6, 5.737e-7, -5.279e-7
-0.136, 1.108e-6, 5.776e-7, -5.302e-7
-0.137, 1.110e-6, 5.795e-7, -5.306e-7
-0.138, 1.117e-6, 5.841e-7, -5.333e-7
-0.139, 1.121e-6, 5.869e-7, -5.340e-7
-0.140, 1.129e-6, 5.920e-7, -5.371e-7
-0.141, 1.135e-6, 5.965e-7, -5.388e-7
-0.142, 1.140e-6, 5.983e-7, -5.416e-7
-0.143, 1.146e-6, 6.016e-7, -5.443e-7
-0.144, 1.152e-6, 6.055e-7, -5.466e-7
-0.145, 1.159e-6, 6.084e-7, -5.503e-7
-0.146, 1.168e-6, 6.127e-7, -5.550e-7
-0.147, 1.176e-6, 6.189e-7, -5.569e-7
-0.148, 1.179e-6, 6.217e-7, -5.570e-7
-0.149, 1.189e-6, 6.272e-7, -5.616e-7
-0.150, 1.196e-6, 6.319e-7, -5.643e-7
-0.151, 1.209e-6, 6.386e-7, -5.702e-7
-0.152, 1.214e-6, 6.445e-7, -5.699e-7
-0.153, 1.227e-6, 6.502e-7, -5.763e-7
-0.154, 1.238e-6, 6.572e-7, -5.807e-7
-0.155, 1.246e-6, 6.623e-7, -5.840e-7
-0.156, 1.253e-6, 6.656e-7, -5.877e-7
-0.157, 1.267e-6, 6.718e-7, -5.947e-7
-0.158, 1.280e-6, 6.810e-7, -5.990e-7
-0.159, 1.292e-6, 6.864e-7, -6.053e-7
-0.160, 1.305e-6, 6.945e-7, -6.109e-7
-0.161, 1.316e-6, 7.015e-7, -6.140e-7
-0.162, 1.331e-6, 7.120e-7, -6.185e-7
-0.163, 1.344e-6, 7.204e-7, -6.236e-7
-0.164, 1.360e-6, 7.273e-7, -6.329e-7
-0.165, 1.376e-6, 7.364e-7, -6.392e-7
-0.166, 1.390e-6, 7.471e-7, -6.432e-7
-0.167, 1.409e-6, 7.568e-7, -6.523e-7
-0.168, 1.423e-6, 7.657e-7, -6.571e-7
-0.169, 1.443e-6, 7.764e-7, -6.664e-7
-0.170, 1.461e-6, 7.867e-7, -6.740e-7
-0.171, 1.474e-6, 7.935e-7, -6.810e-7
-0.172, 1.498e-6, 8.084e-7, -6.898e-7
-0.173, 1.519e-6, 8.200e-7, -6.992e-7
-0.174, 1.537e-6, 8.282e-7, -7.087e-7
-0.175, 1.557e-6, 8.412e-7, -7.153e-7
-0.176, 1.582e-6, 8.551e-7, -7.264e-7
-0.177, 1.602e-6, 8.689e-7, -7.329e-7
-0.178, 1.626e-6, 8.815e-7, -7.447e-7
-0.179, 1.647e-6, 8.937e-7, -7.529e-7
-0.180, 1.673e-6, 9.074e-7, -7.654e-7
-0.181, 1.694e-6, 9.218e-7, -7.723e-7
-0.182, 1.719e-6, 9.340e-7, -7.854e-7
-0.183, 1.751e-6, 9.520e-7, -7.986e-7
-0.184, 1.772e-6, 9.640e-7, -8.083e-7
-0.185, 1.803e-6, 9.796e-7, -8.233e-7
-0.186, 1.830e-6, 9.938e-7, -8.357e-7
-0.187, 1.858e-6, 1.010e-6, -8.479e-7
-0.188, 1.885e-6, 1.027e-6, -8.579e-7
-0.189, 1.919e-6, 1.045e-6, -8.739e-7
-0.190, 1.948e-6, 1.062e-6, -8.862e-7
-0.191, 1.981e-6, 1.080e-6, -9.018e-7
-0.192, 2.014e-6, 1.098e-6, -9.155e-7
-0.193, 2.043e-6, 1.114e-6, -9.291e-7
-0.194, 2.078e-6, 1.134e-6, -9.437e-7
-0.195, 2.111e-6, 1.152e-6, -9.591e-7
-0.196, 2.144e-6, 1.172e-6, -9.722e-7
-0.197, 2.180e-6, 1.190e-6, -9.901e-7
-0.198, 2.215e-6, 1.208e-6, -1.007e-6
-0.199, 2.251e-6, 1.229e-6, -1.022e-6
-0.200, 2.285e-6, 1.246e-6, -1.038e-6
-0.201, 2.319e-6, 1.266e-6, -1.054e-6
-0.202, 2.357e-6, 1.287e-6, -1.070e-6
-0.203, 2.393e-6, 1.307e-6, -1.085e-6
-0.204, 2.433e-6, 1.329e-6, -1.104e-6
-0.205, 2.476e-6, 1.353e-6, -1.122e-6
-0.206, 2.508e-6, 1.370e-6, -1.137e-6
-0.207, 2.549e-6, 1.392e-6, -1.157e-6
-0.208, 2.588e-6, 1.414e-6, -1.174e-6
-0.209, 2.627e-6, 1.435e-6, -1.192e-6
-0.210, 2.666e-6, 1.457e-6, -1.209e-6
-0.211, 2.706e-6, 1.478e-6, -1.228e-6
-0.212, 2.742e-6, 1.497e-6, -1.244e-6
-0.213, 2.787e-6, 1.521e-6, -1.267e-6
-0.214, 2.822e-6, 1.542e-6, -1.280e-6
-0.215, 2.862e-6, 1.563e-6, -1.298e-6
-0.216, 2.902e-6, 1.586e-6, -1.315e-6
-0.217, 2.939e-6, 1.607e-6, -1.332e-6
-0.218, 2.981e-6, 1.631e-6, -1.350e-6
-0.219, 3.016e-6, 1.649e-6, -1.367e-6
-0.220, 3.052e-6, 1.669e-6, -1.383e-6
-0.221, 3.091e-6, 1.691e-6, -1.400e-6
-0.222, 3.126e-6, 1.710e-6, -1.415e-6
-0.223, 3.161e-6, 1.728e-6, -1.432e-6
-0.224, 3.195e-6, 1.749e-6, -1.447e-6
-0.225, 3.228e-6, 1.766e-6, -1.463e-6
-0.226, 3.262e-6, 1.784e-6, -1.478e-6
-0.227, 3.292e-6, 1.801e-6, -1.490e-6
-0.228, 3.319e-6, 1.816e-6, -1.503e-6
-0.229, 3.349e-6, 1.833e-6, -1.516e-6
-0.230, 3.374e-6, 1.849e-6, -1.525e-6
-0.231, 3.400e-6, 1.862e-6, -1.538e-6
-0.232, 3.422e-6, 1.876e-6, -1.547e-6
-0.233, 3.442e-6, 1.887e-6, -1.555e-6
-0.234, 3.463e-6, 1.900e-6, -1.563e-6
-0.235, 3.482e-6, 1.909e-6, -1.573e-6
-0.236, 3.493e-6, 1.915e-6, -1.578e-6
-0.237, 3.504e-6, 1.921e-6, -1.584e-6
-0.238, 3.516e-6, 1.927e-6, -1.589e-6
-0.239, 3.523e-6, 1.932e-6, -1.591e-6
-0.240, 3.526e-6, 1.934e-6, -1.592e-6
-0.241, 3.528e-6, 1.935e-6, -1.593e-6
-0.242, 3.526e-6, 1.934e-6, -1.592e-6
-0.243, 3.523e-6, 1.933e-6, -1.591e-6
-0.244, 3.517e-6, 1.929e-6, -1.588e-6
-0.245, 3.509e-6, 1.926e-6, -1.583e-6
-0.246, 3.498e-6, 1.920e-6, -1.578e-6
-0.247, 3.484e-6, 1.913e-6, -1.571e-6
-0.248, 3.466e-6, 1.902e-6, -1.564e-6
-0.249, 3.446e-6, 1.889e-6, -1.557e-6
-0.250, 3.420e-6, 1.876e-6, -1.544e-6
-0.251, 3.398e-6, 1.862e-6, -1.536e-6
-0.252, 3.370e-6, 1.846e-6, -1.524e-6
-0.253, 3.339e-6, 1.829e-6, -1.510e-6
-0.254, 3.305e-6, 1.811e-6, -1.494e-6
-0.255, 3.273e-6, 1.792e-6, -1.481e-6
-0.256, 3.235e-6, 1.772e-6, -1.463e-6
-0.257, 3.197e-6, 1.751e-6, -1.446e-6
-0.258, 3.156e-6, 1.728e-6, -1.428e-6
-0.259, 3.116e-6, 1.707e-6, -1.410e-6
-0.260, 3.069e-6, 1.681e-6, -1.388e-6
-0.261, 3.026e-6, 1.657e-6, -1.369e-6
-0.262, 2.979e-6, 1.630e-6, -1.349e-6
-0.263, 2.934e-6, 1.603e-6, -1.330e-6
-0.264, 2.886e-6, 1.578e-6, -1.308e-6
-0.265, 2.836e-6, 1.551e-6, -1.286e-6
-0.266, 2.789e-6, 1.523e-6, -1.266e-6
-0.267, 2.743e-6, 1.498e-6, -1.244e-6
-0.268, 2.693e-6, 1.471e-6, -1.222e-6
-0.269, 2.644e-6, 1.445e-6, -1.199e-6
-0.270, 2.591e-6, 1.417e-6, -1.174e-6
-0.271, 2.543e-6, 1.391e-6, -1.151e-6
-0.272, 2.498e-6, 1.367e-6, -1.131e-6
-0.273, 2.446e-6, 1.337e-6, -1.109e-6
-0.274, 2.399e-6, 1.313e-6, -1.087e-6
-0.275, 2.354e-6, 1.287e-6, -1.067e-6
-0.276, 2.303e-6, 1.261e-6, -1.042e-6
-0.277, 2.259e-6, 1.235e-6, -1.024e-6
-0.278, 2.218e-6, 1.213e-6, -1.005e-6
-0.279, 2.172e-6, 1.189e-6, -9.833e-7
-0.280, 2.129e-6, 1.166e-6, -9.626e-7
-0.281, 2.082e-6, 1.140e-6, -9.426e-7
-0.282, 2.043e-6, 1.119e-6, -9.235e-7
-0.283, 2.002e-6, 1.099e-6, -9.031e-7
-0.284, 1.963e-6, 1.078e-6, -8.848e-7
-0.285, 1.927e-6, 1.059e-6, -8.685e-7
-0.286, 1.888e-6, 1.040e-6, -8.482e-7
-0.287, 1.853e-6, 1.020e-6, -8.327e-7
-0.288, 1.817e-6, 1.003e-6, -8.142e-7
-0.289, 1.781e-6, 9.811e-7, -8.000e-7
-0.290, 1.752e-6, 9.646e-7, -7.870e-7
-0.291, 1.719e-6, 9.470e-7, -7.715e-7
-0.292, 1.689e-6, 9.314e-7, -7.578e-7
-0.293, 1.663e-6, 9.169e-7, -7.462e-7
-0.294, 1.631e-6, 8.993e-7, -7.318e-7
-0.295, 1.603e-6, 8.861e-7, -7.168e-7
-0.296, 1.575e-6, 8.713e-7, -7.036e-7
-0.297, 1.549e-6, 8.571e-7, -6.922e-7
-0.298, 1.525e-6, 8.449e-7, -6.803e-7
-0.299, 1.504e-6, 8.345e-7, -6.693e-7
-0.300, 1.481e-6, 8.208e-7, -6.597e-7
-0.301, 1.460e-6, 8.112e-7, -6.491e-7
-0.302, 1.439e-6, 7.993e-7, -6.399e-7
-0.303, 1.418e-6, 7.904e-7, -6.278e-7
-0.304, 1.401e-6, 7.796e-7, -6.212e-7
-0.305, 1.382e-6, 7.683e-7, -6.137e-7
-0.306, 1.367e-6, 7.594e-7, -6.073e-7
-0.307, 1.348e-6, 7.492e-7, -5.986e-7
-0.308, 1.333e-6, 7.420e-7, -5.914e-7
-0.309, 1.313e-6, 7.329e-7, -5.803e-7
-0.310, 1.302e-6, 7.268e-7, -5.755e-7
-0.311, 1.290e-6, 7.196e-7, -5.707e-7
-0.312, 1.273e-6, 7.123e-7, -5.604e-7
-0.313, 1.263e-6, 7.062e-7, -5.565e-7
-0.314, 1.251e-6, 7.009e-7, -5.499e-7
-0.315, 1.237e-6, 6.925e-7, -5.450e-7
-0.316, 1.227e-6, 6.872e-7, -5.394e-7
-0.317, 1.216e-6, 6.818e-7, -5.345e-7
-0.318, 1.206e-6, 6.755e-7, -5.308e-7
-0.319, 1.197e-6, 6.689e-7, -5.280e-7
-0.320, 1.187e-6, 6.640e-7, -5.232e-7
-0.321, 1.176e-6, 6.576e-7, -5.180e-7
-0.322, 1.170e-6, 6.556e-7, -5.141e-7
-0.323, 1.161e-6, 6.500e-7, -5.113e-7
-0.324, 1.152e-6, 6.455e-7, -5.062e-7
-0.325, 1.144e-6, 6.415e-7, -5.023e-7
-0.326, 1.137e-6, 6.383e-7, -4.985e-7
-0.327, 1.135e-6, 6.360e-7, -4.992e-7
-0.328, 1.127e-6, 6.313e-7, -4.953e-7
-0.329, 1.123e-6, 6.286e-7, -4.943e-7
-0.330, 1.113e-6, 6.239e-7, -4.894e-7
-0.331, 1.108e-6, 6.208e-7, -4.871e-7
-0.332, 1.105e-6, 6.194e-7, -4.859e-7
-0.333, 1.101e-6, 6.167e-7, -4.839e-7
-0.334, 1.096e-6, 6.130e-7, -4.828e-7
-0.335, 1.089e-6, 6.100e-7, -4.786e-7
-0.336, 1.087e-6, 6.092e-7, -4.781e-7
-0.337, 1.082e-6, 6.064e-7, -4.753e-7
-0.338, 1.075e-6, 6.036e-7, -4.714e-7
-0.339, 1.072e-6, 6.021e-7, -4.703e-7
-0.340, 1.068e-6, 5.990e-7, -4.694e-7
-0.341, 1.068e-6, 5.987e-7, -4.696e-7
-0.342, 1.064e-6, 5.964e-7, -4.677e-7
-0.343, 1.062e-6, 5.935e-7, -4.685e-7
-0.344, 1.058e-6, 5.926e-7, -4.655e-7
-0.345, 1.053e-6, 5.892e-7, -4.637e-7
-0.346, 1.051e-6, 5.870e-7, -4.640e-7
-0.347, 1.050e-6, 5.870e-7, -4.629e-7
-0.348, 1.048e-6, 5.852e-7, -4.625e-7
-0.349, 1.045e-6, 5.842e-7, -4.611e-7
-0.350, 1.042e-6, 5.815e-7, -4.607e-7
-0.351, 1.042e-6, 5.822e-7, -4.597e-7
-0.352, 1.040e-6, 5.819e-7, -4.577e-7
-0.353, 1.036e-6, 5.798e-7, -4.560e-7
-0.354, 1.036e-6, 5.804e-7, -4.554e-7
-0.355, 1.033e-6, 5.779e-7, -4.554e-7
-0.356, 1.031e-6, 5.749e-7, -4.559e-7
-0.357, 1.030e-6, 5.749e-7, -4.552e-7
-0.358, 1.029e-6, 5.742e-7, -4.551e-7
-0.359, 1.027e-6, 5.720e-7, -4.547e-7
-0.360, 1.025e-6, 5.706e-7, -4.543e-7
-0.361, 1.025e-6, 5.709e-7, -4.537e-7
-0.362, 1.025e-6, 5.711e-7, -4.534e-7
-0.363, 1.025e-6, 5.696e-7, -4.552e-7
-0.364, 1.024e-6, 5.694e-7, -4.547e-7
-0.365, 1.021e-6, 5.701e-7, -4.514e-7
-0.366, 1.021e-6, 5.691e-7, -4.516e-7
-0.367, 1.019e-6, 5.671e-7, -4.524e-7
-0.368, 1.019e-6, 5.669e-7, -4.519e-7
-0.369, 1.019e-6, 5.666e-7, -4.524e-7
-0.370, 1.018e-6, 5.652e-7, -4.527e-7
-0.371, 1.016e-6, 5.628e-7, -4.535e-7
-0.372, 1.017e-6, 5.628e-7, -4.537e-7
-0.373, 1.017e-6, 5.628e-7, -4.544e-7
-0.374, 1.014e-6, 5.629e-7, -4.507e-7
-0.375, 1.015e-6, 5.623e-7, -4.524e-7
-0.376, 1.012e-6, 5.624e-7, -4.497e-7
-0.377, 1.013e-6, 5.620e-7, -4.512e-7
-0.378, 1.016e-6, 5.639e-7, -4.517e-7
-0.379, 1.014e-6, 5.627e-7, -4.511e-7
-0.380, 1.013e-6, 5.616e-7, -4.512e-7
-0.381, 1.012e-6, 5.614e-7, -4.511e-7
-0.382, 1.012e-6, 5.593e-7, -4.528e-7
-0.383, 1.010e-6, 5.583e-7, -4.521e-7
-0.384, 1.012e-6, 5.591e-7, -4.531e-7
-0.385, 1.012e-6, 5.592e-7, -4.523e-7
-0.386, 1.012e-6, 5.591e-7, -4.529e-7
-0.387, 1.010e-6, 5.576e-7, -4.525e-7
-0.388, 1.011e-6, 5.592e-7, -4.514e-7
-0.389, 1.009e-6, 5.567e-7, -4.527e-7
-0.390, 1.009e-6, 5.578e-7, -4.515e-7
-0.391, 1.010e-6, 5.591e-7, -4.514e-7
-0.392, 1.008e-6, 5.570e-7, -4.512e-7
-0.393, 1.009e-6, 5.556e-7, -4.531e-7
-0.394, 1.011e-6, 5.589e-7, -4.523e-7
-0.395, 1.009e-6, 5.573e-7, -4.519e-7
-0.396, 1.009e-6, 5.591e-7, -4.500e-7
-0.397, 1.011e-6, 5.585e-7, -4.528e-7
-0.398, 1.010e-6, 5.572e-7, -4.526e-7
-0.399, 1.012e-6, 5.569e-7, -4.547e-7
-0.400, 1.008e-6, 5.555e-7, -4.525e-7
