# Supplementary material for: Data-Driven Electrochemistry Reveals the Impact of Hydrophobicity on Aptamer Cross-Reactivity
Source: ACS Meas Sci Au. 2026 May 20;6(3):752–64. doi: 10.1021/acsmeasuresciau.6c00040 (PMC13281204; doi:10.1021/acsmeasuresciau.6c00040)
Supplement: Supplementary file 1 [file tg6c00040_si_001.zip › data/interferent study/logP validation/Trials_1_2_3/SWV_lineolic acid_analyte_800hz_1.txt]

Nov. 4, 2025   14:11:04
Square Wave Voltammetry
File: c:\users\minteerlab\desktop\hardpotato\110425\swv_lineolic acid_analyte_800hz_1.bin
Data Source:  Experiment
Instrument Model:  CHI660E
Ref. Electrode: 
Header: SWV
Note: 

Init E (V) = -0.05
Final E (V) = -0.4
Incr E (V) = 0.001
Amplitude (V) = 0.025
Frequency (Hz) = 800
Quiet Time (sec) = 2
Sensitivity (A/V) = 1e-5

Potential/V, Diff(i/A), For(i/A), Rev(i/A)

-0.051, 9.648e-7, 5.658e-7, -3.990e-7
-0.052, 9.188e-7, 4.936e-7, -4.253e-7
-0.053, 9.138e-7, 4.784e-7, -4.354e-7
-0.054, 9.126e-7, 4.733e-7, -4.394e-7
-0.055, 9.119e-7, 4.703e-7, -4.416e-7
-0.056, 9.101e-7, 4.673e-7, -4.427e-7
-0.057, 9.117e-7, 4.672e-7, -4.445e-7
-0.058, 9.113e-7, 4.662e-7, -4.450e-7
-0.059, 9.097e-7, 4.652e-7, -4.446e-7
-0.060, 9.112e-7, 4.656e-7, -4.457e-7
-0.061, 9.122e-7, 4.660e-7, -4.462e-7
-0.062, 9.147e-7, 4.651e-7, -4.496e-7
-0.063, 9.099e-7, 4.615e-7, -4.484e-7
-0.064, 9.114e-7, 4.630e-7, -4.483e-7
-0.065, 9.101e-7, 4.625e-7, -4.477e-7
-0.066, 9.123e-7, 4.639e-7, -4.484e-7
-0.067, 9.110e-7, 4.631e-7, -4.478e-7
-0.068, 9.107e-7, 4.631e-7, -4.476e-7
-0.069, 9.131e-7, 4.649e-7, -4.482e-7
-0.070, 9.147e-7, 4.659e-7, -4.488e-7
-0.071, 9.149e-7, 4.659e-7, -4.491e-7
-0.072, 9.134e-7, 4.648e-7, -4.486e-7
-0.073, 9.143e-7, 4.671e-7, -4.472e-7
-0.074, 9.173e-7, 4.690e-7, -4.482e-7
-0.075, 9.162e-7, 4.662e-7, -4.499e-7
-0.076, 9.165e-7, 4.661e-7, -4.504e-7
-0.077, 9.153e-7, 4.659e-7, -4.494e-7
-0.078, 9.183e-7, 4.672e-7, -4.511e-7
-0.079, 9.185e-7, 4.686e-7, -4.499e-7
-0.080, 9.211e-7, 4.695e-7, -4.515e-7
-0.081, 9.209e-7, 4.706e-7, -4.503e-7
-0.082, 9.221e-7, 4.704e-7, -4.517e-7
-0.083, 9.213e-7, 4.708e-7, -4.505e-7
-0.084, 9.244e-7, 4.728e-7, -4.516e-7
-0.085, 9.245e-7, 4.726e-7, -4.519e-7
-0.086, 9.259e-7, 4.732e-7, -4.527e-7
-0.087, 9.229e-7, 4.719e-7, -4.509e-7
-0.088, 9.281e-7, 4.737e-7, -4.544e-7
-0.089, 9.260e-7, 4.736e-7, -4.524e-7
-0.090, 9.285e-7, 4.735e-7, -4.550e-7
-0.091, 9.282e-7, 4.728e-7, -4.554e-7
-0.092, 9.292e-7, 4.744e-7, -4.548e-7
-0.093, 9.299e-7, 4.762e-7, -4.537e-7
-0.094, 9.352e-7, 4.790e-7, -4.562e-7
-0.095, 9.355e-7, 4.778e-7, -4.576e-7
-0.096, 9.361e-7, 4.796e-7, -4.565e-7
-0.097, 9.356e-7, 4.795e-7, -4.560e-7
-0.098, 9.386e-7, 4.825e-7, -4.561e-7
-0.099, 9.418e-7, 4.822e-7, -4.596e-7
-0.100, 9.393e-7, 4.798e-7, -4.595e-7
-0.101, 9.423e-7, 4.820e-7, -4.602e-7
-0.102, 9.448e-7, 4.837e-7, -4.611e-7
-0.103, 9.470e-7, 4.838e-7, -4.631e-7
-0.104, 9.488e-7, 4.870e-7, -4.617e-7
-0.105, 9.498e-7, 4.845e-7, -4.653e-7
-0.106, 9.479e-7, 4.853e-7, -4.626e-7
-0.107, 9.511e-7, 4.900e-7, -4.611e-7
-0.108, 9.551e-7, 4.901e-7, -4.651e-7
-0.109, 9.572e-7, 4.919e-7, -4.653e-7
-0.110, 9.558e-7, 4.911e-7, -4.646e-7
-0.111, 9.587e-7, 4.927e-7, -4.659e-7
-0.112, 9.611e-7, 4.947e-7, -4.665e-7
-0.113, 9.663e-7, 4.952e-7, -4.711e-7
-0.114, 9.633e-7, 4.935e-7, -4.697e-7
-0.115, 9.673e-7, 4.960e-7, -4.713e-7
-0.116, 9.715e-7, 4.989e-7, -4.726e-7
-0.117, 9.702e-7, 4.979e-7, -4.723e-7
-0.118, 9.716e-7, 4.992e-7, -4.724e-7
-0.119, 9.738e-7, 5.001e-7, -4.737e-7
-0.120, 9.724e-7, 5.026e-7, -4.699e-7
-0.121, 9.806e-7, 5.050e-7, -4.756e-7
-0.122, 9.819e-7, 5.068e-7, -4.751e-7
-0.123, 9.838e-7, 5.071e-7, -4.766e-7
-0.124, 9.856e-7, 5.090e-7, -4.766e-7
-0.125, 9.900e-7, 5.117e-7, -4.783e-7
-0.126, 9.932e-7, 5.128e-7, -4.804e-7
-0.127, 9.950e-7, 5.145e-7, -4.805e-7
-0.128, 9.949e-7, 5.140e-7, -4.809e-7
-0.129, 9.993e-7, 5.157e-7, -4.836e-7
-0.130, 1.002e-6, 5.176e-7, -4.846e-7
-0.131, 1.001e-6, 5.175e-7, -4.840e-7
-0.132, 1.006e-6, 5.203e-7, -4.859e-7
-0.133, 1.011e-6, 5.225e-7, -4.884e-7
-0.134, 1.012e-6, 5.238e-7, -4.886e-7
-0.135, 1.013e-6, 5.274e-7, -4.860e-7
-0.136, 1.020e-6, 5.304e-7, -4.891e-7
-0.137, 1.022e-6, 5.316e-7, -4.908e-7
-0.138, 1.030e-6, 5.362e-7, -4.939e-7
-0.139, 1.031e-6, 5.376e-7, -4.937e-7
-0.140, 1.035e-6, 5.402e-7, -4.949e-7
-0.141, 1.042e-6, 5.426e-7, -4.996e-7
-0.142, 1.046e-6, 5.452e-7, -5.006e-7
-0.143, 1.051e-6, 5.478e-7, -5.035e-7
-0.144, 1.056e-6, 5.504e-7, -5.053e-7
-0.145, 1.056e-6, 5.510e-7, -5.048e-7
-0.146, 1.062e-6, 5.557e-7, -5.065e-7
-0.147, 1.071e-6, 5.605e-7, -5.110e-7
-0.148, 1.075e-6, 5.633e-7, -5.120e-7
-0.149, 1.084e-6, 5.687e-7, -5.150e-7
-0.150, 1.087e-6, 5.711e-7, -5.160e-7
-0.151, 1.096e-6, 5.757e-7, -5.198e-7
-0.152, 1.100e-6, 5.787e-7, -5.209e-7
-0.153, 1.108e-6, 5.833e-7, -5.243e-7
-0.154, 1.116e-6, 5.871e-7, -5.290e-7
-0.155, 1.125e-6, 5.923e-7, -5.325e-7
-0.156, 1.130e-6, 5.948e-7, -5.353e-7
-0.157, 1.143e-6, 6.017e-7, -5.415e-7
-0.158, 1.148e-6, 6.051e-7, -5.433e-7
-0.159, 1.158e-6, 6.116e-7, -5.467e-7
-0.160, 1.163e-6, 6.159e-7, -5.471e-7
-0.161, 1.178e-6, 6.242e-7, -5.538e-7
-0.162, 1.188e-6, 6.297e-7, -5.584e-7
-0.163, 1.197e-6, 6.351e-7, -5.618e-7
-0.164, 1.209e-6, 6.432e-7, -5.659e-7
-0.165, 1.218e-6, 6.472e-7, -5.713e-7
-0.166, 1.231e-6, 6.542e-7, -5.765e-7
-0.167, 1.244e-6, 6.608e-7, -5.828e-7
-0.168, 1.253e-6, 6.657e-7, -5.871e-7
-0.169, 1.264e-6, 6.721e-7, -5.919e-7
-0.170, 1.282e-6, 6.818e-7, -6.002e-7
-0.171, 1.291e-6, 6.877e-7, -6.032e-7
-0.172, 1.306e-6, 6.949e-7, -6.106e-7
-0.173, 1.319e-6, 7.047e-7, -6.140e-7
-0.174, 1.332e-6, 7.114e-7, -6.205e-7
-0.175, 1.348e-6, 7.217e-7, -6.262e-7
-0.176, 1.363e-6, 7.300e-7, -6.329e-7
-0.177, 1.380e-6, 7.384e-7, -6.413e-7
-0.178, 1.395e-6, 7.470e-7, -6.481e-7
-0.179, 1.408e-6, 7.554e-7, -6.529e-7
-0.180, 1.429e-6, 7.677e-7, -6.616e-7
-0.181, 1.444e-6, 7.743e-7, -6.697e-7
-0.182, 1.462e-6, 7.831e-7, -6.788e-7
-0.183, 1.479e-6, 7.931e-7, -6.856e-7
-0.184, 1.497e-6, 8.035e-7, -6.934e-7
-0.185, 1.513e-6, 8.133e-7, -7.002e-7
-0.186, 1.535e-6, 8.249e-7, -7.098e-7
-0.187, 1.550e-6, 8.334e-7, -7.164e-7
-0.188, 1.571e-6, 8.445e-7, -7.266e-7
-0.189, 1.591e-6, 8.574e-7, -7.339e-7
-0.190, 1.610e-6, 8.674e-7, -7.422e-7
-0.191, 1.630e-6, 8.782e-7, -7.521e-7
-0.192, 1.650e-6, 8.903e-7, -7.599e-7
-0.193, 1.671e-6, 9.010e-7, -7.696e-7
-0.194, 1.693e-6, 9.114e-7, -7.812e-7
-0.195, 1.712e-6, 9.228e-7, -7.893e-7
-0.196, 1.733e-6, 9.345e-7, -7.989e-7
-0.197, 1.758e-6, 9.467e-7, -8.110e-7
-0.198, 1.778e-6, 9.591e-7, -8.184e-7
-0.199, 1.800e-6, 9.714e-7, -8.288e-7
-0.200, 1.824e-6, 9.846e-7, -8.390e-7
-0.201, 1.843e-6, 9.954e-7, -8.475e-7
-0.202, 1.867e-6, 1.008e-6, -8.589e-7
-0.203, 1.890e-6, 1.022e-6, -8.682e-7
-0.204, 1.910e-6, 1.033e-6, -8.776e-7
-0.205, 1.933e-6, 1.044e-6, -8.880e-7
-0.206, 1.955e-6, 1.056e-6, -8.993e-7
-0.207, 1.976e-6, 1.070e-6, -9.064e-7
-0.208, 2.000e-6, 1.082e-6, -9.179e-7
-0.209, 2.024e-6, 1.094e-6, -9.301e-7
-0.210, 2.046e-6, 1.107e-6, -9.397e-7
-0.211, 2.067e-6, 1.119e-6, -9.483e-7
-0.212, 2.090e-6, 1.130e-6, -9.607e-7
-0.213, 2.111e-6, 1.144e-6, -9.667e-7
-0.214, 2.132e-6, 1.155e-6, -9.770e-7
-0.215, 2.155e-6, 1.169e-6, -9.866e-7
-0.216, 2.175e-6, 1.178e-6, -9.966e-7
-0.217, 2.198e-6, 1.193e-6, -1.005e-6
-0.218, 2.217e-6, 1.204e-6, -1.013e-6
-0.219, 2.235e-6, 1.215e-6, -1.019e-6
-0.220, 2.257e-6, 1.225e-6, -1.033e-6
-0.221, 2.273e-6, 1.233e-6, -1.040e-6
-0.222, 2.293e-6, 1.246e-6, -1.047e-6
-0.223, 2.312e-6, 1.256e-6, -1.056e-6
-0.224, 2.326e-6, 1.265e-6, -1.060e-6
-0.225, 2.342e-6, 1.275e-6, -1.068e-6
-0.226, 2.356e-6, 1.283e-6, -1.074e-6
-0.227, 2.369e-6, 1.292e-6, -1.077e-6
-0.228, 2.383e-6, 1.301e-6, -1.082e-6
-0.229, 2.399e-6, 1.310e-6, -1.090e-6
-0.230, 2.410e-6, 1.317e-6, -1.092e-6
-0.231, 2.419e-6, 1.324e-6, -1.095e-6
-0.232, 2.428e-6, 1.329e-6, -1.099e-6
-0.233, 2.437e-6, 1.334e-6, -1.103e-6
-0.234, 2.445e-6, 1.339e-6, -1.106e-6
-0.235, 2.450e-6, 1.342e-6, -1.108e-6
-0.236, 2.457e-6, 1.346e-6, -1.111e-6
-0.237, 2.456e-6, 1.347e-6, -1.109e-6
-0.238, 2.457e-6, 1.349e-6, -1.108e-6
-0.239, 2.458e-6, 1.352e-6, -1.106e-6
-0.240, 2.457e-6, 1.352e-6, -1.105e-6
-0.241, 2.455e-6, 1.352e-6, -1.103e-6
-0.242, 2.452e-6, 1.351e-6, -1.101e-6
-0.243, 2.450e-6, 1.350e-6, -1.099e-6
-0.244, 2.440e-6, 1.346e-6, -1.093e-6
-0.245, 2.432e-6, 1.343e-6, -1.090e-6
-0.246, 2.421e-6, 1.338e-6, -1.084e-6
-0.247, 2.410e-6, 1.333e-6, -1.077e-6
-0.248, 2.397e-6, 1.325e-6, -1.071e-6
-0.249, 2.384e-6, 1.318e-6, -1.066e-6
-0.250, 2.369e-6, 1.310e-6, -1.060e-6
-0.251, 2.351e-6, 1.299e-6, -1.052e-6
-0.252, 2.330e-6, 1.289e-6, -1.041e-6
-0.253, 2.317e-6, 1.280e-6, -1.037e-6
-0.254, 2.294e-6, 1.269e-6, -1.024e-6
-0.255, 2.270e-6, 1.259e-6, -1.012e-6
-0.256, 2.251e-6, 1.248e-6, -1.003e-6
-0.257, 2.226e-6, 1.233e-6, -9.929e-7
-0.258, 2.202e-6, 1.221e-6, -9.812e-7
-0.259, 2.175e-6, 1.206e-6, -9.691e-7
-0.260, 2.148e-6, 1.190e-6, -9.577e-7
-0.261, 2.122e-6, 1.176e-6, -9.469e-7
-0.262, 2.096e-6, 1.161e-6, -9.354e-7
-0.263, 2.069e-6, 1.144e-6, -9.242e-7
-0.264, 2.040e-6, 1.129e-6, -9.108e-7
-0.265, 2.010e-6, 1.112e-6, -8.973e-7
-0.266, 1.981e-6, 1.097e-6, -8.837e-7
-0.267, 1.954e-6, 1.081e-6, -8.733e-7
-0.268, 1.926e-6, 1.067e-6, -8.588e-7
-0.269, 1.897e-6, 1.050e-6, -8.471e-7
-0.270, 1.867e-6, 1.034e-6, -8.329e-7
-0.271, 1.842e-6, 1.019e-6, -8.228e-7
-0.272, 1.812e-6, 1.003e-6, -8.087e-7
-0.273, 1.781e-6, 9.858e-7, -7.951e-7
-0.274, 1.756e-6, 9.706e-7, -7.849e-7
-0.275, 1.728e-6, 9.547e-7, -7.731e-7
-0.276, 1.702e-6, 9.395e-7, -7.621e-7
-0.277, 1.674e-6, 9.228e-7, -7.511e-7
-0.278, 1.643e-6, 9.065e-7, -7.367e-7
-0.279, 1.621e-6, 8.950e-7, -7.258e-7
-0.280, 1.601e-6, 8.834e-7, -7.177e-7
-0.281, 1.569e-6, 8.664e-7, -7.030e-7
-0.282, 1.550e-6, 8.563e-7, -6.938e-7
-0.283, 1.527e-6, 8.436e-7, -6.831e-7
-0.284, 1.502e-6, 8.304e-7, -6.713e-7
-0.285, 1.483e-6, 8.192e-7, -6.639e-7
-0.286, 1.461e-6, 8.064e-7, -6.542e-7
-0.287, 1.440e-6, 7.958e-7, -6.443e-7
-0.288, 1.422e-6, 7.842e-7, -6.377e-7
-0.289, 1.401e-6, 7.715e-7, -6.293e-7
-0.290, 1.383e-6, 7.640e-7, -6.194e-7
-0.291, 1.365e-6, 7.539e-7, -6.116e-7
-0.292, 1.349e-6, 7.431e-7, -6.058e-7
-0.293, 1.331e-6, 7.349e-7, -5.965e-7
-0.294, 1.316e-6, 7.255e-7, -5.904e-7
-0.295, 1.301e-6, 7.179e-7, -5.830e-7
-0.296, 1.284e-6, 7.098e-7, -5.741e-7
-0.297, 1.270e-6, 7.021e-7, -5.682e-7
-0.298, 1.255e-6, 6.945e-7, -5.607e-7
-0.299, 1.244e-6, 6.888e-7, -5.554e-7
-0.300, 1.231e-6, 6.807e-7, -5.506e-7
-0.301, 1.221e-6, 6.739e-7, -5.467e-7
-0.302, 1.210e-6, 6.674e-7, -5.422e-7
-0.303, 1.197e-6, 6.604e-7, -5.371e-7
-0.304, 1.188e-6, 6.563e-7, -5.316e-7
-0.305, 1.177e-6, 6.482e-7, -5.284e-7
-0.306, 1.167e-6, 6.448e-7, -5.220e-7
-0.307, 1.159e-6, 6.404e-7, -5.187e-7
-0.308, 1.149e-6, 6.352e-7, -5.140e-7
-0.309, 1.140e-6, 6.315e-7, -5.089e-7
-0.310, 1.133e-6, 6.266e-7, -5.061e-7
-0.311, 1.125e-6, 6.225e-7, -5.026e-7
-0.312, 1.120e-6, 6.200e-7, -4.997e-7
-0.313, 1.114e-6, 6.141e-7, -4.998e-7
-0.314, 1.104e-6, 6.098e-7, -4.941e-7
-0.315, 1.095e-6, 6.044e-7, -4.904e-7
-0.316, 1.092e-6, 6.034e-7, -4.885e-7
-0.317, 1.087e-6, 5.997e-7, -4.871e-7
-0.318, 1.083e-6, 5.975e-7, -4.856e-7
-0.319, 1.075e-6, 5.921e-7, -4.826e-7
-0.320, 1.067e-6, 5.912e-7, -4.755e-7
-0.321, 1.066e-6, 5.907e-7, -4.753e-7
-0.322, 1.062e-6, 5.869e-7, -4.747e-7
-0.323, 1.058e-6, 5.842e-7, -4.740e-7
-0.324, 1.053e-6, 5.813e-7, -4.715e-7
-0.325, 1.050e-6, 5.800e-7, -4.696e-7
-0.326, 1.047e-6, 5.790e-7, -4.675e-7
-0.327, 1.045e-6, 5.780e-7, -4.670e-7
-0.328, 1.039e-6, 5.744e-7, -4.641e-7
-0.329, 1.037e-6, 5.721e-7, -4.649e-7
-0.330, 1.035e-6, 5.706e-7, -4.643e-7
-0.331, 1.029e-6, 5.671e-7, -4.620e-7
-0.332, 1.026e-6, 5.670e-7, -4.594e-7
-0.333, 1.025e-6, 5.659e-7, -4.590e-7
-0.334, 1.021e-6, 5.650e-7, -4.563e-7
-0.335, 1.020e-6, 5.637e-7, -4.564e-7
-0.336, 1.017e-6, 5.625e-7, -4.545e-7
-0.337, 1.017e-6, 5.617e-7, -4.555e-7
-0.338, 1.013e-6, 5.609e-7, -4.522e-7
-0.339, 1.012e-6, 5.590e-7, -4.532e-7
-0.340, 1.010e-6, 5.572e-7, -4.524e-7
-0.341, 1.009e-6, 5.559e-7, -4.529e-7
-0.342, 1.006e-6, 5.536e-7, -4.522e-7
-0.343, 1.003e-6, 5.522e-7, -4.511e-7
-0.344, 1.001e-6, 5.508e-7, -4.502e-7
-0.345, 1.003e-6, 5.512e-7, -4.516e-7
-0.346, 1.002e-6, 5.521e-7, -4.502e-7
-0.347, 1.001e-6, 5.493e-7, -4.521e-7
-0.348, 9.969e-7, 5.500e-7, -4.469e-7
-0.349, 9.992e-7, 5.511e-7, -4.482e-7
-0.350, 9.969e-7, 5.485e-7, -4.484e-7
-0.351, 9.994e-7, 5.506e-7, -4.488e-7
-0.352, 9.968e-7, 5.487e-7, -4.480e-7
-0.353, 9.899e-7, 5.458e-7, -4.442e-7
-0.354, 9.934e-7, 5.466e-7, -4.467e-7
-0.355, 9.938e-7, 5.456e-7, -4.482e-7
-0.356, 9.938e-7, 5.454e-7, -4.484e-7
-0.357, 9.904e-7, 5.431e-7, -4.473e-7
-0.358, 9.884e-7, 5.430e-7, -4.454e-7
-0.359, 9.913e-7, 5.428e-7, -4.486e-7
-0.360, 9.920e-7, 5.458e-7, -4.462e-7
-0.361, 9.888e-7, 5.428e-7, -4.460e-7
-0.362, 9.895e-7, 5.436e-7, -4.458e-7
-0.363, 9.888e-7, 5.423e-7, -4.465e-7
-0.364, 9.859e-7, 5.431e-7, -4.428e-7
-0.365, 9.882e-7, 5.422e-7, -4.459e-7
-0.366, 9.868e-7, 5.412e-7, -4.456e-7
-0.367, 9.843e-7, 5.398e-7, -4.445e-7
-0.368, 9.869e-7, 5.405e-7, -4.463e-7
-0.369, 9.855e-7, 5.398e-7, -4.458e-7
-0.370, 9.872e-7, 5.394e-7, -4.479e-7
-0.371, 9.845e-7, 5.385e-7, -4.460e-7
-0.372, 9.835e-7, 5.372e-7, -4.463e-7
-0.373, 9.879e-7, 5.398e-7, -4.481e-7
-0.374, 9.879e-7, 5.406e-7, -4.473e-7
-0.375, 9.861e-7, 5.405e-7, -4.456e-7
-0.376, 9.871e-7, 5.399e-7, -4.473e-7
-0.377, 9.877e-7, 5.388e-7, -4.489e-7
-0.378, 9.878e-7, 5.412e-7, -4.467e-7
-0.379, 9.866e-7, 5.400e-7, -4.466e-7
-0.380, 9.869e-7, 5.388e-7, -4.481e-7
-0.381, 9.856e-7, 5.369e-7, -4.487e-7
-0.382, 9.874e-7, 5.387e-7, -4.487e-7
-0.383, 9.850e-7, 5.361e-7, -4.489e-7
-0.384, 9.828e-7, 5.357e-7, -4.470e-7
-0.385, 9.845e-7, 5.359e-7, -4.486e-7
-0.386, 9.841e-7, 5.358e-7, -4.483e-7
-0.387, 9.859e-7, 5.397e-7, -4.463e-7
-0.388, 9.847e-7, 5.376e-7, -4.471e-7
-0.389, 9.858e-7, 5.368e-7, -4.490e-7
-0.390, 9.870e-7, 5.385e-7, -4.485e-7
-0.391, 9.835e-7, 5.363e-7, -4.472e-7
-0.392, 9.878e-7, 5.390e-7, -4.487e-7
-0.393, 9.882e-7, 5.381e-7, -4.501e-7
-0.394, 9.824e-7, 5.339e-7, -4.485e-7
-0.395, 9.857e-7, 5.360e-7, -4.497e-7
-0.396, 9.879e-7, 5.367e-7, -4.512e-7
-0.397, 9.870e-7, 5.366e-7, -4.504e-7
-0.398, 9.844e-7, 5.339e-7, -4.505e-7
-0.399, 9.841e-7, 5.337e-7, -4.504e-7
-0.400, 9.845e-7, 5.354e-7, -4.490e-7
