# Supplementary material for: Data-Driven Electrochemistry Reveals the Impact of Hydrophobicity on Aptamer Cross-Reactivity
Source: ACS Meas Sci Au. 2026 May 20;6(3):752–64. doi: 10.1021/acsmeasuresciau.6c00040 (PMC13281204; doi:10.1021/acsmeasuresciau.6c00040)
Supplement: Supplementary file 1 [file tg6c00040_si_001.zip › data/interferent study/logP validation/Trials_1_2_3/SWV_lineolic acid_analyte_800hz_2.txt]

Nov. 4, 2025   16:26:33
Square Wave Voltammetry
File: c:\users\minteerlab\desktop\hardpotato\110425\swv_lineolic acid_analyte_800hz_2.bin
Data Source:  Experiment
Instrument Model:  CHI660E
Ref. Electrode: 
Header: SWV
Note: 

Init E (V) = -0.05
Final E (V) = -0.4
Incr E (V) = 0.001
Amplitude (V) = 0.025
Frequency (Hz) = 800
Quiet Time (sec) = 2
Sensitivity (A/V) = 1e-5

Potential/V, Diff(i/A), For(i/A), Rev(i/A)

-0.051, 9.815e-7, 5.762e-7, -4.053e-7
-0.052, 9.342e-7, 4.995e-7, -4.348e-7
-0.053, 9.274e-7, 4.836e-7, -4.438e-7
-0.054, 9.268e-7, 4.783e-7, -4.485e-7
-0.055, 9.256e-7, 4.753e-7, -4.503e-7
-0.056, 9.253e-7, 4.748e-7, -4.505e-7
-0.057, 9.237e-7, 4.731e-7, -4.506e-7
-0.058, 9.245e-7, 4.721e-7, -4.524e-7
-0.059, 9.227e-7, 4.710e-7, -4.517e-7
-0.060, 9.217e-7, 4.713e-7, -4.504e-7
-0.061, 9.262e-7, 4.719e-7, -4.543e-7
-0.062, 9.218e-7, 4.706e-7, -4.512e-7
-0.063, 9.228e-7, 4.691e-7, -4.537e-7
-0.064, 9.246e-7, 4.696e-7, -4.550e-7
-0.065, 9.263e-7, 4.695e-7, -4.568e-7
-0.066, 9.233e-7, 4.681e-7, -4.552e-7
-0.067, 9.244e-7, 4.695e-7, -4.549e-7
-0.068, 9.232e-7, 4.697e-7, -4.535e-7
-0.069, 9.255e-7, 4.693e-7, -4.562e-7
-0.070, 9.248e-7, 4.699e-7, -4.549e-7
-0.071, 9.261e-7, 4.720e-7, -4.541e-7
-0.072, 9.226e-7, 4.701e-7, -4.525e-7
-0.073, 9.231e-7, 4.709e-7, -4.522e-7
-0.074, 9.242e-7, 4.712e-7, -4.530e-7
-0.075, 9.294e-7, 4.715e-7, -4.579e-7
-0.076, 9.259e-7, 4.720e-7, -4.539e-7
-0.077, 9.267e-7, 4.711e-7, -4.557e-7
-0.078, 9.262e-7, 4.703e-7, -4.559e-7
-0.079, 9.285e-7, 4.712e-7, -4.574e-7
-0.080, 9.265e-7, 4.704e-7, -4.561e-7
-0.081, 9.275e-7, 4.700e-7, -4.575e-7
-0.082, 9.283e-7, 4.741e-7, -4.542e-7
-0.083, 9.280e-7, 4.723e-7, -4.557e-7
-0.084, 9.300e-7, 4.745e-7, -4.555e-7
-0.085, 9.298e-7, 4.734e-7, -4.564e-7
-0.086, 9.309e-7, 4.746e-7, -4.564e-7
-0.087, 9.299e-7, 4.737e-7, -4.562e-7
-0.088, 9.323e-7, 4.751e-7, -4.571e-7
-0.089, 9.312e-7, 4.738e-7, -4.574e-7
-0.090, 9.337e-7, 4.761e-7, -4.576e-7
-0.091, 9.345e-7, 4.757e-7, -4.589e-7
-0.092, 9.357e-7, 4.766e-7, -4.591e-7
-0.093, 9.364e-7, 4.771e-7, -4.593e-7
-0.094, 9.382e-7, 4.774e-7, -4.608e-7
-0.095, 9.378e-7, 4.783e-7, -4.595e-7
-0.096, 9.386e-7, 4.793e-7, -4.593e-7
-0.097, 9.377e-7, 4.800e-7, -4.577e-7
-0.098, 9.422e-7, 4.807e-7, -4.615e-7
-0.099, 9.427e-7, 4.816e-7, -4.611e-7
-0.100, 9.459e-7, 4.829e-7, -4.630e-7
-0.101, 9.448e-7, 4.831e-7, -4.617e-7
-0.102, 9.472e-7, 4.846e-7, -4.626e-7
-0.103, 9.474e-7, 4.834e-7, -4.641e-7
-0.104, 9.495e-7, 4.835e-7, -4.660e-7
-0.105, 9.488e-7, 4.841e-7, -4.647e-7
-0.106, 9.491e-7, 4.832e-7, -4.658e-7
-0.107, 9.531e-7, 4.862e-7, -4.669e-7
-0.108, 9.518e-7, 4.871e-7, -4.647e-7
-0.109, 9.562e-7, 4.882e-7, -4.680e-7
-0.110, 9.542e-7, 4.873e-7, -4.669e-7
-0.111, 9.554e-7, 4.889e-7, -4.665e-7
-0.112, 9.573e-7, 4.907e-7, -4.667e-7
-0.113, 9.593e-7, 4.917e-7, -4.676e-7
-0.114, 9.591e-7, 4.926e-7, -4.664e-7
-0.115, 9.629e-7, 4.931e-7, -4.699e-7
-0.116, 9.629e-7, 4.939e-7, -4.690e-7
-0.117, 9.659e-7, 4.949e-7, -4.710e-7
-0.118, 9.658e-7, 4.961e-7, -4.697e-7
-0.119, 9.706e-7, 4.973e-7, -4.733e-7
-0.120, 9.707e-7, 4.980e-7, -4.727e-7
-0.121, 9.699e-7, 4.987e-7, -4.712e-7
-0.122, 9.733e-7, 4.990e-7, -4.744e-7
-0.123, 9.744e-7, 5.011e-7, -4.733e-7
-0.124, 9.785e-7, 5.034e-7, -4.751e-7
-0.125, 9.782e-7, 5.036e-7, -4.746e-7
-0.126, 9.791e-7, 5.046e-7, -4.745e-7
-0.127, 9.821e-7, 5.057e-7, -4.764e-7
-0.128, 9.855e-7, 5.085e-7, -4.770e-7
-0.129, 9.850e-7, 5.084e-7, -4.766e-7
-0.130, 9.884e-7, 5.087e-7, -4.797e-7
-0.131, 9.910e-7, 5.108e-7, -4.801e-7
-0.132, 9.943e-7, 5.123e-7, -4.819e-7
-0.133, 9.955e-7, 5.131e-7, -4.824e-7
-0.134, 9.976e-7, 5.150e-7, -4.827e-7
-0.135, 9.990e-7, 5.162e-7, -4.828e-7
-0.136, 1.004e-6, 5.183e-7, -4.857e-7
-0.137, 1.006e-6, 5.206e-7, -4.857e-7
-0.138, 1.008e-6, 5.223e-7, -4.860e-7
-0.139, 1.012e-6, 5.251e-7, -4.870e-7
-0.140, 1.015e-6, 5.259e-7, -4.896e-7
-0.141, 1.020e-6, 5.285e-7, -4.914e-7
-0.142, 1.023e-6, 5.295e-7, -4.935e-7
-0.143, 1.024e-6, 5.312e-7, -4.928e-7
-0.144, 1.031e-6, 5.338e-7, -4.972e-7
-0.145, 1.036e-6, 5.365e-7, -4.997e-7
-0.146, 1.039e-6, 5.391e-7, -5.000e-7
-0.147, 1.041e-6, 5.406e-7, -4.999e-7
-0.148, 1.049e-6, 5.446e-7, -5.040e-7
-0.149, 1.050e-6, 5.478e-7, -5.023e-7
-0.150, 1.056e-6, 5.506e-7, -5.053e-7
-0.151, 1.062e-6, 5.546e-7, -5.076e-7
-0.152, 1.066e-6, 5.566e-7, -5.097e-7
-0.153, 1.071e-6, 5.605e-7, -5.105e-7
-0.154, 1.078e-6, 5.624e-7, -5.155e-7
-0.155, 1.082e-6, 5.660e-7, -5.163e-7
-0.156, 1.088e-6, 5.676e-7, -5.206e-7
-0.157, 1.095e-6, 5.727e-7, -5.218e-7
-0.158, 1.103e-6, 5.776e-7, -5.250e-7
-0.159, 1.110e-6, 5.811e-7, -5.291e-7
-0.160, 1.115e-6, 5.850e-7, -5.297e-7
-0.161, 1.120e-6, 5.881e-7, -5.322e-7
-0.162, 1.130e-6, 5.920e-7, -5.378e-7
-0.163, 1.138e-6, 5.980e-7, -5.398e-7
-0.164, 1.148e-6, 6.036e-7, -5.441e-7
-0.165, 1.154e-6, 6.069e-7, -5.470e-7
-0.166, 1.164e-6, 6.128e-7, -5.513e-7
-0.167, 1.169e-6, 6.175e-7, -5.517e-7
-0.168, 1.182e-6, 6.223e-7, -5.593e-7
-0.169, 1.187e-6, 6.270e-7, -5.601e-7
-0.170, 1.198e-6, 6.325e-7, -5.657e-7
-0.171, 1.208e-6, 6.371e-7, -5.708e-7
-0.172, 1.216e-6, 6.418e-7, -5.745e-7
-0.173, 1.227e-6, 6.488e-7, -5.787e-7
-0.174, 1.237e-6, 6.543e-7, -5.829e-7
-0.175, 1.244e-6, 6.588e-7, -5.857e-7
-0.176, 1.259e-6, 6.661e-7, -5.933e-7
-0.177, 1.272e-6, 6.743e-7, -5.975e-7
-0.178, 1.285e-6, 6.822e-7, -6.032e-7
-0.179, 1.294e-6, 6.873e-7, -6.066e-7
-0.180, 1.309e-6, 6.946e-7, -6.140e-7
-0.181, 1.318e-6, 7.006e-7, -6.179e-7
-0.182, 1.332e-6, 7.066e-7, -6.258e-7
-0.183, 1.345e-6, 7.163e-7, -6.287e-7
-0.184, 1.358e-6, 7.225e-7, -6.359e-7
-0.185, 1.371e-6, 7.286e-7, -6.424e-7
-0.186, 1.383e-6, 7.356e-7, -6.475e-7
-0.187, 1.398e-6, 7.445e-7, -6.534e-7
-0.188, 1.411e-6, 7.533e-7, -6.574e-7
-0.189, 1.426e-6, 7.597e-7, -6.667e-7
-0.190, 1.441e-6, 7.701e-7, -6.712e-7
-0.191, 1.455e-6, 7.766e-7, -6.787e-7
-0.192, 1.467e-6, 7.850e-7, -6.821e-7
-0.193, 1.485e-6, 7.937e-7, -6.908e-7
-0.194, 1.500e-6, 8.025e-7, -6.972e-7
-0.195, 1.514e-6, 8.101e-7, -7.039e-7
-0.196, 1.529e-6, 8.178e-7, -7.114e-7
-0.197, 1.547e-6, 8.269e-7, -7.197e-7
-0.198, 1.563e-6, 8.350e-7, -7.279e-7
-0.199, 1.579e-6, 8.437e-7, -7.354e-7
-0.200, 1.595e-6, 8.526e-7, -7.422e-7
-0.201, 1.611e-6, 8.605e-7, -7.503e-7
-0.202, 1.626e-6, 8.719e-7, -7.544e-7
-0.203, 1.645e-6, 8.821e-7, -7.631e-7
-0.204, 1.660e-6, 8.900e-7, -7.700e-7
-0.205, 1.680e-6, 9.009e-7, -7.790e-7
-0.206, 1.692e-6, 9.094e-7, -7.822e-7
-0.207, 1.708e-6, 9.177e-7, -7.900e-7
-0.208, 1.724e-6, 9.280e-7, -7.964e-7
-0.209, 1.740e-6, 9.337e-7, -8.058e-7
-0.210, 1.759e-6, 9.436e-7, -8.158e-7
-0.211, 1.775e-6, 9.531e-7, -8.217e-7
-0.212, 1.792e-6, 9.629e-7, -8.286e-7
-0.213, 1.807e-6, 9.729e-7, -8.337e-7
-0.214, 1.821e-6, 9.796e-7, -8.414e-7
-0.215, 1.840e-6, 9.910e-7, -8.486e-7
-0.216, 1.854e-6, 9.992e-7, -8.546e-7
-0.217, 1.867e-6, 1.008e-6, -8.592e-7
-0.218, 1.885e-6, 1.017e-6, -8.675e-7
-0.219, 1.899e-6, 1.026e-6, -8.734e-7
-0.220, 1.912e-6, 1.033e-6, -8.785e-7
-0.221, 1.928e-6, 1.043e-6, -8.854e-7
-0.222, 1.940e-6, 1.052e-6, -8.884e-7
-0.223, 1.954e-6, 1.058e-6, -8.968e-7
-0.224, 1.968e-6, 1.066e-6, -9.017e-7
-0.225, 1.980e-6, 1.073e-6, -9.073e-7
-0.226, 1.991e-6, 1.080e-6, -9.112e-7
-0.227, 2.002e-6, 1.087e-6, -9.156e-7
-0.228, 2.010e-6, 1.092e-6, -9.183e-7
-0.229, 2.024e-6, 1.100e-6, -9.233e-7
-0.230, 2.033e-6, 1.107e-6, -9.260e-7
-0.231, 2.043e-6, 1.113e-6, -9.297e-7
-0.232, 2.048e-6, 1.119e-6, -9.288e-7
-0.233, 2.055e-6, 1.123e-6, -9.328e-7
-0.234, 2.062e-6, 1.127e-6, -9.353e-7
-0.235, 2.069e-6, 1.131e-6, -9.382e-7
-0.236, 2.072e-6, 1.133e-6, -9.389e-7
-0.237, 2.075e-6, 1.135e-6, -9.394e-7
-0.238, 2.077e-6, 1.139e-6, -9.386e-7
-0.239, 2.081e-6, 1.141e-6, -9.401e-7
-0.240, 2.079e-6, 1.140e-6, -9.390e-7
-0.241, 2.077e-6, 1.141e-6, -9.357e-7
-0.242, 2.076e-6, 1.145e-6, -9.316e-7
-0.243, 2.073e-6, 1.142e-6, -9.313e-7
-0.244, 2.073e-6, 1.143e-6, -9.305e-7
-0.245, 2.068e-6, 1.140e-6, -9.274e-7
-0.246, 2.062e-6, 1.138e-6, -9.240e-7
-0.247, 2.057e-6, 1.136e-6, -9.213e-7
-0.248, 2.049e-6, 1.132e-6, -9.167e-7
-0.249, 2.041e-6, 1.127e-6, -9.143e-7
-0.250, 2.029e-6, 1.121e-6, -9.080e-7
-0.251, 2.018e-6, 1.115e-6, -9.030e-7
-0.252, 2.009e-6, 1.111e-6, -8.974e-7
-0.253, 1.993e-6, 1.103e-6, -8.902e-7
-0.254, 1.980e-6, 1.096e-6, -8.839e-7
-0.255, 1.968e-6, 1.088e-6, -8.804e-7
-0.256, 1.953e-6, 1.082e-6, -8.711e-7
-0.257, 1.935e-6, 1.073e-6, -8.619e-7
-0.258, 1.917e-6, 1.064e-6, -8.534e-7
-0.259, 1.900e-6, 1.054e-6, -8.463e-7
-0.260, 1.882e-6, 1.043e-6, -8.383e-7
-0.261, 1.862e-6, 1.033e-6, -8.288e-7
-0.262, 1.843e-6, 1.022e-6, -8.209e-7
-0.263, 1.823e-6, 1.009e-6, -8.139e-7
-0.264, 1.802e-6, 9.980e-7, -8.039e-7
-0.265, 1.785e-6, 9.875e-7, -7.973e-7
-0.266, 1.764e-6, 9.770e-7, -7.866e-7
-0.267, 1.740e-6, 9.635e-7, -7.769e-7
-0.268, 1.719e-6, 9.501e-7, -7.686e-7
-0.269, 1.700e-6, 9.411e-7, -7.586e-7
-0.270, 1.676e-6, 9.277e-7, -7.486e-7
-0.271, 1.658e-6, 9.172e-7, -7.411e-7
-0.272, 1.634e-6, 9.036e-7, -7.305e-7
-0.273, 1.617e-6, 8.951e-7, -7.222e-7
-0.274, 1.594e-6, 8.809e-7, -7.127e-7
-0.275, 1.577e-6, 8.697e-7, -7.070e-7
-0.276, 1.552e-6, 8.560e-7, -6.959e-7
-0.277, 1.535e-6, 8.457e-7, -6.893e-7
-0.278, 1.515e-6, 8.350e-7, -6.797e-7
-0.279, 1.496e-6, 8.235e-7, -6.722e-7
-0.280, 1.473e-6, 8.119e-7, -6.608e-7
-0.281, 1.457e-6, 8.036e-7, -6.537e-7
-0.282, 1.438e-6, 7.910e-7, -6.469e-7
-0.283, 1.422e-6, 7.830e-7, -6.387e-7
-0.284, 1.406e-6, 7.743e-7, -6.320e-7
-0.285, 1.389e-6, 7.643e-7, -6.244e-7
-0.286, 1.372e-6, 7.555e-7, -6.167e-7
-0.287, 1.355e-6, 7.463e-7, -6.086e-7
-0.288, 1.340e-6, 7.372e-7, -6.032e-7
-0.289, 1.326e-6, 7.285e-7, -5.977e-7
-0.290, 1.311e-6, 7.206e-7, -5.901e-7
-0.291, 1.298e-6, 7.134e-7, -5.842e-7
-0.292, 1.285e-6, 7.045e-7, -5.808e-7
-0.293, 1.268e-6, 6.961e-7, -5.722e-7
-0.294, 1.258e-6, 6.892e-7, -5.683e-7
-0.295, 1.243e-6, 6.836e-7, -5.599e-7
-0.296, 1.236e-6, 6.795e-7, -5.561e-7
-0.297, 1.222e-6, 6.723e-7, -5.500e-7
-0.298, 1.213e-6, 6.658e-7, -5.471e-7
-0.299, 1.203e-6, 6.626e-7, -5.408e-7
-0.300, 1.192e-6, 6.551e-7, -5.366e-7
-0.301, 1.185e-6, 6.512e-7, -5.337e-7
-0.302, 1.173e-6, 6.449e-7, -5.281e-7
-0.303, 1.163e-6, 6.382e-7, -5.252e-7
-0.304, 1.159e-6, 6.353e-7, -5.239e-7
-0.305, 1.152e-6, 6.309e-7, -5.206e-7
-0.306, 1.144e-6, 6.260e-7, -5.176e-7
-0.307, 1.135e-6, 6.216e-7, -5.134e-7
-0.308, 1.127e-6, 6.179e-7, -5.091e-7
-0.309, 1.123e-6, 6.155e-7, -5.076e-7
-0.310, 1.116e-6, 6.120e-7, -5.040e-7
-0.311, 1.110e-6, 6.090e-7, -5.012e-7
-0.312, 1.103e-6, 6.067e-7, -4.960e-7
-0.313, 1.096e-6, 6.021e-7, -4.939e-7
-0.314, 1.091e-6, 5.984e-7, -4.923e-7
-0.315, 1.087e-6, 5.958e-7, -4.914e-7
-0.316, 1.084e-6, 5.947e-7, -4.893e-7
-0.317, 1.079e-6, 5.901e-7, -4.884e-7
-0.318, 1.073e-6, 5.868e-7, -4.863e-7
-0.319, 1.070e-6, 5.854e-7, -4.843e-7
-0.320, 1.063e-6, 5.825e-7, -4.808e-7
-0.321, 1.062e-6, 5.814e-7, -4.803e-7
-0.322, 1.058e-6, 5.805e-7, -4.779e-7
-0.323, 1.053e-6, 5.779e-7, -4.750e-7
-0.324, 1.053e-6, 5.765e-7, -4.764e-7
-0.325, 1.049e-6, 5.753e-7, -4.741e-7
-0.326, 1.047e-6, 5.749e-7, -4.716e-7
-0.327, 1.044e-6, 5.724e-7, -4.712e-7
-0.328, 1.043e-6, 5.716e-7, -4.712e-7
-0.329, 1.037e-6, 5.688e-7, -4.683e-7
-0.330, 1.037e-6, 5.676e-7, -4.690e-7
-0.331, 1.033e-6, 5.650e-7, -4.683e-7
-0.332, 1.031e-6, 5.631e-7, -4.683e-7
-0.333, 1.031e-6, 5.623e-7, -4.687e-7
-0.334, 1.030e-6, 5.629e-7, -4.668e-7
-0.335, 1.025e-6, 5.612e-7, -4.640e-7
-0.336, 1.026e-6, 5.628e-7, -4.632e-7
-0.337, 1.021e-6, 5.584e-7, -4.622e-7
-0.338, 1.020e-6, 5.574e-7, -4.629e-7
-0.339, 1.018e-6, 5.576e-7, -4.606e-7
-0.340, 1.018e-6, 5.569e-7, -4.611e-7
-0.341, 1.020e-6, 5.580e-7, -4.619e-7
-0.342, 1.016e-6, 5.539e-7, -4.619e-7
-0.343, 1.015e-6, 5.543e-7, -4.603e-7
-0.344, 1.015e-6, 5.522e-7, -4.625e-7
-0.345, 1.014e-6, 5.526e-7, -4.611e-7
-0.346, 1.013e-6, 5.519e-7, -4.612e-7
-0.347, 1.011e-6, 5.521e-7, -4.592e-7
-0.348, 1.008e-6, 5.485e-7, -4.599e-7
-0.349, 1.006e-6, 5.496e-7, -4.567e-7
-0.350, 1.008e-6, 5.494e-7, -4.588e-7
-0.351, 1.007e-6, 5.503e-7, -4.570e-7
-0.352, 1.007e-6, 5.506e-7, -4.569e-7
-0.353, 1.006e-6, 5.504e-7, -4.556e-7
-0.354, 1.005e-6, 5.492e-7, -4.561e-7
-0.355, 1.001e-6, 5.467e-7, -4.547e-7
-0.356, 1.003e-6, 5.457e-7, -4.569e-7
-0.357, 1.008e-6, 5.476e-7, -4.608e-7
-0.358, 1.005e-6, 5.462e-7, -4.588e-7
-0.359, 1.003e-6, 5.452e-7, -4.573e-7
-0.360, 1.002e-6, 5.437e-7, -4.583e-7
-0.361, 9.986e-7, 5.433e-7, -4.553e-7
-0.362, 1.001e-6, 5.430e-7, -4.576e-7
-0.363, 1.000e-6, 5.443e-7, -4.557e-7
-0.364, 1.003e-6, 5.459e-7, -4.567e-7
-0.365, 9.993e-7, 5.433e-7, -4.560e-7
-0.366, 1.000e-6, 5.430e-7, -4.573e-7
-0.367, 1.001e-6, 5.434e-7, -4.571e-7
-0.368, 1.002e-6, 5.441e-7, -4.577e-7
-0.369, 1.001e-6, 5.427e-7, -4.584e-7
-0.370, 1.002e-6, 5.426e-7, -4.595e-7
-0.371, 1.001e-6, 5.426e-7, -4.588e-7
-0.372, 1.001e-6, 5.418e-7, -4.591e-7
-0.373, 9.977e-7, 5.418e-7, -4.559e-7
-0.374, 9.992e-7, 5.422e-7, -4.569e-7
-0.375, 9.995e-7, 5.431e-7, -4.564e-7
-0.376, 9.998e-7, 5.423e-7, -4.575e-7
-0.377, 9.983e-7, 5.422e-7, -4.560e-7
-0.378, 9.997e-7, 5.416e-7, -4.581e-7
-0.379, 1.004e-6, 5.453e-7, -4.586e-7
-0.380, 9.998e-7, 5.442e-7, -4.556e-7
-0.381, 1.000e-6, 5.421e-7, -4.583e-7
-0.382, 9.997e-7, 5.409e-7, -4.588e-7
-0.383, 9.999e-7, 5.427e-7, -4.572e-7
-0.384, 1.002e-6, 5.415e-7, -4.604e-7
-0.385, 1.003e-6, 5.419e-7, -4.606e-7
-0.386, 1.003e-6, 5.423e-7, -4.610e-7
-0.387, 1.001e-6, 5.393e-7, -4.615e-7
-0.388, 9.992e-7, 5.399e-7, -4.593e-7
-0.389, 1.000e-6, 5.427e-7, -4.577e-7
-0.390, 1.002e-6, 5.427e-7, -4.590e-7
-0.391, 9.991e-7, 5.398e-7, -4.592e-7
-0.392, 1.001e-6, 5.427e-7, -4.578e-7
-0.393, 1.002e-6, 5.436e-7, -4.587e-7
-0.394, 1.002e-6, 5.434e-7, -4.587e-7
-0.395, 9.986e-7, 5.412e-7, -4.574e-7
-0.396, 9.989e-7, 5.400e-7, -4.589e-7
-0.397, 9.993e-7, 5.402e-7, -4.591e-7
-0.398, 1.004e-6, 5.409e-7, -4.629e-7
-0.399, 1.004e-6, 5.418e-7, -4.625e-7
-0.400, 1.000e-6, 5.397e-7, -4.606e-7
