# Supplementary material for: Data-Driven Electrochemistry Reveals the Impact of Hydrophobicity on Aptamer Cross-Reactivity
Source: ACS Meas Sci Au. 2026 May 20;6(3):752–64. doi: 10.1021/acsmeasuresciau.6c00040 (PMC13281204; doi:10.1021/acsmeasuresciau.6c00040)
Supplement: Supplementary file 1 [file tg6c00040_si_001.zip › data/interferent study/logP validation/Trials_1_2_3/SWV_lineolic acid_analyte_900hz_0.txt]

Nov. 4, 2025   11:33:23
Square Wave Voltammetry
File: c:\users\minteerlab\desktop\hardpotato\110425\swv_lineolic acid_analyte_900hz_0.bin
Data Source:  Experiment
Instrument Model:  CHI660E
Ref. Electrode: 
Header: SWV
Note: 

Init E (V) = -0.05
Final E (V) = -0.4
Incr E (V) = 0.001
Amplitude (V) = 0.025
Frequency (Hz) = 900
Quiet Time (sec) = 2
Sensitivity (A/V) = 1e-5

Potential/V, Diff(i/A), For(i/A), Rev(i/A)

-0.051, 8.885e-7, 5.416e-7, -3.469e-7
-0.052, 8.429e-7, 4.621e-7, -3.808e-7
-0.053, 8.401e-7, 4.471e-7, -3.930e-7
-0.054, 8.382e-7, 4.378e-7, -4.003e-7
-0.055, 8.344e-7, 4.362e-7, -3.982e-7
-0.056, 8.320e-7, 4.320e-7, -4.000e-7
-0.057, 8.373e-7, 4.350e-7, -4.023e-7
-0.058, 8.372e-7, 4.316e-7, -4.056e-7
-0.059, 8.347e-7, 4.340e-7, -4.007e-7
-0.060, 8.330e-7, 4.277e-7, -4.053e-7
-0.061, 8.360e-7, 4.294e-7, -4.066e-7
-0.062, 8.369e-7, 4.308e-7, -4.061e-7
-0.063, 8.382e-7, 4.313e-7, -4.069e-7
-0.064, 8.364e-7, 4.290e-7, -4.074e-7
-0.065, 8.339e-7, 4.288e-7, -4.051e-7
-0.066, 8.389e-7, 4.279e-7, -4.111e-7
-0.067, 8.407e-7, 4.285e-7, -4.122e-7
-0.068, 8.398e-7, 4.300e-7, -4.098e-7
-0.069, 8.422e-7, 4.312e-7, -4.110e-7
-0.070, 8.436e-7, 4.341e-7, -4.095e-7
-0.071, 8.402e-7, 4.315e-7, -4.088e-7
-0.072, 8.447e-7, 4.365e-7, -4.083e-7
-0.073, 8.439e-7, 4.343e-7, -4.096e-7
-0.074, 8.420e-7, 4.348e-7, -4.072e-7
-0.075, 8.418e-7, 4.339e-7, -4.078e-7
-0.076, 8.470e-7, 4.367e-7, -4.102e-7
-0.077, 8.503e-7, 4.365e-7, -4.138e-7
-0.078, 8.470e-7, 4.366e-7, -4.105e-7
-0.079, 8.434e-7, 4.348e-7, -4.086e-7
-0.080, 8.451e-7, 4.332e-7, -4.119e-7
-0.081, 8.453e-7, 4.352e-7, -4.101e-7
-0.082, 8.490e-7, 4.373e-7, -4.117e-7
-0.083, 8.462e-7, 4.344e-7, -4.117e-7
-0.084, 8.548e-7, 4.394e-7, -4.154e-7
-0.085, 8.586e-7, 4.415e-7, -4.171e-7
-0.086, 8.547e-7, 4.408e-7, -4.139e-7
-0.087, 8.523e-7, 4.410e-7, -4.113e-7
-0.088, 8.545e-7, 4.417e-7, -4.128e-7
-0.089, 8.568e-7, 4.414e-7, -4.154e-7
-0.090, 8.577e-7, 4.433e-7, -4.144e-7
-0.091, 8.567e-7, 4.412e-7, -4.155e-7
-0.092, 8.558e-7, 4.423e-7, -4.135e-7
-0.093, 8.644e-7, 4.459e-7, -4.185e-7
-0.094, 8.630e-7, 4.469e-7, -4.161e-7
-0.095, 8.691e-7, 4.513e-7, -4.178e-7
-0.096, 8.625e-7, 4.433e-7, -4.192e-7
-0.097, 8.654e-7, 4.464e-7, -4.191e-7
-0.098, 8.742e-7, 4.521e-7, -4.221e-7
-0.099, 8.708e-7, 4.515e-7, -4.193e-7
-0.100, 8.768e-7, 4.539e-7, -4.229e-7
-0.101, 8.722e-7, 4.518e-7, -4.203e-7
-0.102, 8.771e-7, 4.566e-7, -4.205e-7
-0.103, 8.787e-7, 4.562e-7, -4.225e-7
-0.104, 8.814e-7, 4.583e-7, -4.231e-7
-0.105, 8.802e-7, 4.570e-7, -4.232e-7
-0.106, 8.878e-7, 4.626e-7, -4.252e-7
-0.107, 8.898e-7, 4.599e-7, -4.299e-7
-0.108, 8.910e-7, 4.595e-7, -4.315e-7
-0.109, 8.939e-7, 4.627e-7, -4.312e-7
-0.110, 8.954e-7, 4.661e-7, -4.293e-7
-0.111, 8.976e-7, 4.672e-7, -4.305e-7
-0.112, 9.030e-7, 4.709e-7, -4.321e-7
-0.113, 9.056e-7, 4.732e-7, -4.324e-7
-0.114, 9.038e-7, 4.730e-7, -4.308e-7
-0.115, 9.140e-7, 4.768e-7, -4.372e-7
-0.116, 9.115e-7, 4.745e-7, -4.370e-7
-0.117, 9.141e-7, 4.778e-7, -4.362e-7
-0.118, 9.171e-7, 4.773e-7, -4.399e-7
-0.119, 9.152e-7, 4.793e-7, -4.360e-7
-0.120, 9.208e-7, 4.844e-7, -4.364e-7
-0.121, 9.260e-7, 4.842e-7, -4.417e-7
-0.122, 9.268e-7, 4.854e-7, -4.413e-7
-0.123, 9.318e-7, 4.873e-7, -4.445e-7
-0.124, 9.364e-7, 4.908e-7, -4.456e-7
-0.125, 9.367e-7, 4.917e-7, -4.450e-7
-0.126, 9.400e-7, 4.941e-7, -4.460e-7
-0.127, 9.493e-7, 4.982e-7, -4.511e-7
-0.128, 9.505e-7, 4.972e-7, -4.533e-7
-0.129, 9.530e-7, 5.004e-7, -4.526e-7
-0.130, 9.613e-7, 5.061e-7, -4.552e-7
-0.131, 9.567e-7, 5.038e-7, -4.529e-7
-0.132, 9.640e-7, 5.089e-7, -4.551e-7
-0.133, 9.713e-7, 5.117e-7, -4.597e-7
-0.134, 9.729e-7, 5.148e-7, -4.582e-7
-0.135, 9.753e-7, 5.150e-7, -4.603e-7
-0.136, 9.889e-7, 5.234e-7, -4.655e-7
-0.137, 9.816e-7, 5.195e-7, -4.622e-7
-0.138, 9.938e-7, 5.236e-7, -4.701e-7
-0.139, 9.977e-7, 5.315e-7, -4.662e-7
-0.140, 1.006e-6, 5.348e-7, -4.716e-7
-0.141, 1.010e-6, 5.365e-7, -4.734e-7
-0.142, 1.022e-6, 5.439e-7, -4.778e-7
-0.143, 1.024e-6, 5.452e-7, -4.786e-7
-0.144, 1.027e-6, 5.477e-7, -4.797e-7
-0.145, 1.034e-6, 5.516e-7, -4.823e-7
-0.146, 1.044e-6, 5.547e-7, -4.895e-7
-0.147, 1.052e-6, 5.638e-7, -4.880e-7
-0.148, 1.053e-6, 5.644e-7, -4.886e-7
-0.149, 1.060e-6, 5.688e-7, -4.909e-7
-0.150, 1.071e-6, 5.755e-7, -4.950e-7
-0.151, 1.076e-6, 5.771e-7, -4.987e-7
-0.152, 1.079e-6, 5.790e-7, -5.000e-7
-0.153, 1.097e-6, 5.897e-7, -5.070e-7
-0.154, 1.104e-6, 5.931e-7, -5.107e-7
-0.155, 1.116e-6, 5.993e-7, -5.164e-7
-0.156, 1.127e-6, 6.059e-7, -5.207e-7
-0.157, 1.139e-6, 6.107e-7, -5.283e-7
-0.158, 1.145e-6, 6.188e-7, -5.266e-7
-0.159, 1.161e-6, 6.321e-7, -5.288e-7
-0.160, 1.169e-6, 6.341e-7, -5.351e-7
-0.161, 1.180e-6, 6.418e-7, -5.381e-7
-0.162, 1.198e-6, 6.522e-7, -5.456e-7
-0.163, 1.207e-6, 6.589e-7, -5.481e-7
-0.164, 1.226e-6, 6.699e-7, -5.560e-7
-0.165, 1.237e-6, 6.770e-7, -5.597e-7
-0.166, 1.251e-6, 6.831e-7, -5.683e-7
-0.167, 1.262e-6, 6.905e-7, -5.714e-7
-0.168, 1.284e-6, 7.038e-7, -5.802e-7
-0.169, 1.301e-6, 7.107e-7, -5.898e-7
-0.170, 1.318e-6, 7.231e-7, -5.952e-7
-0.171, 1.333e-6, 7.287e-7, -6.044e-7
-0.172, 1.348e-6, 7.411e-7, -6.070e-7
-0.173, 1.378e-6, 7.565e-7, -6.216e-7
-0.174, 1.386e-6, 7.626e-7, -6.239e-7
-0.175, 1.413e-6, 7.764e-7, -6.365e-7
-0.176, 1.432e-6, 7.889e-7, -6.429e-7
-0.177, 1.452e-6, 7.975e-7, -6.549e-7
-0.178, 1.477e-6, 8.164e-7, -6.610e-7
-0.179, 1.499e-6, 8.282e-7, -6.712e-7
-0.180, 1.523e-6, 8.418e-7, -6.815e-7
-0.181, 1.544e-6, 8.540e-7, -6.905e-7
-0.182, 1.564e-6, 8.650e-7, -6.987e-7
-0.183, 1.593e-6, 8.828e-7, -7.107e-7
-0.184, 1.622e-6, 8.985e-7, -7.235e-7
-0.185, 1.642e-6, 9.128e-7, -7.294e-7
-0.186, 1.675e-6, 9.289e-7, -7.463e-7
-0.187, 1.696e-6, 9.403e-7, -7.557e-7
-0.188, 1.727e-6, 9.590e-7, -7.683e-7
-0.189, 1.752e-6, 9.723e-7, -7.797e-7
-0.190, 1.788e-6, 9.915e-7, -7.967e-7
-0.191, 1.815e-6, 1.009e-6, -8.056e-7
-0.192, 1.842e-6, 1.021e-6, -8.211e-7
-0.193, 1.868e-6, 1.038e-6, -8.298e-7
-0.194, 1.906e-6, 1.061e-6, -8.444e-7
-0.195, 1.938e-6, 1.078e-6, -8.599e-7
-0.196, 1.973e-6, 1.096e-6, -8.778e-7
-0.197, 2.007e-6, 1.117e-6, -8.900e-7
-0.198, 2.042e-6, 1.139e-6, -9.033e-7
-0.199, 2.069e-6, 1.152e-6, -9.174e-7
-0.200, 2.104e-6, 1.168e-6, -9.352e-7
-0.201, 2.140e-6, 1.192e-6, -9.485e-7
-0.202, 2.178e-6, 1.209e-6, -9.688e-7
-0.203, 2.202e-6, 1.222e-6, -9.797e-7
-0.204, 2.248e-6, 1.251e-6, -9.965e-7
-0.205, 2.292e-6, 1.279e-6, -1.013e-6
-0.206, 2.324e-6, 1.294e-6, -1.030e-6
-0.207, 2.351e-6, 1.308e-6, -1.042e-6
-0.208, 2.392e-6, 1.330e-6, -1.062e-6
-0.209, 2.427e-6, 1.353e-6, -1.074e-6
-0.210, 2.470e-6, 1.374e-6, -1.096e-6
-0.211, 2.500e-6, 1.390e-6, -1.110e-6
-0.212, 2.546e-6, 1.416e-6, -1.131e-6
-0.213, 2.582e-6, 1.436e-6, -1.147e-6
-0.214, 2.624e-6, 1.458e-6, -1.165e-6
-0.215, 2.658e-6, 1.476e-6, -1.183e-6
-0.216, 2.693e-6, 1.497e-6, -1.196e-6
-0.217, 2.724e-6, 1.513e-6, -1.210e-6
-0.218, 2.770e-6, 1.539e-6, -1.231e-6
-0.219, 2.798e-6, 1.557e-6, -1.241e-6
-0.220, 2.839e-6, 1.577e-6, -1.262e-6
-0.221, 2.878e-6, 1.598e-6, -1.279e-6
-0.222, 2.904e-6, 1.618e-6, -1.285e-6
-0.223, 2.941e-6, 1.636e-6, -1.305e-6
-0.224, 2.973e-6, 1.655e-6, -1.318e-6
-0.225, 3.003e-6, 1.675e-6, -1.328e-6
-0.226, 3.040e-6, 1.691e-6, -1.349e-6
-0.227, 3.066e-6, 1.707e-6, -1.358e-6
-0.228, 3.090e-6, 1.720e-6, -1.370e-6
-0.229, 3.124e-6, 1.741e-6, -1.383e-6
-0.230, 3.142e-6, 1.747e-6, -1.395e-6
-0.231, 3.173e-6, 1.764e-6, -1.409e-6
-0.232, 3.192e-6, 1.780e-6, -1.412e-6
-0.233, 3.212e-6, 1.785e-6, -1.427e-6
-0.234, 3.225e-6, 1.801e-6, -1.424e-6
-0.235, 3.245e-6, 1.809e-6, -1.437e-6
-0.236, 3.255e-6, 1.815e-6, -1.441e-6
-0.237, 3.276e-6, 1.828e-6, -1.448e-6
-0.238, 3.288e-6, 1.831e-6, -1.457e-6
-0.239, 3.282e-6, 1.828e-6, -1.455e-6
-0.240, 3.296e-6, 1.841e-6, -1.455e-6
-0.241, 3.297e-6, 1.838e-6, -1.460e-6
-0.242, 3.295e-6, 1.841e-6, -1.453e-6
-0.243, 3.291e-6, 1.836e-6, -1.455e-6
-0.244, 3.288e-6, 1.830e-6, -1.457e-6
-0.245, 3.281e-6, 1.828e-6, -1.454e-6
-0.246, 3.265e-6, 1.819e-6, -1.446e-6
-0.247, 3.254e-6, 1.812e-6, -1.442e-6
-0.248, 3.235e-6, 1.803e-6, -1.432e-6
-0.249, 3.218e-6, 1.797e-6, -1.422e-6
-0.250, 3.199e-6, 1.783e-6, -1.415e-6
-0.251, 3.182e-6, 1.776e-6, -1.407e-6
-0.252, 3.148e-6, 1.756e-6, -1.392e-6
-0.253, 3.121e-6, 1.743e-6, -1.378e-6
-0.254, 3.082e-6, 1.716e-6, -1.366e-6
-0.255, 3.056e-6, 1.705e-6, -1.351e-6
-0.256, 3.022e-6, 1.682e-6, -1.340e-6
-0.257, 2.982e-6, 1.659e-6, -1.322e-6
-0.258, 2.943e-6, 1.634e-6, -1.309e-6
-0.259, 2.902e-6, 1.613e-6, -1.289e-6
-0.260, 2.862e-6, 1.593e-6, -1.270e-6
-0.261, 2.823e-6, 1.568e-6, -1.255e-6
-0.262, 2.776e-6, 1.543e-6, -1.234e-6
-0.263, 2.734e-6, 1.521e-6, -1.213e-6
-0.264, 2.684e-6, 1.493e-6, -1.191e-6
-0.265, 2.641e-6, 1.469e-6, -1.172e-6
-0.266, 2.599e-6, 1.446e-6, -1.153e-6
-0.267, 2.555e-6, 1.418e-6, -1.136e-6
-0.268, 2.505e-6, 1.393e-6, -1.111e-6
-0.269, 2.450e-6, 1.361e-6, -1.088e-6
-0.270, 2.406e-6, 1.336e-6, -1.070e-6
-0.271, 2.365e-6, 1.314e-6, -1.051e-6
-0.272, 2.303e-6, 1.284e-6, -1.019e-6
-0.273, 2.268e-6, 1.261e-6, -1.007e-6
-0.274, 2.210e-6, 1.226e-6, -9.839e-7
-0.275, 2.167e-6, 1.205e-6, -9.626e-7
-0.276, 2.129e-6, 1.187e-6, -9.420e-7
-0.277, 2.084e-6, 1.159e-6, -9.243e-7
-0.278, 2.043e-6, 1.139e-6, -9.043e-7
-0.279, 2.001e-6, 1.115e-6, -8.858e-7
-0.280, 1.954e-6, 1.090e-6, -8.640e-7
-0.281, 1.919e-6, 1.072e-6, -8.478e-7
-0.282, 1.879e-6, 1.050e-6, -8.290e-7
-0.283, 1.838e-6, 1.028e-6, -8.095e-7
-0.284, 1.794e-6, 1.002e-6, -7.922e-7
-0.285, 1.770e-6, 9.929e-7, -7.768e-7
-0.286, 1.725e-6, 9.655e-7, -7.597e-7
-0.287, 1.697e-6, 9.510e-7, -7.455e-7
-0.288, 1.659e-6, 9.334e-7, -7.254e-7
-0.289, 1.636e-6, 9.195e-7, -7.162e-7
-0.290, 1.592e-6, 8.915e-7, -7.000e-7
-0.291, 1.570e-6, 8.814e-7, -6.884e-7
-0.292, 1.531e-6, 8.630e-7, -6.683e-7
-0.293, 1.510e-6, 8.473e-7, -6.624e-7
-0.294, 1.488e-6, 8.378e-7, -6.503e-7
-0.295, 1.455e-6, 8.139e-7, -6.412e-7
-0.296, 1.421e-6, 8.028e-7, -6.184e-7
-0.297, 1.404e-6, 7.985e-7, -6.060e-7
-0.298, 1.379e-6, 7.824e-7, -5.966e-7
-0.299, 1.365e-6, 7.729e-7, -5.918e-7
-0.300, 1.340e-6, 7.611e-7, -5.787e-7
-0.301, 1.312e-6, 7.442e-7, -5.678e-7
-0.302, 1.301e-6, 7.434e-7, -5.577e-7
-0.303, 1.276e-6, 7.272e-7, -5.486e-7
-0.304, 1.263e-6, 7.194e-7, -5.436e-7
-0.305, 1.245e-6, 7.140e-7, -5.310e-7
-0.306, 1.228e-6, 7.019e-7, -5.265e-7
-0.307, 1.209e-6, 6.874e-7, -5.218e-7
-0.308, 1.200e-6, 6.874e-7, -5.126e-7
-0.309, 1.178e-6, 6.725e-7, -5.052e-7
-0.310, 1.180e-6, 6.739e-7, -5.059e-7
-0.311, 1.157e-6, 6.610e-7, -4.965e-7
-0.312, 1.141e-6, 6.561e-7, -4.846e-7
-0.313, 1.131e-6, 6.483e-7, -4.827e-7
-0.314, 1.125e-6, 6.476e-7, -4.772e-7
-0.315, 1.110e-6, 6.372e-7, -4.730e-7
-0.316, 1.101e-6, 6.326e-7, -4.682e-7
-0.317, 1.087e-6, 6.252e-7, -4.618e-7
-0.318, 1.076e-6, 6.200e-7, -4.562e-7
-0.319, 1.071e-6, 6.168e-7, -4.546e-7
-0.320, 1.056e-6, 6.088e-7, -4.475e-7
-0.321, 1.054e-6, 6.058e-7, -4.484e-7
-0.322, 1.049e-6, 6.009e-7, -4.478e-7
-0.323, 1.034e-6, 5.971e-7, -4.365e-7
-0.324, 1.028e-6, 5.896e-7, -4.386e-7
-0.325, 1.034e-6, 5.930e-7, -4.410e-7
-0.326, 1.010e-6, 5.778e-7, -4.321e-7
-0.327, 1.007e-6, 5.821e-7, -4.252e-7
-0.328, 1.007e-6, 5.814e-7, -4.261e-7
-0.329, 9.854e-7, 5.689e-7, -4.165e-7
-0.330, 9.970e-7, 5.752e-7, -4.218e-7
-0.331, 9.823e-7, 5.666e-7, -4.157e-7
-0.332, 9.826e-7, 5.670e-7, -4.156e-7
-0.333, 9.741e-7, 5.604e-7, -4.136e-7
-0.334, 9.680e-7, 5.590e-7, -4.090e-7
-0.335, 9.684e-7, 5.571e-7, -4.114e-7
-0.336, 9.626e-7, 5.552e-7, -4.075e-7
-0.337, 9.617e-7, 5.539e-7, -4.078e-7
-0.338, 9.646e-7, 5.559e-7, -4.087e-7
-0.339, 9.538e-7, 5.508e-7, -4.030e-7
-0.340, 9.529e-7, 5.558e-7, -3.972e-7
-0.341, 9.453e-7, 5.467e-7, -3.985e-7
-0.342, 9.458e-7, 5.489e-7, -3.970e-7
-0.343, 9.349e-7, 5.396e-7, -3.953e-7
-0.344, 9.361e-7, 5.414e-7, -3.947e-7
-0.345, 9.291e-7, 5.381e-7, -3.910e-7
-0.346, 9.368e-7, 5.392e-7, -3.976e-7
-0.347, 9.326e-7, 5.367e-7, -3.959e-7
-0.348, 9.321e-7, 5.345e-7, -3.976e-7
-0.349, 9.244e-7, 5.339e-7, -3.904e-7
-0.350, 9.259e-7, 5.330e-7, -3.928e-7
-0.351, 9.179e-7, 5.330e-7, -3.848e-7
-0.352, 9.267e-7, 5.278e-7, -3.988e-7
-0.353, 9.112e-7, 5.217e-7, -3.894e-7
-0.354, 9.206e-7, 5.311e-7, -3.895e-7
-0.355, 9.126e-7, 5.246e-7, -3.880e-7
-0.356, 9.111e-7, 5.197e-7, -3.914e-7
-0.357, 9.134e-7, 5.302e-7, -3.832e-7
-0.358, 9.232e-7, 5.325e-7, -3.907e-7
-0.359, 9.028e-7, 5.179e-7, -3.849e-7
-0.360, 9.004e-7, 5.204e-7, -3.800e-7
-0.361, 9.100e-7, 5.255e-7, -3.845e-7
-0.362, 9.093e-7, 5.167e-7, -3.926e-7
-0.363, 9.031e-7, 5.196e-7, -3.835e-7
-0.364, 9.070e-7, 5.202e-7, -3.868e-7
-0.365, 9.152e-7, 5.237e-7, -3.915e-7
-0.366, 8.987e-7, 5.095e-7, -3.892e-7
-0.367, 9.062e-7, 5.171e-7, -3.891e-7
-0.368, 9.030e-7, 5.201e-7, -3.829e-7
-0.369, 9.049e-7, 5.155e-7, -3.894e-7
-0.370, 8.976e-7, 5.163e-7, -3.813e-7
-0.371, 9.049e-7, 5.220e-7, -3.829e-7
-0.372, 8.951e-7, 5.156e-7, -3.795e-7
-0.373, 8.989e-7, 5.151e-7, -3.838e-7
-0.374, 8.916e-7, 5.105e-7, -3.811e-7
-0.375, 9.044e-7, 5.140e-7, -3.904e-7
-0.376, 9.025e-7, 5.097e-7, -3.928e-7
-0.377, 9.017e-7, 5.119e-7, -3.899e-7
-0.378, 8.959e-7, 5.143e-7, -3.816e-7
-0.379, 9.044e-7, 5.124e-7, -3.920e-7
-0.380, 8.983e-7, 5.090e-7, -3.893e-7
-0.381, 8.974e-7, 5.133e-7, -3.841e-7
-0.382, 8.871e-7, 5.003e-7, -3.868e-7
-0.383, 8.925e-7, 5.065e-7, -3.860e-7
-0.384, 9.061e-7, 5.150e-7, -3.910e-7
-0.385, 8.895e-7, 5.070e-7, -3.825e-7
-0.386, 9.015e-7, 5.174e-7, -3.841e-7
-0.387, 8.826e-7, 4.980e-7, -3.846e-7
-0.388, 8.960e-7, 5.115e-7, -3.845e-7
-0.389, 8.934e-7, 5.127e-7, -3.807e-7
-0.390, 8.965e-7, 5.114e-7, -3.851e-7
-0.391, 9.002e-7, 5.071e-7, -3.930e-7
-0.392, 8.883e-7, 5.073e-7, -3.810e-7
-0.393, 8.947e-7, 5.048e-7, -3.899e-7
-0.394, 8.923e-7, 5.067e-7, -3.855e-7
-0.395, 8.998e-7, 5.064e-7, -3.934e-7
-0.396, 8.973e-7, 5.041e-7, -3.932e-7
-0.397, 8.897e-7, 4.993e-7, -3.904e-7
-0.398, 8.910e-7, 5.064e-7, -3.846e-7
-0.399, 8.943e-7, 5.044e-7, -3.900e-7
-0.400, 8.918e-7, 5.104e-7, -3.815e-7
