# Supplementary material for: Data-Driven Electrochemistry Reveals the Impact of Hydrophobicity on Aptamer Cross-Reactivity
Source: ACS Meas Sci Au. 2026 May 20;6(3):752–64. doi: 10.1021/acsmeasuresciau.6c00040 (PMC13281204; doi:10.1021/acsmeasuresciau.6c00040)
Supplement: Supplementary file 1 [file tg6c00040_si_001.zip › data/interferent study/logP validation/Trials_1_2_3/SWV_lineolic acid_analyte_900hz_1.txt]

Nov. 4, 2025   14:11:11
Square Wave Voltammetry
File: c:\users\minteerlab\desktop\hardpotato\110425\swv_lineolic acid_analyte_900hz_1.bin
Data Source:  Experiment
Instrument Model:  CHI660E
Ref. Electrode: 
Header: SWV
Note: 

Init E (V) = -0.05
Final E (V) = -0.4
Incr E (V) = 0.001
Amplitude (V) = 0.025
Frequency (Hz) = 900
Quiet Time (sec) = 2
Sensitivity (A/V) = 1e-5

Potential/V, Diff(i/A), For(i/A), Rev(i/A)

-0.051, 8.546e-7, 5.192e-7, -3.354e-7
-0.052, 8.099e-7, 4.440e-7, -3.658e-7
-0.053, 7.993e-7, 4.239e-7, -3.754e-7
-0.054, 7.977e-7, 4.169e-7, -3.808e-7
-0.055, 7.952e-7, 4.134e-7, -3.818e-7
-0.056, 7.977e-7, 4.117e-7, -3.860e-7
-0.057, 7.957e-7, 4.096e-7, -3.861e-7
-0.058, 7.944e-7, 4.112e-7, -3.832e-7
-0.059, 7.953e-7, 4.098e-7, -3.855e-7
-0.060, 7.966e-7, 4.091e-7, -3.875e-7
-0.061, 7.912e-7, 4.051e-7, -3.861e-7
-0.062, 7.966e-7, 4.098e-7, -3.868e-7
-0.063, 7.969e-7, 4.099e-7, -3.870e-7
-0.064, 7.950e-7, 4.077e-7, -3.874e-7
-0.065, 7.966e-7, 4.067e-7, -3.899e-7
-0.066, 7.959e-7, 4.078e-7, -3.881e-7
-0.067, 7.976e-7, 4.106e-7, -3.869e-7
-0.068, 7.985e-7, 4.090e-7, -3.895e-7
-0.069, 7.940e-7, 4.058e-7, -3.882e-7
-0.070, 7.977e-7, 4.070e-7, -3.907e-7
-0.071, 7.950e-7, 4.078e-7, -3.872e-7
-0.072, 7.966e-7, 4.094e-7, -3.873e-7
-0.073, 8.016e-7, 4.123e-7, -3.892e-7
-0.074, 8.043e-7, 4.138e-7, -3.905e-7
-0.075, 7.969e-7, 4.101e-7, -3.868e-7
-0.076, 8.000e-7, 4.129e-7, -3.871e-7
-0.077, 7.983e-7, 4.109e-7, -3.874e-7
-0.078, 8.045e-7, 4.127e-7, -3.917e-7
-0.079, 8.098e-7, 4.172e-7, -3.927e-7
-0.080, 8.056e-7, 4.127e-7, -3.929e-7
-0.081, 8.044e-7, 4.131e-7, -3.913e-7
-0.082, 8.014e-7, 4.113e-7, -3.901e-7
-0.083, 8.083e-7, 4.139e-7, -3.944e-7
-0.084, 8.076e-7, 4.147e-7, -3.930e-7
-0.085, 8.128e-7, 4.147e-7, -3.982e-7
-0.086, 8.149e-7, 4.204e-7, -3.945e-7
-0.087, 8.085e-7, 4.168e-7, -3.917e-7
-0.088, 8.109e-7, 4.214e-7, -3.895e-7
-0.089, 8.094e-7, 4.156e-7, -3.938e-7
-0.090, 8.167e-7, 4.195e-7, -3.972e-7
-0.091, 8.150e-7, 4.228e-7, -3.922e-7
-0.092, 8.150e-7, 4.216e-7, -3.934e-7
-0.093, 8.188e-7, 4.226e-7, -3.962e-7
-0.094, 8.127e-7, 4.184e-7, -3.943e-7
-0.095, 8.206e-7, 4.243e-7, -3.963e-7
-0.096, 8.177e-7, 4.209e-7, -3.968e-7
-0.097, 8.207e-7, 4.234e-7, -3.973e-7
-0.098, 8.196e-7, 4.233e-7, -3.962e-7
-0.099, 8.245e-7, 4.233e-7, -4.012e-7
-0.100, 8.254e-7, 4.280e-7, -3.974e-7
-0.101, 8.303e-7, 4.315e-7, -3.988e-7
-0.102, 8.295e-7, 4.286e-7, -4.009e-7
-0.103, 8.298e-7, 4.343e-7, -3.955e-7
-0.104, 8.328e-7, 4.301e-7, -4.027e-7
-0.105, 8.337e-7, 4.329e-7, -4.008e-7
-0.106, 8.341e-7, 4.336e-7, -4.005e-7
-0.107, 8.345e-7, 4.314e-7, -4.031e-7
-0.108, 8.389e-7, 4.332e-7, -4.057e-7
-0.109, 8.425e-7, 4.368e-7, -4.057e-7
-0.110, 8.418e-7, 4.369e-7, -4.049e-7
-0.111, 8.388e-7, 4.340e-7, -4.048e-7
-0.112, 8.439e-7, 4.385e-7, -4.054e-7
-0.113, 8.513e-7, 4.406e-7, -4.107e-7
-0.114, 8.464e-7, 4.398e-7, -4.066e-7
-0.115, 8.536e-7, 4.422e-7, -4.114e-7
-0.116, 8.510e-7, 4.425e-7, -4.085e-7
-0.117, 8.515e-7, 4.442e-7, -4.073e-7
-0.118, 8.557e-7, 4.462e-7, -4.094e-7
-0.119, 8.594e-7, 4.481e-7, -4.113e-7
-0.120, 8.539e-7, 4.451e-7, -4.088e-7
-0.121, 8.641e-7, 4.496e-7, -4.146e-7
-0.122, 8.632e-7, 4.487e-7, -4.145e-7
-0.123, 8.645e-7, 4.508e-7, -4.137e-7
-0.124, 8.700e-7, 4.509e-7, -4.191e-7
-0.125, 8.747e-7, 4.554e-7, -4.193e-7
-0.126, 8.750e-7, 4.558e-7, -4.192e-7
-0.127, 8.789e-7, 4.557e-7, -4.232e-7
-0.128, 8.801e-7, 4.575e-7, -4.225e-7
-0.129, 8.795e-7, 4.603e-7, -4.191e-7
-0.130, 8.846e-7, 4.640e-7, -4.206e-7
-0.131, 8.888e-7, 4.665e-7, -4.223e-7
-0.132, 8.931e-7, 4.663e-7, -4.268e-7
-0.133, 8.934e-7, 4.695e-7, -4.239e-7
-0.134, 8.944e-7, 4.720e-7, -4.225e-7
-0.135, 8.932e-7, 4.740e-7, -4.193e-7
-0.136, 9.012e-7, 4.732e-7, -4.281e-7
-0.137, 9.079e-7, 4.766e-7, -4.314e-7
-0.138, 9.063e-7, 4.765e-7, -4.297e-7
-0.139, 9.067e-7, 4.748e-7, -4.319e-7
-0.140, 9.198e-7, 4.828e-7, -4.370e-7
-0.141, 9.200e-7, 4.862e-7, -4.339e-7
-0.142, 9.188e-7, 4.849e-7, -4.340e-7
-0.143, 9.322e-7, 4.901e-7, -4.421e-7
-0.144, 9.262e-7, 4.900e-7, -4.362e-7
-0.145, 9.356e-7, 4.946e-7, -4.410e-7
-0.146, 9.464e-7, 5.017e-7, -4.446e-7
-0.147, 9.476e-7, 5.033e-7, -4.443e-7
-0.148, 9.518e-7, 5.058e-7, -4.460e-7
-0.149, 9.600e-7, 5.111e-7, -4.489e-7
-0.150, 9.678e-7, 5.170e-7, -4.509e-7
-0.151, 9.719e-7, 5.190e-7, -4.529e-7
-0.152, 9.764e-7, 5.201e-7, -4.563e-7
-0.153, 9.858e-7, 5.246e-7, -4.612e-7
-0.154, 9.947e-7, 5.313e-7, -4.634e-7
-0.155, 9.998e-7, 5.333e-7, -4.666e-7
-0.156, 1.006e-6, 5.372e-7, -4.690e-7
-0.157, 1.010e-6, 5.399e-7, -4.698e-7
-0.158, 1.024e-6, 5.490e-7, -4.749e-7
-0.159, 1.029e-6, 5.539e-7, -4.753e-7
-0.160, 1.037e-6, 5.584e-7, -4.789e-7
-0.161, 1.049e-6, 5.663e-7, -4.827e-7
-0.162, 1.063e-6, 5.731e-7, -4.897e-7
-0.163, 1.069e-6, 5.765e-7, -4.920e-7
-0.164, 1.071e-6, 5.761e-7, -4.954e-7
-0.165, 1.093e-6, 5.912e-7, -5.019e-7
-0.166, 1.097e-6, 5.944e-7, -5.027e-7
-0.167, 1.116e-6, 6.021e-7, -5.141e-7
-0.168, 1.122e-6, 6.067e-7, -5.150e-7
-0.169, 1.134e-6, 6.184e-7, -5.157e-7
-0.170, 1.145e-6, 6.217e-7, -5.233e-7
-0.171, 1.158e-6, 6.282e-7, -5.302e-7
-0.172, 1.174e-6, 6.378e-7, -5.366e-7
-0.173, 1.190e-6, 6.436e-7, -5.462e-7
-0.174, 1.198e-6, 6.518e-7, -5.457e-7
-0.175, 1.217e-6, 6.622e-7, -5.552e-7
-0.176, 1.230e-6, 6.693e-7, -5.605e-7
-0.177, 1.238e-6, 6.743e-7, -5.642e-7
-0.178, 1.259e-6, 6.821e-7, -5.769e-7
-0.179, 1.273e-6, 6.959e-7, -5.776e-7
-0.180, 1.283e-6, 7.016e-7, -5.816e-7
-0.181, 1.304e-6, 7.120e-7, -5.915e-7
-0.182, 1.320e-6, 7.210e-7, -5.991e-7
-0.183, 1.330e-6, 7.279e-7, -6.021e-7
-0.184, 1.355e-6, 7.362e-7, -6.192e-7
-0.185, 1.374e-6, 7.505e-7, -6.231e-7
-0.186, 1.386e-6, 7.576e-7, -6.286e-7
-0.187, 1.411e-6, 7.700e-7, -6.411e-7
-0.188, 1.419e-6, 7.740e-7, -6.447e-7
-0.189, 1.440e-6, 7.886e-7, -6.514e-7
-0.190, 1.458e-6, 8.004e-7, -6.574e-7
-0.191, 1.476e-6, 8.087e-7, -6.670e-7
-0.192, 1.498e-6, 8.205e-7, -6.778e-7
-0.193, 1.517e-6, 8.337e-7, -6.834e-7
-0.194, 1.539e-6, 8.442e-7, -6.946e-7
-0.195, 1.561e-6, 8.576e-7, -7.033e-7
-0.196, 1.581e-6, 8.702e-7, -7.112e-7
-0.197, 1.598e-6, 8.773e-7, -7.206e-7
-0.198, 1.623e-6, 8.904e-7, -7.328e-7
-0.199, 1.642e-6, 9.028e-7, -7.397e-7
-0.200, 1.663e-6, 9.149e-7, -7.483e-7
-0.201, 1.685e-6, 9.239e-7, -7.611e-7
-0.202, 1.708e-6, 9.370e-7, -7.713e-7
-0.203, 1.726e-6, 9.474e-7, -7.782e-7
-0.204, 1.746e-6, 9.585e-7, -7.875e-7
-0.205, 1.773e-6, 9.708e-7, -8.018e-7
-0.206, 1.788e-6, 9.825e-7, -8.054e-7
-0.207, 1.813e-6, 9.985e-7, -8.141e-7
-0.208, 1.839e-6, 1.014e-6, -8.253e-7
-0.209, 1.854e-6, 1.021e-6, -8.331e-7
-0.210, 1.871e-6, 1.031e-6, -8.403e-7
-0.211, 1.897e-6, 1.042e-6, -8.545e-7
-0.212, 1.912e-6, 1.052e-6, -8.604e-7
-0.213, 1.941e-6, 1.070e-6, -8.715e-7
-0.214, 1.958e-6, 1.077e-6, -8.811e-7
-0.215, 1.987e-6, 1.098e-6, -8.898e-7
-0.216, 2.004e-6, 1.103e-6, -9.008e-7
-0.217, 2.025e-6, 1.114e-6, -9.114e-7
-0.218, 2.041e-6, 1.125e-6, -9.153e-7
-0.219, 2.063e-6, 1.138e-6, -9.249e-7
-0.220, 2.077e-6, 1.147e-6, -9.293e-7
-0.221, 2.097e-6, 1.159e-6, -9.383e-7
-0.222, 2.108e-6, 1.169e-6, -9.389e-7
-0.223, 2.136e-6, 1.182e-6, -9.537e-7
-0.224, 2.146e-6, 1.191e-6, -9.554e-7
-0.225, 2.158e-6, 1.197e-6, -9.610e-7
-0.226, 2.172e-6, 1.205e-6, -9.677e-7
-0.227, 2.189e-6, 1.212e-6, -9.766e-7
-0.228, 2.204e-6, 1.223e-6, -9.810e-7
-0.229, 2.215e-6, 1.230e-6, -9.847e-7
-0.230, 2.224e-6, 1.235e-6, -9.897e-7
-0.231, 2.235e-6, 1.245e-6, -9.905e-7
-0.232, 2.241e-6, 1.250e-6, -9.906e-7
-0.233, 2.249e-6, 1.252e-6, -9.968e-7
-0.234, 2.256e-6, 1.255e-6, -1.001e-6
-0.235, 2.255e-6, 1.258e-6, -9.970e-7
-0.236, 2.270e-6, 1.271e-6, -9.990e-7
-0.237, 2.271e-6, 1.270e-6, -1.001e-6
-0.238, 2.273e-6, 1.273e-6, -9.994e-7
-0.239, 2.282e-6, 1.278e-6, -1.004e-6
-0.240, 2.269e-6, 1.270e-6, -9.991e-7
-0.241, 2.268e-6, 1.270e-6, -9.984e-7
-0.242, 2.270e-6, 1.275e-6, -9.951e-7
-0.243, 2.266e-6, 1.267e-6, -9.992e-7
-0.244, 2.258e-6, 1.271e-6, -9.877e-7
-0.245, 2.251e-6, 1.265e-6, -9.864e-7
-0.246, 2.242e-6, 1.260e-6, -9.815e-7
-0.247, 2.234e-6, 1.258e-6, -9.757e-7
-0.248, 2.219e-6, 1.250e-6, -9.684e-7
-0.249, 2.209e-6, 1.241e-6, -9.679e-7
-0.250, 2.197e-6, 1.239e-6, -9.588e-7
-0.251, 2.170e-6, 1.229e-6, -9.412e-7
-0.252, 2.161e-6, 1.222e-6, -9.383e-7
-0.253, 2.147e-6, 1.211e-6, -9.354e-7
-0.254, 2.118e-6, 1.197e-6, -9.213e-7
-0.255, 2.105e-6, 1.193e-6, -9.124e-7
-0.256, 2.081e-6, 1.176e-6, -9.046e-7
-0.257, 2.057e-6, 1.159e-6, -8.977e-7
-0.258, 2.031e-6, 1.148e-6, -8.828e-7
-0.259, 2.011e-6, 1.137e-6, -8.740e-7
-0.260, 1.994e-6, 1.127e-6, -8.676e-7
-0.261, 1.958e-6, 1.108e-6, -8.500e-7
-0.262, 1.929e-6, 1.091e-6, -8.377e-7
-0.263, 1.912e-6, 1.080e-6, -8.324e-7
-0.264, 1.881e-6, 1.063e-6, -8.178e-7
-0.265, 1.856e-6, 1.044e-6, -8.117e-7
-0.266, 1.828e-6, 1.040e-6, -7.878e-7
-0.267, 1.803e-6, 1.021e-6, -7.821e-7
-0.268, 1.759e-6, 9.927e-7, -7.661e-7
-0.269, 1.749e-6, 9.888e-7, -7.597e-7
-0.270, 1.722e-6, 9.756e-7, -7.469e-7
-0.271, 1.689e-6, 9.564e-7, -7.329e-7
-0.272, 1.657e-6, 9.360e-7, -7.214e-7
-0.273, 1.646e-6, 9.319e-7, -7.137e-7
-0.274, 1.605e-6, 9.036e-7, -7.017e-7
-0.275, 1.585e-6, 8.968e-7, -6.884e-7
-0.276, 1.557e-6, 8.803e-7, -6.765e-7
-0.277, 1.528e-6, 8.614e-7, -6.669e-7
-0.278, 1.506e-6, 8.515e-7, -6.544e-7
-0.279, 1.477e-6, 8.357e-7, -6.412e-7
-0.280, 1.454e-6, 8.220e-7, -6.323e-7
-0.281, 1.436e-6, 8.148e-7, -6.213e-7
-0.282, 1.413e-6, 7.979e-7, -6.151e-7
-0.283, 1.381e-6, 7.819e-7, -5.990e-7
-0.284, 1.375e-6, 7.764e-7, -5.986e-7
-0.285, 1.339e-6, 7.565e-7, -5.824e-7
-0.286, 1.324e-6, 7.522e-7, -5.722e-7
-0.287, 1.308e-6, 7.372e-7, -5.712e-7
-0.288, 1.292e-6, 7.326e-7, -5.591e-7
-0.289, 1.274e-6, 7.192e-7, -5.549e-7
-0.290, 1.257e-6, 7.146e-7, -5.421e-7
-0.291, 1.238e-6, 6.991e-7, -5.388e-7
-0.292, 1.215e-6, 6.850e-7, -5.298e-7
-0.293, 1.203e-6, 6.779e-7, -5.249e-7
-0.294, 1.178e-6, 6.614e-7, -5.171e-7
-0.295, 1.170e-6, 6.589e-7, -5.107e-7
-0.296, 1.152e-6, 6.554e-7, -4.961e-7
-0.297, 1.143e-6, 6.484e-7, -4.942e-7
-0.298, 1.128e-6, 6.369e-7, -4.907e-7
-0.299, 1.124e-6, 6.344e-7, -4.897e-7
-0.300, 1.102e-6, 6.286e-7, -4.737e-7
-0.301, 1.093e-6, 6.201e-7, -4.733e-7
-0.302, 1.079e-6, 6.102e-7, -4.687e-7
-0.303, 1.066e-6, 6.074e-7, -4.585e-7
-0.304, 1.066e-6, 6.007e-7, -4.650e-7
-0.305, 1.049e-6, 5.945e-7, -4.550e-7
-0.306, 1.040e-6, 5.836e-7, -4.564e-7
-0.307, 1.032e-6, 5.822e-7, -4.502e-7
-0.308, 1.033e-6, 5.823e-7, -4.508e-7
-0.309, 1.022e-6, 5.831e-7, -4.384e-7
-0.310, 1.006e-6, 5.709e-7, -4.346e-7
-0.311, 1.002e-6, 5.711e-7, -4.312e-7
-0.312, 1.007e-6, 5.729e-7, -4.341e-7
-0.313, 9.863e-7, 5.618e-7, -4.245e-7
-0.314, 9.822e-7, 5.547e-7, -4.275e-7
-0.315, 9.730e-7, 5.493e-7, -4.237e-7
-0.316, 9.716e-7, 5.528e-7, -4.188e-7
-0.317, 9.663e-7, 5.485e-7, -4.179e-7
-0.318, 9.618e-7, 5.443e-7, -4.175e-7
-0.319, 9.609e-7, 5.448e-7, -4.161e-7
-0.320, 9.586e-7, 5.435e-7, -4.151e-7
-0.321, 9.469e-7, 5.332e-7, -4.136e-7
-0.322, 9.445e-7, 5.293e-7, -4.152e-7
-0.323, 9.387e-7, 5.298e-7, -4.090e-7
-0.324, 9.364e-7, 5.316e-7, -4.049e-7
-0.325, 9.182e-7, 5.214e-7, -3.968e-7
-0.326, 9.165e-7, 5.225e-7, -3.940e-7
-0.327, 9.212e-7, 5.272e-7, -3.940e-7
-0.328, 9.206e-7, 5.298e-7, -3.908e-7
-0.329, 9.139e-7, 5.193e-7, -3.946e-7
-0.330, 9.198e-7, 5.194e-7, -4.005e-7
-0.331, 9.068e-7, 5.190e-7, -3.878e-7
-0.332, 9.034e-7, 5.089e-7, -3.945e-7
-0.333, 9.137e-7, 5.193e-7, -3.944e-7
-0.334, 9.026e-7, 5.099e-7, -3.927e-7
-0.335, 9.011e-7, 5.120e-7, -3.891e-7
-0.336, 9.057e-7, 5.135e-7, -3.922e-7
-0.337, 9.039e-7, 5.071e-7, -3.968e-7
-0.338, 8.933e-7, 5.045e-7, -3.888e-7
-0.339, 8.874e-7, 5.007e-7, -3.867e-7
-0.340, 8.920e-7, 5.036e-7, -3.884e-7
-0.341, 8.960e-7, 5.098e-7, -3.862e-7
-0.342, 8.880e-7, 4.978e-7, -3.902e-7
-0.343, 8.833e-7, 5.020e-7, -3.812e-7
-0.344, 8.886e-7, 5.057e-7, -3.829e-7
-0.345, 8.738e-7, 4.955e-7, -3.784e-7
-0.346, 8.927e-7, 5.093e-7, -3.834e-7
-0.347, 8.834e-7, 4.993e-7, -3.840e-7
-0.348, 8.793e-7, 4.949e-7, -3.844e-7
-0.349, 8.828e-7, 4.955e-7, -3.873e-7
-0.350, 8.752e-7, 4.933e-7, -3.819e-7
-0.351, 8.777e-7, 4.930e-7, -3.847e-7
-0.352, 8.839e-7, 4.950e-7, -3.890e-7
-0.353, 8.817e-7, 4.968e-7, -3.850e-7
-0.354, 8.785e-7, 4.897e-7, -3.887e-7
-0.355, 8.781e-7, 4.962e-7, -3.819e-7
-0.356, 8.776e-7, 4.949e-7, -3.827e-7
-0.357, 8.735e-7, 4.912e-7, -3.823e-7
-0.358, 8.780e-7, 4.961e-7, -3.819e-7
-0.359, 8.698e-7, 4.890e-7, -3.808e-7
-0.360, 8.713e-7, 4.924e-7, -3.789e-7
-0.361, 8.792e-7, 4.975e-7, -3.817e-7
-0.362, 8.707e-7, 4.881e-7, -3.826e-7
-0.363, 8.841e-7, 5.003e-7, -3.839e-7
-0.364, 8.821e-7, 4.947e-7, -3.875e-7
-0.365, 8.684e-7, 4.821e-7, -3.863e-7
-0.366, 8.739e-7, 4.921e-7, -3.818e-7
-0.367, 8.585e-7, 4.737e-7, -3.848e-7
-0.368, 8.791e-7, 4.975e-7, -3.815e-7
-0.369, 8.754e-7, 4.889e-7, -3.865e-7
-0.370, 8.653e-7, 4.877e-7, -3.776e-7
-0.371, 8.715e-7, 4.885e-7, -3.830e-7
-0.372, 8.687e-7, 4.866e-7, -3.821e-7
-0.373, 8.655e-7, 4.827e-7, -3.827e-7
-0.374, 8.656e-7, 4.867e-7, -3.789e-7
-0.375, 8.708e-7, 4.953e-7, -3.755e-7
-0.376, 8.665e-7, 4.892e-7, -3.773e-7
-0.377, 8.737e-7, 4.925e-7, -3.812e-7
-0.378, 8.713e-7, 4.866e-7, -3.847e-7
-0.379, 8.702e-7, 4.894e-7, -3.808e-7
-0.380, 8.725e-7, 4.893e-7, -3.831e-7
-0.381, 8.722e-7, 4.877e-7, -3.845e-7
-0.382, 8.724e-7, 4.873e-7, -3.851e-7
-0.383, 8.608e-7, 4.784e-7, -3.823e-7
-0.384, 8.611e-7, 4.818e-7, -3.793e-7
-0.385, 8.755e-7, 4.909e-7, -3.846e-7
-0.386, 8.685e-7, 4.874e-7, -3.811e-7
-0.387, 8.812e-7, 4.891e-7, -3.920e-7
-0.388, 8.727e-7, 4.854e-7, -3.873e-7
-0.389, 8.577e-7, 4.757e-7, -3.820e-7
-0.390, 8.728e-7, 4.896e-7, -3.832e-7
-0.391, 8.708e-7, 4.831e-7, -3.877e-7
-0.392, 8.632e-7, 4.791e-7, -3.842e-7
-0.393, 8.618e-7, 4.847e-7, -3.771e-7
-0.394, 8.772e-7, 4.932e-7, -3.839e-7
-0.395, 8.685e-7, 4.864e-7, -3.820e-7
-0.396, 8.813e-7, 4.933e-7, -3.880e-7
-0.397, 8.632e-7, 4.754e-7, -3.877e-7
-0.398, 8.633e-7, 4.850e-7, -3.783e-7
-0.399, 8.699e-7, 4.835e-7, -3.863e-7
-0.400, 8.803e-7, 4.885e-7, -3.918e-7
