# Supplementary material for: Data-Driven Electrochemistry Reveals the Impact of Hydrophobicity on Aptamer Cross-Reactivity
Source: ACS Meas Sci Au. 2026 May 20;6(3):752–64. doi: 10.1021/acsmeasuresciau.6c00040 (PMC13281204; doi:10.1021/acsmeasuresciau.6c00040)
Supplement: Supplementary file 1 [file tg6c00040_si_001.zip › data/interferent study/logP validation/Trials_1_2_3/SWV_lineolic acid_analyte_900hz_2.txt]

Nov. 4, 2025   16:26:39
Square Wave Voltammetry
File: c:\users\minteerlab\desktop\hardpotato\110425\swv_lineolic acid_analyte_900hz_2.bin
Data Source:  Experiment
Instrument Model:  CHI660E
Ref. Electrode: 
Header: SWV
Note: 

Init E (V) = -0.05
Final E (V) = -0.4
Incr E (V) = 0.001
Amplitude (V) = 0.025
Frequency (Hz) = 900
Quiet Time (sec) = 2
Sensitivity (A/V) = 1e-5

Potential/V, Diff(i/A), For(i/A), Rev(i/A)

-0.051, 8.714e-7, 5.329e-7, -3.385e-7
-0.052, 8.231e-7, 4.514e-7, -3.717e-7
-0.053, 8.161e-7, 4.324e-7, -3.837e-7
-0.054, 8.102e-7, 4.238e-7, -3.864e-7
-0.055, 8.101e-7, 4.218e-7, -3.882e-7
-0.056, 8.107e-7, 4.184e-7, -3.923e-7
-0.057, 8.047e-7, 4.133e-7, -3.914e-7
-0.058, 8.107e-7, 4.177e-7, -3.929e-7
-0.059, 8.099e-7, 4.159e-7, -3.940e-7
-0.060, 8.142e-7, 4.218e-7, -3.924e-7
-0.061, 8.109e-7, 4.160e-7, -3.949e-7
-0.062, 8.103e-7, 4.174e-7, -3.929e-7
-0.063, 8.069e-7, 4.126e-7, -3.943e-7
-0.064, 8.105e-7, 4.139e-7, -3.966e-7
-0.065, 8.118e-7, 4.144e-7, -3.974e-7
-0.066, 8.152e-7, 4.185e-7, -3.966e-7
-0.067, 8.050e-7, 4.122e-7, -3.928e-7
-0.068, 8.084e-7, 4.131e-7, -3.953e-7
-0.069, 8.074e-7, 4.123e-7, -3.952e-7
-0.070, 8.141e-7, 4.173e-7, -3.968e-7
-0.071, 8.131e-7, 4.162e-7, -3.969e-7
-0.072, 8.090e-7, 4.144e-7, -3.946e-7
-0.073, 8.080e-7, 4.131e-7, -3.949e-7
-0.074, 8.102e-7, 4.150e-7, -3.952e-7
-0.075, 8.082e-7, 4.122e-7, -3.960e-7
-0.076, 8.077e-7, 4.142e-7, -3.935e-7
-0.077, 8.108e-7, 4.176e-7, -3.932e-7
-0.078, 8.132e-7, 4.187e-7, -3.945e-7
-0.079, 8.165e-7, 4.210e-7, -3.955e-7
-0.080, 8.140e-7, 4.176e-7, -3.964e-7
-0.081, 8.122e-7, 4.201e-7, -3.921e-7
-0.082, 8.122e-7, 4.158e-7, -3.964e-7
-0.083, 8.149e-7, 4.194e-7, -3.955e-7
-0.084, 8.146e-7, 4.181e-7, -3.965e-7
-0.085, 8.143e-7, 4.178e-7, -3.965e-7
-0.086, 8.133e-7, 4.166e-7, -3.967e-7
-0.087, 8.174e-7, 4.191e-7, -3.984e-7
-0.088, 8.203e-7, 4.204e-7, -3.998e-7
-0.089, 8.159e-7, 4.179e-7, -3.980e-7
-0.090, 8.217e-7, 4.253e-7, -3.965e-7
-0.091, 8.206e-7, 4.217e-7, -3.990e-7
-0.092, 8.209e-7, 4.222e-7, -3.987e-7
-0.093, 8.230e-7, 4.224e-7, -4.005e-7
-0.094, 8.228e-7, 4.241e-7, -3.987e-7
-0.095, 8.223e-7, 4.233e-7, -3.989e-7
-0.096, 8.289e-7, 4.276e-7, -4.013e-7
-0.097, 8.292e-7, 4.276e-7, -4.016e-7
-0.098, 8.250e-7, 4.240e-7, -4.010e-7
-0.099, 8.266e-7, 4.273e-7, -3.993e-7
-0.100, 8.277e-7, 4.248e-7, -4.029e-7
-0.101, 8.346e-7, 4.278e-7, -4.068e-7
-0.102, 8.348e-7, 4.283e-7, -4.065e-7
-0.103, 8.337e-7, 4.297e-7, -4.040e-7
-0.104, 8.331e-7, 4.297e-7, -4.034e-7
-0.105, 8.372e-7, 4.321e-7, -4.051e-7
-0.106, 8.311e-7, 4.267e-7, -4.044e-7
-0.107, 8.373e-7, 4.307e-7, -4.067e-7
-0.108, 8.378e-7, 4.334e-7, -4.044e-7
-0.109, 8.434e-7, 4.347e-7, -4.087e-7
-0.110, 8.347e-7, 4.313e-7, -4.034e-7
-0.111, 8.454e-7, 4.368e-7, -4.086e-7
-0.112, 8.470e-7, 4.367e-7, -4.103e-7
-0.113, 8.432e-7, 4.358e-7, -4.074e-7
-0.114, 8.491e-7, 4.357e-7, -4.134e-7
-0.115, 8.469e-7, 4.382e-7, -4.087e-7
-0.116, 8.482e-7, 4.373e-7, -4.109e-7
-0.117, 8.496e-7, 4.397e-7, -4.098e-7
-0.118, 8.509e-7, 4.418e-7, -4.091e-7
-0.119, 8.526e-7, 4.421e-7, -4.105e-7
-0.120, 8.548e-7, 4.430e-7, -4.118e-7
-0.121, 8.562e-7, 4.452e-7, -4.109e-7
-0.122, 8.600e-7, 4.483e-7, -4.118e-7
-0.123, 8.568e-7, 4.462e-7, -4.106e-7
-0.124, 8.573e-7, 4.459e-7, -4.114e-7
-0.125, 8.624e-7, 4.495e-7, -4.129e-7
-0.126, 8.654e-7, 4.493e-7, -4.161e-7
-0.127, 8.667e-7, 4.495e-7, -4.172e-7
-0.128, 8.713e-7, 4.531e-7, -4.182e-7
-0.129, 8.690e-7, 4.514e-7, -4.176e-7
-0.130, 8.731e-7, 4.520e-7, -4.211e-7
-0.131, 8.753e-7, 4.547e-7, -4.206e-7
-0.132, 8.783e-7, 4.575e-7, -4.208e-7
-0.133, 8.796e-7, 4.564e-7, -4.231e-7
-0.134, 8.773e-7, 4.589e-7, -4.184e-7
-0.135, 8.850e-7, 4.626e-7, -4.225e-7
-0.136, 8.867e-7, 4.656e-7, -4.211e-7
-0.137, 8.883e-7, 4.674e-7, -4.209e-7
-0.138, 8.888e-7, 4.643e-7, -4.244e-7
-0.139, 8.966e-7, 4.701e-7, -4.264e-7
-0.140, 9.004e-7, 4.713e-7, -4.292e-7
-0.141, 9.041e-7, 4.732e-7, -4.310e-7
-0.142, 9.022e-7, 4.731e-7, -4.291e-7
-0.143, 9.144e-7, 4.821e-7, -4.323e-7
-0.144, 9.088e-7, 4.762e-7, -4.326e-7
-0.145, 9.132e-7, 4.786e-7, -4.346e-7
-0.146, 9.166e-7, 4.801e-7, -4.366e-7
-0.147, 9.234e-7, 4.853e-7, -4.380e-7
-0.148, 9.263e-7, 4.875e-7, -4.389e-7
-0.149, 9.285e-7, 4.906e-7, -4.379e-7
-0.150, 9.339e-7, 4.943e-7, -4.396e-7
-0.151, 9.376e-7, 4.970e-7, -4.406e-7
-0.152, 9.509e-7, 5.016e-7, -4.493e-7
-0.153, 9.491e-7, 5.020e-7, -4.471e-7
-0.154, 9.548e-7, 5.065e-7, -4.483e-7
-0.155, 9.580e-7, 5.099e-7, -4.481e-7
-0.156, 9.702e-7, 5.102e-7, -4.600e-7
-0.157, 9.781e-7, 5.191e-7, -4.590e-7
-0.158, 9.841e-7, 5.205e-7, -4.636e-7
-0.159, 9.829e-7, 5.204e-7, -4.625e-7
-0.160, 9.983e-7, 5.311e-7, -4.672e-7
-0.161, 9.955e-7, 5.291e-7, -4.665e-7
-0.162, 1.007e-6, 5.320e-7, -4.752e-7
-0.163, 1.018e-6, 5.439e-7, -4.738e-7
-0.164, 1.026e-6, 5.507e-7, -4.750e-7
-0.165, 1.027e-6, 5.485e-7, -4.785e-7
-0.166, 1.041e-6, 5.595e-7, -4.814e-7
-0.167, 1.040e-6, 5.570e-7, -4.834e-7
-0.168, 1.055e-6, 5.642e-7, -4.905e-7
-0.169, 1.058e-6, 5.667e-7, -4.913e-7
-0.170, 1.073e-6, 5.766e-7, -4.964e-7
-0.171, 1.086e-6, 5.802e-7, -5.053e-7
-0.172, 1.089e-6, 5.846e-7, -5.043e-7
-0.173, 1.102e-6, 5.878e-7, -5.138e-7
-0.174, 1.110e-6, 5.947e-7, -5.151e-7
-0.175, 1.121e-6, 6.029e-7, -5.182e-7
-0.176, 1.119e-6, 6.020e-7, -5.168e-7
-0.177, 1.146e-6, 6.159e-7, -5.303e-7
-0.178, 1.154e-6, 6.221e-7, -5.324e-7
-0.179, 1.164e-6, 6.290e-7, -5.349e-7
-0.180, 1.173e-6, 6.305e-7, -5.425e-7
-0.181, 1.189e-6, 6.423e-7, -5.471e-7
-0.182, 1.200e-6, 6.514e-7, -5.482e-7
-0.183, 1.214e-6, 6.535e-7, -5.601e-7
-0.184, 1.224e-6, 6.618e-7, -5.618e-7
-0.185, 1.237e-6, 6.710e-7, -5.665e-7
-0.186, 1.257e-6, 6.792e-7, -5.775e-7
-0.187, 1.259e-6, 6.794e-7, -5.796e-7
-0.188, 1.272e-6, 6.889e-7, -5.832e-7
-0.189, 1.296e-6, 7.025e-7, -5.934e-7
-0.190, 1.300e-6, 7.026e-7, -5.970e-7
-0.191, 1.315e-6, 7.131e-7, -6.022e-7
-0.192, 1.327e-6, 7.217e-7, -6.057e-7
-0.193, 1.346e-6, 7.303e-7, -6.160e-7
-0.194, 1.355e-6, 7.359e-7, -6.195e-7
-0.195, 1.369e-6, 7.450e-7, -6.243e-7
-0.196, 1.387e-6, 7.527e-7, -6.347e-7
-0.197, 1.412e-6, 7.674e-7, -6.441e-7
-0.198, 1.418e-6, 7.723e-7, -6.458e-7
-0.199, 1.437e-6, 7.813e-7, -6.552e-7
-0.200, 1.449e-6, 7.903e-7, -6.591e-7
-0.201, 1.464e-6, 7.969e-7, -6.670e-7
-0.202, 1.482e-6, 8.040e-7, -6.784e-7
-0.203, 1.498e-6, 8.137e-7, -6.840e-7
-0.204, 1.517e-6, 8.249e-7, -6.921e-7
-0.205, 1.530e-6, 8.331e-7, -6.964e-7
-0.206, 1.543e-6, 8.413e-7, -7.015e-7
-0.207, 1.559e-6, 8.518e-7, -7.074e-7
-0.208, 1.569e-6, 8.561e-7, -7.132e-7
-0.209, 1.593e-6, 8.720e-7, -7.206e-7
-0.210, 1.605e-6, 8.802e-7, -7.246e-7
-0.211, 1.622e-6, 8.864e-7, -7.351e-7
-0.212, 1.632e-6, 8.936e-7, -7.381e-7
-0.213, 1.652e-6, 9.024e-7, -7.496e-7
-0.214, 1.665e-6, 9.122e-7, -7.528e-7
-0.215, 1.685e-6, 9.261e-7, -7.592e-7
-0.216, 1.698e-6, 9.296e-7, -7.683e-7
-0.217, 1.713e-6, 9.407e-7, -7.725e-7
-0.218, 1.725e-6, 9.459e-7, -7.792e-7
-0.219, 1.741e-6, 9.580e-7, -7.828e-7
-0.220, 1.756e-6, 9.615e-7, -7.944e-7
-0.221, 1.765e-6, 9.702e-7, -7.950e-7
-0.222, 1.776e-6, 9.752e-7, -8.010e-7
-0.223, 1.790e-6, 9.862e-7, -8.033e-7
-0.224, 1.814e-6, 9.962e-7, -8.178e-7
-0.225, 1.816e-6, 1.003e-6, -8.123e-7
-0.226, 1.829e-6, 1.010e-6, -8.196e-7
-0.227, 1.838e-6, 1.015e-6, -8.234e-7
-0.228, 1.842e-6, 1.019e-6, -8.232e-7
-0.229, 1.850e-6, 1.022e-6, -8.283e-7
-0.230, 1.868e-6, 1.041e-6, -8.275e-7
-0.231, 1.875e-6, 1.039e-6, -8.360e-7
-0.232, 1.879e-6, 1.042e-6, -8.370e-7
-0.233, 1.888e-6, 1.046e-6, -8.416e-7
-0.234, 1.892e-6, 1.048e-6, -8.440e-7
-0.235, 1.904e-6, 1.058e-6, -8.461e-7
-0.236, 1.904e-6, 1.063e-6, -8.409e-7
-0.237, 1.908e-6, 1.063e-6, -8.452e-7
-0.238, 1.914e-6, 1.068e-6, -8.451e-7
-0.239, 1.912e-6, 1.068e-6, -8.431e-7
-0.240, 1.916e-6, 1.070e-6, -8.464e-7
-0.241, 1.919e-6, 1.076e-6, -8.431e-7
-0.242, 1.913e-6, 1.072e-6, -8.412e-7
-0.243, 1.912e-6, 1.072e-6, -8.394e-7
-0.244, 1.908e-6, 1.069e-6, -8.389e-7
-0.245, 1.900e-6, 1.065e-6, -8.343e-7
-0.246, 1.900e-6, 1.069e-6, -8.308e-7
-0.247, 1.889e-6, 1.063e-6, -8.259e-7
-0.248, 1.888e-6, 1.059e-6, -8.296e-7
-0.249, 1.879e-6, 1.057e-6, -8.223e-7
-0.250, 1.862e-6, 1.050e-6, -8.116e-7
-0.251, 1.863e-6, 1.049e-6, -8.141e-7
-0.252, 1.847e-6, 1.038e-6, -8.088e-7
-0.253, 1.839e-6, 1.038e-6, -8.011e-7
-0.254, 1.822e-6, 1.026e-6, -7.961e-7
-0.255, 1.810e-6, 1.027e-6, -7.831e-7
-0.256, 1.795e-6, 1.017e-6, -7.782e-7
-0.257, 1.783e-6, 1.009e-6, -7.737e-7
-0.258, 1.764e-6, 1.001e-6, -7.635e-7
-0.259, 1.743e-6, 9.869e-7, -7.561e-7
-0.260, 1.734e-6, 9.841e-7, -7.494e-7
-0.261, 1.712e-6, 9.709e-7, -7.414e-7
-0.262, 1.695e-6, 9.599e-7, -7.352e-7
-0.263, 1.674e-6, 9.466e-7, -7.270e-7
-0.264, 1.648e-6, 9.310e-7, -7.168e-7
-0.265, 1.641e-6, 9.301e-7, -7.110e-7
-0.266, 1.620e-6, 9.197e-7, -7.006e-7
-0.267, 1.603e-6, 9.051e-7, -6.976e-7
-0.268, 1.575e-6, 8.911e-7, -6.843e-7
-0.269, 1.566e-6, 8.811e-7, -6.852e-7
-0.270, 1.536e-6, 8.654e-7, -6.703e-7
-0.271, 1.520e-6, 8.581e-7, -6.623e-7
-0.272, 1.503e-6, 8.514e-7, -6.511e-7
-0.273, 1.474e-6, 8.306e-7, -6.434e-7
-0.274, 1.448e-6, 8.184e-7, -6.301e-7
-0.275, 1.437e-6, 8.161e-7, -6.209e-7
-0.276, 1.411e-6, 8.014e-7, -6.096e-7
-0.277, 1.406e-6, 7.945e-7, -6.115e-7
-0.278, 1.375e-6, 7.785e-7, -5.961e-7
-0.279, 1.349e-6, 7.580e-7, -5.913e-7
-0.280, 1.345e-6, 7.578e-7, -5.869e-7
-0.281, 1.326e-6, 7.437e-7, -5.820e-7
-0.282, 1.310e-6, 7.377e-7, -5.722e-7
-0.283, 1.284e-6, 7.246e-7, -5.592e-7
-0.284, 1.276e-6, 7.202e-7, -5.555e-7
-0.285, 1.255e-6, 7.074e-7, -5.481e-7
-0.286, 1.240e-6, 6.990e-7, -5.406e-7
-0.287, 1.225e-6, 6.872e-7, -5.381e-7
-0.288, 1.210e-6, 6.855e-7, -5.241e-7
-0.289, 1.203e-6, 6.790e-7, -5.237e-7
-0.290, 1.186e-6, 6.714e-7, -5.142e-7
-0.291, 1.176e-6, 6.594e-7, -5.167e-7
-0.292, 1.156e-6, 6.518e-7, -5.045e-7
-0.293, 1.141e-6, 6.438e-7, -4.969e-7
-0.294, 1.133e-6, 6.357e-7, -4.978e-7
-0.295, 1.112e-6, 6.241e-7, -4.876e-7
-0.296, 1.119e-6, 6.299e-7, -4.891e-7
-0.297, 1.096e-6, 6.132e-7, -4.827e-7
-0.298, 1.091e-6, 6.094e-7, -4.816e-7
-0.299, 1.072e-6, 6.035e-7, -4.689e-7
-0.300, 1.073e-6, 6.022e-7, -4.711e-7
-0.301, 1.059e-6, 5.944e-7, -4.649e-7
-0.302, 1.049e-6, 5.923e-7, -4.566e-7
-0.303, 1.036e-6, 5.871e-7, -4.492e-7
-0.304, 1.037e-6, 5.828e-7, -4.541e-7
-0.305, 1.032e-6, 5.809e-7, -4.507e-7
-0.306, 1.027e-6, 5.749e-7, -4.516e-7
-0.307, 1.015e-6, 5.752e-7, -4.399e-7
-0.308, 9.990e-7, 5.583e-7, -4.407e-7
-0.309, 9.956e-7, 5.587e-7, -4.370e-7
-0.310, 9.920e-7, 5.581e-7, -4.339e-7
-0.311, 9.955e-7, 5.587e-7, -4.368e-7
-0.312, 9.882e-7, 5.548e-7, -4.334e-7
-0.313, 9.795e-7, 5.466e-7, -4.330e-7
-0.314, 9.690e-7, 5.437e-7, -4.253e-7
-0.315, 9.625e-7, 5.396e-7, -4.229e-7
-0.316, 9.684e-7, 5.438e-7, -4.246e-7
-0.317, 9.533e-7, 5.350e-7, -4.183e-7
-0.318, 9.563e-7, 5.384e-7, -4.179e-7
-0.319, 9.470e-7, 5.307e-7, -4.164e-7
-0.320, 9.534e-7, 5.358e-7, -4.177e-7
-0.321, 9.343e-7, 5.224e-7, -4.119e-7
-0.322, 9.306e-7, 5.206e-7, -4.099e-7
-0.323, 9.351e-7, 5.193e-7, -4.158e-7
-0.324, 9.382e-7, 5.240e-7, -4.142e-7
-0.325, 9.355e-7, 5.254e-7, -4.101e-7
-0.326, 9.301e-7, 5.195e-7, -4.105e-7
-0.327, 9.270e-7, 5.220e-7, -4.050e-7
-0.328, 9.194e-7, 5.119e-7, -4.075e-7
-0.329, 9.155e-7, 5.141e-7, -4.014e-7
-0.330, 9.142e-7, 5.114e-7, -4.029e-7
-0.331, 9.210e-7, 5.183e-7, -4.027e-7
-0.332, 9.047e-7, 5.060e-7, -3.987e-7
-0.333, 9.205e-7, 5.148e-7, -4.056e-7
-0.334, 8.999e-7, 5.036e-7, -3.963e-7
-0.335, 9.110e-7, 5.106e-7, -4.005e-7
-0.336, 9.065e-7, 5.103e-7, -3.962e-7
-0.337, 9.065e-7, 5.089e-7, -3.976e-7
-0.338, 9.101e-7, 5.076e-7, -4.026e-7
-0.339, 9.035e-7, 5.061e-7, -3.975e-7
-0.340, 9.107e-7, 5.034e-7, -4.073e-7
-0.341, 9.035e-7, 4.980e-7, -4.055e-7
-0.342, 8.985e-7, 4.983e-7, -4.001e-7
-0.343, 8.887e-7, 4.951e-7, -3.936e-7
-0.344, 8.991e-7, 5.000e-7, -3.991e-7
-0.345, 8.966e-7, 5.031e-7, -3.935e-7
-0.346, 9.017e-7, 5.022e-7, -3.995e-7
-0.347, 8.996e-7, 5.040e-7, -3.955e-7
-0.348, 8.977e-7, 4.987e-7, -3.989e-7
-0.349, 8.987e-7, 5.041e-7, -3.945e-7
-0.350, 8.829e-7, 4.956e-7, -3.873e-7
-0.351, 8.971e-7, 5.026e-7, -3.945e-7
-0.352, 8.948e-7, 4.996e-7, -3.952e-7
-0.353, 8.842e-7, 4.891e-7, -3.951e-7
-0.354, 8.975e-7, 4.983e-7, -3.993e-7
-0.355, 8.881e-7, 4.966e-7, -3.915e-7
-0.356, 8.951e-7, 4.941e-7, -4.011e-7
-0.357, 8.855e-7, 4.920e-7, -3.935e-7
-0.358, 8.976e-7, 4.975e-7, -4.001e-7
-0.359, 8.867e-7, 4.942e-7, -3.925e-7
-0.360, 8.801e-7, 4.907e-7, -3.894e-7
-0.361, 8.961e-7, 5.010e-7, -3.951e-7
-0.362, 8.857e-7, 4.914e-7, -3.943e-7
-0.363, 8.906e-7, 4.970e-7, -3.936e-7
-0.364, 8.824e-7, 4.920e-7, -3.904e-7
-0.365, 8.878e-7, 5.001e-7, -3.877e-7
-0.366, 8.880e-7, 4.937e-7, -3.942e-7
-0.367, 8.892e-7, 4.979e-7, -3.913e-7
-0.368, 8.888e-7, 4.945e-7, -3.943e-7
-0.369, 8.772e-7, 4.792e-7, -3.980e-7
-0.370, 8.862e-7, 4.969e-7, -3.893e-7
-0.371, 8.899e-7, 4.895e-7, -4.004e-7
-0.372, 8.829e-7, 4.886e-7, -3.943e-7
-0.373, 8.824e-7, 4.897e-7, -3.928e-7
-0.374, 8.944e-7, 4.978e-7, -3.967e-7
-0.375, 8.829e-7, 4.861e-7, -3.967e-7
-0.376, 8.747e-7, 4.859e-7, -3.889e-7
-0.377, 8.907e-7, 4.918e-7, -3.988e-7
-0.378, 8.858e-7, 4.936e-7, -3.922e-7
-0.379, 8.862e-7, 4.898e-7, -3.964e-7
-0.380, 8.790e-7, 4.872e-7, -3.917e-7
-0.381, 8.874e-7, 4.950e-7, -3.924e-7
-0.382, 8.784e-7, 4.878e-7, -3.906e-7
-0.383, 8.835e-7, 4.852e-7, -3.983e-7
-0.384, 8.880e-7, 4.885e-7, -3.995e-7
-0.385, 8.936e-7, 4.993e-7, -3.943e-7
-0.386, 8.841e-7, 4.882e-7, -3.959e-7
-0.387, 8.844e-7, 4.846e-7, -3.999e-7
-0.388, 8.795e-7, 4.819e-7, -3.976e-7
-0.389, 8.859e-7, 4.909e-7, -3.949e-7
-0.390, 8.780e-7, 4.865e-7, -3.915e-7
-0.391, 8.766e-7, 4.840e-7, -3.925e-7
-0.392, 8.879e-7, 4.897e-7, -3.982e-7
-0.393, 8.849e-7, 4.912e-7, -3.938e-7
-0.394, 8.816e-7, 4.906e-7, -3.911e-7
-0.395, 8.836e-7, 4.868e-7, -3.968e-7
-0.396, 8.895e-7, 4.935e-7, -3.960e-7
-0.397, 8.824e-7, 4.930e-7, -3.895e-7
-0.398, 8.828e-7, 4.850e-7, -3.978e-7
-0.399, 8.911e-7, 4.959e-7, -3.952e-7
-0.400, 8.781e-7, 4.811e-7, -3.970e-7
