# Supplementary material for: Data-Driven Electrochemistry Reveals the Impact of Hydrophobicity on Aptamer Cross-Reactivity
Source: ACS Meas Sci Au. 2026 May 20;6(3):752–64. doi: 10.1021/acsmeasuresciau.6c00040 (PMC13281204; doi:10.1021/acsmeasuresciau.6c00040)
Supplement: Supplementary file 1 [file tg6c00040_si_001.zip › data/interferent study/logP validation/Trials_1_2_3/SWV_lineolic acid_background_1000hz_0.txt]

Nov. 4, 2025   11:25:47
Square Wave Voltammetry
File: c:\users\minteerlab\desktop\hardpotato\110425\swv_lineolic acid_background_1000hz_0.bin
Data Source:  Experiment
Instrument Model:  CHI660E
Ref. Electrode: 
Header: SWV
Note: 

Init E (V) = -0.05
Final E (V) = -0.4
Incr E (V) = 0.001
Amplitude (V) = 0.025
Frequency (Hz) = 1000
Quiet Time (sec) = 2
Sensitivity (A/V) = 1e-5

Potential/V, Diff(i/A), For(i/A), Rev(i/A)

-0.051, 6.025e-7, 3.673e-7, -2.352e-7
-0.052, 5.764e-7, 3.170e-7, -2.593e-7
-0.053, 5.685e-7, 3.052e-7, -2.634e-7
-0.054, 5.713e-7, 3.021e-7, -2.692e-7
-0.055, 5.773e-7, 3.026e-7, -2.747e-7
-0.056, 5.744e-7, 3.005e-7, -2.739e-7
-0.057, 5.758e-7, 2.997e-7, -2.761e-7
-0.058, 5.758e-7, 2.999e-7, -2.759e-7
-0.059, 5.772e-7, 3.015e-7, -2.757e-7
-0.060, 5.856e-7, 3.051e-7, -2.805e-7
-0.061, 5.809e-7, 3.030e-7, -2.779e-7
-0.062, 5.817e-7, 3.033e-7, -2.784e-7
-0.063, 5.848e-7, 3.050e-7, -2.798e-7
-0.064, 5.912e-7, 3.089e-7, -2.823e-7
-0.065, 5.911e-7, 3.081e-7, -2.831e-7
-0.066, 5.925e-7, 3.078e-7, -2.847e-7
-0.067, 5.961e-7, 3.103e-7, -2.858e-7
-0.068, 5.979e-7, 3.120e-7, -2.859e-7
-0.069, 6.009e-7, 3.152e-7, -2.857e-7
-0.070, 6.024e-7, 3.142e-7, -2.882e-7
-0.071, 6.042e-7, 3.139e-7, -2.903e-7
-0.072, 6.083e-7, 3.168e-7, -2.915e-7
-0.073, 6.055e-7, 3.142e-7, -2.913e-7
-0.074, 6.140e-7, 3.184e-7, -2.956e-7
-0.075, 6.117e-7, 3.193e-7, -2.924e-7
-0.076, 6.177e-7, 3.260e-7, -2.917e-7
-0.077, 6.188e-7, 3.231e-7, -2.957e-7
-0.078, 6.212e-7, 3.229e-7, -2.983e-7
-0.079, 6.259e-7, 3.263e-7, -2.997e-7
-0.080, 6.272e-7, 3.286e-7, -2.986e-7
-0.081, 6.260e-7, 3.267e-7, -2.993e-7
-0.082, 6.318e-7, 3.318e-7, -3.000e-7
-0.083, 6.390e-7, 3.332e-7, -3.059e-7
-0.084, 6.384e-7, 3.323e-7, -3.061e-7
-0.085, 6.383e-7, 3.315e-7, -3.068e-7
-0.086, 6.461e-7, 3.344e-7, -3.116e-7
-0.087, 6.474e-7, 3.344e-7, -3.131e-7
-0.088, 6.481e-7, 3.346e-7, -3.135e-7
-0.089, 6.493e-7, 3.345e-7, -3.148e-7
-0.090, 6.519e-7, 3.350e-7, -3.169e-7
-0.091, 6.541e-7, 3.368e-7, -3.172e-7
-0.092, 6.568e-7, 3.388e-7, -3.180e-7
-0.093, 6.621e-7, 3.402e-7, -3.219e-7
-0.094, 6.636e-7, 3.424e-7, -3.212e-7
-0.095, 6.665e-7, 3.441e-7, -3.223e-7
-0.096, 6.704e-7, 3.456e-7, -3.248e-7
-0.097, 6.729e-7, 3.473e-7, -3.256e-7
-0.098, 6.712e-7, 3.454e-7, -3.258e-7
-0.099, 6.744e-7, 3.442e-7, -3.302e-7
-0.100, 6.758e-7, 3.458e-7, -3.299e-7
-0.101, 6.756e-7, 3.466e-7, -3.290e-7
-0.102, 6.832e-7, 3.499e-7, -3.332e-7
-0.103, 6.789e-7, 3.476e-7, -3.313e-7
-0.104, 6.819e-7, 3.472e-7, -3.348e-7
-0.105, 6.835e-7, 3.491e-7, -3.344e-7
-0.106, 6.845e-7, 3.499e-7, -3.346e-7
-0.107, 6.888e-7, 3.519e-7, -3.368e-7
-0.108, 6.870e-7, 3.503e-7, -3.366e-7
-0.109, 6.880e-7, 3.501e-7, -3.379e-7
-0.110, 6.864e-7, 3.529e-7, -3.335e-7
-0.111, 6.939e-7, 3.550e-7, -3.390e-7
-0.112, 6.887e-7, 3.533e-7, -3.353e-7
-0.113, 6.967e-7, 3.560e-7, -3.408e-7
-0.114, 6.928e-7, 3.554e-7, -3.374e-7
-0.115, 6.945e-7, 3.577e-7, -3.367e-7
-0.116, 6.986e-7, 3.583e-7, -3.403e-7
-0.117, 6.956e-7, 3.593e-7, -3.363e-7
-0.118, 6.961e-7, 3.562e-7, -3.399e-7
-0.119, 7.061e-7, 3.638e-7, -3.423e-7
-0.120, 7.051e-7, 3.635e-7, -3.416e-7
-0.121, 7.084e-7, 3.655e-7, -3.429e-7
-0.122, 7.117e-7, 3.683e-7, -3.435e-7
-0.123, 7.131e-7, 3.685e-7, -3.446e-7
-0.124, 7.172e-7, 3.718e-7, -3.455e-7
-0.125, 7.191e-7, 3.742e-7, -3.449e-7
-0.126, 7.169e-7, 3.738e-7, -3.431e-7
-0.127, 7.324e-7, 3.889e-7, -3.434e-7
-0.128, 7.291e-7, 3.830e-7, -3.460e-7
-0.129, 7.409e-7, 3.956e-7, -3.453e-7
-0.130, 7.460e-7, 3.977e-7, -3.483e-7
-0.131, 7.481e-7, 4.020e-7, -3.461e-7
-0.132, 7.565e-7, 4.049e-7, -3.516e-7
-0.133, 7.595e-7, 4.082e-7, -3.512e-7
-0.134, 7.746e-7, 4.196e-7, -3.549e-7
-0.135, 7.808e-7, 4.268e-7, -3.540e-7
-0.136, 7.924e-7, 4.329e-7, -3.595e-7
-0.137, 7.967e-7, 4.388e-7, -3.579e-7
-0.138, 8.127e-7, 4.485e-7, -3.642e-7
-0.139, 8.258e-7, 4.605e-7, -3.653e-7
-0.140, 8.378e-7, 4.673e-7, -3.705e-7
-0.141, 8.510e-7, 4.806e-7, -3.704e-7
-0.142, 8.653e-7, 4.878e-7, -3.774e-7
-0.143, 8.773e-7, 5.049e-7, -3.724e-7
-0.144, 9.029e-7, 5.199e-7, -3.830e-7
-0.145, 9.189e-7, 5.358e-7, -3.831e-7
-0.146, 9.420e-7, 5.534e-7, -3.887e-7
-0.147, 9.680e-7, 5.716e-7, -3.963e-7
-0.148, 9.843e-7, 5.862e-7, -3.981e-7
-0.149, 1.015e-6, 6.080e-7, -4.066e-7
-0.150, 1.042e-6, 6.299e-7, -4.118e-7
-0.151, 1.066e-6, 6.499e-7, -4.157e-7
-0.152, 1.100e-6, 6.755e-7, -4.242e-7
-0.153, 1.135e-6, 7.000e-7, -4.347e-7
-0.154, 1.164e-6, 7.260e-7, -4.385e-7
-0.155, 1.209e-6, 7.569e-7, -4.518e-7
-0.156, 1.249e-6, 7.902e-7, -4.585e-7
-0.157, 1.291e-6, 8.201e-7, -4.706e-7
-0.158, 1.336e-6, 8.562e-7, -4.795e-7
-0.159, 1.384e-6, 8.961e-7, -4.880e-7
-0.160, 1.438e-6, 9.325e-7, -5.053e-7
-0.161, 1.491e-6, 9.757e-7, -5.150e-7
-0.162, 1.546e-6, 1.017e-6, -5.296e-7
-0.163, 1.612e-6, 1.067e-6, -5.450e-7
-0.164, 1.673e-6, 1.114e-6, -5.589e-7
-0.165, 1.741e-6, 1.166e-6, -5.750e-7
-0.166, 1.810e-6, 1.215e-6, -5.948e-7
-0.167, 1.889e-6, 1.274e-6, -6.142e-7
-0.168, 1.968e-6, 1.334e-6, -6.341e-7
-0.169, 2.052e-6, 1.396e-6, -6.558e-7
-0.170, 2.138e-6, 1.462e-6, -6.760e-7
-0.171, 2.235e-6, 1.530e-6, -7.047e-7
-0.172, 2.327e-6, 1.596e-6, -7.319e-7
-0.173, 2.431e-6, 1.673e-6, -7.574e-7
-0.174, 2.542e-6, 1.750e-6, -7.921e-7
-0.175, 2.639e-6, 1.826e-6, -8.129e-7
-0.176, 2.755e-6, 1.905e-6, -8.492e-7
-0.177, 2.872e-6, 1.990e-6, -8.825e-7
-0.178, 2.996e-6, 2.078e-6, -9.187e-7
-0.179, 3.127e-6, 2.173e-6, -9.539e-7
-0.180, 3.265e-6, 2.265e-6, -1.000e-6
-0.181, 3.402e-6, 2.357e-6, -1.045e-6
-0.182, 3.547e-6, 2.453e-6, -1.094e-6
-0.183, 3.699e-6, 2.551e-6, -1.148e-6
-0.184, 3.853e-6, 2.654e-6, -1.198e-6
-0.185, 4.003e-6, 2.754e-6, -1.249e-6
-0.186, 4.167e-6, 2.857e-6, -1.310e-6
-0.187, 4.339e-6, 2.964e-6, -1.375e-6
-0.188, 4.511e-6, 3.073e-6, -1.438e-6
-0.189, 4.680e-6, 3.179e-6, -1.501e-6
-0.190, 4.870e-6, 3.293e-6, -1.577e-6
-0.191, 5.056e-6, 3.401e-6, -1.655e-6
-0.192, 5.239e-6, 3.505e-6, -1.734e-6
-0.193, 5.427e-6, 3.617e-6, -1.811e-6
-0.194, 5.625e-6, 3.725e-6, -1.899e-6
-0.195, 5.825e-6, 3.839e-6, -1.986e-6
-0.196, 6.025e-6, 3.946e-6, -2.079e-6
-0.197, 6.216e-6, 4.045e-6, -2.170e-6
-0.198, 6.431e-6, 4.158e-6, -2.274e-6
-0.199, 6.634e-6, 4.264e-6, -2.370e-6
-0.200, 6.838e-6, 4.364e-6, -2.474e-6
-0.201, 7.040e-6, 4.459e-6, -2.581e-6
-0.202, 7.247e-6, 4.556e-6, -2.691e-6
-0.203, 7.447e-6, 4.645e-6, -2.801e-6
-0.204, 7.642e-6, 4.734e-6, -2.908e-6
-0.205, 7.851e-6, 4.822e-6, -3.028e-6
-0.206, 8.042e-6, 4.896e-6, -3.146e-6
-0.207, 8.235e-6, 4.977e-6, -3.258e-6
-0.208, 8.419e-6, 5.046e-6, -3.373e-6
-0.209, 8.597e-6, 5.113e-6, -3.485e-6
-0.210, 8.775e-6, 5.173e-6, -3.601e-6
-0.211, 8.945e-6, 5.230e-6, -3.715e-6
-0.212, 9.088e-6, 5.269e-6, -3.819e-6
-0.213, 9.252e-6, 5.314e-6, -3.938e-6
-0.214, 9.389e-6, 5.350e-6, -4.038e-6
-0.215, 9.523e-6, 5.380e-6, -4.143e-6
-0.216, 9.644e-6, 5.401e-6, -4.244e-6
-0.217, 9.752e-6, 5.410e-6, -4.342e-6
-0.218, 9.864e-6, 5.424e-6, -4.440e-6
-0.219, 9.950e-6, 5.422e-6, -4.529e-6
-0.220, 1.002e-5, 5.406e-6, -4.614e-6
-0.221, 1.008e-5, 5.394e-6, -4.686e-6
-0.222, 1.014e-5, 5.378e-6, -4.764e-6
-0.223, 1.017e-5, 5.339e-6, -4.835e-6
-0.224, 1.020e-5, 5.311e-6, -4.893e-6
-0.225, 1.021e-5, 5.268e-6, -4.947e-6
-0.226, 1.022e-5, 5.219e-6, -4.997e-6
-0.227, 1.020e-5, 5.166e-6, -5.032e-6
-0.228, 1.017e-5, 5.097e-6, -5.069e-6
-0.229, 1.013e-5, 5.033e-6, -5.098e-6
-0.230, 1.008e-5, 4.957e-6, -5.120e-6
-0.231, 1.001e-5, 4.876e-6, -5.135e-6
-0.232, 9.930e-6, 4.791e-6, -5.138e-6
-0.233, 9.846e-6, 4.703e-6, -5.143e-6
-0.234, 9.747e-6, 4.606e-6, -5.142e-6
-0.235, 9.639e-6, 4.517e-6, -5.122e-6
-0.236, 9.511e-6, 4.410e-6, -5.101e-6
-0.237, 9.390e-6, 4.310e-6, -5.079e-6
-0.238, 9.250e-6, 4.205e-6, -5.044e-6
-0.239, 9.107e-6, 4.100e-6, -5.008e-6
-0.240, 8.950e-6, 3.984e-6, -4.966e-6
-0.241, 8.789e-6, 3.878e-6, -4.911e-6
-0.242, 8.624e-6, 3.766e-6, -4.858e-6
-0.243, 8.455e-6, 3.659e-6, -4.795e-6
-0.244, 8.260e-6, 3.533e-6, -4.727e-6
-0.245, 8.094e-6, 3.433e-6, -4.661e-6
-0.246, 7.899e-6, 3.318e-6, -4.582e-6
-0.247, 7.711e-6, 3.206e-6, -4.505e-6
-0.248, 7.520e-6, 3.100e-6, -4.420e-6
-0.249, 7.329e-6, 2.993e-6, -4.336e-6
-0.250, 7.140e-6, 2.888e-6, -4.252e-6
-0.251, 6.941e-6, 2.781e-6, -4.160e-6
-0.252, 6.741e-6, 2.672e-6, -4.069e-6
-0.253, 6.546e-6, 2.578e-6, -3.967e-6
-0.254, 6.358e-6, 2.478e-6, -3.880e-6
-0.255, 6.158e-6, 2.383e-6, -3.774e-6
-0.256, 5.964e-6, 2.287e-6, -3.676e-6
-0.257, 5.779e-6, 2.200e-6, -3.579e-6
-0.258, 5.586e-6, 2.111e-6, -3.475e-6
-0.259, 5.401e-6, 2.033e-6, -3.368e-6
-0.260, 5.216e-6, 1.948e-6, -3.269e-6
-0.261, 5.041e-6, 1.874e-6, -3.167e-6
-0.262, 4.871e-6, 1.801e-6, -3.070e-6
-0.263, 4.686e-6, 1.723e-6, -2.963e-6
-0.264, 4.534e-6, 1.655e-6, -2.879e-6
-0.265, 4.360e-6, 1.586e-6, -2.774e-6
-0.266, 4.200e-6, 1.523e-6, -2.677e-6
-0.267, 4.036e-6, 1.461e-6, -2.576e-6
-0.268, 3.893e-6, 1.408e-6, -2.486e-6
-0.269, 3.748e-6, 1.348e-6, -2.400e-6
-0.270, 3.591e-6, 1.290e-6, -2.302e-6
-0.271, 3.453e-6, 1.240e-6, -2.213e-6
-0.272, 3.317e-6, 1.196e-6, -2.121e-6
-0.273, 3.197e-6, 1.151e-6, -2.045e-6
-0.274, 3.078e-6, 1.106e-6, -1.972e-6
-0.275, 2.946e-6, 1.067e-6, -1.879e-6
-0.276, 2.830e-6, 1.025e-6, -1.805e-6
-0.277, 2.718e-6, 9.947e-7, -1.724e-6
-0.278, 2.607e-6, 9.546e-7, -1.653e-6
-0.279, 2.505e-6, 9.214e-7, -1.584e-6
-0.280, 2.404e-6, 8.861e-7, -1.518e-6
-0.281, 2.307e-6, 8.543e-7, -1.452e-6
-0.282, 2.221e-6, 8.236e-7, -1.397e-6
-0.283, 2.123e-6, 7.945e-7, -1.329e-6
-0.284, 2.042e-6, 7.709e-7, -1.271e-6
-0.285, 1.965e-6, 7.458e-7, -1.219e-6
-0.286, 1.879e-6, 7.181e-7, -1.161e-6
-0.287, 1.814e-6, 6.989e-7, -1.115e-6
-0.288, 1.743e-6, 6.778e-7, -1.065e-6
-0.289, 1.678e-6, 6.577e-7, -1.020e-6
-0.290, 1.613e-6, 6.407e-7, -9.728e-7
-0.291, 1.555e-6, 6.212e-7, -9.339e-7
-0.292, 1.493e-6, 6.027e-7, -8.906e-7
-0.293, 1.441e-6, 5.873e-7, -8.541e-7
-0.294, 1.389e-6, 5.717e-7, -8.170e-7
-0.295, 1.341e-6, 5.569e-7, -7.844e-7
-0.296, 1.295e-6, 5.435e-7, -7.518e-7
-0.297, 1.257e-6, 5.394e-7, -7.180e-7
-0.298, 1.216e-6, 5.214e-7, -6.946e-7
-0.299, 1.175e-6, 5.086e-7, -6.662e-7
-0.300, 1.134e-6, 4.932e-7, -6.405e-7
-0.301, 1.097e-6, 4.828e-7, -6.140e-7
-0.302, 1.071e-6, 4.785e-7, -5.921e-7
-0.303, 1.038e-6, 4.645e-7, -5.731e-7
-0.304, 1.016e-6, 4.589e-7, -5.569e-7
-0.305, 9.838e-7, 4.492e-7, -5.346e-7
-0.306, 9.550e-7, 4.387e-7, -5.163e-7
-0.307, 9.313e-7, 4.314e-7, -4.998e-7
-0.308, 9.032e-7, 4.217e-7, -4.815e-7
-0.309, 8.842e-7, 4.193e-7, -4.649e-7
-0.310, 8.677e-7, 4.107e-7, -4.570e-7
-0.311, 8.424e-7, 4.017e-7, -4.406e-7
-0.312, 8.279e-7, 3.993e-7, -4.286e-7
-0.313, 8.193e-7, 3.997e-7, -4.196e-7
-0.314, 7.927e-7, 3.870e-7, -4.057e-7
-0.315, 7.835e-7, 3.843e-7, -3.992e-7
-0.316, 7.669e-7, 3.774e-7, -3.896e-7
-0.317, 7.453e-7, 3.717e-7, -3.736e-7
-0.318, 7.492e-7, 3.768e-7, -3.724e-7
-0.319, 7.260e-7, 3.642e-7, -3.618e-7
-0.320, 7.223e-7, 3.664e-7, -3.560e-7
-0.321, 7.061e-7, 3.587e-7, -3.474e-7
-0.322, 6.949e-7, 3.551e-7, -3.397e-7
-0.323, 6.850e-7, 3.467e-7, -3.383e-7
-0.324, 6.708e-7, 3.435e-7, -3.273e-7
-0.325, 6.684e-7, 3.434e-7, -3.251e-7
-0.326, 6.619e-7, 3.403e-7, -3.216e-7
-0.327, 6.598e-7, 3.388e-7, -3.210e-7
-0.328, 6.450e-7, 3.392e-7, -3.058e-7
-0.329, 6.407e-7, 3.334e-7, -3.073e-7
-0.330, 6.333e-7, 3.297e-7, -3.036e-7
-0.331, 6.293e-7, 3.297e-7, -2.996e-7
-0.332, 6.161e-7, 3.244e-7, -2.917e-7
-0.333, 6.163e-7, 3.270e-7, -2.893e-7
-0.334, 6.070e-7, 3.205e-7, -2.865e-7
-0.335, 6.068e-7, 3.215e-7, -2.853e-7
-0.336, 6.049e-7, 3.214e-7, -2.835e-7
-0.337, 5.970e-7, 3.144e-7, -2.826e-7
-0.338, 6.009e-7, 3.210e-7, -2.800e-7
-0.339, 5.845e-7, 3.090e-7, -2.755e-7
-0.340, 5.870e-7, 3.125e-7, -2.745e-7
-0.341, 5.836e-7, 3.116e-7, -2.720e-7
-0.342, 5.793e-7, 3.078e-7, -2.715e-7
-0.343, 5.794e-7, 3.137e-7, -2.657e-7
-0.344, 5.752e-7, 3.066e-7, -2.686e-7
-0.345, 5.691e-7, 3.058e-7, -2.633e-7
-0.346, 5.742e-7, 3.066e-7, -2.676e-7
-0.347, 5.692e-7, 3.049e-7, -2.644e-7
-0.348, 5.598e-7, 3.009e-7, -2.589e-7
-0.349, 5.613e-7, 3.011e-7, -2.603e-7
-0.350, 5.622e-7, 3.004e-7, -2.619e-7
-0.351, 5.568e-7, 3.003e-7, -2.565e-7
-0.352, 5.603e-7, 3.029e-7, -2.574e-7
-0.353, 5.510e-7, 2.971e-7, -2.539e-7
-0.354, 5.543e-7, 2.950e-7, -2.593e-7
-0.355, 5.492e-7, 2.958e-7, -2.535e-7
-0.356, 5.444e-7, 2.951e-7, -2.493e-7
-0.357, 5.486e-7, 2.940e-7, -2.546e-7
-0.358, 5.502e-7, 2.981e-7, -2.521e-7
-0.359, 5.490e-7, 2.964e-7, -2.526e-7
-0.360, 5.411e-7, 2.931e-7, -2.480e-7
-0.361, 5.427e-7, 2.913e-7, -2.514e-7
-0.362, 5.406e-7, 2.964e-7, -2.441e-7
-0.363, 5.385e-7, 2.891e-7, -2.494e-7
-0.364, 5.410e-7, 2.937e-7, -2.473e-7
-0.365, 5.400e-7, 2.875e-7, -2.526e-7
-0.366, 5.353e-7, 2.882e-7, -2.471e-7
-0.367, 5.415e-7, 2.947e-7, -2.468e-7
-0.368, 5.288e-7, 2.831e-7, -2.456e-7
-0.369, 5.402e-7, 2.950e-7, -2.451e-7
-0.370, 5.407e-7, 2.898e-7, -2.509e-7
-0.371, 5.353e-7, 2.880e-7, -2.474e-7
-0.372, 5.311e-7, 2.859e-7, -2.452e-7
-0.373, 5.346e-7, 2.842e-7, -2.504e-7
-0.374, 5.301e-7, 2.858e-7, -2.444e-7
-0.375, 5.281e-7, 2.868e-7, -2.413e-7
-0.376, 5.327e-7, 2.861e-7, -2.466e-7
-0.377, 5.336e-7, 2.947e-7, -2.389e-7
-0.378, 5.396e-7, 2.909e-7, -2.487e-7
-0.379, 5.400e-7, 2.954e-7, -2.446e-7
-0.380, 5.307e-7, 2.866e-7, -2.441e-7
-0.381, 5.385e-7, 2.919e-7, -2.466e-7
-0.382, 5.280e-7, 2.857e-7, -2.424e-7
-0.383, 5.366e-7, 2.953e-7, -2.413e-7
-0.384, 5.360e-7, 2.866e-7, -2.494e-7
-0.385, 5.288e-7, 2.867e-7, -2.421e-7
-0.386, 5.264e-7, 2.830e-7, -2.434e-7
-0.387, 5.328e-7, 2.915e-7, -2.413e-7
-0.388, 5.292e-7, 2.840e-7, -2.452e-7
-0.389, 5.340e-7, 2.886e-7, -2.454e-7
-0.390, 5.324e-7, 2.906e-7, -2.418e-7
-0.391, 5.296e-7, 2.826e-7, -2.470e-7
-0.392, 5.323e-7, 2.871e-7, -2.452e-7
-0.393, 5.363e-7, 2.922e-7, -2.441e-7
-0.394, 5.223e-7, 2.845e-7, -2.378e-7
-0.395, 5.259e-7, 2.863e-7, -2.396e-7
-0.396, 5.368e-7, 2.920e-7, -2.448e-7
-0.397, 5.358e-7, 2.906e-7, -2.452e-7
-0.398, 5.337e-7, 2.891e-7, -2.446e-7
-0.399, 5.325e-7, 2.889e-7, -2.437e-7
-0.400, 5.222e-7, 2.811e-7, -2.411e-7
