# Supplementary material for: Data-Driven Electrochemistry Reveals the Impact of Hydrophobicity on Aptamer Cross-Reactivity
Source: ACS Meas Sci Au. 2026 May 20;6(3):752–64. doi: 10.1021/acsmeasuresciau.6c00040 (PMC13281204; doi:10.1021/acsmeasuresciau.6c00040)
Supplement: Supplementary file 1 [file tg6c00040_si_001.zip › data/interferent study/logP validation/Trials_1_2_3/SWV_lineolic acid_background_1000hz_1.txt]

Nov. 4, 2025   14:03:35
Square Wave Voltammetry
File: c:\users\minteerlab\desktop\hardpotato\110425\swv_lineolic acid_background_1000hz_1.bin
Data Source:  Experiment
Instrument Model:  CHI660E
Ref. Electrode: 
Header: SWV
Note: 

Init E (V) = -0.05
Final E (V) = -0.4
Incr E (V) = 0.001
Amplitude (V) = 0.025
Frequency (Hz) = 1000
Quiet Time (sec) = 2
Sensitivity (A/V) = 1e-5

Potential/V, Diff(i/A), For(i/A), Rev(i/A)

-0.051, 8.808e-7, 5.321e-7, -3.487e-7
-0.052, 8.303e-7, 4.578e-7, -3.725e-7
-0.053, 8.297e-7, 4.507e-7, -3.790e-7
-0.054, 8.244e-7, 4.364e-7, -3.879e-7
-0.055, 8.320e-7, 4.403e-7, -3.917e-7
-0.056, 8.305e-7, 4.378e-7, -3.927e-7
-0.057, 8.312e-7, 4.344e-7, -3.968e-7
-0.058, 8.372e-7, 4.395e-7, -3.977e-7
-0.059, 8.314e-7, 4.334e-7, -3.979e-7
-0.060, 8.338e-7, 4.385e-7, -3.953e-7
-0.061, 8.383e-7, 4.384e-7, -3.999e-7
-0.062, 8.386e-7, 4.344e-7, -4.042e-7
-0.063, 8.477e-7, 4.418e-7, -4.059e-7
-0.064, 8.472e-7, 4.413e-7, -4.059e-7
-0.065, 8.461e-7, 4.395e-7, -4.065e-7
-0.066, 8.494e-7, 4.419e-7, -4.075e-7
-0.067, 8.492e-7, 4.400e-7, -4.092e-7
-0.068, 8.513e-7, 4.453e-7, -4.059e-7
-0.069, 8.552e-7, 4.454e-7, -4.098e-7
-0.070, 8.528e-7, 4.451e-7, -4.077e-7
-0.071, 8.614e-7, 4.477e-7, -4.138e-7
-0.072, 8.582e-7, 4.473e-7, -4.109e-7
-0.073, 8.639e-7, 4.483e-7, -4.157e-7
-0.074, 8.619e-7, 4.520e-7, -4.099e-7
-0.075, 8.705e-7, 4.514e-7, -4.190e-7
-0.076, 8.757e-7, 4.562e-7, -4.195e-7
-0.077, 8.704e-7, 4.559e-7, -4.145e-7
-0.078, 8.758e-7, 4.593e-7, -4.165e-7
-0.079, 8.772e-7, 4.599e-7, -4.172e-7
-0.080, 8.824e-7, 4.576e-7, -4.248e-7
-0.081, 8.786e-7, 4.594e-7, -4.192e-7
-0.082, 8.834e-7, 4.602e-7, -4.232e-7
-0.083, 8.854e-7, 4.607e-7, -4.246e-7
-0.084, 8.902e-7, 4.650e-7, -4.252e-7
-0.085, 8.935e-7, 4.658e-7, -4.277e-7
-0.086, 8.920e-7, 4.595e-7, -4.324e-7
-0.087, 8.928e-7, 4.662e-7, -4.265e-7
-0.088, 8.942e-7, 4.668e-7, -4.274e-7
-0.089, 8.987e-7, 4.681e-7, -4.306e-7
-0.090, 8.984e-7, 4.680e-7, -4.304e-7
-0.091, 9.087e-7, 4.727e-7, -4.359e-7
-0.092, 9.058e-7, 4.705e-7, -4.353e-7
-0.093, 9.121e-7, 4.786e-7, -4.335e-7
-0.094, 9.079e-7, 4.728e-7, -4.351e-7
-0.095, 9.115e-7, 4.732e-7, -4.383e-7
-0.096, 9.151e-7, 4.785e-7, -4.366e-7
-0.097, 9.133e-7, 4.796e-7, -4.337e-7
-0.098, 9.182e-7, 4.769e-7, -4.413e-7
-0.099, 9.155e-7, 4.727e-7, -4.427e-7
-0.100, 9.204e-7, 4.759e-7, -4.445e-7
-0.101, 9.187e-7, 4.802e-7, -4.386e-7
-0.102, 9.238e-7, 4.798e-7, -4.440e-7
-0.103, 9.281e-7, 4.849e-7, -4.432e-7
-0.104, 9.199e-7, 4.795e-7, -4.404e-7
-0.105, 9.282e-7, 4.848e-7, -4.434e-7
-0.106, 9.339e-7, 4.888e-7, -4.451e-7
-0.107, 9.312e-7, 4.874e-7, -4.438e-7
-0.108, 9.360e-7, 4.898e-7, -4.462e-7
-0.109, 9.404e-7, 4.942e-7, -4.462e-7
-0.110, 9.370e-7, 4.902e-7, -4.468e-7
-0.111, 9.431e-7, 4.943e-7, -4.488e-7
-0.112, 9.506e-7, 5.019e-7, -4.488e-7
-0.113, 9.494e-7, 4.992e-7, -4.501e-7
-0.114, 9.553e-7, 4.987e-7, -4.566e-7
-0.115, 9.594e-7, 5.066e-7, -4.529e-7
-0.116, 9.630e-7, 5.065e-7, -4.565e-7
-0.117, 9.663e-7, 5.126e-7, -4.536e-7
-0.118, 9.669e-7, 5.113e-7, -4.556e-7
-0.119, 9.760e-7, 5.174e-7, -4.586e-7
-0.120, 9.787e-7, 5.214e-7, -4.573e-7
-0.121, 9.884e-7, 5.255e-7, -4.629e-7
-0.122, 9.860e-7, 5.271e-7, -4.589e-7
-0.123, 1.001e-6, 5.386e-7, -4.624e-7
-0.124, 1.007e-6, 5.423e-7, -4.646e-7
-0.125, 1.022e-6, 5.513e-7, -4.707e-7
-0.126, 1.034e-6, 5.602e-7, -4.738e-7
-0.127, 1.037e-6, 5.659e-7, -4.715e-7
-0.128, 1.042e-6, 5.728e-7, -4.693e-7
-0.129, 1.054e-6, 5.786e-7, -4.758e-7
-0.130, 1.070e-6, 5.888e-7, -4.811e-7
-0.131, 1.082e-6, 6.014e-7, -4.808e-7
-0.132, 1.091e-6, 6.098e-7, -4.808e-7
-0.133, 1.112e-6, 6.224e-7, -4.892e-7
-0.134, 1.129e-6, 6.322e-7, -4.964e-7
-0.135, 1.137e-6, 6.396e-7, -4.970e-7
-0.136, 1.164e-6, 6.621e-7, -5.022e-7
-0.137, 1.184e-6, 6.750e-7, -5.091e-7
-0.138, 1.188e-6, 6.800e-7, -5.076e-7
-0.139, 1.215e-6, 7.033e-7, -5.114e-7
-0.140, 1.242e-6, 7.231e-7, -5.192e-7
-0.141, 1.273e-6, 7.400e-7, -5.333e-7
-0.142, 1.297e-6, 7.615e-7, -5.354e-7
-0.143, 1.326e-6, 7.847e-7, -5.415e-7
-0.144, 1.356e-6, 8.004e-7, -5.551e-7
-0.145, 1.390e-6, 8.306e-7, -5.591e-7
-0.146, 1.421e-6, 8.503e-7, -5.706e-7
-0.147, 1.458e-6, 8.787e-7, -5.794e-7
-0.148, 1.492e-6, 9.042e-7, -5.873e-7
-0.149, 1.530e-6, 9.264e-7, -6.033e-7
-0.150, 1.572e-6, 9.609e-7, -6.114e-7
-0.151, 1.621e-6, 9.924e-7, -6.286e-7
-0.152, 1.665e-6, 1.027e-6, -6.380e-7
-0.153, 1.710e-6, 1.061e-6, -6.493e-7
-0.154, 1.765e-6, 1.096e-6, -6.691e-7
-0.155, 1.818e-6, 1.142e-6, -6.755e-7
-0.156, 1.869e-6, 1.176e-6, -6.929e-7
-0.157, 1.934e-6, 1.219e-6, -7.145e-7
-0.158, 2.004e-6, 1.267e-6, -7.376e-7
-0.159, 2.064e-6, 1.313e-6, -7.517e-7
-0.160, 2.127e-6, 1.357e-6, -7.692e-7
-0.161, 2.203e-6, 1.413e-6, -7.903e-7
-0.162, 2.274e-6, 1.459e-6, -8.146e-7
-0.163, 2.361e-6, 1.522e-6, -8.388e-7
-0.164, 2.435e-6, 1.571e-6, -8.647e-7
-0.165, 2.530e-6, 1.638e-6, -8.920e-7
-0.166, 2.620e-6, 1.695e-6, -9.245e-7
-0.167, 2.706e-6, 1.756e-6, -9.501e-7
-0.168, 2.814e-6, 1.825e-6, -9.886e-7
-0.169, 2.913e-6, 1.893e-6, -1.021e-6
-0.170, 3.026e-6, 1.969e-6, -1.058e-6
-0.171, 3.143e-6, 2.050e-6, -1.092e-6
-0.172, 3.243e-6, 2.111e-6, -1.132e-6
-0.173, 3.371e-6, 2.194e-6, -1.177e-6
-0.174, 3.493e-6, 2.273e-6, -1.221e-6
-0.175, 3.621e-6, 2.353e-6, -1.268e-6
-0.176, 3.757e-6, 2.444e-6, -1.313e-6
-0.177, 3.898e-6, 2.534e-6, -1.364e-6
-0.178, 4.042e-6, 2.620e-6, -1.421e-6
-0.179, 4.192e-6, 2.715e-6, -1.477e-6
-0.180, 4.327e-6, 2.799e-6, -1.527e-6
-0.181, 4.493e-6, 2.898e-6, -1.595e-6
-0.182, 4.646e-6, 2.990e-6, -1.656e-6
-0.183, 4.818e-6, 3.092e-6, -1.726e-6
-0.184, 4.978e-6, 3.184e-6, -1.794e-6
-0.185, 5.144e-6, 3.283e-6, -1.861e-6
-0.186, 5.319e-6, 3.387e-6, -1.932e-6
-0.187, 5.489e-6, 3.491e-6, -1.998e-6
-0.188, 5.658e-6, 3.578e-6, -2.080e-6
-0.189, 5.849e-6, 3.692e-6, -2.157e-6
-0.190, 6.044e-6, 3.797e-6, -2.246e-6
-0.191, 6.223e-6, 3.900e-6, -2.323e-6
-0.192, 6.423e-6, 4.004e-6, -2.418e-6
-0.193, 6.609e-6, 4.098e-6, -2.511e-6
-0.194, 6.795e-6, 4.197e-6, -2.597e-6
-0.195, 6.976e-6, 4.294e-6, -2.682e-6
-0.196, 7.175e-6, 4.392e-6, -2.783e-6
-0.197, 7.365e-6, 4.492e-6, -2.872e-6
-0.198, 7.552e-6, 4.583e-6, -2.969e-6
-0.199, 7.742e-6, 4.677e-6, -3.065e-6
-0.200, 7.922e-6, 4.752e-6, -3.170e-6
-0.201, 8.099e-6, 4.843e-6, -3.256e-6
-0.202, 8.290e-6, 4.927e-6, -3.362e-6
-0.203, 8.465e-6, 5.004e-6, -3.461e-6
-0.204, 8.619e-6, 5.075e-6, -3.544e-6
-0.205, 8.779e-6, 5.140e-6, -3.640e-6
-0.206, 8.956e-6, 5.216e-6, -3.740e-6
-0.207, 9.106e-6, 5.270e-6, -3.836e-6
-0.208, 9.257e-6, 5.329e-6, -3.928e-6
-0.209, 9.391e-6, 5.372e-6, -4.018e-6
-0.210, 9.538e-6, 5.424e-6, -4.114e-6
-0.211, 9.649e-6, 5.457e-6, -4.192e-6
-0.212, 9.775e-6, 5.497e-6, -4.278e-6
-0.213, 9.889e-6, 5.528e-6, -4.361e-6
-0.214, 9.987e-6, 5.542e-6, -4.445e-6
-0.215, 1.007e-5, 5.556e-6, -4.511e-6
-0.216, 1.014e-5, 5.563e-6, -4.576e-6
-0.217, 1.021e-5, 5.569e-6, -4.643e-6
-0.218, 1.029e-5, 5.571e-6, -4.720e-6
-0.219, 1.034e-5, 5.564e-6, -4.771e-6
-0.220, 1.037e-5, 5.539e-6, -4.828e-6
-0.221, 1.040e-5, 5.520e-6, -4.878e-6
-0.222, 1.041e-5, 5.488e-6, -4.922e-6
-0.223, 1.042e-5, 5.456e-6, -4.963e-6
-0.224, 1.040e-5, 5.416e-6, -4.988e-6
-0.225, 1.039e-5, 5.358e-6, -5.028e-6
-0.226, 1.036e-5, 5.306e-6, -5.052e-6
-0.227, 1.031e-5, 5.237e-6, -5.076e-6
-0.228, 1.026e-5, 5.177e-6, -5.086e-6
-0.229, 1.021e-5, 5.111e-6, -5.097e-6
-0.230, 1.013e-5, 5.034e-6, -5.094e-6
-0.231, 1.004e-5, 4.948e-6, -5.087e-6
-0.232, 9.969e-6, 4.877e-6, -5.092e-6
-0.233, 9.858e-6, 4.777e-6, -5.081e-6
-0.234, 9.755e-6, 4.690e-6, -5.065e-6
-0.235, 9.617e-6, 4.587e-6, -5.030e-6
-0.236, 9.489e-6, 4.488e-6, -5.001e-6
-0.237, 9.359e-6, 4.386e-6, -4.973e-6
-0.238, 9.211e-6, 4.287e-6, -4.925e-6
-0.239, 9.081e-6, 4.188e-6, -4.893e-6
-0.240, 8.920e-6, 4.079e-6, -4.841e-6
-0.241, 8.765e-6, 3.971e-6, -4.795e-6
-0.242, 8.590e-6, 3.855e-6, -4.735e-6
-0.243, 8.430e-6, 3.758e-6, -4.671e-6
-0.244, 8.247e-6, 3.643e-6, -4.604e-6
-0.245, 8.079e-6, 3.537e-6, -4.541e-6
-0.246, 7.876e-6, 3.416e-6, -4.460e-6
-0.247, 7.703e-6, 3.319e-6, -4.384e-6
-0.248, 7.538e-6, 3.219e-6, -4.319e-6
-0.249, 7.340e-6, 3.103e-6, -4.237e-6
-0.250, 7.157e-6, 3.000e-6, -4.157e-6
-0.251, 6.958e-6, 2.888e-6, -4.070e-6
-0.252, 6.786e-6, 2.805e-6, -3.981e-6
-0.253, 6.597e-6, 2.711e-6, -3.887e-6
-0.254, 6.401e-6, 2.601e-6, -3.800e-6
-0.255, 6.220e-6, 2.515e-6, -3.705e-6
-0.256, 6.048e-6, 2.430e-6, -3.618e-6
-0.257, 5.854e-6, 2.328e-6, -3.526e-6
-0.258, 5.681e-6, 2.247e-6, -3.435e-6
-0.259, 5.511e-6, 2.169e-6, -3.342e-6
-0.260, 5.330e-6, 2.087e-6, -3.242e-6
-0.261, 5.164e-6, 2.009e-6, -3.154e-6
-0.262, 4.977e-6, 1.925e-6, -3.053e-6
-0.263, 4.821e-6, 1.861e-6, -2.960e-6
-0.264, 4.668e-6, 1.801e-6, -2.868e-6
-0.265, 4.509e-6, 1.729e-6, -2.781e-6
-0.266, 4.354e-6, 1.662e-6, -2.692e-6
-0.267, 4.200e-6, 1.598e-6, -2.602e-6
-0.268, 4.051e-6, 1.540e-6, -2.511e-6
-0.269, 3.914e-6, 1.483e-6, -2.431e-6
-0.270, 3.783e-6, 1.434e-6, -2.349e-6
-0.271, 3.644e-6, 1.386e-6, -2.259e-6
-0.272, 3.514e-6, 1.334e-6, -2.180e-6
-0.273, 3.392e-6, 1.286e-6, -2.106e-6
-0.274, 3.268e-6, 1.246e-6, -2.022e-6
-0.275, 3.154e-6, 1.208e-6, -1.946e-6
-0.276, 3.034e-6, 1.160e-6, -1.874e-6
-0.277, 2.929e-6, 1.124e-6, -1.805e-6
-0.278, 2.814e-6, 1.087e-6, -1.726e-6
-0.279, 2.725e-6, 1.063e-6, -1.662e-6
-0.280, 2.624e-6, 1.023e-6, -1.601e-6
-0.281, 2.529e-6, 9.919e-7, -1.537e-6
-0.282, 2.446e-6, 9.610e-7, -1.485e-6
-0.283, 2.352e-6, 9.332e-7, -1.419e-6
-0.284, 2.277e-6, 9.058e-7, -1.371e-6
-0.285, 2.199e-6, 8.822e-7, -1.317e-6
-0.286, 2.125e-6, 8.567e-7, -1.269e-6
-0.287, 2.048e-6, 8.389e-7, -1.209e-6
-0.288, 1.993e-6, 8.211e-7, -1.172e-6
-0.289, 1.929e-6, 7.972e-7, -1.132e-6
-0.290, 1.855e-6, 7.775e-7, -1.077e-6
-0.291, 1.799e-6, 7.626e-7, -1.036e-6
-0.292, 1.752e-6, 7.464e-7, -1.006e-6
-0.293, 1.694e-6, 7.349e-7, -9.591e-7
-0.294, 1.644e-6, 7.129e-7, -9.311e-7
-0.295, 1.603e-6, 7.074e-7, -8.958e-7
-0.296, 1.545e-6, 6.869e-7, -8.583e-7
-0.297, 1.514e-6, 6.818e-7, -8.326e-7
-0.298, 1.477e-6, 6.629e-7, -8.144e-7
-0.299, 1.438e-6, 6.549e-7, -7.833e-7
-0.300, 1.401e-6, 6.532e-7, -7.477e-7
-0.301, 1.365e-6, 6.307e-7, -7.341e-7
-0.302, 1.338e-6, 6.227e-7, -7.148e-7
-0.303, 1.298e-6, 6.065e-7, -6.918e-7
-0.304, 1.278e-6, 6.072e-7, -6.707e-7
-0.305, 1.253e-6, 5.975e-7, -6.555e-7
-0.306, 1.212e-6, 5.861e-7, -6.260e-7
-0.307, 1.193e-6, 5.741e-7, -6.186e-7
-0.308, 1.169e-6, 5.654e-7, -6.036e-7
-0.309, 1.147e-6, 5.644e-7, -5.826e-7
-0.310, 1.125e-6, 5.538e-7, -5.709e-7
-0.311, 1.123e-6, 5.651e-7, -5.580e-7
-0.312, 1.102e-6, 5.541e-7, -5.479e-7
-0.313, 1.079e-6, 5.370e-7, -5.417e-7
-0.314, 1.063e-6, 5.415e-7, -5.216e-7
-0.315, 1.053e-6, 5.369e-7, -5.160e-7
-0.316, 1.041e-6, 5.263e-7, -5.145e-7
-0.317, 1.036e-6, 5.297e-7, -5.061e-7
-0.318, 1.012e-6, 5.222e-7, -4.901e-7
-0.319, 1.008e-6, 5.195e-7, -4.886e-7
-0.320, 9.940e-7, 5.200e-7, -4.740e-7
-0.321, 9.810e-7, 5.111e-7, -4.699e-7
-0.322, 9.684e-7, 5.087e-7, -4.598e-7
-0.323, 9.702e-7, 5.040e-7, -4.662e-7
-0.324, 9.625e-7, 5.087e-7, -4.538e-7
-0.325, 9.461e-7, 4.947e-7, -4.515e-7
-0.326, 9.473e-7, 4.982e-7, -4.491e-7
-0.327, 9.372e-7, 4.962e-7, -4.410e-7
-0.328, 9.359e-7, 4.988e-7, -4.371e-7
-0.329, 9.282e-7, 4.935e-7, -4.347e-7
-0.330, 9.257e-7, 4.854e-7, -4.403e-7
-0.331, 9.184e-7, 4.918e-7, -4.266e-7
-0.332, 9.071e-7, 4.852e-7, -4.219e-7
-0.333, 9.061e-7, 4.834e-7, -4.227e-7
-0.334, 8.891e-7, 4.746e-7, -4.145e-7
-0.335, 8.873e-7, 4.798e-7, -4.075e-7
-0.336, 8.960e-7, 4.826e-7, -4.134e-7
-0.337, 8.756e-7, 4.716e-7, -4.040e-7
-0.338, 8.855e-7, 4.808e-7, -4.047e-7
-0.339, 8.759e-7, 4.730e-7, -4.029e-7
-0.340, 8.732e-7, 4.730e-7, -4.002e-7
-0.341, 8.783e-7, 4.731e-7, -4.053e-7
-0.342, 8.625e-7, 4.628e-7, -3.997e-7
-0.343, 8.588e-7, 4.704e-7, -3.884e-7
-0.344, 8.712e-7, 4.757e-7, -3.956e-7
-0.345, 8.597e-7, 4.607e-7, -3.990e-7
-0.346, 8.633e-7, 4.684e-7, -3.948e-7
-0.347, 8.640e-7, 4.750e-7, -3.891e-7
-0.348, 8.540e-7, 4.640e-7, -3.899e-7
-0.349, 8.580e-7, 4.681e-7, -3.899e-7
-0.350, 8.585e-7, 4.620e-7, -3.965e-7
-0.351, 8.575e-7, 4.643e-7, -3.931e-7
-0.352, 8.539e-7, 4.634e-7, -3.905e-7
-0.353, 8.407e-7, 4.572e-7, -3.835e-7
-0.354, 8.386e-7, 4.598e-7, -3.789e-7
-0.355, 8.527e-7, 4.614e-7, -3.913e-7
-0.356, 8.435e-7, 4.596e-7, -3.839e-7
-0.357, 8.439e-7, 4.635e-7, -3.804e-7
-0.358, 8.499e-7, 4.622e-7, -3.877e-7
-0.359, 8.427e-7, 4.616e-7, -3.811e-7
-0.360, 8.557e-7, 4.723e-7, -3.835e-7
-0.361, 8.627e-7, 4.689e-7, -3.939e-7
-0.362, 8.509e-7, 4.693e-7, -3.816e-7
-0.363, 8.518e-7, 4.607e-7, -3.911e-7
-0.364, 8.350e-7, 4.561e-7, -3.789e-7
-0.365, 8.486e-7, 4.598e-7, -3.889e-7
-0.366, 8.392e-7, 4.645e-7, -3.747e-7
-0.367, 8.376e-7, 4.538e-7, -3.837e-7
-0.368, 8.275e-7, 4.523e-7, -3.751e-7
-0.369, 8.578e-7, 4.679e-7, -3.899e-7
-0.370, 8.400e-7, 4.559e-7, -3.841e-7
-0.371, 8.396e-7, 4.607e-7, -3.789e-7
-0.372, 8.347e-7, 4.535e-7, -3.812e-7
-0.373, 8.381e-7, 4.559e-7, -3.822e-7
-0.374, 8.405e-7, 4.599e-7, -3.806e-7
-0.375, 8.421e-7, 4.527e-7, -3.894e-7
-0.376, 8.455e-7, 4.642e-7, -3.813e-7
-0.377, 8.407e-7, 4.540e-7, -3.867e-7
-0.378, 8.443e-7, 4.614e-7, -3.829e-7
-0.379, 8.521e-7, 4.684e-7, -3.838e-7
-0.380, 8.355e-7, 4.515e-7, -3.840e-7
-0.381, 8.479e-7, 4.649e-7, -3.830e-7
-0.382, 8.410e-7, 4.612e-7, -3.798e-7
-0.383, 8.362e-7, 4.571e-7, -3.791e-7
-0.384, 8.478e-7, 4.579e-7, -3.899e-7
-0.385, 8.466e-7, 4.583e-7, -3.883e-7
-0.386, 8.409e-7, 4.571e-7, -3.838e-7
-0.387, 8.468e-7, 4.628e-7, -3.840e-7
-0.388, 8.450e-7, 4.578e-7, -3.871e-7
-0.389, 8.361e-7, 4.579e-7, -3.782e-7
-0.390, 8.438e-7, 4.628e-7, -3.810e-7
-0.391, 8.495e-7, 4.590e-7, -3.905e-7
-0.392, 8.395e-7, 4.565e-7, -3.830e-7
-0.393, 8.318e-7, 4.517e-7, -3.802e-7
-0.394, 8.570e-7, 4.703e-7, -3.867e-7
-0.395, 8.361e-7, 4.538e-7, -3.823e-7
-0.396, 8.395e-7, 4.596e-7, -3.798e-7
-0.397, 8.479e-7, 4.614e-7, -3.865e-7
-0.398, 8.450e-7, 4.590e-7, -3.861e-7
-0.399, 8.427e-7, 4.597e-7, -3.830e-7
-0.400, 8.571e-7, 4.684e-7, -3.887e-7
