# Supplementary material for: Data-Driven Electrochemistry Reveals the Impact of Hydrophobicity on Aptamer Cross-Reactivity
Source: ACS Meas Sci Au. 2026 May 20;6(3):752–64. doi: 10.1021/acsmeasuresciau.6c00040 (PMC13281204; doi:10.1021/acsmeasuresciau.6c00040)
Supplement: Supplementary file 1 [file tg6c00040_si_001.zip › data/interferent study/logP validation/Trials_1_2_3/SWV_lineolic acid_background_1000hz_2.txt]

Nov. 4, 2025   16:19:05
Square Wave Voltammetry
File: c:\users\minteerlab\desktop\hardpotato\110425\swv_lineolic acid_background_1000hz_2.bin
Data Source:  Experiment
Instrument Model:  CHI660E
Ref. Electrode: 
Header: SWV
Note: 

Init E (V) = -0.05
Final E (V) = -0.4
Incr E (V) = 0.001
Amplitude (V) = 0.025
Frequency (Hz) = 1000
Quiet Time (sec) = 2
Sensitivity (A/V) = 1e-5

Potential/V, Diff(i/A), For(i/A), Rev(i/A)

-0.051, 8.817e-7, 5.325e-7, -3.492e-7
-0.052, 8.427e-7, 4.626e-7, -3.801e-7
-0.053, 8.343e-7, 4.432e-7, -3.911e-7
-0.054, 8.324e-7, 4.395e-7, -3.929e-7
-0.055, 8.316e-7, 4.376e-7, -3.940e-7
-0.056, 8.335e-7, 4.365e-7, -3.970e-7
-0.057, 8.366e-7, 4.397e-7, -3.969e-7
-0.058, 8.339e-7, 4.375e-7, -3.964e-7
-0.059, 8.401e-7, 4.392e-7, -4.009e-7
-0.060, 8.429e-7, 4.381e-7, -4.048e-7
-0.061, 8.433e-7, 4.360e-7, -4.073e-7
-0.062, 8.455e-7, 4.402e-7, -4.054e-7
-0.063, 8.502e-7, 4.464e-7, -4.038e-7
-0.064, 8.480e-7, 4.404e-7, -4.076e-7
-0.065, 8.487e-7, 4.425e-7, -4.062e-7
-0.066, 8.514e-7, 4.464e-7, -4.050e-7
-0.067, 8.466e-7, 4.390e-7, -4.076e-7
-0.068, 8.464e-7, 4.403e-7, -4.061e-7
-0.069, 8.523e-7, 4.423e-7, -4.101e-7
-0.070, 8.568e-7, 4.468e-7, -4.100e-7
-0.071, 8.539e-7, 4.450e-7, -4.089e-7
-0.072, 8.609e-7, 4.472e-7, -4.137e-7
-0.073, 8.651e-7, 4.515e-7, -4.137e-7
-0.074, 8.599e-7, 4.473e-7, -4.126e-7
-0.075, 8.674e-7, 4.535e-7, -4.139e-7
-0.076, 8.760e-7, 4.615e-7, -4.146e-7
-0.077, 8.690e-7, 4.535e-7, -4.155e-7
-0.078, 8.762e-7, 4.579e-7, -4.183e-7
-0.079, 8.775e-7, 4.606e-7, -4.170e-7
-0.080, 8.772e-7, 4.603e-7, -4.169e-7
-0.081, 8.774e-7, 4.594e-7, -4.180e-7
-0.082, 8.766e-7, 4.593e-7, -4.173e-7
-0.083, 8.853e-7, 4.620e-7, -4.233e-7
-0.084, 8.875e-7, 4.638e-7, -4.237e-7
-0.085, 8.888e-7, 4.632e-7, -4.256e-7
-0.086, 8.827e-7, 4.598e-7, -4.228e-7
-0.087, 8.938e-7, 4.666e-7, -4.273e-7
-0.088, 8.954e-7, 4.674e-7, -4.280e-7
-0.089, 8.947e-7, 4.652e-7, -4.295e-7
-0.090, 9.029e-7, 4.700e-7, -4.330e-7
-0.091, 9.029e-7, 4.707e-7, -4.322e-7
-0.092, 9.038e-7, 4.700e-7, -4.338e-7
-0.093, 9.019e-7, 4.685e-7, -4.334e-7
-0.094, 8.993e-7, 4.696e-7, -4.297e-7
-0.095, 9.093e-7, 4.709e-7, -4.384e-7
-0.096, 9.044e-7, 4.707e-7, -4.337e-7
-0.097, 9.084e-7, 4.746e-7, -4.338e-7
-0.098, 9.111e-7, 4.739e-7, -4.372e-7
-0.099, 9.133e-7, 4.738e-7, -4.395e-7
-0.100, 9.159e-7, 4.786e-7, -4.373e-7
-0.101, 9.168e-7, 4.739e-7, -4.429e-7
-0.102, 9.203e-7, 4.793e-7, -4.410e-7
-0.103, 9.224e-7, 4.800e-7, -4.424e-7
-0.104, 9.133e-7, 4.709e-7, -4.423e-7
-0.105, 9.204e-7, 4.756e-7, -4.448e-7
-0.106, 9.242e-7, 4.784e-7, -4.458e-7
-0.107, 9.263e-7, 4.777e-7, -4.486e-7
-0.108, 9.315e-7, 4.830e-7, -4.485e-7
-0.109, 9.238e-7, 4.810e-7, -4.428e-7
-0.110, 9.307e-7, 4.844e-7, -4.463e-7
-0.111, 9.351e-7, 4.840e-7, -4.511e-7
-0.112, 9.384e-7, 4.898e-7, -4.486e-7
-0.113, 9.408e-7, 4.879e-7, -4.529e-7
-0.114, 9.392e-7, 4.884e-7, -4.508e-7
-0.115, 9.426e-7, 4.937e-7, -4.489e-7
-0.116, 9.481e-7, 4.941e-7, -4.539e-7
-0.117, 9.554e-7, 4.993e-7, -4.561e-7
-0.118, 9.564e-7, 4.983e-7, -4.581e-7
-0.119, 9.577e-7, 5.049e-7, -4.528e-7
-0.120, 9.538e-7, 5.044e-7, -4.495e-7
-0.121, 9.573e-7, 5.012e-7, -4.561e-7
-0.122, 9.629e-7, 5.112e-7, -4.517e-7
-0.123, 9.780e-7, 5.149e-7, -4.631e-7
-0.124, 9.787e-7, 5.211e-7, -4.576e-7
-0.125, 9.826e-7, 5.221e-7, -4.605e-7
-0.126, 9.982e-7, 5.313e-7, -4.668e-7
-0.127, 9.944e-7, 5.296e-7, -4.648e-7
-0.128, 1.002e-6, 5.397e-7, -4.621e-7
-0.129, 1.008e-6, 5.357e-7, -4.720e-7
-0.130, 1.020e-6, 5.488e-7, -4.709e-7
-0.131, 1.028e-6, 5.589e-7, -4.692e-7
-0.132, 1.034e-6, 5.604e-7, -4.737e-7
-0.133, 1.041e-6, 5.640e-7, -4.775e-7
-0.134, 1.052e-6, 5.731e-7, -4.788e-7
-0.135, 1.068e-6, 5.883e-7, -4.800e-7
-0.136, 1.079e-6, 5.935e-7, -4.852e-7
-0.137, 1.092e-6, 6.071e-7, -4.850e-7
-0.138, 1.118e-6, 6.238e-7, -4.937e-7
-0.139, 1.111e-6, 6.210e-7, -4.904e-7
-0.140, 1.140e-6, 6.417e-7, -4.983e-7
-0.141, 1.155e-6, 6.529e-7, -5.024e-7
-0.142, 1.180e-6, 6.735e-7, -5.065e-7
-0.143, 1.194e-6, 6.872e-7, -5.069e-7
-0.144, 1.216e-6, 6.972e-7, -5.186e-7
-0.145, 1.238e-6, 7.207e-7, -5.175e-7
-0.146, 1.268e-6, 7.388e-7, -5.292e-7
-0.147, 1.287e-6, 7.560e-7, -5.314e-7
-0.148, 1.317e-6, 7.746e-7, -5.427e-7
-0.149, 1.345e-6, 7.963e-7, -5.487e-7
-0.150, 1.379e-6, 8.246e-7, -5.547e-7
-0.151, 1.417e-6, 8.511e-7, -5.658e-7
-0.152, 1.445e-6, 8.733e-7, -5.718e-7
-0.153, 1.492e-6, 9.070e-7, -5.847e-7
-0.154, 1.532e-6, 9.337e-7, -5.985e-7
-0.155, 1.563e-6, 9.626e-7, -6.007e-7
-0.156, 1.603e-6, 9.936e-7, -6.090e-7
-0.157, 1.663e-6, 1.038e-6, -6.245e-7
-0.158, 1.711e-6, 1.073e-6, -6.386e-7
-0.159, 1.765e-6, 1.120e-6, -6.447e-7
-0.160, 1.822e-6, 1.155e-6, -6.666e-7
-0.161, 1.876e-6, 1.197e-6, -6.784e-7
-0.162, 1.946e-6, 1.243e-6, -7.031e-7
-0.163, 1.999e-6, 1.289e-6, -7.104e-7
-0.164, 2.064e-6, 1.339e-6, -7.249e-7
-0.165, 2.136e-6, 1.388e-6, -7.474e-7
-0.166, 2.215e-6, 1.443e-6, -7.714e-7
-0.167, 2.296e-6, 1.503e-6, -7.930e-7
-0.168, 2.372e-6, 1.557e-6, -8.153e-7
-0.169, 2.461e-6, 1.624e-6, -8.364e-7
-0.170, 2.563e-6, 1.700e-6, -8.630e-7
-0.171, 2.647e-6, 1.756e-6, -8.911e-7
-0.172, 2.742e-6, 1.826e-6, -9.158e-7
-0.173, 2.843e-6, 1.893e-6, -9.508e-7
-0.174, 2.954e-6, 1.975e-6, -9.791e-7
-0.175, 3.061e-6, 2.049e-6, -1.012e-6
-0.176, 3.164e-6, 2.121e-6, -1.043e-6
-0.177, 3.288e-6, 2.207e-6, -1.081e-6
-0.178, 3.418e-6, 2.293e-6, -1.124e-6
-0.179, 3.540e-6, 2.379e-6, -1.161e-6
-0.180, 3.677e-6, 2.465e-6, -1.212e-6
-0.181, 3.810e-6, 2.554e-6, -1.257e-6
-0.182, 3.956e-6, 2.645e-6, -1.311e-6
-0.183, 4.103e-6, 2.740e-6, -1.363e-6
-0.184, 4.248e-6, 2.832e-6, -1.416e-6
-0.185, 4.402e-6, 2.929e-6, -1.473e-6
-0.186, 4.564e-6, 3.029e-6, -1.535e-6
-0.187, 4.732e-6, 3.133e-6, -1.599e-6
-0.188, 4.881e-6, 3.229e-6, -1.652e-6
-0.189, 5.056e-6, 3.334e-6, -1.722e-6
-0.190, 5.224e-6, 3.424e-6, -1.800e-6
-0.191, 5.394e-6, 3.521e-6, -1.873e-6
-0.192, 5.582e-6, 3.629e-6, -1.953e-6
-0.193, 5.774e-6, 3.735e-6, -2.039e-6
-0.194, 5.943e-6, 3.827e-6, -2.116e-6
-0.195, 6.126e-6, 3.924e-6, -2.202e-6
-0.196, 6.302e-6, 4.022e-6, -2.281e-6
-0.197, 6.502e-6, 4.121e-6, -2.381e-6
-0.198, 6.687e-6, 4.212e-6, -2.475e-6
-0.199, 6.859e-6, 4.298e-6, -2.561e-6
-0.200, 7.044e-6, 4.389e-6, -2.656e-6
-0.201, 7.229e-6, 4.475e-6, -2.754e-6
-0.202, 7.416e-6, 4.560e-6, -2.856e-6
-0.203, 7.594e-6, 4.634e-6, -2.960e-6
-0.204, 7.766e-6, 4.708e-6, -3.058e-6
-0.205, 7.942e-6, 4.789e-6, -3.153e-6
-0.206, 8.079e-6, 4.836e-6, -3.243e-6
-0.207, 8.253e-6, 4.903e-6, -3.350e-6
-0.208, 8.416e-6, 4.960e-6, -3.456e-6
-0.209, 8.558e-6, 5.012e-6, -3.547e-6
-0.210, 8.708e-6, 5.061e-6, -3.647e-6
-0.211, 8.845e-6, 5.099e-6, -3.746e-6
-0.212, 8.943e-6, 5.122e-6, -3.821e-6
-0.213, 9.077e-6, 5.149e-6, -3.929e-6
-0.214, 9.189e-6, 5.173e-6, -4.016e-6
-0.215, 9.287e-6, 5.190e-6, -4.097e-6
-0.216, 9.357e-6, 5.180e-6, -4.177e-6
-0.217, 9.444e-6, 5.178e-6, -4.266e-6
-0.218, 9.520e-6, 5.181e-6, -4.339e-6
-0.219, 9.584e-6, 5.171e-6, -4.413e-6
-0.220, 9.607e-6, 5.136e-6, -4.471e-6
-0.221, 9.645e-6, 5.111e-6, -4.534e-6
-0.222, 9.664e-6, 5.078e-6, -4.586e-6
-0.223, 9.681e-6, 5.046e-6, -4.635e-6
-0.224, 9.677e-6, 5.001e-6, -4.676e-6
-0.225, 9.658e-6, 4.940e-6, -4.718e-6
-0.226, 9.642e-6, 4.886e-6, -4.756e-6
-0.227, 9.600e-6, 4.821e-6, -4.778e-6
-0.228, 9.555e-6, 4.752e-6, -4.804e-6
-0.229, 9.479e-6, 4.667e-6, -4.812e-6
-0.230, 9.424e-6, 4.599e-6, -4.824e-6
-0.231, 9.336e-6, 4.508e-6, -4.828e-6
-0.232, 9.246e-6, 4.422e-6, -4.824e-6
-0.233, 9.148e-6, 4.330e-6, -4.818e-6
-0.234, 9.032e-6, 4.233e-6, -4.799e-6
-0.235, 8.911e-6, 4.130e-6, -4.781e-6
-0.236, 8.800e-6, 4.039e-6, -4.761e-6
-0.237, 8.660e-6, 3.938e-6, -4.723e-6
-0.238, 8.532e-6, 3.838e-6, -4.694e-6
-0.239, 8.369e-6, 3.725e-6, -4.645e-6
-0.240, 8.217e-6, 3.628e-6, -4.589e-6
-0.241, 8.064e-6, 3.523e-6, -4.541e-6
-0.242, 7.904e-6, 3.414e-6, -4.491e-6
-0.243, 7.743e-6, 3.312e-6, -4.431e-6
-0.244, 7.566e-6, 3.202e-6, -4.364e-6
-0.245, 7.376e-6, 3.085e-6, -4.291e-6
-0.246, 7.204e-6, 2.989e-6, -4.214e-6
-0.247, 7.036e-6, 2.897e-6, -4.140e-6
-0.248, 6.864e-6, 2.793e-6, -4.071e-6
-0.249, 6.682e-6, 2.693e-6, -3.989e-6
-0.250, 6.510e-6, 2.598e-6, -3.912e-6
-0.251, 6.311e-6, 2.498e-6, -3.813e-6
-0.252, 6.137e-6, 2.408e-6, -3.729e-6
-0.253, 5.959e-6, 2.319e-6, -3.640e-6
-0.254, 5.786e-6, 2.238e-6, -3.549e-6
-0.255, 5.598e-6, 2.148e-6, -3.450e-6
-0.256, 5.438e-6, 2.077e-6, -3.361e-6
-0.257, 5.259e-6, 1.987e-6, -3.272e-6
-0.258, 5.101e-6, 1.918e-6, -3.183e-6
-0.259, 4.924e-6, 1.841e-6, -3.083e-6
-0.260, 4.780e-6, 1.786e-6, -2.995e-6
-0.261, 4.619e-6, 1.712e-6, -2.907e-6
-0.262, 4.455e-6, 1.645e-6, -2.809e-6
-0.263, 4.307e-6, 1.585e-6, -2.723e-6
-0.264, 4.154e-6, 1.528e-6, -2.626e-6
-0.265, 4.006e-6, 1.471e-6, -2.535e-6
-0.266, 3.881e-6, 1.427e-6, -2.454e-6
-0.267, 3.730e-6, 1.363e-6, -2.367e-6
-0.268, 3.598e-6, 1.315e-6, -2.283e-6
-0.269, 3.467e-6, 1.269e-6, -2.198e-6
-0.270, 3.345e-6, 1.231e-6, -2.115e-6
-0.271, 3.228e-6, 1.186e-6, -2.042e-6
-0.272, 3.103e-6, 1.147e-6, -1.956e-6
-0.273, 3.001e-6, 1.109e-6, -1.892e-6
-0.274, 2.893e-6, 1.073e-6, -1.820e-6
-0.275, 2.777e-6, 1.037e-6, -1.740e-6
-0.276, 2.684e-6, 1.006e-6, -1.677e-6
-0.277, 2.596e-6, 9.809e-7, -1.615e-6
-0.278, 2.485e-6, 9.481e-7, -1.537e-6
-0.279, 2.414e-6, 9.209e-7, -1.493e-6
-0.280, 2.318e-6, 8.888e-7, -1.429e-6
-0.281, 2.240e-6, 8.718e-7, -1.369e-6
-0.282, 2.162e-6, 8.475e-7, -1.315e-6
-0.283, 2.095e-6, 8.305e-7, -1.265e-6
-0.284, 2.028e-6, 8.084e-7, -1.220e-6
-0.285, 1.953e-6, 7.874e-7, -1.166e-6
-0.286, 1.884e-6, 7.608e-7, -1.123e-6
-0.287, 1.823e-6, 7.446e-7, -1.079e-6
-0.288, 1.776e-6, 7.321e-7, -1.044e-6
-0.289, 1.707e-6, 7.076e-7, -9.997e-7
-0.290, 1.663e-6, 7.052e-7, -9.575e-7
-0.291, 1.601e-6, 6.818e-7, -9.194e-7
-0.292, 1.565e-6, 6.748e-7, -8.899e-7
-0.293, 1.520e-6, 6.582e-7, -8.618e-7
-0.294, 1.487e-6, 6.522e-7, -8.350e-7
-0.295, 1.446e-6, 6.397e-7, -8.062e-7
-0.296, 1.412e-6, 6.329e-7, -7.790e-7
-0.297, 1.379e-6, 6.232e-7, -7.556e-7
-0.298, 1.342e-6, 6.175e-7, -7.241e-7
-0.299, 1.309e-6, 5.980e-7, -7.115e-7
-0.300, 1.284e-6, 6.035e-7, -6.802e-7
-0.301, 1.261e-6, 5.899e-7, -6.712e-7
-0.302, 1.238e-6, 5.871e-7, -6.514e-7
-0.303, 1.196e-6, 5.705e-7, -6.258e-7
-0.304, 1.172e-6, 5.567e-7, -6.157e-7
-0.305, 1.151e-6, 5.538e-7, -5.976e-7
-0.306, 1.143e-6, 5.547e-7, -5.884e-7
-0.307, 1.123e-6, 5.504e-7, -5.727e-7
-0.308, 1.097e-6, 5.399e-7, -5.571e-7
-0.309, 1.091e-6, 5.417e-7, -5.490e-7
-0.310, 1.067e-6, 5.359e-7, -5.310e-7
-0.311, 1.050e-6, 5.300e-7, -5.203e-7
-0.312, 1.041e-6, 5.242e-7, -5.166e-7
-0.313, 1.033e-6, 5.228e-7, -5.105e-7
-0.314, 1.030e-6, 5.218e-7, -5.083e-7
-0.315, 1.000e-6, 5.112e-7, -4.888e-7
-0.316, 9.897e-7, 5.079e-7, -4.818e-7
-0.317, 9.848e-7, 5.079e-7, -4.769e-7
-0.318, 9.849e-7, 5.076e-7, -4.772e-7
-0.319, 9.583e-7, 4.909e-7, -4.674e-7
-0.320, 9.510e-7, 4.912e-7, -4.599e-7
-0.321, 9.474e-7, 4.893e-7, -4.581e-7
-0.322, 9.426e-7, 4.958e-7, -4.468e-7
-0.323, 9.344e-7, 4.897e-7, -4.447e-7
-0.324, 9.312e-7, 4.897e-7, -4.415e-7
-0.325, 9.300e-7, 4.893e-7, -4.407e-7
-0.326, 9.138e-7, 4.790e-7, -4.347e-7
-0.327, 9.167e-7, 4.878e-7, -4.289e-7
-0.328, 9.065e-7, 4.831e-7, -4.234e-7
-0.329, 9.034e-7, 4.813e-7, -4.221e-7
-0.330, 8.964e-7, 4.740e-7, -4.224e-7
-0.331, 8.994e-7, 4.773e-7, -4.221e-7
-0.332, 8.826e-7, 4.765e-7, -4.062e-7
-0.333, 8.838e-7, 4.720e-7, -4.118e-7
-0.334, 8.914e-7, 4.740e-7, -4.175e-7
-0.335, 8.887e-7, 4.738e-7, -4.149e-7
-0.336, 8.768e-7, 4.670e-7, -4.097e-7
-0.337, 8.818e-7, 4.717e-7, -4.101e-7
-0.338, 8.744e-7, 4.627e-7, -4.117e-7
-0.339, 8.637e-7, 4.655e-7, -3.983e-7
-0.340, 8.679e-7, 4.640e-7, -4.039e-7
-0.341, 8.724e-7, 4.640e-7, -4.083e-7
-0.342, 8.601e-7, 4.656e-7, -3.945e-7
-0.343, 8.528e-7, 4.562e-7, -3.966e-7
-0.344, 8.594e-7, 4.621e-7, -3.973e-7
-0.345, 8.665e-7, 4.691e-7, -3.974e-7
-0.346, 8.656e-7, 4.624e-7, -4.032e-7
-0.347, 8.533e-7, 4.611e-7, -3.922e-7
-0.348, 8.329e-7, 4.443e-7, -3.886e-7
-0.349, 8.614e-7, 4.646e-7, -3.968e-7
-0.350, 8.608e-7, 4.628e-7, -3.980e-7
-0.351, 8.609e-7, 4.645e-7, -3.963e-7
-0.352, 8.462e-7, 4.529e-7, -3.933e-7
-0.353, 8.483e-7, 4.536e-7, -3.947e-7
-0.354, 8.514e-7, 4.567e-7, -3.947e-7
-0.355, 8.522e-7, 4.616e-7, -3.906e-7
-0.356, 8.443e-7, 4.549e-7, -3.894e-7
-0.357, 8.514e-7, 4.607e-7, -3.907e-7
-0.358, 8.390e-7, 4.564e-7, -3.826e-7
-0.359, 8.437e-7, 4.587e-7, -3.850e-7
-0.360, 8.421e-7, 4.549e-7, -3.872e-7
-0.361, 8.426e-7, 4.604e-7, -3.822e-7
-0.362, 8.329e-7, 4.508e-7, -3.821e-7
-0.363, 8.449e-7, 4.542e-7, -3.908e-7
-0.364, 8.389e-7, 4.540e-7, -3.849e-7
-0.365, 8.493e-7, 4.577e-7, -3.916e-7
-0.366, 8.392e-7, 4.501e-7, -3.890e-7
-0.367, 8.463e-7, 4.597e-7, -3.866e-7
-0.368, 8.413e-7, 4.541e-7, -3.871e-7
-0.369, 8.399e-7, 4.574e-7, -3.825e-7
-0.370, 8.384e-7, 4.534e-7, -3.851e-7
-0.371, 8.373e-7, 4.507e-7, -3.866e-7
-0.372, 8.453e-7, 4.512e-7, -3.941e-7
-0.373, 8.441e-7, 4.578e-7, -3.862e-7
-0.374, 8.332e-7, 4.485e-7, -3.847e-7
-0.375, 8.394e-7, 4.533e-7, -3.860e-7
-0.376, 8.349e-7, 4.512e-7, -3.837e-7
-0.377, 8.451e-7, 4.571e-7, -3.880e-7
-0.378, 8.403e-7, 4.581e-7, -3.822e-7
-0.379, 8.353e-7, 4.452e-7, -3.901e-7
-0.380, 8.362e-7, 4.534e-7, -3.828e-7
-0.381, 8.546e-7, 4.587e-7, -3.959e-7
-0.382, 8.460e-7, 4.619e-7, -3.841e-7
-0.383, 8.313e-7, 4.466e-7, -3.847e-7
-0.384, 8.331e-7, 4.484e-7, -3.847e-7
-0.385, 8.413e-7, 4.538e-7, -3.875e-7
-0.386, 8.394e-7, 4.542e-7, -3.852e-7
-0.387, 8.517e-7, 4.603e-7, -3.914e-7
-0.388, 8.546e-7, 4.620e-7, -3.925e-7
-0.389, 8.495e-7, 4.499e-7, -3.995e-7
-0.390, 8.398e-7, 4.582e-7, -3.816e-7
-0.391, 8.372e-7, 4.498e-7, -3.874e-7
-0.392, 8.468e-7, 4.511e-7, -3.957e-7
-0.393, 8.448e-7, 4.592e-7, -3.855e-7
-0.394, 8.387e-7, 4.524e-7, -3.863e-7
-0.395, 8.420e-7, 4.530e-7, -3.890e-7
-0.396, 8.444e-7, 4.583e-7, -3.860e-7
-0.397, 8.425e-7, 4.578e-7, -3.847e-7
-0.398, 8.441e-7, 4.594e-7, -3.847e-7
-0.399, 8.428e-7, 4.559e-7, -3.870e-7
-0.400, 8.525e-7, 4.657e-7, -3.868e-7
