# Supplementary material for: Data-Driven Electrochemistry Reveals the Impact of Hydrophobicity on Aptamer Cross-Reactivity
Source: ACS Meas Sci Au. 2026 May 20;6(3):752–64. doi: 10.1021/acsmeasuresciau.6c00040 (PMC13281204; doi:10.1021/acsmeasuresciau.6c00040)
Supplement: Supplementary file 1 [file tg6c00040_si_001.zip › data/interferent study/logP validation/Trials_1_2_3/SWV_lineolic acid_background_100hz_0.txt]

Nov. 4, 2025   11:24:47
Square Wave Voltammetry
File: c:\users\minteerlab\desktop\hardpotato\110425\swv_lineolic acid_background_100hz_0.bin
Data Source:  Experiment
Instrument Model:  CHI660E
Ref. Electrode: 
Header: SWV
Note: 

Init E (V) = -0.05
Final E (V) = -0.4
Incr E (V) = 0.001
Amplitude (V) = 0.025
Frequency (Hz) = 100
Quiet Time (sec) = 2
Sensitivity (A/V) = 1e-5

Potential/V, Diff(i/A), For(i/A), Rev(i/A)

-0.051, 3.966e-8, 1.694e-8, -2.272e-8
-0.052, 3.887e-8, 1.300e-8, -2.587e-8
-0.053, 3.871e-8, 1.319e-8, -2.552e-8
-0.054, 3.688e-8, 1.139e-8, -2.549e-8
-0.055, 3.960e-8, 1.273e-8, -2.687e-8
-0.056, 3.766e-8, 1.218e-8, -2.548e-8
-0.057, 3.872e-8, 1.181e-8, -2.691e-8
-0.058, 3.878e-8, 1.243e-8, -2.635e-8
-0.059, 3.689e-8, 1.094e-8, -2.595e-8
-0.060, 3.998e-8, 1.278e-8, -2.721e-8
-0.061, 3.761e-8, 1.206e-8, -2.555e-8
-0.062, 3.879e-8, 1.171e-8, -2.708e-8
-0.063, 3.938e-8, 1.287e-8, -2.652e-8
-0.064, 3.829e-8, 1.197e-8, -2.632e-8
-0.065, 4.074e-8, 1.306e-8, -2.768e-8
-0.066, 3.805e-8, 1.212e-8, -2.594e-8
-0.067, 3.874e-8, 1.170e-8, -2.704e-8
-0.068, 4.003e-8, 1.324e-8, -2.679e-8
-0.069, 3.826e-8, 1.180e-8, -2.646e-8
-0.070, 4.071e-8, 1.316e-8, -2.755e-8
-0.071, 3.917e-8, 1.302e-8, -2.614e-8
-0.072, 4.042e-8, 1.260e-8, -2.782e-8
-0.073, 4.045e-8, 1.354e-8, -2.690e-8
-0.074, 3.826e-8, 1.168e-8, -2.658e-8
-0.075, 4.119e-8, 1.337e-8, -2.782e-8
-0.076, 3.941e-8, 1.315e-8, -2.626e-8
-0.077, 4.030e-8, 1.283e-8, -2.747e-8
-0.078, 4.081e-8, 1.367e-8, -2.714e-8
-0.079, 3.920e-8, 1.234e-8, -2.685e-8
-0.080, 4.191e-8, 1.375e-8, -2.815e-8
-0.081, 3.965e-8, 1.326e-8, -2.639e-8
-0.082, 4.115e-8, 1.317e-8, -2.798e-8
-0.083, 4.172e-8, 1.413e-8, -2.759e-8
-0.084, 4.016e-8, 1.305e-8, -2.711e-8
-0.085, 4.241e-8, 1.430e-8, -2.810e-8
-0.086, 4.041e-8, 1.372e-8, -2.669e-8
-0.087, 4.149e-8, 1.344e-8, -2.805e-8
-0.088, 4.216e-8, 1.462e-8, -2.754e-8
-0.089, 4.068e-8, 1.306e-8, -2.762e-8
-0.090, 4.329e-8, 1.452e-8, -2.877e-8
-0.091, 4.101e-8, 1.408e-8, -2.693e-8
-0.092, 4.215e-8, 1.389e-8, -2.826e-8
-0.093, 4.291e-8, 1.486e-8, -2.805e-8
-0.094, 4.111e-8, 1.332e-8, -2.779e-8
-0.095, 4.387e-8, 1.475e-8, -2.912e-8
-0.096, 4.246e-8, 1.485e-8, -2.760e-8
-0.097, 4.319e-8, 1.419e-8, -2.900e-8
-0.098, 4.291e-8, 1.513e-8, -2.778e-8
-0.099, 4.153e-8, 1.367e-8, -2.786e-8
-0.100, 4.471e-8, 1.542e-8, -2.930e-8
-0.101, 4.252e-8, 1.493e-8, -2.758e-8
-0.102, 4.386e-8, 1.449e-8, -2.937e-8
-0.103, 4.426e-8, 1.578e-8, -2.848e-8
-0.104, 4.215e-8, 1.387e-8, -2.828e-8
-0.105, 4.523e-8, 1.570e-8, -2.953e-8
-0.106, 4.344e-8, 1.548e-8, -2.797e-8
-0.107, 4.431e-8, 1.496e-8, -2.935e-8
-0.108, 4.529e-8, 1.621e-8, -2.908e-8
-0.109, 4.356e-8, 1.466e-8, -2.890e-8
-0.110, 4.645e-8, 1.619e-8, -3.025e-8
-0.111, 4.424e-8, 1.573e-8, -2.851e-8
-0.112, 4.519e-8, 1.560e-8, -2.958e-8
-0.113, 4.620e-8, 1.683e-8, -2.937e-8
-0.114, 4.454e-8, 1.530e-8, -2.924e-8
-0.115, 4.724e-8, 1.684e-8, -3.040e-8
-0.116, 4.575e-8, 1.646e-8, -2.929e-8
-0.117, 4.696e-8, 1.616e-8, -3.080e-8
-0.118, 4.744e-8, 1.756e-8, -2.988e-8
-0.119, 4.558e-8, 1.610e-8, -2.948e-8
-0.120, 4.858e-8, 1.781e-8, -3.077e-8
-0.121, 4.683e-8, 1.732e-8, -2.951e-8
-0.122, 4.829e-8, 1.741e-8, -3.088e-8
-0.123, 4.900e-8, 1.866e-8, -3.034e-8
-0.124, 4.748e-8, 1.738e-8, -3.010e-8
-0.125, 5.021e-8, 1.881e-8, -3.140e-8
-0.126, 4.860e-8, 1.876e-8, -2.985e-8
-0.127, 5.026e-8, 1.854e-8, -3.172e-8
-0.128, 5.124e-8, 2.021e-8, -3.103e-8
-0.129, 4.934e-8, 1.889e-8, -3.045e-8
-0.130, 5.247e-8, 2.045e-8, -3.202e-8
-0.131, 5.131e-8, 2.055e-8, -3.076e-8
-0.132, 5.298e-8, 2.084e-8, -3.213e-8
-0.133, 5.383e-8, 2.191e-8, -3.193e-8
-0.134, 5.304e-8, 2.128e-8, -3.176e-8
-0.135, 5.577e-8, 2.291e-8, -3.286e-8
-0.136, 5.445e-8, 2.315e-8, -3.130e-8
-0.137, 5.629e-8, 2.331e-8, -3.298e-8
-0.138, 5.778e-8, 2.492e-8, -3.286e-8
-0.139, 5.709e-8, 2.441e-8, -3.268e-8
-0.140, 6.047e-8, 2.622e-8, -3.425e-8
-0.141, 5.940e-8, 2.689e-8, -3.251e-8
-0.142, 6.105e-8, 2.692e-8, -3.412e-8
-0.143, 6.344e-8, 2.900e-8, -3.444e-8
-0.144, 6.215e-8, 2.820e-8, -3.395e-8
-0.145, 6.632e-8, 3.066e-8, -3.566e-8
-0.146, 6.607e-8, 3.124e-8, -3.483e-8
-0.147, 6.807e-8, 3.182e-8, -3.625e-8
-0.148, 6.998e-8, 3.399e-8, -3.599e-8
-0.149, 6.989e-8, 3.353e-8, -3.636e-8
-0.150, 7.397e-8, 3.591e-8, -3.806e-8
-0.151, 7.396e-8, 3.710e-8, -3.686e-8
-0.152, 7.623e-8, 3.755e-8, -3.867e-8
-0.153, 7.919e-8, 4.022e-8, -3.897e-8
-0.154, 7.888e-8, 3.997e-8, -3.890e-8
-0.155, 8.414e-8, 4.330e-8, -4.083e-8
-0.156, 8.426e-8, 4.427e-8, -3.999e-8
-0.157, 8.751e-8, 4.547e-8, -4.204e-8
-0.158, 9.043e-8, 4.818e-8, -4.225e-8
-0.159, 9.104e-8, 4.848e-8, -4.257e-8
-0.160, 9.665e-8, 5.166e-8, -4.499e-8
-0.161, 9.747e-8, 5.351e-8, -4.396e-8
-0.162, 1.010e-7, 5.465e-8, -4.636e-8
-0.163, 1.047e-7, 5.778e-8, -4.687e-8
-0.164, 1.057e-7, 5.869e-8, -4.706e-8
-0.165, 1.127e-7, 6.259e-8, -5.006e-8
-0.166, 1.138e-7, 6.454e-8, -4.921e-8
-0.167, 1.178e-7, 6.623e-8, -5.161e-8
-0.168, 1.222e-7, 6.986e-8, -5.239e-8
-0.169, 1.240e-7, 7.098e-8, -5.305e-8
-0.170, 1.309e-7, 7.492e-8, -5.603e-8
-0.171, 1.331e-7, 7.733e-8, -5.579e-8
-0.172, 1.378e-7, 7.948e-8, -5.835e-8
-0.173, 1.430e-7, 8.373e-8, -5.923e-8
-0.174, 1.455e-7, 8.513e-8, -6.036e-8
-0.175, 1.529e-7, 8.980e-8, -6.307e-8
-0.176, 1.558e-7, 9.254e-8, -6.331e-8
-0.177, 1.608e-7, 9.478e-8, -6.606e-8
-0.178, 1.672e-7, 9.981e-8, -6.744e-8
-0.179, 1.704e-7, 1.013e-7, -6.910e-8
-0.180, 1.779e-7, 1.058e-7, -7.209e-8
-0.181, 1.820e-7, 1.094e-7, -7.257e-8
-0.182, 1.882e-7, 1.124e-7, -7.575e-8
-0.183, 1.939e-7, 1.169e-7, -7.696e-8
-0.184, 1.977e-7, 1.191e-7, -7.862e-8
-0.185, 2.065e-7, 1.244e-7, -8.211e-8
-0.186, 2.108e-7, 1.279e-7, -8.288e-8
-0.187, 2.167e-7, 1.305e-7, -8.614e-8
-0.188, 2.236e-7, 1.354e-7, -8.818e-8
-0.189, 2.268e-7, 1.371e-7, -8.971e-8
-0.190, 2.362e-7, 1.427e-7, -9.357e-8
-0.191, 2.407e-7, 1.460e-7, -9.474e-8
-0.192, 2.477e-7, 1.492e-7, -9.855e-8
-0.193, 2.545e-7, 1.541e-7, -1.004e-7
-0.194, 2.583e-7, 1.560e-7, -1.023e-7
-0.195, 2.675e-7, 1.611e-7, -1.063e-7
-0.196, 2.720e-7, 1.644e-7, -1.077e-7
-0.197, 2.787e-7, 1.670e-7, -1.117e-7
-0.198, 2.853e-7, 1.716e-7, -1.137e-7
-0.199, 2.891e-7, 1.733e-7, -1.159e-7
-0.200, 2.977e-7, 1.777e-7, -1.199e-7
-0.201, 3.014e-7, 1.804e-7, -1.210e-7
-0.202, 3.091e-7, 1.835e-7, -1.256e-7
-0.203, 3.149e-7, 1.873e-7, -1.275e-7
-0.204, 3.183e-7, 1.882e-7, -1.301e-7
-0.205, 3.262e-7, 1.921e-7, -1.341e-7
-0.206, 3.296e-7, 1.944e-7, -1.352e-7
-0.207, 3.358e-7, 1.963e-7, -1.394e-7
-0.208, 3.412e-7, 1.998e-7, -1.415e-7
-0.209, 3.441e-7, 2.000e-7, -1.442e-7
-0.210, 3.511e-7, 2.031e-7, -1.480e-7
-0.211, 3.537e-7, 2.045e-7, -1.492e-7
-0.212, 3.578e-7, 2.052e-7, -1.526e-7
-0.213, 3.630e-7, 2.078e-7, -1.552e-7
-0.214, 3.645e-7, 2.072e-7, -1.573e-7
-0.215, 3.706e-7, 2.097e-7, -1.609e-7
-0.216, 3.721e-7, 2.102e-7, -1.618e-7
-0.217, 3.762e-7, 2.104e-7, -1.658e-7
-0.218, 3.787e-7, 2.116e-7, -1.671e-7
-0.219, 3.790e-7, 2.102e-7, -1.688e-7
-0.220, 3.841e-7, 2.121e-7, -1.720e-7
-0.221, 3.838e-7, 2.111e-7, -1.726e-7
-0.222, 3.863e-7, 2.105e-7, -1.758e-7
-0.223, 3.886e-7, 2.113e-7, -1.773e-7
-0.224, 3.868e-7, 2.087e-7, -1.782e-7
-0.225, 3.900e-7, 2.090e-7, -1.810e-7
-0.226, 3.887e-7, 2.079e-7, -1.808e-7
-0.227, 3.894e-7, 2.062e-7, -1.832e-7
-0.228, 3.900e-7, 2.062e-7, -1.838e-7
-0.229, 3.876e-7, 2.034e-7, -1.842e-7
-0.230, 3.899e-7, 2.030e-7, -1.869e-7
-0.231, 3.872e-7, 2.012e-7, -1.860e-7
-0.232, 3.859e-7, 1.985e-7, -1.874e-7
-0.233, 3.848e-7, 1.977e-7, -1.871e-7
-0.234, 3.806e-7, 1.939e-7, -1.867e-7
-0.235, 3.814e-7, 1.932e-7, -1.882e-7
-0.236, 3.772e-7, 1.905e-7, -1.867e-7
-0.237, 3.750e-7, 1.877e-7, -1.874e-7
-0.238, 3.731e-7, 1.864e-7, -1.867e-7
-0.239, 3.680e-7, 1.825e-7, -1.855e-7
-0.240, 3.671e-7, 1.807e-7, -1.864e-7
-0.241, 3.616e-7, 1.778e-7, -1.838e-7
-0.242, 3.581e-7, 1.742e-7, -1.839e-7
-0.243, 3.541e-7, 1.724e-7, -1.818e-7
-0.244, 3.484e-7, 1.681e-7, -1.803e-7
-0.245, 3.467e-7, 1.666e-7, -1.801e-7
-0.246, 3.399e-7, 1.630e-7, -1.769e-7
-0.247, 3.364e-7, 1.597e-7, -1.767e-7
-0.248, 3.317e-7, 1.576e-7, -1.741e-7
-0.249, 3.248e-7, 1.529e-7, -1.719e-7
-0.250, 3.223e-7, 1.515e-7, -1.707e-7
-0.251, 3.148e-7, 1.478e-7, -1.670e-7
-0.252, 3.104e-7, 1.442e-7, -1.662e-7
-0.253, 3.053e-7, 1.420e-7, -1.633e-7
-0.254, 2.972e-7, 1.373e-7, -1.599e-7
-0.255, 2.943e-7, 1.352e-7, -1.591e-7
-0.256, 2.869e-7, 1.321e-7, -1.548e-7
-0.257, 2.817e-7, 1.282e-7, -1.535e-7
-0.258, 2.766e-7, 1.265e-7, -1.502e-7
-0.259, 2.692e-7, 1.220e-7, -1.472e-7
-0.260, 2.658e-7, 1.201e-7, -1.456e-7
-0.261, 2.580e-7, 1.169e-7, -1.411e-7
-0.262, 2.525e-7, 1.132e-7, -1.393e-7
-0.263, 2.473e-7, 1.111e-7, -1.362e-7
-0.264, 2.400e-7, 1.070e-7, -1.330e-7
-0.265, 2.366e-7, 1.052e-7, -1.314e-7
-0.266, 2.294e-7, 1.023e-7, -1.271e-7
-0.267, 2.241e-7, 9.913e-8, -1.250e-7
-0.268, 2.193e-7, 9.747e-8, -1.219e-7
-0.269, 2.116e-7, 9.329e-8, -1.184e-7
-0.270, 2.089e-7, 9.197e-8, -1.169e-7
-0.271, 2.015e-7, 8.896e-8, -1.125e-7
-0.272, 1.967e-7, 8.576e-8, -1.109e-7
-0.273, 1.929e-7, 8.474e-8, -1.082e-7
-0.274, 1.855e-7, 8.059e-8, -1.049e-7
-0.275, 1.829e-7, 7.933e-8, -1.035e-7
-0.276, 1.760e-7, 7.688e-8, -9.912e-8
-0.277, 1.716e-7, 7.405e-8, -9.751e-8
-0.278, 1.678e-7, 7.305e-8, -9.472e-8
-0.279, 1.606e-7, 6.924e-8, -9.136e-8
-0.280, 1.588e-7, 6.813e-8, -9.065e-8
-0.281, 1.526e-7, 6.617e-8, -8.646e-8
-0.282, 1.493e-7, 6.327e-8, -8.601e-8
-0.283, 1.448e-7, 6.219e-8, -8.258e-8
-0.284, 1.395e-7, 5.918e-8, -8.034e-8
-0.285, 1.379e-7, 5.875e-8, -7.910e-8
-0.286, 1.319e-7, 5.645e-8, -7.544e-8
-0.287, 1.287e-7, 5.416e-8, -7.458e-8
-0.288, 1.258e-7, 5.376e-8, -7.201e-8
-0.289, 1.198e-7, 5.026e-8, -6.955e-8
-0.290, 1.194e-7, 5.028e-8, -6.915e-8
-0.291, 1.139e-7, 4.833e-8, -6.562e-8
-0.292, 1.113e-7, 4.646e-8, -6.489e-8
-0.293, 1.094e-7, 4.655e-8, -6.285e-8
-0.294, 1.037e-7, 4.312e-8, -6.060e-8
-0.295, 1.040e-7, 4.346e-8, -6.056e-8
-0.296, 9.841e-8, 4.151e-8, -5.690e-8
-0.297, 9.672e-8, 3.988e-8, -5.685e-8
-0.298, 9.517e-8, 3.990e-8, -5.527e-8
-0.299, 9.011e-8, 3.702e-8, -5.310e-8
-0.300, 9.033e-8, 3.726e-8, -5.308e-8
-0.301, 8.643e-8, 3.602e-8, -5.041e-8
-0.302, 8.400e-8, 3.418e-8, -4.982e-8
-0.303, 8.313e-8, 3.454e-8, -4.859e-8
-0.304, 7.838e-8, 3.163e-8, -4.675e-8
-0.305, 7.919e-8, 3.211e-8, -4.708e-8
-0.306, 7.550e-8, 3.101e-8, -4.449e-8
-0.307, 7.391e-8, 2.990e-8, -4.401e-8
-0.308, 7.342e-8, 3.018e-8, -4.323e-8
-0.309, 6.924e-8, 2.762e-8, -4.162e-8
-0.310, 7.064e-8, 2.869e-8, -4.195e-8
-0.311, 6.719e-8, 2.757e-8, -3.962e-8
-0.312, 6.576e-8, 2.608e-8, -3.968e-8
-0.313, 6.496e-8, 2.661e-8, -3.835e-8
-0.314, 6.166e-8, 2.461e-8, -3.705e-8
-0.315, 6.271e-8, 2.486e-8, -3.785e-8
-0.316, 6.022e-8, 2.451e-8, -3.571e-8
-0.317, 5.880e-8, 2.303e-8, -3.577e-8
-0.318, 5.897e-8, 2.359e-8, -3.537e-8
-0.319, 5.571e-8, 2.171e-8, -3.399e-8
-0.320, 5.682e-8, 2.224e-8, -3.458e-8
-0.321, 5.485e-8, 2.190e-8, -3.295e-8
-0.322, 5.417e-8, 2.085e-8, -3.332e-8
-0.323, 5.389e-8, 2.162e-8, -3.227e-8
-0.324, 5.046e-8, 1.936e-8, -3.110e-8
-0.325, 5.295e-8, 2.050e-8, -3.245e-8
-0.326, 4.970e-8, 1.981e-8, -2.989e-8
-0.327, 4.950e-8, 1.891e-8, -3.059e-8
-0.328, 4.930e-8, 1.941e-8, -2.990e-8
-0.329, 4.713e-8, 1.792e-8, -2.921e-8
-0.330, 4.897e-8, 1.876e-8, -3.021e-8
-0.331, 4.671e-8, 1.858e-8, -2.813e-8
-0.332, 4.643e-8, 1.749e-8, -2.893e-8
-0.333, 4.717e-8, 1.854e-8, -2.863e-8
-0.334, 4.378e-8, 1.663e-8, -2.715e-8
-0.335, 4.622e-8, 1.761e-8, -2.861e-8
-0.336, 4.396e-8, 1.726e-8, -2.671e-8
-0.337, 4.359e-8, 1.610e-8, -2.749e-8
-0.338, 4.419e-8, 1.714e-8, -2.705e-8
-0.339, 4.168e-8, 1.547e-8, -2.621e-8
-0.340, 4.335e-8, 1.617e-8, -2.718e-8
-0.341, 4.108e-8, 1.596e-8, -2.512e-8
-0.342, 4.155e-8, 1.527e-8, -2.628e-8
-0.343, 4.246e-8, 1.641e-8, -2.605e-8
-0.344, 3.930e-8, 1.440e-8, -2.490e-8
-0.345, 4.189e-8, 1.562e-8, -2.626e-8
-0.346, 3.942e-8, 1.523e-8, -2.419e-8
-0.347, 4.013e-8, 1.450e-8, -2.563e-8
-0.348, 4.014e-8, 1.537e-8, -2.477e-8
-0.349, 3.821e-8, 1.393e-8, -2.428e-8
-0.350, 4.086e-8, 1.509e-8, -2.577e-8
-0.351, 3.866e-8, 1.486e-8, -2.380e-8
-0.352, 3.872e-8, 1.409e-8, -2.464e-8
-0.353, 3.947e-8, 1.512e-8, -2.435e-8
-0.354, 3.701e-8, 1.331e-8, -2.370e-8
-0.355, 3.947e-8, 1.463e-8, -2.484e-8
-0.356, 3.794e-8, 1.451e-8, -2.343e-8
-0.357, 3.788e-8, 1.374e-8, -2.413e-8
-0.358, 3.890e-8, 1.489e-8, -2.401e-8
-0.359, 3.613e-8, 1.290e-8, -2.323e-8
-0.360, 3.885e-8, 1.436e-8, -2.449e-8
-0.361, 3.651e-8, 1.417e-8, -2.234e-8
-0.362, 3.696e-8, 1.298e-8, -2.398e-8
-0.363, 3.820e-8, 1.461e-8, -2.359e-8
-0.364, 3.598e-8, 1.304e-8, -2.294e-8
-0.365, 3.804e-8, 1.421e-8, -2.383e-8
-0.366, 3.620e-8, 1.395e-8, -2.225e-8
-0.367, 3.641e-8, 1.330e-8, -2.311e-8
-0.368, 3.770e-8, 1.418e-8, -2.352e-8
-0.369, 3.512e-8, 1.267e-8, -2.245e-8
-0.370, 3.796e-8, 1.371e-8, -2.425e-8
-0.371, 3.610e-8, 1.370e-8, -2.240e-8
-0.372, 3.637e-8, 1.290e-8, -2.346e-8
-0.373, 3.710e-8, 1.407e-8, -2.303e-8
-0.374, 3.509e-8, 1.278e-8, -2.231e-8
-0.375, 3.748e-8, 1.383e-8, -2.365e-8
-0.376, 3.613e-8, 1.361e-8, -2.252e-8
-0.377, 3.610e-8, 1.275e-8, -2.336e-8
-0.378, 3.758e-8, 1.445e-8, -2.313e-8
-0.379, 3.421e-8, 1.227e-8, -2.194e-8
-0.380, 3.752e-8, 1.381e-8, -2.371e-8
-0.381, 3.597e-8, 1.389e-8, -2.208e-8
-0.382, 3.573e-8, 1.283e-8, -2.290e-8
-0.383, 3.693e-8, 1.432e-8, -2.261e-8
-0.384, 3.471e-8, 1.222e-8, -2.249e-8
-0.385, 3.729e-8, 1.353e-8, -2.375e-8
-0.386, 3.559e-8, 1.360e-8, -2.199e-8
-0.387, 3.593e-8, 1.290e-8, -2.302e-8
-0.388, 3.688e-8, 1.410e-8, -2.278e-8
-0.389, 3.465e-8, 1.261e-8, -2.205e-8
-0.390, 3.759e-8, 1.379e-8, -2.380e-8
-0.391, 3.538e-8, 1.350e-8, -2.189e-8
-0.392, 3.587e-8, 1.296e-8, -2.290e-8
-0.393, 3.698e-8, 1.431e-8, -2.267e-8
-0.394, 3.493e-8, 1.302e-8, -2.191e-8
-0.395, 3.763e-8, 1.391e-8, -2.372e-8
-0.396, 3.526e-8, 1.349e-8, -2.177e-8
-0.397, 3.596e-8, 1.306e-8, -2.289e-8
-0.398, 3.688e-8, 1.413e-8, -2.276e-8
-0.399, 3.499e-8, 1.280e-8, -2.219e-8
-0.400, 3.739e-8, 1.399e-8, -2.341e-8
