# Supplementary material for: Data-Driven Electrochemistry Reveals the Impact of Hydrophobicity on Aptamer Cross-Reactivity
Source: ACS Meas Sci Au. 2026 May 20;6(3):752–64. doi: 10.1021/acsmeasuresciau.6c00040 (PMC13281204; doi:10.1021/acsmeasuresciau.6c00040)
Supplement: Supplementary file 1 [file tg6c00040_si_001.zip › data/interferent study/logP validation/Trials_1_2_3/SWV_lineolic acid_background_100hz_1.txt]

Nov. 4, 2025   14:02:36
Square Wave Voltammetry
File: c:\users\minteerlab\desktop\hardpotato\110425\swv_lineolic acid_background_100hz_1.bin
Data Source:  Experiment
Instrument Model:  CHI660E
Ref. Electrode: 
Header: SWV
Note: 

Init E (V) = -0.05
Final E (V) = -0.4
Incr E (V) = 0.001
Amplitude (V) = 0.025
Frequency (Hz) = 100
Quiet Time (sec) = 2
Sensitivity (A/V) = 1e-5

Potential/V, Diff(i/A), For(i/A), Rev(i/A)

-0.051, 5.973e-8, 2.906e-8, -3.067e-8
-0.052, 5.673e-8, 2.499e-8, -3.174e-8
-0.053, 5.452e-8, 2.213e-8, -3.239e-8
-0.054, 5.714e-8, 2.357e-8, -3.357e-8
-0.055, 5.521e-8, 2.277e-8, -3.245e-8
-0.056, 5.581e-8, 2.236e-8, -3.345e-8
-0.057, 5.713e-8, 2.352e-8, -3.361e-8
-0.058, 5.462e-8, 2.152e-8, -3.310e-8
-0.059, 5.704e-8, 2.294e-8, -3.409e-8
-0.060, 5.560e-8, 2.274e-8, -3.286e-8
-0.061, 5.717e-8, 2.262e-8, -3.456e-8
-0.062, 5.746e-8, 2.365e-8, -3.381e-8
-0.063, 5.533e-8, 2.206e-8, -3.328e-8
-0.064, 5.857e-8, 2.372e-8, -3.485e-8
-0.065, 5.651e-8, 2.331e-8, -3.321e-8
-0.066, 5.796e-8, 2.301e-8, -3.495e-8
-0.067, 5.802e-8, 2.393e-8, -3.409e-8
-0.068, 5.581e-8, 2.240e-8, -3.341e-8
-0.069, 5.918e-8, 2.398e-8, -3.521e-8
-0.070, 5.721e-8, 2.393e-8, -3.329e-8
-0.071, 5.881e-8, 2.335e-8, -3.546e-8
-0.072, 5.886e-8, 2.433e-8, -3.453e-8
-0.073, 5.721e-8, 2.303e-8, -3.418e-8
-0.074, 5.985e-8, 2.447e-8, -3.538e-8
-0.075, 5.769e-8, 2.384e-8, -3.385e-8
-0.076, 5.895e-8, 2.377e-8, -3.518e-8
-0.077, 5.977e-8, 2.473e-8, -3.505e-8
-0.078, 5.875e-8, 2.364e-8, -3.511e-8
-0.079, 6.063e-8, 2.465e-8, -3.598e-8
-0.080, 5.853e-8, 2.419e-8, -3.434e-8
-0.081, 5.950e-8, 2.404e-8, -3.546e-8
-0.082, 5.990e-8, 2.479e-8, -3.511e-8
-0.083, 5.810e-8, 2.315e-8, -3.495e-8
-0.084, 6.135e-8, 2.506e-8, -3.629e-8
-0.085, 5.907e-8, 2.460e-8, -3.447e-8
-0.086, 6.051e-8, 2.409e-8, -3.643e-8
-0.087, 6.040e-8, 2.482e-8, -3.558e-8
-0.088, 5.912e-8, 2.356e-8, -3.556e-8
-0.089, 6.173e-8, 2.491e-8, -3.682e-8
-0.090, 5.968e-8, 2.443e-8, -3.525e-8
-0.091, 6.112e-8, 2.431e-8, -3.681e-8
-0.092, 6.133e-8, 2.540e-8, -3.594e-8
-0.093, 6.029e-8, 2.404e-8, -3.625e-8
-0.094, 6.189e-8, 2.486e-8, -3.703e-8
-0.095, 6.019e-8, 2.484e-8, -3.534e-8
-0.096, 6.145e-8, 2.444e-8, -3.701e-8
-0.097, 6.131e-8, 2.540e-8, -3.592e-8
-0.098, 6.023e-8, 2.396e-8, -3.627e-8
-0.099, 6.280e-8, 2.549e-8, -3.730e-8
-0.100, 6.094e-8, 2.500e-8, -3.594e-8
-0.101, 6.233e-8, 2.474e-8, -3.759e-8
-0.102, 6.228e-8, 2.561e-8, -3.666e-8
-0.103, 6.061e-8, 2.421e-8, -3.640e-8
-0.104, 6.327e-8, 2.583e-8, -3.744e-8
-0.105, 6.145e-8, 2.547e-8, -3.597e-8
-0.106, 6.269e-8, 2.508e-8, -3.761e-8
-0.107, 6.304e-8, 2.614e-8, -3.690e-8
-0.108, 6.084e-8, 2.419e-8, -3.664e-8
-0.109, 6.391e-8, 2.630e-8, -3.761e-8
-0.110, 6.234e-8, 2.612e-8, -3.621e-8
-0.111, 6.385e-8, 2.599e-8, -3.787e-8
-0.112, 6.398e-8, 2.681e-8, -3.717e-8
-0.113, 6.243e-8, 2.556e-8, -3.687e-8
-0.114, 6.542e-8, 2.733e-8, -3.809e-8
-0.115, 6.399e-8, 2.725e-8, -3.674e-8
-0.116, 6.483e-8, 2.702e-8, -3.781e-8
-0.117, 6.585e-8, 2.837e-8, -3.748e-8
-0.118, 6.414e-8, 2.725e-8, -3.689e-8
-0.119, 6.695e-8, 2.889e-8, -3.805e-8
-0.120, 6.536e-8, 2.869e-8, -3.667e-8
-0.121, 6.720e-8, 2.888e-8, -3.832e-8
-0.122, 6.857e-8, 3.053e-8, -3.804e-8
-0.123, 6.661e-8, 2.921e-8, -3.740e-8
-0.124, 7.005e-8, 3.137e-8, -3.867e-8
-0.125, 6.915e-8, 3.148e-8, -3.767e-8
-0.126, 7.061e-8, 3.166e-8, -3.895e-8
-0.127, 7.181e-8, 3.366e-8, -3.815e-8
-0.128, 7.075e-8, 3.278e-8, -3.796e-8
-0.129, 7.471e-8, 3.475e-8, -3.995e-8
-0.130, 7.376e-8, 3.531e-8, -3.846e-8
-0.131, 7.579e-8, 3.572e-8, -4.007e-8
-0.132, 7.724e-8, 3.773e-8, -3.951e-8
-0.133, 7.687e-8, 3.707e-8, -3.980e-8
-0.134, 8.036e-8, 3.926e-8, -4.111e-8
-0.135, 7.971e-8, 3.999e-8, -3.972e-8
-0.136, 8.236e-8, 4.060e-8, -4.176e-8
-0.137, 8.425e-8, 4.319e-8, -4.107e-8
-0.138, 8.456e-8, 4.287e-8, -4.169e-8
-0.139, 8.932e-8, 4.614e-8, -4.318e-8
-0.140, 8.796e-8, 4.601e-8, -4.194e-8
-0.141, 9.145e-8, 4.736e-8, -4.409e-8
-0.142, 9.408e-8, 5.024e-8, -4.385e-8
-0.143, 9.417e-8, 4.992e-8, -4.425e-8
-0.144, 9.944e-8, 5.346e-8, -4.598e-8
-0.145, 9.963e-8, 5.465e-8, -4.498e-8
-0.146, 1.036e-7, 5.648e-8, -4.710e-8
-0.147, 1.064e-7, 5.923e-8, -4.721e-8
-0.148, 1.072e-7, 5.958e-8, -4.764e-8
-0.149, 1.129e-7, 6.279e-8, -5.009e-8
-0.150, 1.139e-7, 6.472e-8, -4.921e-8
-0.151, 1.188e-7, 6.704e-8, -5.177e-8
-0.152, 1.218e-7, 6.972e-8, -5.210e-8
-0.153, 1.237e-7, 7.097e-8, -5.269e-8
-0.154, 1.300e-7, 7.511e-8, -5.487e-8
-0.155, 1.313e-7, 7.697e-8, -5.433e-8
-0.156, 1.366e-7, 7.946e-8, -5.719e-8
-0.157, 1.411e-7, 8.334e-8, -5.779e-8
-0.158, 1.433e-7, 8.481e-8, -5.853e-8
-0.159, 1.499e-7, 8.877e-8, -6.118e-8
-0.160, 1.526e-7, 9.137e-8, -6.128e-8
-0.161, 1.587e-7, 9.445e-8, -6.421e-8
-0.162, 1.635e-7, 9.856e-8, -6.498e-8
-0.163, 1.665e-7, 1.004e-7, -6.607e-8
-0.164, 1.746e-7, 1.053e-7, -6.923e-8
-0.165, 1.774e-7, 1.081e-7, -6.929e-8
-0.166, 1.843e-7, 1.117e-7, -7.252e-8
-0.167, 1.894e-7, 1.158e-7, -7.360e-8
-0.168, 1.940e-7, 1.185e-7, -7.554e-8
-0.169, 2.022e-7, 1.232e-7, -7.898e-8
-0.170, 2.064e-7, 1.272e-7, -7.926e-8
-0.171, 2.137e-7, 1.308e-7, -8.290e-8
-0.172, 2.197e-7, 1.355e-7, -8.421e-8
-0.173, 2.245e-7, 1.382e-7, -8.625e-8
-0.174, 2.333e-7, 1.436e-7, -8.970e-8
-0.175, 2.380e-7, 1.472e-7, -9.080e-8
-0.176, 2.457e-7, 1.509e-7, -9.477e-8
-0.177, 2.524e-7, 1.560e-7, -9.642e-8
-0.178, 2.582e-7, 1.589e-7, -9.929e-8
-0.179, 2.668e-7, 1.641e-7, -1.027e-7
-0.180, 2.724e-7, 1.682e-7, -1.042e-7
-0.181, 2.802e-7, 1.717e-7, -1.085e-7
-0.182, 2.875e-7, 1.771e-7, -1.104e-7
-0.183, 2.922e-7, 1.793e-7, -1.129e-7
-0.184, 3.017e-7, 1.848e-7, -1.169e-7
-0.185, 3.070e-7, 1.883e-7, -1.187e-7
-0.186, 3.156e-7, 1.924e-7, -1.233e-7
-0.187, 3.225e-7, 1.969e-7, -1.256e-7
-0.188, 3.279e-7, 1.993e-7, -1.286e-7
-0.189, 3.371e-7, 2.042e-7, -1.329e-7
-0.190, 3.413e-7, 2.071e-7, -1.343e-7
-0.191, 3.496e-7, 2.105e-7, -1.391e-7
-0.192, 3.557e-7, 2.147e-7, -1.410e-7
-0.193, 3.610e-7, 2.163e-7, -1.448e-7
-0.194, 3.691e-7, 2.205e-7, -1.487e-7
-0.195, 3.744e-7, 2.230e-7, -1.514e-7
-0.196, 3.811e-7, 2.256e-7, -1.555e-7
-0.197, 3.873e-7, 2.295e-7, -1.578e-7
-0.198, 3.905e-7, 2.299e-7, -1.606e-7
-0.199, 3.986e-7, 2.338e-7, -1.648e-7
-0.200, 4.015e-7, 2.348e-7, -1.667e-7
-0.201, 4.081e-7, 2.372e-7, -1.710e-7
-0.202, 4.129e-7, 2.393e-7, -1.736e-7
-0.203, 4.150e-7, 2.391e-7, -1.759e-7
-0.204, 4.225e-7, 2.421e-7, -1.804e-7
-0.205, 4.239e-7, 2.426e-7, -1.813e-7
-0.206, 4.293e-7, 2.434e-7, -1.859e-7
-0.207, 4.324e-7, 2.448e-7, -1.876e-7
-0.208, 4.336e-7, 2.437e-7, -1.899e-7
-0.209, 4.389e-7, 2.454e-7, -1.934e-7
-0.210, 4.397e-7, 2.453e-7, -1.944e-7
-0.211, 4.429e-7, 2.446e-7, -1.983e-7
-0.212, 4.450e-7, 2.454e-7, -1.995e-7
-0.213, 4.442e-7, 2.430e-7, -2.012e-7
-0.214, 4.480e-7, 2.438e-7, -2.042e-7
-0.215, 4.471e-7, 2.424e-7, -2.046e-7
-0.216, 4.487e-7, 2.413e-7, -2.074e-7
-0.217, 4.491e-7, 2.408e-7, -2.084e-7
-0.218, 4.468e-7, 2.380e-7, -2.088e-7
-0.219, 4.492e-7, 2.376e-7, -2.115e-7
-0.220, 4.468e-7, 2.356e-7, -2.112e-7
-0.221, 4.466e-7, 2.335e-7, -2.132e-7
-0.222, 4.451e-7, 2.321e-7, -2.130e-7
-0.223, 4.422e-7, 2.287e-7, -2.135e-7
-0.224, 4.422e-7, 2.279e-7, -2.143e-7
-0.225, 4.380e-7, 2.247e-7, -2.133e-7
-0.226, 4.372e-7, 2.222e-7, -2.150e-7
-0.227, 4.345e-7, 2.206e-7, -2.140e-7
-0.228, 4.299e-7, 2.164e-7, -2.135e-7
-0.229, 4.295e-7, 2.154e-7, -2.141e-7
-0.230, 4.235e-7, 2.116e-7, -2.119e-7
-0.231, 4.215e-7, 2.088e-7, -2.127e-7
-0.232, 4.171e-7, 2.065e-7, -2.107e-7
-0.233, 4.109e-7, 2.019e-7, -2.090e-7
-0.234, 4.099e-7, 2.007e-7, -2.093e-7
-0.235, 4.024e-7, 1.968e-7, -2.056e-7
-0.236, 3.995e-7, 1.933e-7, -2.062e-7
-0.237, 3.945e-7, 1.910e-7, -2.035e-7
-0.238, 3.874e-7, 1.860e-7, -2.014e-7
-0.239, 3.846e-7, 1.844e-7, -2.002e-7
-0.240, 3.772e-7, 1.801e-7, -1.971e-7
-0.241, 3.731e-7, 1.767e-7, -1.964e-7
-0.242, 3.681e-7, 1.748e-7, -1.933e-7
-0.243, 3.594e-7, 1.696e-7, -1.898e-7
-0.244, 3.566e-7, 1.675e-7, -1.891e-7
-0.245, 3.485e-7, 1.637e-7, -1.848e-7
-0.246, 3.437e-7, 1.603e-7, -1.834e-7
-0.247, 3.380e-7, 1.581e-7, -1.799e-7
-0.248, 3.297e-7, 1.532e-7, -1.765e-7
-0.249, 3.258e-7, 1.510e-7, -1.748e-7
-0.250, 3.179e-7, 1.474e-7, -1.705e-7
-0.251, 3.130e-7, 1.439e-7, -1.691e-7
-0.252, 3.073e-7, 1.421e-7, -1.652e-7
-0.253, 2.992e-7, 1.370e-7, -1.623e-7
-0.254, 2.956e-7, 1.355e-7, -1.601e-7
-0.255, 2.866e-7, 1.313e-7, -1.553e-7
-0.256, 2.824e-7, 1.285e-7, -1.539e-7
-0.257, 2.762e-7, 1.266e-7, -1.496e-7
-0.258, 2.685e-7, 1.218e-7, -1.468e-7
-0.259, 2.650e-7, 1.206e-7, -1.444e-7
-0.260, 2.570e-7, 1.170e-7, -1.400e-7
-0.261, 2.522e-7, 1.140e-7, -1.382e-7
-0.262, 2.465e-7, 1.122e-7, -1.343e-7
-0.263, 2.388e-7, 1.077e-7, -1.311e-7
-0.264, 2.360e-7, 1.064e-7, -1.296e-7
-0.265, 2.282e-7, 1.036e-7, -1.245e-7
-0.266, 2.239e-7, 1.005e-7, -1.233e-7
-0.267, 2.188e-7, 9.919e-8, -1.196e-7
-0.268, 2.115e-7, 9.500e-8, -1.165e-7
-0.269, 2.088e-7, 9.437e-8, -1.145e-7
-0.270, 2.019e-7, 9.171e-8, -1.102e-7
-0.271, 1.983e-7, 8.903e-8, -1.093e-7
-0.272, 1.935e-7, 8.784e-8, -1.056e-7
-0.273, 1.867e-7, 8.382e-8, -1.029e-7
-0.274, 1.845e-7, 8.326e-8, -1.012e-7
-0.275, 1.772e-7, 8.015e-8, -9.706e-8
-0.276, 1.742e-7, 7.821e-8, -9.596e-8
-0.277, 1.703e-7, 7.738e-8, -9.293e-8
-0.278, 1.638e-7, 7.375e-8, -9.001e-8
-0.279, 1.623e-7, 7.305e-8, -8.927e-8
-0.280, 1.556e-7, 7.061e-8, -8.497e-8
-0.281, 1.536e-7, 6.880e-8, -8.478e-8
-0.282, 1.497e-7, 6.793e-8, -8.174e-8
-0.283, 1.436e-7, 6.484e-8, -7.876e-8
-0.284, 1.439e-7, 6.513e-8, -7.877e-8
-0.285, 1.369e-7, 6.224e-8, -7.470e-8
-0.286, 1.357e-7, 6.116e-8, -7.456e-8
-0.287, 1.327e-7, 6.069e-8, -7.203e-8
-0.288, 1.272e-7, 5.743e-8, -6.976e-8
-0.289, 1.273e-7, 5.775e-8, -6.951e-8
-0.290, 1.218e-7, 5.573e-8, -6.609e-8
-0.291, 1.208e-7, 5.469e-8, -6.614e-8
-0.292, 1.171e-7, 5.370e-8, -6.341e-8
-0.293, 1.132e-7, 5.127e-8, -6.192e-8
-0.294, 1.126e-7, 5.126e-8, -6.135e-8
-0.295, 1.082e-7, 4.982e-8, -5.835e-8
-0.296, 1.067e-7, 4.815e-8, -5.856e-8
-0.297, 1.049e-7, 4.824e-8, -5.662e-8
-0.298, 1.005e-7, 4.550e-8, -5.498e-8
-0.299, 1.013e-7, 4.644e-8, -5.488e-8
-0.300, 9.676e-8, 4.437e-8, -5.240e-8
-0.301, 9.687e-8, 4.388e-8, -5.300e-8
-0.302, 9.447e-8, 4.372e-8, -5.075e-8
-0.303, 9.073e-8, 4.138e-8, -4.934e-8
-0.304, 9.121e-8, 4.187e-8, -4.934e-8
-0.305, 8.775e-8, 4.055e-8, -4.720e-8
-0.306, 8.725e-8, 3.959e-8, -4.766e-8
-0.307, 8.590e-8, 3.964e-8, -4.626e-8
-0.308, 8.229e-8, 3.741e-8, -4.488e-8
-0.309, 8.413e-8, 3.874e-8, -4.538e-8
-0.310, 8.098e-8, 3.759e-8, -4.339e-8
-0.311, 8.013e-8, 3.640e-8, -4.373e-8
-0.312, 7.898e-8, 3.667e-8, -4.231e-8
-0.313, 7.635e-8, 3.490e-8, -4.145e-8
-0.314, 7.718e-8, 3.587e-8, -4.131e-8
-0.315, 7.423e-8, 3.451e-8, -3.972e-8
-0.316, 7.426e-8, 3.393e-8, -4.033e-8
-0.317, 7.345e-8, 3.452e-8, -3.893e-8
-0.318, 7.101e-8, 3.236e-8, -3.865e-8
-0.319, 7.273e-8, 3.372e-8, -3.901e-8
-0.320, 6.897e-8, 3.220e-8, -3.676e-8
-0.321, 7.041e-8, 3.219e-8, -3.822e-8
-0.322, 6.930e-8, 3.253e-8, -3.677e-8
-0.323, 6.691e-8, 3.055e-8, -3.636e-8
-0.324, 6.911e-8, 3.203e-8, -3.708e-8
-0.325, 6.565e-8, 3.085e-8, -3.479e-8
-0.326, 6.646e-8, 3.015e-8, -3.631e-8
-0.327, 6.575e-8, 3.115e-8, -3.461e-8
-0.328, 6.368e-8, 2.910e-8, -3.458e-8
-0.329, 6.534e-8, 3.019e-8, -3.515e-8
-0.330, 6.296e-8, 2.953e-8, -3.342e-8
-0.331, 6.369e-8, 2.934e-8, -3.435e-8
-0.332, 6.346e-8, 2.995e-8, -3.351e-8
-0.333, 6.135e-8, 2.818e-8, -3.317e-8
-0.334, 6.288e-8, 2.924e-8, -3.364e-8
-0.335, 6.032e-8, 2.812e-8, -3.219e-8
-0.336, 6.220e-8, 2.847e-8, -3.373e-8
-0.337, 6.156e-8, 2.917e-8, -3.239e-8
-0.338, 5.875e-8, 2.679e-8, -3.196e-8
-0.339, 6.128e-8, 2.839e-8, -3.289e-8
-0.340, 5.885e-8, 2.761e-8, -3.124e-8
-0.341, 6.036e-8, 2.739e-8, -3.297e-8
-0.342, 5.942e-8, 2.800e-8, -3.142e-8
-0.343, 5.791e-8, 2.636e-8, -3.155e-8
-0.344, 5.978e-8, 2.785e-8, -3.194e-8
-0.345, 5.805e-8, 2.733e-8, -3.072e-8
-0.346, 5.805e-8, 2.679e-8, -3.126e-8
-0.347, 5.875e-8, 2.778e-8, -3.097e-8
-0.348, 5.695e-8, 2.616e-8, -3.078e-8
-0.349, 5.846e-8, 2.726e-8, -3.121e-8
-0.350, 5.672e-8, 2.668e-8, -3.004e-8
-0.351, 5.791e-8, 2.646e-8, -3.145e-8
-0.352, 5.760e-8, 2.745e-8, -3.014e-8
-0.353, 5.620e-8, 2.572e-8, -3.048e-8
-0.354, 5.839e-8, 2.721e-8, -3.118e-8
-0.355, 5.609e-8, 2.642e-8, -2.967e-8
-0.356, 5.719e-8, 2.601e-8, -3.119e-8
-0.357, 5.671e-8, 2.663e-8, -3.008e-8
-0.358, 5.519e-8, 2.540e-8, -2.980e-8
-0.359, 5.729e-8, 2.688e-8, -3.041e-8
-0.360, 5.561e-8, 2.589e-8, -2.972e-8
-0.361, 5.704e-8, 2.605e-8, -3.099e-8
-0.362, 5.651e-8, 2.693e-8, -2.958e-8
-0.363, 5.469e-8, 2.535e-8, -2.935e-8
-0.364, 5.793e-8, 2.735e-8, -3.059e-8
-0.365, 5.514e-8, 2.579e-8, -2.936e-8
-0.366, 5.677e-8, 2.607e-8, -3.069e-8
-0.367, 5.652e-8, 2.692e-8, -2.960e-8
-0.368, 5.491e-8, 2.515e-8, -2.976e-8
-0.369, 5.736e-8, 2.685e-8, -3.051e-8
-0.370, 5.494e-8, 2.596e-8, -2.898e-8
-0.371, 5.625e-8, 2.603e-8, -3.022e-8
-0.372, 5.602e-8, 2.639e-8, -2.963e-8
-0.373, 5.471e-8, 2.492e-8, -2.979e-8
-0.374, 5.703e-8, 2.661e-8, -3.042e-8
-0.375, 5.486e-8, 2.573e-8, -2.913e-8
-0.376, 5.685e-8, 2.613e-8, -3.071e-8
-0.377, 5.635e-8, 2.675e-8, -2.959e-8
-0.378, 5.428e-8, 2.481e-8, -2.946e-8
-0.379, 5.696e-8, 2.694e-8, -3.002e-8
-0.380, 5.493e-8, 2.601e-8, -2.892e-8
-0.381, 5.627e-8, 2.589e-8, -3.038e-8
-0.382, 5.648e-8, 2.675e-8, -2.973e-8
-0.383, 5.462e-8, 2.510e-8, -2.952e-8
-0.384, 5.733e-8, 2.693e-8, -3.040e-8
-0.385, 5.483e-8, 2.612e-8, -2.871e-8
-0.386, 5.621e-8, 2.591e-8, -3.030e-8
-0.387, 5.676e-8, 2.714e-8, -2.962e-8
-0.388, 5.510e-8, 2.544e-8, -2.965e-8
-0.389, 5.773e-8, 2.725e-8, -3.048e-8
-0.390, 5.514e-8, 2.624e-8, -2.890e-8
-0.391, 5.701e-8, 2.646e-8, -3.055e-8
-0.392, 5.660e-8, 2.716e-8, -2.944e-8
-0.393, 5.506e-8, 2.560e-8, -2.945e-8
-0.394, 5.770e-8, 2.707e-8, -3.063e-8
-0.395, 5.525e-8, 2.620e-8, -2.905e-8
-0.396, 5.713e-8, 2.610e-8, -3.103e-8
-0.397, 5.753e-8, 2.736e-8, -3.017e-8
-0.398, 5.540e-8, 2.580e-8, -2.960e-8
-0.399, 5.804e-8, 2.764e-8, -3.040e-8
-0.400, 5.506e-8, 2.609e-8, -2.896e-8
