# Supplementary material for: Data-Driven Electrochemistry Reveals the Impact of Hydrophobicity on Aptamer Cross-Reactivity
Source: ACS Meas Sci Au. 2026 May 20;6(3):752–64. doi: 10.1021/acsmeasuresciau.6c00040 (PMC13281204; doi:10.1021/acsmeasuresciau.6c00040)
Supplement: Supplementary file 1 [file tg6c00040_si_001.zip › data/interferent study/logP validation/Trials_1_2_3/SWV_lineolic acid_background_100hz_2.txt]

Nov. 4, 2025   16:18:07
Square Wave Voltammetry
File: c:\users\minteerlab\desktop\hardpotato\110425\swv_lineolic acid_background_100hz_2.bin
Data Source:  Experiment
Instrument Model:  CHI660E
Ref. Electrode: 
Header: SWV
Note: 

Init E (V) = -0.05
Final E (V) = -0.4
Incr E (V) = 0.001
Amplitude (V) = 0.025
Frequency (Hz) = 100
Quiet Time (sec) = 2
Sensitivity (A/V) = 1e-5

Potential/V, Diff(i/A), For(i/A), Rev(i/A)

-0.051, 5.671e-8, 2.752e-8, -2.919e-8
-0.052, 5.606e-8, 2.394e-8, -3.212e-8
-0.053, 5.291e-8, 2.131e-8, -3.160e-8
-0.054, 5.507e-8, 2.159e-8, -3.347e-8
-0.055, 5.349e-8, 2.167e-8, -3.182e-8
-0.056, 5.318e-8, 2.037e-8, -3.281e-8
-0.057, 5.531e-8, 2.186e-8, -3.345e-8
-0.058, 5.306e-8, 2.073e-8, -3.233e-8
-0.059, 5.509e-8, 2.134e-8, -3.375e-8
-0.060, 5.407e-8, 2.145e-8, -3.262e-8
-0.061, 5.389e-8, 2.071e-8, -3.319e-8
-0.062, 5.561e-8, 2.209e-8, -3.352e-8
-0.063, 5.247e-8, 2.012e-8, -3.235e-8
-0.064, 5.584e-8, 2.148e-8, -3.436e-8
-0.065, 5.438e-8, 2.195e-8, -3.243e-8
-0.066, 5.369e-8, 2.035e-8, -3.333e-8
-0.067, 5.574e-8, 2.215e-8, -3.358e-8
-0.068, 5.372e-8, 2.082e-8, -3.289e-8
-0.069, 5.544e-8, 2.165e-8, -3.379e-8
-0.070, 5.486e-8, 2.195e-8, -3.291e-8
-0.071, 5.468e-8, 2.100e-8, -3.368e-8
-0.072, 5.605e-8, 2.248e-8, -3.357e-8
-0.073, 5.370e-8, 2.079e-8, -3.290e-8
-0.074, 5.648e-8, 2.195e-8, -3.454e-8
-0.075, 5.529e-8, 2.249e-8, -3.280e-8
-0.076, 5.510e-8, 2.126e-8, -3.384e-8
-0.077, 5.671e-8, 2.293e-8, -3.378e-8
-0.078, 5.476e-8, 2.163e-8, -3.313e-8
-0.079, 5.728e-8, 2.230e-8, -3.498e-8
-0.080, 5.592e-8, 2.268e-8, -3.325e-8
-0.081, 5.550e-8, 2.162e-8, -3.388e-8
-0.082, 5.749e-8, 2.313e-8, -3.436e-8
-0.083, 5.499e-8, 2.153e-8, -3.345e-8
-0.084, 5.840e-8, 2.316e-8, -3.524e-8
-0.085, 5.633e-8, 2.270e-8, -3.363e-8
-0.086, 5.621e-8, 2.190e-8, -3.431e-8
-0.087, 5.812e-8, 2.383e-8, -3.429e-8
-0.088, 5.537e-8, 2.148e-8, -3.389e-8
-0.089, 5.821e-8, 2.291e-8, -3.530e-8
-0.090, 5.747e-8, 2.345e-8, -3.401e-8
-0.091, 5.728e-8, 2.247e-8, -3.481e-8
-0.092, 5.869e-8, 2.407e-8, -3.463e-8
-0.093, 5.630e-8, 2.219e-8, -3.410e-8
-0.094, 5.881e-8, 2.301e-8, -3.580e-8
-0.095, 5.750e-8, 2.371e-8, -3.379e-8
-0.096, 5.740e-8, 2.248e-8, -3.492e-8
-0.097, 5.811e-8, 2.333e-8, -3.478e-8
-0.098, 5.713e-8, 2.271e-8, -3.443e-8
-0.099, 5.924e-8, 2.355e-8, -3.569e-8
-0.100, 5.775e-8, 2.358e-8, -3.416e-8
-0.101, 5.837e-8, 2.304e-8, -3.532e-8
-0.102, 5.956e-8, 2.438e-8, -3.518e-8
-0.103, 5.668e-8, 2.238e-8, -3.430e-8
-0.104, 6.003e-8, 2.394e-8, -3.609e-8
-0.105, 5.877e-8, 2.421e-8, -3.456e-8
-0.106, 5.904e-8, 2.322e-8, -3.582e-8
-0.107, 6.044e-8, 2.500e-8, -3.544e-8
-0.108, 5.797e-8, 2.338e-8, -3.460e-8
-0.109, 6.118e-8, 2.462e-8, -3.657e-8
-0.110, 5.999e-8, 2.489e-8, -3.510e-8
-0.111, 6.012e-8, 2.378e-8, -3.634e-8
-0.112, 6.135e-8, 2.555e-8, -3.580e-8
-0.113, 5.968e-8, 2.431e-8, -3.536e-8
-0.114, 6.277e-8, 2.573e-8, -3.704e-8
-0.115, 6.073e-8, 2.561e-8, -3.512e-8
-0.116, 6.099e-8, 2.473e-8, -3.626e-8
-0.117, 6.256e-8, 2.618e-8, -3.638e-8
-0.118, 6.040e-8, 2.506e-8, -3.534e-8
-0.119, 6.408e-8, 2.678e-8, -3.729e-8
-0.120, 6.274e-8, 2.684e-8, -3.590e-8
-0.121, 6.279e-8, 2.607e-8, -3.672e-8
-0.122, 6.494e-8, 2.812e-8, -3.681e-8
-0.123, 6.281e-8, 2.668e-8, -3.613e-8
-0.124, 6.600e-8, 2.835e-8, -3.765e-8
-0.125, 6.504e-8, 2.891e-8, -3.613e-8
-0.126, 6.554e-8, 2.836e-8, -3.718e-8
-0.127, 6.743e-8, 2.998e-8, -3.745e-8
-0.128, 6.587e-8, 2.909e-8, -3.678e-8
-0.129, 6.899e-8, 3.085e-8, -3.814e-8
-0.130, 6.792e-8, 3.130e-8, -3.663e-8
-0.131, 6.985e-8, 3.134e-8, -3.852e-8
-0.132, 7.126e-8, 3.333e-8, -3.793e-8
-0.133, 6.993e-8, 3.223e-8, -3.770e-8
-0.134, 7.335e-8, 3.397e-8, -3.938e-8
-0.135, 7.228e-8, 3.441e-8, -3.788e-8
-0.136, 7.464e-8, 3.522e-8, -3.942e-8
-0.137, 7.606e-8, 3.689e-8, -3.917e-8
-0.138, 7.551e-8, 3.637e-8, -3.914e-8
-0.139, 7.877e-8, 3.824e-8, -4.053e-8
-0.140, 7.838e-8, 3.901e-8, -3.937e-8
-0.141, 8.095e-8, 3.949e-8, -4.146e-8
-0.142, 8.323e-8, 4.200e-8, -4.123e-8
-0.143, 8.193e-8, 4.105e-8, -4.088e-8
-0.144, 8.710e-8, 4.378e-8, -4.332e-8
-0.145, 8.716e-8, 4.518e-8, -4.198e-8
-0.146, 8.938e-8, 4.589e-8, -4.348e-8
-0.147, 9.202e-8, 4.854e-8, -4.347e-8
-0.148, 9.208e-8, 4.829e-8, -4.379e-8
-0.149, 9.650e-8, 5.094e-8, -4.556e-8
-0.150, 9.732e-8, 5.256e-8, -4.475e-8
-0.151, 1.002e-7, 5.363e-8, -4.656e-8
-0.152, 1.033e-7, 5.622e-8, -4.705e-8
-0.153, 1.031e-7, 5.598e-8, -4.709e-8
-0.154, 1.087e-7, 5.925e-8, -4.947e-8
-0.155, 1.098e-7, 6.129e-8, -4.851e-8
-0.156, 1.135e-7, 6.283e-8, -5.065e-8
-0.157, 1.166e-7, 6.575e-8, -5.084e-8
-0.158, 1.181e-7, 6.642e-8, -5.171e-8
-0.159, 1.242e-7, 7.014e-8, -5.410e-8
-0.160, 1.253e-7, 7.181e-8, -5.351e-8
-0.161, 1.300e-7, 7.410e-8, -5.592e-8
-0.162, 1.335e-7, 7.725e-8, -5.625e-8
-0.163, 1.355e-7, 7.800e-8, -5.749e-8
-0.164, 1.417e-7, 8.192e-8, -5.975e-8
-0.165, 1.434e-7, 8.405e-8, -5.934e-8
-0.166, 1.481e-7, 8.615e-8, -6.194e-8
-0.167, 1.529e-7, 9.022e-8, -6.263e-8
-0.168, 1.552e-7, 9.145e-8, -6.370e-8
-0.169, 1.622e-7, 9.565e-8, -6.659e-8
-0.170, 1.650e-7, 9.855e-8, -6.649e-8
-0.171, 1.703e-7, 1.008e-7, -6.951e-8
-0.172, 1.756e-7, 1.050e-7, -7.065e-8
-0.173, 1.781e-7, 1.063e-7, -7.175e-8
-0.174, 1.856e-7, 1.109e-7, -7.472e-8
-0.175, 1.887e-7, 1.139e-7, -7.480e-8
-0.176, 1.946e-7, 1.163e-7, -7.825e-8
-0.177, 2.005e-7, 1.209e-7, -7.956e-8
-0.178, 2.040e-7, 1.227e-7, -8.135e-8
-0.179, 2.114e-7, 1.269e-7, -8.451e-8
-0.180, 2.153e-7, 1.300e-7, -8.529e-8
-0.181, 2.214e-7, 1.330e-7, -8.845e-8
-0.182, 2.276e-7, 1.376e-7, -8.996e-8
-0.183, 2.312e-7, 1.393e-7, -9.188e-8
-0.184, 2.392e-7, 1.438e-7, -9.538e-8
-0.185, 2.425e-7, 1.466e-7, -9.595e-8
-0.186, 2.499e-7, 1.500e-7, -9.985e-8
-0.187, 2.556e-7, 1.541e-7, -1.015e-7
-0.188, 2.594e-7, 1.560e-7, -1.034e-7
-0.189, 2.670e-7, 1.601e-7, -1.069e-7
-0.190, 2.709e-7, 1.629e-7, -1.080e-7
-0.191, 2.774e-7, 1.656e-7, -1.118e-7
-0.192, 2.834e-7, 1.695e-7, -1.139e-7
-0.193, 2.869e-7, 1.709e-7, -1.160e-7
-0.194, 2.948e-7, 1.750e-7, -1.198e-7
-0.195, 2.976e-7, 1.770e-7, -1.206e-7
-0.196, 3.035e-7, 1.791e-7, -1.244e-7
-0.197, 3.095e-7, 1.828e-7, -1.267e-7
-0.198, 3.117e-7, 1.832e-7, -1.285e-7
-0.199, 3.188e-7, 1.865e-7, -1.324e-7
-0.200, 3.218e-7, 1.883e-7, -1.335e-7
-0.201, 3.277e-7, 1.903e-7, -1.374e-7
-0.202, 3.313e-7, 1.923e-7, -1.390e-7
-0.203, 3.333e-7, 1.921e-7, -1.412e-7
-0.204, 3.404e-7, 1.953e-7, -1.451e-7
-0.205, 3.412e-7, 1.958e-7, -1.455e-7
-0.206, 3.465e-7, 1.969e-7, -1.496e-7
-0.207, 3.492e-7, 1.986e-7, -1.506e-7
-0.208, 3.507e-7, 1.973e-7, -1.533e-7
-0.209, 3.560e-7, 2.000e-7, -1.560e-7
-0.210, 3.564e-7, 2.000e-7, -1.564e-7
-0.211, 3.599e-7, 1.996e-7, -1.603e-7
-0.212, 3.621e-7, 2.006e-7, -1.615e-7
-0.213, 3.618e-7, 1.990e-7, -1.629e-7
-0.214, 3.655e-7, 2.001e-7, -1.654e-7
-0.215, 3.651e-7, 1.993e-7, -1.658e-7
-0.216, 3.667e-7, 1.983e-7, -1.684e-7
-0.217, 3.682e-7, 1.989e-7, -1.693e-7
-0.218, 3.661e-7, 1.963e-7, -1.698e-7
-0.219, 3.693e-7, 1.969e-7, -1.724e-7
-0.220, 3.664e-7, 1.947e-7, -1.717e-7
-0.221, 3.676e-7, 1.936e-7, -1.740e-7
-0.222, 3.666e-7, 1.928e-7, -1.738e-7
-0.223, 3.640e-7, 1.897e-7, -1.743e-7
-0.224, 3.660e-7, 1.899e-7, -1.761e-7
-0.225, 3.622e-7, 1.872e-7, -1.750e-7
-0.226, 3.625e-7, 1.855e-7, -1.770e-7
-0.227, 3.602e-7, 1.843e-7, -1.759e-7
-0.228, 3.563e-7, 1.808e-7, -1.754e-7
-0.229, 3.563e-7, 1.798e-7, -1.765e-7
-0.230, 3.521e-7, 1.773e-7, -1.748e-7
-0.231, 3.507e-7, 1.749e-7, -1.759e-7
-0.232, 3.473e-7, 1.732e-7, -1.741e-7
-0.233, 3.426e-7, 1.692e-7, -1.733e-7
-0.234, 3.414e-7, 1.685e-7, -1.729e-7
-0.235, 3.369e-7, 1.656e-7, -1.713e-7
-0.236, 3.339e-7, 1.623e-7, -1.716e-7
-0.237, 3.303e-7, 1.608e-7, -1.695e-7
-0.238, 3.243e-7, 1.564e-7, -1.678e-7
-0.239, 3.225e-7, 1.554e-7, -1.671e-7
-0.240, 3.152e-7, 1.514e-7, -1.638e-7
-0.241, 3.130e-7, 1.490e-7, -1.640e-7
-0.242, 3.087e-7, 1.471e-7, -1.616e-7
-0.243, 3.023e-7, 1.429e-7, -1.594e-7
-0.244, 3.005e-7, 1.420e-7, -1.586e-7
-0.245, 2.935e-7, 1.380e-7, -1.555e-7
-0.246, 2.902e-7, 1.354e-7, -1.548e-7
-0.247, 2.850e-7, 1.337e-7, -1.513e-7
-0.248, 2.776e-7, 1.291e-7, -1.485e-7
-0.249, 2.750e-7, 1.274e-7, -1.476e-7
-0.250, 2.684e-7, 1.244e-7, -1.440e-7
-0.251, 2.649e-7, 1.217e-7, -1.432e-7
-0.252, 2.594e-7, 1.200e-7, -1.394e-7
-0.253, 2.530e-7, 1.156e-7, -1.373e-7
-0.254, 2.504e-7, 1.150e-7, -1.354e-7
-0.255, 2.431e-7, 1.115e-7, -1.316e-7
-0.256, 2.405e-7, 1.094e-7, -1.310e-7
-0.257, 2.338e-7, 1.068e-7, -1.270e-7
-0.258, 2.278e-7, 1.032e-7, -1.246e-7
-0.259, 2.247e-7, 1.023e-7, -1.224e-7
-0.260, 2.175e-7, 9.883e-8, -1.187e-7
-0.261, 2.144e-7, 9.651e-8, -1.179e-7
-0.262, 2.094e-7, 9.494e-8, -1.144e-7
-0.263, 2.029e-7, 9.095e-8, -1.119e-7
-0.264, 2.011e-7, 9.080e-8, -1.103e-7
-0.265, 1.940e-7, 8.749e-8, -1.065e-7
-0.266, 1.914e-7, 8.552e-8, -1.059e-7
-0.267, 1.866e-7, 8.445e-8, -1.022e-7
-0.268, 1.809e-7, 8.064e-8, -1.003e-7
-0.269, 1.779e-7, 8.020e-8, -9.774e-8
-0.270, 1.723e-7, 7.763e-8, -9.467e-8
-0.271, 1.697e-7, 7.573e-8, -9.402e-8
-0.272, 1.650e-7, 7.443e-8, -9.062e-8
-0.273, 1.596e-7, 7.114e-8, -8.850e-8
-0.274, 1.582e-7, 7.096e-8, -8.724e-8
-0.275, 1.523e-7, 6.846e-8, -8.384e-8
-0.276, 1.501e-7, 6.697e-8, -8.312e-8
-0.277, 1.466e-7, 6.626e-8, -8.036e-8
-0.278, 1.414e-7, 6.284e-8, -7.855e-8
-0.279, 1.405e-7, 6.312e-8, -7.741e-8
-0.280, 1.346e-7, 6.027e-8, -7.436e-8
-0.281, 1.331e-7, 5.935e-8, -7.375e-8
-0.282, 1.294e-7, 5.840e-8, -7.096e-8
-0.283, 1.248e-7, 5.552e-8, -6.933e-8
-0.284, 1.254e-7, 5.637e-8, -6.899e-8
-0.285, 1.196e-7, 5.371e-8, -6.590e-8
-0.286, 1.187e-7, 5.299e-8, -6.573e-8
-0.287, 1.157e-7, 5.242e-8, -6.331e-8
-0.288, 1.120e-7, 4.990e-8, -6.208e-8
-0.289, 1.113e-7, 4.992e-8, -6.141e-8
-0.290, 1.065e-7, 4.808e-8, -5.841e-8
-0.291, 1.067e-7, 4.755e-8, -5.911e-8
-0.292, 1.036e-7, 4.691e-8, -5.668e-8
-0.293, 1.000e-7, 4.445e-8, -5.560e-8
-0.294, 9.982e-8, 4.494e-8, -5.488e-8
-0.295, 9.581e-8, 4.323e-8, -5.258e-8
-0.296, 9.596e-8, 4.282e-8, -5.313e-8
-0.297, 9.366e-8, 4.259e-8, -5.107e-8
-0.298, 9.029e-8, 4.023e-8, -5.006e-8
-0.299, 9.109e-8, 4.153e-8, -4.956e-8
-0.300, 8.672e-8, 3.913e-8, -4.759e-8
-0.301, 8.744e-8, 3.895e-8, -4.849e-8
-0.302, 8.542e-8, 3.883e-8, -4.658e-8
-0.303, 8.249e-8, 3.702e-8, -4.547e-8
-0.304, 8.310e-8, 3.784e-8, -4.526e-8
-0.305, 7.985e-8, 3.621e-8, -4.364e-8
-0.306, 8.083e-8, 3.613e-8, -4.469e-8
-0.307, 7.846e-8, 3.585e-8, -4.261e-8
-0.308, 7.588e-8, 3.408e-8, -4.180e-8
-0.309, 7.776e-8, 3.522e-8, -4.255e-8
-0.310, 7.398e-8, 3.361e-8, -4.037e-8
-0.311, 7.462e-8, 3.345e-8, -4.117e-8
-0.312, 7.300e-8, 3.356e-8, -3.944e-8
-0.313, 7.090e-8, 3.175e-8, -3.915e-8
-0.314, 7.270e-8, 3.332e-8, -3.938e-8
-0.315, 6.873e-8, 3.109e-8, -3.764e-8
-0.316, 7.041e-8, 3.139e-8, -3.902e-8
-0.317, 6.873e-8, 3.145e-8, -3.728e-8
-0.318, 6.676e-8, 3.000e-8, -3.676e-8
-0.319, 6.846e-8, 3.136e-8, -3.710e-8
-0.320, 6.608e-8, 3.008e-8, -3.599e-8
-0.321, 6.669e-8, 2.994e-8, -3.675e-8
-0.322, 6.526e-8, 3.014e-8, -3.512e-8
-0.323, 6.354e-8, 2.845e-8, -3.509e-8
-0.324, 6.558e-8, 3.029e-8, -3.529e-8
-0.325, 6.302e-8, 2.840e-8, -3.462e-8
-0.326, 6.455e-8, 2.881e-8, -3.574e-8
-0.327, 6.317e-8, 2.920e-8, -3.398e-8
-0.328, 6.131e-8, 2.733e-8, -3.399e-8
-0.329, 6.343e-8, 2.925e-8, -3.418e-8
-0.330, 6.039e-8, 2.750e-8, -3.288e-8
-0.331, 6.288e-8, 2.822e-8, -3.465e-8
-0.332, 6.114e-8, 2.822e-8, -3.292e-8
-0.333, 5.953e-8, 2.650e-8, -3.303e-8
-0.334, 6.111e-8, 2.826e-8, -3.285e-8
-0.335, 5.884e-8, 2.670e-8, -3.214e-8
-0.336, 6.000e-8, 2.663e-8, -3.337e-8
-0.337, 5.894e-8, 2.710e-8, -3.184e-8
-0.338, 5.806e-8, 2.624e-8, -3.182e-8
-0.339, 6.042e-8, 2.792e-8, -3.251e-8
-0.340, 5.697e-8, 2.599e-8, -3.098e-8
-0.341, 5.931e-8, 2.674e-8, -3.257e-8
-0.342, 5.862e-8, 2.711e-8, -3.151e-8
-0.343, 5.718e-8, 2.591e-8, -3.128e-8
-0.344, 5.841e-8, 2.681e-8, -3.160e-8
-0.345, 5.633e-8, 2.568e-8, -3.065e-8
-0.346, 5.859e-8, 2.630e-8, -3.229e-8
-0.347, 5.694e-8, 2.648e-8, -3.046e-8
-0.348, 5.661e-8, 2.527e-8, -3.135e-8
-0.349, 5.792e-8, 2.668e-8, -3.125e-8
-0.350, 5.535e-8, 2.515e-8, -3.020e-8
-0.351, 5.798e-8, 2.589e-8, -3.209e-8
-0.352, 5.684e-8, 2.649e-8, -3.035e-8
-0.353, 5.590e-8, 2.522e-8, -3.069e-8
-0.354, 5.735e-8, 2.645e-8, -3.090e-8
-0.355, 5.517e-8, 2.516e-8, -3.002e-8
-0.356, 5.692e-8, 2.552e-8, -3.139e-8
-0.357, 5.645e-8, 2.607e-8, -3.038e-8
-0.358, 5.559e-8, 2.524e-8, -3.035e-8
-0.359, 5.742e-8, 2.677e-8, -3.065e-8
-0.360, 5.403e-8, 2.454e-8, -2.949e-8
-0.361, 5.705e-8, 2.572e-8, -3.133e-8
-0.362, 5.612e-8, 2.620e-8, -2.992e-8
-0.363, 5.493e-8, 2.453e-8, -3.040e-8
-0.364, 5.704e-8, 2.640e-8, -3.064e-8
-0.365, 5.464e-8, 2.502e-8, -2.962e-8
-0.366, 5.711e-8, 2.567e-8, -3.144e-8
-0.367, 5.585e-8, 2.595e-8, -2.991e-8
-0.368, 5.495e-8, 2.468e-8, -3.027e-8
-0.369, 5.728e-8, 2.671e-8, -3.058e-8
-0.370, 5.434e-8, 2.482e-8, -2.951e-8
-0.371, 5.706e-8, 2.559e-8, -3.146e-8
-0.372, 5.531e-8, 2.598e-8, -2.934e-8
-0.373, 5.485e-8, 2.472e-8, -3.013e-8
-0.374, 5.684e-8, 2.646e-8, -3.038e-8
-0.375, 5.399e-8, 2.485e-8, -2.914e-8
-0.376, 5.673e-8, 2.577e-8, -3.096e-8
-0.377, 5.584e-8, 2.604e-8, -2.981e-8
-0.378, 5.542e-8, 2.482e-8, -3.060e-8
-0.379, 5.680e-8, 2.645e-8, -3.035e-8
-0.380, 5.429e-8, 2.511e-8, -2.918e-8
-0.381, 5.697e-8, 2.580e-8, -3.117e-8
-0.382, 5.556e-8, 2.624e-8, -2.932e-8
-0.383, 5.537e-8, 2.502e-8, -3.035e-8
-0.384, 5.679e-8, 2.629e-8, -3.050e-8
-0.385, 5.439e-8, 2.501e-8, -2.937e-8
-0.386, 5.646e-8, 2.551e-8, -3.095e-8
-0.387, 5.614e-8, 2.620e-8, -2.994e-8
-0.388, 5.513e-8, 2.484e-8, -3.029e-8
-0.389, 5.711e-8, 2.660e-8, -3.052e-8
-0.390, 5.462e-8, 2.493e-8, -2.969e-8
-0.391, 5.687e-8, 2.595e-8, -3.092e-8
-0.392, 5.587e-8, 2.656e-8, -2.932e-8
-0.393, 5.540e-8, 2.526e-8, -3.014e-8
-0.394, 5.712e-8, 2.651e-8, -3.062e-8
-0.395, 5.487e-8, 2.506e-8, -2.981e-8
-0.396, 5.761e-8, 2.603e-8, -3.158e-8
-0.397, 5.595e-8, 2.640e-8, -2.955e-8
-0.398, 5.564e-8, 2.544e-8, -3.019e-8
-0.399, 5.761e-8, 2.699e-8, -3.062e-8
-0.400, 5.535e-8, 2.576e-8, -2.959e-8
