# Supplementary material for: Data-Driven Electrochemistry Reveals the Impact of Hydrophobicity on Aptamer Cross-Reactivity
Source: ACS Meas Sci Au. 2026 May 20;6(3):752–64. doi: 10.1021/acsmeasuresciau.6c00040 (PMC13281204; doi:10.1021/acsmeasuresciau.6c00040)
Supplement: Supplementary file 1 [file tg6c00040_si_001.zip › data/interferent study/logP validation/Trials_1_2_3/SWV_lineolic acid_background_1100hz_0.txt]

Nov. 4, 2025   11:25:53
Square Wave Voltammetry
File: c:\users\minteerlab\desktop\hardpotato\110425\swv_lineolic acid_background_1100hz_0.bin
Data Source:  Experiment
Instrument Model:  CHI660E
Ref. Electrode: 
Header: SWV
Note: 

Init E (V) = -0.05
Final E (V) = -0.4
Incr E (V) = 0.001
Amplitude (V) = 0.025
Frequency (Hz) = 1.1e+3
Quiet Time (sec) = 2
Sensitivity (A/V) = 1e-5

Potential/V, Diff(i/A), For(i/A), Rev(i/A)

-0.051, 6.815e-7, 4.127e-7, -2.688e-7
-0.052, 6.456e-7, 3.521e-7, -2.935e-7
-0.053, 6.455e-7, 3.474e-7, -2.981e-7
-0.054, 6.437e-7, 3.422e-7, -3.015e-7
-0.055, 6.453e-7, 3.409e-7, -3.043e-7
-0.056, 6.484e-7, 3.414e-7, -3.070e-7
-0.057, 6.509e-7, 3.404e-7, -3.106e-7
-0.058, 6.554e-7, 3.429e-7, -3.125e-7
-0.059, 6.534e-7, 3.402e-7, -3.132e-7
-0.060, 6.526e-7, 3.416e-7, -3.111e-7
-0.061, 6.578e-7, 3.445e-7, -3.133e-7
-0.062, 6.610e-7, 3.458e-7, -3.152e-7
-0.063, 6.615e-7, 3.444e-7, -3.172e-7
-0.064, 6.623e-7, 3.455e-7, -3.168e-7
-0.065, 6.656e-7, 3.457e-7, -3.199e-7
-0.066, 6.659e-7, 3.484e-7, -3.175e-7
-0.067, 6.745e-7, 3.498e-7, -3.247e-7
-0.068, 6.714e-7, 3.515e-7, -3.199e-7
-0.069, 6.734e-7, 3.480e-7, -3.254e-7
-0.070, 6.800e-7, 3.552e-7, -3.248e-7
-0.071, 6.780e-7, 3.510e-7, -3.271e-7
-0.072, 6.858e-7, 3.573e-7, -3.285e-7
-0.073, 6.857e-7, 3.546e-7, -3.312e-7
-0.074, 6.901e-7, 3.615e-7, -3.286e-7
-0.075, 6.927e-7, 3.593e-7, -3.334e-7
-0.076, 6.946e-7, 3.609e-7, -3.337e-7
-0.077, 6.981e-7, 3.629e-7, -3.352e-7
-0.078, 7.017e-7, 3.646e-7, -3.371e-7
-0.079, 7.052e-7, 3.663e-7, -3.388e-7
-0.080, 7.070e-7, 3.724e-7, -3.346e-7
-0.081, 7.119e-7, 3.687e-7, -3.432e-7
-0.082, 7.112e-7, 3.691e-7, -3.421e-7
-0.083, 7.204e-7, 3.731e-7, -3.474e-7
-0.084, 7.200e-7, 3.735e-7, -3.465e-7
-0.085, 7.229e-7, 3.739e-7, -3.490e-7
-0.086, 7.247e-7, 3.769e-7, -3.478e-7
-0.087, 7.278e-7, 3.753e-7, -3.526e-7
-0.088, 7.288e-7, 3.776e-7, -3.512e-7
-0.089, 7.301e-7, 3.786e-7, -3.515e-7
-0.090, 7.322e-7, 3.790e-7, -3.532e-7
-0.091, 7.420e-7, 3.813e-7, -3.607e-7
-0.092, 7.360e-7, 3.829e-7, -3.531e-7
-0.093, 7.417e-7, 3.841e-7, -3.576e-7
-0.094, 7.414e-7, 3.848e-7, -3.566e-7
-0.095, 7.480e-7, 3.862e-7, -3.618e-7
-0.096, 7.488e-7, 3.889e-7, -3.599e-7
-0.097, 7.546e-7, 3.903e-7, -3.643e-7
-0.098, 7.532e-7, 3.896e-7, -3.636e-7
-0.099, 7.564e-7, 3.909e-7, -3.655e-7
-0.100, 7.537e-7, 3.893e-7, -3.643e-7
-0.101, 7.620e-7, 3.914e-7, -3.707e-7
-0.102, 7.624e-7, 3.914e-7, -3.710e-7
-0.103, 7.657e-7, 3.933e-7, -3.724e-7
-0.104, 7.663e-7, 3.920e-7, -3.743e-7
-0.105, 7.623e-7, 3.912e-7, -3.711e-7
-0.106, 7.641e-7, 3.901e-7, -3.740e-7
-0.107, 7.662e-7, 3.907e-7, -3.755e-7
-0.108, 7.723e-7, 3.946e-7, -3.778e-7
-0.109, 7.728e-7, 3.968e-7, -3.760e-7
-0.110, 7.691e-7, 3.943e-7, -3.747e-7
-0.111, 7.758e-7, 3.968e-7, -3.790e-7
-0.112, 7.711e-7, 3.958e-7, -3.753e-7
-0.113, 7.779e-7, 3.990e-7, -3.789e-7
-0.114, 7.795e-7, 4.022e-7, -3.773e-7
-0.115, 7.785e-7, 4.022e-7, -3.763e-7
-0.116, 7.811e-7, 4.038e-7, -3.773e-7
-0.117, 7.818e-7, 4.039e-7, -3.778e-7
-0.118, 7.819e-7, 4.043e-7, -3.775e-7
-0.119, 7.920e-7, 4.066e-7, -3.854e-7
-0.120, 7.878e-7, 4.099e-7, -3.779e-7
-0.121, 7.928e-7, 4.101e-7, -3.827e-7
-0.122, 7.970e-7, 4.138e-7, -3.832e-7
-0.123, 8.007e-7, 4.166e-7, -3.840e-7
-0.124, 8.073e-7, 4.221e-7, -3.852e-7
-0.125, 8.091e-7, 4.219e-7, -3.872e-7
-0.126, 8.124e-7, 4.239e-7, -3.885e-7
-0.127, 8.108e-7, 4.276e-7, -3.831e-7
-0.128, 8.237e-7, 4.370e-7, -3.867e-7
-0.129, 8.286e-7, 4.408e-7, -3.878e-7
-0.130, 8.299e-7, 4.421e-7, -3.878e-7
-0.131, 8.395e-7, 4.527e-7, -3.868e-7
-0.132, 8.506e-7, 4.566e-7, -3.941e-7
-0.133, 8.602e-7, 4.658e-7, -3.944e-7
-0.134, 8.721e-7, 4.757e-7, -3.965e-7
-0.135, 8.777e-7, 4.811e-7, -3.966e-7
-0.136, 8.872e-7, 4.882e-7, -3.990e-7
-0.137, 9.005e-7, 4.995e-7, -4.011e-7
-0.138, 9.133e-7, 5.055e-7, -4.077e-7
-0.139, 9.245e-7, 5.171e-7, -4.075e-7
-0.140, 9.425e-7, 5.332e-7, -4.093e-7
-0.141, 9.663e-7, 5.481e-7, -4.181e-7
-0.142, 9.761e-7, 5.553e-7, -4.208e-7
-0.143, 9.952e-7, 5.712e-7, -4.240e-7
-0.144, 1.021e-6, 5.876e-7, -4.338e-7
-0.145, 1.037e-6, 6.058e-7, -4.311e-7
-0.146, 1.064e-6, 6.243e-7, -4.398e-7
-0.147, 1.094e-6, 6.506e-7, -4.432e-7
-0.148, 1.113e-6, 6.651e-7, -4.483e-7
-0.149, 1.146e-6, 6.882e-7, -4.576e-7
-0.150, 1.180e-6, 7.133e-7, -4.662e-7
-0.151, 1.211e-6, 7.394e-7, -4.719e-7
-0.152, 1.245e-6, 7.655e-7, -4.796e-7
-0.153, 1.285e-6, 7.972e-7, -4.879e-7
-0.154, 1.324e-6, 8.272e-7, -4.969e-7
-0.155, 1.371e-6, 8.620e-7, -5.092e-7
-0.156, 1.413e-6, 8.955e-7, -5.179e-7
-0.157, 1.461e-6, 9.304e-7, -5.303e-7
-0.158, 1.513e-6, 9.711e-7, -5.418e-7
-0.159, 1.570e-6, 1.012e-6, -5.580e-7
-0.160, 1.627e-6, 1.057e-6, -5.704e-7
-0.161, 1.689e-6, 1.101e-6, -5.879e-7
-0.162, 1.756e-6, 1.152e-6, -6.036e-7
-0.163, 1.821e-6, 1.202e-6, -6.184e-7
-0.164, 1.896e-6, 1.263e-6, -6.333e-7
-0.165, 1.974e-6, 1.321e-6, -6.532e-7
-0.166, 2.052e-6, 1.378e-6, -6.739e-7
-0.167, 2.138e-6, 1.442e-6, -6.957e-7
-0.168, 2.227e-6, 1.506e-6, -7.209e-7
-0.169, 2.319e-6, 1.575e-6, -7.441e-7
-0.170, 2.423e-6, 1.649e-6, -7.743e-7
-0.171, 2.526e-6, 1.723e-6, -8.033e-7
-0.172, 2.629e-6, 1.797e-6, -8.319e-7
-0.173, 2.742e-6, 1.879e-6, -8.631e-7
-0.174, 2.870e-6, 1.964e-6, -9.057e-7
-0.175, 2.989e-6, 2.052e-6, -9.363e-7
-0.176, 3.118e-6, 2.139e-6, -9.784e-7
-0.177, 3.249e-6, 2.232e-6, -1.016e-6
-0.178, 3.388e-6, 2.329e-6, -1.059e-6
-0.179, 3.538e-6, 2.429e-6, -1.109e-6
-0.180, 3.685e-6, 2.530e-6, -1.155e-6
-0.181, 3.844e-6, 2.639e-6, -1.206e-6
-0.182, 4.002e-6, 2.737e-6, -1.265e-6
-0.183, 4.170e-6, 2.849e-6, -1.321e-6
-0.184, 4.341e-6, 2.958e-6, -1.384e-6
-0.185, 4.522e-6, 3.074e-6, -1.448e-6
-0.186, 4.703e-6, 3.188e-6, -1.515e-6
-0.187, 4.891e-6, 3.303e-6, -1.588e-6
-0.188, 5.079e-6, 3.416e-6, -1.664e-6
-0.189, 5.279e-6, 3.538e-6, -1.741e-6
-0.190, 5.489e-6, 3.661e-6, -1.828e-6
-0.191, 5.691e-6, 3.776e-6, -1.915e-6
-0.192, 5.905e-6, 3.899e-6, -2.005e-6
-0.193, 6.114e-6, 4.016e-6, -2.097e-6
-0.194, 6.336e-6, 4.142e-6, -2.194e-6
-0.195, 6.554e-6, 4.259e-6, -2.294e-6
-0.196, 6.782e-6, 4.378e-6, -2.404e-6
-0.197, 6.996e-6, 4.488e-6, -2.507e-6
-0.198, 7.224e-6, 4.607e-6, -2.617e-6
-0.199, 7.460e-6, 4.726e-6, -2.734e-6
-0.200, 7.685e-6, 4.837e-6, -2.847e-6
-0.201, 7.909e-6, 4.943e-6, -2.965e-6
-0.202, 8.139e-6, 5.049e-6, -3.090e-6
-0.203, 8.362e-6, 5.152e-6, -3.210e-6
-0.204, 8.586e-6, 5.249e-6, -3.337e-6
-0.205, 8.808e-6, 5.346e-6, -3.462e-6
-0.206, 9.021e-6, 5.434e-6, -3.587e-6
-0.207, 9.233e-6, 5.516e-6, -3.717e-6
-0.208, 9.437e-6, 5.594e-6, -3.843e-6
-0.209, 9.635e-6, 5.663e-6, -3.972e-6
-0.210, 9.826e-6, 5.737e-6, -4.089e-6
-0.211, 1.002e-5, 5.801e-6, -4.215e-6
-0.212, 1.019e-5, 5.848e-6, -4.338e-6
-0.213, 1.035e-5, 5.895e-6, -4.455e-6
-0.214, 1.050e-5, 5.934e-6, -4.571e-6
-0.215, 1.066e-5, 5.972e-6, -4.687e-6
-0.216, 1.079e-5, 6.000e-6, -4.791e-6
-0.217, 1.091e-5, 6.019e-6, -4.893e-6
-0.218, 1.103e-5, 6.030e-6, -4.998e-6
-0.219, 1.112e-5, 6.033e-6, -5.089e-6
-0.220, 1.120e-5, 6.027e-6, -5.175e-6
-0.221, 1.127e-5, 6.017e-6, -5.257e-6
-0.222, 1.132e-5, 5.993e-6, -5.332e-6
-0.223, 1.137e-5, 5.965e-6, -5.404e-6
-0.224, 1.140e-5, 5.933e-6, -5.464e-6
-0.225, 1.141e-5, 5.888e-6, -5.522e-6
-0.226, 1.141e-5, 5.841e-6, -5.574e-6
-0.227, 1.140e-5, 5.782e-6, -5.616e-6
-0.228, 1.136e-5, 5.716e-6, -5.648e-6
-0.229, 1.132e-5, 5.643e-6, -5.678e-6
-0.230, 1.126e-5, 5.561e-6, -5.695e-6
-0.231, 1.119e-5, 5.483e-6, -5.705e-6
-0.232, 1.110e-5, 5.393e-6, -5.711e-6
-0.233, 1.100e-5, 5.296e-6, -5.709e-6
-0.234, 1.090e-5, 5.200e-6, -5.699e-6
-0.235, 1.077e-5, 5.091e-6, -5.677e-6
-0.236, 1.063e-5, 4.977e-6, -5.650e-6
-0.237, 1.049e-5, 4.869e-6, -5.623e-6
-0.238, 1.034e-5, 4.759e-6, -5.585e-6
-0.239, 1.018e-5, 4.641e-6, -5.540e-6
-0.240, 1.001e-5, 4.523e-6, -5.487e-6
-0.241, 9.827e-6, 4.396e-6, -5.431e-6
-0.242, 9.648e-6, 4.277e-6, -5.371e-6
-0.243, 9.453e-6, 4.153e-6, -5.300e-6
-0.244, 9.254e-6, 4.026e-6, -5.228e-6
-0.245, 9.050e-6, 3.901e-6, -5.149e-6
-0.246, 8.843e-6, 3.775e-6, -5.068e-6
-0.247, 8.632e-6, 3.649e-6, -4.983e-6
-0.248, 8.422e-6, 3.533e-6, -4.888e-6
-0.249, 8.205e-6, 3.410e-6, -4.795e-6
-0.250, 7.980e-6, 3.283e-6, -4.697e-6
-0.251, 7.771e-6, 3.171e-6, -4.600e-6
-0.252, 7.545e-6, 3.048e-6, -4.497e-6
-0.253, 7.332e-6, 2.937e-6, -4.395e-6
-0.254, 7.114e-6, 2.828e-6, -4.286e-6
-0.255, 6.896e-6, 2.716e-6, -4.181e-6
-0.256, 6.681e-6, 2.613e-6, -4.068e-6
-0.257, 6.471e-6, 2.510e-6, -3.962e-6
-0.258, 6.260e-6, 2.414e-6, -3.846e-6
-0.259, 6.048e-6, 2.313e-6, -3.735e-6
-0.260, 5.842e-6, 2.221e-6, -3.620e-6
-0.261, 5.642e-6, 2.129e-6, -3.513e-6
-0.262, 5.442e-6, 2.044e-6, -3.398e-6
-0.263, 5.260e-6, 1.965e-6, -3.296e-6
-0.264, 5.075e-6, 1.888e-6, -3.187e-6
-0.265, 4.889e-6, 1.806e-6, -3.083e-6
-0.266, 4.699e-6, 1.732e-6, -2.967e-6
-0.267, 4.528e-6, 1.663e-6, -2.865e-6
-0.268, 4.366e-6, 1.599e-6, -2.768e-6
-0.269, 4.196e-6, 1.534e-6, -2.662e-6
-0.270, 4.031e-6, 1.468e-6, -2.562e-6
-0.271, 3.880e-6, 1.413e-6, -2.467e-6
-0.272, 3.726e-6, 1.356e-6, -2.370e-6
-0.273, 3.573e-6, 1.300e-6, -2.273e-6
-0.274, 3.433e-6, 1.248e-6, -2.185e-6
-0.275, 3.300e-6, 1.203e-6, -2.097e-6
-0.276, 3.167e-6, 1.154e-6, -2.013e-6
-0.277, 3.050e-6, 1.118e-6, -1.931e-6
-0.278, 2.925e-6, 1.078e-6, -1.847e-6
-0.279, 2.806e-6, 1.037e-6, -1.769e-6
-0.280, 2.697e-6, 1.004e-6, -1.692e-6
-0.281, 2.584e-6, 9.594e-7, -1.624e-6
-0.282, 2.485e-6, 9.327e-7, -1.553e-6
-0.283, 2.395e-6, 9.027e-7, -1.492e-6
-0.284, 2.294e-6, 8.685e-7, -1.425e-6
-0.285, 2.200e-6, 8.366e-7, -1.363e-6
-0.286, 2.119e-6, 8.136e-7, -1.306e-6
-0.287, 2.042e-6, 7.900e-7, -1.252e-6
-0.288, 1.956e-6, 7.636e-7, -1.192e-6
-0.289, 1.886e-6, 7.399e-7, -1.146e-6
-0.290, 1.816e-6, 7.158e-7, -1.100e-6
-0.291, 1.749e-6, 6.985e-7, -1.050e-6
-0.292, 1.689e-6, 6.841e-7, -1.004e-6
-0.293, 1.619e-6, 6.590e-7, -9.598e-7
-0.294, 1.568e-6, 6.451e-7, -9.228e-7
-0.295, 1.514e-6, 6.313e-7, -8.824e-7
-0.296, 1.455e-6, 6.103e-7, -8.446e-7
-0.297, 1.408e-6, 5.996e-7, -8.082e-7
-0.298, 1.358e-6, 5.801e-7, -7.783e-7
-0.299, 1.325e-6, 5.770e-7, -7.477e-7
-0.300, 1.276e-6, 5.565e-7, -7.195e-7
-0.301, 1.236e-6, 5.440e-7, -6.920e-7
-0.302, 1.201e-6, 5.338e-7, -6.669e-7
-0.303, 1.173e-6, 5.277e-7, -6.450e-7
-0.304, 1.134e-6, 5.128e-7, -6.209e-7
-0.305, 1.108e-6, 5.054e-7, -6.026e-7
-0.306, 1.069e-6, 4.916e-7, -5.773e-7
-0.307, 1.053e-6, 4.872e-7, -5.660e-7
-0.308, 1.024e-6, 4.769e-7, -5.471e-7
-0.309, 9.922e-7, 4.653e-7, -5.269e-7
-0.310, 9.667e-7, 4.601e-7, -5.065e-7
-0.311, 9.535e-7, 4.585e-7, -4.950e-7
-0.312, 9.397e-7, 4.543e-7, -4.854e-7
-0.313, 9.203e-7, 4.452e-7, -4.752e-7
-0.314, 8.946e-7, 4.389e-7, -4.557e-7
-0.315, 8.774e-7, 4.345e-7, -4.430e-7
-0.316, 8.640e-7, 4.285e-7, -4.356e-7
-0.317, 8.431e-7, 4.216e-7, -4.215e-7
-0.318, 8.307e-7, 4.201e-7, -4.106e-7
-0.319, 8.221e-7, 4.134e-7, -4.087e-7
-0.320, 8.049e-7, 4.057e-7, -3.992e-7
-0.321, 7.964e-7, 4.039e-7, -3.925e-7
-0.322, 7.833e-7, 3.979e-7, -3.854e-7
-0.323, 7.780e-7, 3.992e-7, -3.788e-7
-0.324, 7.690e-7, 3.947e-7, -3.743e-7
-0.325, 7.496e-7, 3.823e-7, -3.673e-7
-0.326, 7.443e-7, 3.808e-7, -3.635e-7
-0.327, 7.363e-7, 3.787e-7, -3.576e-7
-0.328, 7.309e-7, 3.774e-7, -3.535e-7
-0.329, 7.203e-7, 3.743e-7, -3.461e-7
-0.330, 7.052e-7, 3.724e-7, -3.328e-7
-0.331, 7.092e-7, 3.697e-7, -3.395e-7
-0.332, 7.025e-7, 3.698e-7, -3.327e-7
-0.333, 6.938e-7, 3.623e-7, -3.315e-7
-0.334, 6.861e-7, 3.611e-7, -3.249e-7
-0.335, 6.754e-7, 3.558e-7, -3.196e-7
-0.336, 6.746e-7, 3.572e-7, -3.173e-7
-0.337, 6.720e-7, 3.549e-7, -3.172e-7
-0.338, 6.694e-7, 3.583e-7, -3.111e-7
-0.339, 6.587e-7, 3.477e-7, -3.110e-7
-0.340, 6.671e-7, 3.571e-7, -3.100e-7
-0.341, 6.602e-7, 3.522e-7, -3.079e-7
-0.342, 6.547e-7, 3.491e-7, -3.056e-7
-0.343, 6.438e-7, 3.424e-7, -3.014e-7
-0.344, 6.517e-7, 3.432e-7, -3.085e-7
-0.345, 6.422e-7, 3.449e-7, -2.972e-7
-0.346, 6.306e-7, 3.397e-7, -2.909e-7
-0.347, 6.377e-7, 3.409e-7, -2.967e-7
-0.348, 6.347e-7, 3.419e-7, -2.928e-7
-0.349, 6.414e-7, 3.448e-7, -2.967e-7
-0.350, 6.277e-7, 3.392e-7, -2.885e-7
-0.351, 6.284e-7, 3.416e-7, -2.869e-7
-0.352, 6.252e-7, 3.389e-7, -2.863e-7
-0.353, 6.243e-7, 3.342e-7, -2.901e-7
-0.354, 6.152e-7, 3.319e-7, -2.833e-7
-0.355, 6.174e-7, 3.350e-7, -2.824e-7
-0.356, 6.106e-7, 3.303e-7, -2.803e-7
-0.357, 6.161e-7, 3.328e-7, -2.833e-7
-0.358, 6.223e-7, 3.390e-7, -2.833e-7
-0.359, 6.148e-7, 3.332e-7, -2.816e-7
-0.360, 6.202e-7, 3.364e-7, -2.838e-7
-0.361, 6.059e-7, 3.282e-7, -2.777e-7
-0.362, 6.049e-7, 3.242e-7, -2.807e-7
-0.363, 6.068e-7, 3.252e-7, -2.815e-7
-0.364, 6.135e-7, 3.280e-7, -2.855e-7
-0.365, 6.146e-7, 3.333e-7, -2.812e-7
-0.366, 6.078e-7, 3.290e-7, -2.788e-7
-0.367, 5.994e-7, 3.273e-7, -2.721e-7
-0.368, 6.147e-7, 3.310e-7, -2.837e-7
-0.369, 6.032e-7, 3.269e-7, -2.764e-7
-0.370, 5.964e-7, 3.225e-7, -2.740e-7
-0.371, 6.042e-7, 3.257e-7, -2.785e-7
-0.372, 6.036e-7, 3.297e-7, -2.739e-7
-0.373, 6.000e-7, 3.235e-7, -2.765e-7
-0.374, 5.959e-7, 3.227e-7, -2.732e-7
-0.375, 6.121e-7, 3.305e-7, -2.817e-7
-0.376, 5.986e-7, 3.254e-7, -2.733e-7
-0.377, 5.987e-7, 3.221e-7, -2.765e-7
-0.378, 6.028e-7, 3.284e-7, -2.744e-7
-0.379, 6.015e-7, 3.244e-7, -2.771e-7
-0.380, 6.008e-7, 3.267e-7, -2.741e-7
-0.381, 5.977e-7, 3.182e-7, -2.794e-7
-0.382, 5.938e-7, 3.222e-7, -2.715e-7
-0.383, 6.000e-7, 3.219e-7, -2.781e-7
-0.384, 5.888e-7, 3.195e-7, -2.693e-7
-0.385, 6.001e-7, 3.217e-7, -2.784e-7
-0.386, 5.944e-7, 3.206e-7, -2.738e-7
-0.387, 5.987e-7, 3.233e-7, -2.754e-7
-0.388, 6.029e-7, 3.263e-7, -2.766e-7
-0.389, 5.989e-7, 3.238e-7, -2.751e-7
-0.390, 5.961e-7, 3.217e-7, -2.744e-7
-0.391, 5.970e-7, 3.261e-7, -2.708e-7
-0.392, 5.924e-7, 3.189e-7, -2.736e-7
-0.393, 6.024e-7, 3.292e-7, -2.731e-7
-0.394, 5.941e-7, 3.199e-7, -2.742e-7
-0.395, 5.971e-7, 3.232e-7, -2.739e-7
-0.396, 6.028e-7, 3.248e-7, -2.780e-7
-0.397, 5.993e-7, 3.205e-7, -2.789e-7
-0.398, 5.987e-7, 3.206e-7, -2.781e-7
-0.399, 6.012e-7, 3.230e-7, -2.782e-7
-0.400, 6.000e-7, 3.206e-7, -2.794e-7
