# Supplementary material for: Data-Driven Electrochemistry Reveals the Impact of Hydrophobicity on Aptamer Cross-Reactivity
Source: ACS Meas Sci Au. 2026 May 20;6(3):752–64. doi: 10.1021/acsmeasuresciau.6c00040 (PMC13281204; doi:10.1021/acsmeasuresciau.6c00040)
Supplement: Supplementary file 1 [file tg6c00040_si_001.zip › data/interferent study/logP validation/Trials_1_2_3/SWV_lineolic acid_background_1100hz_1.txt]

Nov. 4, 2025   14:03:41
Square Wave Voltammetry
File: c:\users\minteerlab\desktop\hardpotato\110425\swv_lineolic acid_background_1100hz_1.bin
Data Source:  Experiment
Instrument Model:  CHI660E
Ref. Electrode: 
Header: SWV
Note: 

Init E (V) = -0.05
Final E (V) = -0.4
Incr E (V) = 0.001
Amplitude (V) = 0.025
Frequency (Hz) = 1.1e+3
Quiet Time (sec) = 2
Sensitivity (A/V) = 1e-5

Potential/V, Diff(i/A), For(i/A), Rev(i/A)

-0.051, 9.962e-7, 6.055e-7, -3.907e-7
-0.052, 9.472e-7, 5.222e-7, -4.250e-7
-0.053, 9.363e-7, 4.993e-7, -4.370e-7
-0.054, 9.361e-7, 4.938e-7, -4.423e-7
-0.055, 9.389e-7, 4.945e-7, -4.444e-7
-0.056, 9.358e-7, 4.945e-7, -4.414e-7
-0.057, 9.424e-7, 4.956e-7, -4.468e-7
-0.058, 9.440e-7, 4.944e-7, -4.496e-7
-0.059, 9.396e-7, 4.903e-7, -4.493e-7
-0.060, 9.444e-7, 4.970e-7, -4.474e-7
-0.061, 9.462e-7, 4.952e-7, -4.510e-7
-0.062, 9.487e-7, 4.976e-7, -4.511e-7
-0.063, 9.461e-7, 4.940e-7, -4.521e-7
-0.064, 9.524e-7, 4.951e-7, -4.573e-7
-0.065, 9.513e-7, 4.965e-7, -4.548e-7
-0.066, 9.504e-7, 5.002e-7, -4.501e-7
-0.067, 9.551e-7, 4.990e-7, -4.561e-7
-0.068, 9.636e-7, 5.052e-7, -4.584e-7
-0.069, 9.647e-7, 5.010e-7, -4.637e-7
-0.070, 9.689e-7, 5.029e-7, -4.660e-7
-0.071, 9.697e-7, 5.071e-7, -4.627e-7
-0.072, 9.777e-7, 5.063e-7, -4.715e-7
-0.073, 9.788e-7, 5.112e-7, -4.676e-7
-0.074, 9.813e-7, 5.096e-7, -4.717e-7
-0.075, 9.815e-7, 5.101e-7, -4.714e-7
-0.076, 9.834e-7, 5.139e-7, -4.695e-7
-0.077, 9.906e-7, 5.149e-7, -4.757e-7
-0.078, 9.818e-7, 5.130e-7, -4.688e-7
-0.079, 9.901e-7, 5.124e-7, -4.777e-7
-0.080, 9.927e-7, 5.191e-7, -4.736e-7
-0.081, 9.954e-7, 5.212e-7, -4.742e-7
-0.082, 9.921e-7, 5.195e-7, -4.726e-7
-0.083, 1.002e-6, 5.235e-7, -4.781e-7
-0.084, 9.997e-7, 5.198e-7, -4.800e-7
-0.085, 1.005e-6, 5.236e-7, -4.816e-7
-0.086, 1.001e-6, 5.235e-7, -4.777e-7
-0.087, 1.005e-6, 5.204e-7, -4.850e-7
-0.088, 1.007e-6, 5.226e-7, -4.848e-7
-0.089, 1.008e-6, 5.256e-7, -4.825e-7
-0.090, 1.013e-6, 5.293e-7, -4.840e-7
-0.091, 1.013e-6, 5.274e-7, -4.859e-7
-0.092, 1.024e-6, 5.334e-7, -4.903e-7
-0.093, 1.024e-6, 5.328e-7, -4.909e-7
-0.094, 1.014e-6, 5.279e-7, -4.859e-7
-0.095, 1.030e-6, 5.387e-7, -4.918e-7
-0.096, 1.026e-6, 5.357e-7, -4.902e-7
-0.097, 1.035e-6, 5.369e-7, -4.978e-7
-0.098, 1.038e-6, 5.418e-7, -4.962e-7
-0.099, 1.038e-6, 5.445e-7, -4.939e-7
-0.100, 1.032e-6, 5.375e-7, -4.947e-7
-0.101, 1.036e-6, 5.432e-7, -4.932e-7
-0.102, 1.034e-6, 5.423e-7, -4.915e-7
-0.103, 1.034e-6, 5.401e-7, -4.942e-7
-0.104, 1.045e-6, 5.465e-7, -4.988e-7
-0.105, 1.042e-6, 5.441e-7, -4.983e-7
-0.106, 1.054e-6, 5.477e-7, -5.061e-7
-0.107, 1.052e-6, 5.504e-7, -5.014e-7
-0.108, 1.044e-6, 5.451e-7, -4.987e-7
-0.109, 1.061e-6, 5.534e-7, -5.081e-7
-0.110, 1.055e-6, 5.550e-7, -4.997e-7
-0.111, 1.059e-6, 5.572e-7, -5.014e-7
-0.112, 1.069e-6, 5.620e-7, -5.071e-7
-0.113, 1.070e-6, 5.666e-7, -5.032e-7
-0.114, 1.070e-6, 5.655e-7, -5.042e-7
-0.115, 1.074e-6, 5.676e-7, -5.067e-7
-0.116, 1.080e-6, 5.717e-7, -5.087e-7
-0.117, 1.089e-6, 5.724e-7, -5.168e-7
-0.118, 1.096e-6, 5.836e-7, -5.121e-7
-0.119, 1.099e-6, 5.861e-7, -5.134e-7
-0.120, 1.102e-6, 5.888e-7, -5.134e-7
-0.121, 1.116e-6, 6.024e-7, -5.138e-7
-0.122, 1.105e-6, 5.905e-7, -5.145e-7
-0.123, 1.127e-6, 6.073e-7, -5.201e-7
-0.124, 1.131e-6, 6.117e-7, -5.191e-7
-0.125, 1.147e-6, 6.226e-7, -5.239e-7
-0.126, 1.162e-6, 6.333e-7, -5.283e-7
-0.127, 1.171e-6, 6.406e-7, -5.303e-7
-0.128, 1.185e-6, 6.461e-7, -5.392e-7
-0.129, 1.186e-6, 6.539e-7, -5.326e-7
-0.130, 1.209e-6, 6.693e-7, -5.399e-7
-0.131, 1.223e-6, 6.785e-7, -5.446e-7
-0.132, 1.231e-6, 6.848e-7, -5.461e-7
-0.133, 1.250e-6, 6.993e-7, -5.502e-7
-0.134, 1.263e-6, 7.090e-7, -5.535e-7
-0.135, 1.282e-6, 7.210e-7, -5.609e-7
-0.136, 1.312e-6, 7.434e-7, -5.685e-7
-0.137, 1.328e-6, 7.585e-7, -5.700e-7
-0.138, 1.348e-6, 7.747e-7, -5.735e-7
-0.139, 1.378e-6, 7.964e-7, -5.819e-7
-0.140, 1.404e-6, 8.153e-7, -5.888e-7
-0.141, 1.428e-6, 8.317e-7, -5.959e-7
-0.142, 1.452e-6, 8.454e-7, -6.067e-7
-0.143, 1.493e-6, 8.771e-7, -6.161e-7
-0.144, 1.525e-6, 9.011e-7, -6.241e-7
-0.145, 1.557e-6, 9.263e-7, -6.305e-7
-0.146, 1.592e-6, 9.524e-7, -6.395e-7
-0.147, 1.634e-6, 9.802e-7, -6.539e-7
-0.148, 1.669e-6, 1.005e-6, -6.639e-7
-0.149, 1.717e-6, 1.037e-6, -6.800e-7
-0.150, 1.763e-6, 1.074e-6, -6.888e-7
-0.151, 1.805e-6, 1.102e-6, -7.030e-7
-0.152, 1.862e-6, 1.142e-6, -7.202e-7
-0.153, 1.924e-6, 1.187e-6, -7.375e-7
-0.154, 1.976e-6, 1.228e-6, -7.481e-7
-0.155, 2.035e-6, 1.271e-6, -7.634e-7
-0.156, 2.090e-6, 1.306e-6, -7.841e-7
-0.157, 2.170e-6, 1.359e-6, -8.107e-7
-0.158, 2.233e-6, 1.404e-6, -8.291e-7
-0.159, 2.307e-6, 1.456e-6, -8.503e-7
-0.160, 2.379e-6, 1.503e-6, -8.763e-7
-0.161, 2.460e-6, 1.559e-6, -9.016e-7
-0.162, 2.547e-6, 1.622e-6, -9.250e-7
-0.163, 2.636e-6, 1.681e-6, -9.540e-7
-0.164, 2.726e-6, 1.744e-6, -9.817e-7
-0.165, 2.825e-6, 1.811e-6, -1.015e-6
-0.166, 2.914e-6, 1.872e-6, -1.043e-6
-0.167, 3.031e-6, 1.947e-6, -1.084e-6
-0.168, 3.138e-6, 2.018e-6, -1.119e-6
-0.169, 3.240e-6, 2.088e-6, -1.152e-6
-0.170, 3.370e-6, 2.168e-6, -1.201e-6
-0.171, 3.489e-6, 2.246e-6, -1.243e-6
-0.172, 3.621e-6, 2.327e-6, -1.293e-6
-0.173, 3.751e-6, 2.412e-6, -1.339e-6
-0.174, 3.890e-6, 2.496e-6, -1.394e-6
-0.175, 4.024e-6, 2.588e-6, -1.436e-6
-0.176, 4.163e-6, 2.678e-6, -1.485e-6
-0.177, 4.326e-6, 2.773e-6, -1.553e-6
-0.178, 4.479e-6, 2.868e-6, -1.611e-6
-0.179, 4.638e-6, 2.962e-6, -1.676e-6
-0.180, 4.794e-6, 3.067e-6, -1.727e-6
-0.181, 4.968e-6, 3.168e-6, -1.800e-6
-0.182, 5.139e-6, 3.263e-6, -1.876e-6
-0.183, 5.325e-6, 3.370e-6, -1.955e-6
-0.184, 5.504e-6, 3.476e-6, -2.028e-6
-0.185, 5.676e-6, 3.579e-6, -2.097e-6
-0.186, 5.880e-6, 3.691e-6, -2.188e-6
-0.187, 6.068e-6, 3.803e-6, -2.265e-6
-0.188, 6.265e-6, 3.916e-6, -2.348e-6
-0.189, 6.459e-6, 4.015e-6, -2.444e-6
-0.190, 6.671e-6, 4.138e-6, -2.533e-6
-0.191, 6.861e-6, 4.243e-6, -2.618e-6
-0.192, 7.071e-6, 4.356e-6, -2.715e-6
-0.193, 7.266e-6, 4.463e-6, -2.804e-6
-0.194, 7.475e-6, 4.564e-6, -2.911e-6
-0.195, 7.690e-6, 4.681e-6, -3.009e-6
-0.196, 7.897e-6, 4.786e-6, -3.111e-6
-0.197, 8.088e-6, 4.886e-6, -3.203e-6
-0.198, 8.307e-6, 4.990e-6, -3.317e-6
-0.199, 8.509e-6, 5.089e-6, -3.420e-6
-0.200, 8.715e-6, 5.187e-6, -3.528e-6
-0.201, 8.906e-6, 5.277e-6, -3.630e-6
-0.202, 9.111e-6, 5.373e-6, -3.739e-6
-0.203, 9.289e-6, 5.457e-6, -3.832e-6
-0.204, 9.479e-6, 5.535e-6, -3.944e-6
-0.205, 9.663e-6, 5.617e-6, -4.046e-6
-0.206, 9.837e-6, 5.691e-6, -4.147e-6
-0.207, 9.992e-6, 5.749e-6, -4.242e-6
-0.208, 1.017e-5, 5.822e-6, -4.350e-6
-0.209, 1.033e-5, 5.880e-6, -4.449e-6
-0.210, 1.047e-5, 5.930e-6, -4.541e-6
-0.211, 1.062e-5, 5.979e-6, -4.637e-6
-0.212, 1.074e-5, 6.019e-6, -4.723e-6
-0.213, 1.087e-5, 6.056e-6, -4.809e-6
-0.214, 1.097e-5, 6.084e-6, -4.886e-6
-0.215, 1.108e-5, 6.105e-6, -4.970e-6
-0.216, 1.116e-5, 6.118e-6, -5.044e-6
-0.217, 1.124e-5, 6.125e-6, -5.112e-6
-0.218, 1.131e-5, 6.130e-6, -5.183e-6
-0.219, 1.136e-5, 6.119e-6, -5.244e-6
-0.220, 1.141e-5, 6.107e-6, -5.300e-6
-0.221, 1.144e-5, 6.078e-6, -5.358e-6
-0.222, 1.146e-5, 6.057e-6, -5.400e-6
-0.223, 1.147e-5, 6.023e-6, -5.450e-6
-0.224, 1.147e-5, 5.987e-6, -5.484e-6
-0.225, 1.145e-5, 5.931e-6, -5.516e-6
-0.226, 1.143e-5, 5.878e-6, -5.547e-6
-0.227, 1.138e-5, 5.821e-6, -5.561e-6
-0.228, 1.132e-5, 5.755e-6, -5.566e-6
-0.229, 1.127e-5, 5.684e-6, -5.582e-6
-0.230, 1.119e-5, 5.609e-6, -5.580e-6
-0.231, 1.111e-5, 5.530e-6, -5.585e-6
-0.232, 1.101e-5, 5.439e-6, -5.570e-6
-0.233, 1.089e-5, 5.336e-6, -5.557e-6
-0.234, 1.079e-5, 5.249e-6, -5.538e-6
-0.235, 1.065e-5, 5.144e-6, -5.510e-6
-0.236, 1.051e-5, 5.037e-6, -5.477e-6
-0.237, 1.037e-5, 4.924e-6, -5.444e-6
-0.238, 1.024e-5, 4.833e-6, -5.408e-6
-0.239, 1.005e-5, 4.705e-6, -5.346e-6
-0.240, 9.892e-6, 4.596e-6, -5.296e-6
-0.241, 9.723e-6, 4.474e-6, -5.249e-6
-0.242, 9.542e-6, 4.354e-6, -5.188e-6
-0.243, 9.361e-6, 4.246e-6, -5.115e-6
-0.244, 9.168e-6, 4.118e-6, -5.050e-6
-0.245, 8.976e-6, 4.008e-6, -4.968e-6
-0.246, 8.763e-6, 3.877e-6, -4.886e-6
-0.247, 8.564e-6, 3.757e-6, -4.807e-6
-0.248, 8.381e-6, 3.645e-6, -4.735e-6
-0.249, 8.181e-6, 3.536e-6, -4.645e-6
-0.250, 7.978e-6, 3.414e-6, -4.564e-6
-0.251, 7.769e-6, 3.298e-6, -4.471e-6
-0.252, 7.552e-6, 3.182e-6, -4.370e-6
-0.253, 7.348e-6, 3.068e-6, -4.280e-6
-0.254, 7.152e-6, 2.971e-6, -4.181e-6
-0.255, 6.947e-6, 2.867e-6, -4.079e-6
-0.256, 6.734e-6, 2.760e-6, -3.973e-6
-0.257, 6.540e-6, 2.657e-6, -3.882e-6
-0.258, 6.329e-6, 2.557e-6, -3.772e-6
-0.259, 6.146e-6, 2.470e-6, -3.676e-6
-0.260, 5.945e-6, 2.374e-6, -3.571e-6
-0.261, 5.766e-6, 2.289e-6, -3.477e-6
-0.262, 5.569e-6, 2.201e-6, -3.368e-6
-0.263, 5.399e-6, 2.122e-6, -3.276e-6
-0.264, 5.214e-6, 2.037e-6, -3.176e-6
-0.265, 5.036e-6, 1.965e-6, -3.071e-6
-0.266, 4.875e-6, 1.897e-6, -2.978e-6
-0.267, 4.698e-6, 1.825e-6, -2.873e-6
-0.268, 4.535e-6, 1.753e-6, -2.782e-6
-0.269, 4.384e-6, 1.693e-6, -2.690e-6
-0.270, 4.230e-6, 1.637e-6, -2.592e-6
-0.271, 4.082e-6, 1.575e-6, -2.507e-6
-0.272, 3.940e-6, 1.520e-6, -2.421e-6
-0.273, 3.800e-6, 1.475e-6, -2.325e-6
-0.274, 3.669e-6, 1.415e-6, -2.253e-6
-0.275, 3.546e-6, 1.373e-6, -2.173e-6
-0.276, 3.394e-6, 1.315e-6, -2.079e-6
-0.277, 3.288e-6, 1.280e-6, -2.008e-6
-0.278, 3.160e-6, 1.225e-6, -1.934e-6
-0.279, 3.057e-6, 1.202e-6, -1.855e-6
-0.280, 2.940e-6, 1.166e-6, -1.774e-6
-0.281, 2.853e-6, 1.127e-6, -1.725e-6
-0.282, 2.754e-6, 1.098e-6, -1.656e-6
-0.283, 2.653e-6, 1.061e-6, -1.591e-6
-0.284, 2.556e-6, 1.025e-6, -1.531e-6
-0.285, 2.473e-6, 1.002e-6, -1.471e-6
-0.286, 2.396e-6, 9.750e-7, -1.421e-6
-0.287, 2.316e-6, 9.474e-7, -1.369e-6
-0.288, 2.238e-6, 9.297e-7, -1.308e-6
-0.289, 2.168e-6, 9.026e-7, -1.265e-6
-0.290, 2.091e-6, 8.818e-7, -1.209e-6
-0.291, 2.038e-6, 8.620e-7, -1.176e-6
-0.292, 1.951e-6, 8.293e-7, -1.122e-6
-0.293, 1.905e-6, 8.235e-7, -1.082e-6
-0.294, 1.850e-6, 8.020e-7, -1.048e-6
-0.295, 1.813e-6, 7.942e-7, -1.019e-6
-0.296, 1.761e-6, 7.823e-7, -9.790e-7
-0.297, 1.705e-6, 7.590e-7, -9.461e-7
-0.298, 1.655e-6, 7.524e-7, -9.030e-7
-0.299, 1.621e-6, 7.397e-7, -8.818e-7
-0.300, 1.583e-6, 7.283e-7, -8.543e-7
-0.301, 1.546e-6, 7.187e-7, -8.275e-7
-0.302, 1.507e-6, 7.048e-7, -8.023e-7
-0.303, 1.466e-6, 6.875e-7, -7.787e-7
-0.304, 1.439e-6, 6.743e-7, -7.642e-7
-0.305, 1.404e-6, 6.709e-7, -7.335e-7
-0.306, 1.380e-6, 6.616e-7, -7.183e-7
-0.307, 1.346e-6, 6.476e-7, -6.984e-7
-0.308, 1.327e-6, 6.512e-7, -6.761e-7
-0.309, 1.305e-6, 6.443e-7, -6.607e-7
-0.310, 1.285e-6, 6.355e-7, -6.496e-7
-0.311, 1.271e-6, 6.266e-7, -6.442e-7
-0.312, 1.246e-6, 6.274e-7, -6.184e-7
-0.313, 1.226e-6, 6.104e-7, -6.152e-7
-0.314, 1.206e-6, 6.102e-7, -5.962e-7
-0.315, 1.178e-6, 6.006e-7, -5.776e-7
-0.316, 1.178e-6, 6.031e-7, -5.746e-7
-0.317, 1.150e-6, 5.928e-7, -5.575e-7
-0.318, 1.150e-6, 5.950e-7, -5.555e-7
-0.319, 1.135e-6, 5.828e-7, -5.519e-7
-0.320, 1.133e-6, 5.825e-7, -5.502e-7
-0.321, 1.111e-6, 5.827e-7, -5.279e-7
-0.322, 1.093e-6, 5.769e-7, -5.157e-7
-0.323, 1.090e-6, 5.709e-7, -5.191e-7
-0.324, 1.093e-6, 5.713e-7, -5.219e-7
-0.325, 1.082e-6, 5.697e-7, -5.126e-7
-0.326, 1.065e-6, 5.578e-7, -5.072e-7
-0.327, 1.047e-6, 5.533e-7, -4.934e-7
-0.328, 1.056e-6, 5.587e-7, -4.969e-7
-0.329, 1.037e-6, 5.458e-7, -4.909e-7
-0.330, 1.031e-6, 5.448e-7, -4.864e-7
-0.331, 1.034e-6, 5.487e-7, -4.856e-7
-0.332, 1.028e-6, 5.516e-7, -4.768e-7
-0.333, 1.018e-6, 5.506e-7, -4.673e-7
-0.334, 1.027e-6, 5.513e-7, -4.754e-7
-0.335, 1.014e-6, 5.456e-7, -4.682e-7
-0.336, 1.001e-6, 5.378e-7, -4.634e-7
-0.337, 1.013e-6, 5.443e-7, -4.682e-7
-0.338, 9.901e-7, 5.336e-7, -4.565e-7
-0.339, 9.873e-7, 5.390e-7, -4.483e-7
-0.340, 9.828e-7, 5.235e-7, -4.593e-7
-0.341, 9.877e-7, 5.329e-7, -4.549e-7
-0.342, 9.843e-7, 5.359e-7, -4.484e-7
-0.343, 9.897e-7, 5.332e-7, -4.565e-7
-0.344, 9.724e-7, 5.273e-7, -4.451e-7
-0.345, 9.672e-7, 5.178e-7, -4.493e-7
-0.346, 9.821e-7, 5.329e-7, -4.492e-7
-0.347, 9.725e-7, 5.254e-7, -4.471e-7
-0.348, 9.785e-7, 5.289e-7, -4.496e-7
-0.349, 9.717e-7, 5.266e-7, -4.451e-7
-0.350, 9.703e-7, 5.250e-7, -4.454e-7
-0.351, 9.634e-7, 5.207e-7, -4.427e-7
-0.352, 9.629e-7, 5.234e-7, -4.396e-7
-0.353, 9.602e-7, 5.167e-7, -4.435e-7
-0.354, 9.710e-7, 5.268e-7, -4.442e-7
-0.355, 9.617e-7, 5.225e-7, -4.393e-7
-0.356, 9.567e-7, 5.194e-7, -4.374e-7
-0.357, 9.600e-7, 5.258e-7, -4.343e-7
-0.358, 9.641e-7, 5.245e-7, -4.396e-7
-0.359, 9.643e-7, 5.200e-7, -4.443e-7
-0.360, 9.422e-7, 5.125e-7, -4.297e-7
-0.361, 9.374e-7, 5.056e-7, -4.318e-7
-0.362, 9.530e-7, 5.137e-7, -4.394e-7
-0.363, 9.531e-7, 5.244e-7, -4.288e-7
-0.364, 9.527e-7, 5.136e-7, -4.391e-7
-0.365, 9.565e-7, 5.129e-7, -4.435e-7
-0.366, 9.442e-7, 5.126e-7, -4.316e-7
-0.367, 9.423e-7, 5.096e-7, -4.327e-7
-0.368, 9.509e-7, 5.163e-7, -4.346e-7
-0.369, 9.581e-7, 5.233e-7, -4.347e-7
-0.370, 9.477e-7, 5.165e-7, -4.311e-7
-0.371, 9.456e-7, 5.112e-7, -4.344e-7
-0.372, 9.561e-7, 5.206e-7, -4.355e-7
-0.373, 9.525e-7, 5.201e-7, -4.324e-7
-0.374, 9.441e-7, 5.150e-7, -4.291e-7
-0.375, 9.514e-7, 5.132e-7, -4.382e-7
-0.376, 9.483e-7, 5.181e-7, -4.303e-7
-0.377, 9.414e-7, 5.075e-7, -4.339e-7
-0.378, 9.608e-7, 5.218e-7, -4.390e-7
-0.379, 9.526e-7, 5.206e-7, -4.321e-7
-0.380, 9.507e-7, 5.208e-7, -4.299e-7
-0.381, 9.366e-7, 5.113e-7, -4.253e-7
-0.382, 9.657e-7, 5.213e-7, -4.443e-7
-0.383, 9.547e-7, 5.231e-7, -4.317e-7
-0.384, 9.415e-7, 5.124e-7, -4.291e-7
-0.385, 9.396e-7, 5.135e-7, -4.262e-7
-0.386, 9.439e-7, 5.135e-7, -4.304e-7
-0.387, 9.508e-7, 5.188e-7, -4.320e-7
-0.388, 9.571e-7, 5.266e-7, -4.305e-7
-0.389, 9.556e-7, 5.226e-7, -4.329e-7
-0.390, 9.489e-7, 5.143e-7, -4.346e-7
-0.391, 9.486e-7, 5.144e-7, -4.341e-7
-0.392, 9.532e-7, 5.177e-7, -4.355e-7
-0.393, 9.518e-7, 5.203e-7, -4.315e-7
-0.394, 9.588e-7, 5.257e-7, -4.330e-7
-0.395, 9.563e-7, 5.200e-7, -4.364e-7
-0.396, 9.620e-7, 5.175e-7, -4.445e-7
-0.397, 9.580e-7, 5.202e-7, -4.378e-7
-0.398, 9.582e-7, 5.167e-7, -4.415e-7
-0.399, 9.667e-7, 5.285e-7, -4.382e-7
-0.400, 9.618e-7, 5.197e-7, -4.421e-7
