# Supplementary material for: Data-Driven Electrochemistry Reveals the Impact of Hydrophobicity on Aptamer Cross-Reactivity
Source: ACS Meas Sci Au. 2026 May 20;6(3):752–64. doi: 10.1021/acsmeasuresciau.6c00040 (PMC13281204; doi:10.1021/acsmeasuresciau.6c00040)
Supplement: Supplementary file 1 [file tg6c00040_si_001.zip › data/interferent study/logP validation/Trials_1_2_3/SWV_lineolic acid_background_1100hz_2.txt]

Nov. 4, 2025   16:19:11
Square Wave Voltammetry
File: c:\users\minteerlab\desktop\hardpotato\110425\swv_lineolic acid_background_1100hz_2.bin
Data Source:  Experiment
Instrument Model:  CHI660E
Ref. Electrode: 
Header: SWV
Note: 

Init E (V) = -0.05
Final E (V) = -0.4
Incr E (V) = 0.001
Amplitude (V) = 0.025
Frequency (Hz) = 1.1e+3
Quiet Time (sec) = 2
Sensitivity (A/V) = 1e-5

Potential/V, Diff(i/A), For(i/A), Rev(i/A)

-0.051, 9.996e-7, 6.070e-7, -3.926e-7
-0.052, 9.539e-7, 5.258e-7, -4.281e-7
-0.053, 9.439e-7, 5.016e-7, -4.424e-7
-0.054, 9.499e-7, 5.003e-7, -4.495e-7
-0.055, 9.445e-7, 4.942e-7, -4.503e-7
-0.056, 9.448e-7, 4.935e-7, -4.512e-7
-0.057, 9.420e-7, 4.891e-7, -4.529e-7
-0.058, 9.434e-7, 4.912e-7, -4.522e-7
-0.059, 9.446e-7, 4.919e-7, -4.527e-7
-0.060, 9.478e-7, 4.956e-7, -4.522e-7
-0.061, 9.600e-7, 5.010e-7, -4.590e-7
-0.062, 9.504e-7, 4.954e-7, -4.550e-7
-0.063, 9.584e-7, 4.989e-7, -4.595e-7
-0.064, 9.506e-7, 4.953e-7, -4.552e-7
-0.065, 9.532e-7, 4.977e-7, -4.555e-7
-0.066, 9.557e-7, 4.979e-7, -4.579e-7
-0.067, 9.628e-7, 4.987e-7, -4.640e-7
-0.068, 9.673e-7, 5.032e-7, -4.641e-7
-0.069, 9.652e-7, 5.031e-7, -4.621e-7
-0.070, 9.710e-7, 5.057e-7, -4.653e-7
-0.071, 9.726e-7, 5.064e-7, -4.662e-7
-0.072, 9.715e-7, 5.022e-7, -4.694e-7
-0.073, 9.743e-7, 5.052e-7, -4.692e-7
-0.074, 9.748e-7, 5.089e-7, -4.659e-7
-0.075, 9.830e-7, 5.090e-7, -4.740e-7
-0.076, 9.790e-7, 5.122e-7, -4.667e-7
-0.077, 9.779e-7, 5.083e-7, -4.696e-7
-0.078, 9.905e-7, 5.196e-7, -4.709e-7
-0.079, 9.885e-7, 5.187e-7, -4.698e-7
-0.080, 9.932e-7, 5.169e-7, -4.763e-7
-0.081, 9.906e-7, 5.156e-7, -4.750e-7
-0.082, 9.928e-7, 5.154e-7, -4.774e-7
-0.083, 1.003e-6, 5.259e-7, -4.767e-7
-0.084, 9.995e-7, 5.180e-7, -4.815e-7
-0.085, 9.980e-7, 5.225e-7, -4.756e-7
-0.086, 1.005e-6, 5.250e-7, -4.804e-7
-0.087, 1.010e-6, 5.241e-7, -4.861e-7
-0.088, 1.002e-6, 5.191e-7, -4.831e-7
-0.089, 1.005e-6, 5.225e-7, -4.822e-7
-0.090, 1.014e-6, 5.237e-7, -4.898e-7
-0.091, 1.013e-6, 5.275e-7, -4.857e-7
-0.092, 1.016e-6, 5.268e-7, -4.887e-7
-0.093, 1.013e-6, 5.253e-7, -4.875e-7
-0.094, 1.029e-6, 5.350e-7, -4.936e-7
-0.095, 1.023e-6, 5.290e-7, -4.943e-7
-0.096, 1.027e-6, 5.327e-7, -4.945e-7
-0.097, 1.032e-6, 5.378e-7, -4.941e-7
-0.098, 1.032e-6, 5.363e-7, -4.953e-7
-0.099, 1.031e-6, 5.401e-7, -4.911e-7
-0.100, 1.034e-6, 5.372e-7, -4.969e-7
-0.101, 1.038e-6, 5.401e-7, -4.978e-7
-0.102, 1.036e-6, 5.374e-7, -4.988e-7
-0.103, 1.037e-6, 5.418e-7, -4.956e-7
-0.104, 1.037e-6, 5.364e-7, -5.004e-7
-0.105, 1.035e-6, 5.398e-7, -4.954e-7
-0.106, 1.054e-6, 5.480e-7, -5.064e-7
-0.107, 1.045e-6, 5.420e-7, -5.035e-7
-0.108, 1.042e-6, 5.407e-7, -5.013e-7
-0.109, 1.050e-6, 5.468e-7, -5.028e-7
-0.110, 1.052e-6, 5.485e-7, -5.039e-7
-0.111, 1.048e-6, 5.424e-7, -5.053e-7
-0.112, 1.052e-6, 5.471e-7, -5.049e-7
-0.113, 1.062e-6, 5.495e-7, -5.123e-7
-0.114, 1.064e-6, 5.534e-7, -5.108e-7
-0.115, 1.061e-6, 5.502e-7, -5.104e-7
-0.116, 1.067e-6, 5.541e-7, -5.126e-7
-0.117, 1.075e-6, 5.663e-7, -5.088e-7
-0.118, 1.072e-6, 5.621e-7, -5.104e-7
-0.119, 1.073e-6, 5.613e-7, -5.117e-7
-0.120, 1.087e-6, 5.726e-7, -5.148e-7
-0.121, 1.089e-6, 5.780e-7, -5.109e-7
-0.122, 1.091e-6, 5.763e-7, -5.151e-7
-0.123, 1.095e-6, 5.789e-7, -5.159e-7
-0.124, 1.109e-6, 5.909e-7, -5.185e-7
-0.125, 1.111e-6, 5.884e-7, -5.227e-7
-0.126, 1.111e-6, 5.942e-7, -5.170e-7
-0.127, 1.118e-6, 5.963e-7, -5.215e-7
-0.128, 1.129e-6, 6.036e-7, -5.259e-7
-0.129, 1.136e-6, 6.082e-7, -5.283e-7
-0.130, 1.150e-6, 6.205e-7, -5.300e-7
-0.131, 1.163e-6, 6.294e-7, -5.337e-7
-0.132, 1.162e-6, 6.279e-7, -5.339e-7
-0.133, 1.169e-6, 6.391e-7, -5.298e-7
-0.134, 1.189e-6, 6.499e-7, -5.390e-7
-0.135, 1.204e-6, 6.633e-7, -5.411e-7
-0.136, 1.213e-6, 6.736e-7, -5.392e-7
-0.137, 1.236e-6, 6.884e-7, -5.478e-7
-0.138, 1.249e-6, 6.992e-7, -5.495e-7
-0.139, 1.267e-6, 7.105e-7, -5.560e-7
-0.140, 1.288e-6, 7.212e-7, -5.664e-7
-0.141, 1.303e-6, 7.389e-7, -5.637e-7
-0.142, 1.333e-6, 7.596e-7, -5.737e-7
-0.143, 1.357e-6, 7.751e-7, -5.821e-7
-0.144, 1.373e-6, 7.907e-7, -5.823e-7
-0.145, 1.401e-6, 8.102e-7, -5.908e-7
-0.146, 1.429e-6, 8.363e-7, -5.931e-7
-0.147, 1.456e-6, 8.531e-7, -6.034e-7
-0.148, 1.486e-6, 8.767e-7, -6.098e-7
-0.149, 1.522e-6, 9.043e-7, -6.175e-7
-0.150, 1.546e-6, 9.259e-7, -6.205e-7
-0.151, 1.595e-6, 9.559e-7, -6.386e-7
-0.152, 1.640e-6, 9.909e-7, -6.486e-7
-0.153, 1.674e-6, 1.020e-6, -6.540e-7
-0.154, 1.723e-6, 1.059e-6, -6.640e-7
-0.155, 1.766e-6, 1.089e-6, -6.769e-7
-0.156, 1.819e-6, 1.126e-6, -6.931e-7
-0.157, 1.880e-6, 1.173e-6, -7.068e-7
-0.158, 1.929e-6, 1.214e-6, -7.147e-7
-0.159, 1.978e-6, 1.245e-6, -7.329e-7
-0.160, 2.050e-6, 1.295e-6, -7.548e-7
-0.161, 2.110e-6, 1.344e-6, -7.657e-7
-0.162, 2.181e-6, 1.393e-6, -7.877e-7
-0.163, 2.252e-6, 1.446e-6, -8.058e-7
-0.164, 2.329e-6, 1.498e-6, -8.308e-7
-0.165, 2.408e-6, 1.560e-6, -8.487e-7
-0.166, 2.498e-6, 1.623e-6, -8.749e-7
-0.167, 2.582e-6, 1.682e-6, -9.002e-7
-0.168, 2.673e-6, 1.744e-6, -9.295e-7
-0.169, 2.763e-6, 1.810e-6, -9.536e-7
-0.170, 2.868e-6, 1.888e-6, -9.804e-7
-0.171, 2.974e-6, 1.958e-6, -1.016e-6
-0.172, 3.079e-6, 2.034e-6, -1.045e-6
-0.173, 3.202e-6, 2.117e-6, -1.084e-6
-0.174, 3.318e-6, 2.199e-6, -1.119e-6
-0.175, 3.441e-6, 2.280e-6, -1.161e-6
-0.176, 3.569e-6, 2.365e-6, -1.204e-6
-0.177, 3.693e-6, 2.455e-6, -1.238e-6
-0.178, 3.835e-6, 2.546e-6, -1.290e-6
-0.179, 3.991e-6, 2.644e-6, -1.347e-6
-0.180, 4.132e-6, 2.741e-6, -1.392e-6
-0.181, 4.285e-6, 2.842e-6, -1.443e-6
-0.182, 4.448e-6, 2.935e-6, -1.513e-6
-0.183, 4.599e-6, 3.038e-6, -1.561e-6
-0.184, 4.778e-6, 3.145e-6, -1.633e-6
-0.185, 4.950e-6, 3.252e-6, -1.698e-6
-0.186, 5.114e-6, 3.350e-6, -1.765e-6
-0.187, 5.297e-6, 3.457e-6, -1.839e-6
-0.188, 5.477e-6, 3.575e-6, -1.902e-6
-0.189, 5.672e-6, 3.684e-6, -1.988e-6
-0.190, 5.866e-6, 3.797e-6, -2.068e-6
-0.191, 6.064e-6, 3.907e-6, -2.157e-6
-0.192, 6.247e-6, 4.015e-6, -2.232e-6
-0.193, 6.451e-6, 4.117e-6, -2.334e-6
-0.194, 6.657e-6, 4.229e-6, -2.428e-6
-0.195, 6.869e-6, 4.343e-6, -2.526e-6
-0.196, 7.064e-6, 4.440e-6, -2.625e-6
-0.197, 7.289e-6, 4.558e-6, -2.730e-6
-0.198, 7.488e-6, 4.660e-6, -2.827e-6
-0.199, 7.677e-6, 4.751e-6, -2.927e-6
-0.200, 7.889e-6, 4.856e-6, -3.033e-6
-0.201, 8.091e-6, 4.942e-6, -3.149e-6
-0.202, 8.304e-6, 5.043e-6, -3.261e-6
-0.203, 8.483e-6, 5.126e-6, -3.357e-6
-0.204, 8.691e-6, 5.218e-6, -3.474e-6
-0.205, 8.877e-6, 5.290e-6, -3.587e-6
-0.206, 9.059e-6, 5.370e-6, -3.689e-6
-0.207, 9.238e-6, 5.440e-6, -3.798e-6
-0.208, 9.403e-6, 5.498e-6, -3.905e-6
-0.209, 9.576e-6, 5.557e-6, -4.018e-6
-0.210, 9.730e-6, 5.612e-6, -4.118e-6
-0.211, 9.877e-6, 5.655e-6, -4.222e-6
-0.212, 1.002e-5, 5.701e-6, -4.324e-6
-0.213, 1.016e-5, 5.735e-6, -4.428e-6
-0.214, 1.028e-5, 5.759e-6, -4.521e-6
-0.215, 1.038e-5, 5.768e-6, -4.613e-6
-0.216, 1.049e-5, 5.789e-6, -4.698e-6
-0.217, 1.056e-5, 5.783e-6, -4.781e-6
-0.218, 1.065e-5, 5.778e-6, -4.868e-6
-0.219, 1.071e-5, 5.770e-6, -4.937e-6
-0.220, 1.076e-5, 5.759e-6, -5.000e-6
-0.221, 1.080e-5, 5.730e-6, -5.065e-6
-0.222, 1.082e-5, 5.693e-6, -5.126e-6
-0.223, 1.083e-5, 5.653e-6, -5.173e-6
-0.224, 1.083e-5, 5.609e-6, -5.226e-6
-0.225, 1.082e-5, 5.552e-6, -5.265e-6
-0.226, 1.079e-5, 5.485e-6, -5.305e-6
-0.227, 1.075e-5, 5.425e-6, -5.324e-6
-0.228, 1.070e-5, 5.352e-6, -5.351e-6
-0.229, 1.064e-5, 5.274e-6, -5.364e-6
-0.230, 1.055e-5, 5.186e-6, -5.368e-6
-0.231, 1.047e-5, 5.100e-6, -5.368e-6
-0.232, 1.038e-5, 5.018e-6, -5.361e-6
-0.233, 1.025e-5, 4.910e-6, -5.345e-6
-0.234, 1.014e-5, 4.804e-6, -5.333e-6
-0.235, 1.001e-5, 4.704e-6, -5.306e-6
-0.236, 9.881e-6, 4.596e-6, -5.285e-6
-0.237, 9.727e-6, 4.484e-6, -5.243e-6
-0.238, 9.571e-6, 4.366e-6, -5.204e-6
-0.239, 9.404e-6, 4.250e-6, -5.155e-6
-0.240, 9.228e-6, 4.133e-6, -5.095e-6
-0.241, 9.044e-6, 4.007e-6, -5.037e-6
-0.242, 8.872e-6, 3.899e-6, -4.973e-6
-0.243, 8.696e-6, 3.789e-6, -4.907e-6
-0.244, 8.492e-6, 3.664e-6, -4.828e-6
-0.245, 8.308e-6, 3.553e-6, -4.756e-6
-0.246, 8.104e-6, 3.427e-6, -4.677e-6
-0.247, 7.924e-6, 3.322e-6, -4.602e-6
-0.248, 7.723e-6, 3.205e-6, -4.518e-6
-0.249, 7.522e-6, 3.100e-6, -4.422e-6
-0.250, 7.313e-6, 2.983e-6, -4.330e-6
-0.251, 7.116e-6, 2.886e-6, -4.230e-6
-0.252, 6.911e-6, 2.769e-6, -4.142e-6
-0.253, 6.694e-6, 2.655e-6, -4.038e-6
-0.254, 6.504e-6, 2.567e-6, -3.937e-6
-0.255, 6.316e-6, 2.474e-6, -3.842e-6
-0.256, 6.130e-6, 2.388e-6, -3.742e-6
-0.257, 5.925e-6, 2.281e-6, -3.644e-6
-0.258, 5.745e-6, 2.211e-6, -3.534e-6
-0.259, 5.568e-6, 2.123e-6, -3.444e-6
-0.260, 5.365e-6, 2.031e-6, -3.334e-6
-0.261, 5.179e-6, 1.953e-6, -3.226e-6
-0.262, 5.022e-6, 1.890e-6, -3.132e-6
-0.263, 4.846e-6, 1.813e-6, -3.033e-6
-0.264, 4.682e-6, 1.750e-6, -2.932e-6
-0.265, 4.520e-6, 1.680e-6, -2.840e-6
-0.266, 4.364e-6, 1.621e-6, -2.743e-6
-0.267, 4.219e-6, 1.573e-6, -2.645e-6
-0.268, 4.059e-6, 1.505e-6, -2.554e-6
-0.269, 3.916e-6, 1.453e-6, -2.463e-6
-0.270, 3.781e-6, 1.407e-6, -2.373e-6
-0.271, 3.652e-6, 1.356e-6, -2.296e-6
-0.272, 3.515e-6, 1.311e-6, -2.204e-6
-0.273, 3.392e-6, 1.277e-6, -2.115e-6
-0.274, 3.264e-6, 1.223e-6, -2.042e-6
-0.275, 3.139e-6, 1.180e-6, -1.959e-6
-0.276, 3.029e-6, 1.142e-6, -1.887e-6
-0.277, 2.921e-6, 1.105e-6, -1.816e-6
-0.278, 2.828e-6, 1.077e-6, -1.752e-6
-0.279, 2.720e-6, 1.045e-6, -1.676e-6
-0.280, 2.635e-6, 1.023e-6, -1.612e-6
-0.281, 2.527e-6, 9.858e-7, -1.542e-6
-0.282, 2.446e-6, 9.633e-7, -1.483e-6
-0.283, 2.366e-6, 9.416e-7, -1.425e-6
-0.284, 2.278e-6, 9.032e-7, -1.375e-6
-0.285, 2.225e-6, 8.983e-7, -1.327e-6
-0.286, 2.126e-6, 8.538e-7, -1.272e-6
-0.287, 2.076e-6, 8.513e-7, -1.225e-6
-0.288, 2.001e-6, 8.279e-7, -1.173e-6
-0.289, 1.944e-6, 8.035e-7, -1.141e-6
-0.290, 1.886e-6, 7.947e-7, -1.092e-6
-0.291, 1.839e-6, 7.800e-7, -1.059e-6
-0.292, 1.780e-6, 7.646e-7, -1.016e-6
-0.293, 1.722e-6, 7.484e-7, -9.741e-7
-0.294, 1.675e-6, 7.315e-7, -9.439e-7
-0.295, 1.625e-6, 7.192e-7, -9.060e-7
-0.296, 1.602e-6, 7.138e-7, -8.880e-7
-0.297, 1.557e-6, 7.046e-7, -8.527e-7
-0.298, 1.517e-6, 6.949e-7, -8.223e-7
-0.299, 1.487e-6, 6.793e-7, -8.074e-7
-0.300, 1.449e-6, 6.756e-7, -7.735e-7
-0.301, 1.423e-6, 6.629e-7, -7.605e-7
-0.302, 1.396e-6, 6.624e-7, -7.339e-7
-0.303, 1.349e-6, 6.354e-7, -7.132e-7
-0.304, 1.344e-6, 6.420e-7, -7.016e-7
-0.305, 1.315e-6, 6.337e-7, -6.812e-7
-0.306, 1.293e-6, 6.293e-7, -6.633e-7
-0.307, 1.274e-6, 6.241e-7, -6.495e-7
-0.308, 1.246e-6, 6.071e-7, -6.386e-7
-0.309, 1.233e-6, 6.137e-7, -6.189e-7
-0.310, 1.209e-6, 5.994e-7, -6.095e-7
-0.311, 1.195e-6, 5.923e-7, -6.023e-7
-0.312, 1.180e-6, 5.931e-7, -5.868e-7
-0.313, 1.169e-6, 5.927e-7, -5.767e-7
-0.314, 1.144e-6, 5.829e-7, -5.608e-7
-0.315, 1.135e-6, 5.766e-7, -5.585e-7
-0.316, 1.128e-6, 5.764e-7, -5.517e-7
-0.317, 1.112e-6, 5.681e-7, -5.434e-7
-0.318, 1.105e-6, 5.725e-7, -5.327e-7
-0.319, 1.090e-6, 5.638e-7, -5.262e-7
-0.320, 1.089e-6, 5.645e-7, -5.250e-7
-0.321, 1.091e-6, 5.705e-7, -5.206e-7
-0.322, 1.060e-6, 5.539e-7, -5.057e-7
-0.323, 1.061e-6, 5.611e-7, -5.000e-7
-0.324, 1.049e-6, 5.532e-7, -4.959e-7
-0.325, 1.053e-6, 5.518e-7, -5.013e-7
-0.326, 1.046e-6, 5.539e-7, -4.916e-7
-0.327, 1.038e-6, 5.455e-7, -4.921e-7
-0.328, 1.020e-6, 5.416e-7, -4.781e-7
-0.329, 1.009e-6, 5.365e-7, -4.727e-7
-0.330, 1.021e-6, 5.415e-7, -4.793e-7
-0.331, 1.018e-6, 5.432e-7, -4.746e-7
-0.332, 1.011e-6, 5.369e-7, -4.740e-7
-0.333, 1.002e-6, 5.359e-7, -4.662e-7
-0.334, 1.004e-6, 5.335e-7, -4.710e-7
-0.335, 9.947e-7, 5.314e-7, -4.633e-7
-0.336, 9.899e-7, 5.322e-7, -4.577e-7
-0.337, 9.952e-7, 5.316e-7, -4.636e-7
-0.338, 9.950e-7, 5.322e-7, -4.629e-7
-0.339, 9.961e-7, 5.342e-7, -4.618e-7
-0.340, 9.731e-7, 5.223e-7, -4.508e-7
-0.341, 9.893e-7, 5.311e-7, -4.582e-7
-0.342, 9.792e-7, 5.241e-7, -4.552e-7
-0.343, 9.724e-7, 5.273e-7, -4.451e-7
-0.344, 9.774e-7, 5.290e-7, -4.484e-7
-0.345, 9.759e-7, 5.254e-7, -4.505e-7
-0.346, 9.617e-7, 5.163e-7, -4.454e-7
-0.347, 9.675e-7, 5.162e-7, -4.513e-7
-0.348, 9.687e-7, 5.193e-7, -4.494e-7
-0.349, 9.654e-7, 5.139e-7, -4.516e-7
-0.350, 9.608e-7, 5.175e-7, -4.433e-7
-0.351, 9.601e-7, 5.128e-7, -4.473e-7
-0.352, 9.604e-7, 5.157e-7, -4.447e-7
-0.353, 9.635e-7, 5.119e-7, -4.516e-7
-0.354, 9.588e-7, 5.203e-7, -4.385e-7
-0.355, 9.466e-7, 5.063e-7, -4.403e-7
-0.356, 9.546e-7, 5.124e-7, -4.422e-7
-0.357, 9.587e-7, 5.210e-7, -4.377e-7
-0.358, 9.570e-7, 5.117e-7, -4.453e-7
-0.359, 9.564e-7, 5.175e-7, -4.388e-7
-0.360, 9.498e-7, 5.133e-7, -4.365e-7
-0.361, 9.627e-7, 5.208e-7, -4.418e-7
-0.362, 9.484e-7, 5.128e-7, -4.357e-7
-0.363, 9.580e-7, 5.169e-7, -4.411e-7
-0.364, 9.539e-7, 5.165e-7, -4.375e-7
-0.365, 9.494e-7, 5.113e-7, -4.381e-7
-0.366, 9.557e-7, 5.170e-7, -4.387e-7
-0.367, 9.535e-7, 5.147e-7, -4.387e-7
-0.368, 9.578e-7, 5.136e-7, -4.441e-7
-0.369, 9.446e-7, 5.102e-7, -4.344e-7
-0.370, 9.418e-7, 5.067e-7, -4.352e-7
-0.371, 9.509e-7, 5.160e-7, -4.349e-7
-0.372, 9.497e-7, 5.056e-7, -4.441e-7
-0.373, 9.378e-7, 5.056e-7, -4.322e-7
-0.374, 9.550e-7, 5.190e-7, -4.360e-7
-0.375, 9.419e-7, 5.089e-7, -4.330e-7
-0.376, 9.381e-7, 5.104e-7, -4.276e-7
-0.377, 9.427e-7, 5.071e-7, -4.356e-7
-0.378, 9.505e-7, 5.124e-7, -4.381e-7
-0.379, 9.397e-7, 5.040e-7, -4.358e-7
-0.380, 9.506e-7, 5.134e-7, -4.372e-7
-0.381, 9.483e-7, 5.150e-7, -4.333e-7
-0.382, 9.407e-7, 5.101e-7, -4.306e-7
-0.383, 9.524e-7, 5.108e-7, -4.417e-7
-0.384, 9.539e-7, 5.136e-7, -4.403e-7
-0.385, 9.475e-7, 5.116e-7, -4.359e-7
-0.386, 9.484e-7, 5.053e-7, -4.431e-7
-0.387, 9.492e-7, 5.126e-7, -4.366e-7
-0.388, 9.483e-7, 5.120e-7, -4.363e-7
-0.389, 9.576e-7, 5.161e-7, -4.416e-7
-0.390, 9.509e-7, 5.121e-7, -4.388e-7
-0.391, 9.412e-7, 5.136e-7, -4.276e-7
-0.392, 9.448e-7, 5.061e-7, -4.387e-7
-0.393, 9.504e-7, 5.171e-7, -4.333e-7
-0.394, 9.563e-7, 5.162e-7, -4.401e-7
-0.395, 9.512e-7, 5.128e-7, -4.384e-7
-0.396, 9.605e-7, 5.171e-7, -4.434e-7
-0.397, 9.498e-7, 5.135e-7, -4.363e-7
-0.398, 9.636e-7, 5.165e-7, -4.471e-7
-0.399, 9.415e-7, 4.989e-7, -4.425e-7
-0.400, 9.448e-7, 5.104e-7, -4.343e-7
