# Supplementary material for: Data-Driven Electrochemistry Reveals the Impact of Hydrophobicity on Aptamer Cross-Reactivity
Source: ACS Meas Sci Au. 2026 May 20;6(3):752–64. doi: 10.1021/acsmeasuresciau.6c00040 (PMC13281204; doi:10.1021/acsmeasuresciau.6c00040)
Supplement: Supplementary file 1 [file tg6c00040_si_001.zip › data/interferent study/logP validation/Trials_1_2_3/SWV_lineolic acid_background_1200hz_0.txt]

Nov. 4, 2025   11:26:00
Square Wave Voltammetry
File: c:\users\minteerlab\desktop\hardpotato\110425\swv_lineolic acid_background_1200hz_0.bin
Data Source:  Experiment
Instrument Model:  CHI660E
Ref. Electrode: 
Header: SWV
Note: 

Init E (V) = -0.05
Final E (V) = -0.4
Incr E (V) = 0.001
Amplitude (V) = 0.025
Frequency (Hz) = 1.2e+3
Quiet Time (sec) = 2
Sensitivity (A/V) = 1e-5

Potential/V, Diff(i/A), For(i/A), Rev(i/A)

-0.051, 7.641e-7, 4.623e-7, -3.018e-7
-0.052, 7.289e-7, 4.005e-7, -3.283e-7
-0.053, 7.260e-7, 3.913e-7, -3.348e-7
-0.054, 7.226e-7, 3.852e-7, -3.374e-7
-0.055, 7.243e-7, 3.815e-7, -3.428e-7
-0.056, 7.337e-7, 3.842e-7, -3.495e-7
-0.057, 7.294e-7, 3.815e-7, -3.479e-7
-0.058, 7.260e-7, 3.801e-7, -3.459e-7
-0.059, 7.319e-7, 3.868e-7, -3.452e-7
-0.060, 7.372e-7, 3.849e-7, -3.523e-7
-0.061, 7.371e-7, 3.852e-7, -3.519e-7
-0.062, 7.417e-7, 3.866e-7, -3.551e-7
-0.063, 7.409e-7, 3.858e-7, -3.551e-7
-0.064, 7.446e-7, 3.870e-7, -3.575e-7
-0.065, 7.485e-7, 3.926e-7, -3.559e-7
-0.066, 7.529e-7, 3.920e-7, -3.609e-7
-0.067, 7.553e-7, 3.940e-7, -3.613e-7
-0.068, 7.561e-7, 3.914e-7, -3.647e-7
-0.069, 7.650e-7, 3.983e-7, -3.667e-7
-0.070, 7.625e-7, 3.949e-7, -3.676e-7
-0.071, 7.662e-7, 3.988e-7, -3.675e-7
-0.072, 7.678e-7, 3.986e-7, -3.692e-7
-0.073, 7.712e-7, 4.012e-7, -3.700e-7
-0.074, 7.785e-7, 4.026e-7, -3.760e-7
-0.075, 7.785e-7, 4.038e-7, -3.748e-7
-0.076, 7.781e-7, 4.063e-7, -3.718e-7
-0.077, 7.817e-7, 4.075e-7, -3.742e-7
-0.078, 7.844e-7, 4.101e-7, -3.743e-7
-0.079, 7.911e-7, 4.105e-7, -3.805e-7
-0.080, 7.879e-7, 4.089e-7, -3.790e-7
-0.081, 7.997e-7, 4.186e-7, -3.811e-7
-0.082, 8.045e-7, 4.166e-7, -3.878e-7
-0.083, 8.006e-7, 4.174e-7, -3.831e-7
-0.084, 7.950e-7, 4.115e-7, -3.836e-7
-0.085, 8.111e-7, 4.216e-7, -3.895e-7
-0.086, 8.129e-7, 4.205e-7, -3.924e-7
-0.087, 8.149e-7, 4.225e-7, -3.925e-7
-0.088, 8.204e-7, 4.246e-7, -3.958e-7
-0.089, 8.152e-7, 4.216e-7, -3.936e-7
-0.090, 8.258e-7, 4.255e-7, -4.003e-7
-0.091, 8.247e-7, 4.258e-7, -3.989e-7
-0.092, 8.237e-7, 4.257e-7, -3.980e-7
-0.093, 8.299e-7, 4.266e-7, -4.033e-7
-0.094, 8.343e-7, 4.300e-7, -4.043e-7
-0.095, 8.354e-7, 4.343e-7, -4.011e-7
-0.096, 8.360e-7, 4.319e-7, -4.041e-7
-0.097, 8.378e-7, 4.319e-7, -4.059e-7
-0.098, 8.381e-7, 4.320e-7, -4.061e-7
-0.099, 8.483e-7, 4.401e-7, -4.082e-7
-0.100, 8.450e-7, 4.347e-7, -4.103e-7
-0.101, 8.484e-7, 4.380e-7, -4.103e-7
-0.102, 8.473e-7, 4.366e-7, -4.107e-7
-0.103, 8.498e-7, 4.387e-7, -4.111e-7
-0.104, 8.507e-7, 4.396e-7, -4.111e-7
-0.105, 8.513e-7, 4.383e-7, -4.130e-7
-0.106, 8.512e-7, 4.361e-7, -4.151e-7
-0.107, 8.526e-7, 4.371e-7, -4.155e-7
-0.108, 8.623e-7, 4.452e-7, -4.171e-7
-0.109, 8.603e-7, 4.383e-7, -4.220e-7
-0.110, 8.613e-7, 4.393e-7, -4.220e-7
-0.111, 8.639e-7, 4.416e-7, -4.223e-7
-0.112, 8.672e-7, 4.436e-7, -4.237e-7
-0.113, 8.610e-7, 4.438e-7, -4.172e-7
-0.114, 8.684e-7, 4.478e-7, -4.206e-7
-0.115, 8.606e-7, 4.433e-7, -4.173e-7
-0.116, 8.669e-7, 4.460e-7, -4.210e-7
-0.117, 8.709e-7, 4.499e-7, -4.211e-7
-0.118, 8.776e-7, 4.530e-7, -4.246e-7
-0.119, 8.834e-7, 4.595e-7, -4.239e-7
-0.120, 8.866e-7, 4.635e-7, -4.231e-7
-0.121, 8.873e-7, 4.612e-7, -4.261e-7
-0.122, 8.946e-7, 4.672e-7, -4.274e-7
-0.123, 8.997e-7, 4.702e-7, -4.295e-7
-0.124, 9.018e-7, 4.741e-7, -4.277e-7
-0.125, 9.002e-7, 4.710e-7, -4.292e-7
-0.126, 9.135e-7, 4.811e-7, -4.324e-7
-0.127, 9.130e-7, 4.845e-7, -4.285e-7
-0.128, 9.231e-7, 4.916e-7, -4.315e-7
-0.129, 9.259e-7, 4.913e-7, -4.346e-7
-0.130, 9.373e-7, 4.977e-7, -4.396e-7
-0.131, 9.472e-7, 5.100e-7, -4.372e-7
-0.132, 9.524e-7, 5.119e-7, -4.405e-7
-0.133, 9.567e-7, 5.226e-7, -4.341e-7
-0.134, 9.682e-7, 5.245e-7, -4.437e-7
-0.135, 9.803e-7, 5.370e-7, -4.433e-7
-0.136, 9.961e-7, 5.497e-7, -4.464e-7
-0.137, 1.016e-6, 5.652e-7, -4.503e-7
-0.138, 1.028e-6, 5.755e-7, -4.521e-7
-0.139, 1.040e-6, 5.820e-7, -4.583e-7
-0.140, 1.063e-6, 6.045e-7, -4.584e-7
-0.141, 1.073e-6, 6.119e-7, -4.611e-7
-0.142, 1.099e-6, 6.332e-7, -4.660e-7
-0.143, 1.118e-6, 6.420e-7, -4.762e-7
-0.144, 1.142e-6, 6.673e-7, -4.745e-7
-0.145, 1.161e-6, 6.808e-7, -4.798e-7
-0.146, 1.196e-6, 7.037e-7, -4.927e-7
-0.147, 1.225e-6, 7.243e-7, -5.005e-7
-0.148, 1.262e-6, 7.551e-7, -5.070e-7
-0.149, 1.284e-6, 7.741e-7, -5.098e-7
-0.150, 1.328e-6, 8.058e-7, -5.219e-7
-0.151, 1.353e-6, 8.272e-7, -5.257e-7
-0.152, 1.399e-6, 8.601e-7, -5.393e-7
-0.153, 1.436e-6, 8.910e-7, -5.448e-7
-0.154, 1.486e-6, 9.259e-7, -5.603e-7
-0.155, 1.542e-6, 9.700e-7, -5.722e-7
-0.156, 1.591e-6, 1.006e-6, -5.848e-7
-0.157, 1.651e-6, 1.051e-6, -6.001e-7
-0.158, 1.700e-6, 1.092e-6, -6.083e-7
-0.159, 1.770e-6, 1.142e-6, -6.282e-7
-0.160, 1.835e-6, 1.190e-6, -6.452e-7
-0.161, 1.898e-6, 1.238e-6, -6.593e-7
-0.162, 1.975e-6, 1.294e-6, -6.808e-7
-0.163, 2.051e-6, 1.353e-6, -6.982e-7
-0.164, 2.135e-6, 1.420e-6, -7.147e-7
-0.165, 2.208e-6, 1.464e-6, -7.435e-7
-0.166, 2.309e-6, 1.542e-6, -7.674e-7
-0.167, 2.404e-6, 1.609e-6, -7.943e-7
-0.168, 2.506e-6, 1.687e-6, -8.187e-7
-0.169, 2.612e-6, 1.759e-6, -8.521e-7
-0.170, 2.712e-6, 1.831e-6, -8.812e-7
-0.171, 2.825e-6, 1.914e-6, -9.107e-7
-0.172, 2.955e-6, 2.005e-6, -9.496e-7
-0.173, 3.087e-6, 2.097e-6, -9.909e-7
-0.174, 3.205e-6, 2.183e-6, -1.023e-6
-0.175, 3.347e-6, 2.280e-6, -1.067e-6
-0.176, 3.492e-6, 2.377e-6, -1.115e-6
-0.177, 3.641e-6, 2.481e-6, -1.161e-6
-0.178, 3.799e-6, 2.582e-6, -1.217e-6
-0.179, 3.955e-6, 2.689e-6, -1.267e-6
-0.180, 4.112e-6, 2.795e-6, -1.317e-6
-0.181, 4.305e-6, 2.916e-6, -1.389e-6
-0.182, 4.479e-6, 3.028e-6, -1.451e-6
-0.183, 4.650e-6, 3.140e-6, -1.509e-6
-0.184, 4.866e-6, 3.271e-6, -1.595e-6
-0.185, 5.053e-6, 3.388e-6, -1.665e-6
-0.186, 5.259e-6, 3.515e-6, -1.744e-6
-0.187, 5.461e-6, 3.636e-6, -1.825e-6
-0.188, 5.680e-6, 3.769e-6, -1.911e-6
-0.189, 5.897e-6, 3.896e-6, -2.001e-6
-0.190, 6.114e-6, 4.016e-6, -2.097e-6
-0.191, 6.343e-6, 4.151e-6, -2.191e-6
-0.192, 6.582e-6, 4.285e-6, -2.297e-6
-0.193, 6.819e-6, 4.415e-6, -2.404e-6
-0.194, 7.057e-6, 4.544e-6, -2.513e-6
-0.195, 7.298e-6, 4.674e-6, -2.625e-6
-0.196, 7.540e-6, 4.800e-6, -2.740e-6
-0.197, 7.792e-6, 4.928e-6, -2.864e-6
-0.198, 8.046e-6, 5.056e-6, -2.990e-6
-0.199, 8.291e-6, 5.178e-6, -3.113e-6
-0.200, 8.548e-6, 5.301e-6, -3.247e-6
-0.201, 8.790e-6, 5.418e-6, -3.372e-6
-0.202, 9.051e-6, 5.544e-6, -3.507e-6
-0.203, 9.277e-6, 5.638e-6, -3.639e-6
-0.204, 9.524e-6, 5.744e-6, -3.780e-6
-0.205, 9.777e-6, 5.856e-6, -3.921e-6
-0.206, 1.001e-5, 5.954e-6, -4.058e-6
-0.207, 1.023e-5, 6.040e-6, -4.192e-6
-0.208, 1.045e-5, 6.127e-6, -4.326e-6
-0.209, 1.067e-5, 6.209e-6, -4.462e-6
-0.210, 1.089e-5, 6.291e-6, -4.598e-6
-0.211, 1.109e-5, 6.357e-6, -4.730e-6
-0.212, 1.127e-5, 6.410e-6, -4.857e-6
-0.213, 1.146e-5, 6.476e-6, -4.982e-6
-0.214, 1.162e-5, 6.519e-6, -5.104e-6
-0.215, 1.178e-5, 6.553e-6, -5.226e-6
-0.216, 1.193e-5, 6.601e-6, -5.334e-6
-0.217, 1.207e-5, 6.623e-6, -5.447e-6
-0.218, 1.218e-5, 6.636e-6, -5.546e-6
-0.219, 1.229e-5, 6.640e-6, -5.650e-6
-0.220, 1.237e-5, 6.637e-6, -5.737e-6
-0.221, 1.245e-5, 6.631e-6, -5.822e-6
-0.222, 1.251e-5, 6.608e-6, -5.901e-6
-0.223, 1.256e-5, 6.582e-6, -5.975e-6
-0.224, 1.259e-5, 6.552e-6, -6.033e-6
-0.225, 1.261e-5, 6.507e-6, -6.099e-6
-0.226, 1.260e-5, 6.458e-6, -6.144e-6
-0.227, 1.258e-5, 6.400e-6, -6.182e-6
-0.228, 1.255e-5, 6.336e-6, -6.213e-6
-0.229, 1.250e-5, 6.255e-6, -6.245e-6
-0.230, 1.243e-5, 6.177e-6, -6.258e-6
-0.231, 1.235e-5, 6.088e-6, -6.266e-6
-0.232, 1.225e-5, 5.992e-6, -6.262e-6
-0.233, 1.215e-5, 5.894e-6, -6.256e-6
-0.234, 1.204e-5, 5.791e-6, -6.247e-6
-0.235, 1.190e-5, 5.680e-6, -6.219e-6
-0.236, 1.175e-5, 5.566e-6, -6.188e-6
-0.237, 1.161e-5, 5.449e-6, -6.160e-6
-0.238, 1.144e-5, 5.328e-6, -6.109e-6
-0.239, 1.125e-5, 5.197e-6, -6.057e-6
-0.240, 1.106e-5, 5.060e-6, -5.998e-6
-0.241, 1.087e-5, 4.933e-6, -5.940e-6
-0.242, 1.068e-5, 4.802e-6, -5.874e-6
-0.243, 1.047e-5, 4.673e-6, -5.796e-6
-0.244, 1.022e-5, 4.514e-6, -5.709e-6
-0.245, 1.001e-5, 4.387e-6, -5.625e-6
-0.246, 9.785e-6, 4.250e-6, -5.535e-6
-0.247, 9.561e-6, 4.118e-6, -5.443e-6
-0.248, 9.332e-6, 3.984e-6, -5.347e-6
-0.249, 9.088e-6, 3.843e-6, -5.245e-6
-0.250, 8.855e-6, 3.715e-6, -5.140e-6
-0.251, 8.617e-6, 3.591e-6, -5.026e-6
-0.252, 8.371e-6, 3.455e-6, -4.916e-6
-0.253, 8.135e-6, 3.328e-6, -4.808e-6
-0.254, 7.901e-6, 3.206e-6, -4.695e-6
-0.255, 7.657e-6, 3.082e-6, -4.574e-6
-0.256, 7.422e-6, 2.963e-6, -4.459e-6
-0.257, 7.174e-6, 2.842e-6, -4.333e-6
-0.258, 6.950e-6, 2.738e-6, -4.211e-6
-0.259, 6.726e-6, 2.633e-6, -4.093e-6
-0.260, 6.498e-6, 2.529e-6, -3.969e-6
-0.261, 6.274e-6, 2.421e-6, -3.853e-6
-0.262, 6.062e-6, 2.328e-6, -3.734e-6
-0.263, 5.849e-6, 2.230e-6, -3.619e-6
-0.264, 5.628e-6, 2.128e-6, -3.500e-6
-0.265, 5.437e-6, 2.055e-6, -3.381e-6
-0.266, 5.224e-6, 1.959e-6, -3.265e-6
-0.267, 5.034e-6, 1.885e-6, -3.149e-6
-0.268, 4.847e-6, 1.805e-6, -3.042e-6
-0.269, 4.669e-6, 1.733e-6, -2.937e-6
-0.270, 4.484e-6, 1.658e-6, -2.826e-6
-0.271, 4.320e-6, 1.593e-6, -2.727e-6
-0.272, 4.144e-6, 1.533e-6, -2.611e-6
-0.273, 3.983e-6, 1.467e-6, -2.516e-6
-0.274, 3.834e-6, 1.418e-6, -2.416e-6
-0.275, 3.686e-6, 1.358e-6, -2.329e-6
-0.276, 3.533e-6, 1.307e-6, -2.225e-6
-0.277, 3.407e-6, 1.264e-6, -2.142e-6
-0.278, 3.254e-6, 1.209e-6, -2.045e-6
-0.279, 3.141e-6, 1.175e-6, -1.966e-6
-0.280, 3.007e-6, 1.129e-6, -1.878e-6
-0.281, 2.884e-6, 1.080e-6, -1.804e-6
-0.282, 2.771e-6, 1.041e-6, -1.731e-6
-0.283, 2.672e-6, 1.012e-6, -1.660e-6
-0.284, 2.570e-6, 9.824e-7, -1.587e-6
-0.285, 2.459e-6, 9.386e-7, -1.520e-6
-0.286, 2.362e-6, 9.151e-7, -1.447e-6
-0.287, 2.269e-6, 8.800e-7, -1.389e-6
-0.288, 2.181e-6, 8.509e-7, -1.330e-6
-0.289, 2.115e-6, 8.351e-7, -1.280e-6
-0.290, 2.026e-6, 8.083e-7, -1.218e-6
-0.291, 1.952e-6, 7.824e-7, -1.170e-6
-0.292, 1.871e-6, 7.510e-7, -1.120e-6
-0.293, 1.809e-6, 7.365e-7, -1.073e-6
-0.294, 1.751e-6, 7.177e-7, -1.033e-6
-0.295, 1.690e-6, 6.993e-7, -9.904e-7
-0.296, 1.628e-6, 6.803e-7, -9.480e-7
-0.297, 1.577e-6, 6.650e-7, -9.115e-7
-0.298, 1.520e-6, 6.483e-7, -8.712e-7
-0.299, 1.475e-6, 6.356e-7, -8.390e-7
-0.300, 1.424e-6, 6.193e-7, -8.045e-7
-0.301, 1.389e-6, 6.100e-7, -7.787e-7
-0.302, 1.352e-6, 6.030e-7, -7.488e-7
-0.303, 1.306e-6, 5.844e-7, -7.214e-7
-0.304, 1.264e-6, 5.714e-7, -6.927e-7
-0.305, 1.238e-6, 5.611e-7, -6.773e-7
-0.306, 1.203e-6, 5.501e-7, -6.528e-7
-0.307, 1.174e-6, 5.425e-7, -6.315e-7
-0.308, 1.145e-6, 5.398e-7, -6.055e-7
-0.309, 1.115e-6, 5.196e-7, -5.959e-7
-0.310, 1.097e-6, 5.185e-7, -5.782e-7
-0.311, 1.071e-6, 5.087e-7, -5.625e-7
-0.312, 1.047e-6, 5.048e-7, -5.425e-7
-0.313, 1.029e-6, 4.974e-7, -5.312e-7
-0.314, 1.007e-6, 4.919e-7, -5.155e-7
-0.315, 9.951e-7, 4.929e-7, -5.022e-7
-0.316, 9.562e-7, 4.693e-7, -4.869e-7
-0.317, 9.504e-7, 4.727e-7, -4.777e-7
-0.318, 9.327e-7, 4.675e-7, -4.651e-7
-0.319, 9.137e-7, 4.633e-7, -4.504e-7
-0.320, 8.950e-7, 4.514e-7, -4.436e-7
-0.321, 8.947e-7, 4.535e-7, -4.413e-7
-0.322, 8.824e-7, 4.479e-7, -4.345e-7
-0.323, 8.650e-7, 4.459e-7, -4.191e-7
-0.324, 8.545e-7, 4.412e-7, -4.133e-7
-0.325, 8.342e-7, 4.244e-7, -4.098e-7
-0.326, 8.342e-7, 4.310e-7, -4.032e-7
-0.327, 8.120e-7, 4.225e-7, -3.895e-7
-0.328, 8.125e-7, 4.186e-7, -3.939e-7
-0.329, 8.077e-7, 4.181e-7, -3.896e-7
-0.330, 7.891e-7, 4.101e-7, -3.790e-7
-0.331, 7.963e-7, 4.170e-7, -3.793e-7
-0.332, 7.783e-7, 4.115e-7, -3.668e-7
-0.333, 7.816e-7, 4.106e-7, -3.711e-7
-0.334, 7.746e-7, 4.050e-7, -3.696e-7
-0.335, 7.683e-7, 4.075e-7, -3.608e-7
-0.336, 7.609e-7, 4.017e-7, -3.592e-7
-0.337, 7.630e-7, 4.010e-7, -3.620e-7
-0.338, 7.374e-7, 3.964e-7, -3.409e-7
-0.339, 7.360e-7, 3.850e-7, -3.510e-7
-0.340, 7.424e-7, 3.940e-7, -3.485e-7
-0.341, 7.302e-7, 3.919e-7, -3.384e-7
-0.342, 7.316e-7, 3.933e-7, -3.383e-7
-0.343, 7.314e-7, 3.885e-7, -3.429e-7
-0.344, 7.295e-7, 3.933e-7, -3.361e-7
-0.345, 7.349e-7, 3.953e-7, -3.396e-7
-0.346, 7.092e-7, 3.767e-7, -3.325e-7
-0.347, 7.139e-7, 3.823e-7, -3.316e-7
-0.348, 7.134e-7, 3.825e-7, -3.309e-7
-0.349, 7.160e-7, 3.819e-7, -3.341e-7
-0.350, 7.073e-7, 3.783e-7, -3.290e-7
-0.351, 7.019e-7, 3.806e-7, -3.213e-7
-0.352, 7.020e-7, 3.746e-7, -3.274e-7
-0.353, 6.908e-7, 3.750e-7, -3.158e-7
-0.354, 7.006e-7, 3.756e-7, -3.250e-7
-0.355, 6.891e-7, 3.684e-7, -3.206e-7
-0.356, 6.999e-7, 3.770e-7, -3.229e-7
-0.357, 6.877e-7, 3.735e-7, -3.142e-7
-0.358, 6.863e-7, 3.738e-7, -3.125e-7
-0.359, 6.839e-7, 3.755e-7, -3.083e-7
-0.360, 6.825e-7, 3.683e-7, -3.142e-7
-0.361, 6.797e-7, 3.619e-7, -3.178e-7
-0.362, 6.854e-7, 3.790e-7, -3.064e-7
-0.363, 6.744e-7, 3.634e-7, -3.109e-7
-0.364, 6.852e-7, 3.672e-7, -3.180e-7
-0.365, 6.816e-7, 3.682e-7, -3.133e-7
-0.366, 6.708e-7, 3.626e-7, -3.082e-7
-0.367, 6.759e-7, 3.628e-7, -3.131e-7
-0.368, 6.865e-7, 3.727e-7, -3.138e-7
-0.369, 6.838e-7, 3.687e-7, -3.151e-7
-0.370, 6.775e-7, 3.670e-7, -3.105e-7
-0.371, 6.701e-7, 3.632e-7, -3.069e-7
-0.372, 6.760e-7, 3.660e-7, -3.100e-7
-0.373, 6.654e-7, 3.615e-7, -3.039e-7
-0.374, 6.724e-7, 3.593e-7, -3.131e-7
-0.375, 6.743e-7, 3.646e-7, -3.097e-7
-0.376, 6.629e-7, 3.599e-7, -3.029e-7
-0.377, 6.777e-7, 3.654e-7, -3.124e-7
-0.378, 6.688e-7, 3.649e-7, -3.039e-7
-0.379, 6.658e-7, 3.613e-7, -3.044e-7
-0.380, 6.833e-7, 3.674e-7, -3.159e-7
-0.381, 6.780e-7, 3.700e-7, -3.081e-7
-0.382, 6.665e-7, 3.632e-7, -3.033e-7
-0.383, 6.732e-7, 3.615e-7, -3.118e-7
-0.384, 6.701e-7, 3.619e-7, -3.082e-7
-0.385, 6.674e-7, 3.605e-7, -3.068e-7
-0.386, 6.800e-7, 3.647e-7, -3.153e-7
-0.387, 6.704e-7, 3.579e-7, -3.126e-7
-0.388, 6.708e-7, 3.637e-7, -3.071e-7
-0.389, 6.733e-7, 3.617e-7, -3.116e-7
-0.390, 6.785e-7, 3.669e-7, -3.116e-7
-0.391, 6.751e-7, 3.676e-7, -3.075e-7
-0.392, 6.745e-7, 3.624e-7, -3.121e-7
-0.393, 6.652e-7, 3.615e-7, -3.038e-7
-0.394, 6.735e-7, 3.656e-7, -3.079e-7
-0.395, 6.707e-7, 3.618e-7, -3.090e-7
-0.396, 6.706e-7, 3.623e-7, -3.083e-7
-0.397, 6.813e-7, 3.663e-7, -3.150e-7
-0.398, 6.790e-7, 3.652e-7, -3.139e-7
-0.399, 6.631e-7, 3.611e-7, -3.019e-7
-0.400, 6.650e-7, 3.600e-7, -3.049e-7
