# Supplementary material for: Data-Driven Electrochemistry Reveals the Impact of Hydrophobicity on Aptamer Cross-Reactivity
Source: ACS Meas Sci Au. 2026 May 20;6(3):752–64. doi: 10.1021/acsmeasuresciau.6c00040 (PMC13281204; doi:10.1021/acsmeasuresciau.6c00040)
Supplement: Supplementary file 1 [file tg6c00040_si_001.zip › data/interferent study/logP validation/Trials_1_2_3/SWV_lineolic acid_background_1200hz_1.txt]

Nov. 4, 2025   14:03:47
Square Wave Voltammetry
File: c:\users\minteerlab\desktop\hardpotato\110425\swv_lineolic acid_background_1200hz_1.bin
Data Source:  Experiment
Instrument Model:  CHI660E
Ref. Electrode: 
Header: SWV
Note: 

Init E (V) = -0.05
Final E (V) = -0.4
Incr E (V) = 0.001
Amplitude (V) = 0.025
Frequency (Hz) = 1.2e+3
Quiet Time (sec) = 2
Sensitivity (A/V) = 1e-5

Potential/V, Diff(i/A), For(i/A), Rev(i/A)

-0.051, 1.118e-6, 6.766e-7, -4.413e-7
-0.052, 1.067e-6, 5.880e-7, -4.785e-7
-0.053, 1.056e-6, 5.654e-7, -4.906e-7
-0.054, 1.055e-6, 5.637e-7, -4.909e-7
-0.055, 1.051e-6, 5.534e-7, -4.977e-7
-0.056, 1.047e-6, 5.501e-7, -4.972e-7
-0.057, 1.051e-6, 5.491e-7, -5.018e-7
-0.058, 1.052e-6, 5.532e-7, -4.992e-7
-0.059, 1.060e-6, 5.551e-7, -5.054e-7
-0.060, 1.056e-6, 5.510e-7, -5.048e-7
-0.061, 1.051e-6, 5.484e-7, -5.026e-7
-0.062, 1.062e-6, 5.515e-7, -5.108e-7
-0.063, 1.058e-6, 5.529e-7, -5.047e-7
-0.064, 1.072e-6, 5.602e-7, -5.114e-7
-0.065, 1.076e-6, 5.584e-7, -5.174e-7
-0.066, 1.076e-6, 5.630e-7, -5.131e-7
-0.067, 1.082e-6, 5.643e-7, -5.173e-7
-0.068, 1.082e-6, 5.661e-7, -5.158e-7
-0.069, 1.088e-6, 5.681e-7, -5.194e-7
-0.070, 1.094e-6, 5.704e-7, -5.234e-7
-0.071, 1.077e-6, 5.570e-7, -5.196e-7
-0.072, 1.093e-6, 5.722e-7, -5.207e-7
-0.073, 1.089e-6, 5.690e-7, -5.202e-7
-0.074, 1.092e-6, 5.679e-7, -5.242e-7
-0.075, 1.107e-6, 5.805e-7, -5.263e-7
-0.076, 1.098e-6, 5.742e-7, -5.241e-7
-0.077, 1.098e-6, 5.710e-7, -5.273e-7
-0.078, 1.104e-6, 5.761e-7, -5.281e-7
-0.079, 1.107e-6, 5.764e-7, -5.306e-7
-0.080, 1.112e-6, 5.833e-7, -5.285e-7
-0.081, 1.121e-6, 5.821e-7, -5.389e-7
-0.082, 1.109e-6, 5.786e-7, -5.302e-7
-0.083, 1.117e-6, 5.847e-7, -5.324e-7
-0.084, 1.128e-6, 5.892e-7, -5.385e-7
-0.085, 1.125e-6, 5.899e-7, -5.346e-7
-0.086, 1.120e-6, 5.858e-7, -5.343e-7
-0.087, 1.125e-6, 5.878e-7, -5.372e-7
-0.088, 1.133e-6, 5.952e-7, -5.377e-7
-0.089, 1.134e-6, 5.912e-7, -5.432e-7
-0.090, 1.141e-6, 5.952e-7, -5.456e-7
-0.091, 1.139e-6, 5.942e-7, -5.447e-7
-0.092, 1.137e-6, 5.919e-7, -5.447e-7
-0.093, 1.148e-6, 5.981e-7, -5.496e-7
-0.094, 1.143e-6, 5.940e-7, -5.491e-7
-0.095, 1.145e-6, 5.984e-7, -5.465e-7
-0.096, 1.147e-6, 6.001e-7, -5.472e-7
-0.097, 1.145e-6, 5.993e-7, -5.457e-7
-0.098, 1.163e-6, 6.093e-7, -5.537e-7
-0.099, 1.150e-6, 5.989e-7, -5.515e-7
-0.100, 1.162e-6, 6.119e-7, -5.504e-7
-0.101, 1.165e-6, 6.122e-7, -5.529e-7
-0.102, 1.164e-6, 6.102e-7, -5.537e-7
-0.103, 1.165e-6, 6.123e-7, -5.528e-7
-0.104, 1.166e-6, 6.110e-7, -5.548e-7
-0.105, 1.167e-6, 6.111e-7, -5.559e-7
-0.106, 1.178e-6, 6.201e-7, -5.583e-7
-0.107, 1.173e-6, 6.163e-7, -5.562e-7
-0.108, 1.179e-6, 6.134e-7, -5.657e-7
-0.109, 1.191e-6, 6.269e-7, -5.639e-7
-0.110, 1.190e-6, 6.259e-7, -5.641e-7
-0.111, 1.191e-6, 6.301e-7, -5.607e-7
-0.112, 1.190e-6, 6.288e-7, -5.610e-7
-0.113, 1.188e-6, 6.251e-7, -5.630e-7
-0.114, 1.207e-6, 6.366e-7, -5.707e-7
-0.115, 1.211e-6, 6.425e-7, -5.684e-7
-0.116, 1.212e-6, 6.415e-7, -5.706e-7
-0.117, 1.216e-6, 6.469e-7, -5.689e-7
-0.118, 1.221e-6, 6.475e-7, -5.739e-7
-0.119, 1.224e-6, 6.544e-7, -5.696e-7
-0.120, 1.228e-6, 6.603e-7, -5.681e-7
-0.121, 1.239e-6, 6.632e-7, -5.758e-7
-0.122, 1.253e-6, 6.780e-7, -5.751e-7
-0.123, 1.266e-6, 6.818e-7, -5.842e-7
-0.124, 1.286e-6, 6.924e-7, -5.933e-7
-0.125, 1.293e-6, 7.009e-7, -5.924e-7
-0.126, 1.299e-6, 7.098e-7, -5.889e-7
-0.127, 1.308e-6, 7.161e-7, -5.918e-7
-0.128, 1.326e-6, 7.245e-7, -6.013e-7
-0.129, 1.338e-6, 7.349e-7, -6.033e-7
-0.130, 1.350e-6, 7.492e-7, -6.006e-7
-0.131, 1.368e-6, 7.582e-7, -6.095e-7
-0.132, 1.391e-6, 7.759e-7, -6.148e-7
-0.133, 1.398e-6, 7.827e-7, -6.157e-7
-0.134, 1.428e-6, 8.031e-7, -6.246e-7
-0.135, 1.436e-6, 8.079e-7, -6.283e-7
-0.136, 1.470e-6, 8.313e-7, -6.387e-7
-0.137, 1.491e-6, 8.495e-7, -6.418e-7
-0.138, 1.503e-6, 8.582e-7, -6.448e-7
-0.139, 1.547e-6, 8.896e-7, -6.571e-7
-0.140, 1.560e-6, 9.016e-7, -6.587e-7
-0.141, 1.591e-6, 9.252e-7, -6.657e-7
-0.142, 1.629e-6, 9.518e-7, -6.769e-7
-0.143, 1.671e-6, 9.820e-7, -6.891e-7
-0.144, 1.699e-6, 1.004e-6, -6.954e-7
-0.145, 1.740e-6, 1.034e-6, -7.059e-7
-0.146, 1.785e-6, 1.063e-6, -7.221e-7
-0.147, 1.826e-6, 1.093e-6, -7.325e-7
-0.148, 1.862e-6, 1.117e-6, -7.447e-7
-0.149, 1.928e-6, 1.162e-6, -7.653e-7
-0.150, 1.957e-6, 1.187e-6, -7.699e-7
-0.151, 2.019e-6, 1.223e-6, -7.960e-7
-0.152, 2.081e-6, 1.272e-6, -8.088e-7
-0.153, 2.133e-6, 1.308e-6, -8.250e-7
-0.154, 2.213e-6, 1.363e-6, -8.497e-7
-0.155, 2.263e-6, 1.397e-6, -8.659e-7
-0.156, 2.337e-6, 1.450e-6, -8.872e-7
-0.157, 2.402e-6, 1.500e-6, -9.020e-7
-0.158, 2.487e-6, 1.552e-6, -9.344e-7
-0.159, 2.558e-6, 1.602e-6, -9.562e-7
-0.160, 2.639e-6, 1.662e-6, -9.773e-7
-0.161, 2.734e-6, 1.716e-6, -1.018e-6
-0.162, 2.829e-6, 1.791e-6, -1.038e-6
-0.163, 2.919e-6, 1.843e-6, -1.076e-6
-0.164, 3.023e-6, 1.919e-6, -1.105e-6
-0.165, 3.130e-6, 1.982e-6, -1.148e-6
-0.166, 3.239e-6, 2.054e-6, -1.185e-6
-0.167, 3.349e-6, 2.129e-6, -1.220e-6
-0.168, 3.475e-6, 2.208e-6, -1.267e-6
-0.169, 3.595e-6, 2.285e-6, -1.309e-6
-0.170, 3.723e-6, 2.371e-6, -1.352e-6
-0.171, 3.861e-6, 2.457e-6, -1.403e-6
-0.172, 3.996e-6, 2.542e-6, -1.455e-6
-0.173, 4.138e-6, 2.632e-6, -1.506e-6
-0.174, 4.292e-6, 2.728e-6, -1.564e-6
-0.175, 4.434e-6, 2.812e-6, -1.623e-6
-0.176, 4.589e-6, 2.911e-6, -1.678e-6
-0.177, 4.754e-6, 3.011e-6, -1.743e-6
-0.178, 4.920e-6, 3.109e-6, -1.812e-6
-0.179, 5.096e-6, 3.216e-6, -1.880e-6
-0.180, 5.286e-6, 3.328e-6, -1.958e-6
-0.181, 5.466e-6, 3.434e-6, -2.031e-6
-0.182, 5.648e-6, 3.543e-6, -2.105e-6
-0.183, 5.835e-6, 3.652e-6, -2.182e-6
-0.184, 6.023e-6, 3.762e-6, -2.261e-6
-0.185, 6.231e-6, 3.881e-6, -2.351e-6
-0.186, 6.438e-6, 3.993e-6, -2.445e-6
-0.187, 6.651e-6, 4.115e-6, -2.536e-6
-0.188, 6.857e-6, 4.228e-6, -2.629e-6
-0.189, 7.072e-6, 4.350e-6, -2.722e-6
-0.190, 7.290e-6, 4.469e-6, -2.821e-6
-0.191, 7.511e-6, 4.582e-6, -2.930e-6
-0.192, 7.714e-6, 4.695e-6, -3.019e-6
-0.193, 7.944e-6, 4.823e-6, -3.121e-6
-0.194, 8.172e-6, 4.940e-6, -3.233e-6
-0.195, 8.388e-6, 5.059e-6, -3.329e-6
-0.196, 8.592e-6, 5.151e-6, -3.441e-6
-0.197, 8.833e-6, 5.278e-6, -3.555e-6
-0.198, 9.044e-6, 5.381e-6, -3.663e-6
-0.199, 9.281e-6, 5.501e-6, -3.780e-6
-0.200, 9.484e-6, 5.598e-6, -3.886e-6
-0.201, 9.701e-6, 5.704e-6, -3.996e-6
-0.202, 9.912e-6, 5.803e-6, -4.109e-6
-0.203, 1.012e-5, 5.893e-6, -4.229e-6
-0.204, 1.031e-5, 5.984e-6, -4.330e-6
-0.205, 1.052e-5, 6.068e-6, -4.448e-6
-0.206, 1.070e-5, 6.151e-6, -4.551e-6
-0.207, 1.089e-5, 6.228e-6, -4.661e-6
-0.208, 1.103e-5, 6.287e-6, -4.744e-6
-0.209, 1.122e-5, 6.359e-6, -4.864e-6
-0.210, 1.139e-5, 6.423e-6, -4.970e-6
-0.211, 1.154e-5, 6.480e-6, -5.058e-6
-0.212, 1.168e-5, 6.526e-6, -5.156e-6
-0.213, 1.181e-5, 6.564e-6, -5.249e-6
-0.214, 1.194e-5, 6.596e-6, -5.343e-6
-0.215, 1.205e-5, 6.627e-6, -5.425e-6
-0.216, 1.214e-5, 6.649e-6, -5.493e-6
-0.217, 1.223e-5, 6.665e-6, -5.570e-6
-0.218, 1.231e-5, 6.670e-6, -5.643e-6
-0.219, 1.237e-5, 6.663e-6, -5.711e-6
-0.220, 1.242e-5, 6.656e-6, -5.761e-6
-0.221, 1.246e-5, 6.636e-6, -5.819e-6
-0.222, 1.248e-5, 6.620e-6, -5.862e-6
-0.223, 1.250e-5, 6.591e-6, -5.911e-6
-0.224, 1.250e-5, 6.548e-6, -5.948e-6
-0.225, 1.249e-5, 6.510e-6, -5.984e-6
-0.226, 1.247e-5, 6.459e-6, -6.011e-6
-0.227, 1.242e-5, 6.391e-6, -6.026e-6
-0.228, 1.237e-5, 6.317e-6, -6.054e-6
-0.229, 1.231e-5, 6.260e-6, -6.045e-6
-0.230, 1.223e-5, 6.169e-6, -6.060e-6
-0.231, 1.214e-5, 6.093e-6, -6.051e-6
-0.232, 1.204e-5, 6.001e-6, -6.042e-6
-0.233, 1.193e-5, 5.906e-6, -6.028e-6
-0.234, 1.181e-5, 5.799e-6, -6.009e-6
-0.235, 1.167e-5, 5.700e-6, -5.973e-6
-0.236, 1.152e-5, 5.581e-6, -5.944e-6
-0.237, 1.139e-5, 5.484e-6, -5.903e-6
-0.238, 1.122e-5, 5.372e-6, -5.845e-6
-0.239, 1.103e-5, 5.243e-6, -5.792e-6
-0.240, 1.088e-5, 5.131e-6, -5.753e-6
-0.241, 1.068e-5, 4.998e-6, -5.686e-6
-0.242, 1.049e-5, 4.874e-6, -5.619e-6
-0.243, 1.029e-5, 4.741e-6, -5.551e-6
-0.244, 1.010e-5, 4.622e-6, -5.481e-6
-0.245, 9.891e-6, 4.488e-6, -5.403e-6
-0.246, 9.668e-6, 4.353e-6, -5.315e-6
-0.247, 9.456e-6, 4.230e-6, -5.227e-6
-0.248, 9.237e-6, 4.099e-6, -5.138e-6
-0.249, 9.029e-6, 3.977e-6, -5.052e-6
-0.250, 8.807e-6, 3.850e-6, -4.957e-6
-0.251, 8.568e-6, 3.716e-6, -4.852e-6
-0.252, 8.342e-6, 3.589e-6, -4.754e-6
-0.253, 8.135e-6, 3.485e-6, -4.650e-6
-0.254, 7.886e-6, 3.345e-6, -4.541e-6
-0.255, 7.663e-6, 3.217e-6, -4.446e-6
-0.256, 7.457e-6, 3.118e-6, -4.338e-6
-0.257, 7.232e-6, 3.003e-6, -4.229e-6
-0.258, 7.037e-6, 2.910e-6, -4.127e-6
-0.259, 6.820e-6, 2.804e-6, -4.017e-6
-0.260, 6.584e-6, 2.682e-6, -3.902e-6
-0.261, 6.401e-6, 2.599e-6, -3.802e-6
-0.262, 6.167e-6, 2.488e-6, -3.679e-6
-0.263, 5.982e-6, 2.401e-6, -3.581e-6
-0.264, 5.797e-6, 2.319e-6, -3.478e-6
-0.265, 5.593e-6, 2.223e-6, -3.370e-6
-0.266, 5.397e-6, 2.140e-6, -3.257e-6
-0.267, 5.234e-6, 2.070e-6, -3.163e-6
-0.268, 5.058e-6, 2.004e-6, -3.054e-6
-0.269, 4.857e-6, 1.914e-6, -2.943e-6
-0.270, 4.709e-6, 1.857e-6, -2.852e-6
-0.271, 4.542e-6, 1.780e-6, -2.762e-6
-0.272, 4.382e-6, 1.717e-6, -2.665e-6
-0.273, 4.237e-6, 1.657e-6, -2.581e-6
-0.274, 4.086e-6, 1.604e-6, -2.482e-6
-0.275, 3.956e-6, 1.554e-6, -2.402e-6
-0.276, 3.803e-6, 1.497e-6, -2.306e-6
-0.277, 3.669e-6, 1.448e-6, -2.221e-6
-0.278, 3.531e-6, 1.394e-6, -2.137e-6
-0.279, 3.406e-6, 1.347e-6, -2.059e-6
-0.280, 3.284e-6, 1.301e-6, -1.983e-6
-0.281, 3.173e-6, 1.264e-6, -1.909e-6
-0.282, 3.091e-6, 1.247e-6, -1.844e-6
-0.283, 2.967e-6, 1.203e-6, -1.764e-6
-0.284, 2.860e-6, 1.158e-6, -1.702e-6
-0.285, 2.760e-6, 1.127e-6, -1.634e-6
-0.286, 2.671e-6, 1.093e-6, -1.578e-6
-0.287, 2.587e-6, 1.067e-6, -1.520e-6
-0.288, 2.520e-6, 1.050e-6, -1.470e-6
-0.289, 2.416e-6, 1.011e-6, -1.405e-6
-0.290, 2.334e-6, 9.774e-7, -1.356e-6
-0.291, 2.278e-6, 9.638e-7, -1.314e-6
-0.292, 2.222e-6, 9.517e-7, -1.270e-6
-0.293, 2.142e-6, 9.222e-7, -1.219e-6
-0.294, 2.090e-6, 9.121e-7, -1.178e-6
-0.295, 2.004e-6, 8.813e-7, -1.123e-6
-0.296, 1.959e-6, 8.676e-7, -1.091e-6
-0.297, 1.906e-6, 8.541e-7, -1.052e-6
-0.298, 1.864e-6, 8.380e-7, -1.026e-6
-0.299, 1.804e-6, 8.135e-7, -9.909e-7
-0.300, 1.773e-6, 8.168e-7, -9.564e-7
-0.301, 1.733e-6, 8.023e-7, -9.311e-7
-0.302, 1.694e-6, 7.891e-7, -9.050e-7
-0.303, 1.654e-6, 7.798e-7, -8.745e-7
-0.304, 1.616e-6, 7.578e-7, -8.579e-7
-0.305, 1.587e-6, 7.582e-7, -8.292e-7
-0.306, 1.550e-6, 7.376e-7, -8.121e-7
-0.307, 1.541e-6, 7.471e-7, -7.938e-7
-0.308, 1.504e-6, 7.362e-7, -7.676e-7
-0.309, 1.472e-6, 7.193e-7, -7.524e-7
-0.310, 1.452e-6, 7.185e-7, -7.339e-7
-0.311, 1.412e-6, 6.997e-7, -7.118e-7
-0.312, 1.396e-6, 6.892e-7, -7.063e-7
-0.313, 1.375e-6, 6.946e-7, -6.801e-7
-0.314, 1.356e-6, 6.822e-7, -6.736e-7
-0.315, 1.345e-6, 6.888e-7, -6.562e-7
-0.316, 1.327e-6, 6.681e-7, -6.591e-7
-0.317, 1.306e-6, 6.613e-7, -6.442e-7
-0.318, 1.287e-6, 6.609e-7, -6.259e-7
-0.319, 1.285e-6, 6.647e-7, -6.203e-7
-0.320, 1.265e-6, 6.639e-7, -6.007e-7
-0.321, 1.256e-6, 6.458e-7, -6.101e-7
-0.322, 1.240e-6, 6.503e-7, -5.900e-7
-0.323, 1.220e-6, 6.476e-7, -5.721e-7
-0.324, 1.230e-6, 6.422e-7, -5.874e-7
-0.325, 1.202e-6, 6.314e-7, -5.707e-7
-0.326, 1.196e-6, 6.274e-7, -5.685e-7
-0.327, 1.201e-6, 6.295e-7, -5.711e-7
-0.328, 1.183e-6, 6.326e-7, -5.505e-7
-0.329, 1.177e-6, 6.206e-7, -5.566e-7
-0.330, 1.165e-6, 6.209e-7, -5.445e-7
-0.331, 1.175e-6, 6.277e-7, -5.470e-7
-0.332, 1.151e-6, 6.139e-7, -5.369e-7
-0.333, 1.171e-6, 6.287e-7, -5.423e-7
-0.334, 1.148e-6, 6.090e-7, -5.388e-7
-0.335, 1.135e-6, 6.102e-7, -5.251e-7
-0.336, 1.116e-6, 5.925e-7, -5.237e-7
-0.337, 1.124e-6, 5.994e-7, -5.247e-7
-0.338, 1.109e-6, 5.953e-7, -5.132e-7
-0.339, 1.127e-6, 6.046e-7, -5.227e-7
-0.340, 1.123e-6, 5.997e-7, -5.230e-7
-0.341, 1.111e-6, 6.031e-7, -5.084e-7
-0.342, 1.113e-6, 5.963e-7, -5.168e-7
-0.343, 1.117e-6, 6.052e-7, -5.123e-7
-0.344, 1.106e-6, 5.989e-7, -5.070e-7
-0.345, 1.110e-6, 5.973e-7, -5.125e-7
-0.346, 1.106e-6, 5.986e-7, -5.069e-7
-0.347, 1.095e-6, 5.973e-7, -4.974e-7
-0.348, 1.081e-6, 5.854e-7, -4.957e-7
-0.349, 1.095e-6, 5.865e-7, -5.084e-7
-0.350, 1.089e-6, 5.932e-7, -4.958e-7
-0.351, 1.070e-6, 5.734e-7, -4.967e-7
-0.352, 1.102e-6, 5.975e-7, -5.045e-7
-0.353, 1.077e-6, 5.900e-7, -4.874e-7
-0.354, 1.086e-6, 5.856e-7, -5.008e-7
-0.355, 1.085e-6, 5.925e-7, -4.927e-7
-0.356, 1.082e-6, 5.938e-7, -4.879e-7
-0.357, 1.073e-6, 5.811e-7, -4.914e-7
-0.358, 1.088e-6, 5.951e-7, -4.931e-7
-0.359, 1.080e-6, 5.812e-7, -4.989e-7
-0.360, 1.079e-6, 5.946e-7, -4.839e-7
-0.361, 1.085e-6, 5.858e-7, -4.989e-7
-0.362, 1.087e-6, 5.900e-7, -4.972e-7
-0.363, 1.081e-6, 5.871e-7, -4.939e-7
-0.364, 1.061e-6, 5.790e-7, -4.823e-7
-0.365, 1.090e-6, 5.839e-7, -5.059e-7
-0.366, 1.059e-6, 5.720e-7, -4.871e-7
-0.367, 1.046e-6, 5.691e-7, -4.767e-7
-0.368, 1.073e-6, 5.844e-7, -4.885e-7
-0.369, 1.073e-6, 5.815e-7, -4.915e-7
-0.370, 1.067e-6, 5.755e-7, -4.919e-7
-0.371, 1.062e-6, 5.760e-7, -4.857e-7
-0.372, 1.066e-6, 5.817e-7, -4.846e-7
-0.373, 1.076e-6, 5.809e-7, -4.951e-7
-0.374, 1.073e-6, 5.854e-7, -4.875e-7
-0.375, 1.056e-6, 5.715e-7, -4.849e-7
-0.376, 1.079e-6, 5.904e-7, -4.885e-7
-0.377, 1.053e-6, 5.720e-7, -4.805e-7
-0.378, 1.088e-6, 5.834e-7, -5.049e-7
-0.379, 1.068e-6, 5.743e-7, -4.937e-7
-0.380, 1.074e-6, 5.858e-7, -4.883e-7
-0.381, 1.071e-6, 5.873e-7, -4.840e-7
-0.382, 1.053e-6, 5.688e-7, -4.846e-7
-0.383, 1.071e-6, 5.888e-7, -4.825e-7
-0.384, 1.066e-6, 5.718e-7, -4.939e-7
-0.385, 1.070e-6, 5.814e-7, -4.890e-7
-0.386, 1.067e-6, 5.844e-7, -4.830e-7
-0.387, 1.063e-6, 5.729e-7, -4.901e-7
-0.388, 1.074e-6, 5.836e-7, -4.901e-7
-0.389, 1.063e-6, 5.806e-7, -4.822e-7
-0.390, 1.085e-6, 5.916e-7, -4.929e-7
-0.391, 1.073e-6, 5.740e-7, -4.989e-7
-0.392, 1.068e-6, 5.791e-7, -4.888e-7
-0.393, 1.076e-6, 5.827e-7, -4.936e-7
-0.394, 1.070e-6, 5.736e-7, -4.959e-7
-0.395, 1.080e-6, 5.903e-7, -4.900e-7
-0.396, 1.082e-6, 5.816e-7, -5.007e-7
-0.397, 1.067e-6, 5.798e-7, -4.867e-7
-0.398, 1.092e-6, 5.955e-7, -4.962e-7
-0.399, 1.064e-6, 5.763e-7, -4.874e-7
-0.400, 1.071e-6, 5.836e-7, -4.877e-7
