# Supplementary material for: Data-Driven Electrochemistry Reveals the Impact of Hydrophobicity on Aptamer Cross-Reactivity
Source: ACS Meas Sci Au. 2026 May 20;6(3):752–64. doi: 10.1021/acsmeasuresciau.6c00040 (PMC13281204; doi:10.1021/acsmeasuresciau.6c00040)
Supplement: Supplementary file 1 [file tg6c00040_si_001.zip › data/interferent study/logP validation/Trials_1_2_3/SWV_lineolic acid_background_1200hz_2.txt]

Nov. 4, 2025   16:19:17
Square Wave Voltammetry
File: c:\users\minteerlab\desktop\hardpotato\110425\swv_lineolic acid_background_1200hz_2.bin
Data Source:  Experiment
Instrument Model:  CHI660E
Ref. Electrode: 
Header: SWV
Note: 

Init E (V) = -0.05
Final E (V) = -0.4
Incr E (V) = 0.001
Amplitude (V) = 0.025
Frequency (Hz) = 1.2e+3
Quiet Time (sec) = 2
Sensitivity (A/V) = 1e-5

Potential/V, Diff(i/A), For(i/A), Rev(i/A)

-0.051, 1.132e-6, 6.854e-7, -4.466e-7
-0.052, 1.077e-6, 5.899e-7, -4.868e-7
-0.053, 1.063e-6, 5.719e-7, -4.915e-7
-0.054, 1.055e-6, 5.607e-7, -4.941e-7
-0.055, 1.063e-6, 5.634e-7, -4.992e-7
-0.056, 1.067e-6, 5.593e-7, -5.082e-7
-0.057, 1.060e-6, 5.561e-7, -5.036e-7
-0.058, 1.063e-6, 5.555e-7, -5.076e-7
-0.059, 1.069e-6, 5.579e-7, -5.110e-7
-0.060, 1.076e-6, 5.635e-7, -5.123e-7
-0.061, 1.077e-6, 5.609e-7, -5.160e-7
-0.062, 1.075e-6, 5.627e-7, -5.121e-7
-0.063, 1.072e-6, 5.595e-7, -5.129e-7
-0.064, 1.077e-6, 5.556e-7, -5.216e-7
-0.065, 1.083e-6, 5.629e-7, -5.200e-7
-0.066, 1.081e-6, 5.628e-7, -5.179e-7
-0.067, 1.085e-6, 5.643e-7, -5.211e-7
-0.068, 1.089e-6, 5.695e-7, -5.198e-7
-0.069, 1.081e-6, 5.650e-7, -5.160e-7
-0.070, 1.092e-6, 5.729e-7, -5.194e-7
-0.071, 1.096e-6, 5.685e-7, -5.276e-7
-0.072, 1.095e-6, 5.720e-7, -5.225e-7
-0.073, 1.099e-6, 5.733e-7, -5.258e-7
-0.074, 1.103e-6, 5.732e-7, -5.293e-7
-0.075, 1.101e-6, 5.746e-7, -5.265e-7
-0.076, 1.108e-6, 5.748e-7, -5.329e-7
-0.077, 1.108e-6, 5.795e-7, -5.283e-7
-0.078, 1.116e-6, 5.800e-7, -5.358e-7
-0.079, 1.117e-6, 5.870e-7, -5.301e-7
-0.080, 1.117e-6, 5.833e-7, -5.333e-7
-0.081, 1.121e-6, 5.871e-7, -5.335e-7
-0.082, 1.115e-6, 5.798e-7, -5.350e-7
-0.083, 1.129e-6, 5.851e-7, -5.442e-7
-0.084, 1.126e-6, 5.862e-7, -5.393e-7
-0.085, 1.114e-6, 5.761e-7, -5.378e-7
-0.086, 1.126e-6, 5.825e-7, -5.432e-7
-0.087, 1.130e-6, 5.926e-7, -5.379e-7
-0.088, 1.134e-6, 5.907e-7, -5.430e-7
-0.089, 1.130e-6, 5.904e-7, -5.398e-7
-0.090, 1.140e-6, 5.909e-7, -5.493e-7
-0.091, 1.138e-6, 5.931e-7, -5.450e-7
-0.092, 1.145e-6, 5.986e-7, -5.463e-7
-0.093, 1.152e-6, 6.026e-7, -5.489e-7
-0.094, 1.161e-6, 6.044e-7, -5.562e-7
-0.095, 1.145e-6, 5.978e-7, -5.475e-7
-0.096, 1.151e-6, 5.961e-7, -5.553e-7
-0.097, 1.157e-6, 6.013e-7, -5.554e-7
-0.098, 1.155e-6, 5.996e-7, -5.556e-7
-0.099, 1.164e-6, 6.049e-7, -5.590e-7
-0.100, 1.164e-6, 6.076e-7, -5.560e-7
-0.101, 1.159e-6, 6.013e-7, -5.577e-7
-0.102, 1.163e-6, 6.012e-7, -5.615e-7
-0.103, 1.166e-6, 6.052e-7, -5.608e-7
-0.104, 1.166e-6, 6.052e-7, -5.610e-7
-0.105, 1.167e-6, 6.066e-7, -5.601e-7
-0.106, 1.176e-6, 6.117e-7, -5.647e-7
-0.107, 1.181e-6, 6.150e-7, -5.662e-7
-0.108, 1.184e-6, 6.146e-7, -5.690e-7
-0.109, 1.184e-6, 6.108e-7, -5.736e-7
-0.110, 1.180e-6, 6.144e-7, -5.652e-7
-0.111, 1.186e-6, 6.173e-7, -5.684e-7
-0.112, 1.188e-6, 6.200e-7, -5.678e-7
-0.113, 1.188e-6, 6.215e-7, -5.661e-7
-0.114, 1.194e-6, 6.249e-7, -5.696e-7
-0.115, 1.197e-6, 6.264e-7, -5.708e-7
-0.116, 1.208e-6, 6.315e-7, -5.762e-7
-0.117, 1.203e-6, 6.307e-7, -5.727e-7
-0.118, 1.202e-6, 6.299e-7, -5.717e-7
-0.119, 1.205e-6, 6.325e-7, -5.721e-7
-0.120, 1.227e-6, 6.441e-7, -5.826e-7
-0.121, 1.210e-6, 6.369e-7, -5.733e-7
-0.122, 1.231e-6, 6.527e-7, -5.782e-7
-0.123, 1.229e-6, 6.535e-7, -5.758e-7
-0.124, 1.241e-6, 6.602e-7, -5.809e-7
-0.125, 1.233e-6, 6.531e-7, -5.799e-7
-0.126, 1.265e-6, 6.743e-7, -5.906e-7
-0.127, 1.272e-6, 6.843e-7, -5.878e-7
-0.128, 1.276e-6, 6.841e-7, -5.920e-7
-0.129, 1.279e-6, 6.889e-7, -5.906e-7
-0.130, 1.290e-6, 6.915e-7, -5.982e-7
-0.131, 1.304e-6, 7.103e-7, -5.939e-7
-0.132, 1.312e-6, 7.154e-7, -5.967e-7
-0.133, 1.327e-6, 7.284e-7, -5.986e-7
-0.134, 1.342e-6, 7.362e-7, -6.059e-7
-0.135, 1.356e-6, 7.471e-7, -6.088e-7
-0.136, 1.378e-6, 7.619e-7, -6.163e-7
-0.137, 1.393e-6, 7.721e-7, -6.209e-7
-0.138, 1.405e-6, 7.907e-7, -6.140e-7
-0.139, 1.428e-6, 8.038e-7, -6.244e-7
-0.140, 1.444e-6, 8.132e-7, -6.308e-7
-0.141, 1.475e-6, 8.354e-7, -6.392e-7
-0.142, 1.498e-6, 8.533e-7, -6.444e-7
-0.143, 1.515e-6, 8.699e-7, -6.450e-7
-0.144, 1.544e-6, 8.897e-7, -6.542e-7
-0.145, 1.575e-6, 9.123e-7, -6.628e-7
-0.146, 1.610e-6, 9.353e-7, -6.750e-7
-0.147, 1.639e-6, 9.629e-7, -6.758e-7
-0.148, 1.665e-6, 9.776e-7, -6.875e-7
-0.149, 1.709e-6, 1.014e-6, -6.943e-7
-0.150, 1.749e-6, 1.043e-6, -7.057e-7
-0.151, 1.796e-6, 1.074e-6, -7.217e-7
-0.152, 1.837e-6, 1.110e-6, -7.272e-7
-0.153, 1.878e-6, 1.139e-6, -7.395e-7
-0.154, 1.932e-6, 1.184e-6, -7.478e-7
-0.155, 1.979e-6, 1.221e-6, -7.587e-7
-0.156, 2.031e-6, 1.257e-6, -7.741e-7
-0.157, 2.099e-6, 1.302e-6, -7.967e-7
-0.158, 2.168e-6, 1.357e-6, -8.117e-7
-0.159, 2.237e-6, 1.403e-6, -8.343e-7
-0.160, 2.297e-6, 1.449e-6, -8.481e-7
-0.161, 2.358e-6, 1.494e-6, -8.641e-7
-0.162, 2.448e-6, 1.555e-6, -8.938e-7
-0.163, 2.523e-6, 1.608e-6, -9.144e-7
-0.164, 2.624e-6, 1.677e-6, -9.469e-7
-0.165, 2.709e-6, 1.741e-6, -9.678e-7
-0.166, 2.810e-6, 1.808e-6, -1.002e-6
-0.167, 2.887e-6, 1.871e-6, -1.016e-6
-0.168, 2.994e-6, 1.945e-6, -1.050e-6
-0.169, 3.100e-6, 2.015e-6, -1.085e-6
-0.170, 3.214e-6, 2.095e-6, -1.119e-6
-0.171, 3.339e-6, 2.181e-6, -1.158e-6
-0.172, 3.452e-6, 2.255e-6, -1.197e-6
-0.173, 3.572e-6, 2.343e-6, -1.229e-6
-0.174, 3.701e-6, 2.425e-6, -1.276e-6
-0.175, 3.838e-6, 2.519e-6, -1.318e-6
-0.176, 3.986e-6, 2.617e-6, -1.369e-6
-0.177, 4.140e-6, 2.714e-6, -1.427e-6
-0.178, 4.284e-6, 2.812e-6, -1.471e-6
-0.179, 4.443e-6, 2.906e-6, -1.537e-6
-0.180, 4.607e-6, 3.010e-6, -1.597e-6
-0.181, 4.778e-6, 3.123e-6, -1.655e-6
-0.182, 4.953e-6, 3.230e-6, -1.723e-6
-0.183, 5.120e-6, 3.338e-6, -1.782e-6
-0.184, 5.320e-6, 3.452e-6, -1.867e-6
-0.185, 5.499e-6, 3.563e-6, -1.935e-6
-0.186, 5.685e-6, 3.678e-6, -2.007e-6
-0.187, 5.893e-6, 3.805e-6, -2.087e-6
-0.188, 6.095e-6, 3.916e-6, -2.178e-6
-0.189, 6.300e-6, 4.031e-6, -2.269e-6
-0.190, 6.529e-6, 4.159e-6, -2.369e-6
-0.191, 6.719e-6, 4.271e-6, -2.448e-6
-0.192, 6.951e-6, 4.398e-6, -2.553e-6
-0.193, 7.174e-6, 4.514e-6, -2.659e-6
-0.194, 7.392e-6, 4.633e-6, -2.759e-6
-0.195, 7.610e-6, 4.747e-6, -2.863e-6
-0.196, 7.842e-6, 4.868e-6, -2.975e-6
-0.197, 8.074e-6, 4.982e-6, -3.092e-6
-0.198, 8.277e-6, 5.085e-6, -3.191e-6
-0.199, 8.514e-6, 5.203e-6, -3.311e-6
-0.200, 8.745e-6, 5.317e-6, -3.429e-6
-0.201, 8.964e-6, 5.416e-6, -3.548e-6
-0.202, 9.191e-6, 5.527e-6, -3.664e-6
-0.203, 9.410e-6, 5.617e-6, -3.793e-6
-0.204, 9.603e-6, 5.708e-6, -3.895e-6
-0.205, 9.819e-6, 5.791e-6, -4.028e-6
-0.206, 1.002e-5, 5.876e-6, -4.147e-6
-0.207, 1.021e-5, 5.950e-6, -4.256e-6
-0.208, 1.040e-5, 6.028e-6, -4.376e-6
-0.209, 1.059e-5, 6.098e-6, -4.490e-6
-0.210, 1.075e-5, 6.147e-6, -4.600e-6
-0.211, 1.092e-5, 6.203e-6, -4.721e-6
-0.212, 1.108e-5, 6.265e-6, -4.816e-6
-0.213, 1.121e-5, 6.289e-6, -4.919e-6
-0.214, 1.135e-5, 6.324e-6, -5.026e-6
-0.215, 1.148e-5, 6.354e-6, -5.130e-6
-0.216, 1.159e-5, 6.371e-6, -5.215e-6
-0.217, 1.167e-5, 6.378e-6, -5.296e-6
-0.218, 1.178e-5, 6.385e-6, -5.394e-6
-0.219, 1.183e-5, 6.373e-6, -5.457e-6
-0.220, 1.189e-5, 6.355e-6, -5.536e-6
-0.221, 1.194e-5, 6.330e-6, -5.605e-6
-0.222, 1.195e-5, 6.300e-6, -5.655e-6
-0.223, 1.198e-5, 6.265e-6, -5.714e-6
-0.224, 1.198e-5, 6.216e-6, -5.761e-6
-0.225, 1.196e-5, 6.159e-6, -5.800e-6
-0.226, 1.192e-5, 6.102e-6, -5.822e-6
-0.227, 1.189e-5, 6.021e-6, -5.866e-6
-0.228, 1.183e-5, 5.954e-6, -5.876e-6
-0.229, 1.178e-5, 5.892e-6, -5.892e-6
-0.230, 1.169e-5, 5.803e-6, -5.888e-6
-0.231, 1.160e-5, 5.707e-6, -5.896e-6
-0.232, 1.149e-5, 5.602e-6, -5.886e-6
-0.233, 1.137e-5, 5.497e-6, -5.875e-6
-0.234, 1.127e-5, 5.411e-6, -5.858e-6
-0.235, 1.110e-5, 5.274e-6, -5.824e-6
-0.236, 1.096e-5, 5.172e-6, -5.790e-6
-0.237, 1.079e-5, 5.045e-6, -5.750e-6
-0.238, 1.064e-5, 4.933e-6, -5.708e-6
-0.239, 1.044e-5, 4.790e-6, -5.654e-6
-0.240, 1.026e-5, 4.679e-6, -5.579e-6
-0.241, 1.007e-5, 4.553e-6, -5.520e-6
-0.242, 9.860e-6, 4.407e-6, -5.453e-6
-0.243, 9.675e-6, 4.297e-6, -5.378e-6
-0.244, 9.463e-6, 4.161e-6, -5.302e-6
-0.245, 9.251e-6, 4.029e-6, -5.223e-6
-0.246, 9.039e-6, 3.906e-6, -5.133e-6
-0.247, 8.786e-6, 3.761e-6, -5.025e-6
-0.248, 8.593e-6, 3.650e-6, -4.943e-6
-0.249, 8.365e-6, 3.520e-6, -4.845e-6
-0.250, 8.145e-6, 3.403e-6, -4.743e-6
-0.251, 7.930e-6, 3.275e-6, -4.655e-6
-0.252, 7.717e-6, 3.167e-6, -4.550e-6
-0.253, 7.493e-6, 3.053e-6, -4.441e-6
-0.254, 7.266e-6, 2.941e-6, -4.325e-6
-0.255, 7.061e-6, 2.830e-6, -4.231e-6
-0.256, 6.839e-6, 2.721e-6, -4.118e-6
-0.257, 6.615e-6, 2.618e-6, -3.998e-6
-0.258, 6.405e-6, 2.520e-6, -3.885e-6
-0.259, 6.211e-6, 2.432e-6, -3.779e-6
-0.260, 6.016e-6, 2.334e-6, -3.682e-6
-0.261, 5.815e-6, 2.242e-6, -3.573e-6
-0.262, 5.616e-6, 2.157e-6, -3.458e-6
-0.263, 5.426e-6, 2.078e-6, -3.348e-6
-0.264, 5.241e-6, 1.997e-6, -3.244e-6
-0.265, 5.061e-6, 1.926e-6, -3.135e-6
-0.266, 4.866e-6, 1.843e-6, -3.023e-6
-0.267, 4.706e-6, 1.775e-6, -2.931e-6
-0.268, 4.557e-6, 1.718e-6, -2.838e-6
-0.269, 4.386e-6, 1.663e-6, -2.723e-6
-0.270, 4.233e-6, 1.597e-6, -2.636e-6
-0.271, 4.081e-6, 1.545e-6, -2.537e-6
-0.272, 3.923e-6, 1.485e-6, -2.438e-6
-0.273, 3.782e-6, 1.433e-6, -2.350e-6
-0.274, 3.663e-6, 1.393e-6, -2.271e-6
-0.275, 3.517e-6, 1.339e-6, -2.178e-6
-0.276, 3.404e-6, 1.303e-6, -2.101e-6
-0.277, 3.296e-6, 1.268e-6, -2.028e-6
-0.278, 3.155e-6, 1.212e-6, -1.943e-6
-0.279, 3.048e-6, 1.182e-6, -1.866e-6
-0.280, 2.942e-6, 1.151e-6, -1.791e-6
-0.281, 2.851e-6, 1.122e-6, -1.729e-6
-0.282, 2.744e-6, 1.086e-6, -1.658e-6
-0.283, 2.653e-6, 1.052e-6, -1.601e-6
-0.284, 2.561e-6, 1.020e-6, -1.540e-6
-0.285, 2.477e-6, 9.981e-7, -1.479e-6
-0.286, 2.400e-6, 9.731e-7, -1.427e-6
-0.287, 2.327e-6, 9.577e-7, -1.369e-6
-0.288, 2.242e-6, 9.303e-7, -1.312e-6
-0.289, 2.184e-6, 9.137e-7, -1.270e-6
-0.290, 2.116e-6, 8.920e-7, -1.224e-6
-0.291, 2.060e-6, 8.794e-7, -1.180e-6
-0.292, 1.997e-6, 8.575e-7, -1.139e-6
-0.293, 1.943e-6, 8.424e-7, -1.101e-6
-0.294, 1.902e-6, 8.351e-7, -1.067e-6
-0.295, 1.850e-6, 8.318e-7, -1.019e-6
-0.296, 1.777e-6, 7.874e-7, -9.898e-7
-0.297, 1.770e-6, 7.974e-7, -9.728e-7
-0.298, 1.704e-6, 7.783e-7, -9.253e-7
-0.299, 1.672e-6, 7.666e-7, -9.058e-7
-0.300, 1.630e-6, 7.515e-7, -8.784e-7
-0.301, 1.600e-6, 7.444e-7, -8.559e-7
-0.302, 1.580e-6, 7.408e-7, -8.395e-7
-0.303, 1.523e-6, 7.177e-7, -8.057e-7
-0.304, 1.517e-6, 7.257e-7, -7.915e-7
-0.305, 1.486e-6, 7.161e-7, -7.698e-7
-0.306, 1.457e-6, 7.077e-7, -7.494e-7
-0.307, 1.428e-6, 6.981e-7, -7.297e-7
-0.308, 1.401e-6, 6.864e-7, -7.146e-7
-0.309, 1.370e-6, 6.760e-7, -6.937e-7
-0.310, 1.356e-6, 6.777e-7, -6.786e-7
-0.311, 1.345e-6, 6.689e-7, -6.756e-7
-0.312, 1.326e-6, 6.676e-7, -6.579e-7
-0.313, 1.300e-6, 6.587e-7, -6.417e-7
-0.314, 1.308e-6, 6.590e-7, -6.491e-7
-0.315, 1.275e-6, 6.523e-7, -6.225e-7
-0.316, 1.261e-6, 6.409e-7, -6.201e-7
-0.317, 1.249e-6, 6.396e-7, -6.091e-7
-0.318, 1.246e-6, 6.441e-7, -6.016e-7
-0.319, 1.241e-6, 6.370e-7, -6.036e-7
-0.320, 1.220e-6, 6.333e-7, -5.866e-7
-0.321, 1.226e-6, 6.322e-7, -5.939e-7
-0.322, 1.194e-6, 6.217e-7, -5.720e-7
-0.323, 1.180e-6, 6.140e-7, -5.655e-7
-0.324, 1.174e-6, 6.132e-7, -5.609e-7
-0.325, 1.172e-6, 6.135e-7, -5.581e-7
-0.326, 1.182e-6, 6.237e-7, -5.579e-7
-0.327, 1.158e-6, 6.075e-7, -5.507e-7
-0.328, 1.138e-6, 6.068e-7, -5.310e-7
-0.329, 1.143e-6, 6.001e-7, -5.426e-7
-0.330, 1.141e-6, 6.013e-7, -5.394e-7
-0.331, 1.135e-6, 5.988e-7, -5.362e-7
-0.332, 1.132e-6, 6.002e-7, -5.321e-7
-0.333, 1.140e-6, 6.146e-7, -5.258e-7
-0.334, 1.122e-6, 5.922e-7, -5.295e-7
-0.335, 1.122e-6, 5.980e-7, -5.245e-7
-0.336, 1.117e-6, 6.012e-7, -5.158e-7
-0.337, 1.110e-6, 5.951e-7, -5.149e-7
-0.338, 1.117e-6, 5.999e-7, -5.167e-7
-0.339, 1.104e-6, 5.875e-7, -5.166e-7
-0.340, 1.103e-6, 5.942e-7, -5.085e-7
-0.341, 1.102e-6, 5.859e-7, -5.163e-7
-0.342, 1.104e-6, 5.907e-7, -5.134e-7
-0.343, 1.094e-6, 5.892e-7, -5.052e-7
-0.344, 1.092e-6, 5.777e-7, -5.144e-7
-0.345, 1.101e-6, 5.979e-7, -5.028e-7
-0.346, 1.094e-6, 5.874e-7, -5.068e-7
-0.347, 1.092e-6, 5.860e-7, -5.059e-7
-0.348, 1.093e-6, 5.890e-7, -5.035e-7
-0.349, 1.082e-6, 5.774e-7, -5.043e-7
-0.350, 1.085e-6, 5.779e-7, -5.070e-7
-0.351, 1.096e-6, 5.930e-7, -5.028e-7
-0.352, 1.086e-6, 5.853e-7, -5.008e-7
-0.353, 1.072e-6, 5.806e-7, -4.916e-7
-0.354, 1.077e-6, 5.850e-7, -4.920e-7
-0.355, 1.070e-6, 5.758e-7, -4.939e-7
-0.356, 1.089e-6, 5.803e-7, -5.090e-7
-0.357, 1.071e-6, 5.825e-7, -4.888e-7
-0.358, 1.054e-6, 5.617e-7, -4.921e-7
-0.359, 1.068e-6, 5.811e-7, -4.865e-7
-0.360, 1.061e-6, 5.658e-7, -4.957e-7
-0.361, 1.074e-6, 5.760e-7, -4.985e-7
-0.362, 1.067e-6, 5.790e-7, -4.883e-7
-0.363, 1.062e-6, 5.692e-7, -4.929e-7
-0.364, 1.058e-6, 5.665e-7, -4.915e-7
-0.365, 1.077e-6, 5.800e-7, -4.973e-7
-0.366, 1.075e-6, 5.852e-7, -4.894e-7
-0.367, 1.057e-6, 5.664e-7, -4.904e-7
-0.368, 1.072e-6, 5.789e-7, -4.927e-7
-0.369, 1.076e-6, 5.854e-7, -4.910e-7
-0.370, 1.054e-6, 5.672e-7, -4.867e-7
-0.371, 1.091e-6, 5.843e-7, -5.067e-7
-0.372, 1.079e-6, 5.906e-7, -4.881e-7
-0.373, 1.063e-6, 5.674e-7, -4.953e-7
-0.374, 1.064e-6, 5.738e-7, -4.901e-7
-0.375, 1.052e-6, 5.685e-7, -4.832e-7
-0.376, 1.057e-6, 5.695e-7, -4.879e-7
-0.377, 1.085e-6, 5.814e-7, -5.039e-7
-0.378, 1.077e-6, 5.778e-7, -4.991e-7
-0.379, 1.060e-6, 5.761e-7, -4.837e-7
-0.380, 1.067e-6, 5.672e-7, -5.000e-7
-0.381, 1.040e-6, 5.645e-7, -4.758e-7
-0.382, 1.074e-6, 5.707e-7, -5.036e-7
-0.383, 1.069e-6, 5.817e-7, -4.870e-7
-0.384, 1.071e-6, 5.732e-7, -4.974e-7
-0.385, 1.079e-6, 5.791e-7, -5.000e-7
-0.386, 1.074e-6, 5.799e-7, -4.944e-7
-0.387, 1.066e-6, 5.810e-7, -4.849e-7
-0.388, 1.070e-6, 5.717e-7, -4.978e-7
-0.389, 1.060e-6, 5.722e-7, -4.875e-7
-0.390, 1.080e-6, 5.809e-7, -4.989e-7
-0.391, 1.072e-6, 5.724e-7, -4.997e-7
-0.392, 1.087e-6, 5.924e-7, -4.951e-7
-0.393, 1.092e-6, 5.952e-7, -4.968e-7
-0.394, 1.061e-6, 5.737e-7, -4.871e-7
-0.395, 1.073e-6, 5.766e-7, -4.965e-7
-0.396, 1.073e-6, 5.769e-7, -4.963e-7
-0.397, 1.067e-6, 5.739e-7, -4.934e-7
-0.398, 1.056e-6, 5.672e-7, -4.891e-7
-0.399, 1.080e-6, 5.780e-7, -5.022e-7
-0.400, 1.069e-6, 5.729e-7, -4.963e-7
