# Supplementary material for: Data-Driven Electrochemistry Reveals the Impact of Hydrophobicity on Aptamer Cross-Reactivity
Source: ACS Meas Sci Au. 2026 May 20;6(3):752–64. doi: 10.1021/acsmeasuresciau.6c00040 (PMC13281204; doi:10.1021/acsmeasuresciau.6c00040)
Supplement: Supplementary file 1 [file tg6c00040_si_001.zip › data/interferent study/logP validation/Trials_1_2_3/SWV_lineolic acid_background_1300hz_0.txt]

Nov. 4, 2025   11:26:06
Square Wave Voltammetry
File: c:\users\minteerlab\desktop\hardpotato\110425\swv_lineolic acid_background_1300hz_0.bin
Data Source:  Experiment
Instrument Model:  CHI660E
Ref. Electrode: 
Header: SWV
Note: 

Init E (V) = -0.05
Final E (V) = -0.4
Incr E (V) = 0.001
Amplitude (V) = 0.025
Frequency (Hz) = 1.3e+3
Quiet Time (sec) = 2
Sensitivity (A/V) = 1e-5

Potential/V, Diff(i/A), For(i/A), Rev(i/A)

-0.051, 5.910e-7, 3.004e-7, -2.906e-7
-0.052, 6.557e-7, 3.589e-7, -2.968e-7
-0.053, 6.495e-7, 3.497e-7, -2.999e-7
-0.054, 6.557e-7, 3.497e-7, -3.060e-7
-0.055, 6.557e-7, 3.466e-7, -3.091e-7
-0.056, 6.557e-7, 3.466e-7, -3.091e-7
-0.057, 6.557e-7, 3.528e-7, -3.029e-7
-0.058, 6.649e-7, 3.497e-7, -3.152e-7
-0.059, 6.618e-7, 3.528e-7, -3.091e-7
-0.060, 6.711e-7, 3.558e-7, -3.152e-7
-0.061, 6.557e-7, 3.404e-7, -3.152e-7
-0.062, 6.680e-7, 3.466e-7, -3.214e-7
-0.063, 6.711e-7, 3.558e-7, -3.152e-7
-0.064, 6.680e-7, 3.497e-7, -3.183e-7
-0.065, 6.772e-7, 3.528e-7, -3.245e-7
-0.066, 6.834e-7, 3.558e-7, -3.276e-7
-0.067, 6.772e-7, 3.558e-7, -3.214e-7
-0.068, 6.834e-7, 3.589e-7, -3.245e-7
-0.069, 6.834e-7, 3.558e-7, -3.276e-7
-0.070, 6.865e-7, 3.620e-7, -3.245e-7
-0.071, 6.926e-7, 3.620e-7, -3.306e-7
-0.072, 6.865e-7, 3.558e-7, -3.306e-7
-0.073, 6.896e-7, 3.589e-7, -3.306e-7
-0.074, 7.019e-7, 3.651e-7, -3.368e-7
-0.075, 7.019e-7, 3.651e-7, -3.368e-7
-0.076, 7.080e-7, 3.682e-7, -3.399e-7
-0.077, 7.111e-7, 3.712e-7, -3.399e-7
-0.078, 7.080e-7, 3.712e-7, -3.368e-7
-0.079, 7.142e-7, 3.712e-7, -3.429e-7
-0.080, 7.234e-7, 3.805e-7, -3.429e-7
-0.081, 7.203e-7, 3.682e-7, -3.522e-7
-0.082, 7.265e-7, 3.774e-7, -3.491e-7
-0.083, 7.203e-7, 3.774e-7, -3.429e-7
-0.084, 7.265e-7, 3.805e-7, -3.460e-7
-0.085, 7.327e-7, 3.774e-7, -3.553e-7
-0.086, 7.327e-7, 3.805e-7, -3.522e-7
-0.087, 7.327e-7, 3.835e-7, -3.491e-7
-0.088, 7.388e-7, 3.805e-7, -3.583e-7
-0.089, 7.480e-7, 3.866e-7, -3.614e-7
-0.090, 7.388e-7, 3.835e-7, -3.553e-7
-0.091, 7.511e-7, 3.866e-7, -3.645e-7
-0.092, 7.573e-7, 3.928e-7, -3.645e-7
-0.093, 7.542e-7, 3.928e-7, -3.614e-7
-0.094, 7.665e-7, 3.928e-7, -3.737e-7
-0.095, 7.573e-7, 3.897e-7, -3.676e-7
-0.096, 7.696e-7, 3.959e-7, -3.737e-7
-0.097, 7.604e-7, 3.928e-7, -3.676e-7
-0.098, 7.634e-7, 3.897e-7, -3.737e-7
-0.099, 7.604e-7, 3.928e-7, -3.676e-7
-0.100, 7.696e-7, 3.989e-7, -3.707e-7
-0.101, 7.727e-7, 3.989e-7, -3.737e-7
-0.102, 7.665e-7, 3.959e-7, -3.707e-7
-0.103, 7.696e-7, 4.020e-7, -3.676e-7
-0.104, 7.788e-7, 4.020e-7, -3.768e-7
-0.105, 7.696e-7, 3.959e-7, -3.737e-7
-0.106, 7.788e-7, 3.989e-7, -3.799e-7
-0.107, 7.757e-7, 4.020e-7, -3.737e-7
-0.108, 7.696e-7, 3.928e-7, -3.768e-7
-0.109, 7.757e-7, 3.989e-7, -3.768e-7
-0.110, 7.819e-7, 4.051e-7, -3.768e-7
-0.111, 7.850e-7, 4.020e-7, -3.830e-7
-0.112, 7.881e-7, 4.051e-7, -3.830e-7
-0.113, 7.881e-7, 3.989e-7, -3.891e-7
-0.114, 7.819e-7, 3.989e-7, -3.830e-7
-0.115, 7.911e-7, 4.051e-7, -3.860e-7
-0.116, 7.942e-7, 4.082e-7, -3.860e-7
-0.117, 7.973e-7, 4.143e-7, -3.830e-7
-0.118, 8.065e-7, 4.143e-7, -3.922e-7
-0.119, 7.942e-7, 4.143e-7, -3.799e-7
-0.120, 8.065e-7, 4.174e-7, -3.891e-7
-0.121, 8.096e-7, 4.236e-7, -3.860e-7
-0.122, 8.158e-7, 4.266e-7, -3.891e-7
-0.123, 8.158e-7, 4.266e-7, -3.891e-7
-0.124, 8.158e-7, 4.297e-7, -3.860e-7
-0.125, 8.250e-7, 4.328e-7, -3.922e-7
-0.126, 8.219e-7, 4.328e-7, -3.891e-7
-0.127, 8.342e-7, 4.451e-7, -3.891e-7
-0.128, 8.373e-7, 4.451e-7, -3.922e-7
-0.129, 8.404e-7, 4.482e-7, -3.922e-7
-0.130, 8.496e-7, 4.574e-7, -3.922e-7
-0.131, 8.589e-7, 4.605e-7, -3.984e-7
-0.132, 8.650e-7, 4.697e-7, -3.953e-7
-0.133, 8.804e-7, 4.759e-7, -4.045e-7
-0.134, 8.773e-7, 4.790e-7, -3.984e-7
-0.135, 8.989e-7, 4.944e-7, -4.045e-7
-0.136, 9.020e-7, 5.005e-7, -4.014e-7
-0.137, 9.204e-7, 5.128e-7, -4.076e-7
-0.138, 9.297e-7, 5.221e-7, -4.076e-7
-0.139, 9.481e-7, 5.344e-7, -4.138e-7
-0.140, 9.574e-7, 5.467e-7, -4.107e-7
-0.141, 9.851e-7, 5.621e-7, -4.230e-7
-0.142, 9.882e-7, 5.713e-7, -4.168e-7
-0.143, 1.007e-6, 5.867e-7, -4.199e-7
-0.144, 1.040e-6, 6.083e-7, -4.322e-7
-0.145, 1.062e-6, 6.237e-7, -4.384e-7
-0.146, 1.084e-6, 6.421e-7, -4.415e-7
-0.147, 1.108e-6, 6.606e-7, -4.476e-7
-0.148, 1.139e-6, 6.852e-7, -4.538e-7
-0.149, 1.164e-6, 7.099e-7, -4.538e-7
-0.150, 1.201e-6, 7.376e-7, -4.630e-7
-0.151, 1.231e-6, 7.622e-7, -4.692e-7
-0.152, 1.268e-6, 7.930e-7, -4.753e-7
-0.153, 1.299e-6, 8.176e-7, -4.815e-7
-0.154, 1.336e-6, 8.422e-7, -4.938e-7
-0.155, 1.401e-6, 8.915e-7, -5.092e-7
-0.156, 1.438e-6, 9.284e-7, -5.092e-7
-0.157, 1.499e-6, 9.715e-7, -5.277e-7
-0.158, 1.555e-6, 1.015e-6, -5.400e-7
-0.159, 1.595e-6, 1.045e-6, -5.492e-7
-0.160, 1.662e-6, 1.104e-6, -5.584e-7
-0.161, 1.715e-6, 1.141e-6, -5.738e-7
-0.162, 1.792e-6, 1.199e-6, -5.923e-7
-0.163, 1.862e-6, 1.255e-6, -6.077e-7
-0.164, 1.936e-6, 1.310e-6, -6.262e-7
-0.165, 2.013e-6, 1.369e-6, -6.446e-7
-0.166, 2.096e-6, 1.430e-6, -6.662e-7
-0.167, 2.189e-6, 1.498e-6, -6.908e-7
-0.168, 2.284e-6, 1.569e-6, -7.154e-7
-0.169, 2.370e-6, 1.640e-6, -7.308e-7
-0.170, 2.472e-6, 1.707e-6, -7.647e-7
-0.171, 2.577e-6, 1.784e-6, -7.924e-7
-0.172, 2.684e-6, 1.870e-6, -8.139e-7
-0.173, 2.801e-6, 1.950e-6, -8.509e-7
-0.174, 2.921e-6, 2.040e-6, -8.817e-7
-0.175, 3.054e-6, 2.138e-6, -9.155e-7
-0.176, 3.186e-6, 2.224e-6, -9.617e-7
-0.177, 3.325e-6, 2.320e-6, -1.005e-6
-0.178, 3.466e-6, 2.424e-6, -1.042e-6
-0.179, 3.608e-6, 2.523e-6, -1.085e-6
-0.180, 3.756e-6, 2.622e-6, -1.134e-6
-0.181, 3.916e-6, 2.729e-6, -1.186e-6
-0.182, 4.079e-6, 2.840e-6, -1.239e-6
-0.183, 4.251e-6, 2.954e-6, -1.297e-6
-0.184, 4.427e-6, 3.071e-6, -1.356e-6
-0.185, 4.596e-6, 3.179e-6, -1.417e-6
-0.186, 4.799e-6, 3.305e-6, -1.494e-6
-0.187, 4.965e-6, 3.413e-6, -1.553e-6
-0.188, 5.172e-6, 3.548e-6, -1.624e-6
-0.189, 5.372e-6, 3.662e-6, -1.710e-6
-0.190, 5.566e-6, 3.776e-6, -1.790e-6
-0.191, 5.781e-6, 3.902e-6, -1.879e-6
-0.192, 5.994e-6, 4.022e-6, -1.971e-6
-0.193, 6.206e-6, 4.145e-6, -2.061e-6
-0.194, 6.437e-6, 4.272e-6, -2.165e-6
-0.195, 6.649e-6, 4.388e-6, -2.261e-6
-0.196, 6.859e-6, 4.499e-6, -2.359e-6
-0.197, 7.102e-6, 4.629e-6, -2.473e-6
-0.198, 7.327e-6, 4.739e-6, -2.587e-6
-0.199, 7.539e-6, 4.841e-6, -2.698e-6
-0.200, 7.801e-6, 4.976e-6, -2.824e-6
-0.201, 8.016e-6, 5.081e-6, -2.935e-6
-0.202, 8.247e-6, 5.186e-6, -3.061e-6
-0.203, 8.472e-6, 5.284e-6, -3.187e-6
-0.204, 8.690e-6, 5.383e-6, -3.307e-6
-0.205, 8.918e-6, 5.478e-6, -3.440e-6
-0.206, 9.133e-6, 5.571e-6, -3.563e-6
-0.207, 9.355e-6, 5.660e-6, -3.695e-6
-0.208, 9.555e-6, 5.728e-6, -3.828e-6
-0.209, 9.740e-6, 5.798e-6, -3.942e-6
-0.210, 9.946e-6, 5.869e-6, -4.077e-6
-0.211, 1.013e-5, 5.925e-6, -4.209e-6
-0.212, 1.031e-5, 5.977e-6, -4.329e-6
-0.213, 1.047e-5, 6.023e-6, -4.449e-6
-0.214, 1.064e-5, 6.060e-6, -4.576e-6
-0.215, 1.078e-5, 6.094e-6, -4.690e-6
-0.216, 1.092e-5, 6.109e-6, -4.807e-6
-0.217, 1.103e-5, 6.122e-6, -4.911e-6
-0.218, 1.115e-5, 6.131e-6, -5.016e-6
-0.219, 1.125e-5, 6.137e-6, -5.114e-6
-0.220, 1.132e-5, 6.115e-6, -5.207e-6
-0.221, 1.140e-5, 6.103e-6, -5.293e-6
-0.222, 1.145e-5, 6.075e-6, -5.373e-6
-0.223, 1.149e-5, 6.048e-6, -5.447e-6
-0.224, 1.152e-5, 6.011e-6, -5.512e-6
-0.225, 1.153e-5, 5.955e-6, -5.573e-6
-0.226, 1.153e-5, 5.897e-6, -5.628e-6
-0.227, 1.152e-5, 5.841e-6, -5.675e-6
-0.228, 1.148e-5, 5.768e-6, -5.712e-6
-0.229, 1.144e-5, 5.694e-6, -5.742e-6
-0.230, 1.138e-5, 5.614e-6, -5.770e-6
-0.231, 1.130e-5, 5.521e-6, -5.782e-6
-0.232, 1.121e-5, 5.432e-6, -5.782e-6
-0.233, 1.112e-5, 5.327e-6, -5.792e-6
-0.234, 1.101e-5, 5.226e-6, -5.779e-6
-0.235, 1.088e-5, 5.112e-6, -5.767e-6
-0.236, 1.073e-5, 4.992e-6, -5.739e-6
-0.237, 1.060e-5, 4.884e-6, -5.718e-6
-0.238, 1.045e-5, 4.770e-6, -5.684e-6
-0.239, 1.029e-5, 4.650e-6, -5.641e-6
-0.240, 1.012e-5, 4.524e-6, -5.592e-6
-0.241, 9.931e-6, 4.392e-6, -5.539e-6
-0.242, 9.743e-6, 4.262e-6, -5.481e-6
-0.243, 9.549e-6, 4.142e-6, -5.407e-6
-0.244, 9.355e-6, 4.019e-6, -5.336e-6
-0.245, 9.149e-6, 3.890e-6, -5.259e-6
-0.246, 8.940e-6, 3.767e-6, -5.173e-6
-0.247, 8.730e-6, 3.644e-6, -5.087e-6
-0.248, 8.506e-6, 3.505e-6, -5.001e-6
-0.249, 8.299e-6, 3.394e-6, -4.905e-6
-0.250, 8.084e-6, 3.265e-6, -4.819e-6
-0.251, 7.862e-6, 3.148e-6, -4.714e-6
-0.252, 7.631e-6, 3.022e-6, -4.610e-6
-0.253, 7.419e-6, 2.917e-6, -4.502e-6
-0.254, 7.203e-6, 2.803e-6, -4.400e-6
-0.255, 6.982e-6, 2.698e-6, -4.283e-6
-0.256, 6.763e-6, 2.588e-6, -4.176e-6
-0.257, 6.548e-6, 2.480e-6, -4.068e-6
-0.258, 6.338e-6, 2.391e-6, -3.948e-6
-0.259, 6.132e-6, 2.295e-6, -3.837e-6
-0.260, 5.935e-6, 2.203e-6, -3.732e-6
-0.261, 5.729e-6, 2.111e-6, -3.618e-6
-0.262, 5.523e-6, 2.027e-6, -3.495e-6
-0.263, 5.329e-6, 1.941e-6, -3.387e-6
-0.264, 5.135e-6, 1.864e-6, -3.270e-6
-0.265, 4.962e-6, 1.787e-6, -3.175e-6
-0.266, 4.784e-6, 1.723e-6, -3.061e-6
-0.267, 4.605e-6, 1.655e-6, -2.950e-6
-0.268, 4.436e-6, 1.584e-6, -2.852e-6
-0.269, 4.251e-6, 1.516e-6, -2.735e-6
-0.270, 4.094e-6, 1.461e-6, -2.633e-6
-0.271, 3.943e-6, 1.406e-6, -2.538e-6
-0.272, 3.793e-6, 1.353e-6, -2.439e-6
-0.273, 3.651e-6, 1.301e-6, -2.350e-6
-0.274, 3.500e-6, 1.245e-6, -2.255e-6
-0.275, 3.377e-6, 1.205e-6, -2.171e-6
-0.276, 3.229e-6, 1.153e-6, -2.076e-6
-0.277, 3.118e-6, 1.125e-6, -1.993e-6
-0.278, 2.980e-6, 1.070e-6, -1.910e-6
-0.279, 2.860e-6, 1.033e-6, -1.827e-6
-0.280, 2.755e-6, 1.008e-6, -1.747e-6
-0.281, 2.641e-6, 9.654e-7, -1.676e-6
-0.282, 2.537e-6, 9.284e-7, -1.608e-6
-0.283, 2.441e-6, 9.007e-7, -1.540e-6
-0.284, 2.333e-6, 8.638e-7, -1.470e-6
-0.285, 2.250e-6, 8.422e-7, -1.408e-6
-0.286, 2.155e-6, 8.145e-7, -1.340e-6
-0.287, 2.087e-6, 7.991e-7, -1.288e-6
-0.288, 1.986e-6, 7.560e-7, -1.230e-6
-0.289, 1.921e-6, 7.437e-7, -1.177e-6
-0.290, 1.850e-6, 7.191e-7, -1.131e-6
-0.291, 1.785e-6, 7.037e-7, -1.082e-6
-0.292, 1.724e-6, 6.914e-7, -1.033e-6
-0.293, 1.647e-6, 6.606e-7, -9.863e-7
-0.294, 1.595e-6, 6.514e-7, -9.432e-7
-0.295, 1.533e-6, 6.360e-7, -8.971e-7
-0.296, 1.487e-6, 6.267e-7, -8.601e-7
-0.297, 1.456e-6, 6.175e-7, -8.386e-7
-0.298, 1.391e-6, 5.929e-7, -7.985e-7
-0.299, 1.348e-6, 5.775e-7, -7.708e-7
-0.300, 1.308e-6, 5.682e-7, -7.401e-7
-0.301, 1.262e-6, 5.559e-7, -7.062e-7
-0.302, 1.234e-6, 5.498e-7, -6.846e-7
-0.303, 1.194e-6, 5.313e-7, -6.631e-7
-0.304, 1.164e-6, 5.282e-7, -6.354e-7
-0.305, 1.121e-6, 5.098e-7, -6.108e-7
-0.306, 1.099e-6, 4.974e-7, -6.015e-7
-0.307, 1.068e-6, 4.944e-7, -5.738e-7
-0.308, 1.037e-6, 4.882e-7, -5.492e-7
-0.309, 1.016e-6, 4.790e-7, -5.369e-7
-0.310, 9.943e-7, 4.728e-7, -5.215e-7
-0.311, 9.666e-7, 4.574e-7, -5.092e-7
-0.312, 9.512e-7, 4.605e-7, -4.907e-7
-0.313, 9.327e-7, 4.636e-7, -4.692e-7
-0.314, 9.143e-7, 4.513e-7, -4.630e-7
-0.315, 8.927e-7, 4.420e-7, -4.507e-7
-0.316, 8.835e-7, 4.390e-7, -4.445e-7
-0.317, 8.743e-7, 4.390e-7, -4.353e-7
-0.318, 8.558e-7, 4.297e-7, -4.261e-7
-0.319, 8.342e-7, 4.236e-7, -4.107e-7
-0.320, 8.281e-7, 4.205e-7, -4.076e-7
-0.321, 8.158e-7, 4.174e-7, -3.984e-7
-0.322, 8.065e-7, 4.112e-7, -3.953e-7
-0.323, 7.850e-7, 4.051e-7, -3.799e-7
-0.324, 7.696e-7, 3.928e-7, -3.768e-7
-0.325, 7.665e-7, 3.989e-7, -3.676e-7
-0.326, 7.573e-7, 3.928e-7, -3.645e-7
-0.327, 7.573e-7, 3.959e-7, -3.614e-7
-0.328, 7.419e-7, 3.897e-7, -3.522e-7
-0.329, 7.419e-7, 3.866e-7, -3.553e-7
-0.330, 7.296e-7, 3.866e-7, -3.429e-7
-0.331, 7.049e-7, 3.712e-7, -3.337e-7
-0.332, 7.142e-7, 3.805e-7, -3.337e-7
-0.333, 7.019e-7, 3.682e-7, -3.337e-7
-0.334, 6.988e-7, 3.743e-7, -3.245e-7
-0.335, 7.019e-7, 3.712e-7, -3.306e-7
-0.336, 6.803e-7, 3.682e-7, -3.122e-7
-0.337, 6.926e-7, 3.712e-7, -3.214e-7
-0.338, 6.896e-7, 3.712e-7, -3.183e-7
-0.339, 6.742e-7, 3.620e-7, -3.122e-7
-0.340, 6.742e-7, 3.651e-7, -3.091e-7
-0.341, 6.680e-7, 3.589e-7, -3.091e-7
-0.342, 6.557e-7, 3.528e-7, -3.029e-7
-0.343, 6.711e-7, 3.682e-7, -3.029e-7
-0.344, 6.618e-7, 3.589e-7, -3.029e-7
-0.345, 6.618e-7, 3.528e-7, -3.091e-7
-0.346, 6.618e-7, 3.589e-7, -3.029e-7
-0.347, 6.465e-7, 3.466e-7, -2.999e-7
-0.348, 6.403e-7, 3.497e-7, -2.906e-7
-0.349, 6.434e-7, 3.497e-7, -2.937e-7
-0.350, 6.434e-7, 3.528e-7, -2.906e-7
-0.351, 6.557e-7, 3.558e-7, -2.999e-7
-0.352, 6.434e-7, 3.497e-7, -2.937e-7
-0.353, 6.311e-7, 3.466e-7, -2.845e-7
-0.354, 6.403e-7, 3.528e-7, -2.875e-7
-0.355, 6.372e-7, 3.466e-7, -2.906e-7
-0.356, 6.188e-7, 3.343e-7, -2.845e-7
-0.357, 6.341e-7, 3.497e-7, -2.845e-7
-0.358, 6.188e-7, 3.374e-7, -2.814e-7
-0.359, 6.311e-7, 3.497e-7, -2.814e-7
-0.360, 6.280e-7, 3.466e-7, -2.814e-7
-0.361, 6.280e-7, 3.435e-7, -2.845e-7
-0.362, 6.280e-7, 3.404e-7, -2.875e-7
-0.363, 6.126e-7, 3.312e-7, -2.814e-7
-0.364, 6.280e-7, 3.466e-7, -2.814e-7
-0.365, 6.157e-7, 3.312e-7, -2.845e-7
-0.366, 6.280e-7, 3.497e-7, -2.783e-7
-0.367, 6.218e-7, 3.374e-7, -2.845e-7
-0.368, 6.218e-7, 3.404e-7, -2.814e-7
-0.369, 6.218e-7, 3.466e-7, -2.752e-7
-0.370, 6.095e-7, 3.312e-7, -2.783e-7
-0.371, 6.188e-7, 3.404e-7, -2.783e-7
-0.372, 6.157e-7, 3.312e-7, -2.845e-7
-0.373, 6.034e-7, 3.281e-7, -2.752e-7
-0.374, 6.095e-7, 3.312e-7, -2.783e-7
-0.375, 6.188e-7, 3.404e-7, -2.783e-7
-0.376, 6.064e-7, 3.251e-7, -2.814e-7
-0.377, 6.126e-7, 3.435e-7, -2.691e-7
-0.378, 6.095e-7, 3.374e-7, -2.721e-7
-0.379, 6.095e-7, 3.374e-7, -2.721e-7
-0.380, 6.218e-7, 3.374e-7, -2.845e-7
-0.381, 6.126e-7, 3.343e-7, -2.783e-7
-0.382, 6.157e-7, 3.374e-7, -2.783e-7
-0.383, 6.218e-7, 3.435e-7, -2.783e-7
-0.384, 6.003e-7, 3.251e-7, -2.752e-7
-0.385, 6.126e-7, 3.374e-7, -2.752e-7
-0.386, 6.126e-7, 3.404e-7, -2.721e-7
-0.387, 6.126e-7, 3.343e-7, -2.783e-7
-0.388, 6.034e-7, 3.343e-7, -2.691e-7
-0.389, 6.095e-7, 3.312e-7, -2.783e-7
-0.390, 6.095e-7, 3.343e-7, -2.752e-7
-0.391, 6.064e-7, 3.312e-7, -2.752e-7
-0.392, 6.034e-7, 3.312e-7, -2.721e-7
-0.393, 5.972e-7, 3.158e-7, -2.814e-7
-0.394, 6.064e-7, 3.251e-7, -2.814e-7
-0.395, 6.126e-7, 3.251e-7, -2.875e-7
-0.396, 6.095e-7, 3.374e-7, -2.721e-7
-0.397, 6.188e-7, 3.404e-7, -2.783e-7
-0.398, 6.064e-7, 3.374e-7, -2.691e-7
-0.399, 6.034e-7, 3.281e-7, -2.752e-7
-0.400, 6.126e-7, 3.374e-7, -2.752e-7
