# Supplementary material for: Data-Driven Electrochemistry Reveals the Impact of Hydrophobicity on Aptamer Cross-Reactivity
Source: ACS Meas Sci Au. 2026 May 20;6(3):752–64. doi: 10.1021/acsmeasuresciau.6c00040 (PMC13281204; doi:10.1021/acsmeasuresciau.6c00040)
Supplement: Supplementary file 1 [file tg6c00040_si_001.zip › data/interferent study/logP validation/Trials_1_2_3/SWV_lineolic acid_background_1300hz_1.txt]

Nov. 4, 2025   14:03:53
Square Wave Voltammetry
File: c:\users\minteerlab\desktop\hardpotato\110425\swv_lineolic acid_background_1300hz_1.bin
Data Source:  Experiment
Instrument Model:  CHI660E
Ref. Electrode: 
Header: SWV
Note: 

Init E (V) = -0.05
Final E (V) = -0.4
Incr E (V) = 0.001
Amplitude (V) = 0.025
Frequency (Hz) = 1.3e+3
Quiet Time (sec) = 2
Sensitivity (A/V) = 1e-5

Potential/V, Diff(i/A), For(i/A), Rev(i/A)

-0.051, 8.650e-7, 4.390e-7, -4.261e-7
-0.052, 9.635e-7, 5.251e-7, -4.384e-7
-0.053, 9.481e-7, 5.036e-7, -4.445e-7
-0.054, 9.512e-7, 5.005e-7, -4.507e-7
-0.055, 9.420e-7, 4.974e-7, -4.445e-7
-0.056, 9.451e-7, 5.036e-7, -4.415e-7
-0.057, 9.543e-7, 5.036e-7, -4.507e-7
-0.058, 9.604e-7, 5.005e-7, -4.599e-7
-0.059, 9.420e-7, 4.944e-7, -4.476e-7
-0.060, 9.635e-7, 5.128e-7, -4.507e-7
-0.061, 9.604e-7, 5.067e-7, -4.538e-7
-0.062, 9.635e-7, 5.005e-7, -4.630e-7
-0.063, 9.635e-7, 5.005e-7, -4.630e-7
-0.064, 9.635e-7, 5.098e-7, -4.538e-7
-0.065, 9.604e-7, 5.005e-7, -4.599e-7
-0.066, 9.635e-7, 5.098e-7, -4.538e-7
-0.067, 9.882e-7, 5.128e-7, -4.753e-7
-0.068, 9.758e-7, 5.067e-7, -4.692e-7
-0.069, 9.728e-7, 5.036e-7, -4.692e-7
-0.070, 9.789e-7, 5.159e-7, -4.630e-7
-0.071, 9.789e-7, 5.159e-7, -4.630e-7
-0.072, 9.943e-7, 5.221e-7, -4.722e-7
-0.073, 9.728e-7, 5.098e-7, -4.630e-7
-0.074, 9.820e-7, 5.098e-7, -4.722e-7
-0.075, 9.851e-7, 5.128e-7, -4.722e-7
-0.076, 1.010e-6, 5.221e-7, -4.876e-7
-0.077, 9.882e-7, 5.190e-7, -4.692e-7
-0.078, 1.013e-6, 5.282e-7, -4.846e-7
-0.079, 1.004e-6, 5.251e-7, -4.784e-7
-0.080, 9.943e-7, 5.159e-7, -4.784e-7
-0.081, 1.007e-6, 5.221e-7, -4.846e-7
-0.082, 1.022e-6, 5.282e-7, -4.938e-7
-0.083, 1.016e-6, 5.313e-7, -4.846e-7
-0.084, 1.004e-6, 5.251e-7, -4.784e-7
-0.085, 1.019e-6, 5.375e-7, -4.815e-7
-0.086, 1.025e-6, 5.375e-7, -4.876e-7
-0.087, 1.025e-6, 5.375e-7, -4.876e-7
-0.088, 1.016e-6, 5.313e-7, -4.846e-7
-0.089, 1.034e-6, 5.405e-7, -4.938e-7
-0.090, 1.037e-6, 5.467e-7, -4.907e-7
-0.091, 1.037e-6, 5.405e-7, -4.969e-7
-0.092, 1.031e-6, 5.375e-7, -4.938e-7
-0.093, 1.028e-6, 5.313e-7, -4.969e-7
-0.094, 1.031e-6, 5.344e-7, -4.969e-7
-0.095, 1.037e-6, 5.467e-7, -4.907e-7
-0.096, 1.044e-6, 5.467e-7, -4.969e-7
-0.097, 1.044e-6, 5.436e-7, -4.999e-7
-0.098, 1.044e-6, 5.405e-7, -5.030e-7
-0.099, 1.053e-6, 5.467e-7, -5.061e-7
-0.100, 1.050e-6, 5.436e-7, -5.061e-7
-0.101, 1.047e-6, 5.467e-7, -4.999e-7
-0.102, 1.053e-6, 5.498e-7, -5.030e-7
-0.103, 1.068e-6, 5.559e-7, -5.123e-7
-0.104, 1.044e-6, 5.436e-7, -4.999e-7
-0.105, 1.062e-6, 5.652e-7, -4.969e-7
-0.106, 1.084e-6, 5.652e-7, -5.184e-7
-0.107, 1.059e-6, 5.590e-7, -4.999e-7
-0.108, 1.068e-6, 5.621e-7, -5.061e-7
-0.109, 1.074e-6, 5.652e-7, -5.092e-7
-0.110, 1.065e-6, 5.590e-7, -5.061e-7
-0.111, 1.081e-6, 5.652e-7, -5.153e-7
-0.112, 1.093e-6, 5.682e-7, -5.246e-7
-0.113, 1.096e-6, 5.775e-7, -5.184e-7
-0.114, 1.087e-6, 5.744e-7, -5.123e-7
-0.115, 1.096e-6, 5.775e-7, -5.184e-7
-0.116, 1.108e-6, 5.898e-7, -5.184e-7
-0.117, 1.096e-6, 5.775e-7, -5.184e-7
-0.118, 1.102e-6, 5.898e-7, -5.123e-7
-0.119, 1.127e-6, 5.960e-7, -5.307e-7
-0.120, 1.117e-6, 5.990e-7, -5.184e-7
-0.121, 1.124e-6, 6.021e-7, -5.215e-7
-0.122, 1.139e-6, 6.144e-7, -5.246e-7
-0.123, 1.127e-6, 6.175e-7, -5.092e-7
-0.124, 1.151e-6, 6.237e-7, -5.277e-7
-0.125, 1.154e-6, 6.360e-7, -5.184e-7
-0.126, 1.173e-6, 6.390e-7, -5.338e-7
-0.127, 1.182e-6, 6.514e-7, -5.307e-7
-0.128, 1.188e-6, 6.544e-7, -5.338e-7
-0.129, 1.201e-6, 6.668e-7, -5.338e-7
-0.130, 1.216e-6, 6.729e-7, -5.430e-7
-0.131, 1.241e-6, 6.883e-7, -5.523e-7
-0.132, 1.253e-6, 7.037e-7, -5.492e-7
-0.133, 1.250e-6, 7.160e-7, -5.338e-7
-0.134, 1.284e-6, 7.283e-7, -5.554e-7
-0.135, 1.299e-6, 7.345e-7, -5.646e-7
-0.136, 1.318e-6, 7.529e-7, -5.646e-7
-0.137, 1.348e-6, 7.714e-7, -5.769e-7
-0.138, 1.379e-6, 7.991e-7, -5.800e-7
-0.139, 1.382e-6, 8.084e-7, -5.738e-7
-0.140, 1.422e-6, 8.207e-7, -6.015e-7
-0.141, 1.453e-6, 8.515e-7, -6.015e-7
-0.142, 1.468e-6, 8.699e-7, -5.985e-7
-0.143, 1.521e-6, 9.038e-7, -6.169e-7
-0.144, 1.539e-6, 9.223e-7, -6.169e-7
-0.145, 1.582e-6, 9.438e-7, -6.385e-7
-0.146, 1.607e-6, 9.807e-7, -6.262e-7
-0.147, 1.653e-6, 1.002e-6, -6.508e-7
-0.148, 1.715e-6, 1.045e-6, -6.693e-7
-0.149, 1.764e-6, 1.085e-6, -6.785e-7
-0.150, 1.795e-6, 1.110e-6, -6.846e-7
-0.151, 1.856e-6, 1.153e-6, -7.031e-7
-0.152, 1.896e-6, 1.172e-6, -7.247e-7
-0.153, 1.955e-6, 1.215e-6, -7.401e-7
-0.154, 2.007e-6, 1.258e-6, -7.493e-7
-0.155, 2.069e-6, 1.304e-6, -7.647e-7
-0.156, 2.146e-6, 1.353e-6, -7.924e-7
-0.157, 2.216e-6, 1.412e-6, -8.047e-7
-0.158, 2.266e-6, 1.443e-6, -8.232e-7
-0.159, 2.346e-6, 1.501e-6, -8.447e-7
-0.160, 2.413e-6, 1.556e-6, -8.570e-7
-0.161, 2.500e-6, 1.609e-6, -8.909e-7
-0.162, 2.586e-6, 1.673e-6, -9.124e-7
-0.163, 2.684e-6, 1.732e-6, -9.525e-7
-0.164, 2.767e-6, 1.797e-6, -9.709e-7
-0.165, 2.863e-6, 1.858e-6, -1.005e-6
-0.166, 2.977e-6, 1.938e-6, -1.039e-6
-0.167, 3.072e-6, 2.003e-6, -1.069e-6
-0.168, 3.198e-6, 2.089e-6, -1.109e-6
-0.169, 3.297e-6, 2.151e-6, -1.146e-6
-0.170, 3.405e-6, 2.224e-6, -1.180e-6
-0.171, 3.534e-6, 2.311e-6, -1.223e-6
-0.172, 3.663e-6, 2.397e-6, -1.266e-6
-0.173, 3.802e-6, 2.492e-6, -1.310e-6
-0.174, 3.943e-6, 2.585e-6, -1.359e-6
-0.175, 4.088e-6, 2.668e-6, -1.420e-6
-0.176, 4.208e-6, 2.745e-6, -1.463e-6
-0.177, 4.390e-6, 2.852e-6, -1.537e-6
-0.178, 4.531e-6, 2.945e-6, -1.587e-6
-0.179, 4.704e-6, 3.046e-6, -1.657e-6
-0.180, 4.861e-6, 3.148e-6, -1.713e-6
-0.181, 5.039e-6, 3.253e-6, -1.787e-6
-0.182, 5.212e-6, 3.354e-6, -1.858e-6
-0.183, 5.375e-6, 3.459e-6, -1.916e-6
-0.184, 5.575e-6, 3.573e-6, -2.002e-6
-0.185, 5.738e-6, 3.671e-6, -2.067e-6
-0.186, 5.947e-6, 3.788e-6, -2.159e-6
-0.187, 6.120e-6, 3.884e-6, -2.236e-6
-0.188, 6.335e-6, 4.016e-6, -2.319e-6
-0.189, 6.520e-6, 4.121e-6, -2.399e-6
-0.190, 6.726e-6, 4.225e-6, -2.501e-6
-0.191, 6.923e-6, 4.327e-6, -2.596e-6
-0.192, 7.139e-6, 4.459e-6, -2.679e-6
-0.193, 7.327e-6, 4.561e-6, -2.766e-6
-0.194, 7.551e-6, 4.672e-6, -2.880e-6
-0.195, 7.761e-6, 4.779e-6, -2.981e-6
-0.196, 7.958e-6, 4.884e-6, -3.073e-6
-0.197, 8.167e-6, 4.986e-6, -3.181e-6
-0.198, 8.367e-6, 5.084e-6, -3.283e-6
-0.199, 8.555e-6, 5.186e-6, -3.369e-6
-0.200, 8.767e-6, 5.281e-6, -3.486e-6
-0.201, 8.958e-6, 5.370e-6, -3.588e-6
-0.202, 9.180e-6, 5.478e-6, -3.701e-6
-0.203, 9.358e-6, 5.552e-6, -3.806e-6
-0.204, 9.540e-6, 5.635e-6, -3.905e-6
-0.205, 9.721e-6, 5.712e-6, -4.009e-6
-0.206, 9.891e-6, 5.786e-6, -4.105e-6
-0.207, 1.007e-5, 5.854e-6, -4.219e-6
-0.208, 1.024e-5, 5.925e-6, -4.314e-6
-0.209, 1.038e-5, 5.968e-6, -4.416e-6
-0.210, 1.054e-5, 6.026e-6, -4.514e-6
-0.211, 1.067e-5, 6.072e-6, -4.600e-6
-0.212, 1.079e-5, 6.106e-6, -4.687e-6
-0.213, 1.090e-5, 6.128e-6, -4.776e-6
-0.214, 1.103e-5, 6.155e-6, -4.874e-6
-0.215, 1.113e-5, 6.186e-6, -4.945e-6
-0.216, 1.124e-5, 6.202e-6, -5.041e-6
-0.217, 1.129e-5, 6.189e-6, -5.102e-6
-0.218, 1.137e-5, 6.189e-6, -5.185e-6
-0.219, 1.142e-5, 6.180e-6, -5.244e-6
-0.220, 1.146e-5, 6.162e-6, -5.296e-6
-0.221, 1.150e-5, 6.149e-6, -5.355e-6
-0.222, 1.152e-5, 6.115e-6, -5.401e-6
-0.223, 1.155e-5, 6.094e-6, -5.456e-6
-0.224, 1.153e-5, 6.042e-6, -5.493e-6
-0.225, 1.153e-5, 5.983e-6, -5.545e-6
-0.226, 1.150e-5, 5.925e-6, -5.576e-6
-0.227, 1.145e-5, 5.860e-6, -5.585e-6
-0.228, 1.140e-5, 5.801e-6, -5.601e-6
-0.229, 1.134e-5, 5.721e-6, -5.622e-6
-0.230, 1.125e-5, 5.638e-6, -5.616e-6
-0.231, 1.117e-5, 5.546e-6, -5.628e-6
-0.232, 1.107e-5, 5.460e-6, -5.613e-6
-0.233, 1.097e-5, 5.367e-6, -5.601e-6
-0.234, 1.085e-5, 5.263e-6, -5.585e-6
-0.235, 1.071e-5, 5.140e-6, -5.573e-6
-0.236, 1.058e-5, 5.050e-6, -5.533e-6
-0.237, 1.045e-5, 4.946e-6, -5.508e-6
-0.238, 1.031e-5, 4.844e-6, -5.468e-6
-0.239, 1.014e-5, 4.715e-6, -5.425e-6
-0.240, 9.974e-6, 4.598e-6, -5.376e-6
-0.241, 9.783e-6, 4.465e-6, -5.318e-6
-0.242, 9.620e-6, 4.358e-6, -5.262e-6
-0.243, 9.429e-6, 4.238e-6, -5.191e-6
-0.244, 9.254e-6, 4.118e-6, -5.136e-6
-0.245, 9.066e-6, 4.004e-6, -5.062e-6
-0.246, 8.856e-6, 3.881e-6, -4.976e-6
-0.247, 8.672e-6, 3.751e-6, -4.920e-6
-0.248, 8.462e-6, 3.631e-6, -4.831e-6
-0.249, 8.244e-6, 3.511e-6, -4.733e-6
-0.250, 8.050e-6, 3.410e-6, -4.640e-6
-0.251, 7.838e-6, 3.290e-6, -4.548e-6
-0.252, 7.647e-6, 3.185e-6, -4.462e-6
-0.253, 7.440e-6, 3.065e-6, -4.376e-6
-0.254, 7.234e-6, 2.963e-6, -4.271e-6
-0.255, 7.037e-6, 2.849e-6, -4.188e-6
-0.256, 6.809e-6, 2.742e-6, -4.068e-6
-0.257, 6.628e-6, 2.655e-6, -3.972e-6
-0.258, 6.388e-6, 2.535e-6, -3.852e-6
-0.259, 6.218e-6, 2.461e-6, -3.757e-6
-0.260, 6.018e-6, 2.363e-6, -3.655e-6
-0.261, 5.830e-6, 2.274e-6, -3.557e-6
-0.262, 5.643e-6, 2.191e-6, -3.452e-6
-0.263, 5.467e-6, 2.111e-6, -3.357e-6
-0.264, 5.292e-6, 2.027e-6, -3.264e-6
-0.265, 5.129e-6, 1.972e-6, -3.157e-6
-0.266, 4.962e-6, 1.898e-6, -3.064e-6
-0.267, 4.775e-6, 1.821e-6, -2.953e-6
-0.268, 4.618e-6, 1.750e-6, -2.867e-6
-0.269, 4.464e-6, 1.695e-6, -2.769e-6
-0.270, 4.304e-6, 1.627e-6, -2.676e-6
-0.271, 4.162e-6, 1.578e-6, -2.584e-6
-0.272, 3.986e-6, 1.513e-6, -2.473e-6
-0.273, 3.863e-6, 1.464e-6, -2.399e-6
-0.274, 3.719e-6, 1.412e-6, -2.307e-6
-0.275, 3.623e-6, 1.378e-6, -2.245e-6
-0.276, 3.475e-6, 1.326e-6, -2.150e-6
-0.277, 3.331e-6, 1.270e-6, -2.061e-6
-0.278, 3.229e-6, 1.245e-6, -1.984e-6
-0.279, 3.125e-6, 1.205e-6, -1.919e-6
-0.280, 3.023e-6, 1.178e-6, -1.845e-6
-0.281, 2.915e-6, 1.144e-6, -1.771e-6
-0.282, 2.807e-6, 1.092e-6, -1.716e-6
-0.283, 2.718e-6, 1.073e-6, -1.645e-6
-0.284, 2.614e-6, 1.036e-6, -1.577e-6
-0.285, 2.527e-6, 1.005e-6, -1.522e-6
-0.286, 2.447e-6, 9.931e-7, -1.454e-6
-0.287, 2.364e-6, 9.592e-7, -1.405e-6
-0.288, 2.281e-6, 9.253e-7, -1.356e-6
-0.289, 2.210e-6, 9.161e-7, -1.294e-6
-0.290, 2.133e-6, 8.822e-7, -1.251e-6
-0.291, 2.059e-6, 8.730e-7, -1.186e-6
-0.292, 2.019e-6, 8.545e-7, -1.165e-6
-0.293, 1.946e-6, 8.361e-7, -1.109e-6
-0.294, 1.902e-6, 8.268e-7, -1.076e-6
-0.295, 1.850e-6, 8.022e-7, -1.048e-6
-0.296, 1.789e-6, 7.991e-7, -9.894e-7
-0.297, 1.733e-6, 7.653e-7, -9.679e-7
-0.298, 1.693e-6, 7.714e-7, -9.217e-7
-0.299, 1.641e-6, 7.437e-7, -8.971e-7
-0.300, 1.616e-6, 7.345e-7, -8.817e-7
-0.301, 1.561e-6, 7.222e-7, -8.386e-7
-0.302, 1.539e-6, 7.129e-7, -8.263e-7
-0.303, 1.499e-6, 7.006e-7, -7.985e-7
-0.304, 1.462e-6, 6.945e-7, -7.678e-7
-0.305, 1.435e-6, 6.945e-7, -7.401e-7
-0.306, 1.416e-6, 6.821e-7, -7.339e-7
-0.307, 1.394e-6, 6.852e-7, -7.093e-7
-0.308, 1.354e-6, 6.637e-7, -6.908e-7
-0.309, 1.333e-6, 6.483e-7, -6.846e-7
-0.310, 1.311e-6, 6.483e-7, -6.631e-7
-0.311, 1.287e-6, 6.360e-7, -6.508e-7
-0.312, 1.274e-6, 6.360e-7, -6.385e-7
-0.313, 1.262e-6, 6.390e-7, -6.231e-7
-0.314, 1.241e-6, 6.298e-7, -6.108e-7
-0.315, 1.213e-6, 6.206e-7, -5.923e-7
-0.316, 1.204e-6, 6.206e-7, -5.831e-7
-0.317, 1.201e-6, 6.175e-7, -5.831e-7
-0.318, 1.164e-6, 6.052e-7, -5.584e-7
-0.319, 1.157e-6, 6.021e-7, -5.554e-7
-0.320, 1.142e-6, 5.898e-7, -5.523e-7
-0.321, 1.145e-6, 6.021e-7, -5.430e-7
-0.322, 1.114e-6, 5.836e-7, -5.307e-7
-0.323, 1.105e-6, 5.806e-7, -5.246e-7
-0.324, 1.102e-6, 5.836e-7, -5.184e-7
-0.325, 1.087e-6, 5.806e-7, -5.061e-7
-0.326, 1.087e-6, 5.775e-7, -5.092e-7
-0.327, 1.071e-6, 5.713e-7, -4.999e-7
-0.328, 1.071e-6, 5.713e-7, -4.999e-7
-0.329, 1.074e-6, 5.713e-7, -5.030e-7
-0.330, 1.056e-6, 5.621e-7, -4.938e-7
-0.331, 1.047e-6, 5.652e-7, -4.815e-7
-0.332, 1.056e-6, 5.775e-7, -4.784e-7
-0.333, 1.044e-6, 5.590e-7, -4.846e-7
-0.334, 1.034e-6, 5.559e-7, -4.784e-7
-0.335, 1.022e-6, 5.498e-7, -4.722e-7
-0.336, 1.025e-6, 5.559e-7, -4.692e-7
-0.337, 1.031e-6, 5.529e-7, -4.784e-7
-0.338, 1.007e-6, 5.405e-7, -4.661e-7
-0.339, 1.019e-6, 5.498e-7, -4.692e-7
-0.340, 9.851e-7, 5.375e-7, -4.476e-7
-0.341, 1.025e-6, 5.559e-7, -4.692e-7
-0.342, 1.004e-6, 5.436e-7, -4.599e-7
-0.343, 9.943e-7, 5.375e-7, -4.568e-7
-0.344, 9.912e-7, 5.498e-7, -4.415e-7
-0.345, 1.004e-6, 5.529e-7, -4.507e-7
-0.346, 1.000e-6, 5.498e-7, -4.507e-7
-0.347, 9.912e-7, 5.436e-7, -4.476e-7
-0.348, 1.007e-6, 5.529e-7, -4.538e-7
-0.349, 9.851e-7, 5.344e-7, -4.507e-7
-0.350, 9.974e-7, 5.436e-7, -4.538e-7
-0.351, 9.974e-7, 5.529e-7, -4.445e-7
-0.352, 9.820e-7, 5.313e-7, -4.507e-7
-0.353, 9.697e-7, 5.251e-7, -4.445e-7
-0.354, 9.789e-7, 5.282e-7, -4.507e-7
-0.355, 9.820e-7, 5.375e-7, -4.445e-7
-0.356, 9.912e-7, 5.405e-7, -4.507e-7
-0.357, 9.604e-7, 5.128e-7, -4.476e-7
-0.358, 9.851e-7, 5.313e-7, -4.538e-7
-0.359, 9.758e-7, 5.405e-7, -4.353e-7
-0.360, 9.851e-7, 5.405e-7, -4.445e-7
-0.361, 9.728e-7, 5.344e-7, -4.384e-7
-0.362, 9.789e-7, 5.344e-7, -4.445e-7
-0.363, 9.758e-7, 5.344e-7, -4.415e-7
-0.364, 9.512e-7, 5.159e-7, -4.353e-7
-0.365, 9.543e-7, 5.190e-7, -4.353e-7
-0.366, 9.574e-7, 5.375e-7, -4.199e-7
-0.367, 9.697e-7, 5.313e-7, -4.384e-7
-0.368, 9.635e-7, 5.221e-7, -4.415e-7
-0.369, 9.697e-7, 5.313e-7, -4.384e-7
-0.370, 9.697e-7, 5.375e-7, -4.322e-7
-0.371, 9.728e-7, 5.251e-7, -4.476e-7
-0.372, 9.635e-7, 5.251e-7, -4.384e-7
-0.373, 9.697e-7, 5.313e-7, -4.384e-7
-0.374, 9.666e-7, 5.344e-7, -4.322e-7
-0.375, 9.697e-7, 5.313e-7, -4.384e-7
-0.376, 9.820e-7, 5.375e-7, -4.445e-7
-0.377, 9.666e-7, 5.251e-7, -4.415e-7
-0.378, 9.604e-7, 5.221e-7, -4.384e-7
-0.379, 9.789e-7, 5.313e-7, -4.476e-7
-0.380, 9.758e-7, 5.282e-7, -4.476e-7
-0.381, 9.820e-7, 5.375e-7, -4.445e-7
-0.382, 9.728e-7, 5.313e-7, -4.415e-7
-0.383, 9.543e-7, 5.313e-7, -4.230e-7
-0.384, 9.635e-7, 5.282e-7, -4.353e-7
-0.385, 9.820e-7, 5.313e-7, -4.507e-7
-0.386, 1.007e-6, 5.436e-7, -4.630e-7
-0.387, 9.604e-7, 5.159e-7, -4.445e-7
-0.388, 9.728e-7, 5.344e-7, -4.384e-7
-0.389, 9.758e-7, 5.344e-7, -4.415e-7
-0.390, 9.789e-7, 5.436e-7, -4.353e-7
-0.391, 9.666e-7, 5.436e-7, -4.230e-7
-0.392, 9.635e-7, 5.313e-7, -4.322e-7
-0.393, 9.851e-7, 5.375e-7, -4.476e-7
-0.394, 9.728e-7, 5.375e-7, -4.353e-7
-0.395, 9.666e-7, 5.221e-7, -4.445e-7
-0.396, 9.728e-7, 5.313e-7, -4.415e-7
-0.397, 9.512e-7, 5.221e-7, -4.291e-7
-0.398, 9.789e-7, 5.375e-7, -4.415e-7
-0.399, 9.789e-7, 5.375e-7, -4.415e-7
-0.400, 9.758e-7, 5.344e-7, -4.415e-7
