# Supplementary material for: Data-Driven Electrochemistry Reveals the Impact of Hydrophobicity on Aptamer Cross-Reactivity
Source: ACS Meas Sci Au. 2026 May 20;6(3):752–64. doi: 10.1021/acsmeasuresciau.6c00040 (PMC13281204; doi:10.1021/acsmeasuresciau.6c00040)
Supplement: Supplementary file 1 [file tg6c00040_si_001.zip › data/interferent study/logP validation/Trials_1_2_3/SWV_lineolic acid_background_1300hz_2.txt]

Nov. 4, 2025   16:19:24
Square Wave Voltammetry
File: c:\users\minteerlab\desktop\hardpotato\110425\swv_lineolic acid_background_1300hz_2.bin
Data Source:  Experiment
Instrument Model:  CHI660E
Ref. Electrode: 
Header: SWV
Note: 

Init E (V) = -0.05
Final E (V) = -0.4
Incr E (V) = 0.001
Amplitude (V) = 0.025
Frequency (Hz) = 1.3e+3
Quiet Time (sec) = 2
Sensitivity (A/V) = 1e-5

Potential/V, Diff(i/A), For(i/A), Rev(i/A)

-0.051, 8.712e-7, 4.359e-7, -4.353e-7
-0.052, 9.543e-7, 5.221e-7, -4.322e-7
-0.053, 9.604e-7, 5.159e-7, -4.445e-7
-0.054, 9.543e-7, 5.036e-7, -4.507e-7
-0.055, 9.604e-7, 5.067e-7, -4.538e-7
-0.056, 9.697e-7, 5.067e-7, -4.630e-7
-0.057, 9.574e-7, 4.974e-7, -4.599e-7
-0.058, 9.697e-7, 5.036e-7, -4.661e-7
-0.059, 9.574e-7, 4.974e-7, -4.599e-7
-0.060, 9.574e-7, 4.944e-7, -4.630e-7
-0.061, 9.543e-7, 4.913e-7, -4.630e-7
-0.062, 9.697e-7, 5.128e-7, -4.568e-7
-0.063, 9.728e-7, 5.067e-7, -4.661e-7
-0.064, 9.758e-7, 5.128e-7, -4.630e-7
-0.065, 9.604e-7, 5.005e-7, -4.599e-7
-0.066, 9.789e-7, 5.159e-7, -4.630e-7
-0.067, 9.882e-7, 5.190e-7, -4.692e-7
-0.068, 9.758e-7, 5.036e-7, -4.722e-7
-0.069, 9.820e-7, 5.159e-7, -4.661e-7
-0.070, 9.912e-7, 5.159e-7, -4.753e-7
-0.071, 9.728e-7, 5.098e-7, -4.630e-7
-0.072, 9.912e-7, 5.159e-7, -4.753e-7
-0.073, 9.820e-7, 5.128e-7, -4.692e-7
-0.074, 9.943e-7, 5.190e-7, -4.753e-7
-0.075, 9.974e-7, 5.221e-7, -4.753e-7
-0.076, 1.007e-6, 5.375e-7, -4.692e-7
-0.077, 1.004e-6, 5.282e-7, -4.753e-7
-0.078, 1.000e-6, 5.221e-7, -4.784e-7
-0.079, 1.004e-6, 5.313e-7, -4.722e-7
-0.080, 9.943e-7, 5.159e-7, -4.784e-7
-0.081, 1.016e-6, 5.282e-7, -4.876e-7
-0.082, 1.007e-6, 5.313e-7, -4.753e-7
-0.083, 1.010e-6, 5.282e-7, -4.815e-7
-0.084, 1.004e-6, 5.282e-7, -4.753e-7
-0.085, 1.019e-6, 5.344e-7, -4.846e-7
-0.086, 1.019e-6, 5.344e-7, -4.846e-7
-0.087, 1.025e-6, 5.375e-7, -4.876e-7
-0.088, 1.037e-6, 5.405e-7, -4.969e-7
-0.089, 1.019e-6, 5.251e-7, -4.938e-7
-0.090, 1.025e-6, 5.313e-7, -4.938e-7
-0.091, 1.031e-6, 5.313e-7, -4.999e-7
-0.092, 1.022e-6, 5.282e-7, -4.938e-7
-0.093, 1.028e-6, 5.313e-7, -4.969e-7
-0.094, 1.056e-6, 5.467e-7, -5.092e-7
-0.095, 1.034e-6, 5.344e-7, -4.999e-7
-0.096, 1.050e-6, 5.467e-7, -5.030e-7
-0.097, 1.053e-6, 5.498e-7, -5.030e-7
-0.098, 1.044e-6, 5.467e-7, -4.969e-7
-0.099, 1.037e-6, 5.344e-7, -5.030e-7
-0.100, 1.037e-6, 5.405e-7, -4.969e-7
-0.101, 1.044e-6, 5.498e-7, -4.938e-7
-0.102, 1.050e-6, 5.498e-7, -4.999e-7
-0.103, 1.050e-6, 5.467e-7, -5.030e-7
-0.104, 1.047e-6, 5.467e-7, -4.999e-7
-0.105, 1.056e-6, 5.467e-7, -5.092e-7
-0.106, 1.059e-6, 5.559e-7, -5.030e-7
-0.107, 1.053e-6, 5.467e-7, -5.061e-7
-0.108, 1.056e-6, 5.405e-7, -5.153e-7
-0.109, 1.062e-6, 5.498e-7, -5.123e-7
-0.110, 1.065e-6, 5.529e-7, -5.123e-7
-0.111, 1.084e-6, 5.621e-7, -5.215e-7
-0.112, 1.077e-6, 5.621e-7, -5.153e-7
-0.113, 1.068e-6, 5.590e-7, -5.092e-7
-0.114, 1.087e-6, 5.652e-7, -5.215e-7
-0.115, 1.074e-6, 5.590e-7, -5.153e-7
-0.116, 1.081e-6, 5.621e-7, -5.184e-7
-0.117, 1.093e-6, 5.682e-7, -5.246e-7
-0.118, 1.099e-6, 5.744e-7, -5.246e-7
-0.119, 1.081e-6, 5.682e-7, -5.123e-7
-0.120, 1.090e-6, 5.713e-7, -5.184e-7
-0.121, 1.096e-6, 5.744e-7, -5.215e-7
-0.122, 1.102e-6, 5.775e-7, -5.246e-7
-0.123, 1.114e-6, 5.929e-7, -5.215e-7
-0.124, 1.099e-6, 5.867e-7, -5.123e-7
-0.125, 1.121e-6, 6.083e-7, -5.123e-7
-0.126, 1.133e-6, 6.083e-7, -5.246e-7
-0.127, 1.142e-6, 6.144e-7, -5.277e-7
-0.128, 1.145e-6, 6.206e-7, -5.246e-7
-0.129, 1.167e-6, 6.237e-7, -5.430e-7
-0.130, 1.176e-6, 6.390e-7, -5.369e-7
-0.131, 1.182e-6, 6.390e-7, -5.430e-7
-0.132, 1.182e-6, 6.452e-7, -5.369e-7
-0.133, 1.204e-6, 6.575e-7, -5.461e-7
-0.134, 1.210e-6, 6.668e-7, -5.430e-7
-0.135, 1.213e-6, 6.668e-7, -5.461e-7
-0.136, 1.225e-6, 6.760e-7, -5.492e-7
-0.137, 1.259e-6, 7.037e-7, -5.554e-7
-0.138, 1.259e-6, 7.037e-7, -5.554e-7
-0.139, 1.281e-6, 7.252e-7, -5.554e-7
-0.140, 1.299e-6, 7.406e-7, -5.584e-7
-0.141, 1.336e-6, 7.622e-7, -5.738e-7
-0.142, 1.361e-6, 7.776e-7, -5.831e-7
-0.143, 1.370e-6, 7.930e-7, -5.769e-7
-0.144, 1.404e-6, 8.207e-7, -5.831e-7
-0.145, 1.425e-6, 8.330e-7, -5.923e-7
-0.146, 1.453e-6, 8.576e-7, -5.954e-7
-0.147, 1.478e-6, 8.853e-7, -5.923e-7
-0.148, 1.511e-6, 9.038e-7, -6.077e-7
-0.149, 1.548e-6, 9.315e-7, -6.169e-7
-0.150, 1.585e-6, 9.592e-7, -6.262e-7
-0.151, 1.628e-6, 9.838e-7, -6.446e-7
-0.152, 1.672e-6, 1.018e-6, -6.539e-7
-0.153, 1.715e-6, 1.052e-6, -6.631e-7
-0.154, 1.758e-6, 1.095e-6, -6.631e-7
-0.155, 1.810e-6, 1.125e-6, -6.846e-7
-0.156, 1.844e-6, 1.159e-6, -6.846e-7
-0.157, 1.909e-6, 1.215e-6, -6.939e-7
-0.158, 1.967e-6, 1.245e-6, -7.216e-7
-0.159, 2.041e-6, 1.298e-6, -7.431e-7
-0.160, 2.078e-6, 1.338e-6, -7.401e-7
-0.161, 2.170e-6, 1.399e-6, -7.708e-7
-0.162, 2.232e-6, 1.443e-6, -7.893e-7
-0.163, 2.293e-6, 1.498e-6, -7.955e-7
-0.164, 2.383e-6, 1.559e-6, -8.232e-7
-0.165, 2.450e-6, 1.612e-6, -8.386e-7
-0.166, 2.540e-6, 1.680e-6, -8.601e-7
-0.167, 2.620e-6, 1.729e-6, -8.909e-7
-0.168, 2.727e-6, 1.812e-6, -9.155e-7
-0.169, 2.817e-6, 1.877e-6, -9.402e-7
-0.170, 2.937e-6, 1.957e-6, -9.802e-7
-0.171, 3.035e-6, 2.040e-6, -9.956e-7
-0.172, 3.149e-6, 2.117e-6, -1.033e-6
-0.173, 3.257e-6, 2.203e-6, -1.054e-6
-0.174, 3.368e-6, 2.264e-6, -1.103e-6
-0.175, 3.515e-6, 2.360e-6, -1.156e-6
-0.176, 3.636e-6, 2.452e-6, -1.183e-6
-0.177, 3.777e-6, 2.545e-6, -1.233e-6
-0.178, 3.910e-6, 2.631e-6, -1.279e-6
-0.179, 4.063e-6, 2.748e-6, -1.316e-6
-0.180, 4.217e-6, 2.840e-6, -1.377e-6
-0.181, 4.365e-6, 2.926e-6, -1.439e-6
-0.182, 4.525e-6, 3.043e-6, -1.482e-6
-0.183, 4.679e-6, 3.136e-6, -1.544e-6
-0.184, 4.873e-6, 3.256e-6, -1.617e-6
-0.185, 5.036e-6, 3.354e-6, -1.682e-6
-0.186, 5.206e-6, 3.468e-6, -1.737e-6
-0.187, 5.384e-6, 3.585e-6, -1.799e-6
-0.188, 5.566e-6, 3.684e-6, -1.882e-6
-0.189, 5.766e-6, 3.804e-6, -1.962e-6
-0.190, 5.957e-6, 3.908e-6, -2.048e-6
-0.191, 6.147e-6, 4.028e-6, -2.119e-6
-0.192, 6.338e-6, 4.127e-6, -2.212e-6
-0.193, 6.563e-6, 4.250e-6, -2.313e-6
-0.194, 6.760e-6, 4.358e-6, -2.402e-6
-0.195, 6.960e-6, 4.472e-6, -2.489e-6
-0.196, 7.166e-6, 4.573e-6, -2.593e-6
-0.197, 7.385e-6, 4.681e-6, -2.704e-6
-0.198, 7.579e-6, 4.786e-6, -2.793e-6
-0.199, 7.785e-6, 4.878e-6, -2.907e-6
-0.200, 7.985e-6, 4.976e-6, -3.009e-6
-0.201, 8.198e-6, 5.078e-6, -3.120e-6
-0.202, 8.401e-6, 5.161e-6, -3.240e-6
-0.203, 8.601e-6, 5.263e-6, -3.338e-6
-0.204, 8.792e-6, 5.349e-6, -3.443e-6
-0.205, 8.992e-6, 5.423e-6, -3.569e-6
-0.206, 9.164e-6, 5.491e-6, -3.674e-6
-0.207, 9.343e-6, 5.558e-6, -3.785e-6
-0.208, 9.518e-6, 5.626e-6, -3.892e-6
-0.209, 9.678e-6, 5.681e-6, -3.997e-6
-0.210, 9.838e-6, 5.728e-6, -4.111e-6
-0.211, 9.989e-6, 5.771e-6, -4.219e-6
-0.212, 1.013e-5, 5.811e-6, -4.317e-6
-0.213, 1.028e-5, 5.848e-6, -4.431e-6
-0.214, 1.038e-5, 5.857e-6, -4.520e-6
-0.215, 1.051e-5, 5.888e-6, -4.625e-6
-0.216, 1.060e-5, 5.888e-6, -4.717e-6
-0.217, 1.069e-5, 5.881e-6, -4.813e-6
-0.218, 1.077e-5, 5.878e-6, -4.890e-6
-0.219, 1.082e-5, 5.857e-6, -4.967e-6
-0.220, 1.086e-5, 5.841e-6, -5.022e-6
-0.221, 1.090e-5, 5.808e-6, -5.096e-6
-0.222, 1.094e-5, 5.777e-6, -5.161e-6
-0.223, 1.096e-5, 5.734e-6, -5.222e-6
-0.224, 1.095e-5, 5.688e-6, -5.265e-6
-0.225, 1.093e-5, 5.617e-6, -5.308e-6
-0.226, 1.091e-5, 5.558e-6, -5.355e-6
-0.227, 1.086e-5, 5.472e-6, -5.388e-6
-0.228, 1.081e-5, 5.401e-6, -5.410e-6
-0.229, 1.075e-5, 5.318e-6, -5.428e-6
-0.230, 1.068e-5, 5.235e-6, -5.447e-6
-0.231, 1.058e-5, 5.140e-6, -5.444e-6
-0.232, 1.048e-5, 5.032e-6, -5.444e-6
-0.233, 1.037e-5, 4.946e-6, -5.428e-6
-0.234, 1.026e-5, 4.829e-6, -5.431e-6
-0.235, 1.012e-5, 4.724e-6, -5.391e-6
-0.236, 9.977e-6, 4.613e-6, -5.364e-6
-0.237, 9.823e-6, 4.490e-6, -5.333e-6
-0.238, 9.681e-6, 4.382e-6, -5.299e-6
-0.239, 9.515e-6, 4.268e-6, -5.247e-6
-0.240, 9.349e-6, 4.148e-6, -5.201e-6
-0.241, 9.174e-6, 4.028e-6, -5.145e-6
-0.242, 8.983e-6, 3.911e-6, -5.071e-6
-0.243, 8.779e-6, 3.776e-6, -5.004e-6
-0.244, 8.582e-6, 3.653e-6, -4.930e-6
-0.245, 8.416e-6, 3.548e-6, -4.868e-6
-0.246, 8.198e-6, 3.419e-6, -4.779e-6
-0.247, 8.001e-6, 3.302e-6, -4.699e-6
-0.248, 7.813e-6, 3.191e-6, -4.622e-6
-0.249, 7.600e-6, 3.074e-6, -4.526e-6
-0.250, 7.403e-6, 2.957e-6, -4.446e-6
-0.251, 7.213e-6, 2.855e-6, -4.357e-6
-0.252, 6.994e-6, 2.751e-6, -4.243e-6
-0.253, 6.806e-6, 2.649e-6, -4.157e-6
-0.254, 6.609e-6, 2.554e-6, -4.055e-6
-0.255, 6.421e-6, 2.474e-6, -3.948e-6
-0.256, 6.209e-6, 2.366e-6, -3.843e-6
-0.257, 6.009e-6, 2.274e-6, -3.735e-6
-0.258, 5.840e-6, 2.200e-6, -3.640e-6
-0.259, 5.643e-6, 2.111e-6, -3.532e-6
-0.260, 5.476e-6, 2.040e-6, -3.437e-6
-0.261, 5.292e-6, 1.960e-6, -3.332e-6
-0.262, 5.110e-6, 1.880e-6, -3.230e-6
-0.263, 4.938e-6, 1.812e-6, -3.126e-6
-0.264, 4.771e-6, 1.747e-6, -3.024e-6
-0.265, 4.605e-6, 1.673e-6, -2.932e-6
-0.266, 4.424e-6, 1.603e-6, -2.821e-6
-0.267, 4.273e-6, 1.547e-6, -2.726e-6
-0.268, 4.137e-6, 1.501e-6, -2.636e-6
-0.269, 3.986e-6, 1.446e-6, -2.541e-6
-0.270, 3.845e-6, 1.396e-6, -2.449e-6
-0.271, 3.700e-6, 1.341e-6, -2.359e-6
-0.272, 3.589e-6, 1.313e-6, -2.276e-6
-0.273, 3.439e-6, 1.255e-6, -2.184e-6
-0.274, 3.340e-6, 1.224e-6, -2.116e-6
-0.275, 3.201e-6, 1.175e-6, -2.027e-6
-0.276, 3.103e-6, 1.156e-6, -1.947e-6
-0.277, 2.995e-6, 1.129e-6, -1.867e-6
-0.278, 2.888e-6, 1.088e-6, -1.799e-6
-0.279, 2.783e-6, 1.055e-6, -1.728e-6
-0.280, 2.681e-6, 1.027e-6, -1.654e-6
-0.281, 2.574e-6, 9.931e-7, -1.580e-6
-0.282, 2.497e-6, 9.592e-7, -1.537e-6
-0.283, 2.410e-6, 9.346e-7, -1.476e-6
-0.284, 2.346e-6, 9.192e-7, -1.427e-6
-0.285, 2.266e-6, 9.007e-7, -1.365e-6
-0.286, 2.192e-6, 8.730e-7, -1.319e-6
-0.287, 2.127e-6, 8.607e-7, -1.266e-6
-0.288, 2.050e-6, 8.299e-7, -1.220e-6
-0.289, 2.001e-6, 8.330e-7, -1.168e-6
-0.290, 1.921e-6, 8.053e-7, -1.116e-6
-0.291, 1.865e-6, 7.868e-7, -1.079e-6
-0.292, 1.804e-6, 7.683e-7, -1.036e-6
-0.293, 1.767e-6, 7.622e-7, -1.005e-6
-0.294, 1.730e-6, 7.529e-7, -9.771e-7
-0.295, 1.665e-6, 7.376e-7, -9.278e-7
-0.296, 1.647e-6, 7.406e-7, -9.063e-7
-0.297, 1.588e-6, 7.099e-7, -8.786e-7
-0.298, 1.548e-6, 7.068e-7, -8.416e-7
-0.299, 1.511e-6, 6.883e-7, -8.232e-7
-0.300, 1.487e-6, 6.914e-7, -7.955e-7
-0.301, 1.447e-6, 6.729e-7, -7.739e-7
-0.302, 1.422e-6, 6.698e-7, -7.524e-7
-0.303, 1.407e-6, 6.729e-7, -7.339e-7
-0.304, 1.361e-6, 6.544e-7, -7.062e-7
-0.305, 1.345e-6, 6.544e-7, -6.908e-7
-0.306, 1.324e-6, 6.483e-7, -6.754e-7
-0.307, 1.287e-6, 6.390e-7, -6.477e-7
-0.308, 1.271e-6, 6.237e-7, -6.477e-7
-0.309, 1.262e-6, 6.298e-7, -6.323e-7
-0.310, 1.225e-6, 6.083e-7, -6.169e-7
-0.311, 1.201e-6, 6.083e-7, -5.923e-7
-0.312, 1.207e-6, 5.990e-7, -6.077e-7
-0.313, 1.194e-6, 6.113e-7, -5.831e-7
-0.314, 1.179e-6, 5.929e-7, -5.861e-7
-0.315, 1.157e-6, 5.898e-7, -5.677e-7
-0.316, 1.154e-6, 5.929e-7, -5.615e-7
-0.317, 1.148e-6, 5.929e-7, -5.554e-7
-0.318, 1.139e-6, 5.867e-7, -5.523e-7
-0.319, 1.111e-6, 5.775e-7, -5.338e-7
-0.320, 1.099e-6, 5.713e-7, -5.277e-7
-0.321, 1.108e-6, 5.806e-7, -5.277e-7
-0.322, 1.081e-6, 5.590e-7, -5.215e-7
-0.323, 1.074e-6, 5.713e-7, -5.030e-7
-0.324, 1.065e-6, 5.621e-7, -5.030e-7
-0.325, 1.077e-6, 5.682e-7, -5.092e-7
-0.326, 1.047e-6, 5.436e-7, -5.030e-7
-0.327, 1.059e-6, 5.652e-7, -4.938e-7
-0.328, 1.044e-6, 5.621e-7, -4.815e-7
-0.329, 1.050e-6, 5.559e-7, -4.938e-7
-0.330, 1.040e-6, 5.621e-7, -4.784e-7
-0.331, 1.050e-6, 5.652e-7, -4.846e-7
-0.332, 1.040e-6, 5.590e-7, -4.815e-7
-0.333, 1.028e-6, 5.590e-7, -4.692e-7
-0.334, 1.025e-6, 5.467e-7, -4.784e-7
-0.335, 1.007e-6, 5.467e-7, -4.599e-7
-0.336, 1.022e-6, 5.498e-7, -4.722e-7
-0.337, 1.007e-6, 5.344e-7, -4.722e-7
-0.338, 1.025e-6, 5.498e-7, -4.753e-7
-0.339, 1.007e-6, 5.344e-7, -4.722e-7
-0.340, 1.013e-6, 5.529e-7, -4.599e-7
-0.341, 1.000e-6, 5.405e-7, -4.599e-7
-0.342, 1.000e-6, 5.405e-7, -4.599e-7
-0.343, 9.851e-7, 5.375e-7, -4.476e-7
-0.344, 9.974e-7, 5.405e-7, -4.568e-7
-0.345, 1.004e-6, 5.405e-7, -4.630e-7
-0.346, 9.820e-7, 5.282e-7, -4.538e-7
-0.347, 9.851e-7, 5.282e-7, -4.568e-7
-0.348, 9.789e-7, 5.251e-7, -4.538e-7
-0.349, 9.820e-7, 5.344e-7, -4.476e-7
-0.350, 9.666e-7, 5.190e-7, -4.476e-7
-0.351, 9.666e-7, 5.313e-7, -4.353e-7
-0.352, 9.758e-7, 5.251e-7, -4.507e-7
-0.353, 9.820e-7, 5.190e-7, -4.630e-7
-0.354, 9.635e-7, 5.190e-7, -4.445e-7
-0.355, 9.666e-7, 5.313e-7, -4.353e-7
-0.356, 9.697e-7, 5.282e-7, -4.415e-7
-0.357, 9.758e-7, 5.344e-7, -4.415e-7
-0.358, 9.697e-7, 5.251e-7, -4.445e-7
-0.359, 9.666e-7, 5.282e-7, -4.384e-7
-0.360, 9.666e-7, 5.282e-7, -4.384e-7
-0.361, 9.912e-7, 5.344e-7, -4.568e-7
-0.362, 9.820e-7, 5.405e-7, -4.415e-7
-0.363, 9.574e-7, 5.251e-7, -4.322e-7
-0.364, 9.758e-7, 5.313e-7, -4.445e-7
-0.365, 9.604e-7, 5.282e-7, -4.322e-7
-0.366, 9.635e-7, 5.251e-7, -4.384e-7
-0.367, 9.758e-7, 5.375e-7, -4.384e-7
-0.368, 9.697e-7, 5.251e-7, -4.445e-7
-0.369, 9.604e-7, 5.251e-7, -4.353e-7
-0.370, 9.851e-7, 5.375e-7, -4.476e-7
-0.371, 9.635e-7, 5.251e-7, -4.384e-7
-0.372, 9.666e-7, 5.221e-7, -4.445e-7
-0.373, 9.635e-7, 5.190e-7, -4.445e-7
-0.374, 9.604e-7, 5.128e-7, -4.476e-7
-0.375, 9.789e-7, 5.251e-7, -4.538e-7
-0.376, 9.543e-7, 5.036e-7, -4.507e-7
-0.377, 9.851e-7, 5.282e-7, -4.568e-7
-0.378, 9.758e-7, 5.282e-7, -4.476e-7
-0.379, 9.666e-7, 5.313e-7, -4.353e-7
-0.380, 9.728e-7, 5.282e-7, -4.445e-7
-0.381, 9.604e-7, 5.221e-7, -4.384e-7
-0.382, 9.728e-7, 5.344e-7, -4.384e-7
-0.383, 9.820e-7, 5.282e-7, -4.538e-7
-0.384, 9.604e-7, 5.313e-7, -4.291e-7
-0.385, 9.604e-7, 5.251e-7, -4.353e-7
-0.386, 9.789e-7, 5.282e-7, -4.507e-7
-0.387, 9.789e-7, 5.344e-7, -4.445e-7
-0.388, 9.728e-7, 5.282e-7, -4.445e-7
-0.389, 9.512e-7, 5.159e-7, -4.353e-7
-0.390, 9.697e-7, 5.375e-7, -4.322e-7
-0.391, 9.574e-7, 5.313e-7, -4.261e-7
-0.392, 9.635e-7, 5.344e-7, -4.291e-7
-0.393, 9.789e-7, 5.221e-7, -4.568e-7
-0.394, 9.420e-7, 5.128e-7, -4.291e-7
-0.395, 9.574e-7, 5.221e-7, -4.353e-7
-0.396, 9.574e-7, 5.159e-7, -4.415e-7
-0.397, 9.758e-7, 5.344e-7, -4.415e-7
-0.398, 9.574e-7, 5.190e-7, -4.384e-7
-0.399, 9.758e-7, 5.313e-7, -4.445e-7
-0.400, 9.666e-7, 5.221e-7, -4.445e-7
