# Supplementary material for: Data-Driven Electrochemistry Reveals the Impact of Hydrophobicity on Aptamer Cross-Reactivity
Source: ACS Meas Sci Au. 2026 May 20;6(3):752–64. doi: 10.1021/acsmeasuresciau.6c00040 (PMC13281204; doi:10.1021/acsmeasuresciau.6c00040)
Supplement: Supplementary file 1 [file tg6c00040_si_001.zip › data/interferent study/logP validation/Trials_1_2_3/SWV_lineolic acid_background_1400hz_0.txt]

Nov. 4, 2025   11:26:12
Square Wave Voltammetry
File: c:\users\minteerlab\desktop\hardpotato\110425\swv_lineolic acid_background_1400hz_0.bin
Data Source:  Experiment
Instrument Model:  CHI660E
Ref. Electrode: 
Header: SWV
Note: 

Init E (V) = -0.05
Final E (V) = -0.4
Incr E (V) = 0.001
Amplitude (V) = 0.025
Frequency (Hz) = 1.4e+3
Quiet Time (sec) = 2
Sensitivity (A/V) = 1e-5

Potential/V, Diff(i/A), For(i/A), Rev(i/A)

-0.051, 6.649e-7, 3.343e-7, -3.306e-7
-0.052, 7.388e-7, 3.989e-7, -3.399e-7
-0.053, 7.357e-7, 3.959e-7, -3.399e-7
-0.054, 7.419e-7, 3.959e-7, -3.460e-7
-0.055, 7.296e-7, 3.897e-7, -3.399e-7
-0.056, 7.357e-7, 3.866e-7, -3.491e-7
-0.057, 7.388e-7, 3.835e-7, -3.553e-7
-0.058, 7.357e-7, 3.866e-7, -3.491e-7
-0.059, 7.450e-7, 3.959e-7, -3.491e-7
-0.060, 7.573e-7, 3.959e-7, -3.614e-7
-0.061, 7.450e-7, 3.897e-7, -3.553e-7
-0.062, 7.542e-7, 3.959e-7, -3.583e-7
-0.063, 7.511e-7, 3.897e-7, -3.614e-7
-0.064, 7.450e-7, 3.866e-7, -3.583e-7
-0.065, 7.542e-7, 3.928e-7, -3.614e-7
-0.066, 7.696e-7, 4.020e-7, -3.676e-7
-0.067, 7.604e-7, 4.020e-7, -3.583e-7
-0.068, 7.634e-7, 3.959e-7, -3.676e-7
-0.069, 7.696e-7, 4.020e-7, -3.676e-7
-0.070, 7.727e-7, 4.020e-7, -3.707e-7
-0.071, 7.788e-7, 4.051e-7, -3.737e-7
-0.072, 7.819e-7, 4.051e-7, -3.768e-7
-0.073, 7.881e-7, 4.143e-7, -3.737e-7
-0.074, 7.850e-7, 4.112e-7, -3.737e-7
-0.075, 7.819e-7, 4.051e-7, -3.768e-7
-0.076, 7.973e-7, 4.174e-7, -3.799e-7
-0.077, 8.004e-7, 4.174e-7, -3.830e-7
-0.078, 8.004e-7, 4.174e-7, -3.830e-7
-0.079, 8.004e-7, 4.205e-7, -3.799e-7
-0.080, 7.973e-7, 4.174e-7, -3.799e-7
-0.081, 8.004e-7, 4.174e-7, -3.830e-7
-0.082, 8.065e-7, 4.205e-7, -3.860e-7
-0.083, 8.035e-7, 4.174e-7, -3.860e-7
-0.084, 8.127e-7, 4.266e-7, -3.860e-7
-0.085, 8.219e-7, 4.236e-7, -3.984e-7
-0.086, 8.188e-7, 4.266e-7, -3.922e-7
-0.087, 8.250e-7, 4.297e-7, -3.953e-7
-0.088, 8.281e-7, 4.266e-7, -4.014e-7
-0.089, 8.281e-7, 4.266e-7, -4.014e-7
-0.090, 8.342e-7, 4.297e-7, -4.045e-7
-0.091, 8.342e-7, 4.328e-7, -4.014e-7
-0.092, 8.404e-7, 4.328e-7, -4.076e-7
-0.093, 8.496e-7, 4.420e-7, -4.076e-7
-0.094, 8.465e-7, 4.359e-7, -4.107e-7
-0.095, 8.527e-7, 4.420e-7, -4.107e-7
-0.096, 8.589e-7, 4.451e-7, -4.138e-7
-0.097, 8.465e-7, 4.390e-7, -4.076e-7
-0.098, 8.435e-7, 4.359e-7, -4.076e-7
-0.099, 8.496e-7, 4.420e-7, -4.076e-7
-0.100, 8.558e-7, 4.451e-7, -4.107e-7
-0.101, 8.589e-7, 4.451e-7, -4.138e-7
-0.102, 8.650e-7, 4.482e-7, -4.168e-7
-0.103, 8.619e-7, 4.451e-7, -4.168e-7
-0.104, 8.650e-7, 4.482e-7, -4.168e-7
-0.105, 8.681e-7, 4.513e-7, -4.168e-7
-0.106, 8.681e-7, 4.482e-7, -4.199e-7
-0.107, 8.712e-7, 4.482e-7, -4.230e-7
-0.108, 8.712e-7, 4.513e-7, -4.199e-7
-0.109, 8.743e-7, 4.543e-7, -4.199e-7
-0.110, 8.773e-7, 4.513e-7, -4.261e-7
-0.111, 8.712e-7, 4.482e-7, -4.230e-7
-0.112, 8.804e-7, 4.513e-7, -4.291e-7
-0.113, 8.866e-7, 4.605e-7, -4.261e-7
-0.114, 8.743e-7, 4.543e-7, -4.199e-7
-0.115, 8.804e-7, 4.543e-7, -4.261e-7
-0.116, 8.804e-7, 4.513e-7, -4.291e-7
-0.117, 8.927e-7, 4.574e-7, -4.353e-7
-0.118, 8.866e-7, 4.636e-7, -4.230e-7
-0.119, 8.989e-7, 4.636e-7, -4.353e-7
-0.120, 9.020e-7, 4.667e-7, -4.353e-7
-0.121, 9.020e-7, 4.697e-7, -4.322e-7
-0.122, 9.174e-7, 4.790e-7, -4.384e-7
-0.123, 9.204e-7, 4.790e-7, -4.415e-7
-0.124, 9.143e-7, 4.790e-7, -4.353e-7
-0.125, 9.204e-7, 4.851e-7, -4.353e-7
-0.126, 9.235e-7, 4.882e-7, -4.353e-7
-0.127, 9.235e-7, 4.944e-7, -4.291e-7
-0.128, 9.327e-7, 5.005e-7, -4.322e-7
-0.129, 9.389e-7, 5.036e-7, -4.353e-7
-0.130, 9.512e-7, 5.098e-7, -4.415e-7
-0.131, 9.512e-7, 5.128e-7, -4.384e-7
-0.132, 9.697e-7, 5.282e-7, -4.415e-7
-0.133, 9.820e-7, 5.375e-7, -4.445e-7
-0.134, 9.789e-7, 5.375e-7, -4.415e-7
-0.135, 1.000e-6, 5.559e-7, -4.445e-7
-0.136, 1.010e-6, 5.590e-7, -4.507e-7
-0.137, 1.022e-6, 5.713e-7, -4.507e-7
-0.138, 1.034e-6, 5.867e-7, -4.476e-7
-0.139, 1.071e-6, 6.083e-7, -4.630e-7
-0.140, 1.084e-6, 6.175e-7, -4.661e-7
-0.141, 1.090e-6, 6.267e-7, -4.630e-7
-0.142, 1.117e-6, 6.452e-7, -4.722e-7
-0.143, 1.139e-6, 6.575e-7, -4.815e-7
-0.144, 1.176e-6, 6.883e-7, -4.876e-7
-0.145, 1.188e-6, 7.037e-7, -4.846e-7
-0.146, 1.216e-6, 7.252e-7, -4.907e-7
-0.147, 1.247e-6, 7.499e-7, -4.969e-7
-0.148, 1.287e-6, 7.776e-7, -5.092e-7
-0.149, 1.324e-6, 8.084e-7, -5.153e-7
-0.150, 1.345e-6, 8.330e-7, -5.123e-7
-0.151, 1.385e-6, 8.576e-7, -5.277e-7
-0.152, 1.431e-6, 8.976e-7, -5.338e-7
-0.153, 1.481e-6, 9.284e-7, -5.523e-7
-0.154, 1.521e-6, 9.654e-7, -5.554e-7
-0.155, 1.573e-6, 1.005e-6, -5.677e-7
-0.156, 1.622e-6, 1.042e-6, -5.800e-7
-0.157, 1.672e-6, 1.082e-6, -5.892e-7
-0.158, 1.739e-6, 1.129e-6, -6.108e-7
-0.159, 1.801e-6, 1.178e-6, -6.231e-7
-0.160, 1.881e-6, 1.233e-6, -6.477e-7
-0.161, 1.946e-6, 1.286e-6, -6.600e-7
-0.162, 2.016e-6, 1.344e-6, -6.723e-7
-0.163, 2.099e-6, 1.406e-6, -6.939e-7
-0.164, 2.183e-6, 1.461e-6, -7.216e-7
-0.165, 2.272e-6, 1.535e-6, -7.370e-7
-0.166, 2.361e-6, 1.603e-6, -7.585e-7
-0.167, 2.453e-6, 1.667e-6, -7.862e-7
-0.168, 2.558e-6, 1.744e-6, -8.139e-7
-0.169, 2.666e-6, 1.824e-6, -8.416e-7
-0.170, 2.786e-6, 1.913e-6, -8.724e-7
-0.171, 2.900e-6, 1.994e-6, -9.063e-7
-0.172, 3.017e-6, 2.083e-6, -9.340e-7
-0.173, 3.146e-6, 2.175e-6, -9.709e-7
-0.174, 3.282e-6, 2.268e-6, -1.014e-6
-0.175, 3.423e-6, 2.366e-6, -1.057e-6
-0.176, 3.577e-6, 2.471e-6, -1.106e-6
-0.177, 3.713e-6, 2.569e-6, -1.143e-6
-0.178, 3.879e-6, 2.677e-6, -1.202e-6
-0.179, 4.051e-6, 2.797e-6, -1.254e-6
-0.180, 4.214e-6, 2.905e-6, -1.310e-6
-0.181, 4.381e-6, 3.012e-6, -1.368e-6
-0.182, 4.565e-6, 3.136e-6, -1.430e-6
-0.183, 4.738e-6, 3.253e-6, -1.485e-6
-0.184, 4.947e-6, 3.379e-6, -1.568e-6
-0.185, 5.132e-6, 3.493e-6, -1.639e-6
-0.186, 5.350e-6, 3.625e-6, -1.725e-6
-0.187, 5.547e-6, 3.751e-6, -1.796e-6
-0.188, 5.766e-6, 3.881e-6, -1.885e-6
-0.189, 6.000e-6, 4.022e-6, -1.978e-6
-0.190, 6.228e-6, 4.155e-6, -2.073e-6
-0.191, 6.437e-6, 4.275e-6, -2.162e-6
-0.192, 6.683e-6, 4.413e-6, -2.270e-6
-0.193, 6.908e-6, 4.539e-6, -2.369e-6
-0.194, 7.179e-6, 4.690e-6, -2.489e-6
-0.195, 7.407e-6, 4.810e-6, -2.596e-6
-0.196, 7.647e-6, 4.936e-6, -2.710e-6
-0.197, 7.905e-6, 5.072e-6, -2.833e-6
-0.198, 8.152e-6, 5.186e-6, -2.966e-6
-0.199, 8.401e-6, 5.312e-6, -3.089e-6
-0.200, 8.669e-6, 5.447e-6, -3.221e-6
-0.201, 8.906e-6, 5.555e-6, -3.351e-6
-0.202, 9.155e-6, 5.672e-6, -3.483e-6
-0.203, 9.404e-6, 5.783e-6, -3.621e-6
-0.204, 9.651e-6, 5.888e-6, -3.763e-6
-0.205, 9.888e-6, 5.986e-6, -3.902e-6
-0.206, 1.013e-5, 6.097e-6, -4.034e-6
-0.207, 1.035e-5, 6.177e-6, -4.176e-6
-0.208, 1.058e-5, 6.266e-6, -4.314e-6
-0.209, 1.080e-5, 6.343e-6, -4.459e-6
-0.210, 1.101e-5, 6.420e-6, -4.591e-6
-0.211, 1.122e-5, 6.488e-6, -4.730e-6
-0.212, 1.141e-5, 6.543e-6, -4.862e-6
-0.213, 1.159e-5, 6.602e-6, -4.985e-6
-0.214, 1.175e-5, 6.645e-6, -5.108e-6
-0.215, 1.192e-5, 6.685e-6, -5.231e-6
-0.216, 1.206e-5, 6.710e-6, -5.355e-6
-0.217, 1.219e-5, 6.725e-6, -5.465e-6
-0.218, 1.232e-5, 6.743e-6, -5.573e-6
-0.219, 1.242e-5, 6.743e-6, -5.672e-6
-0.220, 1.250e-5, 6.737e-6, -5.764e-6
-0.221, 1.259e-5, 6.728e-6, -5.859e-6
-0.222, 1.264e-5, 6.703e-6, -5.939e-6
-0.223, 1.269e-5, 6.670e-6, -6.016e-6
-0.224, 1.273e-5, 6.642e-6, -6.087e-6
-0.225, 1.273e-5, 6.586e-6, -6.146e-6
-0.226, 1.274e-5, 6.531e-6, -6.204e-6
-0.227, 1.272e-5, 6.476e-6, -6.241e-6
-0.228, 1.268e-5, 6.399e-6, -6.278e-6
-0.229, 1.264e-5, 6.319e-6, -6.318e-6
-0.230, 1.256e-5, 6.232e-6, -6.330e-6
-0.231, 1.247e-5, 6.134e-6, -6.337e-6
-0.232, 1.240e-5, 6.045e-6, -6.352e-6
-0.233, 1.227e-5, 5.937e-6, -6.337e-6
-0.234, 1.217e-5, 5.826e-6, -6.346e-6
-0.235, 1.203e-5, 5.721e-6, -6.312e-6
-0.236, 1.187e-5, 5.586e-6, -6.287e-6
-0.237, 1.173e-5, 5.472e-6, -6.260e-6
-0.238, 1.156e-5, 5.349e-6, -6.213e-6
-0.239, 1.138e-5, 5.220e-6, -6.161e-6
-0.240, 1.118e-5, 5.075e-6, -6.106e-6
-0.241, 1.099e-5, 4.940e-6, -6.053e-6
-0.242, 1.079e-5, 4.813e-6, -5.979e-6
-0.243, 1.057e-5, 4.681e-6, -5.893e-6
-0.244, 1.035e-5, 4.524e-6, -5.822e-6
-0.245, 1.013e-5, 4.395e-6, -5.736e-6
-0.246, 9.897e-6, 4.247e-6, -5.650e-6
-0.247, 9.672e-6, 4.111e-6, -5.561e-6
-0.248, 9.435e-6, 3.973e-6, -5.462e-6
-0.249, 9.189e-6, 3.834e-6, -5.355e-6
-0.250, 8.952e-6, 3.705e-6, -5.247e-6
-0.251, 8.709e-6, 3.567e-6, -5.142e-6
-0.252, 8.475e-6, 3.447e-6, -5.028e-6
-0.253, 8.219e-6, 3.311e-6, -4.908e-6
-0.254, 7.985e-6, 3.188e-6, -4.797e-6
-0.255, 7.757e-6, 3.068e-6, -4.690e-6
-0.256, 7.499e-6, 2.939e-6, -4.560e-6
-0.257, 7.277e-6, 2.828e-6, -4.449e-6
-0.258, 7.040e-6, 2.714e-6, -4.326e-6
-0.259, 6.809e-6, 2.609e-6, -4.200e-6
-0.260, 6.575e-6, 2.501e-6, -4.074e-6
-0.261, 6.357e-6, 2.403e-6, -3.954e-6
-0.262, 6.135e-6, 2.301e-6, -3.834e-6
-0.263, 5.926e-6, 2.215e-6, -3.711e-6
-0.264, 5.723e-6, 2.129e-6, -3.594e-6
-0.265, 5.510e-6, 2.034e-6, -3.477e-6
-0.266, 5.307e-6, 1.944e-6, -3.363e-6
-0.267, 5.113e-6, 1.873e-6, -3.240e-6
-0.268, 4.935e-6, 1.797e-6, -3.138e-6
-0.269, 4.738e-6, 1.723e-6, -3.015e-6
-0.270, 4.556e-6, 1.652e-6, -2.904e-6
-0.271, 4.384e-6, 1.587e-6, -2.796e-6
-0.272, 4.214e-6, 1.529e-6, -2.686e-6
-0.273, 4.051e-6, 1.467e-6, -2.584e-6
-0.274, 3.891e-6, 1.406e-6, -2.485e-6
-0.275, 3.731e-6, 1.344e-6, -2.387e-6
-0.276, 3.599e-6, 1.301e-6, -2.298e-6
-0.277, 3.454e-6, 1.255e-6, -2.199e-6
-0.278, 3.325e-6, 1.215e-6, -2.110e-6
-0.279, 3.192e-6, 1.159e-6, -2.033e-6
-0.280, 3.057e-6, 1.125e-6, -1.931e-6
-0.281, 2.940e-6, 1.079e-6, -1.861e-6
-0.282, 2.832e-6, 1.048e-6, -1.784e-6
-0.283, 2.709e-6, 9.992e-7, -1.710e-6
-0.284, 2.620e-6, 9.807e-7, -1.639e-6
-0.285, 2.524e-6, 9.500e-7, -1.574e-6
-0.286, 2.417e-6, 9.161e-7, -1.500e-6
-0.287, 2.330e-6, 8.946e-7, -1.436e-6
-0.288, 2.226e-6, 8.607e-7, -1.365e-6
-0.289, 2.143e-6, 8.330e-7, -1.310e-6
-0.290, 2.081e-6, 8.176e-7, -1.263e-6
-0.291, 1.989e-6, 7.837e-7, -1.205e-6
-0.292, 1.912e-6, 7.683e-7, -1.143e-6
-0.293, 1.859e-6, 7.499e-7, -1.109e-6
-0.294, 1.776e-6, 7.252e-7, -1.051e-6
-0.295, 1.721e-6, 7.068e-7, -1.014e-6
-0.296, 1.659e-6, 6.883e-7, -9.709e-7
-0.297, 1.616e-6, 6.821e-7, -9.340e-7
-0.298, 1.551e-6, 6.544e-7, -8.971e-7
-0.299, 1.508e-6, 6.483e-7, -8.601e-7
-0.300, 1.465e-6, 6.298e-7, -8.355e-7
-0.301, 1.422e-6, 6.206e-7, -8.016e-7
-0.302, 1.385e-6, 6.113e-7, -7.739e-7
-0.303, 1.339e-6, 5.960e-7, -7.431e-7
-0.304, 1.302e-6, 5.929e-7, -7.093e-7
-0.305, 1.256e-6, 5.713e-7, -6.846e-7
-0.306, 1.225e-6, 5.621e-7, -6.631e-7
-0.307, 1.207e-6, 5.621e-7, -6.446e-7
-0.308, 1.173e-6, 5.529e-7, -6.200e-7
-0.309, 1.148e-6, 5.405e-7, -6.077e-7
-0.310, 1.108e-6, 5.282e-7, -5.800e-7
-0.311, 1.093e-6, 5.251e-7, -5.677e-7
-0.312, 1.065e-6, 5.159e-7, -5.492e-7
-0.313, 1.028e-6, 5.005e-7, -5.277e-7
-0.314, 1.037e-6, 5.067e-7, -5.307e-7
-0.315, 1.000e-6, 4.974e-7, -5.030e-7
-0.316, 9.882e-7, 4.913e-7, -4.969e-7
-0.317, 9.697e-7, 4.851e-7, -4.846e-7
-0.318, 9.481e-7, 4.851e-7, -4.630e-7
-0.319, 9.420e-7, 4.790e-7, -4.630e-7
-0.320, 9.204e-7, 4.697e-7, -4.507e-7
-0.321, 9.050e-7, 4.605e-7, -4.445e-7
-0.322, 8.927e-7, 4.574e-7, -4.353e-7
-0.323, 8.958e-7, 4.636e-7, -4.322e-7
-0.324, 8.804e-7, 4.543e-7, -4.261e-7
-0.325, 8.527e-7, 4.390e-7, -4.138e-7
-0.326, 8.496e-7, 4.420e-7, -4.076e-7
-0.327, 8.527e-7, 4.451e-7, -4.076e-7
-0.328, 8.281e-7, 4.390e-7, -3.891e-7
-0.329, 8.219e-7, 4.297e-7, -3.922e-7
-0.330, 8.158e-7, 4.266e-7, -3.891e-7
-0.331, 8.035e-7, 4.236e-7, -3.799e-7
-0.332, 7.973e-7, 4.266e-7, -3.707e-7
-0.333, 7.973e-7, 4.266e-7, -3.707e-7
-0.334, 7.850e-7, 4.174e-7, -3.676e-7
-0.335, 7.757e-7, 4.112e-7, -3.645e-7
-0.336, 7.696e-7, 4.174e-7, -3.522e-7
-0.337, 7.665e-7, 4.112e-7, -3.553e-7
-0.338, 7.665e-7, 4.082e-7, -3.583e-7
-0.339, 7.634e-7, 4.051e-7, -3.583e-7
-0.340, 7.634e-7, 4.112e-7, -3.522e-7
-0.341, 7.450e-7, 4.020e-7, -3.429e-7
-0.342, 7.604e-7, 4.020e-7, -3.583e-7
-0.343, 7.511e-7, 4.020e-7, -3.491e-7
-0.344, 7.480e-7, 4.082e-7, -3.399e-7
-0.345, 7.265e-7, 3.897e-7, -3.368e-7
-0.346, 7.419e-7, 4.020e-7, -3.399e-7
-0.347, 7.327e-7, 3.928e-7, -3.399e-7
-0.348, 7.234e-7, 3.866e-7, -3.368e-7
-0.349, 7.265e-7, 3.989e-7, -3.276e-7
-0.350, 7.173e-7, 3.866e-7, -3.306e-7
-0.351, 7.203e-7, 3.928e-7, -3.276e-7
-0.352, 7.080e-7, 3.805e-7, -3.276e-7
-0.353, 7.111e-7, 3.835e-7, -3.276e-7
-0.354, 7.080e-7, 3.805e-7, -3.276e-7
-0.355, 7.080e-7, 3.805e-7, -3.276e-7
-0.356, 7.019e-7, 3.805e-7, -3.214e-7
-0.357, 7.111e-7, 3.835e-7, -3.276e-7
-0.358, 7.049e-7, 3.835e-7, -3.214e-7
-0.359, 6.957e-7, 3.805e-7, -3.152e-7
-0.360, 7.049e-7, 3.866e-7, -3.183e-7
-0.361, 7.049e-7, 3.897e-7, -3.152e-7
-0.362, 6.865e-7, 3.743e-7, -3.122e-7
-0.363, 6.896e-7, 3.774e-7, -3.122e-7
-0.364, 6.988e-7, 3.805e-7, -3.183e-7
-0.365, 6.834e-7, 3.682e-7, -3.152e-7
-0.366, 6.926e-7, 3.774e-7, -3.152e-7
-0.367, 6.865e-7, 3.743e-7, -3.122e-7
-0.368, 6.926e-7, 3.743e-7, -3.183e-7
-0.369, 6.896e-7, 3.743e-7, -3.152e-7
-0.370, 6.834e-7, 3.712e-7, -3.122e-7
-0.371, 6.926e-7, 3.712e-7, -3.214e-7
-0.372, 7.019e-7, 3.805e-7, -3.214e-7
-0.373, 6.803e-7, 3.651e-7, -3.152e-7
-0.374, 6.896e-7, 3.774e-7, -3.122e-7
-0.375, 6.803e-7, 3.712e-7, -3.091e-7
-0.376, 6.711e-7, 3.651e-7, -3.060e-7
-0.377, 6.803e-7, 3.712e-7, -3.091e-7
-0.378, 6.803e-7, 3.651e-7, -3.152e-7
-0.379, 6.834e-7, 3.712e-7, -3.122e-7
-0.380, 6.896e-7, 3.805e-7, -3.091e-7
-0.381, 6.865e-7, 3.774e-7, -3.091e-7
-0.382, 6.834e-7, 3.774e-7, -3.060e-7
-0.383, 6.896e-7, 3.743e-7, -3.152e-7
-0.384, 6.926e-7, 3.866e-7, -3.060e-7
-0.385, 6.803e-7, 3.743e-7, -3.060e-7
-0.386, 6.803e-7, 3.682e-7, -3.122e-7
-0.387, 6.896e-7, 3.743e-7, -3.152e-7
-0.388, 6.865e-7, 3.682e-7, -3.183e-7
-0.389, 6.803e-7, 3.712e-7, -3.091e-7
-0.390, 6.957e-7, 3.805e-7, -3.152e-7
-0.391, 6.803e-7, 3.682e-7, -3.122e-7
-0.392, 6.834e-7, 3.712e-7, -3.122e-7
-0.393, 6.896e-7, 3.774e-7, -3.122e-7
-0.394, 6.834e-7, 3.712e-7, -3.122e-7
-0.395, 6.772e-7, 3.651e-7, -3.122e-7
-0.396, 6.926e-7, 3.743e-7, -3.183e-7
-0.397, 6.834e-7, 3.712e-7, -3.122e-7
-0.398, 6.865e-7, 3.712e-7, -3.152e-7
-0.399, 6.803e-7, 3.682e-7, -3.122e-7
-0.400, 6.772e-7, 3.682e-7, -3.091e-7
