# Supplementary material for: Data-Driven Electrochemistry Reveals the Impact of Hydrophobicity on Aptamer Cross-Reactivity
Source: ACS Meas Sci Au. 2026 May 20;6(3):752–64. doi: 10.1021/acsmeasuresciau.6c00040 (PMC13281204; doi:10.1021/acsmeasuresciau.6c00040)
Supplement: Supplementary file 1 [file tg6c00040_si_001.zip › data/interferent study/logP validation/Trials_1_2_3/SWV_lineolic acid_background_1400hz_1.txt]

Nov. 4, 2025   14:03:59
Square Wave Voltammetry
File: c:\users\minteerlab\desktop\hardpotato\110425\swv_lineolic acid_background_1400hz_1.bin
Data Source:  Experiment
Instrument Model:  CHI660E
Ref. Electrode: 
Header: SWV
Note: 

Init E (V) = -0.05
Final E (V) = -0.4
Incr E (V) = 0.001
Amplitude (V) = 0.025
Frequency (Hz) = 1.4e+3
Quiet Time (sec) = 2
Sensitivity (A/V) = 1e-5

Potential/V, Diff(i/A), For(i/A), Rev(i/A)

-0.051, 9.543e-7, 4.759e-7, -4.784e-7
-0.052, 1.077e-6, 5.867e-7, -4.907e-7
-0.053, 1.071e-6, 5.682e-7, -5.030e-7
-0.054, 1.062e-6, 5.621e-7, -4.999e-7
-0.055, 1.071e-6, 5.682e-7, -5.030e-7
-0.056, 1.062e-6, 5.590e-7, -5.030e-7
-0.057, 1.077e-6, 5.621e-7, -5.153e-7
-0.058, 1.074e-6, 5.652e-7, -5.092e-7
-0.059, 1.084e-6, 5.652e-7, -5.184e-7
-0.060, 1.071e-6, 5.652e-7, -5.061e-7
-0.061, 1.084e-6, 5.652e-7, -5.184e-7
-0.062, 1.074e-6, 5.713e-7, -5.030e-7
-0.063, 1.090e-6, 5.652e-7, -5.246e-7
-0.064, 1.093e-6, 5.775e-7, -5.153e-7
-0.065, 1.071e-6, 5.621e-7, -5.092e-7
-0.066, 1.093e-6, 5.775e-7, -5.153e-7
-0.067, 1.105e-6, 5.744e-7, -5.307e-7
-0.068, 1.093e-6, 5.713e-7, -5.215e-7
-0.069, 1.105e-6, 5.744e-7, -5.307e-7
-0.070, 1.114e-6, 5.806e-7, -5.338e-7
-0.071, 1.102e-6, 5.713e-7, -5.307e-7
-0.072, 1.108e-6, 5.775e-7, -5.307e-7
-0.073, 1.099e-6, 5.713e-7, -5.277e-7
-0.074, 1.121e-6, 5.836e-7, -5.369e-7
-0.075, 1.111e-6, 5.867e-7, -5.246e-7
-0.076, 1.108e-6, 5.744e-7, -5.338e-7
-0.077, 1.117e-6, 5.867e-7, -5.307e-7
-0.078, 1.124e-6, 5.836e-7, -5.400e-7
-0.079, 1.124e-6, 5.867e-7, -5.369e-7
-0.080, 1.133e-6, 5.960e-7, -5.369e-7
-0.081, 1.127e-6, 5.867e-7, -5.400e-7
-0.082, 1.139e-6, 5.929e-7, -5.461e-7
-0.083, 1.145e-6, 5.898e-7, -5.554e-7
-0.084, 1.151e-6, 6.021e-7, -5.492e-7
-0.085, 1.139e-6, 5.898e-7, -5.492e-7
-0.086, 1.148e-6, 6.052e-7, -5.430e-7
-0.087, 1.148e-6, 5.990e-7, -5.492e-7
-0.088, 1.148e-6, 6.052e-7, -5.430e-7
-0.089, 1.130e-6, 5.960e-7, -5.338e-7
-0.090, 1.157e-6, 5.990e-7, -5.584e-7
-0.091, 1.151e-6, 5.990e-7, -5.523e-7
-0.092, 1.164e-6, 6.052e-7, -5.584e-7
-0.093, 1.161e-6, 6.083e-7, -5.523e-7
-0.094, 1.154e-6, 6.021e-7, -5.523e-7
-0.095, 1.164e-6, 6.113e-7, -5.523e-7
-0.096, 1.154e-6, 5.990e-7, -5.554e-7
-0.097, 1.173e-6, 6.175e-7, -5.554e-7
-0.098, 1.167e-6, 6.052e-7, -5.615e-7
-0.099, 1.182e-6, 6.144e-7, -5.677e-7
-0.100, 1.164e-6, 6.083e-7, -5.554e-7
-0.101, 1.182e-6, 6.206e-7, -5.615e-7
-0.102, 1.173e-6, 6.144e-7, -5.584e-7
-0.103, 1.182e-6, 6.175e-7, -5.646e-7
-0.104, 1.179e-6, 6.237e-7, -5.554e-7
-0.105, 1.188e-6, 6.298e-7, -5.584e-7
-0.106, 1.179e-6, 6.175e-7, -5.615e-7
-0.107, 1.204e-6, 6.329e-7, -5.707e-7
-0.108, 1.201e-6, 6.267e-7, -5.738e-7
-0.109, 1.204e-6, 6.360e-7, -5.677e-7
-0.110, 1.191e-6, 6.329e-7, -5.584e-7
-0.111, 1.204e-6, 6.390e-7, -5.646e-7
-0.112, 1.213e-6, 6.452e-7, -5.677e-7
-0.113, 1.216e-6, 6.452e-7, -5.707e-7
-0.114, 1.213e-6, 6.390e-7, -5.738e-7
-0.115, 1.219e-6, 6.483e-7, -5.707e-7
-0.116, 1.241e-6, 6.575e-7, -5.831e-7
-0.117, 1.241e-6, 6.606e-7, -5.800e-7
-0.118, 1.238e-6, 6.637e-7, -5.738e-7
-0.119, 1.250e-6, 6.698e-7, -5.800e-7
-0.120, 1.247e-6, 6.729e-7, -5.738e-7
-0.121, 1.268e-6, 6.852e-7, -5.831e-7
-0.122, 1.271e-6, 6.883e-7, -5.831e-7
-0.123, 1.284e-6, 6.975e-7, -5.861e-7
-0.124, 1.287e-6, 7.006e-7, -5.861e-7
-0.125, 1.299e-6, 7.068e-7, -5.923e-7
-0.126, 1.299e-6, 7.099e-7, -5.892e-7
-0.127, 1.339e-6, 7.345e-7, -6.046e-7
-0.128, 1.345e-6, 7.468e-7, -5.985e-7
-0.129, 1.361e-6, 7.560e-7, -6.046e-7
-0.130, 1.373e-6, 7.653e-7, -6.077e-7
-0.131, 1.382e-6, 7.714e-7, -6.108e-7
-0.132, 1.398e-6, 7.837e-7, -6.138e-7
-0.133, 1.435e-6, 8.084e-7, -6.262e-7
-0.134, 1.462e-6, 8.268e-7, -6.354e-7
-0.135, 1.468e-6, 8.330e-7, -6.354e-7
-0.136, 1.484e-6, 8.484e-7, -6.354e-7
-0.137, 1.505e-6, 8.668e-7, -6.385e-7
-0.138, 1.555e-6, 8.946e-7, -6.600e-7
-0.139, 1.576e-6, 9.130e-7, -6.631e-7
-0.140, 1.598e-6, 9.315e-7, -6.662e-7
-0.141, 1.616e-6, 9.438e-7, -6.723e-7
-0.142, 1.668e-6, 9.807e-7, -6.877e-7
-0.143, 1.708e-6, 1.002e-6, -7.062e-7
-0.144, 1.745e-6, 1.036e-6, -7.093e-7
-0.145, 1.767e-6, 1.058e-6, -7.093e-7
-0.146, 1.819e-6, 1.088e-6, -7.308e-7
-0.147, 1.862e-6, 1.116e-6, -7.462e-7
-0.148, 1.921e-6, 1.156e-6, -7.647e-7
-0.149, 1.952e-6, 1.193e-6, -7.585e-7
-0.150, 2.007e-6, 1.224e-6, -7.832e-7
-0.151, 2.047e-6, 1.264e-6, -7.832e-7
-0.152, 2.096e-6, 1.301e-6, -7.955e-7
-0.153, 2.176e-6, 1.347e-6, -8.293e-7
-0.154, 2.250e-6, 1.409e-6, -8.416e-7
-0.155, 2.296e-6, 1.436e-6, -8.601e-7
-0.156, 2.361e-6, 1.479e-6, -8.817e-7
-0.157, 2.453e-6, 1.541e-6, -9.124e-7
-0.158, 2.530e-6, 1.599e-6, -9.309e-7
-0.159, 2.604e-6, 1.649e-6, -9.555e-7
-0.160, 2.700e-6, 1.716e-6, -9.832e-7
-0.161, 2.780e-6, 1.769e-6, -1.011e-6
-0.162, 2.884e-6, 1.830e-6, -1.054e-6
-0.163, 2.977e-6, 1.907e-6, -1.069e-6
-0.164, 3.103e-6, 1.981e-6, -1.122e-6
-0.165, 3.192e-6, 2.043e-6, -1.149e-6
-0.166, 3.291e-6, 2.120e-6, -1.171e-6
-0.167, 3.399e-6, 2.181e-6, -1.217e-6
-0.168, 3.531e-6, 2.271e-6, -1.260e-6
-0.169, 3.623e-6, 2.338e-6, -1.285e-6
-0.170, 3.793e-6, 2.440e-6, -1.353e-6
-0.171, 3.916e-6, 2.523e-6, -1.393e-6
-0.172, 4.048e-6, 2.612e-6, -1.436e-6
-0.173, 4.205e-6, 2.702e-6, -1.503e-6
-0.174, 4.334e-6, 2.788e-6, -1.547e-6
-0.175, 4.497e-6, 2.883e-6, -1.614e-6
-0.176, 4.658e-6, 2.991e-6, -1.667e-6
-0.177, 4.824e-6, 3.096e-6, -1.728e-6
-0.178, 4.978e-6, 3.188e-6, -1.790e-6
-0.179, 5.141e-6, 3.290e-6, -1.851e-6
-0.180, 5.344e-6, 3.406e-6, -1.938e-6
-0.181, 5.510e-6, 3.517e-6, -1.993e-6
-0.182, 5.710e-6, 3.631e-6, -2.079e-6
-0.183, 5.886e-6, 3.736e-6, -2.150e-6
-0.184, 6.111e-6, 3.868e-6, -2.242e-6
-0.185, 6.304e-6, 3.976e-6, -2.328e-6
-0.186, 6.505e-6, 4.084e-6, -2.421e-6
-0.187, 6.677e-6, 4.188e-6, -2.489e-6
-0.188, 6.920e-6, 4.330e-6, -2.590e-6
-0.189, 7.120e-6, 4.432e-6, -2.689e-6
-0.190, 7.348e-6, 4.564e-6, -2.784e-6
-0.191, 7.567e-6, 4.675e-6, -2.892e-6
-0.192, 7.779e-6, 4.792e-6, -2.987e-6
-0.193, 8.010e-6, 4.912e-6, -3.098e-6
-0.194, 8.228e-6, 5.023e-6, -3.206e-6
-0.195, 8.450e-6, 5.146e-6, -3.304e-6
-0.196, 8.678e-6, 5.269e-6, -3.409e-6
-0.197, 8.896e-6, 5.364e-6, -3.532e-6
-0.198, 9.124e-6, 5.494e-6, -3.631e-6
-0.199, 9.337e-6, 5.598e-6, -3.738e-6
-0.200, 9.552e-6, 5.700e-6, -3.852e-6
-0.201, 9.755e-6, 5.789e-6, -3.966e-6
-0.202, 9.989e-6, 5.909e-6, -4.080e-6
-0.203, 1.019e-5, 6.002e-6, -4.185e-6
-0.204, 1.038e-5, 6.085e-6, -4.299e-6
-0.205, 1.058e-5, 6.168e-6, -4.416e-6
-0.206, 1.077e-5, 6.251e-6, -4.517e-6
-0.207, 1.094e-5, 6.312e-6, -4.631e-6
-0.208, 1.113e-5, 6.399e-6, -4.736e-6
-0.209, 1.128e-5, 6.451e-6, -4.831e-6
-0.210, 1.146e-5, 6.525e-6, -4.933e-6
-0.211, 1.160e-5, 6.565e-6, -5.034e-6
-0.212, 1.173e-5, 6.602e-6, -5.127e-6
-0.213, 1.187e-5, 6.642e-6, -5.225e-6
-0.214, 1.201e-5, 6.688e-6, -5.318e-6
-0.215, 1.209e-5, 6.700e-6, -5.391e-6
-0.216, 1.221e-5, 6.719e-6, -5.490e-6
-0.217, 1.229e-5, 6.734e-6, -5.555e-6
-0.218, 1.238e-5, 6.750e-6, -5.632e-6
-0.219, 1.245e-5, 6.747e-6, -5.702e-6
-0.220, 1.248e-5, 6.716e-6, -5.764e-6
-0.221, 1.252e-5, 6.700e-6, -5.816e-6
-0.222, 1.254e-5, 6.685e-6, -5.859e-6
-0.223, 1.257e-5, 6.648e-6, -5.921e-6
-0.224, 1.258e-5, 6.605e-6, -5.973e-6
-0.225, 1.255e-5, 6.556e-6, -5.995e-6
-0.226, 1.255e-5, 6.519e-6, -6.035e-6
-0.227, 1.251e-5, 6.454e-6, -6.059e-6
-0.228, 1.244e-5, 6.371e-6, -6.066e-6
-0.229, 1.237e-5, 6.291e-6, -6.075e-6
-0.230, 1.230e-5, 6.217e-6, -6.087e-6
-0.231, 1.221e-5, 6.128e-6, -6.087e-6
-0.232, 1.210e-5, 6.026e-6, -6.072e-6
-0.233, 1.202e-5, 5.949e-6, -6.069e-6
-0.234, 1.189e-5, 5.838e-6, -6.056e-6
-0.235, 1.175e-5, 5.728e-6, -6.019e-6
-0.236, 1.161e-5, 5.608e-6, -6.001e-6
-0.237, 1.148e-5, 5.509e-6, -5.967e-6
-0.238, 1.130e-5, 5.386e-6, -5.912e-6
-0.239, 1.113e-5, 5.266e-6, -5.866e-6
-0.240, 1.095e-5, 5.127e-6, -5.826e-6
-0.241, 1.078e-5, 5.013e-6, -5.764e-6
-0.242, 1.059e-5, 4.890e-6, -5.696e-6
-0.243, 1.039e-5, 4.758e-6, -5.632e-6
-0.244, 1.018e-5, 4.622e-6, -5.555e-6
-0.245, 9.977e-6, 4.493e-6, -5.484e-6
-0.246, 9.761e-6, 4.355e-6, -5.407e-6
-0.247, 9.555e-6, 4.241e-6, -5.315e-6
-0.248, 9.331e-6, 4.108e-6, -5.222e-6
-0.249, 9.100e-6, 3.973e-6, -5.127e-6
-0.250, 8.866e-6, 3.828e-6, -5.037e-6
-0.251, 8.650e-6, 3.708e-6, -4.942e-6
-0.252, 8.456e-6, 3.604e-6, -4.853e-6
-0.253, 8.207e-6, 3.471e-6, -4.736e-6
-0.254, 7.988e-6, 3.342e-6, -4.646e-6
-0.255, 7.767e-6, 3.228e-6, -4.539e-6
-0.256, 7.533e-6, 3.102e-6, -4.431e-6
-0.257, 7.323e-6, 2.997e-6, -4.326e-6
-0.258, 7.111e-6, 2.902e-6, -4.209e-6
-0.259, 6.892e-6, 2.788e-6, -4.105e-6
-0.260, 6.683e-6, 2.686e-6, -3.997e-6
-0.261, 6.474e-6, 2.591e-6, -3.883e-6
-0.262, 6.261e-6, 2.489e-6, -3.772e-6
-0.263, 6.080e-6, 2.400e-6, -3.680e-6
-0.264, 5.874e-6, 2.317e-6, -3.557e-6
-0.265, 5.683e-6, 2.234e-6, -3.449e-6
-0.266, 5.492e-6, 2.141e-6, -3.351e-6
-0.267, 5.310e-6, 2.067e-6, -3.243e-6
-0.268, 5.122e-6, 1.990e-6, -3.132e-6
-0.269, 4.953e-6, 1.917e-6, -3.037e-6
-0.270, 4.781e-6, 1.843e-6, -2.938e-6
-0.271, 4.605e-6, 1.772e-6, -2.833e-6
-0.272, 4.473e-6, 1.726e-6, -2.747e-6
-0.273, 4.310e-6, 1.670e-6, -2.639e-6
-0.274, 4.159e-6, 1.609e-6, -2.550e-6
-0.275, 4.017e-6, 1.553e-6, -2.464e-6
-0.276, 3.876e-6, 1.507e-6, -2.369e-6
-0.277, 3.746e-6, 1.461e-6, -2.285e-6
-0.278, 3.602e-6, 1.406e-6, -2.196e-6
-0.279, 3.475e-6, 1.359e-6, -2.116e-6
-0.280, 3.358e-6, 1.319e-6, -2.039e-6
-0.281, 3.245e-6, 1.267e-6, -1.978e-6
-0.282, 3.140e-6, 1.242e-6, -1.898e-6
-0.283, 3.038e-6, 1.215e-6, -1.824e-6
-0.284, 2.940e-6, 1.184e-6, -1.756e-6
-0.285, 2.829e-6, 1.141e-6, -1.688e-6
-0.286, 2.740e-6, 1.110e-6, -1.630e-6
-0.287, 2.660e-6, 1.085e-6, -1.574e-6
-0.288, 2.561e-6, 1.058e-6, -1.503e-6
-0.289, 2.490e-6, 1.033e-6, -1.457e-6
-0.290, 2.407e-6, 1.008e-6, -1.399e-6
-0.291, 2.336e-6, 9.777e-7, -1.359e-6
-0.292, 2.272e-6, 9.715e-7, -1.300e-6
-0.293, 2.210e-6, 9.500e-7, -1.260e-6
-0.294, 2.130e-6, 9.192e-7, -1.211e-6
-0.295, 2.066e-6, 9.099e-7, -1.156e-6
-0.296, 2.022e-6, 8.976e-7, -1.125e-6
-0.297, 1.973e-6, 8.884e-7, -1.085e-6
-0.298, 1.899e-6, 8.576e-7, -1.042e-6
-0.299, 1.865e-6, 8.453e-7, -1.020e-6
-0.300, 1.807e-6, 8.268e-7, -9.802e-7
-0.301, 1.773e-6, 8.053e-7, -9.679e-7
-0.302, 1.721e-6, 7.991e-7, -9.217e-7
-0.303, 1.712e-6, 8.114e-7, -9.001e-7
-0.304, 1.650e-6, 7.745e-7, -8.755e-7
-0.305, 1.628e-6, 7.745e-7, -8.540e-7
-0.306, 1.582e-6, 7.683e-7, -8.139e-7
-0.307, 1.564e-6, 7.622e-7, -8.016e-7
-0.308, 1.527e-6, 7.437e-7, -7.832e-7
-0.309, 1.505e-6, 7.376e-7, -7.678e-7
-0.310, 1.484e-6, 7.314e-7, -7.524e-7
-0.311, 1.468e-6, 7.283e-7, -7.401e-7
-0.312, 1.428e-6, 7.191e-7, -7.093e-7
-0.313, 1.410e-6, 7.068e-7, -7.031e-7
-0.314, 1.385e-6, 7.099e-7, -6.754e-7
-0.315, 1.367e-6, 6.945e-7, -6.723e-7
-0.316, 1.342e-6, 6.914e-7, -6.508e-7
-0.317, 1.336e-6, 6.914e-7, -6.446e-7
-0.318, 1.330e-6, 6.821e-7, -6.477e-7
-0.319, 1.311e-6, 6.760e-7, -6.354e-7
-0.320, 1.281e-6, 6.760e-7, -6.046e-7
-0.321, 1.259e-6, 6.575e-7, -6.015e-7
-0.322, 1.253e-6, 6.514e-7, -6.015e-7
-0.323, 1.244e-6, 6.606e-7, -5.831e-7
-0.324, 1.262e-6, 6.637e-7, -5.985e-7
-0.325, 1.238e-6, 6.606e-7, -5.769e-7
-0.326, 1.238e-6, 6.544e-7, -5.831e-7
-0.327, 1.216e-6, 6.421e-7, -5.738e-7
-0.328, 1.222e-6, 6.514e-7, -5.707e-7
-0.329, 1.188e-6, 6.298e-7, -5.584e-7
-0.330, 1.188e-6, 6.390e-7, -5.492e-7
-0.331, 1.194e-6, 6.390e-7, -5.554e-7
-0.332, 1.164e-6, 6.206e-7, -5.430e-7
-0.333, 1.157e-6, 6.237e-7, -5.338e-7
-0.334, 1.151e-6, 6.206e-7, -5.307e-7
-0.335, 1.154e-6, 6.329e-7, -5.215e-7
-0.336, 1.170e-6, 6.298e-7, -5.400e-7
-0.337, 1.164e-6, 6.329e-7, -5.307e-7
-0.338, 1.145e-6, 6.237e-7, -5.215e-7
-0.339, 1.148e-6, 6.175e-7, -5.307e-7
-0.340, 1.151e-6, 6.267e-7, -5.246e-7
-0.341, 1.130e-6, 6.144e-7, -5.153e-7
-0.342, 1.117e-6, 6.052e-7, -5.123e-7
-0.343, 1.139e-6, 6.237e-7, -5.153e-7
-0.344, 1.130e-6, 6.206e-7, -5.092e-7
-0.345, 1.121e-6, 6.144e-7, -5.061e-7
-0.346, 1.127e-6, 6.144e-7, -5.123e-7
-0.347, 1.114e-6, 6.083e-7, -5.061e-7
-0.348, 1.099e-6, 5.960e-7, -5.030e-7
-0.349, 1.111e-6, 6.021e-7, -5.092e-7
-0.350, 1.093e-6, 5.990e-7, -4.938e-7
-0.351, 1.114e-6, 6.021e-7, -5.123e-7
-0.352, 1.121e-6, 6.206e-7, -4.999e-7
-0.353, 1.124e-6, 6.083e-7, -5.153e-7
-0.354, 1.105e-6, 6.052e-7, -4.999e-7
-0.355, 1.099e-6, 5.898e-7, -5.092e-7
-0.356, 1.068e-6, 5.898e-7, -4.784e-7
-0.357, 1.087e-6, 5.990e-7, -4.876e-7
-0.358, 1.124e-6, 6.083e-7, -5.153e-7
-0.359, 1.093e-6, 5.898e-7, -5.030e-7
-0.360, 1.081e-6, 5.929e-7, -4.876e-7
-0.361, 1.096e-6, 5.990e-7, -4.969e-7
-0.362, 1.099e-6, 6.021e-7, -4.969e-7
-0.363, 1.093e-6, 5.990e-7, -4.938e-7
-0.364, 1.090e-6, 5.929e-7, -4.969e-7
-0.365, 1.068e-6, 5.775e-7, -4.907e-7
-0.366, 1.077e-6, 5.867e-7, -4.907e-7
-0.367, 1.105e-6, 6.021e-7, -5.030e-7
-0.368, 1.093e-6, 5.990e-7, -4.938e-7
-0.369, 1.059e-6, 5.806e-7, -4.784e-7
-0.370, 1.105e-6, 6.021e-7, -5.030e-7
-0.371, 1.081e-6, 5.867e-7, -4.938e-7
-0.372, 1.096e-6, 5.990e-7, -4.969e-7
-0.373, 1.074e-6, 5.806e-7, -4.938e-7
-0.374, 1.081e-6, 5.898e-7, -4.907e-7
-0.375, 1.105e-6, 5.990e-7, -5.061e-7
-0.376, 1.096e-6, 5.960e-7, -4.999e-7
-0.377, 1.093e-6, 5.960e-7, -4.969e-7
-0.378, 1.096e-6, 5.960e-7, -4.999e-7
-0.379, 1.105e-6, 6.083e-7, -4.969e-7
-0.380, 1.105e-6, 6.052e-7, -4.999e-7
-0.381, 1.114e-6, 6.144e-7, -4.999e-7
-0.382, 1.084e-6, 5.960e-7, -4.876e-7
-0.383, 1.090e-6, 5.960e-7, -4.938e-7
-0.384, 1.108e-6, 6.052e-7, -5.030e-7
-0.385, 1.084e-6, 5.898e-7, -4.938e-7
-0.386, 1.105e-6, 6.021e-7, -5.030e-7
-0.387, 1.096e-6, 5.990e-7, -4.969e-7
-0.388, 1.102e-6, 6.144e-7, -4.876e-7
-0.389, 1.090e-6, 5.960e-7, -4.938e-7
-0.390, 1.108e-6, 6.083e-7, -4.999e-7
-0.391, 1.096e-6, 6.021e-7, -4.938e-7
-0.392, 1.087e-6, 5.898e-7, -4.969e-7
-0.393, 1.096e-6, 5.990e-7, -4.969e-7
-0.394, 1.084e-6, 5.929e-7, -4.907e-7
-0.395, 1.093e-6, 5.929e-7, -4.999e-7
-0.396, 1.087e-6, 6.021e-7, -4.846e-7
-0.397, 1.081e-6, 5.775e-7, -5.030e-7
-0.398, 1.096e-6, 5.960e-7, -4.999e-7
-0.399, 1.093e-6, 5.929e-7, -4.999e-7
-0.400, 1.084e-6, 5.898e-7, -4.938e-7
