# Supplementary material for: Data-Driven Electrochemistry Reveals the Impact of Hydrophobicity on Aptamer Cross-Reactivity
Source: ACS Meas Sci Au. 2026 May 20;6(3):752–64. doi: 10.1021/acsmeasuresciau.6c00040 (PMC13281204; doi:10.1021/acsmeasuresciau.6c00040)
Supplement: Supplementary file 1 [file tg6c00040_si_001.zip › data/interferent study/logP validation/Trials_1_2_3/SWV_lineolic acid_background_1400hz_2.txt]

Nov. 4, 2025   16:19:29
Square Wave Voltammetry
File: c:\users\minteerlab\desktop\hardpotato\110425\swv_lineolic acid_background_1400hz_2.bin
Data Source:  Experiment
Instrument Model:  CHI660E
Ref. Electrode: 
Header: SWV
Note: 

Init E (V) = -0.05
Final E (V) = -0.4
Incr E (V) = 0.001
Amplitude (V) = 0.025
Frequency (Hz) = 1.4e+3
Quiet Time (sec) = 2
Sensitivity (A/V) = 1e-5

Potential/V, Diff(i/A), For(i/A), Rev(i/A)

-0.051, 9.728e-7, 4.821e-7, -4.907e-7
-0.052, 1.081e-6, 5.898e-7, -4.907e-7
-0.053, 1.087e-6, 5.867e-7, -4.999e-7
-0.054, 1.084e-6, 5.682e-7, -5.153e-7
-0.055, 1.074e-6, 5.652e-7, -5.092e-7
-0.056, 1.090e-6, 5.713e-7, -5.184e-7
-0.057, 1.087e-6, 5.652e-7, -5.215e-7
-0.058, 1.081e-6, 5.621e-7, -5.184e-7
-0.059, 1.090e-6, 5.652e-7, -5.246e-7
-0.060, 1.084e-6, 5.744e-7, -5.092e-7
-0.061, 1.087e-6, 5.652e-7, -5.215e-7
-0.062, 1.093e-6, 5.713e-7, -5.215e-7
-0.063, 1.108e-6, 5.836e-7, -5.246e-7
-0.064, 1.093e-6, 5.713e-7, -5.215e-7
-0.065, 1.102e-6, 5.713e-7, -5.307e-7
-0.066, 1.087e-6, 5.682e-7, -5.184e-7
-0.067, 1.114e-6, 5.836e-7, -5.307e-7
-0.068, 1.096e-6, 5.744e-7, -5.215e-7
-0.069, 1.111e-6, 5.775e-7, -5.338e-7
-0.070, 1.121e-6, 5.836e-7, -5.369e-7
-0.071, 1.111e-6, 5.836e-7, -5.277e-7
-0.072, 1.124e-6, 5.836e-7, -5.400e-7
-0.073, 1.099e-6, 5.713e-7, -5.277e-7
-0.074, 1.121e-6, 5.867e-7, -5.338e-7
-0.075, 1.121e-6, 5.836e-7, -5.369e-7
-0.076, 1.124e-6, 5.775e-7, -5.461e-7
-0.077, 1.136e-6, 5.960e-7, -5.400e-7
-0.078, 1.139e-6, 5.836e-7, -5.554e-7
-0.079, 1.130e-6, 5.867e-7, -5.430e-7
-0.080, 1.142e-6, 5.898e-7, -5.523e-7
-0.081, 1.130e-6, 5.836e-7, -5.461e-7
-0.082, 1.145e-6, 5.990e-7, -5.461e-7
-0.083, 1.142e-6, 5.960e-7, -5.461e-7
-0.084, 1.127e-6, 5.898e-7, -5.369e-7
-0.085, 1.145e-6, 5.990e-7, -5.461e-7
-0.086, 1.151e-6, 6.021e-7, -5.492e-7
-0.087, 1.145e-6, 5.990e-7, -5.461e-7
-0.088, 1.151e-6, 6.021e-7, -5.492e-7
-0.089, 1.167e-6, 6.052e-7, -5.615e-7
-0.090, 1.164e-6, 6.083e-7, -5.554e-7
-0.091, 1.161e-6, 6.052e-7, -5.554e-7
-0.092, 1.142e-6, 5.960e-7, -5.461e-7
-0.093, 1.173e-6, 6.113e-7, -5.615e-7
-0.094, 1.182e-6, 6.175e-7, -5.646e-7
-0.095, 1.188e-6, 6.144e-7, -5.738e-7
-0.096, 1.167e-6, 6.113e-7, -5.554e-7
-0.097, 1.176e-6, 6.144e-7, -5.615e-7
-0.098, 1.179e-6, 6.113e-7, -5.677e-7
-0.099, 1.185e-6, 6.237e-7, -5.615e-7
-0.100, 1.170e-6, 6.144e-7, -5.554e-7
-0.101, 1.185e-6, 6.175e-7, -5.677e-7
-0.102, 1.191e-6, 6.175e-7, -5.738e-7
-0.103, 1.167e-6, 6.052e-7, -5.615e-7
-0.104, 1.185e-6, 6.113e-7, -5.738e-7
-0.105, 1.188e-6, 6.206e-7, -5.677e-7
-0.106, 1.194e-6, 6.083e-7, -5.861e-7
-0.107, 1.210e-6, 6.390e-7, -5.707e-7
-0.108, 1.207e-6, 6.360e-7, -5.707e-7
-0.109, 1.197e-6, 6.267e-7, -5.707e-7
-0.110, 1.194e-6, 6.267e-7, -5.677e-7
-0.111, 1.204e-6, 6.237e-7, -5.800e-7
-0.112, 1.207e-6, 6.298e-7, -5.769e-7
-0.113, 1.222e-6, 6.360e-7, -5.861e-7
-0.114, 1.210e-6, 6.329e-7, -5.769e-7
-0.115, 1.225e-6, 6.483e-7, -5.769e-7
-0.116, 1.219e-6, 6.421e-7, -5.769e-7
-0.117, 1.231e-6, 6.452e-7, -5.861e-7
-0.118, 1.213e-6, 6.360e-7, -5.769e-7
-0.119, 1.228e-6, 6.483e-7, -5.800e-7
-0.120, 1.247e-6, 6.575e-7, -5.892e-7
-0.121, 1.225e-6, 6.514e-7, -5.738e-7
-0.122, 1.247e-6, 6.637e-7, -5.831e-7
-0.123, 1.259e-6, 6.668e-7, -5.923e-7
-0.124, 1.250e-6, 6.575e-7, -5.923e-7
-0.125, 1.262e-6, 6.698e-7, -5.923e-7
-0.126, 1.278e-6, 6.821e-7, -5.954e-7
-0.127, 1.284e-6, 6.914e-7, -5.923e-7
-0.128, 1.290e-6, 6.945e-7, -5.954e-7
-0.129, 1.308e-6, 7.068e-7, -6.015e-7
-0.130, 1.302e-6, 7.099e-7, -5.923e-7
-0.131, 1.321e-6, 7.160e-7, -6.046e-7
-0.132, 1.330e-6, 7.222e-7, -6.077e-7
-0.133, 1.354e-6, 7.468e-7, -6.077e-7
-0.134, 1.373e-6, 7.591e-7, -6.138e-7
-0.135, 1.388e-6, 7.653e-7, -6.231e-7
-0.136, 1.401e-6, 7.807e-7, -6.200e-7
-0.137, 1.416e-6, 7.899e-7, -6.262e-7
-0.138, 1.441e-6, 8.114e-7, -6.292e-7
-0.139, 1.441e-6, 8.145e-7, -6.262e-7
-0.140, 1.475e-6, 8.361e-7, -6.385e-7
-0.141, 1.496e-6, 8.607e-7, -6.354e-7
-0.142, 1.527e-6, 8.761e-7, -6.508e-7
-0.143, 1.548e-6, 8.946e-7, -6.539e-7
-0.144, 1.570e-6, 9.161e-7, -6.539e-7
-0.145, 1.592e-6, 9.315e-7, -6.600e-7
-0.146, 1.628e-6, 9.530e-7, -6.754e-7
-0.147, 1.675e-6, 9.838e-7, -6.908e-7
-0.148, 1.708e-6, 1.024e-6, -6.846e-7
-0.149, 1.761e-6, 1.058e-6, -7.031e-7
-0.150, 1.795e-6, 1.085e-6, -7.093e-7
-0.151, 1.844e-6, 1.113e-6, -7.308e-7
-0.152, 1.893e-6, 1.159e-6, -7.339e-7
-0.153, 1.924e-6, 1.178e-6, -7.462e-7
-0.154, 1.986e-6, 1.230e-6, -7.554e-7
-0.155, 2.032e-6, 1.267e-6, -7.647e-7
-0.156, 2.087e-6, 1.307e-6, -7.801e-7
-0.157, 2.146e-6, 1.347e-6, -7.985e-7
-0.158, 2.210e-6, 1.393e-6, -8.170e-7
-0.159, 2.275e-6, 1.443e-6, -8.324e-7
-0.160, 2.361e-6, 1.501e-6, -8.601e-7
-0.161, 2.426e-6, 1.553e-6, -8.724e-7
-0.162, 2.490e-6, 1.606e-6, -8.847e-7
-0.163, 2.564e-6, 1.664e-6, -9.001e-7
-0.164, 2.666e-6, 1.735e-6, -9.309e-7
-0.165, 2.767e-6, 1.806e-6, -9.617e-7
-0.166, 2.860e-6, 1.867e-6, -9.925e-7
-0.167, 2.961e-6, 1.938e-6, -1.023e-6
-0.168, 3.063e-6, 2.018e-6, -1.045e-6
-0.169, 3.155e-6, 2.086e-6, -1.069e-6
-0.170, 3.282e-6, 2.172e-6, -1.109e-6
-0.171, 3.399e-6, 2.249e-6, -1.149e-6
-0.172, 3.512e-6, 2.332e-6, -1.180e-6
-0.173, 3.654e-6, 2.421e-6, -1.233e-6
-0.174, 3.774e-6, 2.508e-6, -1.266e-6
-0.175, 3.916e-6, 2.600e-6, -1.316e-6
-0.176, 4.063e-6, 2.705e-6, -1.359e-6
-0.177, 4.208e-6, 2.803e-6, -1.405e-6
-0.178, 4.371e-6, 2.908e-6, -1.463e-6
-0.179, 4.513e-6, 3.000e-6, -1.513e-6
-0.180, 4.682e-6, 3.111e-6, -1.571e-6
-0.181, 4.858e-6, 3.213e-6, -1.645e-6
-0.182, 5.030e-6, 3.330e-6, -1.701e-6
-0.183, 5.212e-6, 3.437e-6, -1.774e-6
-0.184, 5.403e-6, 3.557e-6, -1.845e-6
-0.185, 5.584e-6, 3.677e-6, -1.907e-6
-0.186, 5.784e-6, 3.788e-6, -1.996e-6
-0.187, 5.994e-6, 3.911e-6, -2.082e-6
-0.188, 6.200e-6, 4.041e-6, -2.159e-6
-0.189, 6.415e-6, 4.161e-6, -2.255e-6
-0.190, 6.618e-6, 4.275e-6, -2.344e-6
-0.191, 6.828e-6, 4.392e-6, -2.436e-6
-0.192, 7.043e-6, 4.515e-6, -2.529e-6
-0.193, 7.274e-6, 4.635e-6, -2.639e-6
-0.194, 7.493e-6, 4.755e-6, -2.738e-6
-0.195, 7.714e-6, 4.872e-6, -2.843e-6
-0.196, 7.936e-6, 4.986e-6, -2.950e-6
-0.197, 8.173e-6, 5.100e-6, -3.073e-6
-0.198, 8.398e-6, 5.220e-6, -3.178e-6
-0.199, 8.626e-6, 5.334e-6, -3.292e-6
-0.200, 8.850e-6, 5.435e-6, -3.415e-6
-0.201, 9.072e-6, 5.540e-6, -3.532e-6
-0.202, 9.300e-6, 5.641e-6, -3.658e-6
-0.203, 9.515e-6, 5.743e-6, -3.772e-6
-0.204, 9.725e-6, 5.829e-6, -3.895e-6
-0.205, 9.946e-6, 5.928e-6, -4.019e-6
-0.206, 1.014e-5, 6.008e-6, -4.135e-6
-0.207, 1.032e-5, 6.085e-6, -4.231e-6
-0.208, 1.050e-5, 6.143e-6, -4.357e-6
-0.209, 1.070e-5, 6.217e-6, -4.483e-6
-0.210, 1.089e-5, 6.285e-6, -4.610e-6
-0.211, 1.103e-5, 6.328e-6, -4.699e-6
-0.212, 1.119e-5, 6.365e-6, -4.825e-6
-0.213, 1.135e-5, 6.411e-6, -4.939e-6
-0.214, 1.148e-5, 6.442e-6, -5.041e-6
-0.215, 1.159e-5, 6.457e-6, -5.130e-6
-0.216, 1.171e-5, 6.485e-6, -5.222e-6
-0.217, 1.179e-5, 6.479e-6, -5.315e-6
-0.218, 1.190e-5, 6.485e-6, -5.416e-6
-0.219, 1.196e-5, 6.466e-6, -5.490e-6
-0.220, 1.199e-5, 6.439e-6, -5.555e-6
-0.221, 1.205e-5, 6.417e-6, -5.635e-6
-0.222, 1.208e-5, 6.386e-6, -5.696e-6
-0.223, 1.210e-5, 6.346e-6, -5.752e-6
-0.224, 1.209e-5, 6.294e-6, -5.801e-6
-0.225, 1.209e-5, 6.245e-6, -5.847e-6
-0.226, 1.206e-5, 6.171e-6, -5.893e-6
-0.227, 1.202e-5, 6.097e-6, -5.921e-6
-0.228, 1.197e-5, 6.026e-6, -5.946e-6
-0.229, 1.190e-5, 5.943e-6, -5.955e-6
-0.230, 1.182e-5, 5.851e-6, -5.970e-6
-0.231, 1.170e-5, 5.746e-6, -5.955e-6
-0.232, 1.160e-5, 5.638e-6, -5.964e-6
-0.233, 1.150e-5, 5.546e-6, -5.952e-6
-0.234, 1.135e-5, 5.414e-6, -5.939e-6
-0.235, 1.122e-5, 5.312e-6, -5.909e-6
-0.236, 1.108e-5, 5.195e-6, -5.887e-6
-0.237, 1.090e-5, 5.078e-6, -5.826e-6
-0.238, 1.074e-5, 4.946e-6, -5.792e-6
-0.239, 1.056e-5, 4.816e-6, -5.739e-6
-0.240, 1.037e-5, 4.690e-6, -5.678e-6
-0.241, 1.017e-5, 4.558e-6, -5.616e-6
-0.242, 9.974e-6, 4.429e-6, -5.545e-6
-0.243, 9.771e-6, 4.293e-6, -5.478e-6
-0.244, 9.571e-6, 4.161e-6, -5.410e-6
-0.245, 9.346e-6, 4.028e-6, -5.318e-6
-0.246, 9.127e-6, 3.896e-6, -5.231e-6
-0.247, 8.909e-6, 3.767e-6, -5.142e-6
-0.248, 8.709e-6, 3.647e-6, -5.062e-6
-0.249, 8.453e-6, 3.505e-6, -4.948e-6
-0.250, 8.268e-6, 3.394e-6, -4.874e-6
-0.251, 8.044e-6, 3.277e-6, -4.767e-6
-0.252, 7.807e-6, 3.148e-6, -4.659e-6
-0.253, 7.579e-6, 3.043e-6, -4.536e-6
-0.254, 7.367e-6, 2.932e-6, -4.434e-6
-0.255, 7.157e-6, 2.819e-6, -4.339e-6
-0.256, 6.914e-6, 2.705e-6, -4.209e-6
-0.257, 6.720e-6, 2.612e-6, -4.108e-6
-0.258, 6.520e-6, 2.520e-6, -4.000e-6
-0.259, 6.298e-6, 2.412e-6, -3.886e-6
-0.260, 6.101e-6, 2.320e-6, -3.781e-6
-0.261, 5.895e-6, 2.237e-6, -3.658e-6
-0.262, 5.692e-6, 2.141e-6, -3.551e-6
-0.263, 5.501e-6, 2.061e-6, -3.440e-6
-0.264, 5.322e-6, 1.978e-6, -3.344e-6
-0.265, 5.138e-6, 1.910e-6, -3.227e-6
-0.266, 4.965e-6, 1.846e-6, -3.120e-6
-0.267, 4.787e-6, 1.775e-6, -3.012e-6
-0.268, 4.627e-6, 1.713e-6, -2.913e-6
-0.269, 4.454e-6, 1.643e-6, -2.812e-6
-0.270, 4.294e-6, 1.587e-6, -2.707e-6
-0.271, 4.143e-6, 1.529e-6, -2.615e-6
-0.272, 3.996e-6, 1.479e-6, -2.516e-6
-0.273, 3.882e-6, 1.439e-6, -2.442e-6
-0.274, 3.731e-6, 1.387e-6, -2.344e-6
-0.275, 3.611e-6, 1.350e-6, -2.261e-6
-0.276, 3.454e-6, 1.298e-6, -2.156e-6
-0.277, 3.331e-6, 1.252e-6, -2.079e-6
-0.278, 3.229e-6, 1.221e-6, -2.008e-6
-0.279, 3.106e-6, 1.187e-6, -1.919e-6
-0.280, 3.011e-6, 1.156e-6, -1.854e-6
-0.281, 2.921e-6, 1.132e-6, -1.790e-6
-0.282, 2.804e-6, 1.088e-6, -1.716e-6
-0.283, 2.709e-6, 1.061e-6, -1.648e-6
-0.284, 2.629e-6, 1.036e-6, -1.593e-6
-0.285, 2.546e-6, 1.012e-6, -1.534e-6
-0.286, 2.466e-6, 9.869e-7, -1.479e-6
-0.287, 2.380e-6, 9.592e-7, -1.420e-6
-0.288, 2.300e-6, 9.315e-7, -1.368e-6
-0.289, 2.232e-6, 9.192e-7, -1.313e-6
-0.290, 2.158e-6, 9.038e-7, -1.254e-6
-0.291, 2.103e-6, 8.761e-7, -1.226e-6
-0.292, 2.050e-6, 8.699e-7, -1.180e-6
-0.293, 1.986e-6, 8.515e-7, -1.134e-6
-0.294, 1.921e-6, 8.330e-7, -1.088e-6
-0.295, 1.884e-6, 8.237e-7, -1.060e-6
-0.296, 1.838e-6, 8.268e-7, -1.011e-6
-0.297, 1.789e-6, 8.053e-7, -9.832e-7
-0.298, 1.739e-6, 7.807e-7, -9.586e-7
-0.299, 1.702e-6, 7.837e-7, -9.186e-7
-0.300, 1.678e-6, 7.714e-7, -9.063e-7
-0.301, 1.653e-6, 7.745e-7, -8.786e-7
-0.302, 1.607e-6, 7.653e-7, -8.416e-7
-0.303, 1.573e-6, 7.468e-7, -8.263e-7
-0.304, 1.539e-6, 7.283e-7, -8.109e-7
-0.305, 1.505e-6, 7.222e-7, -7.832e-7
-0.306, 1.484e-6, 7.222e-7, -7.616e-7
-0.307, 1.465e-6, 7.160e-7, -7.493e-7
-0.308, 1.450e-6, 7.099e-7, -7.401e-7
-0.309, 1.438e-6, 7.160e-7, -7.216e-7
-0.310, 1.398e-6, 6.945e-7, -7.031e-7
-0.311, 1.354e-6, 6.852e-7, -6.693e-7
-0.312, 1.358e-6, 6.852e-7, -6.723e-7
-0.313, 1.336e-6, 6.729e-7, -6.631e-7
-0.314, 1.333e-6, 6.791e-7, -6.539e-7
-0.315, 1.333e-6, 6.883e-7, -6.446e-7
-0.316, 1.311e-6, 6.698e-7, -6.416e-7
-0.317, 1.290e-6, 6.729e-7, -6.169e-7
-0.318, 1.281e-6, 6.668e-7, -6.138e-7
-0.319, 1.247e-6, 6.452e-7, -6.015e-7
-0.320, 1.234e-6, 6.390e-7, -5.954e-7
-0.321, 1.238e-6, 6.452e-7, -5.923e-7
-0.322, 1.241e-6, 6.514e-7, -5.892e-7
-0.323, 1.219e-6, 6.483e-7, -5.707e-7
-0.324, 1.210e-6, 6.421e-7, -5.677e-7
-0.325, 1.191e-6, 6.298e-7, -5.615e-7
-0.326, 1.182e-6, 6.267e-7, -5.554e-7
-0.327, 1.176e-6, 6.175e-7, -5.584e-7
-0.328, 1.194e-6, 6.298e-7, -5.646e-7
-0.329, 1.176e-6, 6.267e-7, -5.492e-7
-0.330, 1.185e-6, 6.267e-7, -5.584e-7
-0.331, 1.161e-6, 6.175e-7, -5.430e-7
-0.332, 1.170e-6, 6.237e-7, -5.461e-7
-0.333, 1.157e-6, 6.206e-7, -5.369e-7
-0.334, 1.133e-6, 6.021e-7, -5.307e-7
-0.335, 1.142e-6, 6.083e-7, -5.338e-7
-0.336, 1.139e-6, 6.113e-7, -5.277e-7
-0.337, 1.136e-6, 6.052e-7, -5.307e-7
-0.338, 1.157e-6, 6.267e-7, -5.307e-7
-0.339, 1.148e-6, 6.144e-7, -5.338e-7
-0.340, 1.139e-6, 6.113e-7, -5.277e-7
-0.341, 1.139e-6, 6.175e-7, -5.215e-7
-0.342, 1.130e-6, 6.083e-7, -5.215e-7
-0.343, 1.124e-6, 6.021e-7, -5.215e-7
-0.344, 1.124e-6, 6.113e-7, -5.123e-7
-0.345, 1.093e-6, 5.960e-7, -4.969e-7
-0.346, 1.108e-6, 6.021e-7, -5.061e-7
-0.347, 1.099e-6, 6.021e-7, -4.969e-7
-0.348, 1.117e-6, 6.144e-7, -5.030e-7
-0.349, 1.096e-6, 5.929e-7, -5.030e-7
-0.350, 1.090e-6, 5.898e-7, -4.999e-7
-0.351, 1.108e-6, 6.052e-7, -5.030e-7
-0.352, 1.102e-6, 6.021e-7, -4.999e-7
-0.353, 1.084e-6, 5.836e-7, -4.999e-7
-0.354, 1.099e-6, 5.990e-7, -4.999e-7
-0.355, 1.099e-6, 5.960e-7, -5.030e-7
-0.356, 1.099e-6, 5.990e-7, -4.999e-7
-0.357, 1.096e-6, 5.929e-7, -5.030e-7
-0.358, 1.096e-6, 5.960e-7, -4.999e-7
-0.359, 1.093e-6, 5.898e-7, -5.030e-7
-0.360, 1.093e-6, 5.775e-7, -5.153e-7
-0.361, 1.108e-6, 6.021e-7, -5.061e-7
-0.362, 1.102e-6, 5.929e-7, -5.092e-7
-0.363, 1.087e-6, 5.898e-7, -4.969e-7
-0.364, 1.071e-6, 5.867e-7, -4.846e-7
-0.365, 1.102e-6, 5.990e-7, -5.030e-7
-0.366, 1.084e-6, 5.960e-7, -4.876e-7
-0.367, 1.087e-6, 5.836e-7, -5.030e-7
-0.368, 1.093e-6, 5.960e-7, -4.969e-7
-0.369, 1.093e-6, 5.929e-7, -4.999e-7
-0.370, 1.102e-6, 5.960e-7, -5.061e-7
-0.371, 1.090e-6, 5.960e-7, -4.938e-7
-0.372, 1.084e-6, 5.867e-7, -4.969e-7
-0.373, 1.102e-6, 5.960e-7, -5.061e-7
-0.374, 1.099e-6, 5.960e-7, -5.030e-7
-0.375, 1.099e-6, 5.960e-7, -5.030e-7
-0.376, 1.084e-6, 5.836e-7, -4.999e-7
-0.377, 1.096e-6, 5.929e-7, -5.030e-7
-0.378, 1.071e-6, 5.775e-7, -4.938e-7
-0.379, 1.090e-6, 5.806e-7, -5.092e-7
-0.380, 1.096e-6, 5.990e-7, -4.969e-7
-0.381, 1.096e-6, 6.021e-7, -4.938e-7
-0.382, 1.084e-6, 5.929e-7, -4.907e-7
-0.383, 1.084e-6, 5.898e-7, -4.938e-7
-0.384, 1.084e-6, 5.836e-7, -4.999e-7
-0.385, 1.099e-6, 5.898e-7, -5.092e-7
-0.386, 1.074e-6, 5.806e-7, -4.938e-7
-0.387, 1.081e-6, 5.929e-7, -4.876e-7
-0.388, 1.096e-6, 5.929e-7, -5.030e-7
-0.389, 1.102e-6, 5.990e-7, -5.030e-7
-0.390, 1.090e-6, 5.960e-7, -4.938e-7
-0.391, 1.081e-6, 5.775e-7, -5.030e-7
-0.392, 1.108e-6, 5.960e-7, -5.123e-7
-0.393, 1.105e-6, 5.990e-7, -5.061e-7
-0.394, 1.090e-6, 5.929e-7, -4.969e-7
-0.395, 1.090e-6, 5.960e-7, -4.938e-7
-0.396, 1.050e-6, 5.713e-7, -4.784e-7
-0.397, 1.077e-6, 5.806e-7, -4.969e-7
-0.398, 1.096e-6, 5.929e-7, -5.030e-7
-0.399, 1.084e-6, 5.929e-7, -4.907e-7
-0.400, 1.087e-6, 5.898e-7, -4.969e-7
