# Supplementary material for: Data-Driven Electrochemistry Reveals the Impact of Hydrophobicity on Aptamer Cross-Reactivity
Source: ACS Meas Sci Au. 2026 May 20;6(3):752–64. doi: 10.1021/acsmeasuresciau.6c00040 (PMC13281204; doi:10.1021/acsmeasuresciau.6c00040)
Supplement: Supplementary file 1 [file tg6c00040_si_001.zip › data/interferent study/logP validation/Trials_1_2_3/SWV_lineolic acid_background_1500hz_0.txt]

Nov. 4, 2025   11:26:18
Square Wave Voltammetry
File: c:\users\minteerlab\desktop\hardpotato\110425\swv_lineolic acid_background_1500hz_0.bin
Data Source:  Experiment
Instrument Model:  CHI660E
Ref. Electrode: 
Header: SWV
Note: 

Init E (V) = -0.05
Final E (V) = -0.4
Incr E (V) = 0.001
Amplitude (V) = 0.025
Frequency (Hz) = 1.5e+3
Quiet Time (sec) = 2
Sensitivity (A/V) = 1e-5

Potential/V, Diff(i/A), For(i/A), Rev(i/A)

-0.051, 7.203e-7, 3.528e-7, -3.676e-7
-0.052, 8.188e-7, 4.451e-7, -3.737e-7
-0.053, 8.219e-7, 4.451e-7, -3.768e-7
-0.054, 8.373e-7, 4.451e-7, -3.922e-7
-0.055, 8.250e-7, 4.390e-7, -3.860e-7
-0.056, 8.188e-7, 4.266e-7, -3.922e-7
-0.057, 8.281e-7, 4.359e-7, -3.922e-7
-0.058, 8.373e-7, 4.390e-7, -3.984e-7
-0.059, 8.312e-7, 4.328e-7, -3.984e-7
-0.060, 8.435e-7, 4.420e-7, -4.014e-7
-0.061, 8.373e-7, 4.359e-7, -4.014e-7
-0.062, 8.404e-7, 4.359e-7, -4.045e-7
-0.063, 8.496e-7, 4.420e-7, -4.076e-7
-0.064, 8.465e-7, 4.390e-7, -4.076e-7
-0.065, 8.435e-7, 4.420e-7, -4.014e-7
-0.066, 8.496e-7, 4.420e-7, -4.076e-7
-0.067, 8.619e-7, 4.451e-7, -4.168e-7
-0.068, 8.527e-7, 4.420e-7, -4.107e-7
-0.069, 8.619e-7, 4.451e-7, -4.168e-7
-0.070, 8.619e-7, 4.451e-7, -4.168e-7
-0.071, 8.712e-7, 4.574e-7, -4.138e-7
-0.072, 8.773e-7, 4.574e-7, -4.199e-7
-0.073, 8.743e-7, 4.574e-7, -4.168e-7
-0.074, 8.835e-7, 4.605e-7, -4.230e-7
-0.075, 8.743e-7, 4.605e-7, -4.138e-7
-0.076, 8.835e-7, 4.605e-7, -4.230e-7
-0.077, 8.835e-7, 4.605e-7, -4.230e-7
-0.078, 8.927e-7, 4.667e-7, -4.261e-7
-0.079, 8.804e-7, 4.605e-7, -4.199e-7
-0.080, 8.958e-7, 4.697e-7, -4.261e-7
-0.081, 9.020e-7, 4.667e-7, -4.353e-7
-0.082, 8.989e-7, 4.667e-7, -4.322e-7
-0.083, 9.112e-7, 4.728e-7, -4.384e-7
-0.084, 9.081e-7, 4.728e-7, -4.353e-7
-0.085, 9.143e-7, 4.759e-7, -4.384e-7
-0.086, 9.204e-7, 4.790e-7, -4.415e-7
-0.087, 9.235e-7, 4.821e-7, -4.415e-7
-0.088, 9.174e-7, 4.759e-7, -4.415e-7
-0.089, 9.297e-7, 4.851e-7, -4.445e-7
-0.090, 9.266e-7, 4.821e-7, -4.445e-7
-0.091, 9.327e-7, 4.821e-7, -4.507e-7
-0.092, 9.327e-7, 4.821e-7, -4.507e-7
-0.093, 9.235e-7, 4.790e-7, -4.445e-7
-0.094, 9.358e-7, 4.851e-7, -4.507e-7
-0.095, 9.481e-7, 4.913e-7, -4.568e-7
-0.096, 9.451e-7, 4.882e-7, -4.568e-7
-0.097, 9.451e-7, 4.851e-7, -4.599e-7
-0.098, 9.481e-7, 4.882e-7, -4.599e-7
-0.099, 9.481e-7, 4.882e-7, -4.599e-7
-0.100, 9.512e-7, 4.944e-7, -4.568e-7
-0.101, 9.574e-7, 4.944e-7, -4.630e-7
-0.102, 9.543e-7, 4.944e-7, -4.599e-7
-0.103, 9.543e-7, 4.913e-7, -4.630e-7
-0.104, 9.543e-7, 4.944e-7, -4.599e-7
-0.105, 9.574e-7, 4.944e-7, -4.630e-7
-0.106, 9.666e-7, 4.974e-7, -4.692e-7
-0.107, 9.635e-7, 4.974e-7, -4.661e-7
-0.108, 9.728e-7, 5.036e-7, -4.692e-7
-0.109, 9.728e-7, 5.005e-7, -4.722e-7
-0.110, 9.789e-7, 5.036e-7, -4.753e-7
-0.111, 9.758e-7, 5.036e-7, -4.722e-7
-0.112, 9.758e-7, 5.005e-7, -4.753e-7
-0.113, 9.728e-7, 5.005e-7, -4.722e-7
-0.114, 9.820e-7, 5.067e-7, -4.753e-7
-0.115, 9.820e-7, 5.128e-7, -4.692e-7
-0.116, 9.851e-7, 5.098e-7, -4.753e-7
-0.117, 9.912e-7, 5.159e-7, -4.753e-7
-0.118, 9.912e-7, 5.190e-7, -4.722e-7
-0.119, 9.882e-7, 5.159e-7, -4.722e-7
-0.120, 1.007e-6, 5.282e-7, -4.784e-7
-0.121, 9.943e-7, 5.221e-7, -4.722e-7
-0.122, 1.004e-6, 5.313e-7, -4.722e-7
-0.123, 1.013e-6, 5.344e-7, -4.784e-7
-0.124, 1.022e-6, 5.405e-7, -4.815e-7
-0.125, 1.022e-6, 5.375e-7, -4.846e-7
-0.126, 1.031e-6, 5.498e-7, -4.815e-7
-0.127, 1.040e-6, 5.559e-7, -4.846e-7
-0.128, 1.040e-6, 5.621e-7, -4.784e-7
-0.129, 1.053e-6, 5.682e-7, -4.846e-7
-0.130, 1.056e-6, 5.713e-7, -4.846e-7
-0.131, 1.074e-6, 5.836e-7, -4.907e-7
-0.132, 1.084e-6, 5.929e-7, -4.907e-7
-0.133, 1.090e-6, 5.960e-7, -4.938e-7
-0.134, 1.108e-6, 6.083e-7, -4.999e-7
-0.135, 1.108e-6, 6.113e-7, -4.969e-7
-0.136, 1.139e-6, 6.360e-7, -5.030e-7
-0.137, 1.142e-6, 6.390e-7, -5.030e-7
-0.138, 1.164e-6, 6.606e-7, -5.030e-7
-0.139, 1.182e-6, 6.760e-7, -5.061e-7
-0.140, 1.201e-6, 6.852e-7, -5.153e-7
-0.141, 1.225e-6, 7.068e-7, -5.184e-7
-0.142, 1.253e-6, 7.252e-7, -5.277e-7
-0.143, 1.278e-6, 7.437e-7, -5.338e-7
-0.144, 1.308e-6, 7.683e-7, -5.400e-7
-0.145, 1.333e-6, 7.868e-7, -5.461e-7
-0.146, 1.370e-6, 8.114e-7, -5.584e-7
-0.147, 1.398e-6, 8.422e-7, -5.554e-7
-0.148, 1.438e-6, 8.668e-7, -5.707e-7
-0.149, 1.475e-6, 9.007e-7, -5.738e-7
-0.150, 1.508e-6, 9.284e-7, -5.800e-7
-0.151, 1.551e-6, 9.592e-7, -5.923e-7
-0.152, 1.604e-6, 1.002e-6, -6.015e-7
-0.153, 1.650e-6, 1.036e-6, -6.138e-7
-0.154, 1.708e-6, 1.079e-6, -6.292e-7
-0.155, 1.764e-6, 1.122e-6, -6.416e-7
-0.156, 1.813e-6, 1.165e-6, -6.477e-7
-0.157, 1.875e-6, 1.209e-6, -6.662e-7
-0.158, 1.946e-6, 1.264e-6, -6.816e-7
-0.159, 2.022e-6, 1.319e-6, -7.031e-7
-0.160, 2.087e-6, 1.369e-6, -7.185e-7
-0.161, 2.164e-6, 1.424e-6, -7.401e-7
-0.162, 2.256e-6, 1.492e-6, -7.647e-7
-0.163, 2.343e-6, 1.559e-6, -7.832e-7
-0.164, 2.423e-6, 1.618e-6, -8.047e-7
-0.165, 2.537e-6, 1.704e-6, -8.324e-7
-0.166, 2.638e-6, 1.775e-6, -8.632e-7
-0.167, 2.740e-6, 1.849e-6, -8.909e-7
-0.168, 2.854e-6, 1.932e-6, -9.217e-7
-0.169, 2.977e-6, 2.018e-6, -9.586e-7
-0.170, 3.091e-6, 2.098e-6, -9.925e-7
-0.171, 3.229e-6, 2.200e-6, -1.029e-6
-0.172, 3.355e-6, 2.286e-6, -1.069e-6
-0.173, 3.503e-6, 2.391e-6, -1.113e-6
-0.174, 3.651e-6, 2.492e-6, -1.159e-6
-0.175, 3.802e-6, 2.597e-6, -1.205e-6
-0.176, 3.959e-6, 2.702e-6, -1.257e-6
-0.177, 4.122e-6, 2.809e-6, -1.313e-6
-0.178, 4.307e-6, 2.936e-6, -1.371e-6
-0.179, 4.482e-6, 3.052e-6, -1.430e-6
-0.180, 4.673e-6, 3.176e-6, -1.497e-6
-0.181, 4.855e-6, 3.290e-6, -1.565e-6
-0.182, 5.067e-6, 3.428e-6, -1.639e-6
-0.183, 5.261e-6, 3.548e-6, -1.713e-6
-0.184, 5.473e-6, 3.684e-6, -1.790e-6
-0.185, 5.686e-6, 3.810e-6, -1.876e-6
-0.186, 5.914e-6, 3.945e-6, -1.968e-6
-0.187, 6.147e-6, 4.084e-6, -2.064e-6
-0.188, 6.381e-6, 4.222e-6, -2.159e-6
-0.189, 6.625e-6, 4.364e-6, -2.261e-6
-0.190, 6.880e-6, 4.512e-6, -2.369e-6
-0.191, 7.114e-6, 4.647e-6, -2.467e-6
-0.192, 7.382e-6, 4.795e-6, -2.587e-6
-0.193, 7.634e-6, 4.930e-6, -2.704e-6
-0.194, 7.908e-6, 5.075e-6, -2.833e-6
-0.195, 8.167e-6, 5.217e-6, -2.950e-6
-0.196, 8.429e-6, 5.349e-6, -3.080e-6
-0.197, 8.699e-6, 5.491e-6, -3.209e-6
-0.198, 8.977e-6, 5.632e-6, -3.344e-6
-0.199, 9.244e-6, 5.758e-6, -3.486e-6
-0.200, 9.515e-6, 5.891e-6, -3.624e-6
-0.201, 9.786e-6, 6.017e-6, -3.769e-6
-0.202, 1.006e-5, 6.137e-6, -3.920e-6
-0.203, 1.033e-5, 6.263e-6, -4.065e-6
-0.204, 1.060e-5, 6.380e-6, -4.219e-6
-0.205, 1.086e-5, 6.497e-6, -4.366e-6
-0.206, 1.111e-5, 6.593e-6, -4.514e-6
-0.207, 1.136e-5, 6.694e-6, -4.665e-6
-0.208, 1.160e-5, 6.799e-6, -4.803e-6
-0.209, 1.183e-5, 6.876e-6, -4.957e-6
-0.210, 1.206e-5, 6.962e-6, -5.102e-6
-0.211, 1.227e-5, 7.033e-6, -5.238e-6
-0.212, 1.247e-5, 7.097e-6, -5.376e-6
-0.213, 1.269e-5, 7.168e-6, -5.518e-6
-0.214, 1.286e-5, 7.218e-6, -5.644e-6
-0.215, 1.303e-5, 7.258e-6, -5.773e-6
-0.216, 1.319e-5, 7.298e-6, -5.893e-6
-0.217, 1.332e-5, 7.310e-6, -6.013e-6
-0.218, 1.347e-5, 7.334e-6, -6.133e-6
-0.219, 1.357e-5, 7.347e-6, -6.223e-6
-0.220, 1.366e-5, 7.334e-6, -6.324e-6
-0.221, 1.374e-5, 7.334e-6, -6.410e-6
-0.222, 1.381e-5, 7.313e-6, -6.500e-6
-0.223, 1.386e-5, 7.288e-6, -6.567e-6
-0.224, 1.388e-5, 7.245e-6, -6.638e-6
-0.225, 1.389e-5, 7.199e-6, -6.694e-6
-0.226, 1.389e-5, 7.141e-6, -6.752e-6
-0.227, 1.388e-5, 7.082e-6, -6.798e-6
-0.228, 1.384e-5, 7.008e-6, -6.832e-6
-0.229, 1.379e-5, 6.934e-6, -6.857e-6
-0.230, 1.372e-5, 6.845e-6, -6.872e-6
-0.231, 1.362e-5, 6.750e-6, -6.875e-6
-0.232, 1.354e-5, 6.660e-6, -6.878e-6
-0.233, 1.342e-5, 6.546e-6, -6.875e-6
-0.234, 1.329e-5, 6.433e-6, -6.860e-6
-0.235, 1.315e-5, 6.309e-6, -6.838e-6
-0.236, 1.299e-5, 6.183e-6, -6.804e-6
-0.237, 1.282e-5, 6.060e-6, -6.761e-6
-0.238, 1.264e-5, 5.918e-6, -6.718e-6
-0.239, 1.245e-5, 5.789e-6, -6.663e-6
-0.240, 1.225e-5, 5.641e-6, -6.607e-6
-0.241, 1.204e-5, 5.503e-6, -6.540e-6
-0.242, 1.182e-5, 5.358e-6, -6.460e-6
-0.243, 1.159e-5, 5.204e-6, -6.386e-6
-0.244, 1.136e-5, 5.060e-6, -6.297e-6
-0.245, 1.110e-5, 4.900e-6, -6.198e-6
-0.246, 1.087e-5, 4.761e-6, -6.106e-6
-0.247, 1.060e-5, 4.604e-6, -5.998e-6
-0.248, 1.034e-5, 4.450e-6, -5.893e-6
-0.249, 1.010e-5, 4.308e-6, -5.795e-6
-0.250, 9.832e-6, 4.161e-6, -5.672e-6
-0.251, 9.564e-6, 4.013e-6, -5.552e-6
-0.252, 9.315e-6, 3.868e-6, -5.447e-6
-0.253, 9.050e-6, 3.724e-6, -5.327e-6
-0.254, 8.798e-6, 3.597e-6, -5.201e-6
-0.255, 8.518e-6, 3.453e-6, -5.065e-6
-0.256, 8.262e-6, 3.320e-6, -4.942e-6
-0.257, 8.001e-6, 3.194e-6, -4.807e-6
-0.258, 7.742e-6, 3.062e-6, -4.680e-6
-0.259, 7.508e-6, 2.951e-6, -4.557e-6
-0.260, 7.253e-6, 2.828e-6, -4.425e-6
-0.261, 6.991e-6, 2.705e-6, -4.286e-6
-0.262, 6.757e-6, 2.600e-6, -4.157e-6
-0.263, 6.532e-6, 2.495e-6, -4.037e-6
-0.264, 6.301e-6, 2.391e-6, -3.911e-6
-0.265, 6.080e-6, 2.298e-6, -3.781e-6
-0.266, 5.852e-6, 2.197e-6, -3.655e-6
-0.267, 5.652e-6, 2.114e-6, -3.538e-6
-0.268, 5.436e-6, 2.027e-6, -3.409e-6
-0.269, 5.227e-6, 1.932e-6, -3.295e-6
-0.270, 5.042e-6, 1.867e-6, -3.175e-6
-0.271, 4.839e-6, 1.787e-6, -3.052e-6
-0.272, 4.664e-6, 1.716e-6, -2.947e-6
-0.273, 4.473e-6, 1.640e-6, -2.833e-6
-0.274, 4.307e-6, 1.578e-6, -2.729e-6
-0.275, 4.134e-6, 1.523e-6, -2.612e-6
-0.276, 3.983e-6, 1.470e-6, -2.513e-6
-0.277, 3.829e-6, 1.418e-6, -2.412e-6
-0.278, 3.682e-6, 1.359e-6, -2.322e-6
-0.279, 3.546e-6, 1.313e-6, -2.233e-6
-0.280, 3.392e-6, 1.261e-6, -2.131e-6
-0.281, 3.266e-6, 1.212e-6, -2.055e-6
-0.282, 3.137e-6, 1.175e-6, -1.962e-6
-0.283, 3.014e-6, 1.138e-6, -1.876e-6
-0.284, 2.915e-6, 1.104e-6, -1.811e-6
-0.285, 2.792e-6, 1.061e-6, -1.731e-6
-0.286, 2.690e-6, 1.033e-6, -1.657e-6
-0.287, 2.570e-6, 9.838e-7, -1.587e-6
-0.288, 2.487e-6, 9.684e-7, -1.519e-6
-0.289, 2.395e-6, 9.376e-7, -1.457e-6
-0.290, 2.303e-6, 9.099e-7, -1.393e-6
-0.291, 2.216e-6, 8.792e-7, -1.337e-6
-0.292, 2.130e-6, 8.515e-7, -1.279e-6
-0.293, 2.063e-6, 8.330e-7, -1.230e-6
-0.294, 1.998e-6, 8.176e-7, -1.180e-6
-0.295, 1.918e-6, 7.868e-7, -1.131e-6
-0.296, 1.859e-6, 7.776e-7, -1.082e-6
-0.297, 1.792e-6, 7.529e-7, -1.039e-6
-0.298, 1.742e-6, 7.406e-7, -1.002e-6
-0.299, 1.675e-6, 7.160e-7, -9.586e-7
-0.300, 1.635e-6, 7.099e-7, -9.248e-7
-0.301, 1.585e-6, 6.945e-7, -8.909e-7
-0.302, 1.533e-6, 6.760e-7, -8.570e-7
-0.303, 1.493e-6, 6.698e-7, -8.232e-7
-0.304, 1.456e-6, 6.544e-7, -8.016e-7
-0.305, 1.413e-6, 6.452e-7, -7.678e-7
-0.306, 1.376e-6, 6.298e-7, -7.462e-7
-0.307, 1.339e-6, 6.206e-7, -7.185e-7
-0.308, 1.302e-6, 6.113e-7, -6.908e-7
-0.309, 1.271e-6, 6.021e-7, -6.693e-7
-0.310, 1.228e-6, 5.836e-7, -6.446e-7
-0.311, 1.204e-6, 5.744e-7, -6.292e-7
-0.312, 1.194e-6, 5.713e-7, -6.231e-7
-0.313, 1.167e-6, 5.621e-7, -6.046e-7
-0.314, 1.151e-6, 5.621e-7, -5.892e-7
-0.315, 1.121e-6, 5.529e-7, -5.677e-7
-0.316, 1.090e-6, 5.436e-7, -5.461e-7
-0.317, 1.087e-6, 5.375e-7, -5.492e-7
-0.318, 1.056e-6, 5.313e-7, -5.246e-7
-0.319, 1.040e-6, 5.282e-7, -5.123e-7
-0.320, 1.013e-6, 5.128e-7, -4.999e-7
-0.321, 1.004e-6, 5.098e-7, -4.938e-7
-0.322, 1.007e-6, 5.190e-7, -4.876e-7
-0.323, 9.851e-7, 5.098e-7, -4.753e-7
-0.324, 9.758e-7, 5.036e-7, -4.722e-7
-0.325, 9.666e-7, 5.005e-7, -4.661e-7
-0.326, 9.574e-7, 4.974e-7, -4.599e-7
-0.327, 9.389e-7, 4.913e-7, -4.476e-7
-0.328, 9.420e-7, 4.944e-7, -4.476e-7
-0.329, 9.081e-7, 4.759e-7, -4.322e-7
-0.330, 9.112e-7, 4.790e-7, -4.322e-7
-0.331, 9.112e-7, 4.790e-7, -4.322e-7
-0.332, 8.927e-7, 4.667e-7, -4.261e-7
-0.333, 8.835e-7, 4.605e-7, -4.230e-7
-0.334, 8.866e-7, 4.667e-7, -4.199e-7
-0.335, 8.650e-7, 4.667e-7, -3.984e-7
-0.336, 8.743e-7, 4.667e-7, -4.076e-7
-0.337, 8.619e-7, 4.605e-7, -4.014e-7
-0.338, 8.465e-7, 4.513e-7, -3.953e-7
-0.339, 8.527e-7, 4.605e-7, -3.922e-7
-0.340, 8.404e-7, 4.513e-7, -3.891e-7
-0.341, 8.435e-7, 4.574e-7, -3.860e-7
-0.342, 8.465e-7, 4.543e-7, -3.922e-7
-0.343, 8.281e-7, 4.482e-7, -3.799e-7
-0.344, 8.281e-7, 4.482e-7, -3.799e-7
-0.345, 8.250e-7, 4.451e-7, -3.799e-7
-0.346, 8.096e-7, 4.328e-7, -3.768e-7
-0.347, 8.127e-7, 4.420e-7, -3.707e-7
-0.348, 8.158e-7, 4.420e-7, -3.737e-7
-0.349, 8.188e-7, 4.420e-7, -3.768e-7
-0.350, 8.096e-7, 4.420e-7, -3.676e-7
-0.351, 8.035e-7, 4.420e-7, -3.614e-7
-0.352, 8.035e-7, 4.420e-7, -3.614e-7
-0.353, 7.881e-7, 4.328e-7, -3.553e-7
-0.354, 7.973e-7, 4.297e-7, -3.676e-7
-0.355, 7.911e-7, 4.359e-7, -3.553e-7
-0.356, 7.819e-7, 4.236e-7, -3.583e-7
-0.357, 7.850e-7, 4.266e-7, -3.583e-7
-0.358, 7.911e-7, 4.297e-7, -3.614e-7
-0.359, 7.942e-7, 4.297e-7, -3.645e-7
-0.360, 7.881e-7, 4.266e-7, -3.614e-7
-0.361, 7.696e-7, 4.143e-7, -3.553e-7
-0.362, 7.757e-7, 4.205e-7, -3.553e-7
-0.363, 7.788e-7, 4.266e-7, -3.522e-7
-0.364, 7.819e-7, 4.174e-7, -3.645e-7
-0.365, 7.757e-7, 4.205e-7, -3.553e-7
-0.366, 7.850e-7, 4.236e-7, -3.614e-7
-0.367, 7.788e-7, 4.205e-7, -3.583e-7
-0.368, 7.696e-7, 4.174e-7, -3.522e-7
-0.369, 7.727e-7, 4.143e-7, -3.583e-7
-0.370, 7.757e-7, 4.236e-7, -3.522e-7
-0.371, 7.757e-7, 4.236e-7, -3.522e-7
-0.372, 7.665e-7, 4.174e-7, -3.491e-7
-0.373, 7.634e-7, 4.112e-7, -3.522e-7
-0.374, 7.634e-7, 4.143e-7, -3.491e-7
-0.375, 7.757e-7, 4.236e-7, -3.522e-7
-0.376, 7.604e-7, 4.205e-7, -3.399e-7
-0.377, 7.727e-7, 4.266e-7, -3.460e-7
-0.378, 7.819e-7, 4.297e-7, -3.522e-7
-0.379, 7.634e-7, 4.266e-7, -3.368e-7
-0.380, 7.573e-7, 4.143e-7, -3.429e-7
-0.381, 7.634e-7, 4.205e-7, -3.429e-7
-0.382, 7.696e-7, 4.236e-7, -3.460e-7
-0.383, 7.634e-7, 4.205e-7, -3.429e-7
-0.384, 7.604e-7, 4.174e-7, -3.429e-7
-0.385, 7.634e-7, 4.205e-7, -3.429e-7
-0.386, 7.696e-7, 4.205e-7, -3.491e-7
-0.387, 7.604e-7, 4.143e-7, -3.460e-7
-0.388, 7.727e-7, 4.205e-7, -3.522e-7
-0.389, 7.480e-7, 4.082e-7, -3.399e-7
-0.390, 7.757e-7, 4.297e-7, -3.460e-7
-0.391, 7.604e-7, 4.112e-7, -3.491e-7
-0.392, 7.573e-7, 4.112e-7, -3.460e-7
-0.393, 7.573e-7, 4.112e-7, -3.460e-7
-0.394, 7.634e-7, 4.174e-7, -3.460e-7
-0.395, 7.604e-7, 4.082e-7, -3.522e-7
-0.396, 7.573e-7, 4.082e-7, -3.491e-7
-0.397, 7.665e-7, 4.174e-7, -3.491e-7
-0.398, 7.634e-7, 4.205e-7, -3.429e-7
-0.399, 7.665e-7, 4.205e-7, -3.460e-7
-0.400, 7.604e-7, 4.205e-7, -3.399e-7
