# Supplementary material for: Data-Driven Electrochemistry Reveals the Impact of Hydrophobicity on Aptamer Cross-Reactivity
Source: ACS Meas Sci Au. 2026 May 20;6(3):752–64. doi: 10.1021/acsmeasuresciau.6c00040 (PMC13281204; doi:10.1021/acsmeasuresciau.6c00040)
Supplement: Supplementary file 1 [file tg6c00040_si_001.zip › data/interferent study/logP validation/Trials_1_2_3/SWV_lineolic acid_background_1500hz_1.txt]

Nov. 4, 2025   14:04:05
Square Wave Voltammetry
File: c:\users\minteerlab\desktop\hardpotato\110425\swv_lineolic acid_background_1500hz_1.bin
Data Source:  Experiment
Instrument Model:  CHI660E
Ref. Electrode: 
Header: SWV
Note: 

Init E (V) = -0.05
Final E (V) = -0.4
Incr E (V) = 0.001
Amplitude (V) = 0.025
Frequency (Hz) = 1.5e+3
Quiet Time (sec) = 2
Sensitivity (A/V) = 1e-5

Potential/V, Diff(i/A), For(i/A), Rev(i/A)

-0.051, 1.068e-6, 5.190e-7, -5.492e-7
-0.052, 1.201e-6, 6.544e-7, -5.461e-7
-0.053, 1.191e-6, 6.421e-7, -5.492e-7
-0.054, 1.210e-6, 6.452e-7, -5.646e-7
-0.055, 1.207e-6, 6.360e-7, -5.707e-7
-0.056, 1.216e-6, 6.390e-7, -5.769e-7
-0.057, 1.204e-6, 6.329e-7, -5.707e-7
-0.058, 1.197e-6, 6.267e-7, -5.707e-7
-0.059, 1.222e-6, 6.390e-7, -5.831e-7
-0.060, 1.213e-6, 6.360e-7, -5.769e-7
-0.061, 1.222e-6, 6.483e-7, -5.738e-7
-0.062, 1.222e-6, 6.360e-7, -5.861e-7
-0.063, 1.219e-6, 6.421e-7, -5.769e-7
-0.064, 1.225e-6, 6.360e-7, -5.892e-7
-0.065, 1.207e-6, 6.329e-7, -5.738e-7
-0.066, 1.225e-6, 6.360e-7, -5.892e-7
-0.067, 1.216e-6, 6.452e-7, -5.707e-7
-0.068, 1.228e-6, 6.390e-7, -5.892e-7
-0.069, 1.234e-6, 6.452e-7, -5.892e-7
-0.070, 1.228e-6, 6.483e-7, -5.800e-7
-0.071, 1.244e-6, 6.514e-7, -5.923e-7
-0.072, 1.247e-6, 6.575e-7, -5.892e-7
-0.073, 1.247e-6, 6.514e-7, -5.954e-7
-0.074, 1.247e-6, 6.514e-7, -5.954e-7
-0.075, 1.244e-6, 6.483e-7, -5.954e-7
-0.076, 1.250e-6, 6.514e-7, -5.985e-7
-0.077, 1.259e-6, 6.575e-7, -6.015e-7
-0.078, 1.256e-6, 6.606e-7, -5.954e-7
-0.079, 1.268e-6, 6.606e-7, -6.077e-7
-0.080, 1.262e-6, 6.637e-7, -5.985e-7
-0.081, 1.262e-6, 6.606e-7, -6.015e-7
-0.082, 1.253e-6, 6.514e-7, -6.015e-7
-0.083, 1.274e-6, 6.606e-7, -6.138e-7
-0.084, 1.284e-6, 6.760e-7, -6.077e-7
-0.085, 1.274e-6, 6.637e-7, -6.108e-7
-0.086, 1.278e-6, 6.668e-7, -6.108e-7
-0.087, 1.274e-6, 6.637e-7, -6.108e-7
-0.088, 1.293e-6, 6.760e-7, -6.169e-7
-0.089, 1.287e-6, 6.760e-7, -6.108e-7
-0.090, 1.287e-6, 6.668e-7, -6.200e-7
-0.091, 1.290e-6, 6.698e-7, -6.200e-7
-0.092, 1.290e-6, 6.729e-7, -6.169e-7
-0.093, 1.290e-6, 6.760e-7, -6.138e-7
-0.094, 1.287e-6, 6.698e-7, -6.169e-7
-0.095, 1.284e-6, 6.729e-7, -6.108e-7
-0.096, 1.314e-6, 6.821e-7, -6.323e-7
-0.097, 1.314e-6, 6.883e-7, -6.262e-7
-0.098, 1.299e-6, 6.760e-7, -6.231e-7
-0.099, 1.299e-6, 6.791e-7, -6.200e-7
-0.100, 1.314e-6, 6.883e-7, -6.262e-7
-0.101, 1.324e-6, 6.945e-7, -6.292e-7
-0.102, 1.324e-6, 6.914e-7, -6.323e-7
-0.103, 1.318e-6, 6.945e-7, -6.231e-7
-0.104, 1.314e-6, 6.914e-7, -6.231e-7
-0.105, 1.327e-6, 6.945e-7, -6.323e-7
-0.106, 1.321e-6, 6.945e-7, -6.262e-7
-0.107, 1.336e-6, 7.099e-7, -6.262e-7
-0.108, 1.336e-6, 7.037e-7, -6.323e-7
-0.109, 1.333e-6, 7.068e-7, -6.262e-7
-0.110, 1.336e-6, 7.068e-7, -6.292e-7
-0.111, 1.361e-6, 7.222e-7, -6.385e-7
-0.112, 1.354e-6, 7.222e-7, -6.323e-7
-0.113, 1.354e-6, 7.222e-7, -6.323e-7
-0.114, 1.367e-6, 7.314e-7, -6.354e-7
-0.115, 1.367e-6, 7.283e-7, -6.385e-7
-0.116, 1.385e-6, 7.376e-7, -6.477e-7
-0.117, 1.379e-6, 7.376e-7, -6.416e-7
-0.118, 1.382e-6, 7.437e-7, -6.385e-7
-0.119, 1.394e-6, 7.499e-7, -6.446e-7
-0.120, 1.413e-6, 7.560e-7, -6.569e-7
-0.121, 1.416e-6, 7.653e-7, -6.508e-7
-0.122, 1.422e-6, 7.714e-7, -6.508e-7
-0.123, 1.438e-6, 7.837e-7, -6.539e-7
-0.124, 1.456e-6, 7.960e-7, -6.600e-7
-0.125, 1.450e-6, 7.899e-7, -6.600e-7
-0.126, 1.487e-6, 8.207e-7, -6.662e-7
-0.127, 1.487e-6, 8.207e-7, -6.662e-7
-0.128, 1.484e-6, 8.176e-7, -6.662e-7
-0.129, 1.505e-6, 8.391e-7, -6.662e-7
-0.130, 1.542e-6, 8.515e-7, -6.908e-7
-0.131, 1.551e-6, 8.699e-7, -6.816e-7
-0.132, 1.558e-6, 8.761e-7, -6.816e-7
-0.133, 1.588e-6, 9.038e-7, -6.846e-7
-0.134, 1.616e-6, 9.161e-7, -7.000e-7
-0.135, 1.632e-6, 9.284e-7, -7.031e-7
-0.136, 1.656e-6, 9.438e-7, -7.124e-7
-0.137, 1.693e-6, 9.746e-7, -7.185e-7
-0.138, 1.721e-6, 9.838e-7, -7.370e-7
-0.139, 1.752e-6, 1.008e-6, -7.431e-7
-0.140, 1.789e-6, 1.033e-6, -7.554e-7
-0.141, 1.810e-6, 1.058e-6, -7.524e-7
-0.142, 1.844e-6, 1.085e-6, -7.585e-7
-0.143, 1.896e-6, 1.116e-6, -7.801e-7
-0.144, 1.936e-6, 1.147e-6, -7.893e-7
-0.145, 1.970e-6, 1.175e-6, -7.955e-7
-0.146, 2.038e-6, 1.221e-6, -8.170e-7
-0.147, 2.063e-6, 1.236e-6, -8.263e-7
-0.148, 2.124e-6, 1.282e-6, -8.416e-7
-0.149, 2.170e-6, 1.310e-6, -8.601e-7
-0.150, 2.238e-6, 1.359e-6, -8.786e-7
-0.151, 2.287e-6, 1.393e-6, -8.940e-7
-0.152, 2.346e-6, 1.443e-6, -9.032e-7
-0.153, 2.401e-6, 1.476e-6, -9.248e-7
-0.154, 2.481e-6, 1.529e-6, -9.525e-7
-0.155, 2.549e-6, 1.581e-6, -9.679e-7
-0.156, 2.638e-6, 1.633e-6, -1.005e-6
-0.157, 2.721e-6, 1.692e-6, -1.029e-6
-0.158, 2.801e-6, 1.750e-6, -1.051e-6
-0.159, 2.881e-6, 1.800e-6, -1.082e-6
-0.160, 2.968e-6, 1.867e-6, -1.100e-6
-0.161, 3.066e-6, 1.932e-6, -1.134e-6
-0.162, 3.171e-6, 1.997e-6, -1.174e-6
-0.163, 3.282e-6, 2.074e-6, -1.208e-6
-0.164, 3.374e-6, 2.135e-6, -1.239e-6
-0.165, 3.500e-6, 2.221e-6, -1.279e-6
-0.166, 3.614e-6, 2.298e-6, -1.316e-6
-0.167, 3.737e-6, 2.372e-6, -1.365e-6
-0.168, 3.873e-6, 2.455e-6, -1.417e-6
-0.169, 4.002e-6, 2.532e-6, -1.470e-6
-0.170, 4.119e-6, 2.618e-6, -1.500e-6
-0.171, 4.294e-6, 2.729e-6, -1.565e-6
-0.172, 4.430e-6, 2.822e-6, -1.608e-6
-0.173, 4.593e-6, 2.923e-6, -1.670e-6
-0.174, 4.741e-6, 3.012e-6, -1.728e-6
-0.175, 4.919e-6, 3.117e-6, -1.802e-6
-0.176, 5.082e-6, 3.219e-6, -1.864e-6
-0.177, 5.267e-6, 3.323e-6, -1.944e-6
-0.178, 5.433e-6, 3.428e-6, -2.005e-6
-0.179, 5.621e-6, 3.545e-6, -2.076e-6
-0.180, 5.821e-6, 3.665e-6, -2.156e-6
-0.181, 6.021e-6, 3.779e-6, -2.242e-6
-0.182, 6.212e-6, 3.890e-6, -2.322e-6
-0.183, 6.403e-6, 4.007e-6, -2.396e-6
-0.184, 6.625e-6, 4.133e-6, -2.492e-6
-0.185, 6.831e-6, 4.244e-6, -2.587e-6
-0.186, 7.049e-6, 4.370e-6, -2.679e-6
-0.187, 7.286e-6, 4.515e-6, -2.772e-6
-0.188, 7.499e-6, 4.632e-6, -2.867e-6
-0.189, 7.724e-6, 4.752e-6, -2.972e-6
-0.190, 7.967e-6, 4.878e-6, -3.089e-6
-0.191, 8.195e-6, 5.007e-6, -3.187e-6
-0.192, 8.416e-6, 5.130e-6, -3.286e-6
-0.193, 8.675e-6, 5.254e-6, -3.421e-6
-0.194, 8.893e-6, 5.377e-6, -3.517e-6
-0.195, 9.130e-6, 5.500e-6, -3.631e-6
-0.196, 9.355e-6, 5.620e-6, -3.735e-6
-0.197, 9.608e-6, 5.746e-6, -3.862e-6
-0.198, 9.838e-6, 5.863e-6, -3.975e-6
-0.199, 1.007e-5, 5.980e-6, -4.086e-6
-0.200, 1.029e-5, 6.082e-6, -4.209e-6
-0.201, 1.052e-5, 6.186e-6, -4.336e-6
-0.202, 1.076e-5, 6.306e-6, -4.453e-6
-0.203, 1.098e-5, 6.411e-6, -4.566e-6
-0.204, 1.116e-5, 6.488e-6, -4.671e-6
-0.205, 1.138e-5, 6.590e-6, -4.791e-6
-0.206, 1.159e-5, 6.676e-6, -4.911e-6
-0.207, 1.179e-5, 6.762e-6, -5.031e-6
-0.208, 1.199e-5, 6.854e-6, -5.133e-6
-0.209, 1.217e-5, 6.919e-6, -5.253e-6
-0.210, 1.234e-5, 6.990e-6, -5.351e-6
-0.211, 1.250e-5, 7.042e-6, -5.456e-6
-0.212, 1.266e-5, 7.104e-6, -5.558e-6
-0.213, 1.280e-5, 7.147e-6, -5.650e-6
-0.214, 1.292e-5, 7.190e-6, -5.730e-6
-0.215, 1.304e-5, 7.218e-6, -5.826e-6
-0.216, 1.315e-5, 7.239e-6, -5.912e-6
-0.217, 1.326e-5, 7.254e-6, -6.001e-6
-0.218, 1.335e-5, 7.273e-6, -6.075e-6
-0.219, 1.342e-5, 7.279e-6, -6.136e-6
-0.220, 1.347e-5, 7.273e-6, -6.201e-6
-0.221, 1.354e-5, 7.264e-6, -6.275e-6
-0.222, 1.354e-5, 7.224e-6, -6.321e-6
-0.223, 1.357e-5, 7.208e-6, -6.364e-6
-0.224, 1.358e-5, 7.168e-6, -6.417e-6
-0.225, 1.356e-5, 7.110e-6, -6.447e-6
-0.226, 1.355e-5, 7.082e-6, -6.472e-6
-0.227, 1.350e-5, 6.993e-6, -6.503e-6
-0.228, 1.346e-5, 6.937e-6, -6.524e-6
-0.229, 1.340e-5, 6.854e-6, -6.549e-6
-0.230, 1.332e-5, 6.790e-6, -6.534e-6
-0.231, 1.324e-5, 6.706e-6, -6.534e-6
-0.232, 1.314e-5, 6.608e-6, -6.534e-6
-0.233, 1.303e-5, 6.506e-6, -6.521e-6
-0.234, 1.290e-5, 6.408e-6, -6.494e-6
-0.235, 1.276e-5, 6.300e-6, -6.463e-6
-0.236, 1.260e-5, 6.171e-6, -6.429e-6
-0.237, 1.245e-5, 6.054e-6, -6.395e-6
-0.238, 1.227e-5, 5.937e-6, -6.333e-6
-0.239, 1.211e-5, 5.808e-6, -6.300e-6
-0.240, 1.192e-5, 5.681e-6, -6.241e-6
-0.241, 1.173e-5, 5.543e-6, -6.183e-6
-0.242, 1.152e-5, 5.407e-6, -6.112e-6
-0.243, 1.132e-5, 5.269e-6, -6.047e-6
-0.244, 1.111e-5, 5.140e-6, -5.967e-6
-0.245, 1.089e-5, 4.998e-6, -5.890e-6
-0.246, 1.066e-5, 4.869e-6, -5.795e-6
-0.247, 1.042e-5, 4.715e-6, -5.705e-6
-0.248, 1.018e-5, 4.576e-6, -5.607e-6
-0.249, 9.952e-6, 4.444e-6, -5.508e-6
-0.250, 9.721e-6, 4.290e-6, -5.431e-6
-0.251, 9.472e-6, 4.158e-6, -5.315e-6
-0.252, 9.223e-6, 4.016e-6, -5.207e-6
-0.253, 8.992e-6, 3.890e-6, -5.102e-6
-0.254, 8.773e-6, 3.764e-6, -5.010e-6
-0.255, 8.515e-6, 3.628e-6, -4.887e-6
-0.256, 8.287e-6, 3.505e-6, -4.782e-6
-0.257, 8.041e-6, 3.379e-6, -4.662e-6
-0.258, 7.801e-6, 3.256e-6, -4.545e-6
-0.259, 7.582e-6, 3.145e-6, -4.437e-6
-0.260, 7.339e-6, 3.022e-6, -4.317e-6
-0.261, 7.133e-6, 2.932e-6, -4.200e-6
-0.262, 6.896e-6, 2.819e-6, -4.077e-6
-0.263, 6.662e-6, 2.705e-6, -3.957e-6
-0.264, 6.461e-6, 2.612e-6, -3.849e-6
-0.265, 6.271e-6, 2.526e-6, -3.745e-6
-0.266, 6.049e-6, 2.418e-6, -3.631e-6
-0.267, 5.858e-6, 2.341e-6, -3.517e-6
-0.268, 5.664e-6, 2.249e-6, -3.415e-6
-0.269, 5.483e-6, 2.178e-6, -3.304e-6
-0.270, 5.295e-6, 2.095e-6, -3.200e-6
-0.271, 5.116e-6, 2.018e-6, -3.098e-6
-0.272, 4.932e-6, 1.935e-6, -2.996e-6
-0.273, 4.741e-6, 1.864e-6, -2.876e-6
-0.274, 4.614e-6, 1.815e-6, -2.799e-6
-0.275, 4.430e-6, 1.747e-6, -2.683e-6
-0.276, 4.300e-6, 1.701e-6, -2.599e-6
-0.277, 4.153e-6, 1.636e-6, -2.516e-6
-0.278, 3.993e-6, 1.584e-6, -2.409e-6
-0.279, 3.866e-6, 1.532e-6, -2.335e-6
-0.280, 3.728e-6, 1.479e-6, -2.248e-6
-0.281, 3.617e-6, 1.439e-6, -2.178e-6
-0.282, 3.494e-6, 1.396e-6, -2.098e-6
-0.283, 3.368e-6, 1.362e-6, -2.005e-6
-0.284, 3.232e-6, 1.307e-6, -1.925e-6
-0.285, 3.152e-6, 1.289e-6, -1.864e-6
-0.286, 3.051e-6, 1.252e-6, -1.799e-6
-0.287, 2.949e-6, 1.212e-6, -1.737e-6
-0.288, 2.857e-6, 1.187e-6, -1.670e-6
-0.289, 2.774e-6, 1.156e-6, -1.617e-6
-0.290, 2.672e-6, 1.125e-6, -1.547e-6
-0.291, 2.604e-6, 1.104e-6, -1.500e-6
-0.292, 2.527e-6, 1.079e-6, -1.448e-6
-0.293, 2.457e-6, 1.055e-6, -1.402e-6
-0.294, 2.392e-6, 1.039e-6, -1.353e-6
-0.295, 2.315e-6, 1.021e-6, -1.294e-6
-0.296, 2.260e-6, 1.005e-6, -1.254e-6
-0.297, 2.192e-6, 9.746e-7, -1.217e-6
-0.298, 2.124e-6, 9.530e-7, -1.171e-6
-0.299, 2.075e-6, 9.407e-7, -1.134e-6
-0.300, 2.038e-6, 9.376e-7, -1.100e-6
-0.301, 1.982e-6, 9.192e-7, -1.063e-6
-0.302, 1.936e-6, 9.069e-7, -1.029e-6
-0.303, 1.896e-6, 8.884e-7, -1.008e-6
-0.304, 1.856e-6, 8.761e-7, -9.802e-7
-0.305, 1.819e-6, 8.576e-7, -9.617e-7
-0.306, 1.792e-6, 8.576e-7, -9.340e-7
-0.307, 1.752e-6, 8.391e-7, -9.124e-7
-0.308, 1.721e-6, 8.391e-7, -8.817e-7
-0.309, 1.672e-6, 8.145e-7, -8.570e-7
-0.310, 1.653e-6, 8.176e-7, -8.355e-7
-0.311, 1.644e-6, 8.207e-7, -8.232e-7
-0.312, 1.607e-6, 8.053e-7, -8.016e-7
-0.313, 1.598e-6, 8.053e-7, -7.924e-7
-0.314, 1.558e-6, 7.837e-7, -7.739e-7
-0.315, 1.536e-6, 7.837e-7, -7.524e-7
-0.316, 1.515e-6, 7.714e-7, -7.431e-7
-0.317, 1.478e-6, 7.560e-7, -7.216e-7
-0.318, 1.490e-6, 7.653e-7, -7.247e-7
-0.319, 1.468e-6, 7.529e-7, -7.154e-7
-0.320, 1.459e-6, 7.499e-7, -7.093e-7
-0.321, 1.444e-6, 7.499e-7, -6.939e-7
-0.322, 1.438e-6, 7.591e-7, -6.785e-7
-0.323, 1.410e-6, 7.376e-7, -6.723e-7
-0.324, 1.382e-6, 7.314e-7, -6.508e-7
-0.325, 1.379e-6, 7.345e-7, -6.446e-7
-0.326, 1.358e-6, 7.160e-7, -6.416e-7
-0.327, 1.367e-6, 7.129e-7, -6.539e-7
-0.328, 1.351e-6, 7.222e-7, -6.292e-7
-0.329, 1.348e-6, 7.191e-7, -6.292e-7
-0.330, 1.330e-6, 7.191e-7, -6.108e-7
-0.331, 1.345e-6, 7.252e-7, -6.200e-7
-0.332, 1.324e-6, 7.068e-7, -6.169e-7
-0.333, 1.336e-6, 7.099e-7, -6.262e-7
-0.334, 1.308e-6, 7.006e-7, -6.077e-7
-0.335, 1.287e-6, 6.945e-7, -5.923e-7
-0.336, 1.290e-6, 6.975e-7, -5.923e-7
-0.337, 1.302e-6, 7.006e-7, -6.015e-7
-0.338, 1.293e-6, 6.975e-7, -5.954e-7
-0.339, 1.278e-6, 7.006e-7, -5.769e-7
-0.340, 1.296e-6, 7.068e-7, -5.892e-7
-0.341, 1.274e-6, 6.945e-7, -5.800e-7
-0.342, 1.278e-6, 6.883e-7, -5.892e-7
-0.343, 1.262e-6, 6.852e-7, -5.769e-7
-0.344, 1.274e-6, 6.945e-7, -5.800e-7
-0.345, 1.259e-6, 6.914e-7, -5.677e-7
-0.346, 1.250e-6, 6.852e-7, -5.646e-7
-0.347, 1.262e-6, 6.821e-7, -5.800e-7
-0.348, 1.259e-6, 6.914e-7, -5.677e-7
-0.349, 1.259e-6, 6.852e-7, -5.738e-7
-0.350, 1.259e-6, 6.791e-7, -5.800e-7
-0.351, 1.244e-6, 6.791e-7, -5.646e-7
-0.352, 1.259e-6, 6.945e-7, -5.646e-7
-0.353, 1.244e-6, 6.883e-7, -5.554e-7
-0.354, 1.253e-6, 6.821e-7, -5.707e-7
-0.355, 1.241e-6, 6.760e-7, -5.646e-7
-0.356, 1.247e-6, 6.760e-7, -5.707e-7
-0.357, 1.250e-6, 6.852e-7, -5.646e-7
-0.358, 1.247e-6, 6.821e-7, -5.646e-7
-0.359, 1.234e-6, 6.729e-7, -5.615e-7
-0.360, 1.222e-6, 6.698e-7, -5.523e-7
-0.361, 1.238e-6, 6.729e-7, -5.646e-7
-0.362, 1.222e-6, 6.729e-7, -5.492e-7
-0.363, 1.238e-6, 6.637e-7, -5.738e-7
-0.364, 1.228e-6, 6.668e-7, -5.615e-7
-0.365, 1.228e-6, 6.698e-7, -5.584e-7
-0.366, 1.231e-6, 6.698e-7, -5.615e-7
-0.367, 1.228e-6, 6.668e-7, -5.615e-7
-0.368, 1.250e-6, 6.883e-7, -5.615e-7
-0.369, 1.219e-6, 6.698e-7, -5.492e-7
-0.370, 1.222e-6, 6.729e-7, -5.492e-7
-0.371, 1.210e-6, 6.514e-7, -5.584e-7
-0.372, 1.213e-6, 6.606e-7, -5.523e-7
-0.373, 1.222e-6, 6.729e-7, -5.492e-7
-0.374, 1.225e-6, 6.668e-7, -5.584e-7
-0.375, 1.210e-6, 6.729e-7, -5.369e-7
-0.376, 1.234e-6, 6.760e-7, -5.584e-7
-0.377, 1.213e-6, 6.544e-7, -5.584e-7
-0.378, 1.238e-6, 6.698e-7, -5.677e-7
-0.379, 1.228e-6, 6.760e-7, -5.523e-7
-0.380, 1.213e-6, 6.698e-7, -5.430e-7
-0.381, 1.225e-6, 6.729e-7, -5.523e-7
-0.382, 1.247e-6, 6.760e-7, -5.707e-7
-0.383, 1.234e-6, 6.729e-7, -5.615e-7
-0.384, 1.219e-6, 6.698e-7, -5.492e-7
-0.385, 1.210e-6, 6.668e-7, -5.430e-7
-0.386, 1.222e-6, 6.668e-7, -5.554e-7
-0.387, 1.241e-6, 6.791e-7, -5.615e-7
-0.388, 1.231e-6, 6.791e-7, -5.523e-7
-0.389, 1.207e-6, 6.606e-7, -5.461e-7
-0.390, 1.222e-6, 6.668e-7, -5.554e-7
-0.391, 1.222e-6, 6.698e-7, -5.523e-7
-0.392, 1.231e-6, 6.760e-7, -5.554e-7
-0.393, 1.228e-6, 6.760e-7, -5.523e-7
-0.394, 1.219e-6, 6.668e-7, -5.523e-7
-0.395, 1.225e-6, 6.606e-7, -5.646e-7
-0.396, 1.228e-6, 6.760e-7, -5.523e-7
-0.397, 1.225e-6, 6.637e-7, -5.615e-7
-0.398, 1.228e-6, 6.729e-7, -5.554e-7
-0.399, 1.259e-6, 6.883e-7, -5.707e-7
-0.400, 1.225e-6, 6.606e-7, -5.646e-7
