# Supplementary material for: Data-Driven Electrochemistry Reveals the Impact of Hydrophobicity on Aptamer Cross-Reactivity
Source: ACS Meas Sci Au. 2026 May 20;6(3):752–64. doi: 10.1021/acsmeasuresciau.6c00040 (PMC13281204; doi:10.1021/acsmeasuresciau.6c00040)
Supplement: Supplementary file 1 [file tg6c00040_si_001.zip › data/interferent study/logP validation/Trials_1_2_3/SWV_lineolic acid_background_1500hz_2.txt]

Nov. 4, 2025   16:19:35
Square Wave Voltammetry
File: c:\users\minteerlab\desktop\hardpotato\110425\swv_lineolic acid_background_1500hz_2.bin
Data Source:  Experiment
Instrument Model:  CHI660E
Ref. Electrode: 
Header: SWV
Note: 

Init E (V) = -0.05
Final E (V) = -0.4
Incr E (V) = 0.001
Amplitude (V) = 0.025
Frequency (Hz) = 1.5e+3
Quiet Time (sec) = 2
Sensitivity (A/V) = 1e-5

Potential/V, Diff(i/A), For(i/A), Rev(i/A)

-0.051, 1.068e-6, 5.128e-7, -5.554e-7
-0.052, 1.228e-6, 6.637e-7, -5.646e-7
-0.053, 1.210e-6, 6.452e-7, -5.646e-7
-0.054, 1.210e-6, 6.452e-7, -5.646e-7
-0.055, 1.222e-6, 6.514e-7, -5.707e-7
-0.056, 1.225e-6, 6.483e-7, -5.769e-7
-0.057, 1.238e-6, 6.452e-7, -5.923e-7
-0.058, 1.225e-6, 6.483e-7, -5.769e-7
-0.059, 1.213e-6, 6.298e-7, -5.831e-7
-0.060, 1.225e-6, 6.360e-7, -5.892e-7
-0.061, 1.231e-6, 6.452e-7, -5.861e-7
-0.062, 1.228e-6, 6.452e-7, -5.831e-7
-0.063, 1.238e-6, 6.421e-7, -5.954e-7
-0.064, 1.234e-6, 6.390e-7, -5.954e-7
-0.065, 1.238e-6, 6.421e-7, -5.954e-7
-0.066, 1.241e-6, 6.421e-7, -5.985e-7
-0.067, 1.244e-6, 6.452e-7, -5.985e-7
-0.068, 1.238e-6, 6.452e-7, -5.923e-7
-0.069, 1.250e-6, 6.483e-7, -6.015e-7
-0.070, 1.253e-6, 6.544e-7, -5.985e-7
-0.071, 1.234e-6, 6.390e-7, -5.954e-7
-0.072, 1.253e-6, 6.544e-7, -5.985e-7
-0.073, 1.262e-6, 6.575e-7, -6.046e-7
-0.074, 1.247e-6, 6.483e-7, -5.985e-7
-0.075, 1.268e-6, 6.575e-7, -6.108e-7
-0.076, 1.256e-6, 6.606e-7, -5.954e-7
-0.077, 1.271e-6, 6.606e-7, -6.108e-7
-0.078, 1.265e-6, 6.637e-7, -6.015e-7
-0.079, 1.271e-6, 6.668e-7, -6.046e-7
-0.080, 1.274e-6, 6.637e-7, -6.108e-7
-0.081, 1.274e-6, 6.637e-7, -6.108e-7
-0.082, 1.287e-6, 6.698e-7, -6.169e-7
-0.083, 1.287e-6, 6.668e-7, -6.200e-7
-0.084, 1.284e-6, 6.698e-7, -6.138e-7
-0.085, 1.287e-6, 6.668e-7, -6.200e-7
-0.086, 1.287e-6, 6.698e-7, -6.169e-7
-0.087, 1.293e-6, 6.698e-7, -6.231e-7
-0.088, 1.290e-6, 6.729e-7, -6.169e-7
-0.089, 1.293e-6, 6.729e-7, -6.200e-7
-0.090, 1.281e-6, 6.668e-7, -6.138e-7
-0.091, 1.293e-6, 6.760e-7, -6.169e-7
-0.092, 1.293e-6, 6.698e-7, -6.231e-7
-0.093, 1.302e-6, 6.729e-7, -6.292e-7
-0.094, 1.305e-6, 6.791e-7, -6.262e-7
-0.095, 1.302e-6, 6.791e-7, -6.231e-7
-0.096, 1.311e-6, 6.791e-7, -6.323e-7
-0.097, 1.308e-6, 6.821e-7, -6.262e-7
-0.098, 1.314e-6, 6.852e-7, -6.292e-7
-0.099, 1.330e-6, 6.883e-7, -6.416e-7
-0.100, 1.321e-6, 6.852e-7, -6.354e-7
-0.101, 1.314e-6, 6.821e-7, -6.323e-7
-0.102, 1.333e-6, 6.914e-7, -6.416e-7
-0.103, 1.345e-6, 7.006e-7, -6.446e-7
-0.104, 1.333e-6, 6.945e-7, -6.385e-7
-0.105, 1.330e-6, 6.975e-7, -6.323e-7
-0.106, 1.333e-6, 6.975e-7, -6.354e-7
-0.107, 1.333e-6, 7.006e-7, -6.323e-7
-0.108, 1.336e-6, 7.006e-7, -6.354e-7
-0.109, 1.314e-6, 6.914e-7, -6.231e-7
-0.110, 1.333e-6, 6.975e-7, -6.354e-7
-0.111, 1.351e-6, 7.037e-7, -6.477e-7
-0.112, 1.351e-6, 7.129e-7, -6.385e-7
-0.113, 1.361e-6, 7.099e-7, -6.508e-7
-0.114, 1.358e-6, 7.129e-7, -6.446e-7
-0.115, 1.370e-6, 7.222e-7, -6.477e-7
-0.116, 1.370e-6, 7.129e-7, -6.569e-7
-0.117, 1.364e-6, 7.160e-7, -6.477e-7
-0.118, 1.382e-6, 7.283e-7, -6.539e-7
-0.119, 1.382e-6, 7.283e-7, -6.539e-7
-0.120, 1.394e-6, 7.437e-7, -6.508e-7
-0.121, 1.398e-6, 7.437e-7, -6.539e-7
-0.122, 1.394e-6, 7.437e-7, -6.508e-7
-0.123, 1.413e-6, 7.591e-7, -6.539e-7
-0.124, 1.404e-6, 7.591e-7, -6.446e-7
-0.125, 1.419e-6, 7.591e-7, -6.600e-7
-0.126, 1.422e-6, 7.653e-7, -6.569e-7
-0.127, 1.444e-6, 7.807e-7, -6.631e-7
-0.128, 1.441e-6, 7.776e-7, -6.631e-7
-0.129, 1.468e-6, 7.930e-7, -6.754e-7
-0.130, 1.475e-6, 8.022e-7, -6.723e-7
-0.131, 1.493e-6, 8.145e-7, -6.785e-7
-0.132, 1.496e-6, 8.176e-7, -6.785e-7
-0.133, 1.518e-6, 8.391e-7, -6.785e-7
-0.134, 1.515e-6, 8.361e-7, -6.785e-7
-0.135, 1.558e-6, 8.576e-7, -7.000e-7
-0.136, 1.579e-6, 8.822e-7, -6.970e-7
-0.137, 1.592e-6, 8.915e-7, -7.000e-7
-0.138, 1.625e-6, 9.099e-7, -7.154e-7
-0.139, 1.635e-6, 9.192e-7, -7.154e-7
-0.140, 1.647e-6, 9.376e-7, -7.093e-7
-0.141, 1.687e-6, 9.592e-7, -7.277e-7
-0.142, 1.708e-6, 9.869e-7, -7.216e-7
-0.143, 1.727e-6, 9.992e-7, -7.277e-7
-0.144, 1.755e-6, 1.018e-6, -7.370e-7
-0.145, 1.810e-6, 1.052e-6, -7.585e-7
-0.146, 1.835e-6, 1.079e-6, -7.554e-7
-0.147, 1.875e-6, 1.110e-6, -7.647e-7
-0.148, 1.915e-6, 1.144e-6, -7.708e-7
-0.149, 1.942e-6, 1.162e-6, -7.801e-7
-0.150, 1.995e-6, 1.205e-6, -7.893e-7
-0.151, 2.032e-6, 1.230e-6, -8.016e-7
-0.152, 2.093e-6, 1.276e-6, -8.170e-7
-0.153, 2.164e-6, 1.322e-6, -8.416e-7
-0.154, 2.219e-6, 1.359e-6, -8.601e-7
-0.155, 2.275e-6, 1.406e-6, -8.693e-7
-0.156, 2.327e-6, 1.446e-6, -8.817e-7
-0.157, 2.389e-6, 1.492e-6, -8.971e-7
-0.158, 2.457e-6, 1.547e-6, -9.094e-7
-0.159, 2.549e-6, 1.603e-6, -9.463e-7
-0.160, 2.614e-6, 1.655e-6, -9.586e-7
-0.161, 2.697e-6, 1.723e-6, -9.740e-7
-0.162, 2.795e-6, 1.781e-6, -1.014e-6
-0.163, 2.881e-6, 1.846e-6, -1.036e-6
-0.164, 2.986e-6, 1.920e-6, -1.066e-6
-0.165, 3.078e-6, 1.984e-6, -1.094e-6
-0.166, 3.186e-6, 2.058e-6, -1.128e-6
-0.167, 3.285e-6, 2.138e-6, -1.146e-6
-0.168, 3.405e-6, 2.221e-6, -1.183e-6
-0.169, 3.497e-6, 2.277e-6, -1.220e-6
-0.170, 3.642e-6, 2.388e-6, -1.254e-6
-0.171, 3.765e-6, 2.461e-6, -1.303e-6
-0.172, 3.903e-6, 2.554e-6, -1.350e-6
-0.173, 4.045e-6, 2.652e-6, -1.393e-6
-0.174, 4.183e-6, 2.742e-6, -1.442e-6
-0.175, 4.350e-6, 2.849e-6, -1.500e-6
-0.176, 4.501e-6, 2.954e-6, -1.547e-6
-0.177, 4.654e-6, 3.052e-6, -1.602e-6
-0.178, 4.821e-6, 3.163e-6, -1.657e-6
-0.179, 5.008e-6, 3.280e-6, -1.728e-6
-0.180, 5.181e-6, 3.385e-6, -1.796e-6
-0.181, 5.363e-6, 3.496e-6, -1.867e-6
-0.182, 5.556e-6, 3.622e-6, -1.934e-6
-0.183, 5.757e-6, 3.745e-6, -2.011e-6
-0.184, 5.957e-6, 3.868e-6, -2.088e-6
-0.185, 6.147e-6, 3.979e-6, -2.168e-6
-0.186, 6.372e-6, 4.118e-6, -2.255e-6
-0.187, 6.588e-6, 4.238e-6, -2.350e-6
-0.188, 6.803e-6, 4.352e-6, -2.452e-6
-0.189, 7.059e-6, 4.496e-6, -2.562e-6
-0.190, 7.286e-6, 4.632e-6, -2.655e-6
-0.191, 7.502e-6, 4.749e-6, -2.753e-6
-0.192, 7.745e-6, 4.887e-6, -2.858e-6
-0.193, 7.976e-6, 5.013e-6, -2.963e-6
-0.194, 8.232e-6, 5.146e-6, -3.086e-6
-0.195, 8.453e-6, 5.263e-6, -3.190e-6
-0.196, 8.709e-6, 5.392e-6, -3.317e-6
-0.197, 8.955e-6, 5.521e-6, -3.434e-6
-0.198, 9.204e-6, 5.648e-6, -3.557e-6
-0.199, 9.447e-6, 5.755e-6, -3.692e-6
-0.200, 9.691e-6, 5.881e-6, -3.809e-6
-0.201, 9.931e-6, 5.998e-6, -3.932e-6
-0.202, 1.018e-5, 6.103e-6, -4.074e-6
-0.203, 1.041e-5, 6.217e-6, -4.197e-6
-0.204, 1.064e-5, 6.312e-6, -4.326e-6
-0.205, 1.085e-5, 6.405e-6, -4.449e-6
-0.206, 1.109e-5, 6.506e-6, -4.582e-6
-0.207, 1.130e-5, 6.593e-6, -4.711e-6
-0.208, 1.149e-5, 6.654e-6, -4.831e-6
-0.209, 1.168e-5, 6.728e-6, -4.951e-6
-0.210, 1.188e-5, 6.802e-6, -5.077e-6
-0.211, 1.206e-5, 6.863e-6, -5.201e-6
-0.212, 1.223e-5, 6.913e-6, -5.318e-6
-0.213, 1.238e-5, 6.950e-6, -5.425e-6
-0.214, 1.254e-5, 7.017e-6, -5.521e-6
-0.215, 1.264e-5, 7.008e-6, -5.635e-6
-0.216, 1.278e-5, 7.042e-6, -5.733e-6
-0.217, 1.286e-5, 7.039e-6, -5.826e-6
-0.218, 1.298e-5, 7.054e-6, -5.924e-6
-0.219, 1.308e-5, 7.064e-6, -6.013e-6
-0.220, 1.312e-5, 7.033e-6, -6.084e-6
-0.221, 1.318e-5, 7.027e-6, -6.149e-6
-0.222, 1.319e-5, 6.993e-6, -6.198e-6
-0.223, 1.322e-5, 6.953e-6, -6.272e-6
-0.224, 1.322e-5, 6.891e-6, -6.330e-6
-0.225, 1.320e-5, 6.842e-6, -6.358e-6
-0.226, 1.318e-5, 6.777e-6, -6.401e-6
-0.227, 1.315e-5, 6.722e-6, -6.426e-6
-0.228, 1.309e-5, 6.636e-6, -6.453e-6
-0.229, 1.303e-5, 6.559e-6, -6.469e-6
-0.230, 1.292e-5, 6.454e-6, -6.469e-6
-0.231, 1.285e-5, 6.365e-6, -6.481e-6
-0.232, 1.273e-5, 6.260e-6, -6.472e-6
-0.233, 1.258e-5, 6.137e-6, -6.447e-6
-0.234, 1.247e-5, 6.029e-6, -6.438e-6
-0.235, 1.231e-5, 5.906e-6, -6.401e-6
-0.236, 1.214e-5, 5.777e-6, -6.364e-6
-0.237, 1.197e-5, 5.644e-6, -6.321e-6
-0.238, 1.179e-5, 5.518e-6, -6.272e-6
-0.239, 1.160e-5, 5.389e-6, -6.210e-6
-0.240, 1.140e-5, 5.247e-6, -6.155e-6
-0.241, 1.118e-5, 5.090e-6, -6.093e-6
-0.242, 1.099e-5, 4.961e-6, -6.029e-6
-0.243, 1.076e-5, 4.816e-6, -5.939e-6
-0.244, 1.053e-5, 4.678e-6, -5.850e-6
-0.245, 1.031e-5, 4.533e-6, -5.773e-6
-0.246, 1.007e-5, 4.392e-6, -5.678e-6
-0.247, 9.829e-6, 4.238e-6, -5.592e-6
-0.248, 9.598e-6, 4.118e-6, -5.481e-6
-0.249, 9.361e-6, 3.970e-6, -5.391e-6
-0.250, 9.112e-6, 3.834e-6, -5.278e-6
-0.251, 8.866e-6, 3.708e-6, -5.158e-6
-0.252, 8.622e-6, 3.573e-6, -5.050e-6
-0.253, 8.382e-6, 3.453e-6, -4.930e-6
-0.254, 8.145e-6, 3.326e-6, -4.819e-6
-0.255, 7.905e-6, 3.200e-6, -4.705e-6
-0.256, 7.671e-6, 3.083e-6, -4.588e-6
-0.257, 7.437e-6, 2.966e-6, -4.471e-6
-0.258, 7.203e-6, 2.846e-6, -4.357e-6
-0.259, 6.960e-6, 2.738e-6, -4.222e-6
-0.260, 6.751e-6, 2.640e-6, -4.111e-6
-0.261, 6.532e-6, 2.545e-6, -3.988e-6
-0.262, 6.317e-6, 2.449e-6, -3.868e-6
-0.263, 6.101e-6, 2.344e-6, -3.757e-6
-0.264, 5.910e-6, 2.277e-6, -3.634e-6
-0.265, 5.704e-6, 2.175e-6, -3.529e-6
-0.266, 5.510e-6, 2.092e-6, -3.418e-6
-0.267, 5.329e-6, 2.021e-6, -3.307e-6
-0.268, 5.125e-6, 1.938e-6, -3.187e-6
-0.269, 4.956e-6, 1.873e-6, -3.083e-6
-0.270, 4.781e-6, 1.809e-6, -2.972e-6
-0.271, 4.621e-6, 1.760e-6, -2.861e-6
-0.272, 4.439e-6, 1.676e-6, -2.763e-6
-0.273, 4.313e-6, 1.643e-6, -2.670e-6
-0.274, 4.153e-6, 1.569e-6, -2.584e-6
-0.275, 4.002e-6, 1.519e-6, -2.482e-6
-0.276, 3.842e-6, 1.461e-6, -2.381e-6
-0.277, 3.728e-6, 1.421e-6, -2.307e-6
-0.278, 3.608e-6, 1.387e-6, -2.221e-6
-0.279, 3.479e-6, 1.338e-6, -2.141e-6
-0.280, 3.358e-6, 1.295e-6, -2.064e-6
-0.281, 3.248e-6, 1.267e-6, -1.981e-6
-0.282, 3.149e-6, 1.236e-6, -1.913e-6
-0.283, 3.029e-6, 1.205e-6, -1.824e-6
-0.284, 2.928e-6, 1.162e-6, -1.765e-6
-0.285, 2.832e-6, 1.144e-6, -1.688e-6
-0.286, 2.752e-6, 1.113e-6, -1.639e-6
-0.287, 2.669e-6, 1.082e-6, -1.587e-6
-0.288, 2.580e-6, 1.058e-6, -1.522e-6
-0.289, 2.503e-6, 1.048e-6, -1.454e-6
-0.290, 2.432e-6, 1.024e-6, -1.408e-6
-0.291, 2.355e-6, 9.931e-7, -1.362e-6
-0.292, 2.296e-6, 9.838e-7, -1.313e-6
-0.293, 2.219e-6, 9.530e-7, -1.266e-6
-0.294, 2.149e-6, 9.376e-7, -1.211e-6
-0.295, 2.136e-6, 9.407e-7, -1.196e-6
-0.296, 2.041e-6, 9.069e-7, -1.134e-6
-0.297, 2.004e-6, 9.038e-7, -1.100e-6
-0.298, 1.961e-6, 8.946e-7, -1.066e-6
-0.299, 1.924e-6, 8.730e-7, -1.051e-6
-0.300, 1.869e-6, 8.607e-7, -1.008e-6
-0.301, 1.832e-6, 8.484e-7, -9.832e-7
-0.302, 1.795e-6, 8.422e-7, -9.525e-7
-0.303, 1.755e-6, 8.299e-7, -9.248e-7
-0.304, 1.724e-6, 8.207e-7, -9.032e-7
-0.305, 1.696e-6, 8.145e-7, -8.817e-7
-0.306, 1.659e-6, 8.084e-7, -8.509e-7
-0.307, 1.632e-6, 7.991e-7, -8.324e-7
-0.308, 1.592e-6, 7.868e-7, -8.047e-7
-0.309, 1.582e-6, 7.837e-7, -7.985e-7
-0.310, 1.576e-6, 7.868e-7, -7.893e-7
-0.311, 1.536e-6, 7.653e-7, -7.708e-7
-0.312, 1.515e-6, 7.653e-7, -7.493e-7
-0.313, 1.496e-6, 7.560e-7, -7.401e-7
-0.314, 1.478e-6, 7.468e-7, -7.308e-7
-0.315, 1.468e-6, 7.499e-7, -7.185e-7
-0.316, 1.450e-6, 7.499e-7, -7.000e-7
-0.317, 1.441e-6, 7.437e-7, -6.970e-7
-0.318, 1.416e-6, 7.222e-7, -6.939e-7
-0.319, 1.413e-6, 7.314e-7, -6.816e-7
-0.320, 1.401e-6, 7.222e-7, -6.785e-7
-0.321, 1.379e-6, 7.160e-7, -6.631e-7
-0.322, 1.376e-6, 7.129e-7, -6.631e-7
-0.323, 1.361e-6, 7.037e-7, -6.569e-7
-0.324, 1.367e-6, 7.222e-7, -6.446e-7
-0.325, 1.345e-6, 7.068e-7, -6.385e-7
-0.326, 1.342e-6, 7.037e-7, -6.385e-7
-0.327, 1.311e-6, 6.975e-7, -6.138e-7
-0.328, 1.330e-6, 7.037e-7, -6.262e-7
-0.329, 1.345e-6, 7.129e-7, -6.323e-7
-0.330, 1.327e-6, 7.068e-7, -6.200e-7
-0.331, 1.305e-6, 7.037e-7, -6.015e-7
-0.332, 1.290e-6, 6.914e-7, -5.985e-7
-0.333, 1.293e-6, 6.883e-7, -6.046e-7
-0.334, 1.281e-6, 6.821e-7, -5.985e-7
-0.335, 1.274e-6, 6.852e-7, -5.892e-7
-0.336, 1.284e-6, 6.821e-7, -6.015e-7
-0.337, 1.278e-6, 6.791e-7, -5.985e-7
-0.338, 1.274e-6, 6.791e-7, -5.954e-7
-0.339, 1.278e-6, 6.914e-7, -5.861e-7
-0.340, 1.253e-6, 6.698e-7, -5.831e-7
-0.341, 1.262e-6, 6.791e-7, -5.831e-7
-0.342, 1.265e-6, 6.791e-7, -5.861e-7
-0.343, 1.241e-6, 6.698e-7, -5.707e-7
-0.344, 1.256e-6, 6.760e-7, -5.800e-7
-0.345, 1.250e-6, 6.791e-7, -5.707e-7
-0.346, 1.253e-6, 6.821e-7, -5.707e-7
-0.347, 1.241e-6, 6.760e-7, -5.646e-7
-0.348, 1.238e-6, 6.729e-7, -5.646e-7
-0.349, 1.253e-6, 6.760e-7, -5.769e-7
-0.350, 1.231e-6, 6.668e-7, -5.646e-7
-0.351, 1.231e-6, 6.637e-7, -5.677e-7
-0.352, 1.228e-6, 6.668e-7, -5.615e-7
-0.353, 1.244e-6, 6.729e-7, -5.707e-7
-0.354, 1.231e-6, 6.698e-7, -5.615e-7
-0.355, 1.228e-6, 6.637e-7, -5.646e-7
-0.356, 1.216e-6, 6.575e-7, -5.584e-7
-0.357, 1.238e-6, 6.760e-7, -5.615e-7
-0.358, 1.216e-6, 6.637e-7, -5.523e-7
-0.359, 1.228e-6, 6.668e-7, -5.615e-7
-0.360, 1.222e-6, 6.668e-7, -5.554e-7
-0.361, 1.231e-6, 6.698e-7, -5.615e-7
-0.362, 1.219e-6, 6.606e-7, -5.584e-7
-0.363, 1.219e-6, 6.606e-7, -5.584e-7
-0.364, 1.222e-6, 6.637e-7, -5.584e-7
-0.365, 1.256e-6, 6.760e-7, -5.800e-7
-0.366, 1.213e-6, 6.544e-7, -5.584e-7
-0.367, 1.222e-6, 6.606e-7, -5.615e-7
-0.368, 1.201e-6, 6.544e-7, -5.461e-7
-0.369, 1.213e-6, 6.514e-7, -5.615e-7
-0.370, 1.228e-6, 6.637e-7, -5.646e-7
-0.371, 1.234e-6, 6.606e-7, -5.738e-7
-0.372, 1.222e-6, 6.668e-7, -5.554e-7
-0.373, 1.222e-6, 6.698e-7, -5.523e-7
-0.374, 1.231e-6, 6.760e-7, -5.554e-7
-0.375, 1.225e-6, 6.729e-7, -5.523e-7
-0.376, 1.222e-6, 6.698e-7, -5.523e-7
-0.377, 1.216e-6, 6.483e-7, -5.677e-7
-0.378, 1.231e-6, 6.668e-7, -5.646e-7
-0.379, 1.219e-6, 6.544e-7, -5.646e-7
-0.380, 1.216e-6, 6.637e-7, -5.523e-7
-0.381, 1.213e-6, 6.606e-7, -5.523e-7
-0.382, 1.216e-6, 6.637e-7, -5.523e-7
-0.383, 1.210e-6, 6.637e-7, -5.461e-7
-0.384, 1.219e-6, 6.698e-7, -5.492e-7
-0.385, 1.219e-6, 6.606e-7, -5.584e-7
-0.386, 1.231e-6, 6.668e-7, -5.646e-7
-0.387, 1.210e-6, 6.544e-7, -5.554e-7
-0.388, 1.222e-6, 6.575e-7, -5.646e-7
-0.389, 1.216e-6, 6.544e-7, -5.615e-7
-0.390, 1.219e-6, 6.514e-7, -5.677e-7
-0.391, 1.228e-6, 6.575e-7, -5.707e-7
-0.392, 1.222e-6, 6.575e-7, -5.646e-7
-0.393, 1.247e-6, 6.821e-7, -5.646e-7
-0.394, 1.228e-6, 6.606e-7, -5.677e-7
-0.395, 1.213e-6, 6.575e-7, -5.554e-7
-0.396, 1.213e-6, 6.606e-7, -5.523e-7
-0.397, 1.216e-6, 6.514e-7, -5.646e-7
-0.398, 1.216e-6, 6.575e-7, -5.584e-7
-0.399, 1.216e-6, 6.606e-7, -5.554e-7
-0.400, 1.225e-6, 6.698e-7, -5.554e-7
