# Supplementary material for: Data-Driven Electrochemistry Reveals the Impact of Hydrophobicity on Aptamer Cross-Reactivity
Source: ACS Meas Sci Au. 2026 May 20;6(3):752–64. doi: 10.1021/acsmeasuresciau.6c00040 (PMC13281204; doi:10.1021/acsmeasuresciau.6c00040)
Supplement: Supplementary file 1 [file tg6c00040_si_001.zip › data/interferent study/logP validation/Trials_1_2_3/SWV_lineolic acid_background_1600hz_0.txt]

Nov. 4, 2025   11:26:24
Square Wave Voltammetry
File: c:\users\minteerlab\desktop\hardpotato\110425\swv_lineolic acid_background_1600hz_0.bin
Data Source:  Experiment
Instrument Model:  CHI660E
Ref. Electrode: 
Header: SWV
Note: 

Init E (V) = -0.05
Final E (V) = -0.4
Incr E (V) = 0.001
Amplitude (V) = 0.025
Frequency (Hz) = 1.6e+3
Quiet Time (sec) = 2
Sensitivity (A/V) = 1e-5

Potential/V, Diff(i/A), For(i/A), Rev(i/A)

-0.051, 7.973e-7, 3.774e-7, -4.199e-7
-0.052, 9.174e-7, 5.036e-7, -4.138e-7
-0.053, 9.174e-7, 4.974e-7, -4.199e-7
-0.054, 9.235e-7, 4.882e-7, -4.353e-7
-0.055, 9.204e-7, 4.851e-7, -4.353e-7
-0.056, 9.235e-7, 4.821e-7, -4.415e-7
-0.057, 9.266e-7, 4.851e-7, -4.415e-7
-0.058, 9.266e-7, 4.821e-7, -4.445e-7
-0.059, 9.358e-7, 4.913e-7, -4.445e-7
-0.060, 9.327e-7, 4.851e-7, -4.476e-7
-0.061, 9.297e-7, 4.851e-7, -4.445e-7
-0.062, 9.481e-7, 4.944e-7, -4.538e-7
-0.063, 9.420e-7, 4.913e-7, -4.507e-7
-0.064, 9.451e-7, 4.913e-7, -4.538e-7
-0.065, 9.420e-7, 4.913e-7, -4.507e-7
-0.066, 9.512e-7, 4.944e-7, -4.568e-7
-0.067, 9.574e-7, 4.974e-7, -4.599e-7
-0.068, 9.543e-7, 4.974e-7, -4.568e-7
-0.069, 9.666e-7, 5.036e-7, -4.630e-7
-0.070, 9.666e-7, 5.036e-7, -4.630e-7
-0.071, 9.697e-7, 5.067e-7, -4.630e-7
-0.072, 9.666e-7, 5.036e-7, -4.630e-7
-0.073, 9.635e-7, 5.036e-7, -4.599e-7
-0.074, 9.758e-7, 5.098e-7, -4.661e-7
-0.075, 9.820e-7, 5.128e-7, -4.692e-7
-0.076, 9.851e-7, 5.128e-7, -4.722e-7
-0.077, 9.851e-7, 5.128e-7, -4.722e-7
-0.078, 9.851e-7, 5.159e-7, -4.692e-7
-0.079, 9.943e-7, 5.190e-7, -4.753e-7
-0.080, 9.974e-7, 5.190e-7, -4.784e-7
-0.081, 1.004e-6, 5.221e-7, -4.815e-7
-0.082, 1.004e-6, 5.251e-7, -4.784e-7
-0.083, 1.010e-6, 5.251e-7, -4.846e-7
-0.084, 1.000e-6, 5.190e-7, -4.815e-7
-0.085, 1.013e-6, 5.251e-7, -4.876e-7
-0.086, 1.016e-6, 5.251e-7, -4.907e-7
-0.087, 1.019e-6, 5.282e-7, -4.907e-7
-0.088, 1.019e-6, 5.282e-7, -4.907e-7
-0.089, 1.025e-6, 5.282e-7, -4.969e-7
-0.090, 1.031e-6, 5.282e-7, -5.030e-7
-0.091, 1.025e-6, 5.344e-7, -4.907e-7
-0.092, 1.031e-6, 5.344e-7, -4.969e-7
-0.093, 1.034e-6, 5.344e-7, -4.999e-7
-0.094, 1.050e-6, 5.436e-7, -5.061e-7
-0.095, 1.034e-6, 5.375e-7, -4.969e-7
-0.096, 1.044e-6, 5.405e-7, -5.030e-7
-0.097, 1.044e-6, 5.405e-7, -5.030e-7
-0.098, 1.050e-6, 5.467e-7, -5.030e-7
-0.099, 1.053e-6, 5.467e-7, -5.061e-7
-0.100, 1.053e-6, 5.467e-7, -5.061e-7
-0.101, 1.056e-6, 5.467e-7, -5.092e-7
-0.102, 1.065e-6, 5.498e-7, -5.153e-7
-0.103, 1.059e-6, 5.498e-7, -5.092e-7
-0.104, 1.068e-6, 5.529e-7, -5.153e-7
-0.105, 1.068e-6, 5.529e-7, -5.153e-7
-0.106, 1.065e-6, 5.529e-7, -5.123e-7
-0.107, 1.065e-6, 5.559e-7, -5.092e-7
-0.108, 1.071e-6, 5.559e-7, -5.153e-7
-0.109, 1.081e-6, 5.559e-7, -5.246e-7
-0.110, 1.074e-6, 5.590e-7, -5.153e-7
-0.111, 1.077e-6, 5.529e-7, -5.246e-7
-0.112, 1.084e-6, 5.621e-7, -5.215e-7
-0.113, 1.077e-6, 5.590e-7, -5.184e-7
-0.114, 1.081e-6, 5.621e-7, -5.184e-7
-0.115, 1.087e-6, 5.682e-7, -5.184e-7
-0.116, 1.087e-6, 5.652e-7, -5.215e-7
-0.117, 1.099e-6, 5.744e-7, -5.246e-7
-0.118, 1.096e-6, 5.682e-7, -5.277e-7
-0.119, 1.099e-6, 5.744e-7, -5.246e-7
-0.120, 1.099e-6, 5.744e-7, -5.246e-7
-0.121, 1.117e-6, 5.898e-7, -5.277e-7
-0.122, 1.117e-6, 5.898e-7, -5.277e-7
-0.123, 1.124e-6, 5.960e-7, -5.277e-7
-0.124, 1.127e-6, 5.990e-7, -5.277e-7
-0.125, 1.142e-6, 6.052e-7, -5.369e-7
-0.126, 1.148e-6, 6.113e-7, -5.369e-7
-0.127, 1.154e-6, 6.206e-7, -5.338e-7
-0.128, 1.157e-6, 6.237e-7, -5.338e-7
-0.129, 1.170e-6, 6.298e-7, -5.400e-7
-0.130, 1.182e-6, 6.421e-7, -5.400e-7
-0.131, 1.188e-6, 6.452e-7, -5.430e-7
-0.132, 1.204e-6, 6.544e-7, -5.492e-7
-0.133, 1.213e-6, 6.668e-7, -5.461e-7
-0.134, 1.228e-6, 6.791e-7, -5.492e-7
-0.135, 1.247e-6, 6.975e-7, -5.492e-7
-0.136, 1.262e-6, 7.037e-7, -5.584e-7
-0.137, 1.278e-6, 7.191e-7, -5.584e-7
-0.138, 1.299e-6, 7.314e-7, -5.677e-7
-0.139, 1.324e-6, 7.529e-7, -5.707e-7
-0.140, 1.345e-6, 7.683e-7, -5.769e-7
-0.141, 1.370e-6, 7.899e-7, -5.800e-7
-0.142, 1.401e-6, 8.114e-7, -5.892e-7
-0.143, 1.425e-6, 8.299e-7, -5.954e-7
-0.144, 1.462e-6, 8.576e-7, -6.046e-7
-0.145, 1.481e-6, 8.792e-7, -6.015e-7
-0.146, 1.521e-6, 9.099e-7, -6.108e-7
-0.147, 1.561e-6, 9.376e-7, -6.231e-7
-0.148, 1.595e-6, 9.684e-7, -6.262e-7
-0.149, 1.638e-6, 9.992e-7, -6.385e-7
-0.150, 1.678e-6, 1.036e-6, -6.416e-7
-0.151, 1.724e-6, 1.067e-6, -6.569e-7
-0.152, 1.789e-6, 1.110e-6, -6.785e-7
-0.153, 1.838e-6, 1.153e-6, -6.846e-7
-0.154, 1.899e-6, 1.199e-6, -7.000e-7
-0.155, 1.952e-6, 1.236e-6, -7.154e-7
-0.156, 2.026e-6, 1.289e-6, -7.370e-7
-0.157, 2.096e-6, 1.344e-6, -7.524e-7
-0.158, 2.161e-6, 1.396e-6, -7.647e-7
-0.159, 2.250e-6, 1.458e-6, -7.924e-7
-0.160, 2.330e-6, 1.516e-6, -8.139e-7
-0.161, 2.410e-6, 1.578e-6, -8.324e-7
-0.162, 2.493e-6, 1.640e-6, -8.540e-7
-0.163, 2.601e-6, 1.713e-6, -8.878e-7
-0.164, 2.700e-6, 1.787e-6, -9.124e-7
-0.165, 2.804e-6, 1.861e-6, -9.432e-7
-0.166, 2.918e-6, 1.944e-6, -9.740e-7
-0.167, 3.041e-6, 2.034e-6, -1.008e-6
-0.168, 3.171e-6, 2.120e-6, -1.051e-6
-0.169, 3.291e-6, 2.212e-6, -1.079e-6
-0.170, 3.435e-6, 2.311e-6, -1.125e-6
-0.171, 3.565e-6, 2.397e-6, -1.168e-6
-0.172, 3.713e-6, 2.498e-6, -1.214e-6
-0.173, 3.873e-6, 2.606e-6, -1.266e-6
-0.174, 4.017e-6, 2.711e-6, -1.306e-6
-0.175, 4.196e-6, 2.828e-6, -1.368e-6
-0.176, 4.359e-6, 2.936e-6, -1.423e-6
-0.177, 4.547e-6, 3.059e-6, -1.488e-6
-0.178, 4.738e-6, 3.182e-6, -1.556e-6
-0.179, 4.938e-6, 3.311e-6, -1.627e-6
-0.180, 5.135e-6, 3.437e-6, -1.697e-6
-0.181, 5.347e-6, 3.573e-6, -1.774e-6
-0.182, 5.566e-6, 3.708e-6, -1.858e-6
-0.183, 5.790e-6, 3.847e-6, -1.944e-6
-0.184, 6.012e-6, 3.979e-6, -2.033e-6
-0.185, 6.243e-6, 4.124e-6, -2.119e-6
-0.186, 6.495e-6, 4.265e-6, -2.230e-6
-0.187, 6.748e-6, 4.416e-6, -2.332e-6
-0.188, 6.982e-6, 4.552e-6, -2.430e-6
-0.189, 7.262e-6, 4.709e-6, -2.553e-6
-0.190, 7.533e-6, 4.856e-6, -2.676e-6
-0.191, 7.785e-6, 5.004e-6, -2.781e-6
-0.192, 8.068e-6, 5.155e-6, -2.913e-6
-0.193, 8.349e-6, 5.306e-6, -3.043e-6
-0.194, 8.635e-6, 5.457e-6, -3.178e-6
-0.195, 8.918e-6, 5.604e-6, -3.314e-6
-0.196, 9.207e-6, 5.752e-6, -3.455e-6
-0.197, 9.509e-6, 5.900e-6, -3.609e-6
-0.198, 9.798e-6, 6.051e-6, -3.748e-6
-0.199, 1.008e-5, 6.186e-6, -3.895e-6
-0.200, 1.038e-5, 6.328e-6, -4.049e-6
-0.201, 1.067e-5, 6.463e-6, -4.206e-6
-0.202, 1.097e-5, 6.599e-6, -4.366e-6
-0.203, 1.124e-5, 6.728e-6, -4.511e-6
-0.204, 1.152e-5, 6.851e-6, -4.671e-6
-0.205, 1.181e-5, 6.971e-6, -4.834e-6
-0.206, 1.208e-5, 7.091e-6, -4.988e-6
-0.207, 1.233e-5, 7.193e-6, -5.142e-6
-0.208, 1.259e-5, 7.291e-6, -5.296e-6
-0.209, 1.284e-5, 7.390e-6, -5.453e-6
-0.210, 1.309e-5, 7.482e-6, -5.607e-6
-0.211, 1.331e-5, 7.565e-6, -5.749e-6
-0.212, 1.352e-5, 7.633e-6, -5.887e-6
-0.213, 1.373e-5, 7.701e-6, -6.029e-6
-0.214, 1.393e-5, 7.762e-6, -6.170e-6
-0.215, 1.411e-5, 7.815e-6, -6.300e-6
-0.216, 1.429e-5, 7.864e-6, -6.423e-6
-0.217, 1.442e-5, 7.882e-6, -6.537e-6
-0.218, 1.457e-5, 7.907e-6, -6.660e-6
-0.219, 1.467e-5, 7.916e-6, -6.752e-6
-0.220, 1.477e-5, 7.916e-6, -6.857e-6
-0.221, 1.487e-5, 7.919e-6, -6.952e-6
-0.222, 1.493e-5, 7.901e-6, -7.032e-6
-0.223, 1.499e-5, 7.879e-6, -7.106e-6
-0.224, 1.502e-5, 7.842e-6, -7.177e-6
-0.225, 1.504e-5, 7.812e-6, -7.232e-6
-0.226, 1.502e-5, 7.741e-6, -7.275e-6
-0.227, 1.502e-5, 7.695e-6, -7.325e-6
-0.228, 1.497e-5, 7.618e-6, -7.355e-6
-0.229, 1.492e-5, 7.541e-6, -7.380e-6
-0.230, 1.486e-5, 7.455e-6, -7.402e-6
-0.231, 1.476e-5, 7.359e-6, -7.402e-6
-0.232, 1.465e-5, 7.264e-6, -7.389e-6
-0.233, 1.452e-5, 7.141e-6, -7.377e-6
-0.234, 1.440e-5, 7.027e-6, -7.374e-6
-0.235, 1.423e-5, 6.900e-6, -7.331e-6
-0.236, 1.407e-5, 6.777e-6, -7.297e-6
-0.237, 1.390e-5, 6.648e-6, -7.248e-6
-0.238, 1.370e-5, 6.497e-6, -7.198e-6
-0.239, 1.350e-5, 6.356e-6, -7.143e-6
-0.240, 1.330e-5, 6.223e-6, -7.078e-6
-0.241, 1.306e-5, 6.060e-6, -7.005e-6
-0.242, 1.283e-5, 5.903e-6, -6.928e-6
-0.243, 1.258e-5, 5.749e-6, -6.832e-6
-0.244, 1.233e-5, 5.586e-6, -6.746e-6
-0.245, 1.209e-5, 5.426e-6, -6.660e-6
-0.246, 1.181e-5, 5.275e-6, -6.534e-6
-0.247, 1.154e-5, 5.103e-6, -6.438e-6
-0.248, 1.127e-5, 4.946e-6, -6.321e-6
-0.249, 1.098e-5, 4.773e-6, -6.210e-6
-0.250, 1.072e-5, 4.632e-6, -6.090e-6
-0.251, 1.044e-5, 4.472e-6, -5.967e-6
-0.252, 1.015e-5, 4.312e-6, -5.835e-6
-0.253, 9.869e-6, 4.161e-6, -5.709e-6
-0.254, 9.595e-6, 4.016e-6, -5.579e-6
-0.255, 9.309e-6, 3.868e-6, -5.441e-6
-0.256, 9.023e-6, 3.717e-6, -5.305e-6
-0.257, 8.755e-6, 3.576e-6, -5.179e-6
-0.258, 8.465e-6, 3.434e-6, -5.031e-6
-0.259, 8.188e-6, 3.299e-6, -4.890e-6
-0.260, 7.911e-6, 3.160e-6, -4.751e-6
-0.261, 7.665e-6, 3.040e-6, -4.625e-6
-0.262, 7.400e-6, 2.917e-6, -4.483e-6
-0.263, 7.145e-6, 2.803e-6, -4.342e-6
-0.264, 6.902e-6, 2.689e-6, -4.212e-6
-0.265, 6.655e-6, 2.581e-6, -4.074e-6
-0.266, 6.415e-6, 2.468e-6, -3.948e-6
-0.267, 6.181e-6, 2.375e-6, -3.806e-6
-0.268, 5.963e-6, 2.271e-6, -3.692e-6
-0.269, 5.747e-6, 2.181e-6, -3.566e-6
-0.270, 5.529e-6, 2.092e-6, -3.437e-6
-0.271, 5.326e-6, 2.012e-6, -3.314e-6
-0.272, 5.122e-6, 1.932e-6, -3.190e-6
-0.273, 4.925e-6, 1.852e-6, -3.073e-6
-0.274, 4.725e-6, 1.769e-6, -2.956e-6
-0.275, 4.553e-6, 1.707e-6, -2.846e-6
-0.276, 4.374e-6, 1.640e-6, -2.735e-6
-0.277, 4.208e-6, 1.581e-6, -2.627e-6
-0.278, 4.054e-6, 1.523e-6, -2.532e-6
-0.279, 3.891e-6, 1.464e-6, -2.427e-6
-0.280, 3.728e-6, 1.409e-6, -2.319e-6
-0.281, 3.589e-6, 1.356e-6, -2.233e-6
-0.282, 3.457e-6, 1.313e-6, -2.144e-6
-0.283, 3.325e-6, 1.261e-6, -2.064e-6
-0.284, 3.208e-6, 1.233e-6, -1.974e-6
-0.285, 3.069e-6, 1.184e-6, -1.885e-6
-0.286, 2.949e-6, 1.132e-6, -1.817e-6
-0.287, 2.838e-6, 1.104e-6, -1.734e-6
-0.288, 2.749e-6, 1.073e-6, -1.676e-6
-0.289, 2.635e-6, 1.042e-6, -1.593e-6
-0.290, 2.537e-6, 1.005e-6, -1.531e-6
-0.291, 2.444e-6, 9.838e-7, -1.460e-6
-0.292, 2.361e-6, 9.561e-7, -1.405e-6
-0.293, 2.278e-6, 9.223e-7, -1.356e-6
-0.294, 2.207e-6, 9.069e-7, -1.300e-6
-0.295, 2.124e-6, 8.761e-7, -1.248e-6
-0.296, 2.053e-6, 8.607e-7, -1.193e-6
-0.297, 1.982e-6, 8.361e-7, -1.146e-6
-0.298, 1.921e-6, 8.207e-7, -1.100e-6
-0.299, 1.853e-6, 7.960e-7, -1.057e-6
-0.300, 1.801e-6, 7.714e-7, -1.029e-6
-0.301, 1.764e-6, 7.745e-7, -9.894e-7
-0.302, 1.699e-6, 7.529e-7, -9.463e-7
-0.303, 1.659e-6, 7.406e-7, -9.186e-7
-0.304, 1.604e-6, 7.252e-7, -8.786e-7
-0.305, 1.576e-6, 7.129e-7, -8.632e-7
-0.306, 1.527e-6, 6.975e-7, -8.293e-7
-0.307, 1.481e-6, 6.791e-7, -8.016e-7
-0.308, 1.447e-6, 6.791e-7, -7.678e-7
-0.309, 1.404e-6, 6.544e-7, -7.493e-7
-0.310, 1.385e-6, 6.544e-7, -7.308e-7
-0.311, 1.336e-6, 6.360e-7, -7.000e-7
-0.312, 1.314e-6, 6.360e-7, -6.785e-7
-0.313, 1.296e-6, 6.237e-7, -6.723e-7
-0.314, 1.259e-6, 6.113e-7, -6.477e-7
-0.315, 1.247e-6, 6.144e-7, -6.323e-7
-0.316, 1.225e-6, 6.021e-7, -6.231e-7
-0.317, 1.201e-6, 6.021e-7, -5.985e-7
-0.318, 1.185e-6, 5.929e-7, -5.923e-7
-0.319, 1.170e-6, 5.898e-7, -5.800e-7
-0.320, 1.148e-6, 5.806e-7, -5.677e-7
-0.321, 1.114e-6, 5.682e-7, -5.461e-7
-0.322, 1.117e-6, 5.713e-7, -5.461e-7
-0.323, 1.096e-6, 5.590e-7, -5.369e-7
-0.324, 1.084e-6, 5.559e-7, -5.277e-7
-0.325, 1.077e-6, 5.559e-7, -5.215e-7
-0.326, 1.056e-6, 5.467e-7, -5.092e-7
-0.327, 1.037e-6, 5.344e-7, -5.030e-7
-0.328, 1.040e-6, 5.436e-7, -4.969e-7
-0.329, 1.022e-6, 5.313e-7, -4.907e-7
-0.330, 1.022e-6, 5.344e-7, -4.876e-7
-0.331, 1.004e-6, 5.313e-7, -4.722e-7
-0.332, 1.004e-6, 5.313e-7, -4.722e-7
-0.333, 9.851e-7, 5.159e-7, -4.692e-7
-0.334, 9.851e-7, 5.159e-7, -4.692e-7
-0.335, 9.697e-7, 5.159e-7, -4.538e-7
-0.336, 9.697e-7, 5.159e-7, -4.538e-7
-0.337, 9.543e-7, 5.098e-7, -4.445e-7
-0.338, 9.481e-7, 5.098e-7, -4.384e-7
-0.339, 9.451e-7, 5.036e-7, -4.415e-7
-0.340, 9.327e-7, 5.005e-7, -4.322e-7
-0.341, 9.327e-7, 4.974e-7, -4.353e-7
-0.342, 9.389e-7, 5.036e-7, -4.353e-7
-0.343, 9.204e-7, 4.944e-7, -4.261e-7
-0.344, 9.143e-7, 4.913e-7, -4.230e-7
-0.345, 9.112e-7, 4.944e-7, -4.168e-7
-0.346, 9.020e-7, 4.882e-7, -4.138e-7
-0.347, 9.050e-7, 4.821e-7, -4.230e-7
-0.348, 9.050e-7, 4.944e-7, -4.107e-7
-0.349, 8.958e-7, 4.851e-7, -4.107e-7
-0.350, 8.927e-7, 4.790e-7, -4.138e-7
-0.351, 8.989e-7, 4.882e-7, -4.107e-7
-0.352, 8.804e-7, 4.728e-7, -4.076e-7
-0.353, 8.835e-7, 4.821e-7, -4.014e-7
-0.354, 8.835e-7, 4.790e-7, -4.045e-7
-0.355, 8.773e-7, 4.728e-7, -4.045e-7
-0.356, 8.743e-7, 4.728e-7, -4.014e-7
-0.357, 8.804e-7, 4.790e-7, -4.014e-7
-0.358, 8.681e-7, 4.728e-7, -3.953e-7
-0.359, 8.804e-7, 4.790e-7, -4.014e-7
-0.360, 8.681e-7, 4.636e-7, -4.045e-7
-0.361, 8.589e-7, 4.697e-7, -3.891e-7
-0.362, 8.558e-7, 4.667e-7, -3.891e-7
-0.363, 8.712e-7, 4.667e-7, -4.045e-7
-0.364, 8.712e-7, 4.728e-7, -3.984e-7
-0.365, 8.619e-7, 4.667e-7, -3.953e-7
-0.366, 8.558e-7, 4.728e-7, -3.830e-7
-0.367, 8.712e-7, 4.697e-7, -4.014e-7
-0.368, 8.558e-7, 4.697e-7, -3.860e-7
-0.369, 8.527e-7, 4.667e-7, -3.860e-7
-0.370, 8.558e-7, 4.605e-7, -3.953e-7
-0.371, 8.589e-7, 4.667e-7, -3.922e-7
-0.372, 8.465e-7, 4.605e-7, -3.860e-7
-0.373, 8.589e-7, 4.667e-7, -3.922e-7
-0.374, 8.558e-7, 4.697e-7, -3.860e-7
-0.375, 8.558e-7, 4.667e-7, -3.891e-7
-0.376, 8.589e-7, 4.728e-7, -3.860e-7
-0.377, 8.496e-7, 4.605e-7, -3.891e-7
-0.378, 8.527e-7, 4.636e-7, -3.891e-7
-0.379, 8.496e-7, 4.636e-7, -3.860e-7
-0.380, 8.619e-7, 4.636e-7, -3.984e-7
-0.381, 8.558e-7, 4.697e-7, -3.860e-7
-0.382, 8.435e-7, 4.574e-7, -3.860e-7
-0.383, 8.465e-7, 4.605e-7, -3.860e-7
-0.384, 8.589e-7, 4.697e-7, -3.891e-7
-0.385, 8.312e-7, 4.513e-7, -3.799e-7
-0.386, 8.496e-7, 4.574e-7, -3.922e-7
-0.387, 8.342e-7, 4.451e-7, -3.891e-7
-0.388, 8.496e-7, 4.605e-7, -3.891e-7
-0.389, 8.527e-7, 4.605e-7, -3.922e-7
-0.390, 8.496e-7, 4.636e-7, -3.860e-7
-0.391, 8.465e-7, 4.605e-7, -3.860e-7
-0.392, 8.527e-7, 4.636e-7, -3.891e-7
-0.393, 8.435e-7, 4.543e-7, -3.891e-7
-0.394, 8.342e-7, 4.543e-7, -3.799e-7
-0.395, 8.465e-7, 4.605e-7, -3.860e-7
-0.396, 8.527e-7, 4.605e-7, -3.922e-7
-0.397, 8.465e-7, 4.636e-7, -3.830e-7
-0.398, 8.404e-7, 4.574e-7, -3.830e-7
-0.399, 8.527e-7, 4.667e-7, -3.860e-7
-0.400, 8.465e-7, 4.605e-7, -3.860e-7
