# Supplementary material for: Data-Driven Electrochemistry Reveals the Impact of Hydrophobicity on Aptamer Cross-Reactivity
Source: ACS Meas Sci Au. 2026 May 20;6(3):752–64. doi: 10.1021/acsmeasuresciau.6c00040 (PMC13281204; doi:10.1021/acsmeasuresciau.6c00040)
Supplement: Supplementary file 1 [file tg6c00040_si_001.zip › data/interferent study/logP validation/Trials_1_2_3/SWV_lineolic acid_background_1600hz_1.txt]

Nov. 4, 2025   14:04:12
Square Wave Voltammetry
File: c:\users\minteerlab\desktop\hardpotato\110425\swv_lineolic acid_background_1600hz_1.bin
Data Source:  Experiment
Instrument Model:  CHI660E
Ref. Electrode: 
Header: SWV
Note: 

Init E (V) = -0.05
Final E (V) = -0.4
Incr E (V) = 0.001
Amplitude (V) = 0.025
Frequency (Hz) = 1.6e+3
Quiet Time (sec) = 2
Sensitivity (A/V) = 1e-5

Potential/V, Diff(i/A), For(i/A), Rev(i/A)

-0.051, 1.176e-6, 5.529e-7, -6.231e-7
-0.052, 1.336e-6, 7.345e-7, -6.015e-7
-0.053, 1.345e-6, 7.160e-7, -6.292e-7
-0.054, 1.342e-6, 7.099e-7, -6.323e-7
-0.055, 1.345e-6, 7.006e-7, -6.446e-7
-0.056, 1.348e-6, 7.099e-7, -6.385e-7
-0.057, 1.342e-6, 7.037e-7, -6.385e-7
-0.058, 1.354e-6, 7.099e-7, -6.446e-7
-0.059, 1.351e-6, 7.006e-7, -6.508e-7
-0.060, 1.370e-6, 7.129e-7, -6.569e-7
-0.061, 1.361e-6, 7.099e-7, -6.508e-7
-0.062, 1.354e-6, 7.129e-7, -6.416e-7
-0.063, 1.367e-6, 7.037e-7, -6.631e-7
-0.064, 1.370e-6, 7.160e-7, -6.539e-7
-0.065, 1.370e-6, 7.099e-7, -6.600e-7
-0.066, 1.364e-6, 7.191e-7, -6.446e-7
-0.067, 1.370e-6, 7.099e-7, -6.600e-7
-0.068, 1.367e-6, 7.099e-7, -6.569e-7
-0.069, 1.367e-6, 7.068e-7, -6.600e-7
-0.070, 1.388e-6, 7.252e-7, -6.631e-7
-0.071, 1.391e-6, 7.222e-7, -6.693e-7
-0.072, 1.394e-6, 7.283e-7, -6.662e-7
-0.073, 1.391e-6, 7.252e-7, -6.662e-7
-0.074, 1.376e-6, 7.191e-7, -6.569e-7
-0.075, 1.401e-6, 7.314e-7, -6.693e-7
-0.076, 1.391e-6, 7.283e-7, -6.631e-7
-0.077, 1.401e-6, 7.314e-7, -6.693e-7
-0.078, 1.398e-6, 7.252e-7, -6.723e-7
-0.079, 1.401e-6, 7.314e-7, -6.693e-7
-0.080, 1.401e-6, 7.314e-7, -6.693e-7
-0.081, 1.398e-6, 7.314e-7, -6.662e-7
-0.082, 1.416e-6, 7.406e-7, -6.754e-7
-0.083, 1.416e-6, 7.406e-7, -6.754e-7
-0.084, 1.407e-6, 7.376e-7, -6.693e-7
-0.085, 1.410e-6, 7.345e-7, -6.754e-7
-0.086, 1.422e-6, 7.468e-7, -6.754e-7
-0.087, 1.416e-6, 7.406e-7, -6.754e-7
-0.088, 1.431e-6, 7.499e-7, -6.816e-7
-0.089, 1.419e-6, 7.437e-7, -6.754e-7
-0.090, 1.435e-6, 7.499e-7, -6.846e-7
-0.091, 1.431e-6, 7.468e-7, -6.846e-7
-0.092, 1.428e-6, 7.437e-7, -6.846e-7
-0.093, 1.438e-6, 7.468e-7, -6.908e-7
-0.094, 1.447e-6, 7.560e-7, -6.908e-7
-0.095, 1.441e-6, 7.529e-7, -6.877e-7
-0.096, 1.462e-6, 7.653e-7, -6.970e-7
-0.097, 1.450e-6, 7.529e-7, -6.970e-7
-0.098, 1.459e-6, 7.560e-7, -7.031e-7
-0.099, 1.475e-6, 7.807e-7, -6.939e-7
-0.100, 1.471e-6, 7.745e-7, -6.970e-7
-0.101, 1.462e-6, 7.714e-7, -6.908e-7
-0.102, 1.456e-6, 7.622e-7, -6.939e-7
-0.103, 1.456e-6, 7.560e-7, -7.000e-7
-0.104, 1.468e-6, 7.683e-7, -7.000e-7
-0.105, 1.478e-6, 7.745e-7, -7.031e-7
-0.106, 1.487e-6, 7.899e-7, -6.970e-7
-0.107, 1.462e-6, 7.683e-7, -6.939e-7
-0.108, 1.493e-6, 7.899e-7, -7.031e-7
-0.109, 1.499e-6, 7.899e-7, -7.093e-7
-0.110, 1.493e-6, 7.899e-7, -7.031e-7
-0.111, 1.499e-6, 7.837e-7, -7.154e-7
-0.112, 1.515e-6, 8.022e-7, -7.124e-7
-0.113, 1.511e-6, 8.053e-7, -7.062e-7
-0.114, 1.524e-6, 8.084e-7, -7.154e-7
-0.115, 1.518e-6, 8.084e-7, -7.093e-7
-0.116, 1.533e-6, 8.207e-7, -7.124e-7
-0.117, 1.536e-6, 8.237e-7, -7.124e-7
-0.118, 1.545e-6, 8.330e-7, -7.124e-7
-0.119, 1.548e-6, 8.268e-7, -7.216e-7
-0.120, 1.567e-6, 8.515e-7, -7.154e-7
-0.121, 1.576e-6, 8.576e-7, -7.185e-7
-0.122, 1.585e-6, 8.607e-7, -7.247e-7
-0.123, 1.604e-6, 8.668e-7, -7.370e-7
-0.124, 1.625e-6, 8.792e-7, -7.462e-7
-0.125, 1.625e-6, 8.822e-7, -7.431e-7
-0.126, 1.644e-6, 8.915e-7, -7.524e-7
-0.127, 1.650e-6, 9.099e-7, -7.401e-7
-0.128, 1.659e-6, 9.161e-7, -7.431e-7
-0.129, 1.693e-6, 9.407e-7, -7.524e-7
-0.130, 1.721e-6, 9.469e-7, -7.739e-7
-0.131, 1.724e-6, 9.561e-7, -7.678e-7
-0.132, 1.752e-6, 9.777e-7, -7.739e-7
-0.133, 1.770e-6, 9.931e-7, -7.770e-7
-0.134, 1.792e-6, 1.012e-6, -7.801e-7
-0.135, 1.825e-6, 1.033e-6, -7.924e-7
-0.136, 1.850e-6, 1.055e-6, -7.955e-7
-0.137, 1.865e-6, 1.064e-6, -8.016e-7
-0.138, 1.902e-6, 1.092e-6, -8.109e-7
-0.139, 1.930e-6, 1.107e-6, -8.232e-7
-0.140, 1.995e-6, 1.147e-6, -8.478e-7
-0.141, 2.022e-6, 1.172e-6, -8.509e-7
-0.142, 2.056e-6, 1.202e-6, -8.540e-7
-0.143, 2.090e-6, 1.221e-6, -8.693e-7
-0.144, 2.146e-6, 1.261e-6, -8.847e-7
-0.145, 2.186e-6, 1.292e-6, -8.940e-7
-0.146, 2.232e-6, 1.326e-6, -9.063e-7
-0.147, 2.272e-6, 1.356e-6, -9.155e-7
-0.148, 2.343e-6, 1.402e-6, -9.402e-7
-0.149, 2.395e-6, 1.443e-6, -9.525e-7
-0.150, 2.457e-6, 1.479e-6, -9.771e-7
-0.151, 2.515e-6, 1.519e-6, -9.956e-7
-0.152, 2.595e-6, 1.572e-6, -1.023e-6
-0.153, 2.657e-6, 1.621e-6, -1.036e-6
-0.154, 2.755e-6, 1.683e-6, -1.073e-6
-0.155, 2.814e-6, 1.726e-6, -1.088e-6
-0.156, 2.878e-6, 1.775e-6, -1.103e-6
-0.157, 2.980e-6, 1.837e-6, -1.143e-6
-0.158, 3.081e-6, 1.904e-6, -1.177e-6
-0.159, 3.165e-6, 1.966e-6, -1.199e-6
-0.160, 3.251e-6, 2.021e-6, -1.230e-6
-0.161, 3.365e-6, 2.095e-6, -1.270e-6
-0.162, 3.460e-6, 2.147e-6, -1.313e-6
-0.163, 3.589e-6, 2.237e-6, -1.353e-6
-0.164, 3.703e-6, 2.308e-6, -1.396e-6
-0.165, 3.820e-6, 2.381e-6, -1.439e-6
-0.166, 3.956e-6, 2.477e-6, -1.479e-6
-0.167, 4.085e-6, 2.560e-6, -1.525e-6
-0.168, 4.227e-6, 2.643e-6, -1.584e-6
-0.169, 4.365e-6, 2.742e-6, -1.624e-6
-0.170, 4.507e-6, 2.825e-6, -1.682e-6
-0.171, 4.673e-6, 2.929e-6, -1.744e-6
-0.172, 4.808e-6, 3.009e-6, -1.799e-6
-0.173, 4.987e-6, 3.123e-6, -1.864e-6
-0.174, 5.156e-6, 3.225e-6, -1.931e-6
-0.175, 5.338e-6, 3.336e-6, -2.002e-6
-0.176, 5.513e-6, 3.443e-6, -2.070e-6
-0.177, 5.704e-6, 3.551e-6, -2.153e-6
-0.178, 5.901e-6, 3.671e-6, -2.230e-6
-0.179, 6.089e-6, 3.788e-6, -2.301e-6
-0.180, 6.280e-6, 3.899e-6, -2.381e-6
-0.181, 6.498e-6, 4.025e-6, -2.473e-6
-0.182, 6.711e-6, 4.145e-6, -2.566e-6
-0.183, 6.914e-6, 4.268e-6, -2.646e-6
-0.184, 7.142e-6, 4.392e-6, -2.750e-6
-0.185, 7.379e-6, 4.533e-6, -2.846e-6
-0.186, 7.591e-6, 4.650e-6, -2.941e-6
-0.187, 7.822e-6, 4.773e-6, -3.049e-6
-0.188, 8.087e-6, 4.918e-6, -3.169e-6
-0.189, 8.318e-6, 5.050e-6, -3.267e-6
-0.190, 8.555e-6, 5.177e-6, -3.378e-6
-0.191, 8.801e-6, 5.309e-6, -3.492e-6
-0.192, 9.057e-6, 5.451e-6, -3.606e-6
-0.193, 9.303e-6, 5.580e-6, -3.723e-6
-0.194, 9.555e-6, 5.712e-6, -3.843e-6
-0.195, 9.802e-6, 5.845e-6, -3.957e-6
-0.196, 1.006e-5, 5.980e-6, -4.080e-6
-0.197, 1.029e-5, 6.091e-6, -4.197e-6
-0.198, 1.053e-5, 6.214e-6, -4.320e-6
-0.199, 1.078e-5, 6.340e-6, -4.440e-6
-0.200, 1.104e-5, 6.469e-6, -4.566e-6
-0.201, 1.127e-5, 6.586e-6, -4.683e-6
-0.202, 1.151e-5, 6.694e-6, -4.813e-6
-0.203, 1.174e-5, 6.808e-6, -4.933e-6
-0.204, 1.197e-5, 6.913e-6, -5.053e-6
-0.205, 1.220e-5, 7.017e-6, -5.179e-6
-0.206, 1.240e-5, 7.101e-6, -5.296e-6
-0.207, 1.261e-5, 7.196e-6, -5.413e-6
-0.208, 1.281e-5, 7.282e-6, -5.524e-6
-0.209, 1.300e-5, 7.365e-6, -5.632e-6
-0.210, 1.319e-5, 7.433e-6, -5.758e-6
-0.211, 1.336e-5, 7.507e-6, -5.850e-6
-0.212, 1.352e-5, 7.550e-6, -5.973e-6
-0.213, 1.366e-5, 7.605e-6, -6.056e-6
-0.214, 1.383e-5, 7.670e-6, -6.161e-6
-0.215, 1.397e-5, 7.716e-6, -6.253e-6
-0.216, 1.407e-5, 7.738e-6, -6.337e-6
-0.217, 1.417e-5, 7.756e-6, -6.417e-6
-0.218, 1.427e-5, 7.781e-6, -6.494e-6
-0.219, 1.435e-5, 7.781e-6, -6.570e-6
-0.220, 1.442e-5, 7.784e-6, -6.632e-6
-0.221, 1.449e-5, 7.784e-6, -6.706e-6
-0.222, 1.451e-5, 7.759e-6, -6.746e-6
-0.223, 1.454e-5, 7.735e-6, -6.801e-6
-0.224, 1.455e-5, 7.713e-6, -6.841e-6
-0.225, 1.454e-5, 7.661e-6, -6.875e-6
-0.226, 1.454e-5, 7.627e-6, -6.912e-6
-0.227, 1.448e-5, 7.550e-6, -6.931e-6
-0.228, 1.444e-5, 7.491e-6, -6.952e-6
-0.229, 1.438e-5, 7.421e-6, -6.955e-6
-0.230, 1.431e-5, 7.344e-6, -6.968e-6
-0.231, 1.421e-5, 7.254e-6, -6.955e-6
-0.232, 1.412e-5, 7.165e-6, -6.958e-6
-0.233, 1.399e-5, 7.067e-6, -6.928e-6
-0.234, 1.388e-5, 6.965e-6, -6.915e-6
-0.235, 1.374e-5, 6.842e-6, -6.897e-6
-0.236, 1.358e-5, 6.728e-6, -6.854e-6
-0.237, 1.343e-5, 6.620e-6, -6.811e-6
-0.238, 1.325e-5, 6.491e-6, -6.761e-6
-0.239, 1.306e-5, 6.343e-6, -6.718e-6
-0.240, 1.286e-5, 6.223e-6, -6.635e-6
-0.241, 1.268e-5, 6.091e-6, -6.592e-6
-0.242, 1.246e-5, 5.943e-6, -6.515e-6
-0.243, 1.222e-5, 5.798e-6, -6.426e-6
-0.244, 1.201e-5, 5.660e-6, -6.352e-6
-0.245, 1.176e-5, 5.497e-6, -6.263e-6
-0.246, 1.155e-5, 5.364e-6, -6.183e-6
-0.247, 1.129e-5, 5.213e-6, -6.075e-6
-0.248, 1.105e-5, 5.060e-6, -5.989e-6
-0.249, 1.081e-5, 4.921e-6, -5.893e-6
-0.250, 1.055e-5, 4.758e-6, -5.789e-6
-0.251, 1.032e-5, 4.622e-6, -5.693e-6
-0.252, 1.004e-5, 4.478e-6, -5.564e-6
-0.253, 9.783e-6, 4.321e-6, -5.462e-6
-0.254, 9.524e-6, 4.188e-6, -5.336e-6
-0.255, 9.272e-6, 4.053e-6, -5.219e-6
-0.256, 9.029e-6, 3.921e-6, -5.108e-6
-0.257, 8.783e-6, 3.791e-6, -4.991e-6
-0.258, 8.530e-6, 3.650e-6, -4.880e-6
-0.259, 8.265e-6, 3.517e-6, -4.748e-6
-0.260, 8.025e-6, 3.394e-6, -4.631e-6
-0.261, 7.776e-6, 3.268e-6, -4.508e-6
-0.262, 7.557e-6, 3.166e-6, -4.391e-6
-0.263, 7.323e-6, 3.049e-6, -4.274e-6
-0.264, 7.083e-6, 2.932e-6, -4.151e-6
-0.265, 6.856e-6, 2.819e-6, -4.037e-6
-0.266, 6.618e-6, 2.702e-6, -3.917e-6
-0.267, 6.412e-6, 2.622e-6, -3.791e-6
-0.268, 6.218e-6, 2.529e-6, -3.689e-6
-0.269, 6.006e-6, 2.437e-6, -3.569e-6
-0.270, 5.797e-6, 2.348e-6, -3.449e-6
-0.271, 5.618e-6, 2.268e-6, -3.351e-6
-0.272, 5.418e-6, 2.184e-6, -3.234e-6
-0.273, 5.230e-6, 2.111e-6, -3.120e-6
-0.274, 5.079e-6, 2.043e-6, -3.037e-6
-0.275, 4.892e-6, 1.972e-6, -2.920e-6
-0.276, 4.738e-6, 1.904e-6, -2.833e-6
-0.277, 4.562e-6, 1.830e-6, -2.732e-6
-0.278, 4.433e-6, 1.784e-6, -2.649e-6
-0.279, 4.260e-6, 1.726e-6, -2.535e-6
-0.280, 4.125e-6, 1.667e-6, -2.458e-6
-0.281, 3.980e-6, 1.618e-6, -2.362e-6
-0.282, 3.866e-6, 1.575e-6, -2.292e-6
-0.283, 3.725e-6, 1.519e-6, -2.205e-6
-0.284, 3.589e-6, 1.470e-6, -2.119e-6
-0.285, 3.469e-6, 1.436e-6, -2.033e-6
-0.286, 3.386e-6, 1.406e-6, -1.981e-6
-0.287, 3.269e-6, 1.366e-6, -1.904e-6
-0.288, 3.171e-6, 1.329e-6, -1.842e-6
-0.289, 3.060e-6, 1.292e-6, -1.768e-6
-0.290, 2.964e-6, 1.261e-6, -1.704e-6
-0.291, 2.884e-6, 1.233e-6, -1.651e-6
-0.292, 2.774e-6, 1.193e-6, -1.580e-6
-0.293, 2.709e-6, 1.169e-6, -1.540e-6
-0.294, 2.650e-6, 1.159e-6, -1.491e-6
-0.295, 2.567e-6, 1.125e-6, -1.442e-6
-0.296, 2.506e-6, 1.116e-6, -1.390e-6
-0.297, 2.429e-6, 1.082e-6, -1.346e-6
-0.298, 2.376e-6, 1.073e-6, -1.303e-6
-0.299, 2.312e-6, 1.048e-6, -1.263e-6
-0.300, 2.278e-6, 1.045e-6, -1.233e-6
-0.301, 2.213e-6, 1.024e-6, -1.189e-6
-0.302, 2.152e-6, 9.992e-7, -1.153e-6
-0.303, 2.115e-6, 9.900e-7, -1.125e-6
-0.304, 2.069e-6, 9.838e-7, -1.085e-6
-0.305, 2.026e-6, 9.592e-7, -1.066e-6
-0.306, 1.979e-6, 9.530e-7, -1.026e-6
-0.307, 1.949e-6, 9.346e-7, -1.014e-6
-0.308, 1.915e-6, 9.346e-7, -9.802e-7
-0.309, 1.878e-6, 9.315e-7, -9.463e-7
-0.310, 1.844e-6, 9.069e-7, -9.371e-7
-0.311, 1.819e-6, 9.007e-7, -9.186e-7
-0.312, 1.798e-6, 8.853e-7, -9.124e-7
-0.313, 1.773e-6, 8.915e-7, -8.817e-7
-0.314, 1.724e-6, 8.638e-7, -8.601e-7
-0.315, 1.721e-6, 8.699e-7, -8.509e-7
-0.316, 1.690e-6, 8.607e-7, -8.293e-7
-0.317, 1.681e-6, 8.699e-7, -8.109e-7
-0.318, 1.647e-6, 8.453e-7, -8.016e-7
-0.319, 1.638e-6, 8.391e-7, -7.985e-7
-0.320, 1.622e-6, 8.453e-7, -7.770e-7
-0.321, 1.607e-6, 8.299e-7, -7.770e-7
-0.322, 1.595e-6, 8.299e-7, -7.647e-7
-0.323, 1.582e-6, 8.207e-7, -7.616e-7
-0.324, 1.567e-6, 8.268e-7, -7.401e-7
-0.325, 1.558e-6, 8.084e-7, -7.493e-7
-0.326, 1.530e-6, 8.053e-7, -7.247e-7
-0.327, 1.533e-6, 8.084e-7, -7.247e-7
-0.328, 1.508e-6, 8.053e-7, -7.031e-7
-0.329, 1.496e-6, 7.991e-7, -6.970e-7
-0.330, 1.493e-6, 7.930e-7, -7.000e-7
-0.331, 1.490e-6, 7.960e-7, -6.939e-7
-0.332, 1.487e-6, 7.868e-7, -7.000e-7
-0.333, 1.484e-6, 7.960e-7, -6.877e-7
-0.334, 1.459e-6, 7.807e-7, -6.785e-7
-0.335, 1.441e-6, 7.807e-7, -6.600e-7
-0.336, 1.447e-6, 7.745e-7, -6.723e-7
-0.337, 1.425e-6, 7.622e-7, -6.631e-7
-0.338, 1.431e-6, 7.714e-7, -6.600e-7
-0.339, 1.428e-6, 7.653e-7, -6.631e-7
-0.340, 1.435e-6, 7.776e-7, -6.569e-7
-0.341, 1.416e-6, 7.683e-7, -6.477e-7
-0.342, 1.419e-6, 7.653e-7, -6.539e-7
-0.343, 1.425e-6, 7.745e-7, -6.508e-7
-0.344, 1.401e-6, 7.560e-7, -6.446e-7
-0.345, 1.422e-6, 7.683e-7, -6.539e-7
-0.346, 1.388e-6, 7.499e-7, -6.385e-7
-0.347, 1.388e-6, 7.529e-7, -6.354e-7
-0.348, 1.398e-6, 7.591e-7, -6.385e-7
-0.349, 1.388e-6, 7.653e-7, -6.231e-7
-0.350, 1.379e-6, 7.560e-7, -6.231e-7
-0.351, 1.391e-6, 7.560e-7, -6.354e-7
-0.352, 1.398e-6, 7.776e-7, -6.200e-7
-0.353, 1.373e-6, 7.468e-7, -6.262e-7
-0.354, 1.358e-6, 7.406e-7, -6.169e-7
-0.355, 1.398e-6, 7.622e-7, -6.354e-7
-0.356, 1.367e-6, 7.468e-7, -6.200e-7
-0.357, 1.382e-6, 7.560e-7, -6.262e-7
-0.358, 1.382e-6, 7.560e-7, -6.262e-7
-0.359, 1.364e-6, 7.437e-7, -6.200e-7
-0.360, 1.364e-6, 7.376e-7, -6.262e-7
-0.361, 1.398e-6, 7.622e-7, -6.354e-7
-0.362, 1.367e-6, 7.560e-7, -6.108e-7
-0.363, 1.364e-6, 7.437e-7, -6.200e-7
-0.364, 1.364e-6, 7.468e-7, -6.169e-7
-0.365, 1.373e-6, 7.468e-7, -6.262e-7
-0.366, 1.382e-6, 7.622e-7, -6.200e-7
-0.367, 1.361e-6, 7.376e-7, -6.231e-7
-0.368, 1.358e-6, 7.406e-7, -6.169e-7
-0.369, 1.370e-6, 7.406e-7, -6.292e-7
-0.370, 1.361e-6, 7.283e-7, -6.323e-7
-0.371, 1.367e-6, 7.437e-7, -6.231e-7
-0.372, 1.351e-6, 7.376e-7, -6.138e-7
-0.373, 1.379e-6, 7.468e-7, -6.323e-7
-0.374, 1.354e-6, 7.406e-7, -6.138e-7
-0.375, 1.361e-6, 7.345e-7, -6.262e-7
-0.376, 1.373e-6, 7.437e-7, -6.292e-7
-0.377, 1.364e-6, 7.406e-7, -6.231e-7
-0.378, 1.370e-6, 7.468e-7, -6.231e-7
-0.379, 1.388e-6, 7.529e-7, -6.354e-7
-0.380, 1.367e-6, 7.529e-7, -6.138e-7
-0.381, 1.358e-6, 7.406e-7, -6.169e-7
-0.382, 1.370e-6, 7.499e-7, -6.200e-7
-0.383, 1.370e-6, 7.622e-7, -6.077e-7
-0.384, 1.370e-6, 7.468e-7, -6.231e-7
-0.385, 1.361e-6, 7.345e-7, -6.262e-7
-0.386, 1.376e-6, 7.529e-7, -6.231e-7
-0.387, 1.370e-6, 7.468e-7, -6.231e-7
-0.388, 1.364e-6, 7.406e-7, -6.231e-7
-0.389, 1.364e-6, 7.437e-7, -6.200e-7
-0.390, 1.364e-6, 7.345e-7, -6.292e-7
-0.391, 1.354e-6, 7.314e-7, -6.231e-7
-0.392, 1.401e-6, 7.529e-7, -6.477e-7
-0.393, 1.376e-6, 7.437e-7, -6.323e-7
-0.394, 1.364e-6, 7.406e-7, -6.231e-7
-0.395, 1.373e-6, 7.437e-7, -6.292e-7
-0.396, 1.370e-6, 7.437e-7, -6.262e-7
-0.397, 1.376e-6, 7.499e-7, -6.262e-7
-0.398, 1.351e-6, 7.345e-7, -6.169e-7
-0.399, 1.382e-6, 7.499e-7, -6.323e-7
-0.400, 1.358e-6, 7.345e-7, -6.231e-7
