# Supplementary material for: Data-Driven Electrochemistry Reveals the Impact of Hydrophobicity on Aptamer Cross-Reactivity
Source: ACS Meas Sci Au. 2026 May 20;6(3):752–64. doi: 10.1021/acsmeasuresciau.6c00040 (PMC13281204; doi:10.1021/acsmeasuresciau.6c00040)
Supplement: Supplementary file 1 [file tg6c00040_si_001.zip › data/interferent study/logP validation/Trials_1_2_3/SWV_lineolic acid_background_1600hz_2.txt]

Nov. 4, 2025   16:19:42
Square Wave Voltammetry
File: c:\users\minteerlab\desktop\hardpotato\110425\swv_lineolic acid_background_1600hz_2.bin
Data Source:  Experiment
Instrument Model:  CHI660E
Ref. Electrode: 
Header: SWV
Note: 

Init E (V) = -0.05
Final E (V) = -0.4
Incr E (V) = 0.001
Amplitude (V) = 0.025
Frequency (Hz) = 1.6e+3
Quiet Time (sec) = 2
Sensitivity (A/V) = 1e-5

Potential/V, Diff(i/A), For(i/A), Rev(i/A)

-0.051, 1.191e-6, 5.559e-7, -6.354e-7
-0.052, 1.364e-6, 7.376e-7, -6.262e-7
-0.053, 1.361e-6, 7.222e-7, -6.385e-7
-0.054, 1.364e-6, 7.160e-7, -6.477e-7
-0.055, 1.364e-6, 7.129e-7, -6.508e-7
-0.056, 1.361e-6, 7.068e-7, -6.539e-7
-0.057, 1.367e-6, 7.099e-7, -6.569e-7
-0.058, 1.364e-6, 7.068e-7, -6.569e-7
-0.059, 1.370e-6, 7.160e-7, -6.539e-7
-0.060, 1.367e-6, 7.099e-7, -6.569e-7
-0.061, 1.376e-6, 7.129e-7, -6.631e-7
-0.062, 1.376e-6, 7.129e-7, -6.631e-7
-0.063, 1.361e-6, 7.068e-7, -6.539e-7
-0.064, 1.379e-6, 7.252e-7, -6.539e-7
-0.065, 1.388e-6, 7.283e-7, -6.600e-7
-0.066, 1.382e-6, 7.252e-7, -6.569e-7
-0.067, 1.379e-6, 7.160e-7, -6.631e-7
-0.068, 1.394e-6, 7.283e-7, -6.662e-7
-0.069, 1.382e-6, 7.191e-7, -6.631e-7
-0.070, 1.394e-6, 7.222e-7, -6.723e-7
-0.071, 1.401e-6, 7.345e-7, -6.662e-7
-0.072, 1.385e-6, 7.191e-7, -6.662e-7
-0.073, 1.407e-6, 7.314e-7, -6.754e-7
-0.074, 1.407e-6, 7.345e-7, -6.723e-7
-0.075, 1.401e-6, 7.283e-7, -6.723e-7
-0.076, 1.401e-6, 7.283e-7, -6.723e-7
-0.077, 1.398e-6, 7.283e-7, -6.693e-7
-0.078, 1.410e-6, 7.283e-7, -6.816e-7
-0.079, 1.410e-6, 7.314e-7, -6.785e-7
-0.080, 1.422e-6, 7.376e-7, -6.846e-7
-0.081, 1.416e-6, 7.376e-7, -6.785e-7
-0.082, 1.428e-6, 7.529e-7, -6.754e-7
-0.083, 1.422e-6, 7.468e-7, -6.754e-7
-0.084, 1.425e-6, 7.406e-7, -6.846e-7
-0.085, 1.441e-6, 7.499e-7, -6.908e-7
-0.086, 1.425e-6, 7.437e-7, -6.816e-7
-0.087, 1.447e-6, 7.529e-7, -6.939e-7
-0.088, 1.435e-6, 7.437e-7, -6.908e-7
-0.089, 1.462e-6, 7.653e-7, -6.970e-7
-0.090, 1.450e-6, 7.560e-7, -6.939e-7
-0.091, 1.450e-6, 7.560e-7, -6.939e-7
-0.092, 1.441e-6, 7.468e-7, -6.939e-7
-0.093, 1.447e-6, 7.591e-7, -6.877e-7
-0.094, 1.459e-6, 7.560e-7, -7.031e-7
-0.095, 1.459e-6, 7.653e-7, -6.939e-7
-0.096, 1.465e-6, 7.653e-7, -7.000e-7
-0.097, 1.468e-6, 7.653e-7, -7.031e-7
-0.098, 1.471e-6, 7.653e-7, -7.062e-7
-0.099, 1.475e-6, 7.683e-7, -7.062e-7
-0.100, 1.484e-6, 7.714e-7, -7.124e-7
-0.101, 1.475e-6, 7.683e-7, -7.062e-7
-0.102, 1.484e-6, 7.714e-7, -7.124e-7
-0.103, 1.487e-6, 7.745e-7, -7.124e-7
-0.104, 1.481e-6, 7.683e-7, -7.124e-7
-0.105, 1.481e-6, 7.807e-7, -7.000e-7
-0.106, 1.484e-6, 7.776e-7, -7.062e-7
-0.107, 1.487e-6, 7.776e-7, -7.093e-7
-0.108, 1.478e-6, 7.653e-7, -7.124e-7
-0.109, 1.499e-6, 7.837e-7, -7.154e-7
-0.110, 1.496e-6, 7.807e-7, -7.154e-7
-0.111, 1.496e-6, 7.837e-7, -7.124e-7
-0.112, 1.502e-6, 7.837e-7, -7.185e-7
-0.113, 1.505e-6, 7.868e-7, -7.185e-7
-0.114, 1.521e-6, 7.899e-7, -7.308e-7
-0.115, 1.508e-6, 7.991e-7, -7.093e-7
-0.116, 1.524e-6, 7.960e-7, -7.277e-7
-0.117, 1.542e-6, 8.114e-7, -7.308e-7
-0.118, 1.533e-6, 8.084e-7, -7.247e-7
-0.119, 1.545e-6, 8.084e-7, -7.370e-7
-0.120, 1.555e-6, 8.207e-7, -7.339e-7
-0.121, 1.561e-6, 8.268e-7, -7.339e-7
-0.122, 1.567e-6, 8.391e-7, -7.277e-7
-0.123, 1.567e-6, 8.361e-7, -7.308e-7
-0.124, 1.573e-6, 8.391e-7, -7.339e-7
-0.125, 1.582e-6, 8.422e-7, -7.401e-7
-0.126, 1.592e-6, 8.576e-7, -7.339e-7
-0.127, 1.604e-6, 8.607e-7, -7.431e-7
-0.128, 1.607e-6, 8.699e-7, -7.370e-7
-0.129, 1.635e-6, 8.946e-7, -7.401e-7
-0.130, 1.641e-6, 8.884e-7, -7.524e-7
-0.131, 1.662e-6, 9.130e-7, -7.493e-7
-0.132, 1.678e-6, 9.192e-7, -7.585e-7
-0.133, 1.665e-6, 9.192e-7, -7.462e-7
-0.134, 1.708e-6, 9.438e-7, -7.647e-7
-0.135, 1.724e-6, 9.592e-7, -7.647e-7
-0.136, 1.742e-6, 9.684e-7, -7.739e-7
-0.137, 1.770e-6, 9.900e-7, -7.801e-7
-0.138, 1.789e-6, 1.002e-6, -7.862e-7
-0.139, 1.816e-6, 1.021e-6, -7.955e-7
-0.140, 1.838e-6, 1.042e-6, -7.955e-7
-0.141, 1.875e-6, 1.073e-6, -8.016e-7
-0.142, 1.918e-6, 1.098e-6, -8.201e-7
-0.143, 1.930e-6, 1.107e-6, -8.232e-7
-0.144, 1.958e-6, 1.144e-6, -8.139e-7
-0.145, 1.998e-6, 1.162e-6, -8.355e-7
-0.146, 2.038e-6, 1.202e-6, -8.355e-7
-0.147, 2.078e-6, 1.230e-6, -8.478e-7
-0.148, 2.130e-6, 1.258e-6, -8.724e-7
-0.149, 2.170e-6, 1.292e-6, -8.786e-7
-0.150, 2.229e-6, 1.338e-6, -8.909e-7
-0.151, 2.275e-6, 1.372e-6, -9.032e-7
-0.152, 2.333e-6, 1.418e-6, -9.155e-7
-0.153, 2.380e-6, 1.446e-6, -9.340e-7
-0.154, 2.450e-6, 1.504e-6, -9.463e-7
-0.155, 2.512e-6, 1.541e-6, -9.709e-7
-0.156, 2.598e-6, 1.609e-6, -9.894e-7
-0.157, 2.666e-6, 1.655e-6, -1.011e-6
-0.158, 2.740e-6, 1.707e-6, -1.033e-6
-0.159, 2.826e-6, 1.766e-6, -1.060e-6
-0.160, 2.921e-6, 1.833e-6, -1.088e-6
-0.161, 2.992e-6, 1.889e-6, -1.103e-6
-0.162, 3.091e-6, 1.954e-6, -1.137e-6
-0.163, 3.183e-6, 2.021e-6, -1.162e-6
-0.164, 3.282e-6, 2.089e-6, -1.193e-6
-0.165, 3.389e-6, 2.169e-6, -1.220e-6
-0.166, 3.500e-6, 2.246e-6, -1.254e-6
-0.167, 3.645e-6, 2.329e-6, -1.316e-6
-0.168, 3.740e-6, 2.406e-6, -1.334e-6
-0.169, 3.876e-6, 2.501e-6, -1.374e-6
-0.170, 4.026e-6, 2.594e-6, -1.433e-6
-0.171, 4.153e-6, 2.689e-6, -1.463e-6
-0.172, 4.294e-6, 2.785e-6, -1.510e-6
-0.173, 4.445e-6, 2.874e-6, -1.571e-6
-0.174, 4.624e-6, 2.985e-6, -1.639e-6
-0.175, 4.759e-6, 3.083e-6, -1.676e-6
-0.176, 4.938e-6, 3.194e-6, -1.744e-6
-0.177, 5.129e-6, 3.314e-6, -1.814e-6
-0.178, 5.292e-6, 3.419e-6, -1.873e-6
-0.179, 5.492e-6, 3.539e-6, -1.953e-6
-0.180, 5.676e-6, 3.653e-6, -2.024e-6
-0.181, 5.892e-6, 3.782e-6, -2.110e-6
-0.182, 6.098e-6, 3.905e-6, -2.193e-6
-0.183, 6.301e-6, 4.028e-6, -2.273e-6
-0.184, 6.508e-6, 4.155e-6, -2.353e-6
-0.185, 6.742e-6, 4.296e-6, -2.445e-6
-0.186, 6.972e-6, 4.429e-6, -2.544e-6
-0.187, 7.216e-6, 4.561e-6, -2.655e-6
-0.188, 7.443e-6, 4.693e-6, -2.750e-6
-0.189, 7.665e-6, 4.810e-6, -2.855e-6
-0.190, 7.936e-6, 4.961e-6, -2.975e-6
-0.191, 8.173e-6, 5.097e-6, -3.077e-6
-0.192, 8.441e-6, 5.238e-6, -3.203e-6
-0.193, 8.693e-6, 5.380e-6, -3.314e-6
-0.194, 8.952e-6, 5.518e-6, -3.434e-6
-0.195, 9.214e-6, 5.651e-6, -3.563e-6
-0.196, 9.463e-6, 5.786e-6, -3.677e-6
-0.197, 9.746e-6, 5.922e-6, -3.825e-6
-0.198, 9.995e-6, 6.054e-6, -3.942e-6
-0.199, 1.025e-5, 6.177e-6, -4.077e-6
-0.200, 1.052e-5, 6.309e-6, -4.206e-6
-0.201, 1.079e-5, 6.433e-6, -4.354e-6
-0.202, 1.105e-5, 6.543e-6, -4.505e-6
-0.203, 1.129e-5, 6.673e-6, -4.616e-6
-0.204, 1.152e-5, 6.768e-6, -4.751e-6
-0.205, 1.177e-5, 6.876e-6, -4.899e-6
-0.206, 1.200e-5, 6.974e-6, -5.022e-6
-0.207, 1.221e-5, 7.064e-6, -5.151e-6
-0.208, 1.243e-5, 7.147e-6, -5.284e-6
-0.209, 1.264e-5, 7.230e-6, -5.413e-6
-0.210, 1.286e-5, 7.304e-6, -5.555e-6
-0.211, 1.306e-5, 7.381e-6, -5.675e-6
-0.212, 1.324e-5, 7.445e-6, -5.792e-6
-0.213, 1.339e-5, 7.482e-6, -5.912e-6
-0.214, 1.355e-5, 7.532e-6, -6.016e-6
-0.215, 1.369e-5, 7.565e-6, -6.124e-6
-0.216, 1.384e-5, 7.602e-6, -6.235e-6
-0.217, 1.394e-5, 7.615e-6, -6.327e-6
-0.218, 1.405e-5, 7.624e-6, -6.426e-6
-0.219, 1.414e-5, 7.636e-6, -6.503e-6
-0.220, 1.419e-5, 7.618e-6, -6.577e-6
-0.221, 1.424e-5, 7.599e-6, -6.638e-6
-0.222, 1.428e-5, 7.572e-6, -6.709e-6
-0.223, 1.432e-5, 7.544e-6, -6.774e-6
-0.224, 1.432e-5, 7.501e-6, -6.823e-6
-0.225, 1.429e-5, 7.430e-6, -6.860e-6
-0.226, 1.428e-5, 7.375e-6, -6.906e-6
-0.227, 1.424e-5, 7.313e-6, -6.931e-6
-0.228, 1.419e-5, 7.242e-6, -6.949e-6
-0.229, 1.412e-5, 7.156e-6, -6.965e-6
-0.230, 1.403e-5, 7.064e-6, -6.968e-6
-0.231, 1.392e-5, 6.959e-6, -6.961e-6
-0.232, 1.378e-5, 6.845e-6, -6.940e-6
-0.233, 1.367e-5, 6.734e-6, -6.934e-6
-0.234, 1.353e-5, 6.611e-6, -6.915e-6
-0.235, 1.336e-5, 6.491e-6, -6.872e-6
-0.236, 1.321e-5, 6.374e-6, -6.835e-6
-0.237, 1.302e-5, 6.229e-6, -6.792e-6
-0.238, 1.283e-5, 6.097e-6, -6.734e-6
-0.239, 1.262e-5, 5.949e-6, -6.666e-6
-0.240, 1.240e-5, 5.792e-6, -6.610e-6
-0.241, 1.219e-5, 5.657e-6, -6.537e-6
-0.242, 1.199e-5, 5.521e-6, -6.466e-6
-0.243, 1.173e-5, 5.364e-6, -6.370e-6
-0.244, 1.150e-5, 5.207e-6, -6.290e-6
-0.245, 1.125e-5, 5.053e-6, -6.198e-6
-0.246, 1.099e-5, 4.896e-6, -6.090e-6
-0.247, 1.073e-5, 4.749e-6, -5.986e-6
-0.248, 1.048e-5, 4.604e-6, -5.881e-6
-0.249, 1.023e-5, 4.450e-6, -5.779e-6
-0.250, 9.974e-6, 4.296e-6, -5.678e-6
-0.251, 9.703e-6, 4.164e-6, -5.539e-6
-0.252, 9.438e-6, 4.013e-6, -5.425e-6
-0.253, 9.189e-6, 3.874e-6, -5.315e-6
-0.254, 8.927e-6, 3.736e-6, -5.191e-6
-0.255, 8.663e-6, 3.600e-6, -5.062e-6
-0.256, 8.401e-6, 3.465e-6, -4.936e-6
-0.257, 8.155e-6, 3.342e-6, -4.813e-6
-0.258, 7.924e-6, 3.225e-6, -4.699e-6
-0.259, 7.665e-6, 3.105e-6, -4.560e-6
-0.260, 7.416e-6, 2.985e-6, -4.431e-6
-0.261, 7.176e-6, 2.855e-6, -4.320e-6
-0.262, 6.939e-6, 2.754e-6, -4.185e-6
-0.263, 6.720e-6, 2.649e-6, -4.071e-6
-0.264, 6.502e-6, 2.554e-6, -3.948e-6
-0.265, 6.295e-6, 2.477e-6, -3.818e-6
-0.266, 6.074e-6, 2.363e-6, -3.711e-6
-0.267, 5.874e-6, 2.286e-6, -3.588e-6
-0.268, 5.655e-6, 2.191e-6, -3.464e-6
-0.269, 5.458e-6, 2.114e-6, -3.344e-6
-0.270, 5.279e-6, 2.046e-6, -3.234e-6
-0.271, 5.098e-6, 1.966e-6, -3.132e-6
-0.272, 4.913e-6, 1.892e-6, -3.021e-6
-0.273, 4.750e-6, 1.833e-6, -2.916e-6
-0.274, 4.602e-6, 1.781e-6, -2.821e-6
-0.275, 4.424e-6, 1.713e-6, -2.710e-6
-0.276, 4.282e-6, 1.661e-6, -2.621e-6
-0.277, 4.140e-6, 1.621e-6, -2.519e-6
-0.278, 3.983e-6, 1.556e-6, -2.427e-6
-0.279, 3.845e-6, 1.507e-6, -2.338e-6
-0.280, 3.700e-6, 1.449e-6, -2.252e-6
-0.281, 3.599e-6, 1.424e-6, -2.175e-6
-0.282, 3.482e-6, 1.387e-6, -2.095e-6
-0.283, 3.377e-6, 1.359e-6, -2.018e-6
-0.284, 3.251e-6, 1.307e-6, -1.944e-6
-0.285, 3.140e-6, 1.279e-6, -1.861e-6
-0.286, 3.051e-6, 1.239e-6, -1.811e-6
-0.287, 2.971e-6, 1.224e-6, -1.747e-6
-0.288, 2.863e-6, 1.187e-6, -1.676e-6
-0.289, 2.777e-6, 1.156e-6, -1.620e-6
-0.290, 2.706e-6, 1.138e-6, -1.568e-6
-0.291, 2.614e-6, 1.110e-6, -1.503e-6
-0.292, 2.574e-6, 1.104e-6, -1.470e-6
-0.293, 2.481e-6, 1.067e-6, -1.414e-6
-0.294, 2.407e-6, 1.045e-6, -1.362e-6
-0.295, 2.352e-6, 1.030e-6, -1.322e-6
-0.296, 2.293e-6, 1.018e-6, -1.276e-6
-0.297, 2.232e-6, 9.992e-7, -1.233e-6
-0.298, 2.176e-6, 9.838e-7, -1.193e-6
-0.299, 2.139e-6, 9.777e-7, -1.162e-6
-0.300, 2.087e-6, 9.623e-7, -1.125e-6
-0.301, 2.044e-6, 9.469e-7, -1.097e-6
-0.302, 2.001e-6, 9.315e-7, -1.069e-6
-0.303, 1.964e-6, 9.253e-7, -1.039e-6
-0.304, 1.921e-6, 9.161e-7, -1.005e-6
-0.305, 1.884e-6, 9.007e-7, -9.832e-7
-0.306, 1.859e-6, 9.007e-7, -9.586e-7
-0.307, 1.819e-6, 8.853e-7, -9.340e-7
-0.308, 1.798e-6, 8.822e-7, -9.155e-7
-0.309, 1.770e-6, 8.668e-7, -9.032e-7
-0.310, 1.745e-6, 8.699e-7, -8.755e-7
-0.311, 1.724e-6, 8.668e-7, -8.570e-7
-0.312, 1.702e-6, 8.453e-7, -8.570e-7
-0.313, 1.662e-6, 8.453e-7, -8.170e-7
-0.314, 1.650e-6, 8.330e-7, -8.170e-7
-0.315, 1.625e-6, 8.237e-7, -8.016e-7
-0.316, 1.610e-6, 8.207e-7, -7.893e-7
-0.317, 1.582e-6, 8.145e-7, -7.678e-7
-0.318, 1.595e-6, 8.207e-7, -7.739e-7
-0.319, 1.579e-6, 8.084e-7, -7.708e-7
-0.320, 1.564e-6, 8.114e-7, -7.524e-7
-0.321, 1.548e-6, 7.991e-7, -7.493e-7
-0.322, 1.545e-6, 8.022e-7, -7.431e-7
-0.323, 1.524e-6, 7.960e-7, -7.277e-7
-0.324, 1.539e-6, 8.114e-7, -7.277e-7
-0.325, 1.499e-6, 7.837e-7, -7.154e-7
-0.326, 1.499e-6, 7.837e-7, -7.154e-7
-0.327, 1.484e-6, 7.930e-7, -6.908e-7
-0.328, 1.490e-6, 7.899e-7, -7.000e-7
-0.329, 1.475e-6, 7.776e-7, -6.970e-7
-0.330, 1.471e-6, 7.837e-7, -6.877e-7
-0.331, 1.468e-6, 7.868e-7, -6.816e-7
-0.332, 1.450e-6, 7.683e-7, -6.816e-7
-0.333, 1.438e-6, 7.714e-7, -6.662e-7
-0.334, 1.459e-6, 7.714e-7, -6.877e-7
-0.335, 1.428e-6, 7.745e-7, -6.539e-7
-0.336, 1.416e-6, 7.529e-7, -6.631e-7
-0.337, 1.404e-6, 7.499e-7, -6.539e-7
-0.338, 1.425e-6, 7.653e-7, -6.600e-7
-0.339, 1.401e-6, 7.591e-7, -6.416e-7
-0.340, 1.401e-6, 7.560e-7, -6.446e-7
-0.341, 1.401e-6, 7.499e-7, -6.508e-7
-0.342, 1.404e-6, 7.560e-7, -6.477e-7
-0.343, 1.401e-6, 7.560e-7, -6.446e-7
-0.344, 1.410e-6, 7.591e-7, -6.508e-7
-0.345, 1.391e-6, 7.529e-7, -6.385e-7
-0.346, 1.388e-6, 7.499e-7, -6.385e-7
-0.347, 1.379e-6, 7.437e-7, -6.354e-7
-0.348, 1.385e-6, 7.437e-7, -6.416e-7
-0.349, 1.385e-6, 7.499e-7, -6.354e-7
-0.350, 1.373e-6, 7.345e-7, -6.385e-7
-0.351, 1.373e-6, 7.406e-7, -6.323e-7
-0.352, 1.382e-6, 7.499e-7, -6.323e-7
-0.353, 1.401e-6, 7.560e-7, -6.446e-7
-0.354, 1.373e-6, 7.437e-7, -6.292e-7
-0.355, 1.364e-6, 7.406e-7, -6.231e-7
-0.356, 1.382e-6, 7.499e-7, -6.323e-7
-0.357, 1.367e-6, 7.376e-7, -6.292e-7
-0.358, 1.361e-6, 7.283e-7, -6.323e-7
-0.359, 1.361e-6, 7.283e-7, -6.323e-7
-0.360, 1.358e-6, 7.345e-7, -6.231e-7
-0.361, 1.385e-6, 7.499e-7, -6.354e-7
-0.362, 1.364e-6, 7.406e-7, -6.231e-7
-0.363, 1.358e-6, 7.283e-7, -6.292e-7
-0.364, 1.370e-6, 7.499e-7, -6.200e-7
-0.365, 1.373e-6, 7.437e-7, -6.292e-7
-0.366, 1.364e-6, 7.345e-7, -6.292e-7
-0.367, 1.351e-6, 7.345e-7, -6.169e-7
-0.368, 1.351e-6, 7.376e-7, -6.138e-7
-0.369, 1.358e-6, 7.345e-7, -6.231e-7
-0.370, 1.351e-6, 7.191e-7, -6.323e-7
-0.371, 1.348e-6, 7.252e-7, -6.231e-7
-0.372, 1.379e-6, 7.376e-7, -6.416e-7
-0.373, 1.354e-6, 7.314e-7, -6.231e-7
-0.374, 1.364e-6, 7.314e-7, -6.323e-7
-0.375, 1.361e-6, 7.345e-7, -6.262e-7
-0.376, 1.364e-6, 7.376e-7, -6.262e-7
-0.377, 1.358e-6, 7.283e-7, -6.292e-7
-0.378, 1.358e-6, 7.406e-7, -6.169e-7
-0.379, 1.364e-6, 7.376e-7, -6.262e-7
-0.380, 1.361e-6, 7.345e-7, -6.262e-7
-0.381, 1.361e-6, 7.314e-7, -6.292e-7
-0.382, 1.373e-6, 7.406e-7, -6.323e-7
-0.383, 1.351e-6, 7.283e-7, -6.231e-7
-0.384, 1.354e-6, 7.345e-7, -6.200e-7
-0.385, 1.376e-6, 7.468e-7, -6.292e-7
-0.386, 1.354e-6, 7.376e-7, -6.169e-7
-0.387, 1.342e-6, 7.222e-7, -6.200e-7
-0.388, 1.361e-6, 7.345e-7, -6.262e-7
-0.389, 1.351e-6, 7.283e-7, -6.231e-7
-0.390, 1.351e-6, 7.314e-7, -6.200e-7
-0.391, 1.345e-6, 7.314e-7, -6.138e-7
-0.392, 1.348e-6, 7.314e-7, -6.169e-7
-0.393, 1.361e-6, 7.345e-7, -6.262e-7
-0.394, 1.367e-6, 7.376e-7, -6.292e-7
-0.395, 1.354e-6, 7.314e-7, -6.231e-7
-0.396, 1.373e-6, 7.437e-7, -6.292e-7
-0.397, 1.364e-6, 7.283e-7, -6.354e-7
-0.398, 1.358e-6, 7.345e-7, -6.231e-7
-0.399, 1.367e-6, 7.406e-7, -6.262e-7
-0.400, 1.370e-6, 7.468e-7, -6.231e-7
