# Supplementary material for: Data-Driven Electrochemistry Reveals the Impact of Hydrophobicity on Aptamer Cross-Reactivity
Source: ACS Meas Sci Au. 2026 May 20;6(3):752–64. doi: 10.1021/acsmeasuresciau.6c00040 (PMC13281204; doi:10.1021/acsmeasuresciau.6c00040)
Supplement: Supplementary file 1 [file tg6c00040_si_001.zip › data/interferent study/logP validation/Trials_1_2_3/SWV_lineolic acid_background_1700hz_0.txt]

Nov. 4, 2025   11:26:30
Square Wave Voltammetry
File: c:\users\minteerlab\desktop\hardpotato\110425\swv_lineolic acid_background_1700hz_0.bin
Data Source:  Experiment
Instrument Model:  CHI660E
Ref. Electrode: 
Header: SWV
Note: 

Init E (V) = -0.05
Final E (V) = -0.4
Incr E (V) = 0.001
Amplitude (V) = 0.025
Frequency (Hz) = 1.7e+3
Quiet Time (sec) = 2
Sensitivity (A/V) = 1e-5

Potential/V, Diff(i/A), For(i/A), Rev(i/A)

-0.051, 8.773e-7, 4.112e-7, -4.661e-7
-0.052, 1.016e-6, 5.467e-7, -4.692e-7
-0.053, 1.025e-6, 5.436e-7, -4.815e-7
-0.054, 1.016e-6, 5.375e-7, -4.784e-7
-0.055, 1.013e-6, 5.344e-7, -4.784e-7
-0.056, 1.025e-6, 5.375e-7, -4.876e-7
-0.057, 1.022e-6, 5.344e-7, -4.876e-7
-0.058, 1.031e-6, 5.375e-7, -4.938e-7
-0.059, 1.034e-6, 5.375e-7, -4.969e-7
-0.060, 1.034e-6, 5.405e-7, -4.938e-7
-0.061, 1.040e-6, 5.375e-7, -5.030e-7
-0.062, 1.034e-6, 5.375e-7, -4.969e-7
-0.063, 1.044e-6, 5.405e-7, -5.030e-7
-0.064, 1.037e-6, 5.405e-7, -4.969e-7
-0.065, 1.053e-6, 5.498e-7, -5.030e-7
-0.066, 1.059e-6, 5.436e-7, -5.153e-7
-0.067, 1.059e-6, 5.559e-7, -5.030e-7
-0.068, 1.056e-6, 5.498e-7, -5.061e-7
-0.069, 1.053e-6, 5.498e-7, -5.030e-7
-0.070, 1.062e-6, 5.559e-7, -5.061e-7
-0.071, 1.074e-6, 5.590e-7, -5.153e-7
-0.072, 1.065e-6, 5.559e-7, -5.092e-7
-0.073, 1.084e-6, 5.621e-7, -5.215e-7
-0.074, 1.074e-6, 5.590e-7, -5.153e-7
-0.075, 1.074e-6, 5.559e-7, -5.184e-7
-0.076, 1.099e-6, 5.713e-7, -5.277e-7
-0.077, 1.081e-6, 5.590e-7, -5.215e-7
-0.078, 1.093e-6, 5.682e-7, -5.246e-7
-0.079, 1.105e-6, 5.775e-7, -5.277e-7
-0.080, 1.096e-6, 5.652e-7, -5.307e-7
-0.081, 1.102e-6, 5.682e-7, -5.338e-7
-0.082, 1.108e-6, 5.744e-7, -5.338e-7
-0.083, 1.105e-6, 5.713e-7, -5.338e-7
-0.084, 1.117e-6, 5.775e-7, -5.400e-7
-0.085, 1.124e-6, 5.806e-7, -5.430e-7
-0.086, 1.133e-6, 5.867e-7, -5.461e-7
-0.087, 1.124e-6, 5.744e-7, -5.492e-7
-0.088, 1.136e-6, 5.867e-7, -5.492e-7
-0.089, 1.130e-6, 5.867e-7, -5.430e-7
-0.090, 1.133e-6, 5.836e-7, -5.492e-7
-0.091, 1.136e-6, 5.867e-7, -5.492e-7
-0.092, 1.139e-6, 5.898e-7, -5.492e-7
-0.093, 1.148e-6, 5.929e-7, -5.554e-7
-0.094, 1.142e-6, 5.867e-7, -5.554e-7
-0.095, 1.157e-6, 5.960e-7, -5.615e-7
-0.096, 1.145e-6, 5.898e-7, -5.554e-7
-0.097, 1.154e-6, 5.960e-7, -5.584e-7
-0.098, 1.161e-6, 6.021e-7, -5.584e-7
-0.099, 1.154e-6, 5.960e-7, -5.584e-7
-0.100, 1.161e-6, 6.021e-7, -5.584e-7
-0.101, 1.164e-6, 6.021e-7, -5.615e-7
-0.102, 1.173e-6, 6.113e-7, -5.615e-7
-0.103, 1.167e-6, 6.021e-7, -5.646e-7
-0.104, 1.170e-6, 6.083e-7, -5.615e-7
-0.105, 1.173e-6, 6.113e-7, -5.615e-7
-0.106, 1.182e-6, 6.052e-7, -5.769e-7
-0.107, 1.185e-6, 6.144e-7, -5.707e-7
-0.108, 1.179e-6, 6.113e-7, -5.677e-7
-0.109, 1.191e-6, 6.144e-7, -5.769e-7
-0.110, 1.194e-6, 6.175e-7, -5.769e-7
-0.111, 1.191e-6, 6.175e-7, -5.738e-7
-0.112, 1.185e-6, 6.083e-7, -5.769e-7
-0.113, 1.188e-6, 6.175e-7, -5.707e-7
-0.114, 1.197e-6, 6.237e-7, -5.738e-7
-0.115, 1.207e-6, 6.267e-7, -5.800e-7
-0.116, 1.207e-6, 6.267e-7, -5.800e-7
-0.117, 1.204e-6, 6.267e-7, -5.769e-7
-0.118, 1.201e-6, 6.298e-7, -5.707e-7
-0.119, 1.210e-6, 6.298e-7, -5.800e-7
-0.120, 1.228e-6, 6.421e-7, -5.861e-7
-0.121, 1.225e-6, 6.514e-7, -5.738e-7
-0.122, 1.238e-6, 6.544e-7, -5.831e-7
-0.123, 1.238e-6, 6.575e-7, -5.800e-7
-0.124, 1.250e-6, 6.698e-7, -5.800e-7
-0.125, 1.253e-6, 6.698e-7, -5.831e-7
-0.126, 1.259e-6, 6.698e-7, -5.892e-7
-0.127, 1.274e-6, 6.852e-7, -5.892e-7
-0.128, 1.274e-6, 6.852e-7, -5.892e-7
-0.129, 1.287e-6, 6.975e-7, -5.892e-7
-0.130, 1.305e-6, 7.068e-7, -5.985e-7
-0.131, 1.302e-6, 7.099e-7, -5.923e-7
-0.132, 1.330e-6, 7.283e-7, -6.015e-7
-0.133, 1.348e-6, 7.437e-7, -6.046e-7
-0.134, 1.358e-6, 7.560e-7, -6.015e-7
-0.135, 1.379e-6, 7.653e-7, -6.138e-7
-0.136, 1.401e-6, 7.868e-7, -6.138e-7
-0.137, 1.410e-6, 7.960e-7, -6.138e-7
-0.138, 1.435e-6, 8.114e-7, -6.231e-7
-0.139, 1.465e-6, 8.299e-7, -6.354e-7
-0.140, 1.490e-6, 8.515e-7, -6.385e-7
-0.141, 1.515e-6, 8.761e-7, -6.385e-7
-0.142, 1.536e-6, 8.884e-7, -6.477e-7
-0.143, 1.579e-6, 9.161e-7, -6.631e-7
-0.144, 1.604e-6, 9.376e-7, -6.662e-7
-0.145, 1.656e-6, 9.777e-7, -6.785e-7
-0.146, 1.690e-6, 1.002e-6, -6.877e-7
-0.147, 1.727e-6, 1.036e-6, -6.908e-7
-0.148, 1.773e-6, 1.070e-6, -7.031e-7
-0.149, 1.819e-6, 1.104e-6, -7.154e-7
-0.150, 1.869e-6, 1.138e-6, -7.308e-7
-0.151, 1.912e-6, 1.178e-6, -7.339e-7
-0.152, 1.967e-6, 1.218e-6, -7.493e-7
-0.153, 2.032e-6, 1.264e-6, -7.678e-7
-0.154, 2.106e-6, 1.322e-6, -7.832e-7
-0.155, 2.173e-6, 1.369e-6, -8.047e-7
-0.156, 2.247e-6, 1.424e-6, -8.232e-7
-0.157, 2.312e-6, 1.476e-6, -8.355e-7
-0.158, 2.392e-6, 1.535e-6, -8.570e-7
-0.159, 2.478e-6, 1.596e-6, -8.817e-7
-0.160, 2.574e-6, 1.661e-6, -9.124e-7
-0.161, 2.657e-6, 1.726e-6, -9.309e-7
-0.162, 2.761e-6, 1.800e-6, -9.617e-7
-0.163, 2.866e-6, 1.873e-6, -9.925e-7
-0.164, 2.980e-6, 1.957e-6, -1.023e-6
-0.165, 3.112e-6, 2.043e-6, -1.069e-6
-0.166, 3.214e-6, 2.123e-6, -1.091e-6
-0.167, 3.346e-6, 2.215e-6, -1.131e-6
-0.168, 3.479e-6, 2.304e-6, -1.174e-6
-0.169, 3.626e-6, 2.409e-6, -1.217e-6
-0.170, 3.771e-6, 2.505e-6, -1.266e-6
-0.171, 3.916e-6, 2.600e-6, -1.316e-6
-0.172, 4.088e-6, 2.717e-6, -1.371e-6
-0.173, 4.245e-6, 2.822e-6, -1.423e-6
-0.174, 4.414e-6, 2.936e-6, -1.479e-6
-0.175, 4.599e-6, 3.059e-6, -1.540e-6
-0.176, 4.778e-6, 3.169e-6, -1.608e-6
-0.177, 4.987e-6, 3.308e-6, -1.679e-6
-0.178, 5.190e-6, 3.431e-6, -1.759e-6
-0.179, 5.403e-6, 3.570e-6, -1.833e-6
-0.180, 5.630e-6, 3.708e-6, -1.922e-6
-0.181, 5.849e-6, 3.844e-6, -2.005e-6
-0.182, 6.071e-6, 3.979e-6, -2.091e-6
-0.183, 6.314e-6, 4.127e-6, -2.187e-6
-0.184, 6.560e-6, 4.275e-6, -2.285e-6
-0.185, 6.819e-6, 4.422e-6, -2.396e-6
-0.186, 7.077e-6, 4.573e-6, -2.504e-6
-0.187, 7.342e-6, 4.724e-6, -2.618e-6
-0.188, 7.619e-6, 4.884e-6, -2.735e-6
-0.189, 7.899e-6, 5.041e-6, -2.858e-6
-0.190, 8.179e-6, 5.195e-6, -2.984e-6
-0.191, 8.472e-6, 5.349e-6, -3.123e-6
-0.192, 8.758e-6, 5.506e-6, -3.252e-6
-0.193, 9.072e-6, 5.675e-6, -3.397e-6
-0.194, 9.364e-6, 5.826e-6, -3.538e-6
-0.195, 9.666e-6, 5.977e-6, -3.689e-6
-0.196, 9.974e-6, 6.134e-6, -3.840e-6
-0.197, 1.029e-5, 6.297e-6, -3.991e-6
-0.198, 1.059e-5, 6.448e-6, -4.142e-6
-0.199, 1.090e-5, 6.599e-6, -4.305e-6
-0.200, 1.122e-5, 6.743e-6, -4.474e-6
-0.201, 1.153e-5, 6.900e-6, -4.628e-6
-0.202, 1.183e-5, 7.033e-6, -4.797e-6
-0.203, 1.213e-5, 7.168e-6, -4.957e-6
-0.204, 1.243e-5, 7.304e-6, -5.127e-6
-0.205, 1.272e-5, 7.427e-6, -5.296e-6
-0.206, 1.300e-5, 7.553e-6, -5.444e-6
-0.207, 1.328e-5, 7.667e-6, -5.613e-6
-0.208, 1.356e-5, 7.784e-6, -5.776e-6
-0.209, 1.382e-5, 7.889e-6, -5.930e-6
-0.210, 1.408e-5, 7.984e-6, -6.093e-6
-0.211, 1.431e-5, 8.073e-6, -6.235e-6
-0.212, 1.454e-5, 8.147e-6, -6.389e-6
-0.213, 1.477e-5, 8.233e-6, -6.540e-6
-0.214, 1.496e-5, 8.292e-6, -6.666e-6
-0.215, 1.515e-5, 8.344e-6, -6.808e-6
-0.216, 1.533e-5, 8.397e-6, -6.934e-6
-0.217, 1.548e-5, 8.427e-6, -7.054e-6
-0.218, 1.563e-5, 8.464e-6, -7.165e-6
-0.219, 1.575e-5, 8.480e-6, -7.269e-6
-0.220, 1.586e-5, 8.486e-6, -7.371e-6
-0.221, 1.594e-5, 8.486e-6, -7.457e-6
-0.222, 1.602e-5, 8.480e-6, -7.543e-6
-0.223, 1.608e-5, 8.461e-6, -7.620e-6
-0.224, 1.611e-5, 8.427e-6, -7.682e-6
-0.225, 1.612e-5, 8.381e-6, -7.743e-6
-0.226, 1.613e-5, 8.335e-6, -7.796e-6
-0.227, 1.611e-5, 8.283e-6, -7.826e-6
-0.228, 1.607e-5, 8.206e-6, -7.863e-6
-0.229, 1.601e-5, 8.129e-6, -7.879e-6
-0.230, 1.593e-5, 8.039e-6, -7.894e-6
-0.231, 1.585e-5, 7.950e-6, -7.903e-6
-0.232, 1.574e-5, 7.842e-6, -7.894e-6
-0.233, 1.561e-5, 7.735e-6, -7.876e-6
-0.234, 1.547e-5, 7.612e-6, -7.854e-6
-0.235, 1.531e-5, 7.485e-6, -7.820e-6
-0.236, 1.514e-5, 7.362e-6, -7.774e-6
-0.237, 1.495e-5, 7.224e-6, -7.728e-6
-0.238, 1.475e-5, 7.079e-6, -7.666e-6
-0.239, 1.453e-5, 6.928e-6, -7.602e-6
-0.240, 1.431e-5, 6.783e-6, -7.525e-6
-0.241, 1.407e-5, 6.617e-6, -7.454e-6
-0.242, 1.382e-5, 6.454e-6, -7.368e-6
-0.243, 1.357e-5, 6.294e-6, -7.275e-6
-0.244, 1.330e-5, 6.131e-6, -7.174e-6
-0.245, 1.303e-5, 5.962e-6, -7.072e-6
-0.246, 1.274e-5, 5.786e-6, -6.955e-6
-0.247, 1.246e-5, 5.617e-6, -6.838e-6
-0.248, 1.217e-5, 5.444e-6, -6.727e-6
-0.249, 1.189e-5, 5.278e-6, -6.610e-6
-0.250, 1.159e-5, 5.106e-6, -6.481e-6
-0.251, 1.129e-5, 4.936e-6, -6.349e-6
-0.252, 1.100e-5, 4.783e-6, -6.216e-6
-0.253, 1.069e-5, 4.607e-6, -6.081e-6
-0.254, 1.036e-5, 4.432e-6, -5.933e-6
-0.255, 1.009e-5, 4.284e-6, -5.807e-6
-0.256, 9.786e-6, 4.124e-6, -5.662e-6
-0.257, 9.494e-6, 3.970e-6, -5.524e-6
-0.258, 9.201e-6, 3.822e-6, -5.379e-6
-0.259, 8.900e-6, 3.671e-6, -5.228e-6
-0.260, 8.610e-6, 3.527e-6, -5.084e-6
-0.261, 8.324e-6, 3.379e-6, -4.945e-6
-0.262, 8.050e-6, 3.253e-6, -4.797e-6
-0.263, 7.782e-6, 3.120e-6, -4.662e-6
-0.264, 7.511e-6, 3.003e-6, -4.508e-6
-0.265, 7.234e-6, 2.868e-6, -4.366e-6
-0.266, 6.994e-6, 2.757e-6, -4.237e-6
-0.267, 6.745e-6, 2.649e-6, -4.095e-6
-0.268, 6.495e-6, 2.535e-6, -3.960e-6
-0.269, 6.258e-6, 2.437e-6, -3.821e-6
-0.270, 6.034e-6, 2.338e-6, -3.695e-6
-0.271, 5.812e-6, 2.246e-6, -3.566e-6
-0.272, 5.584e-6, 2.151e-6, -3.434e-6
-0.273, 5.378e-6, 2.061e-6, -3.317e-6
-0.274, 5.184e-6, 1.994e-6, -3.190e-6
-0.275, 4.972e-6, 1.907e-6, -3.064e-6
-0.276, 4.793e-6, 1.830e-6, -2.963e-6
-0.277, 4.596e-6, 1.760e-6, -2.836e-6
-0.278, 4.424e-6, 1.689e-6, -2.735e-6
-0.279, 4.257e-6, 1.627e-6, -2.630e-6
-0.280, 4.103e-6, 1.575e-6, -2.529e-6
-0.281, 3.934e-6, 1.507e-6, -2.427e-6
-0.282, 3.786e-6, 1.458e-6, -2.328e-6
-0.283, 3.639e-6, 1.402e-6, -2.236e-6
-0.284, 3.497e-6, 1.353e-6, -2.144e-6
-0.285, 3.386e-6, 1.322e-6, -2.064e-6
-0.286, 3.263e-6, 1.279e-6, -1.984e-6
-0.287, 3.134e-6, 1.230e-6, -1.904e-6
-0.288, 3.001e-6, 1.193e-6, -1.808e-6
-0.289, 2.897e-6, 1.150e-6, -1.747e-6
-0.290, 2.786e-6, 1.116e-6, -1.670e-6
-0.291, 2.690e-6, 1.082e-6, -1.608e-6
-0.292, 2.598e-6, 1.048e-6, -1.550e-6
-0.293, 2.512e-6, 1.030e-6, -1.482e-6
-0.294, 2.441e-6, 1.005e-6, -1.436e-6
-0.295, 2.340e-6, 9.715e-7, -1.368e-6
-0.296, 2.253e-6, 9.407e-7, -1.313e-6
-0.297, 2.198e-6, 9.315e-7, -1.266e-6
-0.298, 2.121e-6, 9.007e-7, -1.220e-6
-0.299, 2.053e-6, 8.884e-7, -1.165e-6
-0.300, 1.992e-6, 8.638e-7, -1.128e-6
-0.301, 1.933e-6, 8.484e-7, -1.085e-6
-0.302, 1.878e-6, 8.299e-7, -1.048e-6
-0.303, 1.825e-6, 8.207e-7, -1.005e-6
-0.304, 1.773e-6, 7.930e-7, -9.802e-7
-0.305, 1.718e-6, 7.837e-7, -9.340e-7
-0.306, 1.696e-6, 7.776e-7, -9.186e-7
-0.307, 1.635e-6, 7.529e-7, -8.817e-7
-0.308, 1.613e-6, 7.560e-7, -8.570e-7
-0.309, 1.561e-6, 7.314e-7, -8.293e-7
-0.310, 1.524e-6, 7.222e-7, -8.016e-7
-0.311, 1.502e-6, 7.160e-7, -7.862e-7
-0.312, 1.462e-6, 7.006e-7, -7.616e-7
-0.313, 1.444e-6, 6.945e-7, -7.493e-7
-0.314, 1.407e-6, 6.821e-7, -7.247e-7
-0.315, 1.376e-6, 6.760e-7, -7.000e-7
-0.316, 1.358e-6, 6.668e-7, -6.908e-7
-0.317, 1.339e-6, 6.575e-7, -6.816e-7
-0.318, 1.311e-6, 6.514e-7, -6.600e-7
-0.319, 1.290e-6, 6.483e-7, -6.416e-7
-0.320, 1.265e-6, 6.421e-7, -6.231e-7
-0.321, 1.250e-6, 6.329e-7, -6.169e-7
-0.322, 1.228e-6, 6.237e-7, -6.046e-7
-0.323, 1.219e-6, 6.237e-7, -5.954e-7
-0.324, 1.201e-6, 6.113e-7, -5.892e-7
-0.325, 1.182e-6, 6.083e-7, -5.738e-7
-0.326, 1.167e-6, 5.990e-7, -5.677e-7
-0.327, 1.157e-6, 6.021e-7, -5.554e-7
-0.328, 1.145e-6, 6.021e-7, -5.430e-7
-0.329, 1.136e-6, 5.960e-7, -5.400e-7
-0.330, 1.124e-6, 5.898e-7, -5.338e-7
-0.331, 1.111e-6, 5.867e-7, -5.246e-7
-0.332, 1.117e-6, 5.836e-7, -5.338e-7
-0.333, 1.090e-6, 5.682e-7, -5.215e-7
-0.334, 1.081e-6, 5.713e-7, -5.092e-7
-0.335, 1.077e-6, 5.713e-7, -5.061e-7
-0.336, 1.065e-6, 5.682e-7, -4.969e-7
-0.337, 1.062e-6, 5.621e-7, -4.999e-7
-0.338, 1.044e-6, 5.529e-7, -4.907e-7
-0.339, 1.044e-6, 5.529e-7, -4.907e-7
-0.340, 1.031e-6, 5.467e-7, -4.846e-7
-0.341, 1.028e-6, 5.467e-7, -4.815e-7
-0.342, 1.034e-6, 5.529e-7, -4.815e-7
-0.343, 1.013e-6, 5.405e-7, -4.722e-7
-0.344, 1.019e-6, 5.467e-7, -4.722e-7
-0.345, 1.016e-6, 5.436e-7, -4.722e-7
-0.346, 1.007e-6, 5.405e-7, -4.661e-7
-0.347, 9.974e-7, 5.375e-7, -4.599e-7
-0.348, 9.943e-7, 5.375e-7, -4.568e-7
-0.349, 1.000e-6, 5.375e-7, -4.630e-7
-0.350, 9.882e-7, 5.375e-7, -4.507e-7
-0.351, 1.004e-6, 5.436e-7, -4.599e-7
-0.352, 9.789e-7, 5.282e-7, -4.507e-7
-0.353, 9.789e-7, 5.282e-7, -4.507e-7
-0.354, 9.851e-7, 5.313e-7, -4.538e-7
-0.355, 9.697e-7, 5.221e-7, -4.476e-7
-0.356, 9.697e-7, 5.251e-7, -4.445e-7
-0.357, 9.666e-7, 5.221e-7, -4.445e-7
-0.358, 9.758e-7, 5.344e-7, -4.415e-7
-0.359, 9.635e-7, 5.190e-7, -4.445e-7
-0.360, 9.697e-7, 5.282e-7, -4.415e-7
-0.361, 9.635e-7, 5.221e-7, -4.415e-7
-0.362, 9.574e-7, 5.190e-7, -4.384e-7
-0.363, 9.635e-7, 5.221e-7, -4.415e-7
-0.364, 9.543e-7, 5.190e-7, -4.353e-7
-0.365, 9.481e-7, 5.128e-7, -4.353e-7
-0.366, 9.451e-7, 5.128e-7, -4.322e-7
-0.367, 9.481e-7, 5.190e-7, -4.291e-7
-0.368, 9.604e-7, 5.221e-7, -4.384e-7
-0.369, 9.481e-7, 5.098e-7, -4.384e-7
-0.370, 9.574e-7, 5.190e-7, -4.384e-7
-0.371, 9.481e-7, 5.128e-7, -4.353e-7
-0.372, 9.389e-7, 5.128e-7, -4.261e-7
-0.373, 9.420e-7, 5.098e-7, -4.322e-7
-0.374, 9.635e-7, 5.221e-7, -4.415e-7
-0.375, 9.451e-7, 5.159e-7, -4.291e-7
-0.376, 9.512e-7, 5.128e-7, -4.384e-7
-0.377, 9.451e-7, 5.159e-7, -4.291e-7
-0.378, 9.420e-7, 5.098e-7, -4.322e-7
-0.379, 9.358e-7, 5.067e-7, -4.291e-7
-0.380, 9.297e-7, 5.036e-7, -4.261e-7
-0.381, 9.389e-7, 5.098e-7, -4.291e-7
-0.382, 9.327e-7, 5.067e-7, -4.261e-7
-0.383, 9.420e-7, 5.159e-7, -4.261e-7
-0.384, 9.420e-7, 5.190e-7, -4.230e-7
-0.385, 9.358e-7, 5.036e-7, -4.322e-7
-0.386, 9.420e-7, 5.098e-7, -4.322e-7
-0.387, 9.297e-7, 5.036e-7, -4.261e-7
-0.388, 9.420e-7, 5.098e-7, -4.322e-7
-0.389, 9.451e-7, 5.098e-7, -4.353e-7
-0.390, 9.327e-7, 5.067e-7, -4.261e-7
-0.391, 9.358e-7, 5.159e-7, -4.199e-7
-0.392, 9.327e-7, 5.067e-7, -4.261e-7
-0.393, 9.297e-7, 5.036e-7, -4.261e-7
-0.394, 9.512e-7, 5.159e-7, -4.353e-7
-0.395, 9.543e-7, 5.190e-7, -4.353e-7
-0.396, 9.389e-7, 5.098e-7, -4.291e-7
-0.397, 9.327e-7, 5.005e-7, -4.322e-7
-0.398, 9.297e-7, 5.036e-7, -4.261e-7
-0.399, 9.327e-7, 5.005e-7, -4.322e-7
-0.400, 9.327e-7, 5.067e-7, -4.261e-7
