# Supplementary material for: Data-Driven Electrochemistry Reveals the Impact of Hydrophobicity on Aptamer Cross-Reactivity
Source: ACS Meas Sci Au. 2026 May 20;6(3):752–64. doi: 10.1021/acsmeasuresciau.6c00040 (PMC13281204; doi:10.1021/acsmeasuresciau.6c00040)
Supplement: Supplementary file 1 [file tg6c00040_si_001.zip › data/interferent study/logP validation/Trials_1_2_3/SWV_lineolic acid_background_1700hz_1.txt]

Nov. 4, 2025   14:04:18
Square Wave Voltammetry
File: c:\users\minteerlab\desktop\hardpotato\110425\swv_lineolic acid_background_1700hz_1.bin
Data Source:  Experiment
Instrument Model:  CHI660E
Ref. Electrode: 
Header: SWV
Note: 

Init E (V) = -0.05
Final E (V) = -0.4
Incr E (V) = 0.001
Amplitude (V) = 0.025
Frequency (Hz) = 1.7e+3
Quiet Time (sec) = 2
Sensitivity (A/V) = 1e-5

Potential/V, Diff(i/A), For(i/A), Rev(i/A)

-0.051, 1.305e-6, 6.052e-7, -7.000e-7
-0.052, 1.505e-6, 8.053e-7, -7.000e-7
-0.053, 1.505e-6, 8.022e-7, -7.031e-7
-0.054, 1.493e-6, 7.837e-7, -7.093e-7
-0.055, 1.484e-6, 7.776e-7, -7.062e-7
-0.056, 1.490e-6, 7.745e-7, -7.154e-7
-0.057, 1.524e-6, 7.960e-7, -7.277e-7
-0.058, 1.524e-6, 7.868e-7, -7.370e-7
-0.059, 1.502e-6, 7.807e-7, -7.216e-7
-0.060, 1.508e-6, 7.868e-7, -7.216e-7
-0.061, 1.518e-6, 7.837e-7, -7.339e-7
-0.062, 1.518e-6, 7.899e-7, -7.277e-7
-0.063, 1.515e-6, 7.930e-7, -7.216e-7
-0.064, 1.511e-6, 7.899e-7, -7.216e-7
-0.065, 1.515e-6, 7.837e-7, -7.308e-7
-0.066, 1.518e-6, 7.868e-7, -7.308e-7
-0.067, 1.524e-6, 7.930e-7, -7.308e-7
-0.068, 1.515e-6, 7.899e-7, -7.247e-7
-0.069, 1.527e-6, 7.960e-7, -7.308e-7
-0.070, 1.518e-6, 7.868e-7, -7.308e-7
-0.071, 1.527e-6, 7.868e-7, -7.401e-7
-0.072, 1.536e-6, 7.991e-7, -7.370e-7
-0.073, 1.530e-6, 7.991e-7, -7.308e-7
-0.074, 1.524e-6, 7.930e-7, -7.308e-7
-0.075, 1.533e-6, 7.960e-7, -7.370e-7
-0.076, 1.539e-6, 7.991e-7, -7.401e-7
-0.077, 1.555e-6, 8.022e-7, -7.524e-7
-0.078, 1.548e-6, 8.053e-7, -7.431e-7
-0.079, 1.551e-6, 8.053e-7, -7.462e-7
-0.080, 1.564e-6, 8.084e-7, -7.554e-7
-0.081, 1.555e-6, 8.053e-7, -7.493e-7
-0.082, 1.551e-6, 8.022e-7, -7.493e-7
-0.083, 1.561e-6, 8.176e-7, -7.431e-7
-0.084, 1.570e-6, 8.176e-7, -7.524e-7
-0.085, 1.561e-6, 8.114e-7, -7.493e-7
-0.086, 1.573e-6, 8.207e-7, -7.524e-7
-0.087, 1.588e-6, 8.268e-7, -7.616e-7
-0.088, 1.585e-6, 8.268e-7, -7.585e-7
-0.089, 1.582e-6, 8.207e-7, -7.616e-7
-0.090, 1.582e-6, 8.237e-7, -7.585e-7
-0.091, 1.598e-6, 8.299e-7, -7.678e-7
-0.092, 1.592e-6, 8.299e-7, -7.616e-7
-0.093, 1.598e-6, 8.330e-7, -7.647e-7
-0.094, 1.613e-6, 8.422e-7, -7.708e-7
-0.095, 1.610e-6, 8.391e-7, -7.708e-7
-0.096, 1.601e-6, 8.361e-7, -7.647e-7
-0.097, 1.610e-6, 8.422e-7, -7.678e-7
-0.098, 1.607e-6, 8.422e-7, -7.647e-7
-0.099, 1.616e-6, 8.453e-7, -7.708e-7
-0.100, 1.613e-6, 8.453e-7, -7.678e-7
-0.101, 1.616e-6, 8.484e-7, -7.678e-7
-0.102, 1.625e-6, 8.515e-7, -7.739e-7
-0.103, 1.647e-6, 8.668e-7, -7.801e-7
-0.104, 1.632e-6, 8.607e-7, -7.708e-7
-0.105, 1.638e-6, 8.607e-7, -7.770e-7
-0.106, 1.644e-6, 8.638e-7, -7.801e-7
-0.107, 1.638e-6, 8.668e-7, -7.708e-7
-0.108, 1.653e-6, 8.668e-7, -7.862e-7
-0.109, 1.647e-6, 8.668e-7, -7.801e-7
-0.110, 1.662e-6, 8.730e-7, -7.893e-7
-0.111, 1.678e-6, 8.853e-7, -7.924e-7
-0.112, 1.656e-6, 8.730e-7, -7.832e-7
-0.113, 1.678e-6, 8.884e-7, -7.893e-7
-0.114, 1.687e-6, 8.976e-7, -7.893e-7
-0.115, 1.696e-6, 9.007e-7, -7.955e-7
-0.116, 1.681e-6, 8.976e-7, -7.832e-7
-0.117, 1.712e-6, 9.038e-7, -8.078e-7
-0.118, 1.708e-6, 9.069e-7, -8.016e-7
-0.119, 1.724e-6, 9.284e-7, -7.955e-7
-0.120, 1.733e-6, 9.407e-7, -7.924e-7
-0.121, 1.745e-6, 9.376e-7, -8.078e-7
-0.122, 1.755e-6, 9.438e-7, -8.109e-7
-0.123, 1.776e-6, 9.654e-7, -8.109e-7
-0.124, 1.785e-6, 9.654e-7, -8.201e-7
-0.125, 1.785e-6, 9.684e-7, -8.170e-7
-0.126, 1.810e-6, 9.900e-7, -8.201e-7
-0.127, 1.835e-6, 1.005e-6, -8.293e-7
-0.128, 1.878e-6, 1.030e-6, -8.478e-7
-0.129, 1.869e-6, 1.021e-6, -8.478e-7
-0.130, 1.893e-6, 1.042e-6, -8.509e-7
-0.131, 1.906e-6, 1.061e-6, -8.447e-7
-0.132, 1.939e-6, 1.079e-6, -8.601e-7
-0.133, 1.958e-6, 1.098e-6, -8.601e-7
-0.134, 1.992e-6, 1.116e-6, -8.755e-7
-0.135, 2.001e-6, 1.129e-6, -8.724e-7
-0.136, 2.053e-6, 1.159e-6, -8.940e-7
-0.137, 2.066e-6, 1.175e-6, -8.909e-7
-0.138, 2.112e-6, 1.202e-6, -9.094e-7
-0.139, 2.155e-6, 1.224e-6, -9.309e-7
-0.140, 2.192e-6, 1.264e-6, -9.278e-7
-0.141, 2.219e-6, 1.276e-6, -9.432e-7
-0.142, 2.266e-6, 1.307e-6, -9.586e-7
-0.143, 2.303e-6, 1.344e-6, -9.586e-7
-0.144, 2.361e-6, 1.378e-6, -9.832e-7
-0.145, 2.410e-6, 1.418e-6, -9.925e-7
-0.146, 2.447e-6, 1.449e-6, -9.986e-7
-0.147, 2.527e-6, 1.498e-6, -1.029e-6
-0.148, 2.586e-6, 1.529e-6, -1.057e-6
-0.149, 2.641e-6, 1.575e-6, -1.066e-6
-0.150, 2.706e-6, 1.609e-6, -1.097e-6
-0.151, 2.771e-6, 1.667e-6, -1.103e-6
-0.152, 2.851e-6, 1.716e-6, -1.134e-6
-0.153, 2.915e-6, 1.763e-6, -1.153e-6
-0.154, 2.998e-6, 1.815e-6, -1.183e-6
-0.155, 3.081e-6, 1.873e-6, -1.208e-6
-0.156, 3.186e-6, 1.941e-6, -1.245e-6
-0.157, 3.266e-6, 1.990e-6, -1.276e-6
-0.158, 3.358e-6, 2.049e-6, -1.310e-6
-0.159, 3.460e-6, 2.123e-6, -1.337e-6
-0.160, 3.568e-6, 2.178e-6, -1.390e-6
-0.161, 3.682e-6, 2.258e-6, -1.423e-6
-0.162, 3.783e-6, 2.326e-6, -1.457e-6
-0.163, 3.894e-6, 2.403e-6, -1.491e-6
-0.164, 4.033e-6, 2.486e-6, -1.547e-6
-0.165, 4.180e-6, 2.578e-6, -1.602e-6
-0.166, 4.300e-6, 2.662e-6, -1.639e-6
-0.167, 4.436e-6, 2.745e-6, -1.691e-6
-0.168, 4.568e-6, 2.822e-6, -1.747e-6
-0.169, 4.741e-6, 2.929e-6, -1.811e-6
-0.170, 4.901e-6, 3.025e-6, -1.876e-6
-0.171, 5.058e-6, 3.133e-6, -1.925e-6
-0.172, 5.218e-6, 3.222e-6, -1.996e-6
-0.173, 5.396e-6, 3.333e-6, -2.064e-6
-0.174, 5.575e-6, 3.447e-6, -2.128e-6
-0.175, 5.750e-6, 3.542e-6, -2.208e-6
-0.176, 5.944e-6, 3.656e-6, -2.288e-6
-0.177, 6.138e-6, 3.776e-6, -2.362e-6
-0.178, 6.348e-6, 3.902e-6, -2.445e-6
-0.179, 6.551e-6, 4.013e-6, -2.538e-6
-0.180, 6.769e-6, 4.139e-6, -2.630e-6
-0.181, 6.991e-6, 4.275e-6, -2.716e-6
-0.182, 7.219e-6, 4.398e-6, -2.821e-6
-0.183, 7.413e-6, 4.515e-6, -2.898e-6
-0.184, 7.681e-6, 4.659e-6, -3.021e-6
-0.185, 7.924e-6, 4.804e-6, -3.120e-6
-0.186, 8.139e-6, 4.924e-6, -3.215e-6
-0.187, 8.410e-6, 5.072e-6, -3.338e-6
-0.188, 8.641e-6, 5.198e-6, -3.443e-6
-0.189, 8.893e-6, 5.337e-6, -3.557e-6
-0.190, 9.146e-6, 5.472e-6, -3.674e-6
-0.191, 9.392e-6, 5.604e-6, -3.788e-6
-0.192, 9.666e-6, 5.761e-6, -3.905e-6
-0.193, 9.940e-6, 5.894e-6, -4.046e-6
-0.194, 1.019e-5, 6.026e-6, -4.163e-6
-0.195, 1.045e-5, 6.165e-6, -4.289e-6
-0.196, 1.070e-5, 6.297e-6, -4.406e-6
-0.197, 1.097e-5, 6.433e-6, -4.536e-6
-0.198, 1.122e-5, 6.562e-6, -4.659e-6
-0.199, 1.146e-5, 6.685e-6, -4.779e-6
-0.200, 1.174e-5, 6.820e-6, -4.924e-6
-0.201, 1.197e-5, 6.934e-6, -5.041e-6
-0.202, 1.224e-5, 7.064e-6, -5.176e-6
-0.203, 1.249e-5, 7.193e-6, -5.296e-6
-0.204, 1.271e-5, 7.294e-6, -5.419e-6
-0.205, 1.295e-5, 7.402e-6, -5.552e-6
-0.206, 1.319e-5, 7.507e-6, -5.681e-6
-0.207, 1.338e-5, 7.596e-6, -5.789e-6
-0.208, 1.361e-5, 7.704e-6, -5.906e-6
-0.209, 1.381e-5, 7.778e-6, -6.032e-6
-0.210, 1.402e-5, 7.867e-6, -6.149e-6
-0.211, 1.419e-5, 7.938e-6, -6.247e-6
-0.212, 1.436e-5, 8.015e-6, -6.349e-6
-0.213, 1.455e-5, 8.083e-6, -6.466e-6
-0.214, 1.468e-5, 8.132e-6, -6.549e-6
-0.215, 1.483e-5, 8.181e-6, -6.647e-6
-0.216, 1.494e-5, 8.212e-6, -6.724e-6
-0.217, 1.507e-5, 8.236e-6, -6.829e-6
-0.218, 1.516e-5, 8.264e-6, -6.900e-6
-0.219, 1.525e-5, 8.267e-6, -6.983e-6
-0.220, 1.533e-5, 8.292e-6, -7.038e-6
-0.221, 1.539e-5, 8.280e-6, -7.109e-6
-0.222, 1.543e-5, 8.267e-6, -7.168e-6
-0.223, 1.546e-5, 8.243e-6, -7.214e-6
-0.224, 1.547e-5, 8.221e-6, -7.248e-6
-0.225, 1.547e-5, 8.184e-6, -7.288e-6
-0.226, 1.545e-5, 8.132e-6, -7.315e-6
-0.227, 1.545e-5, 8.098e-6, -7.352e-6
-0.228, 1.538e-5, 8.027e-6, -7.352e-6
-0.229, 1.534e-5, 7.972e-6, -7.368e-6
-0.230, 1.525e-5, 7.873e-6, -7.374e-6
-0.231, 1.518e-5, 7.802e-6, -7.377e-6
-0.232, 1.506e-5, 7.710e-6, -7.346e-6
-0.233, 1.496e-5, 7.615e-6, -7.349e-6
-0.234, 1.483e-5, 7.507e-6, -7.319e-6
-0.235, 1.466e-5, 7.390e-6, -7.272e-6
-0.236, 1.455e-5, 7.288e-6, -7.257e-6
-0.237, 1.437e-5, 7.153e-6, -7.214e-6
-0.238, 1.418e-5, 7.030e-6, -7.152e-6
-0.239, 1.400e-5, 6.900e-6, -7.097e-6
-0.240, 1.379e-5, 6.753e-6, -7.041e-6
-0.241, 1.358e-5, 6.617e-6, -6.965e-6
-0.242, 1.338e-5, 6.482e-6, -6.903e-6
-0.243, 1.315e-5, 6.328e-6, -6.826e-6
-0.244, 1.290e-5, 6.168e-6, -6.734e-6
-0.245, 1.268e-5, 6.032e-6, -6.644e-6
-0.246, 1.242e-5, 5.866e-6, -6.552e-6
-0.247, 1.216e-5, 5.712e-6, -6.447e-6
-0.248, 1.191e-5, 5.564e-6, -6.349e-6
-0.249, 1.164e-5, 5.389e-6, -6.250e-6
-0.250, 1.140e-5, 5.250e-6, -6.146e-6
-0.251, 1.111e-5, 5.078e-6, -6.029e-6
-0.252, 1.084e-5, 4.924e-6, -5.915e-6
-0.253, 1.059e-5, 4.786e-6, -5.804e-6
-0.254, 1.029e-5, 4.616e-6, -5.678e-6
-0.255, 1.004e-5, 4.481e-6, -5.561e-6
-0.256, 9.774e-6, 4.333e-6, -5.441e-6
-0.257, 9.494e-6, 4.179e-6, -5.315e-6
-0.258, 9.235e-6, 4.047e-6, -5.188e-6
-0.259, 8.977e-6, 3.918e-6, -5.059e-6
-0.260, 8.721e-6, 3.779e-6, -4.942e-6
-0.261, 8.444e-6, 3.634e-6, -4.810e-6
-0.262, 8.207e-6, 3.511e-6, -4.696e-6
-0.263, 7.951e-6, 3.388e-6, -4.563e-6
-0.264, 7.699e-6, 3.265e-6, -4.434e-6
-0.265, 7.453e-6, 3.142e-6, -4.311e-6
-0.266, 7.243e-6, 3.043e-6, -4.200e-6
-0.267, 7.000e-6, 2.920e-6, -4.080e-6
-0.268, 6.769e-6, 2.825e-6, -3.945e-6
-0.269, 6.554e-6, 2.726e-6, -3.828e-6
-0.270, 6.351e-6, 2.628e-6, -3.723e-6
-0.271, 6.138e-6, 2.541e-6, -3.597e-6
-0.272, 5.920e-6, 2.446e-6, -3.474e-6
-0.273, 5.723e-6, 2.357e-6, -3.366e-6
-0.274, 5.563e-6, 2.286e-6, -3.277e-6
-0.275, 5.353e-6, 2.194e-6, -3.160e-6
-0.276, 5.172e-6, 2.114e-6, -3.058e-6
-0.277, 4.993e-6, 2.052e-6, -2.941e-6
-0.278, 4.818e-6, 1.978e-6, -2.840e-6
-0.279, 4.679e-6, 1.910e-6, -2.769e-6
-0.280, 4.525e-6, 1.858e-6, -2.667e-6
-0.281, 4.396e-6, 1.812e-6, -2.584e-6
-0.282, 4.236e-6, 1.753e-6, -2.482e-6
-0.283, 4.094e-6, 1.701e-6, -2.393e-6
-0.284, 3.980e-6, 1.655e-6, -2.325e-6
-0.285, 3.823e-6, 1.596e-6, -2.227e-6
-0.286, 3.713e-6, 1.566e-6, -2.147e-6
-0.287, 3.596e-6, 1.513e-6, -2.082e-6
-0.288, 3.494e-6, 1.486e-6, -2.008e-6
-0.289, 3.389e-6, 1.443e-6, -1.947e-6
-0.290, 3.282e-6, 1.396e-6, -1.885e-6
-0.291, 3.201e-6, 1.393e-6, -1.808e-6
-0.292, 3.081e-6, 1.338e-6, -1.744e-6
-0.293, 3.008e-6, 1.313e-6, -1.694e-6
-0.294, 2.918e-6, 1.289e-6, -1.630e-6
-0.295, 2.841e-6, 1.258e-6, -1.584e-6
-0.296, 2.752e-6, 1.224e-6, -1.528e-6
-0.297, 2.690e-6, 1.209e-6, -1.482e-6
-0.298, 2.644e-6, 1.202e-6, -1.442e-6
-0.299, 2.552e-6, 1.159e-6, -1.393e-6
-0.300, 2.500e-6, 1.147e-6, -1.353e-6
-0.301, 2.453e-6, 1.138e-6, -1.316e-6
-0.302, 2.395e-6, 1.113e-6, -1.282e-6
-0.303, 2.336e-6, 1.092e-6, -1.245e-6
-0.304, 2.275e-6, 1.076e-6, -1.199e-6
-0.305, 2.247e-6, 1.070e-6, -1.177e-6
-0.306, 2.207e-6, 1.064e-6, -1.143e-6
-0.307, 2.179e-6, 1.061e-6, -1.119e-6
-0.308, 2.118e-6, 1.030e-6, -1.088e-6
-0.309, 2.087e-6, 1.030e-6, -1.057e-6
-0.310, 2.075e-6, 1.024e-6, -1.051e-6
-0.311, 2.019e-6, 9.992e-7, -1.020e-6
-0.312, 1.989e-6, 9.900e-7, -9.986e-7
-0.313, 1.967e-6, 9.777e-7, -9.894e-7
-0.314, 1.946e-6, 9.777e-7, -9.679e-7
-0.315, 1.902e-6, 9.592e-7, -9.432e-7
-0.316, 1.890e-6, 9.561e-7, -9.340e-7
-0.317, 1.862e-6, 9.438e-7, -9.186e-7
-0.318, 1.841e-6, 9.407e-7, -9.001e-7
-0.319, 1.816e-6, 9.346e-7, -8.817e-7
-0.320, 1.807e-6, 9.376e-7, -8.693e-7
-0.321, 1.804e-6, 9.376e-7, -8.663e-7
-0.322, 1.782e-6, 9.253e-7, -8.570e-7
-0.323, 1.745e-6, 9.099e-7, -8.355e-7
-0.324, 1.749e-6, 9.099e-7, -8.386e-7
-0.325, 1.718e-6, 8.884e-7, -8.293e-7
-0.326, 1.708e-6, 8.915e-7, -8.170e-7
-0.327, 1.712e-6, 9.038e-7, -8.078e-7
-0.328, 1.687e-6, 8.946e-7, -7.924e-7
-0.329, 1.687e-6, 8.822e-7, -8.047e-7
-0.330, 1.650e-6, 8.730e-7, -7.770e-7
-0.331, 1.647e-6, 8.792e-7, -7.678e-7
-0.332, 1.647e-6, 8.792e-7, -7.678e-7
-0.333, 1.647e-6, 8.822e-7, -7.647e-7
-0.334, 1.638e-6, 8.668e-7, -7.708e-7
-0.335, 1.625e-6, 8.730e-7, -7.524e-7
-0.336, 1.619e-6, 8.668e-7, -7.524e-7
-0.337, 1.613e-6, 8.699e-7, -7.431e-7
-0.338, 1.613e-6, 8.668e-7, -7.462e-7
-0.339, 1.585e-6, 8.453e-7, -7.401e-7
-0.340, 1.588e-6, 8.576e-7, -7.308e-7
-0.341, 1.595e-6, 8.638e-7, -7.308e-7
-0.342, 1.579e-6, 8.545e-7, -7.247e-7
-0.343, 1.579e-6, 8.484e-7, -7.308e-7
-0.344, 1.567e-6, 8.515e-7, -7.154e-7
-0.345, 1.561e-6, 8.453e-7, -7.154e-7
-0.346, 1.564e-6, 8.391e-7, -7.247e-7
-0.347, 1.570e-6, 8.453e-7, -7.247e-7
-0.348, 1.539e-6, 8.299e-7, -7.093e-7
-0.349, 1.558e-6, 8.391e-7, -7.185e-7
-0.350, 1.551e-6, 8.422e-7, -7.093e-7
-0.351, 1.558e-6, 8.484e-7, -7.093e-7
-0.352, 1.542e-6, 8.361e-7, -7.062e-7
-0.353, 1.533e-6, 8.361e-7, -6.970e-7
-0.354, 1.558e-6, 8.484e-7, -7.093e-7
-0.355, 1.524e-6, 8.299e-7, -6.939e-7
-0.356, 1.558e-6, 8.453e-7, -7.124e-7
-0.357, 1.527e-6, 8.299e-7, -6.970e-7
-0.358, 1.548e-6, 8.391e-7, -7.093e-7
-0.359, 1.539e-6, 8.268e-7, -7.124e-7
-0.360, 1.530e-6, 8.237e-7, -7.062e-7
-0.361, 1.533e-6, 8.361e-7, -6.970e-7
-0.362, 1.533e-6, 8.422e-7, -6.908e-7
-0.363, 1.533e-6, 8.299e-7, -7.031e-7
-0.364, 1.515e-6, 8.207e-7, -6.939e-7
-0.365, 1.536e-6, 8.361e-7, -7.000e-7
-0.366, 1.518e-6, 8.237e-7, -6.939e-7
-0.367, 1.518e-6, 8.237e-7, -6.939e-7
-0.368, 1.530e-6, 8.237e-7, -7.062e-7
-0.369, 1.508e-6, 8.145e-7, -6.939e-7
-0.370, 1.508e-6, 8.207e-7, -6.877e-7
-0.371, 1.515e-6, 8.237e-7, -6.908e-7
-0.372, 1.527e-6, 8.330e-7, -6.939e-7
-0.373, 1.518e-6, 8.299e-7, -6.877e-7
-0.374, 1.515e-6, 8.237e-7, -6.908e-7
-0.375, 1.518e-6, 8.207e-7, -6.970e-7
-0.376, 1.508e-6, 8.114e-7, -6.970e-7
-0.377, 1.542e-6, 8.299e-7, -7.124e-7
-0.378, 1.496e-6, 8.176e-7, -6.785e-7
-0.379, 1.505e-6, 8.114e-7, -6.939e-7
-0.380, 1.518e-6, 8.268e-7, -6.908e-7
-0.381, 1.527e-6, 8.207e-7, -7.062e-7
-0.382, 1.505e-6, 8.145e-7, -6.908e-7
-0.383, 1.536e-6, 8.330e-7, -7.031e-7
-0.384, 1.524e-6, 8.207e-7, -7.031e-7
-0.385, 1.536e-6, 8.268e-7, -7.093e-7
-0.386, 1.536e-6, 8.361e-7, -7.000e-7
-0.387, 1.542e-6, 8.268e-7, -7.154e-7
-0.388, 1.499e-6, 8.176e-7, -6.816e-7
-0.389, 1.530e-6, 8.237e-7, -7.062e-7
-0.390, 1.533e-6, 8.391e-7, -6.939e-7
-0.391, 1.515e-6, 8.207e-7, -6.939e-7
-0.392, 1.511e-6, 8.145e-7, -6.970e-7
-0.393, 1.533e-6, 8.299e-7, -7.031e-7
-0.394, 1.521e-6, 8.207e-7, -7.000e-7
-0.395, 1.536e-6, 8.268e-7, -7.093e-7
-0.396, 1.524e-6, 8.299e-7, -6.939e-7
-0.397, 1.521e-6, 8.237e-7, -6.970e-7
-0.398, 1.530e-6, 8.299e-7, -7.000e-7
-0.399, 1.508e-6, 8.207e-7, -6.877e-7
-0.400, 1.542e-6, 8.422e-7, -7.000e-7
