# Supplementary material for: Data-Driven Electrochemistry Reveals the Impact of Hydrophobicity on Aptamer Cross-Reactivity
Source: ACS Meas Sci Au. 2026 May 20;6(3):752–64. doi: 10.1021/acsmeasuresciau.6c00040 (PMC13281204; doi:10.1021/acsmeasuresciau.6c00040)
Supplement: Supplementary file 1 [file tg6c00040_si_001.zip › data/interferent study/logP validation/Trials_1_2_3/SWV_lineolic acid_background_1700hz_2.txt]

Nov. 4, 2025   16:19:47
Square Wave Voltammetry
File: c:\users\minteerlab\desktop\hardpotato\110425\swv_lineolic acid_background_1700hz_2.bin
Data Source:  Experiment
Instrument Model:  CHI660E
Ref. Electrode: 
Header: SWV
Note: 

Init E (V) = -0.05
Final E (V) = -0.4
Incr E (V) = 0.001
Amplitude (V) = 0.025
Frequency (Hz) = 1.7e+3
Quiet Time (sec) = 2
Sensitivity (A/V) = 1e-5

Potential/V, Diff(i/A), For(i/A), Rev(i/A)

-0.051, 1.296e-6, 5.898e-7, -7.062e-7
-0.052, 1.533e-6, 8.237e-7, -7.093e-7
-0.053, 1.518e-6, 8.114e-7, -7.062e-7
-0.054, 1.515e-6, 7.960e-7, -7.185e-7
-0.055, 1.527e-6, 7.960e-7, -7.308e-7
-0.056, 1.518e-6, 7.930e-7, -7.247e-7
-0.057, 1.524e-6, 7.991e-7, -7.247e-7
-0.058, 1.524e-6, 7.899e-7, -7.339e-7
-0.059, 1.536e-6, 7.960e-7, -7.401e-7
-0.060, 1.524e-6, 7.868e-7, -7.370e-7
-0.061, 1.539e-6, 7.991e-7, -7.401e-7
-0.062, 1.536e-6, 7.991e-7, -7.370e-7
-0.063, 1.530e-6, 7.899e-7, -7.401e-7
-0.064, 1.530e-6, 7.960e-7, -7.339e-7
-0.065, 1.536e-6, 7.960e-7, -7.401e-7
-0.066, 1.545e-6, 8.022e-7, -7.431e-7
-0.067, 1.539e-6, 7.991e-7, -7.401e-7
-0.068, 1.536e-6, 7.960e-7, -7.401e-7
-0.069, 1.555e-6, 8.114e-7, -7.431e-7
-0.070, 1.548e-6, 8.022e-7, -7.462e-7
-0.071, 1.542e-6, 7.991e-7, -7.431e-7
-0.072, 1.539e-6, 7.991e-7, -7.401e-7
-0.073, 1.573e-6, 8.176e-7, -7.554e-7
-0.074, 1.570e-6, 8.145e-7, -7.554e-7
-0.075, 1.573e-6, 8.114e-7, -7.616e-7
-0.076, 1.558e-6, 8.145e-7, -7.431e-7
-0.077, 1.564e-6, 8.053e-7, -7.585e-7
-0.078, 1.564e-6, 8.145e-7, -7.493e-7
-0.079, 1.579e-6, 8.176e-7, -7.616e-7
-0.080, 1.585e-6, 8.268e-7, -7.585e-7
-0.081, 1.579e-6, 8.176e-7, -7.616e-7
-0.082, 1.601e-6, 8.330e-7, -7.678e-7
-0.083, 1.582e-6, 8.237e-7, -7.585e-7
-0.084, 1.582e-6, 8.237e-7, -7.585e-7
-0.085, 1.595e-6, 8.330e-7, -7.616e-7
-0.086, 1.598e-6, 8.299e-7, -7.678e-7
-0.087, 1.595e-6, 8.330e-7, -7.616e-7
-0.088, 1.595e-6, 8.299e-7, -7.647e-7
-0.089, 1.601e-6, 8.299e-7, -7.708e-7
-0.090, 1.616e-6, 8.391e-7, -7.770e-7
-0.091, 1.604e-6, 8.361e-7, -7.678e-7
-0.092, 1.616e-6, 8.361e-7, -7.801e-7
-0.093, 1.619e-6, 8.391e-7, -7.801e-7
-0.094, 1.625e-6, 8.453e-7, -7.801e-7
-0.095, 1.632e-6, 8.453e-7, -7.862e-7
-0.096, 1.616e-6, 8.361e-7, -7.801e-7
-0.097, 1.622e-6, 8.361e-7, -7.862e-7
-0.098, 1.641e-6, 8.515e-7, -7.893e-7
-0.099, 1.641e-6, 8.515e-7, -7.893e-7
-0.100, 1.638e-6, 8.515e-7, -7.862e-7
-0.101, 1.622e-6, 8.422e-7, -7.801e-7
-0.102, 1.635e-6, 8.515e-7, -7.832e-7
-0.103, 1.644e-6, 8.515e-7, -7.924e-7
-0.104, 1.647e-6, 8.576e-7, -7.893e-7
-0.105, 1.647e-6, 8.607e-7, -7.862e-7
-0.106, 1.653e-6, 8.576e-7, -7.955e-7
-0.107, 1.644e-6, 8.576e-7, -7.862e-7
-0.108, 1.656e-6, 8.668e-7, -7.893e-7
-0.109, 1.650e-6, 8.638e-7, -7.862e-7
-0.110, 1.672e-6, 8.730e-7, -7.985e-7
-0.111, 1.662e-6, 8.730e-7, -7.893e-7
-0.112, 1.668e-6, 8.761e-7, -7.924e-7
-0.113, 1.665e-6, 8.730e-7, -7.924e-7
-0.114, 1.675e-6, 8.822e-7, -7.924e-7
-0.115, 1.705e-6, 8.946e-7, -8.109e-7
-0.116, 1.681e-6, 8.822e-7, -7.985e-7
-0.117, 1.705e-6, 8.976e-7, -8.078e-7
-0.118, 1.702e-6, 8.915e-7, -8.109e-7
-0.119, 1.715e-6, 9.007e-7, -8.139e-7
-0.120, 1.702e-6, 9.007e-7, -8.016e-7
-0.121, 1.730e-6, 9.192e-7, -8.109e-7
-0.122, 1.739e-6, 9.130e-7, -8.263e-7
-0.123, 1.749e-6, 9.284e-7, -8.201e-7
-0.124, 1.745e-6, 9.315e-7, -8.139e-7
-0.125, 1.764e-6, 9.346e-7, -8.293e-7
-0.126, 1.770e-6, 9.530e-7, -8.170e-7
-0.127, 1.782e-6, 9.654e-7, -8.170e-7
-0.128, 1.801e-6, 9.654e-7, -8.355e-7
-0.129, 1.801e-6, 9.715e-7, -8.293e-7
-0.130, 1.825e-6, 9.931e-7, -8.324e-7
-0.131, 1.838e-6, 1.005e-6, -8.324e-7
-0.132, 1.856e-6, 1.015e-6, -8.416e-7
-0.133, 1.875e-6, 1.033e-6, -8.416e-7
-0.134, 1.893e-6, 1.048e-6, -8.447e-7
-0.135, 1.927e-6, 1.064e-6, -8.632e-7
-0.136, 1.949e-6, 1.082e-6, -8.663e-7
-0.137, 1.964e-6, 1.095e-6, -8.693e-7
-0.138, 1.992e-6, 1.113e-6, -8.786e-7
-0.139, 2.026e-6, 1.150e-6, -8.755e-7
-0.140, 2.056e-6, 1.162e-6, -8.940e-7
-0.141, 2.084e-6, 1.190e-6, -8.940e-7
-0.142, 2.127e-6, 1.218e-6, -9.094e-7
-0.143, 2.146e-6, 1.233e-6, -9.124e-7
-0.144, 2.192e-6, 1.270e-6, -9.217e-7
-0.145, 2.229e-6, 1.292e-6, -9.371e-7
-0.146, 2.269e-6, 1.326e-6, -9.432e-7
-0.147, 2.321e-6, 1.359e-6, -9.617e-7
-0.148, 2.355e-6, 1.390e-6, -9.648e-7
-0.149, 2.426e-6, 1.436e-6, -9.894e-7
-0.150, 2.478e-6, 1.470e-6, -1.008e-6
-0.151, 2.515e-6, 1.510e-6, -1.005e-6
-0.152, 2.583e-6, 1.547e-6, -1.036e-6
-0.153, 2.647e-6, 1.593e-6, -1.054e-6
-0.154, 2.721e-6, 1.655e-6, -1.066e-6
-0.155, 2.777e-6, 1.689e-6, -1.088e-6
-0.156, 2.863e-6, 1.756e-6, -1.106e-6
-0.157, 2.934e-6, 1.797e-6, -1.137e-6
-0.158, 3.020e-6, 1.870e-6, -1.149e-6
-0.159, 3.118e-6, 1.932e-6, -1.186e-6
-0.160, 3.214e-6, 2.000e-6, -1.214e-6
-0.161, 3.297e-6, 2.058e-6, -1.239e-6
-0.162, 3.399e-6, 2.132e-6, -1.266e-6
-0.163, 3.519e-6, 2.209e-6, -1.310e-6
-0.164, 3.605e-6, 2.268e-6, -1.337e-6
-0.165, 3.737e-6, 2.357e-6, -1.380e-6
-0.166, 3.854e-6, 2.437e-6, -1.417e-6
-0.167, 3.986e-6, 2.523e-6, -1.463e-6
-0.168, 4.116e-6, 2.606e-6, -1.510e-6
-0.169, 4.254e-6, 2.705e-6, -1.550e-6
-0.170, 4.405e-6, 2.803e-6, -1.602e-6
-0.171, 4.553e-6, 2.908e-6, -1.645e-6
-0.172, 4.710e-6, 3.003e-6, -1.707e-6
-0.173, 4.879e-6, 3.108e-6, -1.771e-6
-0.174, 5.039e-6, 3.213e-6, -1.827e-6
-0.175, 5.209e-6, 3.320e-6, -1.888e-6
-0.176, 5.406e-6, 3.447e-6, -1.959e-6
-0.177, 5.578e-6, 3.548e-6, -2.030e-6
-0.178, 5.784e-6, 3.677e-6, -2.107e-6
-0.179, 5.972e-6, 3.797e-6, -2.175e-6
-0.180, 6.197e-6, 3.921e-6, -2.276e-6
-0.181, 6.409e-6, 4.053e-6, -2.356e-6
-0.182, 6.615e-6, 4.182e-6, -2.433e-6
-0.183, 6.849e-6, 4.308e-6, -2.541e-6
-0.184, 7.086e-6, 4.447e-6, -2.639e-6
-0.185, 7.327e-6, 4.586e-6, -2.741e-6
-0.186, 7.564e-6, 4.727e-6, -2.836e-6
-0.187, 7.828e-6, 4.872e-6, -2.956e-6
-0.188, 8.078e-6, 5.020e-6, -3.058e-6
-0.189, 8.336e-6, 5.164e-6, -3.172e-6
-0.190, 8.601e-6, 5.309e-6, -3.292e-6
-0.191, 8.856e-6, 5.444e-6, -3.412e-6
-0.192, 9.134e-6, 5.592e-6, -3.541e-6
-0.193, 9.395e-6, 5.734e-6, -3.661e-6
-0.194, 9.678e-6, 5.881e-6, -3.797e-6
-0.195, 9.952e-6, 6.029e-6, -3.923e-6
-0.196, 1.023e-5, 6.171e-6, -4.055e-6
-0.197, 1.051e-5, 6.309e-6, -4.203e-6
-0.198, 1.078e-5, 6.451e-6, -4.329e-6
-0.199, 1.103e-5, 6.565e-6, -4.462e-6
-0.200, 1.134e-5, 6.716e-6, -4.628e-6
-0.201, 1.161e-5, 6.851e-6, -4.763e-6
-0.202, 1.189e-5, 6.984e-6, -4.911e-6
-0.203, 1.212e-5, 7.088e-6, -5.034e-6
-0.204, 1.238e-5, 7.202e-6, -5.182e-6
-0.205, 1.264e-5, 7.316e-6, -5.327e-6
-0.206, 1.290e-5, 7.427e-6, -5.478e-6
-0.207, 1.313e-5, 7.528e-6, -5.601e-6
-0.208, 1.337e-5, 7.630e-6, -5.742e-6
-0.209, 1.360e-5, 7.725e-6, -5.878e-6
-0.210, 1.382e-5, 7.812e-6, -6.004e-6
-0.211, 1.400e-5, 7.873e-6, -6.127e-6
-0.212, 1.419e-5, 7.935e-6, -6.256e-6
-0.213, 1.437e-5, 7.999e-6, -6.367e-6
-0.214, 1.455e-5, 8.061e-6, -6.487e-6
-0.215, 1.468e-5, 8.079e-6, -6.598e-6
-0.216, 1.484e-5, 8.135e-6, -6.709e-6
-0.217, 1.495e-5, 8.153e-6, -6.792e-6
-0.218, 1.507e-5, 8.172e-6, -6.903e-6
-0.219, 1.516e-5, 8.184e-6, -6.977e-6
-0.220, 1.522e-5, 8.175e-6, -7.048e-6
-0.221, 1.530e-5, 8.159e-6, -7.137e-6
-0.222, 1.534e-5, 8.147e-6, -7.192e-6
-0.223, 1.537e-5, 8.116e-6, -7.251e-6
-0.224, 1.538e-5, 8.076e-6, -7.300e-6
-0.225, 1.535e-5, 8.018e-6, -7.334e-6
-0.226, 1.535e-5, 7.969e-6, -7.380e-6
-0.227, 1.531e-5, 7.904e-6, -7.411e-6
-0.228, 1.525e-5, 7.824e-6, -7.426e-6
-0.229, 1.519e-5, 7.747e-6, -7.442e-6
-0.230, 1.509e-5, 7.652e-6, -7.442e-6
-0.231, 1.499e-5, 7.559e-6, -7.429e-6
-0.232, 1.485e-5, 7.442e-6, -7.408e-6
-0.233, 1.473e-5, 7.322e-6, -7.405e-6
-0.234, 1.459e-5, 7.211e-6, -7.377e-6
-0.235, 1.443e-5, 7.085e-6, -7.340e-6
-0.236, 1.424e-5, 6.944e-6, -7.294e-6
-0.237, 1.407e-5, 6.820e-6, -7.245e-6
-0.238, 1.386e-5, 6.685e-6, -7.180e-6
-0.239, 1.363e-5, 6.522e-6, -7.106e-6
-0.240, 1.342e-5, 6.371e-6, -7.048e-6
-0.241, 1.318e-5, 6.220e-6, -6.965e-6
-0.242, 1.295e-5, 6.060e-6, -6.894e-6
-0.243, 1.270e-5, 5.903e-6, -6.801e-6
-0.244, 1.246e-5, 5.734e-6, -6.721e-6
-0.245, 1.219e-5, 5.589e-6, -6.604e-6
-0.246, 1.193e-5, 5.423e-6, -6.506e-6
-0.247, 1.166e-5, 5.260e-6, -6.398e-6
-0.248, 1.139e-5, 5.109e-6, -6.278e-6
-0.249, 1.111e-5, 4.943e-6, -6.164e-6
-0.250, 1.083e-5, 4.783e-6, -6.047e-6
-0.251, 1.055e-5, 4.629e-6, -5.924e-6
-0.252, 1.025e-5, 4.462e-6, -5.785e-6
-0.253, 9.992e-6, 4.318e-6, -5.675e-6
-0.254, 9.731e-6, 4.176e-6, -5.555e-6
-0.255, 9.441e-6, 4.016e-6, -5.425e-6
-0.256, 9.167e-6, 3.881e-6, -5.287e-6
-0.257, 8.896e-6, 3.742e-6, -5.154e-6
-0.258, 8.619e-6, 3.597e-6, -5.022e-6
-0.259, 8.349e-6, 3.459e-6, -4.890e-6
-0.260, 8.090e-6, 3.339e-6, -4.751e-6
-0.261, 7.853e-6, 3.222e-6, -4.631e-6
-0.262, 7.600e-6, 3.099e-6, -4.502e-6
-0.263, 7.354e-6, 2.988e-6, -4.366e-6
-0.264, 7.105e-6, 2.868e-6, -4.237e-6
-0.265, 6.865e-6, 2.754e-6, -4.111e-6
-0.266, 6.643e-6, 2.649e-6, -3.994e-6
-0.267, 6.421e-6, 2.560e-6, -3.862e-6
-0.268, 6.209e-6, 2.471e-6, -3.738e-6
-0.269, 5.997e-6, 2.388e-6, -3.609e-6
-0.270, 5.781e-6, 2.289e-6, -3.492e-6
-0.271, 5.596e-6, 2.203e-6, -3.394e-6
-0.272, 5.399e-6, 2.129e-6, -3.270e-6
-0.273, 5.209e-6, 2.049e-6, -3.160e-6
-0.274, 5.024e-6, 1.978e-6, -3.046e-6
-0.275, 4.870e-6, 1.923e-6, -2.947e-6
-0.276, 4.707e-6, 1.855e-6, -2.852e-6
-0.277, 4.541e-6, 1.797e-6, -2.744e-6
-0.278, 4.387e-6, 1.747e-6, -2.639e-6
-0.279, 4.239e-6, 1.689e-6, -2.550e-6
-0.280, 4.103e-6, 1.640e-6, -2.464e-6
-0.281, 3.956e-6, 1.578e-6, -2.378e-6
-0.282, 3.836e-6, 1.535e-6, -2.301e-6
-0.283, 3.697e-6, 1.495e-6, -2.202e-6
-0.284, 3.592e-6, 1.458e-6, -2.135e-6
-0.285, 3.494e-6, 1.436e-6, -2.058e-6
-0.286, 3.355e-6, 1.384e-6, -1.971e-6
-0.287, 3.278e-6, 1.366e-6, -1.913e-6
-0.288, 3.155e-6, 1.313e-6, -1.842e-6
-0.289, 3.081e-6, 1.286e-6, -1.796e-6
-0.290, 2.989e-6, 1.261e-6, -1.728e-6
-0.291, 2.897e-6, 1.239e-6, -1.657e-6
-0.292, 2.826e-6, 1.212e-6, -1.614e-6
-0.293, 2.752e-6, 1.187e-6, -1.565e-6
-0.294, 2.669e-6, 1.162e-6, -1.507e-6
-0.295, 2.614e-6, 1.159e-6, -1.454e-6
-0.296, 2.537e-6, 1.138e-6, -1.399e-6
-0.297, 2.472e-6, 1.107e-6, -1.365e-6
-0.298, 2.432e-6, 1.104e-6, -1.328e-6
-0.299, 2.367e-6, 1.082e-6, -1.285e-6
-0.300, 2.318e-6, 1.064e-6, -1.254e-6
-0.301, 2.272e-6, 1.055e-6, -1.217e-6
-0.302, 2.219e-6, 1.039e-6, -1.180e-6
-0.303, 2.176e-6, 1.021e-6, -1.156e-6
-0.304, 2.130e-6, 1.008e-6, -1.122e-6
-0.305, 2.096e-6, 1.008e-6, -1.088e-6
-0.306, 2.072e-6, 1.002e-6, -1.069e-6
-0.307, 2.032e-6, 9.900e-7, -1.042e-6
-0.308, 1.989e-6, 9.715e-7, -1.017e-6
-0.309, 1.973e-6, 9.715e-7, -1.002e-6
-0.310, 1.936e-6, 9.592e-7, -9.771e-7
-0.311, 1.906e-6, 9.500e-7, -9.555e-7
-0.312, 1.893e-6, 9.346e-7, -9.586e-7
-0.313, 1.865e-6, 9.376e-7, -9.278e-7
-0.314, 1.847e-6, 9.376e-7, -9.094e-7
-0.315, 1.816e-6, 9.253e-7, -8.909e-7
-0.316, 1.801e-6, 9.161e-7, -8.847e-7
-0.317, 1.779e-6, 9.038e-7, -8.755e-7
-0.318, 1.785e-6, 9.161e-7, -8.693e-7
-0.319, 1.739e-6, 8.915e-7, -8.478e-7
-0.320, 1.733e-6, 8.915e-7, -8.416e-7
-0.321, 1.705e-6, 8.822e-7, -8.232e-7
-0.322, 1.693e-6, 8.853e-7, -8.078e-7
-0.323, 1.675e-6, 8.638e-7, -8.109e-7
-0.324, 1.678e-6, 8.792e-7, -7.985e-7
-0.325, 1.684e-6, 8.853e-7, -7.985e-7
-0.326, 1.665e-6, 8.699e-7, -7.955e-7
-0.327, 1.650e-6, 8.638e-7, -7.862e-7
-0.328, 1.644e-6, 8.607e-7, -7.832e-7
-0.329, 1.622e-6, 8.545e-7, -7.678e-7
-0.330, 1.622e-6, 8.545e-7, -7.678e-7
-0.331, 1.613e-6, 8.638e-7, -7.493e-7
-0.332, 1.613e-6, 8.484e-7, -7.647e-7
-0.333, 1.598e-6, 8.515e-7, -7.462e-7
-0.334, 1.588e-6, 8.484e-7, -7.401e-7
-0.335, 1.592e-6, 8.484e-7, -7.431e-7
-0.336, 1.576e-6, 8.422e-7, -7.339e-7
-0.337, 1.579e-6, 8.422e-7, -7.370e-7
-0.338, 1.558e-6, 8.330e-7, -7.247e-7
-0.339, 1.567e-6, 8.330e-7, -7.339e-7
-0.340, 1.570e-6, 8.361e-7, -7.339e-7
-0.341, 1.545e-6, 8.268e-7, -7.185e-7
-0.342, 1.573e-6, 8.453e-7, -7.277e-7
-0.343, 1.539e-6, 8.299e-7, -7.093e-7
-0.344, 1.548e-6, 8.268e-7, -7.216e-7
-0.345, 1.567e-6, 8.484e-7, -7.185e-7
-0.346, 1.558e-6, 8.330e-7, -7.247e-7
-0.347, 1.542e-6, 8.237e-7, -7.185e-7
-0.348, 1.539e-6, 8.237e-7, -7.154e-7
-0.349, 1.533e-6, 8.176e-7, -7.154e-7
-0.350, 1.555e-6, 8.330e-7, -7.216e-7
-0.351, 1.536e-6, 8.268e-7, -7.093e-7
-0.352, 1.530e-6, 8.268e-7, -7.031e-7
-0.353, 1.530e-6, 8.145e-7, -7.154e-7
-0.354, 1.518e-6, 8.145e-7, -7.031e-7
-0.355, 1.518e-6, 8.176e-7, -7.000e-7
-0.356, 1.521e-6, 8.176e-7, -7.031e-7
-0.357, 1.521e-6, 8.053e-7, -7.154e-7
-0.358, 1.518e-6, 8.176e-7, -7.000e-7
-0.359, 1.527e-6, 8.114e-7, -7.154e-7
-0.360, 1.511e-6, 8.145e-7, -6.970e-7
-0.361, 1.524e-6, 8.237e-7, -7.000e-7
-0.362, 1.518e-6, 8.145e-7, -7.031e-7
-0.363, 1.508e-6, 8.084e-7, -7.000e-7
-0.364, 1.505e-6, 8.053e-7, -7.000e-7
-0.365, 1.502e-6, 8.053e-7, -6.970e-7
-0.366, 1.502e-6, 8.114e-7, -6.908e-7
-0.367, 1.505e-6, 8.084e-7, -6.970e-7
-0.368, 1.518e-6, 8.176e-7, -7.000e-7
-0.369, 1.511e-6, 8.207e-7, -6.908e-7
-0.370, 1.515e-6, 8.145e-7, -7.000e-7
-0.371, 1.515e-6, 8.237e-7, -6.908e-7
-0.372, 1.505e-6, 8.053e-7, -7.000e-7
-0.373, 1.536e-6, 8.299e-7, -7.062e-7
-0.374, 1.505e-6, 8.053e-7, -7.000e-7
-0.375, 1.524e-6, 8.145e-7, -7.093e-7
-0.376, 1.511e-6, 8.084e-7, -7.031e-7
-0.377, 1.518e-6, 8.207e-7, -6.970e-7
-0.378, 1.490e-6, 7.991e-7, -6.908e-7
-0.379, 1.524e-6, 8.237e-7, -7.000e-7
-0.380, 1.511e-6, 8.207e-7, -6.908e-7
-0.381, 1.502e-6, 8.145e-7, -6.877e-7
-0.382, 1.515e-6, 8.176e-7, -6.970e-7
-0.383, 1.496e-6, 8.114e-7, -6.846e-7
-0.384, 1.502e-6, 8.145e-7, -6.877e-7
-0.385, 1.490e-6, 7.960e-7, -6.939e-7
-0.386, 1.511e-6, 8.176e-7, -6.939e-7
-0.387, 1.518e-6, 8.176e-7, -7.000e-7
-0.388, 1.502e-6, 8.114e-7, -6.908e-7
-0.389, 1.502e-6, 8.145e-7, -6.877e-7
-0.390, 1.496e-6, 8.084e-7, -6.877e-7
-0.391, 1.505e-6, 8.145e-7, -6.908e-7
-0.392, 1.505e-6, 8.176e-7, -6.877e-7
-0.393, 1.511e-6, 8.145e-7, -6.970e-7
-0.394, 1.502e-6, 8.053e-7, -6.970e-7
-0.395, 1.539e-6, 8.299e-7, -7.093e-7
-0.396, 1.502e-6, 8.022e-7, -7.000e-7
-0.397, 1.511e-6, 8.176e-7, -6.939e-7
-0.398, 1.502e-6, 8.176e-7, -6.846e-7
-0.399, 1.518e-6, 8.207e-7, -6.970e-7
-0.400, 1.515e-6, 8.145e-7, -7.000e-7
