# Supplementary material for: Data-Driven Electrochemistry Reveals the Impact of Hydrophobicity on Aptamer Cross-Reactivity
Source: ACS Meas Sci Au. 2026 May 20;6(3):752–64. doi: 10.1021/acsmeasuresciau.6c00040 (PMC13281204; doi:10.1021/acsmeasuresciau.6c00040)
Supplement: Supplementary file 1 [file tg6c00040_si_001.zip › data/interferent study/logP validation/Trials_1_2_3/SWV_lineolic acid_background_1800hz_0.txt]

Nov. 4, 2025   11:26:36
Square Wave Voltammetry
File: c:\users\minteerlab\desktop\hardpotato\110425\swv_lineolic acid_background_1800hz_0.bin
Data Source:  Experiment
Instrument Model:  CHI660E
Ref. Electrode: 
Header: SWV
Note: 

Init E (V) = -0.05
Final E (V) = -0.4
Incr E (V) = 0.001
Amplitude (V) = 0.025
Frequency (Hz) = 1.8e+3
Quiet Time (sec) = 2
Sensitivity (A/V) = 1e-5

Potential/V, Diff(i/A), For(i/A), Rev(i/A)

-0.051, 9.543e-7, 4.359e-7, -5.184e-7
-0.052, 1.117e-6, 6.052e-7, -5.123e-7
-0.053, 1.124e-6, 5.929e-7, -5.307e-7
-0.054, 1.142e-6, 6.052e-7, -5.369e-7
-0.055, 1.130e-6, 5.929e-7, -5.369e-7
-0.056, 1.136e-6, 5.960e-7, -5.400e-7
-0.057, 1.142e-6, 5.960e-7, -5.461e-7
-0.058, 1.139e-6, 5.929e-7, -5.461e-7
-0.059, 1.142e-6, 5.960e-7, -5.461e-7
-0.060, 1.145e-6, 5.960e-7, -5.492e-7
-0.061, 1.148e-6, 5.929e-7, -5.554e-7
-0.062, 1.151e-6, 5.990e-7, -5.523e-7
-0.063, 1.145e-6, 5.929e-7, -5.523e-7
-0.064, 1.164e-6, 6.052e-7, -5.584e-7
-0.065, 1.161e-6, 6.021e-7, -5.584e-7
-0.066, 1.167e-6, 6.021e-7, -5.646e-7
-0.067, 1.164e-6, 6.052e-7, -5.584e-7
-0.068, 1.167e-6, 6.052e-7, -5.615e-7
-0.069, 1.173e-6, 6.113e-7, -5.615e-7
-0.070, 1.179e-6, 6.113e-7, -5.677e-7
-0.071, 1.179e-6, 6.113e-7, -5.677e-7
-0.072, 1.188e-6, 6.206e-7, -5.677e-7
-0.073, 1.182e-6, 6.113e-7, -5.707e-7
-0.074, 1.194e-6, 6.237e-7, -5.707e-7
-0.075, 1.191e-6, 6.175e-7, -5.738e-7
-0.076, 1.191e-6, 6.144e-7, -5.769e-7
-0.077, 1.201e-6, 6.175e-7, -5.831e-7
-0.078, 1.207e-6, 6.298e-7, -5.769e-7
-0.079, 1.210e-6, 6.237e-7, -5.861e-7
-0.080, 1.210e-6, 6.237e-7, -5.861e-7
-0.081, 1.216e-6, 6.298e-7, -5.861e-7
-0.082, 1.216e-6, 6.267e-7, -5.892e-7
-0.083, 1.231e-6, 6.390e-7, -5.923e-7
-0.084, 1.228e-6, 6.360e-7, -5.923e-7
-0.085, 1.238e-6, 6.360e-7, -6.015e-7
-0.086, 1.228e-6, 6.390e-7, -5.892e-7
-0.087, 1.238e-6, 6.360e-7, -6.015e-7
-0.088, 1.241e-6, 6.421e-7, -5.985e-7
-0.089, 1.241e-6, 6.390e-7, -6.015e-7
-0.090, 1.250e-6, 6.483e-7, -6.015e-7
-0.091, 1.253e-6, 6.452e-7, -6.077e-7
-0.092, 1.253e-6, 6.483e-7, -6.046e-7
-0.093, 1.256e-6, 6.514e-7, -6.046e-7
-0.094, 1.262e-6, 6.483e-7, -6.138e-7
-0.095, 1.271e-6, 6.544e-7, -6.169e-7
-0.096, 1.274e-6, 6.606e-7, -6.138e-7
-0.097, 1.274e-6, 6.544e-7, -6.200e-7
-0.098, 1.271e-6, 6.575e-7, -6.138e-7
-0.099, 1.278e-6, 6.606e-7, -6.169e-7
-0.100, 1.274e-6, 6.606e-7, -6.138e-7
-0.101, 1.278e-6, 6.575e-7, -6.200e-7
-0.102, 1.287e-6, 6.637e-7, -6.231e-7
-0.103, 1.287e-6, 6.668e-7, -6.200e-7
-0.104, 1.287e-6, 6.668e-7, -6.200e-7
-0.105, 1.287e-6, 6.606e-7, -6.262e-7
-0.106, 1.290e-6, 6.668e-7, -6.231e-7
-0.107, 1.296e-6, 6.698e-7, -6.262e-7
-0.108, 1.287e-6, 6.637e-7, -6.231e-7
-0.109, 1.302e-6, 6.698e-7, -6.323e-7
-0.110, 1.314e-6, 6.821e-7, -6.323e-7
-0.111, 1.311e-6, 6.791e-7, -6.323e-7
-0.112, 1.314e-6, 6.852e-7, -6.292e-7
-0.113, 1.318e-6, 6.821e-7, -6.354e-7
-0.114, 1.321e-6, 6.821e-7, -6.385e-7
-0.115, 1.324e-6, 6.945e-7, -6.292e-7
-0.116, 1.330e-6, 6.975e-7, -6.323e-7
-0.117, 1.327e-6, 6.945e-7, -6.323e-7
-0.118, 1.336e-6, 7.006e-7, -6.354e-7
-0.119, 1.342e-6, 7.037e-7, -6.385e-7
-0.120, 1.339e-6, 7.037e-7, -6.354e-7
-0.121, 1.345e-6, 7.129e-7, -6.323e-7
-0.122, 1.361e-6, 7.252e-7, -6.354e-7
-0.123, 1.373e-6, 7.283e-7, -6.446e-7
-0.124, 1.373e-6, 7.314e-7, -6.416e-7
-0.125, 1.376e-6, 7.345e-7, -6.416e-7
-0.126, 1.391e-6, 7.437e-7, -6.477e-7
-0.127, 1.398e-6, 7.529e-7, -6.446e-7
-0.128, 1.419e-6, 7.653e-7, -6.539e-7
-0.129, 1.425e-6, 7.745e-7, -6.508e-7
-0.130, 1.444e-6, 7.837e-7, -6.600e-7
-0.131, 1.456e-6, 7.991e-7, -6.569e-7
-0.132, 1.468e-6, 8.053e-7, -6.631e-7
-0.133, 1.493e-6, 8.237e-7, -6.693e-7
-0.134, 1.499e-6, 8.330e-7, -6.662e-7
-0.135, 1.518e-6, 8.453e-7, -6.723e-7
-0.136, 1.548e-6, 8.668e-7, -6.816e-7
-0.137, 1.555e-6, 8.761e-7, -6.785e-7
-0.138, 1.579e-6, 8.976e-7, -6.816e-7
-0.139, 1.619e-6, 9.223e-7, -6.970e-7
-0.140, 1.641e-6, 9.376e-7, -7.031e-7
-0.141, 1.681e-6, 9.684e-7, -7.124e-7
-0.142, 1.715e-6, 9.931e-7, -7.216e-7
-0.143, 1.742e-6, 1.021e-6, -7.216e-7
-0.144, 1.782e-6, 1.045e-6, -7.370e-7
-0.145, 1.819e-6, 1.079e-6, -7.401e-7
-0.146, 1.859e-6, 1.107e-6, -7.524e-7
-0.147, 1.912e-6, 1.141e-6, -7.708e-7
-0.148, 1.958e-6, 1.178e-6, -7.801e-7
-0.149, 2.016e-6, 1.221e-6, -7.955e-7
-0.150, 2.066e-6, 1.255e-6, -8.109e-7
-0.151, 2.121e-6, 1.298e-6, -8.232e-7
-0.152, 2.179e-6, 1.341e-6, -8.386e-7
-0.153, 2.247e-6, 1.393e-6, -8.540e-7
-0.154, 2.312e-6, 1.439e-6, -8.724e-7
-0.155, 2.380e-6, 1.489e-6, -8.909e-7
-0.156, 2.472e-6, 1.553e-6, -9.186e-7
-0.157, 2.546e-6, 1.612e-6, -9.340e-7
-0.158, 2.641e-6, 1.680e-6, -9.617e-7
-0.159, 2.731e-6, 1.744e-6, -9.863e-7
-0.160, 2.829e-6, 1.815e-6, -1.014e-6
-0.161, 2.937e-6, 1.889e-6, -1.048e-6
-0.162, 3.041e-6, 1.963e-6, -1.079e-6
-0.163, 3.155e-6, 2.046e-6, -1.109e-6
-0.164, 3.278e-6, 2.126e-6, -1.153e-6
-0.165, 3.389e-6, 2.206e-6, -1.183e-6
-0.166, 3.540e-6, 2.304e-6, -1.236e-6
-0.167, 3.663e-6, 2.394e-6, -1.270e-6
-0.168, 3.820e-6, 2.495e-6, -1.325e-6
-0.169, 3.956e-6, 2.591e-6, -1.365e-6
-0.170, 4.122e-6, 2.698e-6, -1.423e-6
-0.171, 4.282e-6, 2.806e-6, -1.476e-6
-0.172, 4.461e-6, 2.923e-6, -1.537e-6
-0.173, 4.639e-6, 3.040e-6, -1.599e-6
-0.174, 4.818e-6, 3.154e-6, -1.664e-6
-0.175, 5.018e-6, 3.283e-6, -1.734e-6
-0.176, 5.224e-6, 3.416e-6, -1.808e-6
-0.177, 5.430e-6, 3.545e-6, -1.885e-6
-0.178, 5.643e-6, 3.674e-6, -1.968e-6
-0.179, 5.886e-6, 3.831e-6, -2.055e-6
-0.180, 6.107e-6, 3.961e-6, -2.147e-6
-0.181, 6.351e-6, 4.105e-6, -2.245e-6
-0.182, 6.600e-6, 4.259e-6, -2.341e-6
-0.183, 6.852e-6, 4.404e-6, -2.449e-6
-0.184, 7.111e-6, 4.561e-6, -2.550e-6
-0.185, 7.391e-6, 4.718e-6, -2.673e-6
-0.186, 7.659e-6, 4.869e-6, -2.790e-6
-0.187, 7.954e-6, 5.038e-6, -2.916e-6
-0.188, 8.225e-6, 5.186e-6, -3.040e-6
-0.189, 8.536e-6, 5.364e-6, -3.172e-6
-0.190, 8.841e-6, 5.527e-6, -3.314e-6
-0.191, 9.146e-6, 5.694e-6, -3.452e-6
-0.192, 9.463e-6, 5.860e-6, -3.603e-6
-0.193, 9.768e-6, 6.020e-6, -3.748e-6
-0.194, 1.010e-5, 6.192e-6, -3.905e-6
-0.195, 1.041e-5, 6.349e-6, -4.059e-6
-0.196, 1.074e-5, 6.513e-6, -4.228e-6
-0.197, 1.106e-5, 6.679e-6, -4.385e-6
-0.198, 1.139e-5, 6.836e-6, -4.551e-6
-0.199, 1.172e-5, 6.996e-6, -4.720e-6
-0.200, 1.204e-5, 7.159e-6, -4.884e-6
-0.201, 1.236e-5, 7.301e-6, -5.062e-6
-0.202, 1.270e-5, 7.461e-6, -5.238e-6
-0.203, 1.301e-5, 7.599e-6, -5.407e-6
-0.204, 1.331e-5, 7.738e-6, -5.573e-6
-0.205, 1.362e-5, 7.876e-6, -5.749e-6
-0.206, 1.393e-5, 8.009e-6, -5.918e-6
-0.207, 1.421e-5, 8.126e-6, -6.081e-6
-0.208, 1.450e-5, 8.255e-6, -6.247e-6
-0.209, 1.478e-5, 8.363e-6, -6.413e-6
-0.210, 1.503e-5, 8.461e-6, -6.574e-6
-0.211, 1.530e-5, 8.569e-6, -6.731e-6
-0.212, 1.553e-5, 8.649e-6, -6.878e-6
-0.213, 1.576e-5, 8.732e-6, -7.026e-6
-0.214, 1.596e-5, 8.797e-6, -7.162e-6
-0.215, 1.617e-5, 8.868e-6, -7.303e-6
-0.216, 1.633e-5, 8.911e-6, -7.423e-6
-0.217, 1.649e-5, 8.944e-6, -7.543e-6
-0.218, 1.666e-5, 9.000e-6, -7.657e-6
-0.219, 1.679e-5, 9.021e-6, -7.768e-6
-0.220, 1.690e-5, 9.031e-6, -7.870e-6
-0.221, 1.700e-5, 9.043e-6, -7.962e-6
-0.222, 1.705e-5, 9.028e-6, -8.023e-6
-0.223, 1.713e-5, 9.021e-6, -8.110e-6
-0.224, 1.716e-5, 8.991e-6, -8.174e-6
-0.225, 1.718e-5, 8.948e-6, -8.233e-6
-0.226, 1.720e-5, 8.908e-6, -8.288e-6
-0.227, 1.716e-5, 8.846e-6, -8.316e-6
-0.228, 1.713e-5, 8.784e-6, -8.344e-6
-0.229, 1.707e-5, 8.707e-6, -8.359e-6
-0.230, 1.699e-5, 8.621e-6, -8.368e-6
-0.231, 1.690e-5, 8.532e-6, -8.371e-6
-0.232, 1.678e-5, 8.427e-6, -8.353e-6
-0.233, 1.665e-5, 8.310e-6, -8.341e-6
-0.234, 1.651e-5, 8.193e-6, -8.316e-6
-0.235, 1.634e-5, 8.073e-6, -8.270e-6
-0.236, 1.616e-5, 7.932e-6, -8.230e-6
-0.237, 1.597e-5, 7.793e-6, -8.174e-6
-0.238, 1.576e-5, 7.645e-6, -8.110e-6
-0.239, 1.553e-5, 7.491e-6, -8.042e-6
-0.240, 1.530e-5, 7.338e-6, -7.962e-6
-0.241, 1.506e-5, 7.171e-6, -7.885e-6
-0.242, 1.480e-5, 7.011e-6, -7.793e-6
-0.243, 1.454e-5, 6.839e-6, -7.697e-6
-0.244, 1.427e-5, 6.673e-6, -7.592e-6
-0.245, 1.397e-5, 6.494e-6, -7.479e-6
-0.246, 1.368e-5, 6.316e-6, -7.365e-6
-0.247, 1.338e-5, 6.140e-6, -7.242e-6
-0.248, 1.308e-5, 5.962e-6, -7.118e-6
-0.249, 1.277e-5, 5.774e-6, -6.995e-6
-0.250, 1.246e-5, 5.598e-6, -6.863e-6
-0.251, 1.215e-5, 5.426e-6, -6.724e-6
-0.252, 1.183e-5, 5.244e-6, -6.589e-6
-0.253, 1.151e-5, 5.066e-6, -6.441e-6
-0.254, 1.119e-5, 4.890e-6, -6.300e-6
-0.255, 1.087e-5, 4.715e-6, -6.155e-6
-0.256, 1.055e-5, 4.555e-6, -5.998e-6
-0.257, 1.024e-5, 4.382e-6, -5.859e-6
-0.258, 9.940e-6, 4.225e-6, -5.715e-6
-0.259, 9.620e-6, 4.068e-6, -5.552e-6
-0.260, 9.315e-6, 3.905e-6, -5.410e-6
-0.261, 9.013e-6, 3.754e-6, -5.259e-6
-0.262, 8.709e-6, 3.607e-6, -5.102e-6
-0.263, 8.416e-6, 3.465e-6, -4.951e-6
-0.264, 8.136e-6, 3.330e-6, -4.807e-6
-0.265, 7.853e-6, 3.188e-6, -4.665e-6
-0.266, 7.591e-6, 3.074e-6, -4.517e-6
-0.267, 7.305e-6, 2.942e-6, -4.363e-6
-0.268, 7.046e-6, 2.819e-6, -4.228e-6
-0.269, 6.794e-6, 2.705e-6, -4.089e-6
-0.270, 6.554e-6, 2.606e-6, -3.948e-6
-0.271, 6.311e-6, 2.492e-6, -3.818e-6
-0.272, 6.074e-6, 2.397e-6, -3.677e-6
-0.273, 5.852e-6, 2.308e-6, -3.544e-6
-0.274, 5.627e-6, 2.200e-6, -3.427e-6
-0.275, 5.415e-6, 2.117e-6, -3.298e-6
-0.276, 5.202e-6, 2.030e-6, -3.172e-6
-0.277, 5.018e-6, 1.957e-6, -3.061e-6
-0.278, 4.827e-6, 1.873e-6, -2.953e-6
-0.279, 4.636e-6, 1.806e-6, -2.830e-6
-0.280, 4.473e-6, 1.744e-6, -2.729e-6
-0.281, 4.304e-6, 1.686e-6, -2.618e-6
-0.282, 4.137e-6, 1.618e-6, -2.519e-6
-0.283, 3.983e-6, 1.563e-6, -2.421e-6
-0.284, 3.833e-6, 1.507e-6, -2.325e-6
-0.285, 3.688e-6, 1.458e-6, -2.230e-6
-0.286, 3.552e-6, 1.406e-6, -2.147e-6
-0.287, 3.426e-6, 1.362e-6, -2.064e-6
-0.288, 3.294e-6, 1.316e-6, -1.978e-6
-0.289, 3.177e-6, 1.273e-6, -1.904e-6
-0.290, 3.063e-6, 1.242e-6, -1.821e-6
-0.291, 2.958e-6, 1.202e-6, -1.756e-6
-0.292, 2.844e-6, 1.162e-6, -1.682e-6
-0.293, 2.758e-6, 1.138e-6, -1.620e-6
-0.294, 2.666e-6, 1.110e-6, -1.556e-6
-0.295, 2.570e-6, 1.076e-6, -1.494e-6
-0.296, 2.487e-6, 1.052e-6, -1.436e-6
-0.297, 2.413e-6, 1.021e-6, -1.393e-6
-0.298, 2.336e-6, 9.961e-7, -1.340e-6
-0.299, 2.263e-6, 9.777e-7, -1.285e-6
-0.300, 2.207e-6, 9.623e-7, -1.245e-6
-0.301, 2.124e-6, 9.346e-7, -1.189e-6
-0.302, 2.069e-6, 9.192e-7, -1.149e-6
-0.303, 2.007e-6, 8.915e-7, -1.116e-6
-0.304, 1.949e-6, 8.761e-7, -1.073e-6
-0.305, 1.896e-6, 8.668e-7, -1.029e-6
-0.306, 1.856e-6, 8.576e-7, -9.986e-7
-0.307, 1.819e-6, 8.361e-7, -9.832e-7
-0.308, 1.761e-6, 8.176e-7, -9.432e-7
-0.309, 1.727e-6, 8.084e-7, -9.186e-7
-0.310, 1.684e-6, 7.991e-7, -8.847e-7
-0.311, 1.653e-6, 7.899e-7, -8.632e-7
-0.312, 1.610e-6, 7.714e-7, -8.386e-7
-0.313, 1.576e-6, 7.591e-7, -8.170e-7
-0.314, 1.555e-6, 7.560e-7, -7.985e-7
-0.315, 1.521e-6, 7.468e-7, -7.739e-7
-0.316, 1.493e-6, 7.406e-7, -7.524e-7
-0.317, 1.462e-6, 7.252e-7, -7.370e-7
-0.318, 1.441e-6, 7.160e-7, -7.247e-7
-0.319, 1.413e-6, 7.037e-7, -7.093e-7
-0.320, 1.394e-6, 7.006e-7, -6.939e-7
-0.321, 1.379e-6, 6.945e-7, -6.846e-7
-0.322, 1.358e-6, 6.883e-7, -6.693e-7
-0.323, 1.339e-6, 6.852e-7, -6.539e-7
-0.324, 1.327e-6, 6.791e-7, -6.477e-7
-0.325, 1.314e-6, 6.791e-7, -6.354e-7
-0.326, 1.293e-6, 6.637e-7, -6.292e-7
-0.327, 1.284e-6, 6.698e-7, -6.138e-7
-0.328, 1.268e-6, 6.575e-7, -6.108e-7
-0.329, 1.244e-6, 6.514e-7, -5.923e-7
-0.330, 1.234e-6, 6.421e-7, -5.923e-7
-0.331, 1.222e-6, 6.452e-7, -5.769e-7
-0.332, 1.225e-6, 6.514e-7, -5.738e-7
-0.333, 1.210e-6, 6.452e-7, -5.646e-7
-0.334, 1.176e-6, 6.237e-7, -5.523e-7
-0.335, 1.188e-6, 6.237e-7, -5.646e-7
-0.336, 1.173e-6, 6.267e-7, -5.461e-7
-0.337, 1.164e-6, 6.144e-7, -5.492e-7
-0.338, 1.167e-6, 6.206e-7, -5.461e-7
-0.339, 1.164e-6, 6.175e-7, -5.461e-7
-0.340, 1.154e-6, 6.175e-7, -5.369e-7
-0.341, 1.164e-6, 6.175e-7, -5.461e-7
-0.342, 1.130e-6, 6.021e-7, -5.277e-7
-0.343, 1.117e-6, 6.021e-7, -5.153e-7
-0.344, 1.124e-6, 6.083e-7, -5.153e-7
-0.345, 1.114e-6, 5.929e-7, -5.215e-7
-0.346, 1.117e-6, 6.052e-7, -5.123e-7
-0.347, 1.111e-6, 5.960e-7, -5.153e-7
-0.348, 1.099e-6, 5.898e-7, -5.092e-7
-0.349, 1.099e-6, 5.898e-7, -5.092e-7
-0.350, 1.105e-6, 5.929e-7, -5.123e-7
-0.351, 1.087e-6, 5.836e-7, -5.030e-7
-0.352, 1.093e-6, 5.929e-7, -4.999e-7
-0.353, 1.090e-6, 5.898e-7, -4.999e-7
-0.354, 1.084e-6, 5.867e-7, -4.969e-7
-0.355, 1.068e-6, 5.744e-7, -4.938e-7
-0.356, 1.068e-6, 5.744e-7, -4.938e-7
-0.357, 1.071e-6, 5.775e-7, -4.938e-7
-0.358, 1.062e-6, 5.682e-7, -4.938e-7
-0.359, 1.065e-6, 5.713e-7, -4.938e-7
-0.360, 1.065e-6, 5.775e-7, -4.876e-7
-0.361, 1.065e-6, 5.744e-7, -4.907e-7
-0.362, 1.068e-6, 5.775e-7, -4.907e-7
-0.363, 1.053e-6, 5.682e-7, -4.846e-7
-0.364, 1.056e-6, 5.713e-7, -4.846e-7
-0.365, 1.047e-6, 5.590e-7, -4.876e-7
-0.366, 1.047e-6, 5.682e-7, -4.784e-7
-0.367, 1.056e-6, 5.744e-7, -4.815e-7
-0.368, 1.065e-6, 5.775e-7, -4.876e-7
-0.369, 1.044e-6, 5.652e-7, -4.784e-7
-0.370, 1.044e-6, 5.713e-7, -4.722e-7
-0.371, 1.044e-6, 5.682e-7, -4.753e-7
-0.372, 1.037e-6, 5.621e-7, -4.753e-7
-0.373, 1.047e-6, 5.682e-7, -4.784e-7
-0.374, 1.037e-6, 5.621e-7, -4.753e-7
-0.375, 1.047e-6, 5.682e-7, -4.784e-7
-0.376, 1.034e-6, 5.621e-7, -4.722e-7
-0.377, 1.050e-6, 5.713e-7, -4.784e-7
-0.378, 1.037e-6, 5.682e-7, -4.692e-7
-0.379, 1.044e-6, 5.682e-7, -4.753e-7
-0.380, 1.040e-6, 5.652e-7, -4.753e-7
-0.381, 1.044e-6, 5.621e-7, -4.815e-7
-0.382, 1.034e-6, 5.621e-7, -4.722e-7
-0.383, 1.040e-6, 5.682e-7, -4.722e-7
-0.384, 1.044e-6, 5.621e-7, -4.815e-7
-0.385, 1.044e-6, 5.621e-7, -4.815e-7
-0.386, 1.028e-6, 5.621e-7, -4.661e-7
-0.387, 1.034e-6, 5.559e-7, -4.784e-7
-0.388, 1.034e-6, 5.621e-7, -4.722e-7
-0.389, 1.034e-6, 5.621e-7, -4.722e-7
-0.390, 1.037e-6, 5.559e-7, -4.815e-7
-0.391, 1.034e-6, 5.559e-7, -4.784e-7
-0.392, 1.022e-6, 5.559e-7, -4.661e-7
-0.393, 1.034e-6, 5.621e-7, -4.722e-7
-0.394, 1.040e-6, 5.652e-7, -4.753e-7
-0.395, 1.022e-6, 5.529e-7, -4.692e-7
-0.396, 1.034e-6, 5.590e-7, -4.753e-7
-0.397, 1.040e-6, 5.590e-7, -4.815e-7
-0.398, 1.028e-6, 5.590e-7, -4.692e-7
-0.399, 1.034e-6, 5.621e-7, -4.722e-7
-0.400, 1.037e-6, 5.559e-7, -4.815e-7
