# Supplementary material for: Data-Driven Electrochemistry Reveals the Impact of Hydrophobicity on Aptamer Cross-Reactivity
Source: ACS Meas Sci Au. 2026 May 20;6(3):752–64. doi: 10.1021/acsmeasuresciau.6c00040 (PMC13281204; doi:10.1021/acsmeasuresciau.6c00040)
Supplement: Supplementary file 1 [file tg6c00040_si_001.zip › data/interferent study/logP validation/Trials_1_2_3/SWV_lineolic acid_background_1800hz_1.txt]

Nov. 4, 2025   14:04:23
Square Wave Voltammetry
File: c:\users\minteerlab\desktop\hardpotato\110425\swv_lineolic acid_background_1800hz_1.bin
Data Source:  Experiment
Instrument Model:  CHI660E
Ref. Electrode: 
Header: SWV
Note: 

Init E (V) = -0.05
Final E (V) = -0.4
Incr E (V) = 0.001
Amplitude (V) = 0.025
Frequency (Hz) = 1.8e+3
Quiet Time (sec) = 2
Sensitivity (A/V) = 1e-5

Potential/V, Diff(i/A), For(i/A), Rev(i/A)

-0.051, 1.398e-6, 6.267e-7, -7.708e-7
-0.052, 1.668e-6, 8.976e-7, -7.708e-7
-0.053, 1.659e-6, 8.761e-7, -7.832e-7
-0.054, 1.672e-6, 8.822e-7, -7.893e-7
-0.055, 1.659e-6, 8.792e-7, -7.801e-7
-0.056, 1.665e-6, 8.761e-7, -7.893e-7
-0.057, 1.662e-6, 8.668e-7, -7.955e-7
-0.058, 1.668e-6, 8.699e-7, -7.985e-7
-0.059, 1.675e-6, 8.699e-7, -8.047e-7
-0.060, 1.653e-6, 8.607e-7, -7.924e-7
-0.061, 1.684e-6, 8.761e-7, -8.078e-7
-0.062, 1.684e-6, 8.730e-7, -8.109e-7
-0.063, 1.681e-6, 8.761e-7, -8.047e-7
-0.064, 1.684e-6, 8.730e-7, -8.109e-7
-0.065, 1.693e-6, 8.822e-7, -8.109e-7
-0.066, 1.678e-6, 8.730e-7, -8.047e-7
-0.067, 1.690e-6, 8.822e-7, -8.078e-7
-0.068, 1.693e-6, 8.792e-7, -8.139e-7
-0.069, 1.690e-6, 8.792e-7, -8.109e-7
-0.070, 1.693e-6, 8.792e-7, -8.139e-7
-0.071, 1.702e-6, 8.822e-7, -8.201e-7
-0.072, 1.702e-6, 8.884e-7, -8.139e-7
-0.073, 1.696e-6, 8.853e-7, -8.109e-7
-0.074, 1.696e-6, 8.853e-7, -8.109e-7
-0.075, 1.705e-6, 8.915e-7, -8.139e-7
-0.076, 1.736e-6, 9.038e-7, -8.324e-7
-0.077, 1.712e-6, 8.853e-7, -8.263e-7
-0.078, 1.718e-6, 8.915e-7, -8.263e-7
-0.079, 1.745e-6, 9.038e-7, -8.416e-7
-0.080, 1.724e-6, 9.007e-7, -8.232e-7
-0.081, 1.733e-6, 9.069e-7, -8.263e-7
-0.082, 1.733e-6, 9.038e-7, -8.293e-7
-0.083, 1.739e-6, 9.069e-7, -8.324e-7
-0.084, 1.745e-6, 9.069e-7, -8.386e-7
-0.085, 1.733e-6, 9.007e-7, -8.324e-7
-0.086, 1.749e-6, 9.130e-7, -8.355e-7
-0.087, 1.745e-6, 9.069e-7, -8.386e-7
-0.088, 1.758e-6, 9.192e-7, -8.386e-7
-0.089, 1.749e-6, 9.130e-7, -8.355e-7
-0.090, 1.761e-6, 9.223e-7, -8.386e-7
-0.091, 1.755e-6, 9.161e-7, -8.386e-7
-0.092, 1.764e-6, 9.223e-7, -8.416e-7
-0.093, 1.767e-6, 9.192e-7, -8.478e-7
-0.094, 1.767e-6, 9.253e-7, -8.416e-7
-0.095, 1.773e-6, 9.253e-7, -8.478e-7
-0.096, 1.789e-6, 9.376e-7, -8.509e-7
-0.097, 1.773e-6, 9.284e-7, -8.447e-7
-0.098, 1.776e-6, 9.315e-7, -8.447e-7
-0.099, 1.795e-6, 9.500e-7, -8.447e-7
-0.100, 1.807e-6, 9.469e-7, -8.601e-7
-0.101, 1.782e-6, 9.376e-7, -8.447e-7
-0.102, 1.798e-6, 9.407e-7, -8.570e-7
-0.103, 1.807e-6, 9.500e-7, -8.570e-7
-0.104, 1.816e-6, 9.561e-7, -8.601e-7
-0.105, 1.816e-6, 9.592e-7, -8.570e-7
-0.106, 1.829e-6, 9.623e-7, -8.663e-7
-0.107, 1.825e-6, 9.654e-7, -8.601e-7
-0.108, 1.819e-6, 9.654e-7, -8.540e-7
-0.109, 1.822e-6, 9.623e-7, -8.601e-7
-0.110, 1.829e-6, 9.715e-7, -8.570e-7
-0.111, 1.844e-6, 9.715e-7, -8.724e-7
-0.112, 1.847e-6, 9.746e-7, -8.724e-7
-0.113, 1.859e-6, 9.900e-7, -8.693e-7
-0.114, 1.865e-6, 9.900e-7, -8.755e-7
-0.115, 1.865e-6, 9.992e-7, -8.663e-7
-0.116, 1.878e-6, 1.002e-6, -8.755e-7
-0.117, 1.884e-6, 1.005e-6, -8.786e-7
-0.118, 1.893e-6, 1.018e-6, -8.755e-7
-0.119, 1.902e-6, 1.024e-6, -8.786e-7
-0.120, 1.918e-6, 1.030e-6, -8.878e-7
-0.121, 1.933e-6, 1.042e-6, -8.909e-7
-0.122, 1.936e-6, 1.045e-6, -8.909e-7
-0.123, 1.964e-6, 1.067e-6, -8.971e-7
-0.124, 1.982e-6, 1.070e-6, -9.124e-7
-0.125, 1.989e-6, 1.082e-6, -9.063e-7
-0.126, 1.998e-6, 1.095e-6, -9.032e-7
-0.127, 2.026e-6, 1.107e-6, -9.186e-7
-0.128, 2.050e-6, 1.129e-6, -9.217e-7
-0.129, 2.072e-6, 1.138e-6, -9.340e-7
-0.130, 2.093e-6, 1.159e-6, -9.340e-7
-0.131, 2.106e-6, 1.165e-6, -9.402e-7
-0.132, 2.139e-6, 1.190e-6, -9.494e-7
-0.133, 2.167e-6, 1.209e-6, -9.586e-7
-0.134, 2.201e-6, 1.239e-6, -9.617e-7
-0.135, 2.219e-6, 1.252e-6, -9.679e-7
-0.136, 2.260e-6, 1.276e-6, -9.832e-7
-0.137, 2.281e-6, 1.295e-6, -9.863e-7
-0.138, 2.333e-6, 1.326e-6, -1.008e-6
-0.139, 2.373e-6, 1.350e-6, -1.023e-6
-0.140, 2.417e-6, 1.384e-6, -1.033e-6
-0.141, 2.413e-6, 1.384e-6, -1.029e-6
-0.142, 2.487e-6, 1.436e-6, -1.051e-6
-0.143, 2.543e-6, 1.470e-6, -1.073e-6
-0.144, 2.601e-6, 1.504e-6, -1.097e-6
-0.145, 2.641e-6, 1.538e-6, -1.103e-6
-0.146, 2.706e-6, 1.581e-6, -1.125e-6
-0.147, 2.783e-6, 1.630e-6, -1.153e-6
-0.148, 2.829e-6, 1.664e-6, -1.165e-6
-0.149, 2.903e-6, 1.707e-6, -1.196e-6
-0.150, 2.964e-6, 1.747e-6, -1.217e-6
-0.151, 3.032e-6, 1.800e-6, -1.233e-6
-0.152, 3.121e-6, 1.861e-6, -1.260e-6
-0.153, 3.180e-6, 1.910e-6, -1.270e-6
-0.154, 3.285e-6, 1.975e-6, -1.310e-6
-0.155, 3.371e-6, 2.027e-6, -1.343e-6
-0.156, 3.460e-6, 2.077e-6, -1.383e-6
-0.157, 3.571e-6, 2.154e-6, -1.417e-6
-0.158, 3.654e-6, 2.206e-6, -1.448e-6
-0.159, 3.774e-6, 2.286e-6, -1.488e-6
-0.160, 3.876e-6, 2.348e-6, -1.528e-6
-0.161, 3.990e-6, 2.428e-6, -1.562e-6
-0.162, 4.125e-6, 2.508e-6, -1.617e-6
-0.163, 4.254e-6, 2.585e-6, -1.670e-6
-0.164, 4.371e-6, 2.655e-6, -1.716e-6
-0.165, 4.522e-6, 2.757e-6, -1.765e-6
-0.166, 4.658e-6, 2.843e-6, -1.814e-6
-0.167, 4.811e-6, 2.929e-6, -1.882e-6
-0.168, 4.959e-6, 3.028e-6, -1.931e-6
-0.169, 5.125e-6, 3.126e-6, -1.999e-6
-0.170, 5.279e-6, 3.219e-6, -2.061e-6
-0.171, 5.455e-6, 3.314e-6, -2.141e-6
-0.172, 5.627e-6, 3.428e-6, -2.199e-6
-0.173, 5.803e-6, 3.536e-6, -2.267e-6
-0.174, 6.000e-6, 3.647e-6, -2.353e-6
-0.175, 6.191e-6, 3.770e-6, -2.421e-6
-0.176, 6.391e-6, 3.893e-6, -2.498e-6
-0.177, 6.594e-6, 4.007e-6, -2.587e-6
-0.178, 6.806e-6, 4.124e-6, -2.683e-6
-0.179, 7.016e-6, 4.250e-6, -2.766e-6
-0.180, 7.240e-6, 4.379e-6, -2.861e-6
-0.181, 7.468e-6, 4.509e-6, -2.960e-6
-0.182, 7.699e-6, 4.644e-6, -3.055e-6
-0.183, 7.936e-6, 4.764e-6, -3.172e-6
-0.184, 8.192e-6, 4.918e-6, -3.274e-6
-0.185, 8.422e-6, 5.047e-6, -3.375e-6
-0.186, 8.690e-6, 5.198e-6, -3.492e-6
-0.187, 8.936e-6, 5.327e-6, -3.609e-6
-0.188, 9.207e-6, 5.478e-6, -3.729e-6
-0.189, 9.463e-6, 5.623e-6, -3.840e-6
-0.190, 9.737e-6, 5.771e-6, -3.966e-6
-0.191, 1.000e-5, 5.915e-6, -4.089e-6
-0.192, 1.027e-5, 6.057e-6, -4.209e-6
-0.193, 1.054e-5, 6.205e-6, -4.336e-6
-0.194, 1.082e-5, 6.340e-6, -4.477e-6
-0.195, 1.108e-5, 6.491e-6, -4.588e-6
-0.196, 1.135e-5, 6.626e-6, -4.720e-6
-0.197, 1.164e-5, 6.771e-6, -4.868e-6
-0.198, 1.189e-5, 6.910e-6, -4.985e-6
-0.199, 1.217e-5, 7.045e-6, -5.130e-6
-0.200, 1.244e-5, 7.181e-6, -5.259e-6
-0.201, 1.269e-5, 7.301e-6, -5.385e-6
-0.202, 1.296e-5, 7.439e-6, -5.524e-6
-0.203, 1.320e-5, 7.550e-6, -5.647e-6
-0.204, 1.346e-5, 7.667e-6, -5.795e-6
-0.205, 1.370e-5, 7.796e-6, -5.906e-6
-0.206, 1.395e-5, 7.904e-6, -6.047e-6
-0.207, 1.416e-5, 8.006e-6, -6.152e-6
-0.208, 1.438e-5, 8.107e-6, -6.272e-6
-0.209, 1.460e-5, 8.206e-6, -6.395e-6
-0.210, 1.481e-5, 8.298e-6, -6.509e-6
-0.211, 1.500e-5, 8.375e-6, -6.623e-6
-0.212, 1.517e-5, 8.443e-6, -6.727e-6
-0.213, 1.534e-5, 8.513e-6, -6.829e-6
-0.214, 1.551e-5, 8.575e-6, -6.934e-6
-0.215, 1.565e-5, 8.624e-6, -7.026e-6
-0.216, 1.579e-5, 8.670e-6, -7.122e-6
-0.217, 1.590e-5, 8.698e-6, -7.205e-6
-0.218, 1.604e-5, 8.744e-6, -7.294e-6
-0.219, 1.612e-5, 8.754e-6, -7.365e-6
-0.220, 1.621e-5, 8.772e-6, -7.435e-6
-0.221, 1.626e-5, 8.769e-6, -7.491e-6
-0.222, 1.632e-5, 8.766e-6, -7.556e-6
-0.223, 1.635e-5, 8.751e-6, -7.602e-6
-0.224, 1.638e-5, 8.732e-6, -7.651e-6
-0.225, 1.639e-5, 8.711e-6, -7.682e-6
-0.226, 1.637e-5, 8.652e-6, -7.719e-6
-0.227, 1.635e-5, 8.606e-6, -7.746e-6
-0.228, 1.630e-5, 8.560e-6, -7.743e-6
-0.229, 1.626e-5, 8.489e-6, -7.768e-6
-0.230, 1.616e-5, 8.406e-6, -7.759e-6
-0.231, 1.611e-5, 8.338e-6, -7.768e-6
-0.232, 1.598e-5, 8.240e-6, -7.737e-6
-0.233, 1.589e-5, 8.159e-6, -7.728e-6
-0.234, 1.577e-5, 8.055e-6, -7.713e-6
-0.235, 1.562e-5, 7.938e-6, -7.682e-6
-0.236, 1.545e-5, 7.821e-6, -7.633e-6
-0.237, 1.527e-5, 7.695e-6, -7.574e-6
-0.238, 1.510e-5, 7.572e-6, -7.531e-6
-0.239, 1.491e-5, 7.430e-6, -7.476e-6
-0.240, 1.469e-5, 7.304e-6, -7.386e-6
-0.241, 1.448e-5, 7.150e-6, -7.334e-6
-0.242, 1.427e-5, 6.999e-6, -7.275e-6
-0.243, 1.405e-5, 6.857e-6, -7.195e-6
-0.244, 1.378e-5, 6.688e-6, -7.097e-6
-0.245, 1.354e-5, 6.543e-6, -7.001e-6
-0.246, 1.329e-5, 6.377e-6, -6.909e-6
-0.247, 1.301e-5, 6.208e-6, -6.801e-6
-0.248, 1.274e-5, 6.063e-6, -6.681e-6
-0.249, 1.249e-5, 5.897e-6, -6.595e-6
-0.250, 1.221e-5, 5.731e-6, -6.481e-6
-0.251, 1.195e-5, 5.577e-6, -6.373e-6
-0.252, 1.165e-5, 5.411e-6, -6.238e-6
-0.253, 1.137e-5, 5.238e-6, -6.133e-6
-0.254, 1.109e-5, 5.081e-6, -6.010e-6
-0.255, 1.081e-5, 4.921e-6, -5.884e-6
-0.256, 1.053e-5, 4.770e-6, -5.758e-6
-0.257, 1.024e-5, 4.613e-6, -5.632e-6
-0.258, 9.971e-6, 4.469e-6, -5.502e-6
-0.259, 9.688e-6, 4.321e-6, -5.367e-6
-0.260, 9.429e-6, 4.185e-6, -5.244e-6
-0.261, 9.143e-6, 4.031e-6, -5.111e-6
-0.262, 8.869e-6, 3.893e-6, -4.976e-6
-0.263, 8.610e-6, 3.754e-6, -4.856e-6
-0.264, 8.342e-6, 3.619e-6, -4.723e-6
-0.265, 8.084e-6, 3.493e-6, -4.591e-6
-0.266, 7.834e-6, 3.373e-6, -4.462e-6
-0.267, 7.594e-6, 3.256e-6, -4.339e-6
-0.268, 7.363e-6, 3.145e-6, -4.219e-6
-0.269, 7.142e-6, 3.046e-6, -4.095e-6
-0.270, 6.886e-6, 2.923e-6, -3.963e-6
-0.271, 6.658e-6, 2.812e-6, -3.846e-6
-0.272, 6.458e-6, 2.720e-6, -3.738e-6
-0.273, 6.243e-6, 2.628e-6, -3.615e-6
-0.274, 6.052e-6, 2.548e-6, -3.504e-6
-0.275, 5.837e-6, 2.449e-6, -3.387e-6
-0.276, 5.643e-6, 2.363e-6, -3.280e-6
-0.277, 5.461e-6, 2.286e-6, -3.175e-6
-0.278, 5.298e-6, 2.227e-6, -3.070e-6
-0.279, 5.119e-6, 2.144e-6, -2.975e-6
-0.280, 4.938e-6, 2.067e-6, -2.870e-6
-0.281, 4.775e-6, 1.997e-6, -2.778e-6
-0.282, 4.648e-6, 1.960e-6, -2.689e-6
-0.283, 4.497e-6, 1.901e-6, -2.596e-6
-0.284, 4.340e-6, 1.830e-6, -2.510e-6
-0.285, 4.199e-6, 1.781e-6, -2.418e-6
-0.286, 4.076e-6, 1.729e-6, -2.347e-6
-0.287, 3.956e-6, 1.686e-6, -2.270e-6
-0.288, 3.820e-6, 1.636e-6, -2.184e-6
-0.289, 3.719e-6, 1.603e-6, -2.116e-6
-0.290, 3.617e-6, 1.556e-6, -2.061e-6
-0.291, 3.503e-6, 1.526e-6, -1.978e-6
-0.292, 3.405e-6, 1.495e-6, -1.910e-6
-0.293, 3.325e-6, 1.458e-6, -1.867e-6
-0.294, 3.229e-6, 1.430e-6, -1.799e-6
-0.295, 3.131e-6, 1.396e-6, -1.734e-6
-0.296, 3.057e-6, 1.381e-6, -1.676e-6
-0.297, 2.977e-6, 1.341e-6, -1.636e-6
-0.298, 2.918e-6, 1.322e-6, -1.596e-6
-0.299, 2.851e-6, 1.307e-6, -1.544e-6
-0.300, 2.780e-6, 1.279e-6, -1.500e-6
-0.301, 2.700e-6, 1.252e-6, -1.448e-6
-0.302, 2.654e-6, 1.242e-6, -1.411e-6
-0.303, 2.604e-6, 1.230e-6, -1.374e-6
-0.304, 2.527e-6, 1.202e-6, -1.325e-6
-0.305, 2.481e-6, 1.181e-6, -1.300e-6
-0.306, 2.444e-6, 1.184e-6, -1.260e-6
-0.307, 2.420e-6, 1.172e-6, -1.248e-6
-0.308, 2.349e-6, 1.135e-6, -1.214e-6
-0.309, 2.315e-6, 1.132e-6, -1.183e-6
-0.310, 2.272e-6, 1.119e-6, -1.153e-6
-0.311, 2.223e-6, 1.101e-6, -1.122e-6
-0.312, 2.207e-6, 1.098e-6, -1.109e-6
-0.313, 2.167e-6, 1.088e-6, -1.079e-6
-0.314, 2.149e-6, 1.085e-6, -1.063e-6
-0.315, 2.127e-6, 1.073e-6, -1.054e-6
-0.316, 2.096e-6, 1.067e-6, -1.029e-6
-0.317, 2.066e-6, 1.048e-6, -1.017e-6
-0.318, 2.047e-6, 1.052e-6, -9.956e-7
-0.319, 2.029e-6, 1.042e-6, -9.863e-7
-0.320, 1.992e-6, 1.027e-6, -9.648e-7
-0.321, 1.982e-6, 1.030e-6, -9.525e-7
-0.322, 1.970e-6, 1.021e-6, -9.494e-7
-0.323, 1.939e-6, 1.005e-6, -9.340e-7
-0.324, 1.918e-6, 1.005e-6, -9.124e-7
-0.325, 1.918e-6, 1.002e-6, -9.155e-7
-0.326, 1.896e-6, 1.002e-6, -8.940e-7
-0.327, 1.865e-6, 9.838e-7, -8.817e-7
-0.328, 1.881e-6, 9.931e-7, -8.878e-7
-0.329, 1.853e-6, 9.900e-7, -8.632e-7
-0.330, 1.822e-6, 9.623e-7, -8.601e-7
-0.331, 1.832e-6, 9.623e-7, -8.693e-7
-0.332, 1.832e-6, 9.715e-7, -8.601e-7
-0.333, 1.810e-6, 9.592e-7, -8.509e-7
-0.334, 1.819e-6, 9.715e-7, -8.478e-7
-0.335, 1.795e-6, 9.592e-7, -8.355e-7
-0.336, 1.801e-6, 9.746e-7, -8.263e-7
-0.337, 1.785e-6, 9.561e-7, -8.293e-7
-0.338, 1.782e-6, 9.592e-7, -8.232e-7
-0.339, 1.758e-6, 9.438e-7, -8.139e-7
-0.340, 1.764e-6, 9.500e-7, -8.139e-7
-0.341, 1.736e-6, 9.315e-7, -8.047e-7
-0.342, 1.758e-6, 9.438e-7, -8.139e-7
-0.343, 1.733e-6, 9.284e-7, -8.047e-7
-0.344, 1.742e-6, 9.376e-7, -8.047e-7
-0.345, 1.745e-6, 9.438e-7, -8.016e-7
-0.346, 1.739e-6, 9.376e-7, -8.016e-7
-0.347, 1.715e-6, 9.315e-7, -7.832e-7
-0.348, 1.721e-6, 9.315e-7, -7.893e-7
-0.349, 1.721e-6, 9.192e-7, -8.016e-7
-0.350, 1.721e-6, 9.284e-7, -7.924e-7
-0.351, 1.715e-6, 9.284e-7, -7.862e-7
-0.352, 1.724e-6, 9.407e-7, -7.832e-7
-0.353, 1.696e-6, 9.223e-7, -7.739e-7
-0.354, 1.742e-6, 9.376e-7, -8.047e-7
-0.355, 1.702e-6, 9.161e-7, -7.862e-7
-0.356, 1.699e-6, 9.192e-7, -7.801e-7
-0.357, 1.696e-6, 9.161e-7, -7.801e-7
-0.358, 1.702e-6, 9.192e-7, -7.832e-7
-0.359, 1.687e-6, 9.069e-7, -7.801e-7
-0.360, 1.712e-6, 9.284e-7, -7.832e-7
-0.361, 1.705e-6, 9.192e-7, -7.862e-7
-0.362, 1.693e-6, 9.192e-7, -7.739e-7
-0.363, 1.705e-6, 9.253e-7, -7.801e-7
-0.364, 1.690e-6, 9.130e-7, -7.770e-7
-0.365, 1.693e-6, 9.161e-7, -7.770e-7
-0.366, 1.696e-6, 9.192e-7, -7.770e-7
-0.367, 1.712e-6, 9.223e-7, -7.893e-7
-0.368, 1.699e-6, 9.161e-7, -7.832e-7
-0.369, 1.712e-6, 9.223e-7, -7.893e-7
-0.370, 1.672e-6, 9.099e-7, -7.616e-7
-0.371, 1.684e-6, 9.192e-7, -7.647e-7
-0.372, 1.699e-6, 9.253e-7, -7.739e-7
-0.373, 1.687e-6, 9.130e-7, -7.739e-7
-0.374, 1.693e-6, 9.223e-7, -7.708e-7
-0.375, 1.690e-6, 9.223e-7, -7.678e-7
-0.376, 1.681e-6, 9.223e-7, -7.585e-7
-0.377, 1.696e-6, 9.284e-7, -7.678e-7
-0.378, 1.696e-6, 9.192e-7, -7.770e-7
-0.379, 1.690e-6, 9.099e-7, -7.801e-7
-0.380, 1.672e-6, 9.069e-7, -7.647e-7
-0.381, 1.693e-6, 9.192e-7, -7.739e-7
-0.382, 1.699e-6, 9.192e-7, -7.801e-7
-0.383, 1.675e-6, 8.976e-7, -7.770e-7
-0.384, 1.687e-6, 9.099e-7, -7.770e-7
-0.385, 1.715e-6, 9.284e-7, -7.862e-7
-0.386, 1.696e-6, 9.192e-7, -7.770e-7
-0.387, 1.724e-6, 9.346e-7, -7.893e-7
-0.388, 1.678e-6, 9.130e-7, -7.647e-7
-0.389, 1.678e-6, 9.069e-7, -7.708e-7
-0.390, 1.681e-6, 9.161e-7, -7.647e-7
-0.391, 1.690e-6, 9.069e-7, -7.832e-7
-0.392, 1.687e-6, 9.099e-7, -7.770e-7
-0.393, 1.708e-6, 9.253e-7, -7.832e-7
-0.394, 1.687e-6, 9.069e-7, -7.801e-7
-0.395, 1.687e-6, 9.099e-7, -7.770e-7
-0.396, 1.687e-6, 9.161e-7, -7.708e-7
-0.397, 1.687e-6, 9.130e-7, -7.739e-7
-0.398, 1.693e-6, 9.192e-7, -7.739e-7
-0.399, 1.684e-6, 9.130e-7, -7.708e-7
-0.400, 1.696e-6, 9.192e-7, -7.770e-7
