# Supplementary material for: Data-Driven Electrochemistry Reveals the Impact of Hydrophobicity on Aptamer Cross-Reactivity
Source: ACS Meas Sci Au. 2026 May 20;6(3):752–64. doi: 10.1021/acsmeasuresciau.6c00040 (PMC13281204; doi:10.1021/acsmeasuresciau.6c00040)
Supplement: Supplementary file 1 [file tg6c00040_si_001.zip › data/interferent study/logP validation/Trials_1_2_3/SWV_lineolic acid_background_1800hz_2.txt]

Nov. 4, 2025   16:19:53
Square Wave Voltammetry
File: c:\users\minteerlab\desktop\hardpotato\110425\swv_lineolic acid_background_1800hz_2.bin
Data Source:  Experiment
Instrument Model:  CHI660E
Ref. Electrode: 
Header: SWV
Note: 

Init E (V) = -0.05
Final E (V) = -0.4
Incr E (V) = 0.001
Amplitude (V) = 0.025
Frequency (Hz) = 1.8e+3
Quiet Time (sec) = 2
Sensitivity (A/V) = 1e-5

Potential/V, Diff(i/A), For(i/A), Rev(i/A)

-0.051, 1.416e-6, 6.267e-7, -7.893e-7
-0.052, 1.699e-6, 9.130e-7, -7.862e-7
-0.053, 1.690e-6, 8.976e-7, -7.924e-7
-0.054, 1.693e-6, 8.884e-7, -8.047e-7
-0.055, 1.678e-6, 8.822e-7, -7.955e-7
-0.056, 1.693e-6, 8.853e-7, -8.078e-7
-0.057, 1.702e-6, 8.884e-7, -8.139e-7
-0.058, 1.702e-6, 8.915e-7, -8.109e-7
-0.059, 1.702e-6, 8.884e-7, -8.139e-7
-0.060, 1.708e-6, 8.946e-7, -8.139e-7
-0.061, 1.684e-6, 8.730e-7, -8.109e-7
-0.062, 1.699e-6, 8.884e-7, -8.109e-7
-0.063, 1.702e-6, 8.915e-7, -8.109e-7
-0.064, 1.702e-6, 8.853e-7, -8.170e-7
-0.065, 1.708e-6, 8.884e-7, -8.201e-7
-0.066, 1.724e-6, 8.976e-7, -8.263e-7
-0.067, 1.724e-6, 8.976e-7, -8.263e-7
-0.068, 1.705e-6, 8.822e-7, -8.232e-7
-0.069, 1.727e-6, 8.915e-7, -8.355e-7
-0.070, 1.730e-6, 9.038e-7, -8.263e-7
-0.071, 1.727e-6, 8.946e-7, -8.324e-7
-0.072, 1.715e-6, 8.915e-7, -8.232e-7
-0.073, 1.721e-6, 8.976e-7, -8.232e-7
-0.074, 1.730e-6, 9.007e-7, -8.293e-7
-0.075, 1.730e-6, 9.007e-7, -8.293e-7
-0.076, 1.745e-6, 9.069e-7, -8.386e-7
-0.077, 1.745e-6, 9.130e-7, -8.324e-7
-0.078, 1.742e-6, 9.099e-7, -8.324e-7
-0.079, 1.758e-6, 9.161e-7, -8.416e-7
-0.080, 1.742e-6, 9.099e-7, -8.324e-7
-0.081, 1.767e-6, 9.223e-7, -8.447e-7
-0.082, 1.739e-6, 9.099e-7, -8.293e-7
-0.083, 1.761e-6, 9.161e-7, -8.447e-7
-0.084, 1.764e-6, 9.223e-7, -8.416e-7
-0.085, 1.779e-6, 9.284e-7, -8.509e-7
-0.086, 1.779e-6, 9.223e-7, -8.570e-7
-0.087, 1.776e-6, 9.253e-7, -8.509e-7
-0.088, 1.773e-6, 9.192e-7, -8.540e-7
-0.089, 1.773e-6, 9.192e-7, -8.540e-7
-0.090, 1.785e-6, 9.253e-7, -8.601e-7
-0.091, 1.789e-6, 9.253e-7, -8.632e-7
-0.092, 1.792e-6, 9.284e-7, -8.632e-7
-0.093, 1.795e-6, 9.346e-7, -8.601e-7
-0.094, 1.798e-6, 9.284e-7, -8.693e-7
-0.095, 1.804e-6, 9.407e-7, -8.632e-7
-0.096, 1.798e-6, 9.315e-7, -8.663e-7
-0.097, 1.789e-6, 9.253e-7, -8.632e-7
-0.098, 1.813e-6, 9.438e-7, -8.693e-7
-0.099, 1.801e-6, 9.346e-7, -8.663e-7
-0.100, 1.795e-6, 9.346e-7, -8.601e-7
-0.101, 1.822e-6, 9.561e-7, -8.663e-7
-0.102, 1.813e-6, 9.438e-7, -8.693e-7
-0.103, 1.829e-6, 9.500e-7, -8.786e-7
-0.104, 1.813e-6, 9.469e-7, -8.663e-7
-0.105, 1.822e-6, 9.530e-7, -8.693e-7
-0.106, 1.835e-6, 9.592e-7, -8.755e-7
-0.107, 1.838e-6, 9.592e-7, -8.786e-7
-0.108, 1.829e-6, 9.469e-7, -8.817e-7
-0.109, 1.832e-6, 9.561e-7, -8.755e-7
-0.110, 1.841e-6, 9.654e-7, -8.755e-7
-0.111, 1.847e-6, 9.684e-7, -8.786e-7
-0.112, 1.856e-6, 9.746e-7, -8.817e-7
-0.113, 1.856e-6, 9.715e-7, -8.847e-7
-0.114, 1.881e-6, 9.900e-7, -8.909e-7
-0.115, 1.872e-6, 9.869e-7, -8.847e-7
-0.116, 1.881e-6, 9.869e-7, -8.940e-7
-0.117, 1.890e-6, 1.002e-6, -8.878e-7
-0.118, 1.881e-6, 9.961e-7, -8.847e-7
-0.119, 1.890e-6, 9.961e-7, -8.940e-7
-0.120, 1.890e-6, 1.002e-6, -8.878e-7
-0.121, 1.912e-6, 1.018e-6, -8.940e-7
-0.122, 1.915e-6, 1.021e-6, -8.940e-7
-0.123, 1.927e-6, 1.030e-6, -8.971e-7
-0.124, 1.946e-6, 1.033e-6, -9.124e-7
-0.125, 1.958e-6, 1.055e-6, -9.032e-7
-0.126, 1.964e-6, 1.058e-6, -9.063e-7
-0.127, 1.979e-6, 1.073e-6, -9.063e-7
-0.128, 1.989e-6, 1.079e-6, -9.094e-7
-0.129, 2.007e-6, 1.085e-6, -9.217e-7
-0.130, 2.038e-6, 1.110e-6, -9.278e-7
-0.131, 2.038e-6, 1.107e-6, -9.309e-7
-0.132, 2.059e-6, 1.122e-6, -9.371e-7
-0.133, 2.075e-6, 1.147e-6, -9.278e-7
-0.134, 2.103e-6, 1.159e-6, -9.432e-7
-0.135, 2.127e-6, 1.181e-6, -9.463e-7
-0.136, 2.158e-6, 1.193e-6, -9.648e-7
-0.137, 2.186e-6, 1.221e-6, -9.648e-7
-0.138, 2.192e-6, 1.227e-6, -9.648e-7
-0.139, 2.241e-6, 1.258e-6, -9.832e-7
-0.140, 2.256e-6, 1.273e-6, -9.832e-7
-0.141, 2.306e-6, 1.310e-6, -9.956e-7
-0.142, 2.336e-6, 1.329e-6, -1.008e-6
-0.143, 2.367e-6, 1.356e-6, -1.011e-6
-0.144, 2.410e-6, 1.381e-6, -1.029e-6
-0.145, 2.460e-6, 1.424e-6, -1.036e-6
-0.146, 2.509e-6, 1.464e-6, -1.045e-6
-0.147, 2.561e-6, 1.501e-6, -1.060e-6
-0.148, 2.604e-6, 1.532e-6, -1.073e-6
-0.149, 2.650e-6, 1.566e-6, -1.085e-6
-0.150, 2.721e-6, 1.618e-6, -1.103e-6
-0.151, 2.777e-6, 1.652e-6, -1.125e-6
-0.152, 2.851e-6, 1.701e-6, -1.149e-6
-0.153, 2.915e-6, 1.750e-6, -1.165e-6
-0.154, 2.971e-6, 1.793e-6, -1.177e-6
-0.155, 3.072e-6, 1.855e-6, -1.217e-6
-0.156, 3.140e-6, 1.907e-6, -1.233e-6
-0.157, 3.242e-6, 1.972e-6, -1.270e-6
-0.158, 3.315e-6, 2.024e-6, -1.291e-6
-0.159, 3.411e-6, 2.095e-6, -1.316e-6
-0.160, 3.503e-6, 2.166e-6, -1.337e-6
-0.161, 3.623e-6, 2.237e-6, -1.387e-6
-0.162, 3.725e-6, 2.311e-6, -1.414e-6
-0.163, 3.839e-6, 2.381e-6, -1.457e-6
-0.164, 3.974e-6, 2.477e-6, -1.497e-6
-0.165, 4.094e-6, 2.548e-6, -1.547e-6
-0.166, 4.214e-6, 2.634e-6, -1.580e-6
-0.167, 4.350e-6, 2.720e-6, -1.630e-6
-0.168, 4.491e-6, 2.815e-6, -1.676e-6
-0.169, 4.642e-6, 2.923e-6, -1.719e-6
-0.170, 4.811e-6, 3.025e-6, -1.787e-6
-0.171, 4.968e-6, 3.123e-6, -1.845e-6
-0.172, 5.119e-6, 3.219e-6, -1.901e-6
-0.173, 5.313e-6, 3.342e-6, -1.971e-6
-0.174, 5.489e-6, 3.447e-6, -2.042e-6
-0.175, 5.661e-6, 3.554e-6, -2.107e-6
-0.176, 5.870e-6, 3.684e-6, -2.187e-6
-0.177, 6.083e-6, 3.813e-6, -2.270e-6
-0.178, 6.283e-6, 3.933e-6, -2.350e-6
-0.179, 6.489e-6, 4.053e-6, -2.436e-6
-0.180, 6.714e-6, 4.188e-6, -2.526e-6
-0.181, 6.948e-6, 4.333e-6, -2.615e-6
-0.182, 7.166e-6, 4.462e-6, -2.704e-6
-0.183, 7.407e-6, 4.601e-6, -2.806e-6
-0.184, 7.659e-6, 4.746e-6, -2.913e-6
-0.185, 7.905e-6, 4.881e-6, -3.024e-6
-0.186, 8.158e-6, 5.023e-6, -3.135e-6
-0.187, 8.432e-6, 5.183e-6, -3.249e-6
-0.188, 8.703e-6, 5.327e-6, -3.375e-6
-0.189, 8.967e-6, 5.475e-6, -3.492e-6
-0.190, 9.247e-6, 5.620e-6, -3.628e-6
-0.191, 9.534e-6, 5.780e-6, -3.754e-6
-0.192, 9.802e-6, 5.928e-6, -3.874e-6
-0.193, 1.009e-5, 6.082e-6, -4.012e-6
-0.194, 1.037e-5, 6.229e-6, -4.145e-6
-0.195, 1.068e-5, 6.383e-6, -4.292e-6
-0.196, 1.096e-5, 6.531e-6, -4.431e-6
-0.197, 1.128e-5, 6.691e-6, -4.588e-6
-0.198, 1.153e-5, 6.820e-6, -4.708e-6
-0.199, 1.184e-5, 6.971e-6, -4.865e-6
-0.200, 1.214e-5, 7.122e-6, -5.016e-6
-0.201, 1.242e-5, 7.248e-6, -5.173e-6
-0.202, 1.268e-5, 7.371e-6, -5.308e-6
-0.203, 1.297e-5, 7.516e-6, -5.450e-6
-0.204, 1.325e-5, 7.642e-6, -5.604e-6
-0.205, 1.352e-5, 7.769e-6, -5.755e-6
-0.206, 1.378e-5, 7.876e-6, -5.909e-6
-0.207, 1.402e-5, 7.993e-6, -6.029e-6
-0.208, 1.427e-5, 8.086e-6, -6.180e-6
-0.209, 1.448e-5, 8.175e-6, -6.306e-6
-0.210, 1.472e-5, 8.273e-6, -6.450e-6
-0.211, 1.494e-5, 8.366e-6, -6.574e-6
-0.212, 1.513e-5, 8.427e-6, -6.700e-6
-0.213, 1.532e-5, 8.504e-6, -6.820e-6
-0.214, 1.551e-5, 8.560e-6, -6.946e-6
-0.215, 1.565e-5, 8.609e-6, -7.045e-6
-0.216, 1.581e-5, 8.652e-6, -7.162e-6
-0.217, 1.594e-5, 8.680e-6, -7.260e-6
-0.218, 1.607e-5, 8.704e-6, -7.365e-6
-0.219, 1.616e-5, 8.720e-6, -7.445e-6
-0.220, 1.624e-5, 8.720e-6, -7.516e-6
-0.221, 1.632e-5, 8.714e-6, -7.605e-6
-0.222, 1.634e-5, 8.689e-6, -7.654e-6
-0.223, 1.638e-5, 8.667e-6, -7.709e-6
-0.224, 1.640e-5, 8.643e-6, -7.753e-6
-0.225, 1.639e-5, 8.597e-6, -7.793e-6
-0.226, 1.640e-5, 8.554e-6, -7.845e-6
-0.227, 1.633e-5, 8.470e-6, -7.863e-6
-0.228, 1.629e-5, 8.400e-6, -7.888e-6
-0.229, 1.621e-5, 8.316e-6, -7.891e-6
-0.230, 1.612e-5, 8.227e-6, -7.891e-6
-0.231, 1.602e-5, 8.132e-6, -7.888e-6
-0.232, 1.590e-5, 8.027e-6, -7.870e-6
-0.233, 1.574e-5, 7.904e-6, -7.836e-6
-0.234, 1.561e-5, 7.799e-6, -7.811e-6
-0.235, 1.543e-5, 7.664e-6, -7.762e-6
-0.236, 1.527e-5, 7.550e-6, -7.716e-6
-0.237, 1.507e-5, 7.396e-6, -7.669e-6
-0.238, 1.485e-5, 7.242e-6, -7.605e-6
-0.239, 1.463e-5, 7.094e-6, -7.537e-6
-0.240, 1.439e-5, 6.940e-6, -7.451e-6
-0.241, 1.417e-5, 6.780e-6, -7.389e-6
-0.242, 1.392e-5, 6.617e-6, -7.300e-6
-0.243, 1.366e-5, 6.469e-6, -7.195e-6
-0.244, 1.340e-5, 6.285e-6, -7.112e-6
-0.245, 1.313e-5, 6.128e-6, -6.998e-6
-0.246, 1.286e-5, 5.962e-6, -6.894e-6
-0.247, 1.255e-5, 5.780e-6, -6.774e-6
-0.248, 1.229e-5, 5.617e-6, -6.675e-6
-0.249, 1.197e-5, 5.435e-6, -6.540e-6
-0.250, 1.169e-5, 5.272e-6, -6.420e-6
-0.251, 1.141e-5, 5.130e-6, -6.284e-6
-0.252, 1.110e-5, 4.946e-6, -6.158e-6
-0.253, 1.083e-5, 4.786e-6, -6.044e-6
-0.254, 1.052e-5, 4.622e-6, -5.902e-6
-0.255, 1.024e-5, 4.475e-6, -5.761e-6
-0.256, 9.928e-6, 4.305e-6, -5.622e-6
-0.257, 9.632e-6, 4.148e-6, -5.484e-6
-0.258, 9.374e-6, 4.016e-6, -5.358e-6
-0.259, 9.090e-6, 3.881e-6, -5.210e-6
-0.260, 8.801e-6, 3.717e-6, -5.084e-6
-0.261, 8.533e-6, 3.588e-6, -4.945e-6
-0.262, 8.268e-6, 3.462e-6, -4.807e-6
-0.263, 8.010e-6, 3.336e-6, -4.674e-6
-0.264, 7.739e-6, 3.200e-6, -4.539e-6
-0.265, 7.496e-6, 3.086e-6, -4.409e-6
-0.266, 7.256e-6, 2.985e-6, -4.271e-6
-0.267, 7.003e-6, 2.871e-6, -4.132e-6
-0.268, 6.782e-6, 2.763e-6, -4.019e-6
-0.269, 6.557e-6, 2.668e-6, -3.889e-6
-0.270, 6.320e-6, 2.563e-6, -3.757e-6
-0.271, 6.123e-6, 2.480e-6, -3.643e-6
-0.272, 5.904e-6, 2.391e-6, -3.514e-6
-0.273, 5.732e-6, 2.320e-6, -3.412e-6
-0.274, 5.501e-6, 2.209e-6, -3.292e-6
-0.275, 5.329e-6, 2.151e-6, -3.178e-6
-0.276, 5.144e-6, 2.074e-6, -3.070e-6
-0.277, 4.993e-6, 2.018e-6, -2.975e-6
-0.278, 4.811e-6, 1.941e-6, -2.870e-6
-0.279, 4.642e-6, 1.883e-6, -2.759e-6
-0.280, 4.501e-6, 1.827e-6, -2.673e-6
-0.281, 4.353e-6, 1.772e-6, -2.581e-6
-0.282, 4.214e-6, 1.720e-6, -2.495e-6
-0.283, 4.085e-6, 1.686e-6, -2.399e-6
-0.284, 3.953e-6, 1.636e-6, -2.316e-6
-0.285, 3.836e-6, 1.590e-6, -2.245e-6
-0.286, 3.719e-6, 1.547e-6, -2.171e-6
-0.287, 3.614e-6, 1.516e-6, -2.098e-6
-0.288, 3.485e-6, 1.476e-6, -2.008e-6
-0.289, 3.399e-6, 1.443e-6, -1.956e-6
-0.290, 3.309e-6, 1.424e-6, -1.885e-6
-0.291, 3.208e-6, 1.381e-6, -1.827e-6
-0.292, 3.115e-6, 1.344e-6, -1.771e-6
-0.293, 3.032e-6, 1.322e-6, -1.710e-6
-0.294, 2.961e-6, 1.310e-6, -1.651e-6
-0.295, 2.884e-6, 1.292e-6, -1.593e-6
-0.296, 2.826e-6, 1.270e-6, -1.556e-6
-0.297, 2.755e-6, 1.242e-6, -1.513e-6
-0.298, 2.694e-6, 1.227e-6, -1.467e-6
-0.299, 2.610e-6, 1.196e-6, -1.414e-6
-0.300, 2.558e-6, 1.172e-6, -1.387e-6
-0.301, 2.506e-6, 1.159e-6, -1.346e-6
-0.302, 2.466e-6, 1.153e-6, -1.313e-6
-0.303, 2.420e-6, 1.135e-6, -1.285e-6
-0.304, 2.386e-6, 1.141e-6, -1.245e-6
-0.305, 2.309e-6, 1.101e-6, -1.208e-6
-0.306, 2.278e-6, 1.101e-6, -1.177e-6
-0.307, 2.241e-6, 1.098e-6, -1.143e-6
-0.308, 2.213e-6, 1.073e-6, -1.140e-6
-0.309, 2.186e-6, 1.076e-6, -1.109e-6
-0.310, 2.155e-6, 1.064e-6, -1.091e-6
-0.311, 2.106e-6, 1.048e-6, -1.057e-6
-0.312, 2.096e-6, 1.042e-6, -1.054e-6
-0.313, 2.056e-6, 1.021e-6, -1.036e-6
-0.314, 2.059e-6, 1.036e-6, -1.023e-6
-0.315, 2.016e-6, 1.030e-6, -9.863e-7
-0.316, 1.995e-6, 1.015e-6, -9.802e-7
-0.317, 1.992e-6, 1.021e-6, -9.709e-7
-0.318, 1.961e-6, 1.008e-6, -9.525e-7
-0.319, 1.939e-6, 9.961e-7, -9.432e-7
-0.320, 1.921e-6, 9.992e-7, -9.217e-7
-0.321, 1.909e-6, 9.807e-7, -9.278e-7
-0.322, 1.884e-6, 9.746e-7, -9.094e-7
-0.323, 1.869e-6, 9.715e-7, -8.971e-7
-0.324, 1.856e-6, 9.654e-7, -8.909e-7
-0.325, 1.853e-6, 9.746e-7, -8.786e-7
-0.326, 1.847e-6, 9.654e-7, -8.817e-7
-0.327, 1.822e-6, 9.654e-7, -8.570e-7
-0.328, 1.813e-6, 9.623e-7, -8.509e-7
-0.329, 1.829e-6, 9.592e-7, -8.693e-7
-0.330, 1.822e-6, 9.654e-7, -8.570e-7
-0.331, 1.801e-6, 9.530e-7, -8.478e-7
-0.332, 1.761e-6, 9.315e-7, -8.293e-7
-0.333, 1.776e-6, 9.469e-7, -8.293e-7
-0.334, 1.764e-6, 9.376e-7, -8.263e-7
-0.335, 1.767e-6, 9.500e-7, -8.170e-7
-0.336, 1.776e-6, 9.469e-7, -8.293e-7
-0.337, 1.755e-6, 9.284e-7, -8.263e-7
-0.338, 1.755e-6, 9.346e-7, -8.201e-7
-0.339, 1.724e-6, 9.192e-7, -8.047e-7
-0.340, 1.736e-6, 9.284e-7, -8.078e-7
-0.341, 1.727e-6, 9.253e-7, -8.016e-7
-0.342, 1.715e-6, 9.069e-7, -8.078e-7
-0.343, 1.721e-6, 9.223e-7, -7.985e-7
-0.344, 1.696e-6, 9.099e-7, -7.862e-7
-0.345, 1.687e-6, 9.007e-7, -7.862e-7
-0.346, 1.681e-6, 8.976e-7, -7.832e-7
-0.347, 1.715e-6, 9.223e-7, -7.924e-7
-0.348, 1.705e-6, 9.130e-7, -7.924e-7
-0.349, 1.715e-6, 9.223e-7, -7.924e-7
-0.350, 1.693e-6, 9.099e-7, -7.832e-7
-0.351, 1.696e-6, 9.161e-7, -7.801e-7
-0.352, 1.690e-6, 9.130e-7, -7.770e-7
-0.353, 1.699e-6, 9.161e-7, -7.832e-7
-0.354, 1.675e-6, 9.007e-7, -7.739e-7
-0.355, 1.712e-6, 9.099e-7, -8.016e-7
-0.356, 1.684e-6, 9.038e-7, -7.801e-7
-0.357, 1.690e-6, 9.038e-7, -7.862e-7
-0.358, 1.681e-6, 9.038e-7, -7.770e-7
-0.359, 1.696e-6, 9.069e-7, -7.893e-7
-0.360, 1.696e-6, 9.069e-7, -7.893e-7
-0.361, 1.672e-6, 9.038e-7, -7.678e-7
-0.362, 1.668e-6, 9.007e-7, -7.678e-7
-0.363, 1.672e-6, 8.915e-7, -7.801e-7
-0.364, 1.684e-6, 9.069e-7, -7.770e-7
-0.365, 1.684e-6, 9.130e-7, -7.708e-7
-0.366, 1.687e-6, 9.069e-7, -7.801e-7
-0.367, 1.678e-6, 8.976e-7, -7.801e-7
-0.368, 1.662e-6, 8.976e-7, -7.647e-7
-0.369, 1.668e-6, 9.007e-7, -7.678e-7
-0.370, 1.672e-6, 9.038e-7, -7.678e-7
-0.371, 1.668e-6, 8.976e-7, -7.708e-7
-0.372, 1.659e-6, 8.946e-7, -7.647e-7
-0.373, 1.665e-6, 9.038e-7, -7.616e-7
-0.374, 1.681e-6, 9.099e-7, -7.708e-7
-0.375, 1.684e-6, 9.007e-7, -7.832e-7
-0.376, 1.668e-6, 9.069e-7, -7.616e-7
-0.377, 1.668e-6, 9.069e-7, -7.616e-7
-0.378, 1.665e-6, 8.976e-7, -7.678e-7
-0.379, 1.656e-6, 8.853e-7, -7.708e-7
-0.380, 1.665e-6, 8.976e-7, -7.678e-7
-0.381, 1.675e-6, 9.007e-7, -7.739e-7
-0.382, 1.681e-6, 9.038e-7, -7.770e-7
-0.383, 1.672e-6, 9.038e-7, -7.678e-7
-0.384, 1.675e-6, 9.099e-7, -7.647e-7
-0.385, 1.675e-6, 9.069e-7, -7.678e-7
-0.386, 1.659e-6, 8.976e-7, -7.616e-7
-0.387, 1.702e-6, 9.253e-7, -7.770e-7
-0.388, 1.675e-6, 9.069e-7, -7.678e-7
-0.389, 1.681e-6, 9.069e-7, -7.739e-7
-0.390, 1.675e-6, 8.946e-7, -7.801e-7
-0.391, 1.681e-6, 9.069e-7, -7.739e-7
-0.392, 1.675e-6, 9.099e-7, -7.647e-7
-0.393, 1.668e-6, 9.099e-7, -7.585e-7
-0.394, 1.684e-6, 9.038e-7, -7.801e-7
-0.395, 1.672e-6, 8.976e-7, -7.739e-7
-0.396, 1.668e-6, 9.069e-7, -7.616e-7
-0.397, 1.678e-6, 9.007e-7, -7.770e-7
-0.398, 1.681e-6, 8.946e-7, -7.862e-7
-0.399, 1.675e-6, 8.946e-7, -7.801e-7
-0.400, 1.693e-6, 9.069e-7, -7.862e-7
