# Supplementary material for: Data-Driven Electrochemistry Reveals the Impact of Hydrophobicity on Aptamer Cross-Reactivity
Source: ACS Meas Sci Au. 2026 May 20;6(3):752–64. doi: 10.1021/acsmeasuresciau.6c00040 (PMC13281204; doi:10.1021/acsmeasuresciau.6c00040)
Supplement: Supplementary file 1 [file tg6c00040_si_001.zip › data/interferent study/logP validation/Trials_1_2_3/SWV_lineolic acid_background_1900hz_0.txt]

Nov. 4, 2025   11:26:42
Square Wave Voltammetry
File: c:\users\minteerlab\desktop\hardpotato\110425\swv_lineolic acid_background_1900hz_0.bin
Data Source:  Experiment
Instrument Model:  CHI660E
Ref. Electrode: 
Header: SWV
Note: 

Init E (V) = -0.05
Final E (V) = -0.4
Incr E (V) = 0.001
Amplitude (V) = 0.025
Frequency (Hz) = 1.9e+3
Quiet Time (sec) = 2
Sensitivity (A/V) = 1e-5

Potential/V, Diff(i/A), For(i/A), Rev(i/A)

-0.051, 1.040e-6, 4.574e-7, -5.831e-7
-0.052, 1.238e-6, 6.637e-7, -5.738e-7
-0.053, 1.244e-6, 6.606e-7, -5.831e-7
-0.054, 1.247e-6, 6.514e-7, -5.954e-7
-0.055, 1.250e-6, 6.544e-7, -5.954e-7
-0.056, 1.241e-6, 6.452e-7, -5.954e-7
-0.057, 1.256e-6, 6.544e-7, -6.015e-7
-0.058, 1.259e-6, 6.575e-7, -6.015e-7
-0.059, 1.265e-6, 6.544e-7, -6.108e-7
-0.060, 1.265e-6, 6.575e-7, -6.077e-7
-0.061, 1.262e-6, 6.606e-7, -6.015e-7
-0.062, 1.274e-6, 6.668e-7, -6.077e-7
-0.063, 1.274e-6, 6.606e-7, -6.138e-7
-0.064, 1.278e-6, 6.575e-7, -6.200e-7
-0.065, 1.281e-6, 6.637e-7, -6.169e-7
-0.066, 1.284e-6, 6.637e-7, -6.200e-7
-0.067, 1.284e-6, 6.698e-7, -6.138e-7
-0.068, 1.293e-6, 6.668e-7, -6.262e-7
-0.069, 1.290e-6, 6.698e-7, -6.200e-7
-0.070, 1.296e-6, 6.698e-7, -6.262e-7
-0.071, 1.296e-6, 6.729e-7, -6.231e-7
-0.072, 1.305e-6, 6.760e-7, -6.292e-7
-0.073, 1.308e-6, 6.791e-7, -6.292e-7
-0.074, 1.308e-6, 6.760e-7, -6.323e-7
-0.075, 1.311e-6, 6.821e-7, -6.292e-7
-0.076, 1.327e-6, 6.852e-7, -6.416e-7
-0.077, 1.318e-6, 6.791e-7, -6.385e-7
-0.078, 1.314e-6, 6.791e-7, -6.354e-7
-0.079, 1.333e-6, 6.914e-7, -6.416e-7
-0.080, 1.333e-6, 6.914e-7, -6.416e-7
-0.081, 1.339e-6, 6.883e-7, -6.508e-7
-0.082, 1.333e-6, 6.883e-7, -6.446e-7
-0.083, 1.351e-6, 6.975e-7, -6.539e-7
-0.084, 1.342e-6, 6.914e-7, -6.508e-7
-0.085, 1.351e-6, 7.006e-7, -6.508e-7
-0.086, 1.361e-6, 7.006e-7, -6.600e-7
-0.087, 1.361e-6, 6.975e-7, -6.631e-7
-0.088, 1.376e-6, 7.129e-7, -6.631e-7
-0.089, 1.373e-6, 7.099e-7, -6.631e-7
-0.090, 1.367e-6, 7.037e-7, -6.631e-7
-0.091, 1.379e-6, 7.160e-7, -6.631e-7
-0.092, 1.376e-6, 7.099e-7, -6.662e-7
-0.093, 1.379e-6, 7.191e-7, -6.600e-7
-0.094, 1.385e-6, 7.160e-7, -6.693e-7
-0.095, 1.394e-6, 7.191e-7, -6.754e-7
-0.096, 1.391e-6, 7.191e-7, -6.723e-7
-0.097, 1.394e-6, 7.191e-7, -6.754e-7
-0.098, 1.401e-6, 7.222e-7, -6.785e-7
-0.099, 1.394e-6, 7.191e-7, -6.754e-7
-0.100, 1.394e-6, 7.222e-7, -6.723e-7
-0.101, 1.407e-6, 7.252e-7, -6.816e-7
-0.102, 1.410e-6, 7.252e-7, -6.846e-7
-0.103, 1.401e-6, 7.222e-7, -6.785e-7
-0.104, 1.413e-6, 7.314e-7, -6.816e-7
-0.105, 1.416e-6, 7.345e-7, -6.816e-7
-0.106, 1.419e-6, 7.376e-7, -6.816e-7
-0.107, 1.428e-6, 7.437e-7, -6.846e-7
-0.108, 1.431e-6, 7.437e-7, -6.877e-7
-0.109, 1.425e-6, 7.345e-7, -6.908e-7
-0.110, 1.431e-6, 7.406e-7, -6.908e-7
-0.111, 1.428e-6, 7.468e-7, -6.816e-7
-0.112, 1.441e-6, 7.529e-7, -6.877e-7
-0.113, 1.447e-6, 7.499e-7, -6.970e-7
-0.114, 1.444e-6, 7.499e-7, -6.939e-7
-0.115, 1.453e-6, 7.591e-7, -6.939e-7
-0.116, 1.459e-6, 7.591e-7, -7.000e-7
-0.117, 1.456e-6, 7.683e-7, -6.877e-7
-0.118, 1.471e-6, 7.776e-7, -6.939e-7
-0.119, 1.478e-6, 7.776e-7, -7.000e-7
-0.120, 1.471e-6, 7.776e-7, -6.939e-7
-0.121, 1.487e-6, 7.837e-7, -7.031e-7
-0.122, 1.487e-6, 7.868e-7, -7.000e-7
-0.123, 1.499e-6, 7.930e-7, -7.062e-7
-0.124, 1.511e-6, 8.053e-7, -7.062e-7
-0.125, 1.518e-6, 8.145e-7, -7.031e-7
-0.126, 1.536e-6, 8.268e-7, -7.093e-7
-0.127, 1.545e-6, 8.330e-7, -7.124e-7
-0.128, 1.558e-6, 8.391e-7, -7.185e-7
-0.129, 1.564e-6, 8.515e-7, -7.124e-7
-0.130, 1.588e-6, 8.638e-7, -7.247e-7
-0.131, 1.601e-6, 8.761e-7, -7.247e-7
-0.132, 1.616e-6, 8.884e-7, -7.277e-7
-0.133, 1.635e-6, 9.069e-7, -7.277e-7
-0.134, 1.656e-6, 9.161e-7, -7.401e-7
-0.135, 1.668e-6, 9.315e-7, -7.370e-7
-0.136, 1.696e-6, 9.469e-7, -7.493e-7
-0.137, 1.721e-6, 9.654e-7, -7.554e-7
-0.138, 1.745e-6, 9.931e-7, -7.524e-7
-0.139, 1.782e-6, 1.015e-6, -7.678e-7
-0.140, 1.810e-6, 1.033e-6, -7.770e-7
-0.141, 1.841e-6, 1.058e-6, -7.832e-7
-0.142, 1.878e-6, 1.092e-6, -7.862e-7
-0.143, 1.915e-6, 1.116e-6, -7.985e-7
-0.144, 1.949e-6, 1.147e-6, -8.016e-7
-0.145, 1.995e-6, 1.175e-6, -8.201e-7
-0.146, 2.047e-6, 1.212e-6, -8.355e-7
-0.147, 2.099e-6, 1.249e-6, -8.509e-7
-0.148, 2.136e-6, 1.276e-6, -8.601e-7
-0.149, 2.216e-6, 1.332e-6, -8.847e-7
-0.150, 2.263e-6, 1.372e-6, -8.909e-7
-0.151, 2.327e-6, 1.418e-6, -9.094e-7
-0.152, 2.389e-6, 1.461e-6, -9.278e-7
-0.153, 2.460e-6, 1.513e-6, -9.463e-7
-0.154, 2.540e-6, 1.572e-6, -9.679e-7
-0.155, 2.623e-6, 1.627e-6, -9.956e-7
-0.156, 2.709e-6, 1.692e-6, -1.017e-6
-0.157, 2.801e-6, 1.756e-6, -1.045e-6
-0.158, 2.888e-6, 1.818e-6, -1.069e-6
-0.159, 2.992e-6, 1.892e-6, -1.100e-6
-0.160, 3.100e-6, 1.969e-6, -1.131e-6
-0.161, 3.217e-6, 2.046e-6, -1.171e-6
-0.162, 3.337e-6, 2.129e-6, -1.208e-6
-0.163, 3.448e-6, 2.209e-6, -1.239e-6
-0.164, 3.577e-6, 2.292e-6, -1.285e-6
-0.165, 3.706e-6, 2.384e-6, -1.322e-6
-0.166, 3.839e-6, 2.471e-6, -1.368e-6
-0.167, 3.999e-6, 2.578e-6, -1.420e-6
-0.168, 4.171e-6, 2.686e-6, -1.485e-6
-0.169, 4.313e-6, 2.785e-6, -1.528e-6
-0.170, 4.494e-6, 2.905e-6, -1.590e-6
-0.171, 4.661e-6, 3.016e-6, -1.645e-6
-0.172, 4.842e-6, 3.133e-6, -1.710e-6
-0.173, 5.039e-6, 3.249e-6, -1.790e-6
-0.174, 5.249e-6, 3.385e-6, -1.864e-6
-0.175, 5.452e-6, 3.517e-6, -1.934e-6
-0.176, 5.664e-6, 3.650e-6, -2.014e-6
-0.177, 5.886e-6, 3.779e-6, -2.107e-6
-0.178, 6.120e-6, 3.924e-6, -2.196e-6
-0.179, 6.351e-6, 4.065e-6, -2.285e-6
-0.180, 6.606e-6, 4.219e-6, -2.387e-6
-0.181, 6.865e-6, 4.370e-6, -2.495e-6
-0.182, 7.123e-6, 4.518e-6, -2.606e-6
-0.183, 7.388e-6, 4.675e-6, -2.713e-6
-0.184, 7.674e-6, 4.844e-6, -2.830e-6
-0.185, 7.970e-6, 5.004e-6, -2.966e-6
-0.186, 8.256e-6, 5.167e-6, -3.089e-6
-0.187, 8.555e-6, 5.337e-6, -3.218e-6
-0.188, 8.875e-6, 5.512e-6, -3.363e-6
-0.189, 9.174e-6, 5.672e-6, -3.501e-6
-0.190, 9.497e-6, 5.851e-6, -3.646e-6
-0.191, 9.820e-6, 6.023e-6, -3.797e-6
-0.192, 1.014e-5, 6.192e-6, -3.951e-6
-0.193, 1.048e-5, 6.362e-6, -4.123e-6
-0.194, 1.081e-5, 6.537e-6, -4.271e-6
-0.195, 1.115e-5, 6.706e-6, -4.440e-6
-0.196, 1.148e-5, 6.879e-6, -4.603e-6
-0.197, 1.183e-5, 7.045e-6, -4.782e-6
-0.198, 1.217e-5, 7.211e-6, -4.960e-6
-0.199, 1.251e-5, 7.381e-6, -5.127e-6
-0.200, 1.285e-5, 7.547e-6, -5.305e-6
-0.201, 1.319e-5, 7.707e-6, -5.487e-6
-0.202, 1.352e-5, 7.864e-6, -5.659e-6
-0.203, 1.385e-5, 8.012e-6, -5.838e-6
-0.204, 1.419e-5, 8.169e-6, -6.016e-6
-0.205, 1.450e-5, 8.301e-6, -6.198e-6
-0.206, 1.481e-5, 8.446e-6, -6.367e-6
-0.207, 1.511e-5, 8.575e-6, -6.537e-6
-0.208, 1.541e-5, 8.695e-6, -6.718e-6
-0.209, 1.569e-5, 8.812e-6, -6.881e-6
-0.210, 1.596e-5, 8.929e-6, -7.035e-6
-0.211, 1.623e-5, 9.028e-6, -7.198e-6
-0.212, 1.648e-5, 9.126e-6, -7.352e-6
-0.213, 1.672e-5, 9.222e-6, -7.497e-6
-0.214, 1.692e-5, 9.289e-6, -7.636e-6
-0.215, 1.713e-5, 9.360e-6, -7.774e-6
-0.216, 1.733e-5, 9.425e-6, -7.906e-6
-0.217, 1.750e-5, 9.468e-6, -8.030e-6
-0.218, 1.765e-5, 9.502e-6, -8.147e-6
-0.219, 1.778e-5, 9.542e-6, -8.236e-6
-0.220, 1.790e-5, 9.560e-6, -8.341e-6
-0.221, 1.799e-5, 9.563e-6, -8.427e-6
-0.222, 1.809e-5, 9.572e-6, -8.513e-6
-0.223, 1.813e-5, 9.548e-6, -8.584e-6
-0.224, 1.817e-5, 9.536e-6, -8.636e-6
-0.225, 1.821e-5, 9.505e-6, -8.704e-6
-0.226, 1.821e-5, 9.465e-6, -8.750e-6
-0.227, 1.817e-5, 9.400e-6, -8.772e-6
-0.228, 1.816e-5, 9.348e-6, -8.812e-6
-0.229, 1.811e-5, 9.277e-6, -8.830e-6
-0.230, 1.801e-5, 9.188e-6, -8.824e-6
-0.231, 1.793e-5, 9.095e-6, -8.830e-6
-0.232, 1.780e-5, 8.991e-6, -8.805e-6
-0.233, 1.768e-5, 8.889e-6, -8.787e-6
-0.234, 1.753e-5, 8.772e-6, -8.762e-6
-0.235, 1.734e-5, 8.640e-6, -8.704e-6
-0.236, 1.716e-5, 8.504e-6, -8.658e-6
-0.237, 1.697e-5, 8.366e-6, -8.608e-6
-0.238, 1.675e-5, 8.209e-6, -8.541e-6
-0.239, 1.652e-5, 8.052e-6, -8.464e-6
-0.240, 1.628e-5, 7.895e-6, -8.387e-6
-0.241, 1.604e-5, 7.735e-6, -8.304e-6
-0.242, 1.576e-5, 7.562e-6, -8.199e-6
-0.243, 1.549e-5, 7.387e-6, -8.100e-6
-0.244, 1.520e-5, 7.211e-6, -7.987e-6
-0.245, 1.491e-5, 7.027e-6, -7.882e-6
-0.246, 1.460e-5, 6.845e-6, -7.759e-6
-0.247, 1.430e-5, 6.663e-6, -7.639e-6
-0.248, 1.397e-5, 6.469e-6, -7.503e-6
-0.249, 1.365e-5, 6.285e-6, -7.362e-6
-0.250, 1.333e-5, 6.097e-6, -7.232e-6
-0.251, 1.300e-5, 5.909e-6, -7.094e-6
-0.252, 1.266e-5, 5.725e-6, -6.940e-6
-0.253, 1.234e-5, 5.540e-6, -6.801e-6
-0.254, 1.201e-5, 5.364e-6, -6.644e-6
-0.255, 1.167e-5, 5.167e-6, -6.500e-6
-0.256, 1.134e-5, 4.995e-6, -6.343e-6
-0.257, 1.101e-5, 4.819e-6, -6.192e-6
-0.258, 1.068e-5, 4.644e-6, -6.035e-6
-0.259, 1.033e-5, 4.465e-6, -5.869e-6
-0.260, 1.002e-5, 4.302e-6, -5.718e-6
-0.261, 9.703e-6, 4.139e-6, -5.564e-6
-0.262, 9.383e-6, 3.979e-6, -5.404e-6
-0.263, 9.075e-6, 3.822e-6, -5.253e-6
-0.264, 8.770e-6, 3.680e-6, -5.090e-6
-0.265, 8.472e-6, 3.530e-6, -4.942e-6
-0.266, 8.182e-6, 3.394e-6, -4.788e-6
-0.267, 7.896e-6, 3.256e-6, -4.640e-6
-0.268, 7.628e-6, 3.129e-6, -4.499e-6
-0.269, 7.351e-6, 3.003e-6, -4.348e-6
-0.270, 7.086e-6, 2.883e-6, -4.203e-6
-0.271, 6.828e-6, 2.763e-6, -4.065e-6
-0.272, 6.585e-6, 2.658e-6, -3.926e-6
-0.273, 6.332e-6, 2.545e-6, -3.788e-6
-0.274, 6.104e-6, 2.446e-6, -3.658e-6
-0.275, 5.886e-6, 2.354e-6, -3.532e-6
-0.276, 5.661e-6, 2.255e-6, -3.406e-6
-0.277, 5.446e-6, 2.169e-6, -3.277e-6
-0.278, 5.249e-6, 2.089e-6, -3.160e-6
-0.279, 5.049e-6, 2.006e-6, -3.043e-6
-0.280, 4.861e-6, 1.932e-6, -2.929e-6
-0.281, 4.679e-6, 1.867e-6, -2.812e-6
-0.282, 4.504e-6, 1.793e-6, -2.710e-6
-0.283, 4.344e-6, 1.738e-6, -2.606e-6
-0.284, 4.177e-6, 1.670e-6, -2.507e-6
-0.285, 4.017e-6, 1.609e-6, -2.409e-6
-0.286, 3.866e-6, 1.556e-6, -2.310e-6
-0.287, 3.728e-6, 1.507e-6, -2.221e-6
-0.288, 3.599e-6, 1.458e-6, -2.141e-6
-0.289, 3.463e-6, 1.409e-6, -2.055e-6
-0.290, 3.365e-6, 1.378e-6, -1.987e-6
-0.291, 3.217e-6, 1.316e-6, -1.901e-6
-0.292, 3.115e-6, 1.286e-6, -1.830e-6
-0.293, 3.014e-6, 1.252e-6, -1.762e-6
-0.294, 2.915e-6, 1.221e-6, -1.694e-6
-0.295, 2.823e-6, 1.193e-6, -1.630e-6
-0.296, 2.718e-6, 1.153e-6, -1.565e-6
-0.297, 2.638e-6, 1.125e-6, -1.513e-6
-0.298, 2.552e-6, 1.098e-6, -1.454e-6
-0.299, 2.472e-6, 1.076e-6, -1.396e-6
-0.300, 2.404e-6, 1.048e-6, -1.356e-6
-0.301, 2.343e-6, 1.027e-6, -1.316e-6
-0.302, 2.269e-6, 1.005e-6, -1.263e-6
-0.303, 2.213e-6, 9.931e-7, -1.220e-6
-0.304, 2.155e-6, 9.777e-7, -1.177e-6
-0.305, 2.087e-6, 9.438e-7, -1.143e-6
-0.306, 2.038e-6, 9.346e-7, -1.103e-6
-0.307, 1.986e-6, 9.161e-7, -1.069e-6
-0.308, 1.927e-6, 8.946e-7, -1.033e-6
-0.309, 1.887e-6, 8.822e-7, -1.005e-6
-0.310, 1.850e-6, 8.730e-7, -9.771e-7
-0.311, 1.816e-6, 8.607e-7, -9.555e-7
-0.312, 1.773e-6, 8.484e-7, -9.248e-7
-0.313, 1.739e-6, 8.391e-7, -9.001e-7
-0.314, 1.708e-6, 8.237e-7, -8.847e-7
-0.315, 1.675e-6, 8.145e-7, -8.601e-7
-0.316, 1.632e-6, 8.053e-7, -8.263e-7
-0.317, 1.616e-6, 7.991e-7, -8.170e-7
-0.318, 1.576e-6, 7.868e-7, -7.893e-7
-0.319, 1.555e-6, 7.714e-7, -7.832e-7
-0.320, 1.542e-6, 7.714e-7, -7.708e-7
-0.321, 1.511e-6, 7.622e-7, -7.493e-7
-0.322, 1.493e-6, 7.591e-7, -7.339e-7
-0.323, 1.468e-6, 7.468e-7, -7.216e-7
-0.324, 1.462e-6, 7.499e-7, -7.124e-7
-0.325, 1.435e-6, 7.345e-7, -7.000e-7
-0.326, 1.435e-6, 7.406e-7, -6.939e-7
-0.327, 1.410e-6, 7.252e-7, -6.846e-7
-0.328, 1.398e-6, 7.252e-7, -6.723e-7
-0.329, 1.376e-6, 7.068e-7, -6.693e-7
-0.330, 1.364e-6, 7.068e-7, -6.569e-7
-0.331, 1.348e-6, 7.006e-7, -6.477e-7
-0.332, 1.342e-6, 7.068e-7, -6.354e-7
-0.333, 1.330e-6, 6.945e-7, -6.354e-7
-0.334, 1.327e-6, 6.975e-7, -6.292e-7
-0.335, 1.305e-6, 6.883e-7, -6.169e-7
-0.336, 1.305e-6, 6.852e-7, -6.200e-7
-0.337, 1.287e-6, 6.791e-7, -6.077e-7
-0.338, 1.278e-6, 6.760e-7, -6.015e-7
-0.339, 1.268e-6, 6.760e-7, -5.923e-7
-0.340, 1.259e-6, 6.668e-7, -5.923e-7
-0.341, 1.253e-6, 6.668e-7, -5.861e-7
-0.342, 1.244e-6, 6.606e-7, -5.831e-7
-0.343, 1.238e-6, 6.606e-7, -5.769e-7
-0.344, 1.244e-6, 6.668e-7, -5.769e-7
-0.345, 1.219e-6, 6.483e-7, -5.707e-7
-0.346, 1.234e-6, 6.637e-7, -5.707e-7
-0.347, 1.216e-6, 6.514e-7, -5.646e-7
-0.348, 1.213e-6, 6.514e-7, -5.615e-7
-0.349, 1.207e-6, 6.483e-7, -5.584e-7
-0.350, 1.210e-6, 6.514e-7, -5.584e-7
-0.351, 1.194e-6, 6.421e-7, -5.523e-7
-0.352, 1.201e-6, 6.452e-7, -5.554e-7
-0.353, 1.197e-6, 6.483e-7, -5.492e-7
-0.354, 1.197e-6, 6.483e-7, -5.492e-7
-0.355, 1.176e-6, 6.329e-7, -5.430e-7
-0.356, 1.176e-6, 6.360e-7, -5.400e-7
-0.357, 1.188e-6, 6.390e-7, -5.492e-7
-0.358, 1.179e-6, 6.329e-7, -5.461e-7
-0.359, 1.176e-6, 6.360e-7, -5.400e-7
-0.360, 1.161e-6, 6.237e-7, -5.369e-7
-0.361, 1.173e-6, 6.298e-7, -5.430e-7
-0.362, 1.157e-6, 6.175e-7, -5.400e-7
-0.363, 1.157e-6, 6.237e-7, -5.338e-7
-0.364, 1.161e-6, 6.267e-7, -5.338e-7
-0.365, 1.161e-6, 6.237e-7, -5.369e-7
-0.366, 1.167e-6, 6.298e-7, -5.369e-7
-0.367, 1.164e-6, 6.267e-7, -5.369e-7
-0.368, 1.154e-6, 6.206e-7, -5.338e-7
-0.369, 1.154e-6, 6.237e-7, -5.307e-7
-0.370, 1.145e-6, 6.144e-7, -5.307e-7
-0.371, 1.145e-6, 6.237e-7, -5.215e-7
-0.372, 1.154e-6, 6.237e-7, -5.307e-7
-0.373, 1.154e-6, 6.298e-7, -5.246e-7
-0.374, 1.145e-6, 6.175e-7, -5.277e-7
-0.375, 1.154e-6, 6.237e-7, -5.307e-7
-0.376, 1.139e-6, 6.144e-7, -5.246e-7
-0.377, 1.148e-6, 6.206e-7, -5.277e-7
-0.378, 1.148e-6, 6.206e-7, -5.277e-7
-0.379, 1.145e-6, 6.206e-7, -5.246e-7
-0.380, 1.148e-6, 6.237e-7, -5.246e-7
-0.381, 1.151e-6, 6.206e-7, -5.307e-7
-0.382, 1.136e-6, 6.175e-7, -5.184e-7
-0.383, 1.145e-6, 6.206e-7, -5.246e-7
-0.384, 1.130e-6, 6.083e-7, -5.215e-7
-0.385, 1.145e-6, 6.206e-7, -5.246e-7
-0.386, 1.148e-6, 6.206e-7, -5.277e-7
-0.387, 1.139e-6, 6.144e-7, -5.246e-7
-0.388, 1.136e-6, 6.175e-7, -5.184e-7
-0.389, 1.139e-6, 6.144e-7, -5.246e-7
-0.390, 1.133e-6, 6.175e-7, -5.153e-7
-0.391, 1.148e-6, 6.175e-7, -5.307e-7
-0.392, 1.133e-6, 6.175e-7, -5.153e-7
-0.393, 1.154e-6, 6.175e-7, -5.369e-7
-0.394, 1.130e-6, 6.083e-7, -5.215e-7
-0.395, 1.139e-6, 6.144e-7, -5.246e-7
-0.396, 1.133e-6, 6.083e-7, -5.246e-7
-0.397, 1.151e-6, 6.175e-7, -5.338e-7
-0.398, 1.139e-6, 6.052e-7, -5.338e-7
-0.399, 1.145e-6, 6.237e-7, -5.215e-7
-0.400, 1.148e-6, 6.206e-7, -5.277e-7
