# Supplementary material for: Data-Driven Electrochemistry Reveals the Impact of Hydrophobicity on Aptamer Cross-Reactivity
Source: ACS Meas Sci Au. 2026 May 20;6(3):752–64. doi: 10.1021/acsmeasuresciau.6c00040 (PMC13281204; doi:10.1021/acsmeasuresciau.6c00040)
Supplement: Supplementary file 1 [file tg6c00040_si_001.zip › data/interferent study/logP validation/Trials_1_2_3/SWV_lineolic acid_background_1900hz_1.txt]

Nov. 4, 2025   14:04:29
Square Wave Voltammetry
File: c:\users\minteerlab\desktop\hardpotato\110425\swv_lineolic acid_background_1900hz_1.bin
Data Source:  Experiment
Instrument Model:  CHI660E
Ref. Electrode: 
Header: SWV
Note: 

Init E (V) = -0.05
Final E (V) = -0.4
Incr E (V) = 0.001
Amplitude (V) = 0.025
Frequency (Hz) = 1.9e+3
Quiet Time (sec) = 2
Sensitivity (A/V) = 1e-5

Potential/V, Diff(i/A), For(i/A), Rev(i/A)

-0.051, 1.555e-6, 6.791e-7, -8.755e-7
-0.052, 1.850e-6, 9.869e-7, -8.632e-7
-0.053, 1.869e-6, 9.931e-7, -8.755e-7
-0.054, 1.829e-6, 9.592e-7, -8.693e-7
-0.055, 1.841e-6, 9.654e-7, -8.755e-7
-0.056, 1.844e-6, 9.500e-7, -8.940e-7
-0.057, 1.853e-6, 9.654e-7, -8.878e-7
-0.058, 1.847e-6, 9.561e-7, -8.909e-7
-0.059, 1.853e-6, 9.623e-7, -8.909e-7
-0.060, 1.856e-6, 9.623e-7, -8.940e-7
-0.061, 1.875e-6, 9.684e-7, -9.063e-7
-0.062, 1.859e-6, 9.654e-7, -8.940e-7
-0.063, 1.875e-6, 9.654e-7, -9.094e-7
-0.064, 1.875e-6, 9.746e-7, -9.001e-7
-0.065, 1.853e-6, 9.623e-7, -8.909e-7
-0.066, 1.872e-6, 9.654e-7, -9.063e-7
-0.067, 1.869e-6, 9.777e-7, -8.909e-7
-0.068, 1.878e-6, 9.715e-7, -9.063e-7
-0.069, 1.872e-6, 9.746e-7, -8.971e-7
-0.070, 1.890e-6, 9.838e-7, -9.063e-7
-0.071, 1.878e-6, 9.746e-7, -9.032e-7
-0.072, 1.881e-6, 9.777e-7, -9.032e-7
-0.073, 1.884e-6, 9.777e-7, -9.063e-7
-0.074, 1.902e-6, 9.838e-7, -9.186e-7
-0.075, 1.884e-6, 9.807e-7, -9.032e-7
-0.076, 1.881e-6, 9.807e-7, -9.001e-7
-0.077, 1.899e-6, 9.900e-7, -9.094e-7
-0.078, 1.912e-6, 9.992e-7, -9.124e-7
-0.079, 1.915e-6, 9.869e-7, -9.278e-7
-0.080, 1.915e-6, 9.931e-7, -9.217e-7
-0.081, 1.918e-6, 9.931e-7, -9.248e-7
-0.082, 1.902e-6, 9.900e-7, -9.124e-7
-0.083, 1.915e-6, 9.869e-7, -9.278e-7
-0.084, 1.933e-6, 1.005e-6, -9.278e-7
-0.085, 1.933e-6, 1.002e-6, -9.309e-7
-0.086, 1.924e-6, 9.992e-7, -9.248e-7
-0.087, 1.930e-6, 1.015e-6, -9.155e-7
-0.088, 1.930e-6, 1.002e-6, -9.278e-7
-0.089, 1.955e-6, 1.018e-6, -9.371e-7
-0.090, 1.936e-6, 1.005e-6, -9.309e-7
-0.091, 1.955e-6, 1.015e-6, -9.402e-7
-0.092, 1.949e-6, 1.015e-6, -9.340e-7
-0.093, 1.958e-6, 1.021e-6, -9.371e-7
-0.094, 1.952e-6, 1.015e-6, -9.371e-7
-0.095, 1.961e-6, 1.021e-6, -9.402e-7
-0.096, 1.961e-6, 1.021e-6, -9.402e-7
-0.097, 1.964e-6, 1.030e-6, -9.340e-7
-0.098, 1.970e-6, 1.033e-6, -9.371e-7
-0.099, 1.979e-6, 1.033e-6, -9.463e-7
-0.100, 1.992e-6, 1.033e-6, -9.586e-7
-0.101, 1.973e-6, 1.033e-6, -9.402e-7
-0.102, 1.989e-6, 1.042e-6, -9.463e-7
-0.103, 1.998e-6, 1.039e-6, -9.586e-7
-0.104, 2.001e-6, 1.052e-6, -9.494e-7
-0.105, 1.986e-6, 1.036e-6, -9.494e-7
-0.106, 2.004e-6, 1.042e-6, -9.617e-7
-0.107, 2.007e-6, 1.052e-6, -9.555e-7
-0.108, 2.026e-6, 1.064e-6, -9.617e-7
-0.109, 2.022e-6, 1.067e-6, -9.555e-7
-0.110, 2.041e-6, 1.070e-6, -9.709e-7
-0.111, 2.050e-6, 1.082e-6, -9.679e-7
-0.112, 2.038e-6, 1.076e-6, -9.617e-7
-0.113, 2.066e-6, 1.095e-6, -9.709e-7
-0.114, 2.063e-6, 1.092e-6, -9.709e-7
-0.115, 2.078e-6, 1.098e-6, -9.802e-7
-0.116, 2.081e-6, 1.107e-6, -9.740e-7
-0.117, 2.093e-6, 1.119e-6, -9.740e-7
-0.118, 2.106e-6, 1.119e-6, -9.863e-7
-0.119, 2.118e-6, 1.132e-6, -9.863e-7
-0.120, 2.133e-6, 1.144e-6, -9.894e-7
-0.121, 2.149e-6, 1.153e-6, -9.956e-7
-0.122, 2.155e-6, 1.159e-6, -9.956e-7
-0.123, 2.173e-6, 1.169e-6, -1.005e-6
-0.124, 2.179e-6, 1.181e-6, -9.986e-7
-0.125, 2.204e-6, 1.193e-6, -1.011e-6
-0.126, 2.204e-6, 1.202e-6, -1.002e-6
-0.127, 2.247e-6, 1.218e-6, -1.029e-6
-0.128, 2.256e-6, 1.227e-6, -1.029e-6
-0.129, 2.293e-6, 1.252e-6, -1.042e-6
-0.130, 2.306e-6, 1.267e-6, -1.039e-6
-0.131, 2.324e-6, 1.279e-6, -1.045e-6
-0.132, 2.364e-6, 1.301e-6, -1.063e-6
-0.133, 2.410e-6, 1.344e-6, -1.066e-6
-0.134, 2.432e-6, 1.347e-6, -1.085e-6
-0.135, 2.453e-6, 1.372e-6, -1.082e-6
-0.136, 2.484e-6, 1.387e-6, -1.097e-6
-0.137, 2.518e-6, 1.415e-6, -1.103e-6
-0.138, 2.546e-6, 1.433e-6, -1.113e-6
-0.139, 2.604e-6, 1.473e-6, -1.131e-6
-0.140, 2.644e-6, 1.504e-6, -1.140e-6
-0.141, 2.706e-6, 1.541e-6, -1.165e-6
-0.142, 2.740e-6, 1.566e-6, -1.174e-6
-0.143, 2.798e-6, 1.603e-6, -1.196e-6
-0.144, 2.851e-6, 1.636e-6, -1.214e-6
-0.145, 2.912e-6, 1.680e-6, -1.233e-6
-0.146, 2.986e-6, 1.729e-6, -1.257e-6
-0.147, 3.023e-6, 1.753e-6, -1.270e-6
-0.148, 3.097e-6, 1.800e-6, -1.297e-6
-0.149, 3.165e-6, 1.846e-6, -1.319e-6
-0.150, 3.235e-6, 1.895e-6, -1.340e-6
-0.151, 3.312e-6, 1.950e-6, -1.362e-6
-0.152, 3.395e-6, 2.000e-6, -1.396e-6
-0.153, 3.494e-6, 2.061e-6, -1.433e-6
-0.154, 3.571e-6, 2.117e-6, -1.454e-6
-0.155, 3.669e-6, 2.175e-6, -1.494e-6
-0.156, 3.777e-6, 2.240e-6, -1.537e-6
-0.157, 3.873e-6, 2.308e-6, -1.565e-6
-0.158, 3.968e-6, 2.372e-6, -1.596e-6
-0.159, 4.094e-6, 2.446e-6, -1.648e-6
-0.160, 4.227e-6, 2.532e-6, -1.694e-6
-0.161, 4.337e-6, 2.594e-6, -1.744e-6
-0.162, 4.461e-6, 2.668e-6, -1.793e-6
-0.163, 4.602e-6, 2.760e-6, -1.842e-6
-0.164, 4.722e-6, 2.843e-6, -1.879e-6
-0.165, 4.888e-6, 2.932e-6, -1.956e-6
-0.166, 5.027e-6, 3.025e-6, -2.002e-6
-0.167, 5.165e-6, 3.108e-6, -2.058e-6
-0.168, 5.338e-6, 3.213e-6, -2.125e-6
-0.169, 5.513e-6, 3.320e-6, -2.193e-6
-0.170, 5.667e-6, 3.413e-6, -2.255e-6
-0.171, 5.849e-6, 3.514e-6, -2.335e-6
-0.172, 6.043e-6, 3.637e-6, -2.405e-6
-0.173, 6.243e-6, 3.748e-6, -2.495e-6
-0.174, 6.434e-6, 3.862e-6, -2.572e-6
-0.175, 6.609e-6, 3.970e-6, -2.639e-6
-0.176, 6.828e-6, 4.093e-6, -2.735e-6
-0.177, 7.037e-6, 4.219e-6, -2.818e-6
-0.178, 7.280e-6, 4.361e-6, -2.920e-6
-0.179, 7.496e-6, 4.478e-6, -3.018e-6
-0.180, 7.717e-6, 4.604e-6, -3.113e-6
-0.181, 7.973e-6, 4.752e-6, -3.221e-6
-0.182, 8.198e-6, 4.875e-6, -3.323e-6
-0.183, 8.450e-6, 5.026e-6, -3.424e-6
-0.184, 8.721e-6, 5.180e-6, -3.541e-6
-0.185, 8.970e-6, 5.315e-6, -3.655e-6
-0.186, 9.217e-6, 5.447e-6, -3.769e-6
-0.187, 9.484e-6, 5.598e-6, -3.886e-6
-0.188, 9.755e-6, 5.740e-6, -4.015e-6
-0.189, 1.002e-5, 5.894e-6, -4.129e-6
-0.190, 1.030e-5, 6.042e-6, -4.259e-6
-0.191, 1.056e-5, 6.183e-6, -4.379e-6
-0.192, 1.085e-5, 6.337e-6, -4.514e-6
-0.193, 1.113e-5, 6.488e-6, -4.643e-6
-0.194, 1.143e-5, 6.651e-6, -4.782e-6
-0.195, 1.170e-5, 6.787e-6, -4.917e-6
-0.196, 1.198e-5, 6.934e-6, -5.047e-6
-0.197, 1.227e-5, 7.079e-6, -5.188e-6
-0.198, 1.254e-5, 7.221e-6, -5.321e-6
-0.199, 1.283e-5, 7.368e-6, -5.465e-6
-0.200, 1.310e-5, 7.513e-6, -5.582e-6
-0.201, 1.338e-5, 7.648e-6, -5.733e-6
-0.202, 1.365e-5, 7.784e-6, -5.866e-6
-0.203, 1.391e-5, 7.907e-6, -6.001e-6
-0.204, 1.415e-5, 8.027e-6, -6.121e-6
-0.205, 1.441e-5, 8.150e-6, -6.256e-6
-0.206, 1.468e-5, 8.286e-6, -6.398e-6
-0.207, 1.490e-5, 8.384e-6, -6.512e-6
-0.208, 1.515e-5, 8.501e-6, -6.647e-6
-0.209, 1.535e-5, 8.587e-6, -6.761e-6
-0.210, 1.557e-5, 8.692e-6, -6.878e-6
-0.211, 1.577e-5, 8.781e-6, -6.989e-6
-0.212, 1.597e-5, 8.868e-6, -7.100e-6
-0.213, 1.618e-5, 8.951e-6, -7.226e-6
-0.214, 1.632e-5, 8.997e-6, -7.322e-6
-0.215, 1.647e-5, 9.058e-6, -7.408e-6
-0.216, 1.662e-5, 9.117e-6, -7.503e-6
-0.217, 1.674e-5, 9.154e-6, -7.583e-6
-0.218, 1.687e-5, 9.197e-6, -7.676e-6
-0.219, 1.698e-5, 9.222e-6, -7.756e-6
-0.220, 1.705e-5, 9.234e-6, -7.814e-6
-0.221, 1.712e-5, 9.249e-6, -7.873e-6
-0.222, 1.719e-5, 9.246e-6, -7.947e-6
-0.223, 1.723e-5, 9.240e-6, -7.990e-6
-0.224, 1.724e-5, 9.215e-6, -8.027e-6
-0.225, 1.725e-5, 9.185e-6, -8.070e-6
-0.226, 1.725e-5, 9.157e-6, -8.097e-6
-0.227, 1.724e-5, 9.117e-6, -8.122e-6
-0.228, 1.720e-5, 9.068e-6, -8.128e-6
-0.229, 1.716e-5, 9.006e-6, -8.159e-6
-0.230, 1.708e-5, 8.935e-6, -8.140e-6
-0.231, 1.700e-5, 8.855e-6, -8.147e-6
-0.232, 1.689e-5, 8.769e-6, -8.122e-6
-0.233, 1.677e-5, 8.677e-6, -8.094e-6
-0.234, 1.664e-5, 8.563e-6, -8.082e-6
-0.235, 1.652e-5, 8.464e-6, -8.051e-6
-0.236, 1.635e-5, 8.344e-6, -8.008e-6
-0.237, 1.619e-5, 8.224e-6, -7.962e-6
-0.238, 1.600e-5, 8.086e-6, -7.910e-6
-0.239, 1.580e-5, 7.959e-6, -7.839e-6
-0.240, 1.561e-5, 7.842e-6, -7.765e-6
-0.241, 1.539e-5, 7.682e-6, -7.703e-6
-0.242, 1.516e-5, 7.522e-6, -7.636e-6
-0.243, 1.491e-5, 7.375e-6, -7.540e-6
-0.244, 1.466e-5, 7.218e-6, -7.445e-6
-0.245, 1.442e-5, 7.070e-6, -7.352e-6
-0.246, 1.415e-5, 6.900e-6, -7.251e-6
-0.247, 1.390e-5, 6.747e-6, -7.152e-6
-0.248, 1.361e-5, 6.562e-6, -7.045e-6
-0.249, 1.334e-5, 6.408e-6, -6.928e-6
-0.250, 1.307e-5, 6.242e-6, -6.829e-6
-0.251, 1.277e-5, 6.060e-6, -6.706e-6
-0.252, 1.246e-5, 5.888e-6, -6.577e-6
-0.253, 1.219e-5, 5.725e-6, -6.463e-6
-0.254, 1.188e-5, 5.555e-6, -6.324e-6
-0.255, 1.160e-5, 5.395e-6, -6.201e-6
-0.256, 1.131e-5, 5.232e-6, -6.075e-6
-0.257, 1.099e-5, 5.056e-6, -5.936e-6
-0.258, 1.070e-5, 4.893e-6, -5.810e-6
-0.259, 1.041e-5, 4.746e-6, -5.669e-6
-0.260, 1.014e-5, 4.592e-6, -5.552e-6
-0.261, 9.860e-6, 4.441e-6, -5.419e-6
-0.262, 9.558e-6, 4.287e-6, -5.271e-6
-0.263, 9.287e-6, 4.136e-6, -5.151e-6
-0.264, 9.001e-6, 3.998e-6, -5.004e-6
-0.265, 8.739e-6, 3.862e-6, -4.877e-6
-0.266, 8.478e-6, 3.727e-6, -4.751e-6
-0.267, 8.207e-6, 3.604e-6, -4.603e-6
-0.268, 7.973e-6, 3.474e-6, -4.499e-6
-0.269, 7.708e-6, 3.348e-6, -4.360e-6
-0.270, 7.462e-6, 3.234e-6, -4.228e-6
-0.271, 7.228e-6, 3.123e-6, -4.105e-6
-0.272, 6.994e-6, 3.009e-6, -3.985e-6
-0.273, 6.763e-6, 2.908e-6, -3.855e-6
-0.274, 6.575e-6, 2.819e-6, -3.757e-6
-0.275, 6.341e-6, 2.717e-6, -3.624e-6
-0.276, 6.154e-6, 2.625e-6, -3.529e-6
-0.277, 5.950e-6, 2.541e-6, -3.409e-6
-0.278, 5.769e-6, 2.480e-6, -3.289e-6
-0.279, 5.569e-6, 2.381e-6, -3.187e-6
-0.280, 5.387e-6, 2.304e-6, -3.083e-6
-0.281, 5.227e-6, 2.227e-6, -3.000e-6
-0.282, 5.058e-6, 2.169e-6, -2.889e-6
-0.283, 4.913e-6, 2.104e-6, -2.809e-6
-0.284, 4.744e-6, 2.037e-6, -2.707e-6
-0.285, 4.621e-6, 1.984e-6, -2.636e-6
-0.286, 4.467e-6, 1.932e-6, -2.535e-6
-0.287, 4.328e-6, 1.880e-6, -2.449e-6
-0.288, 4.220e-6, 1.843e-6, -2.378e-6
-0.289, 4.082e-6, 1.778e-6, -2.304e-6
-0.290, 3.974e-6, 1.747e-6, -2.227e-6
-0.291, 3.866e-6, 1.710e-6, -2.156e-6
-0.292, 3.728e-6, 1.643e-6, -2.085e-6
-0.293, 3.657e-6, 1.630e-6, -2.027e-6
-0.294, 3.546e-6, 1.581e-6, -1.965e-6
-0.295, 3.460e-6, 1.559e-6, -1.901e-6
-0.296, 3.371e-6, 1.529e-6, -1.842e-6
-0.297, 3.278e-6, 1.495e-6, -1.784e-6
-0.298, 3.205e-6, 1.467e-6, -1.737e-6
-0.299, 3.118e-6, 1.439e-6, -1.679e-6
-0.300, 3.066e-6, 1.421e-6, -1.645e-6
-0.301, 3.001e-6, 1.402e-6, -1.599e-6
-0.302, 2.915e-6, 1.366e-6, -1.550e-6
-0.303, 2.860e-6, 1.350e-6, -1.510e-6
-0.304, 2.801e-6, 1.329e-6, -1.473e-6
-0.305, 2.752e-6, 1.313e-6, -1.439e-6
-0.306, 2.709e-6, 1.301e-6, -1.408e-6
-0.307, 2.657e-6, 1.289e-6, -1.368e-6
-0.308, 2.604e-6, 1.267e-6, -1.337e-6
-0.309, 2.558e-6, 1.252e-6, -1.306e-6
-0.310, 2.533e-6, 1.233e-6, -1.300e-6
-0.311, 2.487e-6, 1.230e-6, -1.257e-6
-0.312, 2.453e-6, 1.218e-6, -1.236e-6
-0.313, 2.426e-6, 1.209e-6, -1.217e-6
-0.314, 2.380e-6, 1.187e-6, -1.193e-6
-0.315, 2.346e-6, 1.190e-6, -1.156e-6
-0.316, 2.306e-6, 1.169e-6, -1.137e-6
-0.317, 2.300e-6, 1.162e-6, -1.137e-6
-0.318, 2.250e-6, 1.147e-6, -1.103e-6
-0.319, 2.250e-6, 1.150e-6, -1.100e-6
-0.320, 2.223e-6, 1.147e-6, -1.076e-6
-0.321, 2.204e-6, 1.135e-6, -1.069e-6
-0.322, 2.176e-6, 1.125e-6, -1.051e-6
-0.323, 2.136e-6, 1.110e-6, -1.026e-6
-0.324, 2.143e-6, 1.113e-6, -1.029e-6
-0.325, 2.127e-6, 1.116e-6, -1.011e-6
-0.326, 2.112e-6, 1.107e-6, -1.005e-6
-0.327, 2.081e-6, 1.088e-6, -9.925e-7
-0.328, 2.059e-6, 1.082e-6, -9.771e-7
-0.329, 2.072e-6, 1.088e-6, -9.832e-7
-0.330, 2.029e-6, 1.073e-6, -9.555e-7
-0.331, 2.013e-6, 1.067e-6, -9.463e-7
-0.332, 2.019e-6, 1.064e-6, -9.555e-7
-0.333, 2.022e-6, 1.076e-6, -9.463e-7
-0.334, 2.016e-6, 1.070e-6, -9.463e-7
-0.335, 2.004e-6, 1.070e-6, -9.340e-7
-0.336, 1.979e-6, 1.042e-6, -9.371e-7
-0.337, 1.964e-6, 1.039e-6, -9.248e-7
-0.338, 1.986e-6, 1.058e-6, -9.278e-7
-0.339, 1.958e-6, 1.045e-6, -9.124e-7
-0.340, 1.961e-6, 1.055e-6, -9.063e-7
-0.341, 1.967e-6, 1.052e-6, -9.155e-7
-0.342, 1.936e-6, 1.039e-6, -8.971e-7
-0.343, 1.939e-6, 1.033e-6, -9.063e-7
-0.344, 1.930e-6, 1.042e-6, -8.878e-7
-0.345, 1.927e-6, 1.036e-6, -8.909e-7
-0.346, 1.906e-6, 1.015e-6, -8.909e-7
-0.347, 1.915e-6, 1.030e-6, -8.847e-7
-0.348, 1.915e-6, 1.036e-6, -8.786e-7
-0.349, 1.906e-6, 1.030e-6, -8.755e-7
-0.350, 1.902e-6, 1.030e-6, -8.724e-7
-0.351, 1.902e-6, 1.018e-6, -8.847e-7
-0.352, 1.899e-6, 1.021e-6, -8.786e-7
-0.353, 1.899e-6, 1.021e-6, -8.786e-7
-0.354, 1.896e-6, 1.021e-6, -8.755e-7
-0.355, 1.896e-6, 1.027e-6, -8.693e-7
-0.356, 1.902e-6, 1.027e-6, -8.755e-7
-0.357, 1.875e-6, 1.012e-6, -8.632e-7
-0.358, 1.878e-6, 1.008e-6, -8.693e-7
-0.359, 1.896e-6, 1.024e-6, -8.724e-7
-0.360, 1.887e-6, 1.021e-6, -8.663e-7
-0.361, 1.875e-6, 1.008e-6, -8.663e-7
-0.362, 1.896e-6, 1.015e-6, -8.817e-7
-0.363, 1.884e-6, 1.015e-6, -8.693e-7
-0.364, 1.869e-6, 1.018e-6, -8.509e-7
-0.365, 1.862e-6, 1.005e-6, -8.570e-7
-0.366, 1.875e-6, 1.012e-6, -8.632e-7
-0.367, 1.865e-6, 1.008e-6, -8.570e-7
-0.368, 1.881e-6, 1.008e-6, -8.724e-7
-0.369, 1.875e-6, 1.018e-6, -8.570e-7
-0.370, 1.859e-6, 1.002e-6, -8.570e-7
-0.371, 1.844e-6, 1.002e-6, -8.416e-7
-0.372, 1.869e-6, 1.008e-6, -8.601e-7
-0.373, 1.872e-6, 1.015e-6, -8.570e-7
-0.374, 1.859e-6, 1.002e-6, -8.570e-7
-0.375, 1.875e-6, 1.015e-6, -8.601e-7
-0.376, 1.862e-6, 1.005e-6, -8.570e-7
-0.377, 1.862e-6, 1.002e-6, -8.601e-7
-0.378, 1.859e-6, 1.005e-6, -8.540e-7
-0.379, 1.850e-6, 9.992e-7, -8.509e-7
-0.380, 1.850e-6, 9.931e-7, -8.570e-7
-0.381, 1.872e-6, 1.018e-6, -8.540e-7
-0.382, 1.875e-6, 1.008e-6, -8.663e-7
-0.383, 1.869e-6, 1.008e-6, -8.601e-7
-0.384, 1.856e-6, 1.012e-6, -8.447e-7
-0.385, 1.862e-6, 1.008e-6, -8.540e-7
-0.386, 1.881e-6, 1.008e-6, -8.724e-7
-0.387, 1.853e-6, 1.002e-6, -8.509e-7
-0.388, 1.859e-6, 1.002e-6, -8.570e-7
-0.389, 1.856e-6, 1.012e-6, -8.447e-7
-0.390, 1.881e-6, 1.018e-6, -8.632e-7
-0.391, 1.869e-6, 1.015e-6, -8.540e-7
-0.392, 1.865e-6, 1.002e-6, -8.632e-7
-0.393, 1.847e-6, 9.931e-7, -8.540e-7
-0.394, 1.872e-6, 1.015e-6, -8.570e-7
-0.395, 1.881e-6, 1.021e-6, -8.601e-7
-0.396, 1.865e-6, 9.992e-7, -8.663e-7
-0.397, 1.869e-6, 1.008e-6, -8.601e-7
-0.398, 1.869e-6, 1.015e-6, -8.540e-7
-0.399, 1.881e-6, 1.015e-6, -8.663e-7
-0.400, 1.869e-6, 1.008e-6, -8.601e-7
