# Supplementary material for: Data-Driven Electrochemistry Reveals the Impact of Hydrophobicity on Aptamer Cross-Reactivity
Source: ACS Meas Sci Au. 2026 May 20;6(3):752–64. doi: 10.1021/acsmeasuresciau.6c00040 (PMC13281204; doi:10.1021/acsmeasuresciau.6c00040)
Supplement: Supplementary file 1 [file tg6c00040_si_001.zip › data/interferent study/logP validation/Trials_1_2_3/SWV_lineolic acid_background_1900hz_2.txt]

Nov. 4, 2025   16:19:59
Square Wave Voltammetry
File: c:\users\minteerlab\desktop\hardpotato\110425\swv_lineolic acid_background_1900hz_2.bin
Data Source:  Experiment
Instrument Model:  CHI660E
Ref. Electrode: 
Header: SWV
Note: 

Init E (V) = -0.05
Final E (V) = -0.4
Incr E (V) = 0.001
Amplitude (V) = 0.025
Frequency (Hz) = 1.9e+3
Quiet Time (sec) = 2
Sensitivity (A/V) = 1e-5

Potential/V, Diff(i/A), For(i/A), Rev(i/A)

-0.051, 1.573e-6, 6.791e-7, -8.940e-7
-0.052, 1.872e-6, 9.961e-7, -8.755e-7
-0.053, 1.884e-6, 9.931e-7, -8.909e-7
-0.054, 1.881e-6, 9.869e-7, -8.940e-7
-0.055, 1.890e-6, 9.838e-7, -9.063e-7
-0.056, 1.881e-6, 9.869e-7, -8.940e-7
-0.057, 1.906e-6, 9.869e-7, -9.186e-7
-0.058, 1.878e-6, 9.623e-7, -9.155e-7
-0.059, 1.875e-6, 9.654e-7, -9.094e-7
-0.060, 1.887e-6, 9.715e-7, -9.155e-7
-0.061, 1.896e-6, 9.838e-7, -9.124e-7
-0.062, 1.884e-6, 9.746e-7, -9.094e-7
-0.063, 1.878e-6, 9.777e-7, -9.001e-7
-0.064, 1.890e-6, 9.807e-7, -9.094e-7
-0.065, 1.893e-6, 9.807e-7, -9.124e-7
-0.066, 1.893e-6, 9.838e-7, -9.094e-7
-0.067, 1.912e-6, 9.931e-7, -9.186e-7
-0.068, 1.899e-6, 9.869e-7, -9.124e-7
-0.069, 1.902e-6, 9.838e-7, -9.186e-7
-0.070, 1.915e-6, 9.900e-7, -9.248e-7
-0.071, 1.918e-6, 9.931e-7, -9.248e-7
-0.072, 1.918e-6, 9.900e-7, -9.278e-7
-0.073, 1.924e-6, 9.931e-7, -9.309e-7
-0.074, 1.918e-6, 9.869e-7, -9.309e-7
-0.075, 1.927e-6, 1.002e-6, -9.248e-7
-0.076, 1.924e-6, 9.992e-7, -9.248e-7
-0.077, 1.933e-6, 1.002e-6, -9.309e-7
-0.078, 1.933e-6, 1.002e-6, -9.309e-7
-0.079, 1.936e-6, 1.002e-6, -9.340e-7
-0.080, 1.930e-6, 9.961e-7, -9.340e-7
-0.081, 1.946e-6, 1.008e-6, -9.371e-7
-0.082, 1.949e-6, 1.012e-6, -9.371e-7
-0.083, 1.952e-6, 1.012e-6, -9.402e-7
-0.084, 1.958e-6, 1.005e-6, -9.525e-7
-0.085, 1.961e-6, 1.018e-6, -9.432e-7
-0.086, 1.955e-6, 1.012e-6, -9.432e-7
-0.087, 1.967e-6, 1.015e-6, -9.525e-7
-0.088, 1.973e-6, 1.015e-6, -9.586e-7
-0.089, 1.979e-6, 1.024e-6, -9.555e-7
-0.090, 1.967e-6, 1.021e-6, -9.463e-7
-0.091, 1.979e-6, 1.030e-6, -9.494e-7
-0.092, 1.973e-6, 1.021e-6, -9.525e-7
-0.093, 1.976e-6, 1.018e-6, -9.586e-7
-0.094, 1.982e-6, 1.030e-6, -9.525e-7
-0.095, 1.995e-6, 1.036e-6, -9.586e-7
-0.096, 1.998e-6, 1.039e-6, -9.586e-7
-0.097, 1.989e-6, 1.030e-6, -9.586e-7
-0.098, 2.001e-6, 1.039e-6, -9.617e-7
-0.099, 2.004e-6, 1.042e-6, -9.617e-7
-0.100, 1.992e-6, 1.036e-6, -9.555e-7
-0.101, 2.010e-6, 1.039e-6, -9.709e-7
-0.102, 2.010e-6, 1.042e-6, -9.679e-7
-0.103, 2.010e-6, 1.039e-6, -9.709e-7
-0.104, 2.026e-6, 1.052e-6, -9.740e-7
-0.105, 2.022e-6, 1.055e-6, -9.679e-7
-0.106, 2.029e-6, 1.058e-6, -9.709e-7
-0.107, 2.026e-6, 1.055e-6, -9.709e-7
-0.108, 2.035e-6, 1.052e-6, -9.832e-7
-0.109, 2.050e-6, 1.070e-6, -9.802e-7
-0.110, 2.038e-6, 1.067e-6, -9.709e-7
-0.111, 2.050e-6, 1.070e-6, -9.802e-7
-0.112, 2.041e-6, 1.061e-6, -9.802e-7
-0.113, 2.056e-6, 1.073e-6, -9.832e-7
-0.114, 2.047e-6, 1.082e-6, -9.648e-7
-0.115, 2.069e-6, 1.082e-6, -9.863e-7
-0.116, 2.066e-6, 1.079e-6, -9.863e-7
-0.117, 2.072e-6, 1.088e-6, -9.832e-7
-0.118, 2.087e-6, 1.092e-6, -9.956e-7
-0.119, 2.084e-6, 1.101e-6, -9.832e-7
-0.120, 2.109e-6, 1.110e-6, -9.986e-7
-0.121, 2.099e-6, 1.110e-6, -9.894e-7
-0.122, 2.130e-6, 1.132e-6, -9.986e-7
-0.123, 2.124e-6, 1.132e-6, -9.925e-7
-0.124, 2.133e-6, 1.132e-6, -1.002e-6
-0.125, 2.170e-6, 1.159e-6, -1.011e-6
-0.126, 2.183e-6, 1.172e-6, -1.011e-6
-0.127, 2.183e-6, 1.172e-6, -1.011e-6
-0.128, 2.210e-6, 1.196e-6, -1.014e-6
-0.129, 2.207e-6, 1.196e-6, -1.011e-6
-0.130, 2.241e-6, 1.212e-6, -1.029e-6
-0.131, 2.263e-6, 1.224e-6, -1.039e-6
-0.132, 2.272e-6, 1.239e-6, -1.033e-6
-0.133, 2.290e-6, 1.252e-6, -1.039e-6
-0.134, 2.315e-6, 1.267e-6, -1.048e-6
-0.135, 2.349e-6, 1.292e-6, -1.057e-6
-0.136, 2.383e-6, 1.322e-6, -1.060e-6
-0.137, 2.401e-6, 1.326e-6, -1.076e-6
-0.138, 2.426e-6, 1.353e-6, -1.073e-6
-0.139, 2.481e-6, 1.390e-6, -1.091e-6
-0.140, 2.487e-6, 1.399e-6, -1.088e-6
-0.141, 2.537e-6, 1.433e-6, -1.103e-6
-0.142, 2.583e-6, 1.467e-6, -1.116e-6
-0.143, 2.614e-6, 1.492e-6, -1.122e-6
-0.144, 2.663e-6, 1.529e-6, -1.134e-6
-0.145, 2.706e-6, 1.553e-6, -1.153e-6
-0.146, 2.761e-6, 1.590e-6, -1.171e-6
-0.147, 2.817e-6, 1.630e-6, -1.186e-6
-0.148, 2.878e-6, 1.667e-6, -1.211e-6
-0.149, 2.940e-6, 1.723e-6, -1.217e-6
-0.150, 2.986e-6, 1.753e-6, -1.233e-6
-0.151, 3.060e-6, 1.806e-6, -1.254e-6
-0.152, 3.143e-6, 1.858e-6, -1.285e-6
-0.153, 3.211e-6, 1.904e-6, -1.306e-6
-0.154, 3.282e-6, 1.954e-6, -1.328e-6
-0.155, 3.358e-6, 2.012e-6, -1.346e-6
-0.156, 3.463e-6, 2.083e-6, -1.380e-6
-0.157, 3.549e-6, 2.138e-6, -1.411e-6
-0.158, 3.626e-6, 2.194e-6, -1.433e-6
-0.159, 3.749e-6, 2.277e-6, -1.473e-6
-0.160, 3.842e-6, 2.341e-6, -1.500e-6
-0.161, 3.950e-6, 2.415e-6, -1.534e-6
-0.162, 4.082e-6, 2.498e-6, -1.584e-6
-0.163, 4.187e-6, 2.566e-6, -1.620e-6
-0.164, 4.319e-6, 2.652e-6, -1.667e-6
-0.165, 4.461e-6, 2.748e-6, -1.713e-6
-0.166, 4.602e-6, 2.840e-6, -1.762e-6
-0.167, 4.728e-6, 2.920e-6, -1.808e-6
-0.168, 4.898e-6, 3.034e-6, -1.864e-6
-0.169, 5.061e-6, 3.133e-6, -1.928e-6
-0.170, 5.218e-6, 3.225e-6, -1.993e-6
-0.171, 5.399e-6, 3.342e-6, -2.058e-6
-0.172, 5.553e-6, 3.440e-6, -2.113e-6
-0.173, 5.753e-6, 3.560e-6, -2.193e-6
-0.174, 5.932e-6, 3.677e-6, -2.255e-6
-0.175, 6.144e-6, 3.807e-6, -2.338e-6
-0.176, 6.345e-6, 3.921e-6, -2.424e-6
-0.177, 6.557e-6, 4.047e-6, -2.510e-6
-0.178, 6.791e-6, 4.179e-6, -2.612e-6
-0.179, 6.991e-6, 4.302e-6, -2.689e-6
-0.180, 7.228e-6, 4.450e-6, -2.778e-6
-0.181, 7.474e-6, 4.589e-6, -2.886e-6
-0.182, 7.714e-6, 4.727e-6, -2.987e-6
-0.183, 7.976e-6, 4.875e-6, -3.101e-6
-0.184, 8.238e-6, 5.026e-6, -3.212e-6
-0.185, 8.506e-6, 5.170e-6, -3.335e-6
-0.186, 8.779e-6, 5.327e-6, -3.452e-6
-0.187, 9.035e-6, 5.466e-6, -3.569e-6
-0.188, 9.324e-6, 5.626e-6, -3.698e-6
-0.189, 9.617e-6, 5.789e-6, -3.828e-6
-0.190, 9.885e-6, 5.931e-6, -3.954e-6
-0.191, 1.018e-5, 6.088e-6, -4.092e-6
-0.192, 1.049e-5, 6.257e-6, -4.231e-6
-0.193, 1.080e-5, 6.423e-6, -4.379e-6
-0.194, 1.109e-5, 6.577e-6, -4.517e-6
-0.195, 1.138e-5, 6.725e-6, -4.659e-6
-0.196, 1.170e-5, 6.888e-6, -4.816e-6
-0.197, 1.201e-5, 7.045e-6, -4.964e-6
-0.198, 1.229e-5, 7.196e-6, -5.099e-6
-0.199, 1.259e-5, 7.334e-6, -5.253e-6
-0.200, 1.290e-5, 7.498e-6, -5.407e-6
-0.201, 1.321e-5, 7.642e-6, -5.570e-6
-0.202, 1.350e-5, 7.781e-6, -5.721e-6
-0.203, 1.379e-5, 7.910e-6, -5.878e-6
-0.204, 1.406e-5, 8.043e-6, -6.019e-6
-0.205, 1.435e-5, 8.181e-6, -6.170e-6
-0.206, 1.463e-5, 8.304e-6, -6.321e-6
-0.207, 1.489e-5, 8.424e-6, -6.463e-6
-0.208, 1.513e-5, 8.535e-6, -6.598e-6
-0.209, 1.537e-5, 8.630e-6, -6.740e-6
-0.210, 1.563e-5, 8.738e-6, -6.894e-6
-0.211, 1.584e-5, 8.824e-6, -7.017e-6
-0.212, 1.604e-5, 8.901e-6, -7.134e-6
-0.213, 1.626e-5, 8.978e-6, -7.282e-6
-0.214, 1.644e-5, 9.043e-6, -7.395e-6
-0.215, 1.660e-5, 9.105e-6, -7.491e-6
-0.216, 1.676e-5, 9.151e-6, -7.608e-6
-0.217, 1.690e-5, 9.185e-6, -7.716e-6
-0.218, 1.704e-5, 9.222e-6, -7.814e-6
-0.219, 1.714e-5, 9.243e-6, -7.897e-6
-0.220, 1.722e-5, 9.249e-6, -7.968e-6
-0.221, 1.730e-5, 9.249e-6, -8.048e-6
-0.222, 1.733e-5, 9.228e-6, -8.103e-6
-0.223, 1.739e-5, 9.222e-6, -8.165e-6
-0.224, 1.741e-5, 9.191e-6, -8.214e-6
-0.225, 1.738e-5, 9.148e-6, -8.230e-6
-0.226, 1.739e-5, 9.105e-6, -8.282e-6
-0.227, 1.736e-5, 9.043e-6, -8.313e-6
-0.228, 1.729e-5, 8.969e-6, -8.325e-6
-0.229, 1.723e-5, 8.895e-6, -8.331e-6
-0.230, 1.713e-5, 8.803e-6, -8.325e-6
-0.231, 1.702e-5, 8.701e-6, -8.319e-6
-0.232, 1.690e-5, 8.606e-6, -8.294e-6
-0.233, 1.677e-5, 8.489e-6, -8.279e-6
-0.234, 1.661e-5, 8.378e-6, -8.233e-6
-0.235, 1.642e-5, 8.233e-6, -8.187e-6
-0.236, 1.624e-5, 8.104e-6, -8.140e-6
-0.237, 1.605e-5, 7.959e-6, -8.088e-6
-0.238, 1.584e-5, 7.812e-6, -8.027e-6
-0.239, 1.561e-5, 7.664e-6, -7.947e-6
-0.240, 1.538e-5, 7.507e-6, -7.876e-6
-0.241, 1.512e-5, 7.353e-6, -7.771e-6
-0.242, 1.490e-5, 7.190e-6, -7.709e-6
-0.243, 1.460e-5, 7.008e-6, -7.589e-6
-0.244, 1.433e-5, 6.833e-6, -7.494e-6
-0.245, 1.408e-5, 6.679e-6, -7.405e-6
-0.246, 1.379e-5, 6.497e-6, -7.291e-6
-0.247, 1.347e-5, 6.309e-6, -7.158e-6
-0.248, 1.317e-5, 6.137e-6, -7.035e-6
-0.249, 1.288e-5, 5.962e-6, -6.915e-6
-0.250, 1.260e-5, 5.789e-6, -6.808e-6
-0.251, 1.227e-5, 5.617e-6, -6.654e-6
-0.252, 1.195e-5, 5.426e-6, -6.521e-6
-0.253, 1.164e-5, 5.257e-6, -6.386e-6
-0.254, 1.135e-5, 5.093e-6, -6.253e-6
-0.255, 1.103e-5, 4.927e-6, -6.106e-6
-0.256, 1.073e-5, 4.752e-6, -5.973e-6
-0.257, 1.042e-5, 4.601e-6, -5.822e-6
-0.258, 1.012e-5, 4.441e-6, -5.675e-6
-0.259, 9.829e-6, 4.284e-6, -5.545e-6
-0.260, 9.531e-6, 4.136e-6, -5.395e-6
-0.261, 9.247e-6, 3.982e-6, -5.265e-6
-0.262, 8.940e-6, 3.828e-6, -5.111e-6
-0.263, 8.663e-6, 3.693e-6, -4.970e-6
-0.264, 8.401e-6, 3.576e-6, -4.825e-6
-0.265, 8.127e-6, 3.425e-6, -4.702e-6
-0.266, 7.878e-6, 3.320e-6, -4.557e-6
-0.267, 7.616e-6, 3.188e-6, -4.428e-6
-0.268, 7.357e-6, 3.080e-6, -4.277e-6
-0.269, 7.108e-6, 2.957e-6, -4.151e-6
-0.270, 6.896e-6, 2.859e-6, -4.037e-6
-0.271, 6.643e-6, 2.748e-6, -3.895e-6
-0.272, 6.437e-6, 2.662e-6, -3.775e-6
-0.273, 6.231e-6, 2.560e-6, -3.671e-6
-0.274, 6.012e-6, 2.471e-6, -3.541e-6
-0.275, 5.830e-6, 2.403e-6, -3.427e-6
-0.276, 5.627e-6, 2.317e-6, -3.310e-6
-0.277, 5.436e-6, 2.243e-6, -3.194e-6
-0.278, 5.249e-6, 2.157e-6, -3.092e-6
-0.279, 5.098e-6, 2.107e-6, -2.990e-6
-0.280, 4.913e-6, 2.037e-6, -2.876e-6
-0.281, 4.775e-6, 1.969e-6, -2.806e-6
-0.282, 4.621e-6, 1.917e-6, -2.704e-6
-0.283, 4.457e-6, 1.855e-6, -2.602e-6
-0.284, 4.328e-6, 1.812e-6, -2.516e-6
-0.285, 4.193e-6, 1.760e-6, -2.433e-6
-0.286, 4.076e-6, 1.723e-6, -2.353e-6
-0.287, 3.937e-6, 1.676e-6, -2.261e-6
-0.288, 3.842e-6, 1.636e-6, -2.205e-6
-0.289, 3.725e-6, 1.599e-6, -2.125e-6
-0.290, 3.629e-6, 1.563e-6, -2.067e-6
-0.291, 3.528e-6, 1.529e-6, -1.999e-6
-0.292, 3.448e-6, 1.507e-6, -1.941e-6
-0.293, 3.331e-6, 1.467e-6, -1.864e-6
-0.294, 3.245e-6, 1.436e-6, -1.808e-6
-0.295, 3.180e-6, 1.415e-6, -1.765e-6
-0.296, 3.081e-6, 1.384e-6, -1.697e-6
-0.297, 3.029e-6, 1.369e-6, -1.660e-6
-0.298, 2.946e-6, 1.335e-6, -1.611e-6
-0.299, 2.894e-6, 1.319e-6, -1.574e-6
-0.300, 2.823e-6, 1.304e-6, -1.519e-6
-0.301, 2.764e-6, 1.286e-6, -1.479e-6
-0.302, 2.721e-6, 1.267e-6, -1.454e-6
-0.303, 2.660e-6, 1.255e-6, -1.405e-6
-0.304, 2.614e-6, 1.239e-6, -1.374e-6
-0.305, 2.567e-6, 1.230e-6, -1.337e-6
-0.306, 2.512e-6, 1.199e-6, -1.313e-6
-0.307, 2.487e-6, 1.199e-6, -1.288e-6
-0.308, 2.444e-6, 1.187e-6, -1.257e-6
-0.309, 2.410e-6, 1.187e-6, -1.223e-6
-0.310, 2.386e-6, 1.175e-6, -1.211e-6
-0.311, 2.343e-6, 1.153e-6, -1.189e-6
-0.312, 2.318e-6, 1.150e-6, -1.168e-6
-0.313, 2.284e-6, 1.135e-6, -1.149e-6
-0.314, 2.253e-6, 1.132e-6, -1.122e-6
-0.315, 2.232e-6, 1.122e-6, -1.109e-6
-0.316, 2.213e-6, 1.125e-6, -1.088e-6
-0.317, 2.189e-6, 1.119e-6, -1.069e-6
-0.318, 2.176e-6, 1.110e-6, -1.066e-6
-0.319, 2.133e-6, 1.092e-6, -1.042e-6
-0.320, 2.136e-6, 1.098e-6, -1.039e-6
-0.321, 2.112e-6, 1.082e-6, -1.029e-6
-0.322, 2.093e-6, 1.067e-6, -1.026e-6
-0.323, 2.072e-6, 1.076e-6, -9.956e-7
-0.324, 2.066e-6, 1.070e-6, -9.956e-7
-0.325, 2.056e-6, 1.076e-6, -9.802e-7
-0.326, 2.038e-6, 1.061e-6, -9.771e-7
-0.327, 2.007e-6, 1.055e-6, -9.525e-7
-0.328, 2.004e-6, 1.058e-6, -9.463e-7
-0.329, 2.019e-6, 1.058e-6, -9.617e-7
-0.330, 2.001e-6, 1.058e-6, -9.432e-7
-0.331, 1.995e-6, 1.045e-6, -9.494e-7
-0.332, 1.958e-6, 1.036e-6, -9.217e-7
-0.333, 1.964e-6, 1.039e-6, -9.248e-7
-0.334, 1.955e-6, 1.036e-6, -9.186e-7
-0.335, 1.955e-6, 1.030e-6, -9.248e-7
-0.336, 1.949e-6, 1.021e-6, -9.278e-7
-0.337, 1.942e-6, 1.030e-6, -9.124e-7
-0.338, 1.921e-6, 1.012e-6, -9.094e-7
-0.339, 1.918e-6, 1.005e-6, -9.124e-7
-0.340, 1.915e-6, 1.018e-6, -8.971e-7
-0.341, 1.896e-6, 1.002e-6, -8.940e-7
-0.342, 1.912e-6, 1.015e-6, -8.971e-7
-0.343, 1.915e-6, 1.015e-6, -9.001e-7
-0.344, 1.921e-6, 1.021e-6, -9.001e-7
-0.345, 1.890e-6, 9.992e-7, -8.909e-7
-0.346, 1.884e-6, 9.992e-7, -8.847e-7
-0.347, 1.906e-6, 1.015e-6, -8.909e-7
-0.348, 1.893e-6, 1.012e-6, -8.817e-7
-0.349, 1.890e-6, 1.008e-6, -8.817e-7
-0.350, 1.881e-6, 1.002e-6, -8.786e-7
-0.351, 1.887e-6, 1.008e-6, -8.786e-7
-0.352, 1.875e-6, 1.008e-6, -8.663e-7
-0.353, 1.872e-6, 9.992e-7, -8.724e-7
-0.354, 1.865e-6, 9.992e-7, -8.663e-7
-0.355, 1.872e-6, 1.002e-6, -8.693e-7
-0.356, 1.875e-6, 9.961e-7, -8.786e-7
-0.357, 1.865e-6, 9.931e-7, -8.724e-7
-0.358, 1.862e-6, 9.931e-7, -8.693e-7
-0.359, 1.869e-6, 9.992e-7, -8.693e-7
-0.360, 1.859e-6, 1.002e-6, -8.570e-7
-0.361, 1.865e-6, 1.005e-6, -8.601e-7
-0.362, 1.872e-6, 9.961e-7, -8.755e-7
-0.363, 1.850e-6, 9.869e-7, -8.632e-7
-0.364, 1.869e-6, 1.002e-6, -8.663e-7
-0.365, 1.862e-6, 1.002e-6, -8.601e-7
-0.366, 1.835e-6, 9.900e-7, -8.447e-7
-0.367, 1.878e-6, 1.005e-6, -8.724e-7
-0.368, 1.862e-6, 9.961e-7, -8.663e-7
-0.369, 1.862e-6, 1.002e-6, -8.601e-7
-0.370, 1.856e-6, 9.931e-7, -8.632e-7
-0.371, 1.862e-6, 1.002e-6, -8.601e-7
-0.372, 1.835e-6, 9.746e-7, -8.601e-7
-0.373, 1.844e-6, 9.838e-7, -8.601e-7
-0.374, 1.847e-6, 9.931e-7, -8.540e-7
-0.375, 1.856e-6, 1.002e-6, -8.540e-7
-0.376, 1.850e-6, 9.869e-7, -8.632e-7
-0.377, 1.847e-6, 9.869e-7, -8.601e-7
-0.378, 1.835e-6, 9.900e-7, -8.447e-7
-0.379, 1.850e-6, 9.838e-7, -8.663e-7
-0.380, 1.841e-6, 9.931e-7, -8.478e-7
-0.381, 1.844e-6, 9.961e-7, -8.478e-7
-0.382, 1.850e-6, 9.931e-7, -8.570e-7
-0.383, 1.850e-6, 9.838e-7, -8.663e-7
-0.384, 1.847e-6, 9.869e-7, -8.601e-7
-0.385, 1.844e-6, 9.869e-7, -8.570e-7
-0.386, 1.856e-6, 9.931e-7, -8.632e-7
-0.387, 1.844e-6, 9.869e-7, -8.570e-7
-0.388, 1.844e-6, 9.869e-7, -8.570e-7
-0.389, 1.859e-6, 9.992e-7, -8.601e-7
-0.390, 1.872e-6, 1.012e-6, -8.601e-7
-0.391, 1.844e-6, 9.777e-7, -8.663e-7
-0.392, 1.844e-6, 9.961e-7, -8.478e-7
-0.393, 1.847e-6, 9.900e-7, -8.570e-7
-0.394, 1.841e-6, 9.838e-7, -8.570e-7
-0.395, 1.853e-6, 9.931e-7, -8.601e-7
-0.396, 1.856e-6, 9.992e-7, -8.570e-7
-0.397, 1.865e-6, 9.900e-7, -8.755e-7
-0.398, 1.844e-6, 9.900e-7, -8.540e-7
-0.399, 1.841e-6, 9.838e-7, -8.570e-7
-0.400, 1.872e-6, 1.002e-6, -8.693e-7
