# Supplementary material for: Data-Driven Electrochemistry Reveals the Impact of Hydrophobicity on Aptamer Cross-Reactivity
Source: ACS Meas Sci Au. 2026 May 20;6(3):752–64. doi: 10.1021/acsmeasuresciau.6c00040 (PMC13281204; doi:10.1021/acsmeasuresciau.6c00040)
Supplement: Supplementary file 1 [file tg6c00040_si_001.zip › data/interferent study/logP validation/Trials_1_2_3/SWV_lineolic acid_background_2000hz_0.txt]

Nov. 4, 2025   11:26:48
Square Wave Voltammetry
File: c:\users\minteerlab\desktop\hardpotato\110425\swv_lineolic acid_background_2000hz_0.bin
Data Source:  Experiment
Instrument Model:  CHI660E
Ref. Electrode: 
Header: SWV
Note: 

Init E (V) = -0.05
Final E (V) = -0.4
Incr E (V) = 0.001
Amplitude (V) = 0.025
Frequency (Hz) = 2e+3
Quiet Time (sec) = 2
Sensitivity (A/V) = 1e-5

Potential/V, Diff(i/A), For(i/A), Rev(i/A)

-0.051, 1.010e-6, 5.313e-7, -4.784e-7
-0.052, 1.102e-6, 6.052e-7, -4.969e-7
-0.053, 1.093e-6, 5.836e-7, -5.092e-7
-0.054, 1.090e-6, 5.806e-7, -5.092e-7
-0.055, 1.087e-6, 5.682e-7, -5.184e-7
-0.056, 1.087e-6, 5.713e-7, -5.153e-7
-0.057, 1.090e-6, 5.713e-7, -5.184e-7
-0.058, 1.090e-6, 5.652e-7, -5.246e-7
-0.059, 1.096e-6, 5.713e-7, -5.246e-7
-0.060, 1.111e-6, 5.867e-7, -5.246e-7
-0.061, 1.114e-6, 5.775e-7, -5.369e-7
-0.062, 1.105e-6, 5.775e-7, -5.277e-7
-0.063, 1.111e-6, 5.836e-7, -5.277e-7
-0.064, 1.124e-6, 5.898e-7, -5.338e-7
-0.065, 1.105e-6, 5.775e-7, -5.277e-7
-0.066, 1.133e-6, 5.960e-7, -5.369e-7
-0.067, 1.139e-6, 5.960e-7, -5.430e-7
-0.068, 1.127e-6, 5.836e-7, -5.430e-7
-0.069, 1.139e-6, 5.898e-7, -5.492e-7
-0.070, 1.136e-6, 5.867e-7, -5.492e-7
-0.071, 1.130e-6, 5.960e-7, -5.338e-7
-0.072, 1.133e-6, 5.929e-7, -5.400e-7
-0.073, 1.142e-6, 5.960e-7, -5.461e-7
-0.074, 1.148e-6, 5.867e-7, -5.615e-7
-0.075, 1.148e-6, 5.960e-7, -5.523e-7
-0.076, 1.151e-6, 5.960e-7, -5.554e-7
-0.077, 1.157e-6, 5.929e-7, -5.646e-7
-0.078, 1.154e-6, 5.990e-7, -5.554e-7
-0.079, 1.148e-6, 6.052e-7, -5.430e-7
-0.080, 1.179e-6, 6.113e-7, -5.677e-7
-0.081, 1.170e-6, 6.021e-7, -5.677e-7
-0.082, 1.173e-6, 6.052e-7, -5.677e-7
-0.083, 1.179e-6, 6.113e-7, -5.677e-7
-0.084, 1.191e-6, 6.144e-7, -5.769e-7
-0.085, 1.201e-6, 6.144e-7, -5.861e-7
-0.086, 1.164e-6, 6.021e-7, -5.615e-7
-0.087, 1.173e-6, 6.144e-7, -5.584e-7
-0.088, 1.210e-6, 6.237e-7, -5.861e-7
-0.089, 1.210e-6, 6.267e-7, -5.831e-7
-0.090, 1.219e-6, 6.390e-7, -5.800e-7
-0.091, 1.219e-6, 6.329e-7, -5.861e-7
-0.092, 1.216e-6, 6.329e-7, -5.831e-7
-0.093, 1.210e-6, 6.298e-7, -5.800e-7
-0.094, 1.213e-6, 6.267e-7, -5.861e-7
-0.095, 1.238e-6, 6.483e-7, -5.892e-7
-0.096, 1.219e-6, 6.329e-7, -5.861e-7
-0.097, 1.238e-6, 6.360e-7, -6.015e-7
-0.098, 1.225e-6, 6.329e-7, -5.923e-7
-0.099, 1.213e-6, 6.329e-7, -5.800e-7
-0.100, 1.247e-6, 6.421e-7, -6.046e-7
-0.101, 1.244e-6, 6.421e-7, -6.015e-7
-0.102, 1.241e-6, 6.421e-7, -5.985e-7
-0.103, 1.241e-6, 6.452e-7, -5.954e-7
-0.104, 1.241e-6, 6.360e-7, -6.046e-7
-0.105, 1.250e-6, 6.421e-7, -6.077e-7
-0.106, 1.241e-6, 6.452e-7, -5.954e-7
-0.107, 1.238e-6, 6.452e-7, -5.923e-7
-0.108, 1.256e-6, 6.483e-7, -6.077e-7
-0.109, 1.265e-6, 6.575e-7, -6.077e-7
-0.110, 1.253e-6, 6.483e-7, -6.046e-7
-0.111, 1.274e-6, 6.637e-7, -6.108e-7
-0.112, 1.278e-6, 6.637e-7, -6.138e-7
-0.113, 1.290e-6, 6.729e-7, -6.169e-7
-0.114, 1.284e-6, 6.729e-7, -6.108e-7
-0.115, 1.278e-6, 6.729e-7, -6.046e-7
-0.116, 1.296e-6, 6.760e-7, -6.200e-7
-0.117, 1.287e-6, 6.729e-7, -6.138e-7
-0.118, 1.296e-6, 6.791e-7, -6.169e-7
-0.119, 1.296e-6, 6.852e-7, -6.108e-7
-0.120, 1.284e-6, 6.791e-7, -6.046e-7
-0.121, 1.321e-6, 7.006e-7, -6.200e-7
-0.122, 1.299e-6, 6.883e-7, -6.108e-7
-0.123, 1.305e-6, 6.914e-7, -6.138e-7
-0.124, 1.342e-6, 7.191e-7, -6.231e-7
-0.125, 1.348e-6, 7.222e-7, -6.262e-7
-0.126, 1.330e-6, 7.129e-7, -6.169e-7
-0.127, 1.364e-6, 7.283e-7, -6.354e-7
-0.128, 1.373e-6, 7.468e-7, -6.262e-7
-0.129, 1.367e-6, 7.529e-7, -6.138e-7
-0.130, 1.376e-6, 7.468e-7, -6.292e-7
-0.131, 1.398e-6, 7.653e-7, -6.323e-7
-0.132, 1.416e-6, 7.960e-7, -6.200e-7
-0.133, 1.435e-6, 7.899e-7, -6.446e-7
-0.134, 1.447e-6, 8.145e-7, -6.323e-7
-0.135, 1.465e-6, 8.237e-7, -6.416e-7
-0.136, 1.487e-6, 8.453e-7, -6.416e-7
-0.137, 1.548e-6, 8.761e-7, -6.723e-7
-0.138, 1.542e-6, 8.853e-7, -6.569e-7
-0.139, 1.576e-6, 9.069e-7, -6.693e-7
-0.140, 1.598e-6, 9.253e-7, -6.723e-7
-0.141, 1.622e-6, 9.376e-7, -6.846e-7
-0.142, 1.653e-6, 9.623e-7, -6.908e-7
-0.143, 1.699e-6, 9.992e-7, -7.000e-7
-0.144, 1.708e-6, 1.012e-6, -6.970e-7
-0.145, 1.758e-6, 1.048e-6, -7.093e-7
-0.146, 1.801e-6, 1.076e-6, -7.247e-7
-0.147, 1.844e-6, 1.107e-6, -7.370e-7
-0.148, 1.912e-6, 1.162e-6, -7.493e-7
-0.149, 1.942e-6, 1.181e-6, -7.616e-7
-0.150, 1.998e-6, 1.227e-6, -7.708e-7
-0.151, 2.059e-6, 1.270e-6, -7.893e-7
-0.152, 2.096e-6, 1.304e-6, -7.924e-7
-0.153, 2.161e-6, 1.359e-6, -8.016e-7
-0.154, 2.235e-6, 1.406e-6, -8.293e-7
-0.155, 2.333e-6, 1.483e-6, -8.509e-7
-0.156, 2.401e-6, 1.535e-6, -8.663e-7
-0.157, 2.469e-6, 1.587e-6, -8.817e-7
-0.158, 2.567e-6, 1.655e-6, -9.124e-7
-0.159, 2.650e-6, 1.713e-6, -9.371e-7
-0.160, 2.752e-6, 1.790e-6, -9.617e-7
-0.161, 2.838e-6, 1.852e-6, -9.863e-7
-0.162, 2.977e-6, 1.947e-6, -1.029e-6
-0.163, 3.066e-6, 2.009e-6, -1.057e-6
-0.164, 3.180e-6, 2.092e-6, -1.088e-6
-0.165, 3.291e-6, 2.181e-6, -1.109e-6
-0.166, 3.426e-6, 2.271e-6, -1.156e-6
-0.167, 3.568e-6, 2.369e-6, -1.199e-6
-0.168, 3.700e-6, 2.461e-6, -1.239e-6
-0.169, 3.854e-6, 2.563e-6, -1.291e-6
-0.170, 4.017e-6, 2.683e-6, -1.334e-6
-0.171, 4.187e-6, 2.782e-6, -1.405e-6
-0.172, 4.337e-6, 2.895e-6, -1.442e-6
-0.173, 4.494e-6, 2.997e-6, -1.497e-6
-0.174, 4.670e-6, 3.111e-6, -1.559e-6
-0.175, 4.864e-6, 3.243e-6, -1.620e-6
-0.176, 5.067e-6, 3.366e-6, -1.701e-6
-0.177, 5.267e-6, 3.502e-6, -1.765e-6
-0.178, 5.492e-6, 3.631e-6, -1.861e-6
-0.179, 5.695e-6, 3.773e-6, -1.922e-6
-0.180, 5.938e-6, 3.921e-6, -2.018e-6
-0.181, 6.172e-6, 4.065e-6, -2.107e-6
-0.182, 6.409e-6, 4.207e-6, -2.202e-6
-0.183, 6.668e-6, 4.367e-6, -2.301e-6
-0.184, 6.917e-6, 4.512e-6, -2.405e-6
-0.185, 7.160e-6, 4.653e-6, -2.507e-6
-0.186, 7.450e-6, 4.819e-6, -2.630e-6
-0.187, 7.717e-6, 4.980e-6, -2.738e-6
-0.188, 8.001e-6, 5.140e-6, -2.861e-6
-0.189, 8.308e-6, 5.312e-6, -2.996e-6
-0.190, 8.579e-6, 5.463e-6, -3.117e-6
-0.191, 8.909e-6, 5.638e-6, -3.270e-6
-0.192, 9.201e-6, 5.795e-6, -3.406e-6
-0.193, 9.491e-6, 5.962e-6, -3.529e-6
-0.194, 9.808e-6, 6.122e-6, -3.686e-6
-0.195, 1.014e-5, 6.285e-6, -3.855e-6
-0.196, 1.044e-5, 6.433e-6, -4.006e-6
-0.197, 1.074e-5, 6.590e-6, -4.151e-6
-0.198, 1.105e-5, 6.747e-6, -4.302e-6
-0.199, 1.138e-5, 6.910e-6, -4.474e-6
-0.200, 1.172e-5, 7.067e-6, -4.653e-6
-0.201, 1.202e-5, 7.202e-6, -4.819e-6
-0.202, 1.235e-5, 7.365e-6, -4.988e-6
-0.203, 1.263e-5, 7.488e-6, -5.139e-6
-0.204, 1.294e-5, 7.621e-6, -5.321e-6
-0.205, 1.324e-5, 7.756e-6, -5.487e-6
-0.206, 1.353e-5, 7.879e-6, -5.647e-6
-0.207, 1.383e-5, 8.002e-6, -5.832e-6
-0.208, 1.410e-5, 8.119e-6, -5.983e-6
-0.209, 1.435e-5, 8.206e-6, -6.146e-6
-0.210, 1.463e-5, 8.323e-6, -6.312e-6
-0.211, 1.486e-5, 8.406e-6, -6.453e-6
-0.212, 1.510e-5, 8.489e-6, -6.610e-6
-0.213, 1.531e-5, 8.563e-6, -6.749e-6
-0.214, 1.554e-5, 8.624e-6, -6.912e-6
-0.215, 1.573e-5, 8.683e-6, -7.045e-6
-0.216, 1.589e-5, 8.729e-6, -7.165e-6
-0.217, 1.605e-5, 8.766e-6, -7.285e-6
-0.218, 1.621e-5, 8.800e-6, -7.408e-6
-0.219, 1.633e-5, 8.812e-6, -7.516e-6
-0.220, 1.644e-5, 8.815e-6, -7.623e-6
-0.221, 1.653e-5, 8.821e-6, -7.709e-6
-0.222, 1.659e-5, 8.806e-6, -7.786e-6
-0.223, 1.666e-5, 8.784e-6, -7.873e-6
-0.224, 1.671e-5, 8.760e-6, -7.947e-6
-0.225, 1.673e-5, 8.720e-6, -8.011e-6
-0.226, 1.673e-5, 8.680e-6, -8.051e-6
-0.227, 1.672e-5, 8.618e-6, -8.103e-6
-0.228, 1.663e-5, 8.523e-6, -8.107e-6
-0.229, 1.660e-5, 8.455e-6, -8.147e-6
-0.230, 1.653e-5, 8.372e-6, -8.156e-6
-0.231, 1.643e-5, 8.267e-6, -8.159e-6
-0.232, 1.631e-5, 8.156e-6, -8.153e-6
-0.233, 1.621e-5, 8.058e-6, -8.156e-6
-0.234, 1.606e-5, 7.938e-6, -8.119e-6
-0.235, 1.590e-5, 7.815e-6, -8.082e-6
-0.236, 1.571e-5, 7.670e-6, -8.039e-6
-0.237, 1.553e-5, 7.528e-6, -7.999e-6
-0.238, 1.532e-5, 7.378e-6, -7.947e-6
-0.239, 1.510e-5, 7.230e-6, -7.870e-6
-0.240, 1.486e-5, 7.067e-6, -7.796e-6
-0.241, 1.464e-5, 6.900e-6, -7.737e-6
-0.242, 1.438e-5, 6.737e-6, -7.645e-6
-0.243, 1.413e-5, 6.577e-6, -7.556e-6
-0.244, 1.385e-5, 6.402e-6, -7.448e-6
-0.245, 1.359e-5, 6.236e-6, -7.359e-6
-0.246, 1.327e-5, 6.045e-6, -7.229e-6
-0.247, 1.301e-5, 5.878e-6, -7.134e-6
-0.248, 1.270e-5, 5.700e-6, -6.998e-6
-0.249, 1.241e-5, 5.527e-6, -6.878e-6
-0.250, 1.209e-5, 5.343e-6, -6.749e-6
-0.251, 1.180e-5, 5.186e-6, -6.614e-6
-0.252, 1.148e-5, 5.007e-6, -6.472e-6
-0.253, 1.118e-5, 4.832e-6, -6.352e-6
-0.254, 1.087e-5, 4.656e-6, -6.210e-6
-0.255, 1.055e-5, 4.493e-6, -6.059e-6
-0.256, 1.025e-5, 4.327e-6, -5.921e-6
-0.257, 9.965e-6, 4.188e-6, -5.776e-6
-0.258, 9.648e-6, 4.022e-6, -5.625e-6
-0.259, 9.340e-6, 3.865e-6, -5.475e-6
-0.260, 9.060e-6, 3.724e-6, -5.336e-6
-0.261, 8.764e-6, 3.573e-6, -5.191e-6
-0.262, 8.453e-6, 3.428e-6, -5.025e-6
-0.263, 8.182e-6, 3.302e-6, -4.880e-6
-0.264, 7.890e-6, 3.160e-6, -4.730e-6
-0.265, 7.653e-6, 3.049e-6, -4.603e-6
-0.266, 7.373e-6, 2.920e-6, -4.453e-6
-0.267, 7.105e-6, 2.782e-6, -4.323e-6
-0.268, 6.846e-6, 2.674e-6, -4.172e-6
-0.269, 6.600e-6, 2.569e-6, -4.031e-6
-0.270, 6.363e-6, 2.471e-6, -3.892e-6
-0.271, 6.123e-6, 2.360e-6, -3.763e-6
-0.272, 5.920e-6, 2.292e-6, -3.628e-6
-0.273, 5.692e-6, 2.191e-6, -3.501e-6
-0.274, 5.486e-6, 2.107e-6, -3.378e-6
-0.275, 5.267e-6, 2.015e-6, -3.252e-6
-0.276, 5.082e-6, 1.944e-6, -3.138e-6
-0.277, 4.892e-6, 1.873e-6, -3.018e-6
-0.278, 4.707e-6, 1.803e-6, -2.904e-6
-0.279, 4.516e-6, 1.710e-6, -2.806e-6
-0.280, 4.340e-6, 1.658e-6, -2.683e-6
-0.281, 4.165e-6, 1.596e-6, -2.569e-6
-0.282, 4.033e-6, 1.556e-6, -2.476e-6
-0.283, 3.882e-6, 1.504e-6, -2.378e-6
-0.284, 3.706e-6, 1.436e-6, -2.270e-6
-0.285, 3.602e-6, 1.393e-6, -2.208e-6
-0.286, 3.445e-6, 1.347e-6, -2.098e-6
-0.287, 3.352e-6, 1.319e-6, -2.033e-6
-0.288, 3.220e-6, 1.279e-6, -1.941e-6
-0.289, 3.091e-6, 1.227e-6, -1.864e-6
-0.290, 2.971e-6, 1.190e-6, -1.781e-6
-0.291, 2.884e-6, 1.169e-6, -1.716e-6
-0.292, 2.777e-6, 1.129e-6, -1.648e-6
-0.293, 2.690e-6, 1.110e-6, -1.580e-6
-0.294, 2.577e-6, 1.067e-6, -1.510e-6
-0.295, 2.512e-6, 1.048e-6, -1.463e-6
-0.296, 2.420e-6, 1.015e-6, -1.405e-6
-0.297, 2.336e-6, 9.900e-7, -1.346e-6
-0.298, 2.260e-6, 9.654e-7, -1.294e-6
-0.299, 2.183e-6, 9.376e-7, -1.245e-6
-0.300, 2.127e-6, 9.253e-7, -1.202e-6
-0.301, 2.069e-6, 9.099e-7, -1.159e-6
-0.302, 2.007e-6, 8.853e-7, -1.122e-6
-0.303, 1.955e-6, 8.668e-7, -1.088e-6
-0.304, 1.887e-6, 8.515e-7, -1.036e-6
-0.305, 1.881e-6, 8.576e-7, -1.023e-6
-0.306, 1.807e-6, 8.361e-7, -9.709e-7
-0.307, 1.767e-6, 8.237e-7, -9.432e-7
-0.308, 1.702e-6, 7.837e-7, -9.186e-7
-0.309, 1.668e-6, 7.899e-7, -8.786e-7
-0.310, 1.638e-6, 7.745e-7, -8.632e-7
-0.311, 1.598e-6, 7.653e-7, -8.324e-7
-0.312, 1.573e-6, 7.560e-7, -8.170e-7
-0.313, 1.539e-6, 7.499e-7, -7.893e-7
-0.314, 1.499e-6, 7.376e-7, -7.616e-7
-0.315, 1.471e-6, 7.222e-7, -7.493e-7
-0.316, 1.462e-6, 7.283e-7, -7.339e-7
-0.317, 1.407e-6, 7.006e-7, -7.062e-7
-0.318, 1.413e-6, 7.068e-7, -7.062e-7
-0.319, 1.382e-6, 6.975e-7, -6.846e-7
-0.320, 1.351e-6, 6.883e-7, -6.631e-7
-0.321, 1.348e-6, 6.883e-7, -6.600e-7
-0.322, 1.342e-6, 6.883e-7, -6.539e-7
-0.323, 1.290e-6, 6.637e-7, -6.262e-7
-0.324, 1.296e-6, 6.698e-7, -6.262e-7
-0.325, 1.262e-6, 6.668e-7, -5.954e-7
-0.326, 1.271e-6, 6.668e-7, -6.046e-7
-0.327, 1.253e-6, 6.483e-7, -6.046e-7
-0.328, 1.197e-6, 6.360e-7, -5.615e-7
-0.329, 1.204e-6, 6.298e-7, -5.738e-7
-0.330, 1.219e-6, 6.421e-7, -5.769e-7
-0.331, 1.185e-6, 6.267e-7, -5.584e-7
-0.332, 1.161e-6, 6.144e-7, -5.461e-7
-0.333, 1.191e-6, 6.267e-7, -5.646e-7
-0.334, 1.176e-6, 6.237e-7, -5.523e-7
-0.335, 1.151e-6, 6.144e-7, -5.369e-7
-0.336, 1.145e-6, 6.113e-7, -5.338e-7
-0.337, 1.117e-6, 6.083e-7, -5.092e-7
-0.338, 1.117e-6, 6.021e-7, -5.153e-7
-0.339, 1.121e-6, 6.052e-7, -5.153e-7
-0.340, 1.111e-6, 6.021e-7, -5.092e-7
-0.341, 1.121e-6, 6.083e-7, -5.123e-7
-0.342, 1.124e-6, 6.083e-7, -5.153e-7
-0.343, 1.117e-6, 6.021e-7, -5.153e-7
-0.344, 1.077e-6, 5.867e-7, -4.907e-7
-0.345, 1.071e-6, 5.806e-7, -4.907e-7
-0.346, 1.074e-6, 5.744e-7, -4.999e-7
-0.347, 1.065e-6, 5.775e-7, -4.876e-7
-0.348, 1.081e-6, 5.867e-7, -4.938e-7
-0.349, 1.059e-6, 5.775e-7, -4.815e-7
-0.350, 1.071e-6, 5.836e-7, -4.876e-7
-0.351, 1.040e-6, 5.682e-7, -4.722e-7
-0.352, 1.062e-6, 5.806e-7, -4.815e-7
-0.353, 1.053e-6, 5.775e-7, -4.753e-7
-0.354, 1.050e-6, 5.713e-7, -4.784e-7
-0.355, 1.037e-6, 5.682e-7, -4.692e-7
-0.356, 1.050e-6, 5.713e-7, -4.784e-7
-0.357, 1.044e-6, 5.744e-7, -4.692e-7
-0.358, 1.022e-6, 5.590e-7, -4.630e-7
-0.359, 1.050e-6, 5.744e-7, -4.753e-7
-0.360, 1.034e-6, 5.621e-7, -4.722e-7
-0.361, 1.037e-6, 5.652e-7, -4.722e-7
-0.362, 1.022e-6, 5.652e-7, -4.568e-7
-0.363, 1.022e-6, 5.559e-7, -4.661e-7
-0.364, 1.037e-6, 5.682e-7, -4.692e-7
-0.365, 1.016e-6, 5.529e-7, -4.630e-7
-0.366, 1.013e-6, 5.590e-7, -4.538e-7
-0.367, 1.010e-6, 5.529e-7, -4.568e-7
-0.368, 1.034e-6, 5.621e-7, -4.722e-7
-0.369, 1.025e-6, 5.652e-7, -4.599e-7
-0.370, 1.031e-6, 5.590e-7, -4.722e-7
-0.371, 1.016e-6, 5.467e-7, -4.692e-7
-0.372, 9.912e-7, 5.405e-7, -4.507e-7
-0.373, 1.025e-6, 5.652e-7, -4.599e-7
-0.374, 1.022e-6, 5.682e-7, -4.538e-7
-0.375, 1.010e-6, 5.590e-7, -4.507e-7
-0.376, 1.010e-6, 5.559e-7, -4.538e-7
-0.377, 1.019e-6, 5.529e-7, -4.661e-7
-0.378, 1.028e-6, 5.467e-7, -4.815e-7
-0.379, 1.000e-6, 5.529e-7, -4.476e-7
-0.380, 9.974e-7, 5.375e-7, -4.599e-7
-0.381, 1.010e-6, 5.498e-7, -4.599e-7
-0.382, 1.007e-6, 5.313e-7, -4.753e-7
-0.383, 1.013e-6, 5.590e-7, -4.538e-7
-0.384, 9.851e-7, 5.375e-7, -4.476e-7
-0.385, 1.010e-6, 5.467e-7, -4.630e-7
-0.386, 9.912e-7, 5.467e-7, -4.445e-7
-0.387, 1.013e-6, 5.529e-7, -4.599e-7
-0.388, 1.004e-6, 5.498e-7, -4.538e-7
-0.389, 1.004e-6, 5.529e-7, -4.507e-7
-0.390, 1.016e-6, 5.559e-7, -4.599e-7
-0.391, 1.007e-6, 5.467e-7, -4.599e-7
-0.392, 9.851e-7, 5.375e-7, -4.476e-7
-0.393, 1.016e-6, 5.559e-7, -4.599e-7
-0.394, 1.019e-6, 5.682e-7, -4.507e-7
-0.395, 1.004e-6, 5.498e-7, -4.538e-7
-0.396, 1.000e-6, 5.498e-7, -4.507e-7
-0.397, 1.010e-6, 5.559e-7, -4.538e-7
-0.398, 1.007e-6, 5.529e-7, -4.538e-7
-0.399, 1.040e-6, 5.713e-7, -4.692e-7
-0.400, 1.031e-6, 5.652e-7, -4.661e-7
