# Supplementary material for: Data-Driven Electrochemistry Reveals the Impact of Hydrophobicity on Aptamer Cross-Reactivity
Source: ACS Meas Sci Au. 2026 May 20;6(3):752–64. doi: 10.1021/acsmeasuresciau.6c00040 (PMC13281204; doi:10.1021/acsmeasuresciau.6c00040)
Supplement: Supplementary file 1 [file tg6c00040_si_001.zip › data/interferent study/logP validation/Trials_1_2_3/SWV_lineolic acid_background_2000hz_1.txt]

Nov. 4, 2025   14:04:36
Square Wave Voltammetry
File: c:\users\minteerlab\desktop\hardpotato\110425\swv_lineolic acid_background_2000hz_1.bin
Data Source:  Experiment
Instrument Model:  CHI660E
Ref. Electrode: 
Header: SWV
Note: 

Init E (V) = -0.05
Final E (V) = -0.4
Incr E (V) = 0.001
Amplitude (V) = 0.025
Frequency (Hz) = 2e+3
Quiet Time (sec) = 2
Sensitivity (A/V) = 1e-5

Potential/V, Diff(i/A), For(i/A), Rev(i/A)

-0.051, 1.484e-6, 7.807e-7, -7.031e-7
-0.052, 1.632e-6, 9.007e-7, -7.308e-7
-0.053, 1.613e-6, 8.668e-7, -7.462e-7
-0.054, 1.616e-6, 8.515e-7, -7.647e-7
-0.055, 1.601e-6, 8.453e-7, -7.554e-7
-0.056, 1.635e-6, 8.576e-7, -7.770e-7
-0.057, 1.598e-6, 8.330e-7, -7.647e-7
-0.058, 1.641e-6, 8.545e-7, -7.862e-7
-0.059, 1.601e-6, 8.207e-7, -7.801e-7
-0.060, 1.619e-6, 8.422e-7, -7.770e-7
-0.061, 1.613e-6, 8.484e-7, -7.647e-7
-0.062, 1.613e-6, 8.391e-7, -7.739e-7
-0.063, 1.616e-6, 8.330e-7, -7.832e-7
-0.064, 1.625e-6, 8.453e-7, -7.801e-7
-0.065, 1.622e-6, 8.484e-7, -7.739e-7
-0.066, 1.595e-6, 8.330e-7, -7.616e-7
-0.067, 1.628e-6, 8.422e-7, -7.862e-7
-0.068, 1.638e-6, 8.545e-7, -7.832e-7
-0.069, 1.644e-6, 8.668e-7, -7.770e-7
-0.070, 1.613e-6, 8.330e-7, -7.801e-7
-0.071, 1.656e-6, 8.730e-7, -7.832e-7
-0.072, 1.625e-6, 8.484e-7, -7.770e-7
-0.073, 1.625e-6, 8.545e-7, -7.708e-7
-0.074, 1.675e-6, 8.699e-7, -8.047e-7
-0.075, 1.656e-6, 8.668e-7, -7.893e-7
-0.076, 1.622e-6, 8.453e-7, -7.770e-7
-0.077, 1.628e-6, 8.576e-7, -7.708e-7
-0.078, 1.668e-6, 8.730e-7, -7.955e-7
-0.079, 1.619e-6, 8.453e-7, -7.739e-7
-0.080, 1.665e-6, 8.792e-7, -7.862e-7
-0.081, 1.653e-6, 8.668e-7, -7.862e-7
-0.082, 1.681e-6, 8.668e-7, -8.139e-7
-0.083, 1.687e-6, 8.822e-7, -8.047e-7
-0.084, 1.672e-6, 8.730e-7, -7.985e-7
-0.085, 1.678e-6, 8.792e-7, -7.985e-7
-0.086, 1.665e-6, 8.792e-7, -7.862e-7
-0.087, 1.665e-6, 8.792e-7, -7.862e-7
-0.088, 1.684e-6, 8.730e-7, -8.109e-7
-0.089, 1.672e-6, 8.668e-7, -8.047e-7
-0.090, 1.693e-6, 8.976e-7, -7.955e-7
-0.091, 1.708e-6, 9.007e-7, -8.078e-7
-0.092, 1.699e-6, 8.946e-7, -8.047e-7
-0.093, 1.696e-6, 9.007e-7, -7.955e-7
-0.094, 1.675e-6, 8.853e-7, -7.893e-7
-0.095, 1.736e-6, 9.007e-7, -8.355e-7
-0.096, 1.705e-6, 8.976e-7, -8.078e-7
-0.097, 1.727e-6, 9.038e-7, -8.232e-7
-0.098, 1.730e-6, 9.099e-7, -8.201e-7
-0.099, 1.718e-6, 8.884e-7, -8.293e-7
-0.100, 1.730e-6, 9.161e-7, -8.139e-7
-0.101, 1.742e-6, 9.192e-7, -8.232e-7
-0.102, 1.742e-6, 9.192e-7, -8.232e-7
-0.103, 1.733e-6, 9.284e-7, -8.047e-7
-0.104, 1.736e-6, 9.161e-7, -8.201e-7
-0.105, 1.733e-6, 9.130e-7, -8.201e-7
-0.106, 1.767e-6, 9.253e-7, -8.416e-7
-0.107, 1.745e-6, 9.223e-7, -8.232e-7
-0.108, 1.755e-6, 9.284e-7, -8.263e-7
-0.109, 1.770e-6, 9.346e-7, -8.355e-7
-0.110, 1.785e-6, 9.500e-7, -8.355e-7
-0.111, 1.764e-6, 9.407e-7, -8.232e-7
-0.112, 1.816e-6, 9.715e-7, -8.447e-7
-0.113, 1.807e-6, 9.623e-7, -8.447e-7
-0.114, 1.804e-6, 9.807e-7, -8.232e-7
-0.115, 1.807e-6, 9.654e-7, -8.416e-7
-0.116, 1.807e-6, 9.746e-7, -8.324e-7
-0.117, 1.807e-6, 9.592e-7, -8.478e-7
-0.118, 1.847e-6, 9.777e-7, -8.693e-7
-0.119, 1.862e-6, 9.931e-7, -8.693e-7
-0.120, 1.853e-6, 1.005e-6, -8.478e-7
-0.121, 1.875e-6, 1.024e-6, -8.509e-7
-0.122, 1.878e-6, 1.018e-6, -8.601e-7
-0.123, 1.893e-6, 1.027e-6, -8.663e-7
-0.124, 1.902e-6, 1.042e-6, -8.601e-7
-0.125, 1.936e-6, 1.067e-6, -8.693e-7
-0.126, 1.912e-6, 1.052e-6, -8.601e-7
-0.127, 1.955e-6, 1.073e-6, -8.817e-7
-0.128, 1.961e-6, 1.079e-6, -8.817e-7
-0.129, 1.961e-6, 1.079e-6, -8.817e-7
-0.130, 2.038e-6, 1.144e-6, -8.940e-7
-0.131, 2.035e-6, 1.138e-6, -8.971e-7
-0.132, 2.106e-6, 1.178e-6, -9.278e-7
-0.133, 2.087e-6, 1.172e-6, -9.155e-7
-0.134, 2.146e-6, 1.202e-6, -9.432e-7
-0.135, 2.161e-6, 1.224e-6, -9.371e-7
-0.136, 2.167e-6, 1.224e-6, -9.432e-7
-0.137, 2.198e-6, 1.264e-6, -9.340e-7
-0.138, 2.290e-6, 1.304e-6, -9.863e-7
-0.139, 2.272e-6, 1.313e-6, -9.586e-7
-0.140, 2.333e-6, 1.359e-6, -9.740e-7
-0.141, 2.389e-6, 1.381e-6, -1.008e-6
-0.142, 2.407e-6, 1.399e-6, -1.008e-6
-0.143, 2.460e-6, 1.433e-6, -1.026e-6
-0.144, 2.497e-6, 1.473e-6, -1.023e-6
-0.145, 2.586e-6, 1.526e-6, -1.060e-6
-0.146, 2.629e-6, 1.538e-6, -1.091e-6
-0.147, 2.697e-6, 1.596e-6, -1.100e-6
-0.148, 2.764e-6, 1.640e-6, -1.125e-6
-0.149, 2.771e-6, 1.655e-6, -1.116e-6
-0.150, 2.851e-6, 1.707e-6, -1.143e-6
-0.151, 2.937e-6, 1.769e-6, -1.168e-6
-0.152, 3.023e-6, 1.830e-6, -1.193e-6
-0.153, 3.128e-6, 1.877e-6, -1.251e-6
-0.154, 3.186e-6, 1.941e-6, -1.245e-6
-0.155, 3.257e-6, 1.990e-6, -1.266e-6
-0.156, 3.377e-6, 2.064e-6, -1.313e-6
-0.157, 3.460e-6, 2.101e-6, -1.359e-6
-0.158, 3.559e-6, 2.178e-6, -1.380e-6
-0.159, 3.672e-6, 2.264e-6, -1.408e-6
-0.160, 3.771e-6, 2.320e-6, -1.451e-6
-0.161, 3.860e-6, 2.391e-6, -1.470e-6
-0.162, 3.996e-6, 2.468e-6, -1.528e-6
-0.163, 4.103e-6, 2.535e-6, -1.568e-6
-0.164, 4.254e-6, 2.631e-6, -1.624e-6
-0.165, 4.365e-6, 2.695e-6, -1.670e-6
-0.166, 4.504e-6, 2.794e-6, -1.710e-6
-0.167, 4.661e-6, 2.883e-6, -1.777e-6
-0.168, 4.787e-6, 2.972e-6, -1.814e-6
-0.169, 4.968e-6, 3.093e-6, -1.876e-6
-0.170, 5.125e-6, 3.191e-6, -1.934e-6
-0.171, 5.307e-6, 3.277e-6, -2.030e-6
-0.172, 5.458e-6, 3.382e-6, -2.076e-6
-0.173, 5.636e-6, 3.496e-6, -2.141e-6
-0.174, 5.827e-6, 3.610e-6, -2.218e-6
-0.175, 6.006e-6, 3.711e-6, -2.295e-6
-0.176, 6.197e-6, 3.831e-6, -2.365e-6
-0.177, 6.394e-6, 3.939e-6, -2.455e-6
-0.178, 6.603e-6, 4.074e-6, -2.529e-6
-0.179, 6.837e-6, 4.207e-6, -2.630e-6
-0.180, 7.062e-6, 4.327e-6, -2.735e-6
-0.181, 7.253e-6, 4.450e-6, -2.803e-6
-0.182, 7.471e-6, 4.570e-6, -2.901e-6
-0.183, 7.730e-6, 4.715e-6, -3.015e-6
-0.184, 7.976e-6, 4.863e-6, -3.113e-6
-0.185, 8.222e-6, 5.013e-6, -3.209e-6
-0.186, 8.462e-6, 5.143e-6, -3.320e-6
-0.187, 8.712e-6, 5.281e-6, -3.431e-6
-0.188, 8.927e-6, 5.395e-6, -3.532e-6
-0.189, 9.195e-6, 5.540e-6, -3.655e-6
-0.190, 9.444e-6, 5.691e-6, -3.754e-6
-0.191, 9.700e-6, 5.826e-6, -3.874e-6
-0.192, 9.983e-6, 5.986e-6, -3.997e-6
-0.193, 1.023e-5, 6.100e-6, -4.129e-6
-0.194, 1.051e-5, 6.254e-6, -4.256e-6
-0.195, 1.074e-5, 6.371e-6, -4.373e-6
-0.196, 1.106e-5, 6.534e-6, -4.523e-6
-0.197, 1.131e-5, 6.660e-6, -4.646e-6
-0.198, 1.156e-5, 6.811e-6, -4.745e-6
-0.199, 1.183e-5, 6.937e-6, -4.896e-6
-0.200, 1.210e-5, 7.070e-6, -5.028e-6
-0.201, 1.233e-5, 7.184e-6, -5.145e-6
-0.202, 1.256e-5, 7.291e-6, -5.271e-6
-0.203, 1.285e-5, 7.442e-6, -5.407e-6
-0.204, 1.311e-5, 7.559e-6, -5.548e-6
-0.205, 1.331e-5, 7.648e-6, -5.659e-6
-0.206, 1.356e-5, 7.769e-6, -5.792e-6
-0.207, 1.375e-5, 7.849e-6, -5.899e-6
-0.208, 1.399e-5, 7.969e-6, -6.023e-6
-0.209, 1.418e-5, 8.030e-6, -6.149e-6
-0.210, 1.439e-5, 8.138e-6, -6.256e-6
-0.211, 1.459e-5, 8.203e-6, -6.383e-6
-0.212, 1.475e-5, 8.270e-6, -6.475e-6
-0.213, 1.491e-5, 8.338e-6, -6.567e-6
-0.214, 1.506e-5, 8.393e-6, -6.669e-6
-0.215, 1.523e-5, 8.437e-6, -6.789e-6
-0.216, 1.535e-5, 8.486e-6, -6.869e-6
-0.217, 1.550e-5, 8.520e-6, -6.983e-6
-0.218, 1.558e-5, 8.532e-6, -7.048e-6
-0.219, 1.569e-5, 8.572e-6, -7.118e-6
-0.220, 1.574e-5, 8.550e-6, -7.186e-6
-0.221, 1.582e-5, 8.575e-6, -7.242e-6
-0.222, 1.586e-5, 8.550e-6, -7.306e-6
-0.223, 1.592e-5, 8.544e-6, -7.380e-6
-0.224, 1.594e-5, 8.523e-6, -7.414e-6
-0.225, 1.594e-5, 8.480e-6, -7.460e-6
-0.226, 1.593e-5, 8.433e-6, -7.494e-6
-0.227, 1.590e-5, 8.387e-6, -7.516e-6
-0.228, 1.584e-5, 8.304e-6, -7.540e-6
-0.229, 1.581e-5, 8.258e-6, -7.552e-6
-0.230, 1.573e-5, 8.163e-6, -7.568e-6
-0.231, 1.568e-5, 8.119e-6, -7.565e-6
-0.232, 1.553e-5, 8.002e-6, -7.528e-6
-0.233, 1.539e-5, 7.895e-6, -7.497e-6
-0.234, 1.533e-5, 7.809e-6, -7.522e-6
-0.235, 1.519e-5, 7.692e-6, -7.500e-6
-0.236, 1.502e-5, 7.568e-6, -7.451e-6
-0.237, 1.487e-5, 7.467e-6, -7.405e-6
-0.238, 1.463e-5, 7.298e-6, -7.334e-6
-0.239, 1.446e-5, 7.159e-6, -7.303e-6
-0.240, 1.429e-5, 7.039e-6, -7.251e-6
-0.241, 1.407e-5, 6.894e-6, -7.171e-6
-0.242, 1.389e-5, 6.774e-6, -7.115e-6
-0.243, 1.363e-5, 6.599e-6, -7.029e-6
-0.244, 1.337e-5, 6.433e-6, -6.934e-6
-0.245, 1.316e-5, 6.306e-6, -6.857e-6
-0.246, 1.290e-5, 6.140e-6, -6.755e-6
-0.247, 1.263e-5, 5.971e-6, -6.663e-6
-0.248, 1.239e-5, 5.811e-6, -6.577e-6
-0.249, 1.211e-5, 5.648e-6, -6.463e-6
-0.250, 1.188e-5, 5.515e-6, -6.361e-6
-0.251, 1.157e-5, 5.330e-6, -6.244e-6
-0.252, 1.133e-5, 5.180e-6, -6.146e-6
-0.253, 1.105e-5, 5.029e-6, -6.016e-6
-0.254, 1.075e-5, 4.853e-6, -5.899e-6
-0.255, 1.048e-5, 4.721e-6, -5.758e-6
-0.256, 1.021e-5, 4.555e-6, -5.659e-6
-0.257, 9.965e-6, 4.410e-6, -5.555e-6
-0.258, 9.666e-6, 4.259e-6, -5.407e-6
-0.259, 9.407e-6, 4.121e-6, -5.287e-6
-0.260, 9.130e-6, 3.979e-6, -5.151e-6
-0.261, 8.860e-6, 3.847e-6, -5.013e-6
-0.262, 8.613e-6, 3.705e-6, -4.908e-6
-0.263, 8.349e-6, 3.576e-6, -4.773e-6
-0.264, 8.090e-6, 3.447e-6, -4.643e-6
-0.265, 7.859e-6, 3.342e-6, -4.517e-6
-0.266, 7.653e-6, 3.240e-6, -4.413e-6
-0.267, 7.400e-6, 3.120e-6, -4.280e-6
-0.268, 7.126e-6, 2.985e-6, -4.142e-6
-0.269, 6.908e-6, 2.895e-6, -4.012e-6
-0.270, 6.683e-6, 2.782e-6, -3.902e-6
-0.271, 6.483e-6, 2.686e-6, -3.797e-6
-0.272, 6.277e-6, 2.591e-6, -3.686e-6
-0.273, 6.061e-6, 2.517e-6, -3.544e-6
-0.274, 5.833e-6, 2.397e-6, -3.437e-6
-0.275, 5.649e-6, 2.335e-6, -3.314e-6
-0.276, 5.486e-6, 2.268e-6, -3.218e-6
-0.277, 5.335e-6, 2.191e-6, -3.144e-6
-0.278, 5.159e-6, 2.132e-6, -3.027e-6
-0.279, 4.972e-6, 2.058e-6, -2.913e-6
-0.280, 4.815e-6, 1.994e-6, -2.821e-6
-0.281, 4.642e-6, 1.923e-6, -2.719e-6
-0.282, 4.525e-6, 1.877e-6, -2.649e-6
-0.283, 4.337e-6, 1.812e-6, -2.526e-6
-0.284, 4.233e-6, 1.753e-6, -2.479e-6
-0.285, 4.103e-6, 1.729e-6, -2.375e-6
-0.286, 3.925e-6, 1.649e-6, -2.276e-6
-0.287, 3.839e-6, 1.636e-6, -2.202e-6
-0.288, 3.725e-6, 1.569e-6, -2.156e-6
-0.289, 3.605e-6, 1.544e-6, -2.061e-6
-0.290, 3.515e-6, 1.516e-6, -1.999e-6
-0.291, 3.380e-6, 1.461e-6, -1.919e-6
-0.292, 3.303e-6, 1.427e-6, -1.876e-6
-0.293, 3.242e-6, 1.427e-6, -1.814e-6
-0.294, 3.118e-6, 1.381e-6, -1.737e-6
-0.295, 3.060e-6, 1.375e-6, -1.685e-6
-0.296, 2.952e-6, 1.319e-6, -1.633e-6
-0.297, 2.884e-6, 1.307e-6, -1.577e-6
-0.298, 2.807e-6, 1.273e-6, -1.534e-6
-0.299, 2.786e-6, 1.279e-6, -1.507e-6
-0.300, 2.675e-6, 1.236e-6, -1.439e-6
-0.301, 2.647e-6, 1.242e-6, -1.405e-6
-0.302, 2.540e-6, 1.190e-6, -1.350e-6
-0.303, 2.500e-6, 1.165e-6, -1.334e-6
-0.304, 2.457e-6, 1.175e-6, -1.282e-6
-0.305, 2.413e-6, 1.162e-6, -1.251e-6
-0.306, 2.349e-6, 1.122e-6, -1.226e-6
-0.307, 2.346e-6, 1.147e-6, -1.199e-6
-0.308, 2.275e-6, 1.119e-6, -1.156e-6
-0.309, 2.244e-6, 1.116e-6, -1.128e-6
-0.310, 2.176e-6, 1.079e-6, -1.097e-6
-0.311, 2.179e-6, 1.098e-6, -1.082e-6
-0.312, 2.127e-6, 1.064e-6, -1.063e-6
-0.313, 2.103e-6, 1.058e-6, -1.045e-6
-0.314, 2.090e-6, 1.064e-6, -1.026e-6
-0.315, 2.078e-6, 1.067e-6, -1.011e-6
-0.316, 2.019e-6, 1.036e-6, -9.832e-7
-0.317, 1.989e-6, 1.027e-6, -9.617e-7
-0.318, 2.001e-6, 1.033e-6, -9.679e-7
-0.319, 1.973e-6, 1.030e-6, -9.432e-7
-0.320, 1.936e-6, 1.012e-6, -9.248e-7
-0.321, 1.918e-6, 9.992e-7, -9.186e-7
-0.322, 1.902e-6, 9.900e-7, -9.124e-7
-0.323, 1.890e-6, 9.961e-7, -8.940e-7
-0.324, 1.844e-6, 9.746e-7, -8.693e-7
-0.325, 1.853e-6, 9.777e-7, -8.755e-7
-0.326, 1.825e-6, 9.654e-7, -8.601e-7
-0.327, 1.853e-6, 9.900e-7, -8.632e-7
-0.328, 1.804e-6, 9.623e-7, -8.416e-7
-0.329, 1.804e-6, 9.654e-7, -8.386e-7
-0.330, 1.810e-6, 9.592e-7, -8.509e-7
-0.331, 1.789e-6, 9.684e-7, -8.201e-7
-0.332, 1.782e-6, 9.500e-7, -8.324e-7
-0.333, 1.730e-6, 9.099e-7, -8.201e-7
-0.334, 1.742e-6, 9.192e-7, -8.232e-7
-0.335, 1.705e-6, 9.130e-7, -7.924e-7
-0.336, 1.736e-6, 9.346e-7, -8.016e-7
-0.337, 1.712e-6, 9.315e-7, -7.801e-7
-0.338, 1.742e-6, 9.438e-7, -7.985e-7
-0.339, 1.739e-6, 9.315e-7, -8.078e-7
-0.340, 1.727e-6, 9.438e-7, -7.832e-7
-0.341, 1.684e-6, 9.130e-7, -7.708e-7
-0.342, 1.684e-6, 9.192e-7, -7.647e-7
-0.343, 1.696e-6, 9.346e-7, -7.616e-7
-0.344, 1.702e-6, 9.346e-7, -7.678e-7
-0.345, 1.681e-6, 9.192e-7, -7.616e-7
-0.346, 1.659e-6, 9.007e-7, -7.585e-7
-0.347, 1.665e-6, 9.038e-7, -7.616e-7
-0.348, 1.702e-6, 9.284e-7, -7.739e-7
-0.349, 1.678e-6, 9.161e-7, -7.616e-7
-0.350, 1.668e-6, 9.069e-7, -7.616e-7
-0.351, 1.632e-6, 9.007e-7, -7.308e-7
-0.352, 1.641e-6, 9.007e-7, -7.401e-7
-0.353, 1.705e-6, 9.376e-7, -7.678e-7
-0.354, 1.668e-6, 9.192e-7, -7.493e-7
-0.355, 1.665e-6, 9.099e-7, -7.554e-7
-0.356, 1.662e-6, 9.099e-7, -7.524e-7
-0.357, 1.635e-6, 8.915e-7, -7.431e-7
-0.358, 1.635e-6, 8.976e-7, -7.370e-7
-0.359, 1.656e-6, 9.161e-7, -7.401e-7
-0.360, 1.668e-6, 9.223e-7, -7.462e-7
-0.361, 1.641e-6, 9.069e-7, -7.339e-7
-0.362, 1.628e-6, 8.884e-7, -7.401e-7
-0.363, 1.619e-6, 8.853e-7, -7.339e-7
-0.364, 1.632e-6, 8.853e-7, -7.462e-7
-0.365, 1.635e-6, 8.884e-7, -7.462e-7
-0.366, 1.622e-6, 8.853e-7, -7.370e-7
-0.367, 1.628e-6, 8.915e-7, -7.370e-7
-0.368, 1.650e-6, 9.069e-7, -7.431e-7
-0.369, 1.650e-6, 8.915e-7, -7.585e-7
-0.370, 1.647e-6, 9.099e-7, -7.370e-7
-0.371, 1.641e-6, 9.161e-7, -7.247e-7
-0.372, 1.622e-6, 8.761e-7, -7.462e-7
-0.373, 1.604e-6, 8.915e-7, -7.124e-7
-0.374, 1.650e-6, 9.130e-7, -7.370e-7
-0.375, 1.662e-6, 9.069e-7, -7.554e-7
-0.376, 1.635e-6, 8.976e-7, -7.370e-7
-0.377, 1.632e-6, 8.884e-7, -7.431e-7
-0.378, 1.625e-6, 8.976e-7, -7.277e-7
-0.379, 1.650e-6, 8.946e-7, -7.554e-7
-0.380, 1.625e-6, 8.946e-7, -7.308e-7
-0.381, 1.610e-6, 8.638e-7, -7.462e-7
-0.382, 1.653e-6, 9.038e-7, -7.493e-7
-0.383, 1.644e-6, 8.853e-7, -7.585e-7
-0.384, 1.613e-6, 8.730e-7, -7.401e-7
-0.385, 1.598e-6, 8.607e-7, -7.370e-7
-0.386, 1.598e-6, 8.638e-7, -7.339e-7
-0.387, 1.610e-6, 8.884e-7, -7.216e-7
-0.388, 1.641e-6, 8.946e-7, -7.462e-7
-0.389, 1.635e-6, 9.099e-7, -7.247e-7
-0.390, 1.622e-6, 8.853e-7, -7.370e-7
-0.391, 1.641e-6, 8.946e-7, -7.462e-7
-0.392, 1.656e-6, 8.976e-7, -7.585e-7
-0.393, 1.610e-6, 8.822e-7, -7.277e-7
-0.394, 1.653e-6, 9.161e-7, -7.370e-7
-0.395, 1.595e-6, 8.668e-7, -7.277e-7
-0.396, 1.653e-6, 9.069e-7, -7.462e-7
-0.397, 1.653e-6, 9.038e-7, -7.493e-7
-0.398, 1.625e-6, 8.915e-7, -7.339e-7
-0.399, 1.595e-6, 8.730e-7, -7.216e-7
-0.400, 1.641e-6, 9.007e-7, -7.401e-7
