# Supplementary material for: Data-Driven Electrochemistry Reveals the Impact of Hydrophobicity on Aptamer Cross-Reactivity
Source: ACS Meas Sci Au. 2026 May 20;6(3):752–64. doi: 10.1021/acsmeasuresciau.6c00040 (PMC13281204; doi:10.1021/acsmeasuresciau.6c00040)
Supplement: Supplementary file 1 [file tg6c00040_si_001.zip › data/interferent study/logP validation/Trials_1_2_3/SWV_lineolic acid_background_2000hz_2.txt]

Nov. 4, 2025   16:20:05
Square Wave Voltammetry
File: c:\users\minteerlab\desktop\hardpotato\110425\swv_lineolic acid_background_2000hz_2.bin
Data Source:  Experiment
Instrument Model:  CHI660E
Ref. Electrode: 
Header: SWV
Note: 

Init E (V) = -0.05
Final E (V) = -0.4
Incr E (V) = 0.001
Amplitude (V) = 0.025
Frequency (Hz) = 2e+3
Quiet Time (sec) = 2
Sensitivity (A/V) = 1e-5

Potential/V, Diff(i/A), For(i/A), Rev(i/A)

-0.051, 1.524e-6, 8.207e-7, -7.031e-7
-0.052, 1.638e-6, 9.007e-7, -7.370e-7
-0.053, 1.625e-6, 8.853e-7, -7.401e-7
-0.054, 1.625e-6, 8.699e-7, -7.554e-7
-0.055, 1.613e-6, 8.484e-7, -7.647e-7
-0.056, 1.647e-6, 8.607e-7, -7.862e-7
-0.057, 1.635e-6, 8.576e-7, -7.770e-7
-0.058, 1.616e-6, 8.453e-7, -7.708e-7
-0.059, 1.638e-6, 8.761e-7, -7.616e-7
-0.060, 1.607e-6, 8.391e-7, -7.678e-7
-0.061, 1.638e-6, 8.453e-7, -7.924e-7
-0.062, 1.656e-6, 8.607e-7, -7.955e-7
-0.063, 1.650e-6, 8.638e-7, -7.862e-7
-0.064, 1.650e-6, 8.576e-7, -7.924e-7
-0.065, 1.635e-6, 8.484e-7, -7.862e-7
-0.066, 1.638e-6, 8.607e-7, -7.770e-7
-0.067, 1.650e-6, 8.730e-7, -7.770e-7
-0.068, 1.668e-6, 8.792e-7, -7.893e-7
-0.069, 1.638e-6, 8.638e-7, -7.739e-7
-0.070, 1.656e-6, 8.607e-7, -7.955e-7
-0.071, 1.665e-6, 8.668e-7, -7.985e-7
-0.072, 1.656e-6, 8.576e-7, -7.985e-7
-0.073, 1.659e-6, 8.699e-7, -7.893e-7
-0.074, 1.678e-6, 8.822e-7, -7.955e-7
-0.075, 1.662e-6, 8.699e-7, -7.924e-7
-0.076, 1.672e-6, 8.761e-7, -7.955e-7
-0.077, 1.708e-6, 8.976e-7, -8.109e-7
-0.078, 1.693e-6, 8.792e-7, -8.139e-7
-0.079, 1.672e-6, 8.730e-7, -7.985e-7
-0.080, 1.681e-6, 8.822e-7, -7.985e-7
-0.081, 1.662e-6, 8.761e-7, -7.862e-7
-0.082, 1.705e-6, 8.884e-7, -8.170e-7
-0.083, 1.678e-6, 8.761e-7, -8.016e-7
-0.084, 1.690e-6, 8.946e-7, -7.955e-7
-0.085, 1.708e-6, 8.884e-7, -8.201e-7
-0.086, 1.708e-6, 8.853e-7, -8.232e-7
-0.087, 1.699e-6, 8.822e-7, -8.170e-7
-0.088, 1.705e-6, 8.915e-7, -8.139e-7
-0.089, 1.715e-6, 8.946e-7, -8.201e-7
-0.090, 1.736e-6, 9.192e-7, -8.170e-7
-0.091, 1.730e-6, 9.161e-7, -8.139e-7
-0.092, 1.718e-6, 8.976e-7, -8.201e-7
-0.093, 1.693e-6, 8.699e-7, -8.232e-7
-0.094, 1.739e-6, 9.130e-7, -8.263e-7
-0.095, 1.718e-6, 9.007e-7, -8.170e-7
-0.096, 1.739e-6, 9.038e-7, -8.355e-7
-0.097, 1.749e-6, 9.038e-7, -8.447e-7
-0.098, 1.752e-6, 9.161e-7, -8.355e-7
-0.099, 1.730e-6, 9.038e-7, -8.263e-7
-0.100, 1.755e-6, 9.069e-7, -8.478e-7
-0.101, 1.727e-6, 9.069e-7, -8.201e-7
-0.102, 1.761e-6, 9.161e-7, -8.447e-7
-0.103, 1.749e-6, 9.130e-7, -8.355e-7
-0.104, 1.733e-6, 9.038e-7, -8.293e-7
-0.105, 1.742e-6, 9.223e-7, -8.201e-7
-0.106, 1.749e-6, 9.161e-7, -8.324e-7
-0.107, 1.776e-6, 9.284e-7, -8.478e-7
-0.108, 1.742e-6, 9.253e-7, -8.170e-7
-0.109, 1.767e-6, 9.253e-7, -8.416e-7
-0.110, 1.770e-6, 9.315e-7, -8.386e-7
-0.111, 1.798e-6, 9.469e-7, -8.509e-7
-0.112, 1.804e-6, 9.500e-7, -8.540e-7
-0.113, 1.779e-6, 9.407e-7, -8.386e-7
-0.114, 1.798e-6, 9.376e-7, -8.601e-7
-0.115, 1.798e-6, 9.561e-7, -8.416e-7
-0.116, 1.807e-6, 9.777e-7, -8.293e-7
-0.117, 1.792e-6, 9.530e-7, -8.386e-7
-0.118, 1.804e-6, 9.623e-7, -8.416e-7
-0.119, 1.832e-6, 9.838e-7, -8.478e-7
-0.120, 1.856e-6, 9.838e-7, -8.724e-7
-0.121, 1.835e-6, 9.900e-7, -8.447e-7
-0.122, 1.835e-6, 9.931e-7, -8.416e-7
-0.123, 1.844e-6, 9.838e-7, -8.601e-7
-0.124, 1.878e-6, 1.015e-6, -8.632e-7
-0.125, 1.875e-6, 1.005e-6, -8.693e-7
-0.126, 1.890e-6, 1.005e-6, -8.847e-7
-0.127, 1.902e-6, 1.042e-6, -8.601e-7
-0.128, 1.906e-6, 1.039e-6, -8.663e-7
-0.129, 1.946e-6, 1.048e-6, -8.971e-7
-0.130, 1.955e-6, 1.070e-6, -8.847e-7
-0.131, 1.961e-6, 1.064e-6, -8.971e-7
-0.132, 1.992e-6, 1.095e-6, -8.971e-7
-0.133, 2.056e-6, 1.122e-6, -9.340e-7
-0.134, 2.053e-6, 1.144e-6, -9.094e-7
-0.135, 2.075e-6, 1.156e-6, -9.186e-7
-0.136, 2.081e-6, 1.172e-6, -9.094e-7
-0.137, 2.090e-6, 1.169e-6, -9.217e-7
-0.138, 2.136e-6, 1.212e-6, -9.248e-7
-0.139, 2.143e-6, 1.218e-6, -9.248e-7
-0.140, 2.189e-6, 1.242e-6, -9.463e-7
-0.141, 2.223e-6, 1.267e-6, -9.555e-7
-0.142, 2.241e-6, 1.301e-6, -9.402e-7
-0.143, 2.281e-6, 1.310e-6, -9.709e-7
-0.144, 2.336e-6, 1.362e-6, -9.740e-7
-0.145, 2.361e-6, 1.381e-6, -9.802e-7
-0.146, 2.435e-6, 1.436e-6, -9.986e-7
-0.147, 2.481e-6, 1.458e-6, -1.023e-6
-0.148, 2.527e-6, 1.483e-6, -1.045e-6
-0.149, 2.580e-6, 1.541e-6, -1.039e-6
-0.150, 2.650e-6, 1.599e-6, -1.051e-6
-0.151, 2.690e-6, 1.609e-6, -1.082e-6
-0.152, 2.783e-6, 1.683e-6, -1.100e-6
-0.153, 2.832e-6, 1.726e-6, -1.106e-6
-0.154, 2.931e-6, 1.790e-6, -1.140e-6
-0.155, 2.977e-6, 1.818e-6, -1.159e-6
-0.156, 3.051e-6, 1.864e-6, -1.186e-6
-0.157, 3.158e-6, 1.954e-6, -1.205e-6
-0.158, 3.229e-6, 2.003e-6, -1.226e-6
-0.159, 3.328e-6, 2.077e-6, -1.251e-6
-0.160, 3.411e-6, 2.120e-6, -1.291e-6
-0.161, 3.512e-6, 2.194e-6, -1.319e-6
-0.162, 3.620e-6, 2.274e-6, -1.346e-6
-0.163, 3.719e-6, 2.338e-6, -1.380e-6
-0.164, 3.851e-6, 2.434e-6, -1.417e-6
-0.165, 3.940e-6, 2.495e-6, -1.445e-6
-0.166, 4.100e-6, 2.606e-6, -1.494e-6
-0.167, 4.211e-6, 2.680e-6, -1.531e-6
-0.168, 4.374e-6, 2.788e-6, -1.587e-6
-0.169, 4.516e-6, 2.880e-6, -1.636e-6
-0.170, 4.673e-6, 2.969e-6, -1.704e-6
-0.171, 4.833e-6, 3.089e-6, -1.744e-6
-0.172, 4.965e-6, 3.185e-6, -1.781e-6
-0.173, 5.153e-6, 3.283e-6, -1.870e-6
-0.174, 5.322e-6, 3.413e-6, -1.910e-6
-0.175, 5.504e-6, 3.530e-6, -1.974e-6
-0.176, 5.707e-6, 3.634e-6, -2.073e-6
-0.177, 5.901e-6, 3.773e-6, -2.128e-6
-0.178, 6.080e-6, 3.881e-6, -2.199e-6
-0.179, 6.298e-6, 4.010e-6, -2.288e-6
-0.180, 6.532e-6, 4.148e-6, -2.384e-6
-0.181, 6.754e-6, 4.284e-6, -2.470e-6
-0.182, 6.976e-6, 4.429e-6, -2.547e-6
-0.183, 7.191e-6, 4.539e-6, -2.652e-6
-0.184, 7.440e-6, 4.684e-6, -2.756e-6
-0.185, 7.671e-6, 4.829e-6, -2.843e-6
-0.186, 7.936e-6, 4.964e-6, -2.972e-6
-0.187, 8.207e-6, 5.127e-6, -3.080e-6
-0.188, 8.373e-6, 5.238e-6, -3.135e-6
-0.189, 8.721e-6, 5.414e-6, -3.307e-6
-0.190, 8.983e-6, 5.561e-6, -3.421e-6
-0.191, 9.254e-6, 5.706e-6, -3.548e-6
-0.192, 9.521e-6, 5.841e-6, -3.680e-6
-0.193, 9.795e-6, 5.986e-6, -3.809e-6
-0.194, 1.009e-5, 6.143e-6, -3.948e-6
-0.195, 1.036e-5, 6.285e-6, -4.074e-6
-0.196, 1.065e-5, 6.445e-6, -4.206e-6
-0.197, 1.096e-5, 6.599e-6, -4.360e-6
-0.198, 1.122e-5, 6.719e-6, -4.505e-6
-0.199, 1.152e-5, 6.879e-6, -4.643e-6
-0.200, 1.176e-5, 6.990e-6, -4.770e-6
-0.201, 1.205e-5, 7.119e-6, -4.927e-6
-0.202, 1.232e-5, 7.270e-6, -5.053e-6
-0.203, 1.258e-5, 7.384e-6, -5.191e-6
-0.204, 1.286e-5, 7.519e-6, -5.336e-6
-0.205, 1.311e-5, 7.621e-6, -5.490e-6
-0.206, 1.336e-5, 7.729e-6, -5.632e-6
-0.207, 1.362e-5, 7.845e-6, -5.779e-6
-0.208, 1.383e-5, 7.919e-6, -5.909e-6
-0.209, 1.410e-5, 8.030e-6, -6.072e-6
-0.210, 1.430e-5, 8.110e-6, -6.186e-6
-0.211, 1.451e-5, 8.190e-6, -6.318e-6
-0.212, 1.467e-5, 8.249e-6, -6.420e-6
-0.213, 1.488e-5, 8.323e-6, -6.558e-6
-0.214, 1.508e-5, 8.406e-6, -6.678e-6
-0.215, 1.521e-5, 8.403e-6, -6.804e-6
-0.216, 1.536e-5, 8.458e-6, -6.900e-6
-0.217, 1.547e-5, 8.470e-6, -7.001e-6
-0.218, 1.562e-5, 8.517e-6, -7.100e-6
-0.219, 1.570e-5, 8.517e-6, -7.183e-6
-0.220, 1.577e-5, 8.513e-6, -7.254e-6
-0.221, 1.584e-5, 8.510e-6, -7.334e-6
-0.222, 1.591e-5, 8.483e-6, -7.423e-6
-0.223, 1.591e-5, 8.421e-6, -7.485e-6
-0.224, 1.593e-5, 8.427e-6, -7.500e-6
-0.225, 1.593e-5, 8.338e-6, -7.596e-6
-0.226, 1.590e-5, 8.295e-6, -7.605e-6
-0.227, 1.587e-5, 8.230e-6, -7.636e-6
-0.228, 1.583e-5, 8.163e-6, -7.663e-6
-0.229, 1.573e-5, 8.055e-6, -7.676e-6
-0.230, 1.566e-5, 7.972e-6, -7.685e-6
-0.231, 1.554e-5, 7.858e-6, -7.679e-6
-0.232, 1.544e-5, 7.775e-6, -7.669e-6
-0.233, 1.527e-5, 7.636e-6, -7.636e-6
-0.234, 1.514e-5, 7.513e-6, -7.623e-6
-0.235, 1.499e-5, 7.402e-6, -7.592e-6
-0.236, 1.479e-5, 7.248e-6, -7.537e-6
-0.237, 1.464e-5, 7.131e-6, -7.506e-6
-0.238, 1.441e-5, 6.987e-6, -7.423e-6
-0.239, 1.420e-5, 6.830e-6, -7.374e-6
-0.240, 1.397e-5, 6.663e-6, -7.303e-6
-0.241, 1.374e-5, 6.506e-6, -7.232e-6
-0.242, 1.351e-5, 6.356e-6, -7.152e-6
-0.243, 1.322e-5, 6.180e-6, -7.045e-6
-0.244, 1.299e-5, 6.029e-6, -6.961e-6
-0.245, 1.274e-5, 5.875e-6, -6.869e-6
-0.246, 1.248e-5, 5.725e-6, -6.758e-6
-0.247, 1.219e-5, 5.543e-6, -6.647e-6
-0.248, 1.190e-5, 5.364e-6, -6.534e-6
-0.249, 1.161e-5, 5.201e-6, -6.407e-6
-0.250, 1.133e-5, 5.020e-6, -6.312e-6
-0.251, 1.104e-5, 4.850e-6, -6.192e-6
-0.252, 1.077e-5, 4.715e-6, -6.059e-6
-0.253, 1.048e-5, 4.558e-6, -5.924e-6
-0.254, 1.017e-5, 4.379e-6, -5.789e-6
-0.255, 9.894e-6, 4.231e-6, -5.662e-6
-0.256, 9.623e-6, 4.093e-6, -5.530e-6
-0.257, 9.358e-6, 3.954e-6, -5.404e-6
-0.258, 9.109e-6, 3.825e-6, -5.284e-6
-0.259, 8.813e-6, 3.665e-6, -5.148e-6
-0.260, 8.512e-6, 3.527e-6, -4.985e-6
-0.261, 8.284e-6, 3.422e-6, -4.862e-6
-0.262, 8.001e-6, 3.283e-6, -4.717e-6
-0.263, 7.773e-6, 3.166e-6, -4.606e-6
-0.264, 7.517e-6, 3.052e-6, -4.465e-6
-0.265, 7.262e-6, 2.932e-6, -4.329e-6
-0.266, 7.025e-6, 2.822e-6, -4.203e-6
-0.267, 6.809e-6, 2.729e-6, -4.080e-6
-0.268, 6.572e-6, 2.618e-6, -3.954e-6
-0.269, 6.385e-6, 2.551e-6, -3.834e-6
-0.270, 6.160e-6, 2.443e-6, -3.717e-6
-0.271, 5.932e-6, 2.351e-6, -3.581e-6
-0.272, 5.750e-6, 2.295e-6, -3.455e-6
-0.273, 5.532e-6, 2.175e-6, -3.357e-6
-0.274, 5.338e-6, 2.117e-6, -3.221e-6
-0.275, 5.209e-6, 2.074e-6, -3.135e-6
-0.276, 5.002e-6, 1.987e-6, -3.015e-6
-0.277, 4.830e-6, 1.917e-6, -2.913e-6
-0.278, 4.670e-6, 1.867e-6, -2.803e-6
-0.279, 4.522e-6, 1.797e-6, -2.726e-6
-0.280, 4.362e-6, 1.744e-6, -2.618e-6
-0.281, 4.233e-6, 1.713e-6, -2.519e-6
-0.282, 4.085e-6, 1.667e-6, -2.418e-6
-0.283, 3.956e-6, 1.612e-6, -2.344e-6
-0.284, 3.836e-6, 1.566e-6, -2.270e-6
-0.285, 3.734e-6, 1.550e-6, -2.184e-6
-0.286, 3.602e-6, 1.489e-6, -2.113e-6
-0.287, 3.512e-6, 1.470e-6, -2.042e-6
-0.288, 3.386e-6, 1.412e-6, -1.974e-6
-0.289, 3.282e-6, 1.387e-6, -1.894e-6
-0.290, 3.180e-6, 1.338e-6, -1.842e-6
-0.291, 3.158e-6, 1.353e-6, -1.805e-6
-0.292, 3.051e-6, 1.313e-6, -1.737e-6
-0.293, 2.949e-6, 1.298e-6, -1.651e-6
-0.294, 2.866e-6, 1.258e-6, -1.608e-6
-0.295, 2.795e-6, 1.242e-6, -1.553e-6
-0.296, 2.743e-6, 1.224e-6, -1.519e-6
-0.297, 2.672e-6, 1.215e-6, -1.457e-6
-0.298, 2.592e-6, 1.169e-6, -1.423e-6
-0.299, 2.555e-6, 1.169e-6, -1.387e-6
-0.300, 2.478e-6, 1.141e-6, -1.337e-6
-0.301, 2.426e-6, 1.135e-6, -1.291e-6
-0.302, 2.401e-6, 1.147e-6, -1.254e-6
-0.303, 2.330e-6, 1.104e-6, -1.226e-6
-0.304, 2.303e-6, 1.101e-6, -1.202e-6
-0.305, 2.247e-6, 1.079e-6, -1.168e-6
-0.306, 2.198e-6, 1.076e-6, -1.122e-6
-0.307, 2.207e-6, 1.070e-6, -1.137e-6
-0.308, 2.133e-6, 1.042e-6, -1.091e-6
-0.309, 2.121e-6, 1.052e-6, -1.069e-6
-0.310, 2.053e-6, 1.008e-6, -1.045e-6
-0.311, 2.053e-6, 1.036e-6, -1.017e-6
-0.312, 2.032e-6, 1.036e-6, -9.956e-7
-0.313, 1.982e-6, 1.008e-6, -9.740e-7
-0.314, 1.970e-6, 9.961e-7, -9.740e-7
-0.315, 1.930e-6, 9.807e-7, -9.494e-7
-0.316, 1.942e-6, 1.002e-6, -9.402e-7
-0.317, 1.887e-6, 9.777e-7, -9.094e-7
-0.318, 1.893e-6, 9.838e-7, -9.094e-7
-0.319, 1.899e-6, 9.900e-7, -9.094e-7
-0.320, 1.862e-6, 9.746e-7, -8.878e-7
-0.321, 1.872e-6, 9.931e-7, -8.786e-7
-0.322, 1.835e-6, 9.561e-7, -8.786e-7
-0.323, 1.822e-6, 9.469e-7, -8.755e-7
-0.324, 1.789e-6, 9.438e-7, -8.447e-7
-0.325, 1.776e-6, 9.530e-7, -8.232e-7
-0.326, 1.752e-6, 9.315e-7, -8.201e-7
-0.327, 1.761e-6, 9.315e-7, -8.293e-7
-0.328, 1.779e-6, 9.469e-7, -8.324e-7
-0.329, 1.758e-6, 9.407e-7, -8.170e-7
-0.330, 1.745e-6, 9.161e-7, -8.293e-7
-0.331, 1.721e-6, 9.223e-7, -7.985e-7
-0.332, 1.715e-6, 9.192e-7, -7.955e-7
-0.333, 1.730e-6, 9.192e-7, -8.109e-7
-0.334, 1.696e-6, 8.946e-7, -8.016e-7
-0.335, 1.742e-6, 9.407e-7, -8.016e-7
-0.336, 1.724e-6, 9.253e-7, -7.985e-7
-0.337, 1.687e-6, 9.099e-7, -7.770e-7
-0.338, 1.708e-6, 9.192e-7, -7.893e-7
-0.339, 1.693e-6, 9.007e-7, -7.924e-7
-0.340, 1.687e-6, 9.007e-7, -7.862e-7
-0.341, 1.665e-6, 9.069e-7, -7.585e-7
-0.342, 1.696e-6, 9.161e-7, -7.801e-7
-0.343, 1.699e-6, 9.192e-7, -7.801e-7
-0.344, 1.665e-6, 8.884e-7, -7.770e-7
-0.345, 1.659e-6, 8.915e-7, -7.678e-7
-0.346, 1.662e-6, 9.069e-7, -7.554e-7
-0.347, 1.675e-6, 9.038e-7, -7.708e-7
-0.348, 1.628e-6, 8.792e-7, -7.493e-7
-0.349, 1.672e-6, 9.007e-7, -7.708e-7
-0.350, 1.678e-6, 9.038e-7, -7.739e-7
-0.351, 1.622e-6, 8.761e-7, -7.462e-7
-0.352, 1.625e-6, 8.946e-7, -7.308e-7
-0.353, 1.656e-6, 9.038e-7, -7.524e-7
-0.354, 1.610e-6, 8.761e-7, -7.339e-7
-0.355, 1.641e-6, 8.946e-7, -7.462e-7
-0.356, 1.622e-6, 8.668e-7, -7.554e-7
-0.357, 1.622e-6, 8.699e-7, -7.524e-7
-0.358, 1.635e-6, 8.946e-7, -7.401e-7
-0.359, 1.638e-6, 8.822e-7, -7.554e-7
-0.360, 1.619e-6, 8.668e-7, -7.524e-7
-0.361, 1.613e-6, 8.730e-7, -7.401e-7
-0.362, 1.650e-6, 8.853e-7, -7.647e-7
-0.363, 1.641e-6, 8.884e-7, -7.524e-7
-0.364, 1.610e-6, 8.730e-7, -7.370e-7
-0.365, 1.616e-6, 8.822e-7, -7.339e-7
-0.366, 1.647e-6, 8.853e-7, -7.616e-7
-0.367, 1.619e-6, 8.822e-7, -7.370e-7
-0.368, 1.598e-6, 8.668e-7, -7.308e-7
-0.369, 1.601e-6, 8.607e-7, -7.401e-7
-0.370, 1.635e-6, 8.822e-7, -7.524e-7
-0.371, 1.641e-6, 9.007e-7, -7.401e-7
-0.372, 1.588e-6, 8.761e-7, -7.124e-7
-0.373, 1.588e-6, 8.576e-7, -7.308e-7
-0.374, 1.632e-6, 8.946e-7, -7.370e-7
-0.375, 1.607e-6, 8.792e-7, -7.277e-7
-0.376, 1.656e-6, 9.038e-7, -7.524e-7
-0.377, 1.613e-6, 8.761e-7, -7.370e-7
-0.378, 1.616e-6, 8.822e-7, -7.339e-7
-0.379, 1.595e-6, 8.668e-7, -7.277e-7
-0.380, 1.616e-6, 8.915e-7, -7.247e-7
-0.381, 1.607e-6, 8.792e-7, -7.277e-7
-0.382, 1.628e-6, 8.699e-7, -7.585e-7
-0.383, 1.635e-6, 8.915e-7, -7.431e-7
-0.384, 1.632e-6, 9.007e-7, -7.308e-7
-0.385, 1.604e-6, 8.761e-7, -7.277e-7
-0.386, 1.632e-6, 8.884e-7, -7.431e-7
-0.387, 1.573e-6, 8.545e-7, -7.185e-7
-0.388, 1.635e-6, 9.038e-7, -7.308e-7
-0.389, 1.595e-6, 8.699e-7, -7.247e-7
-0.390, 1.616e-6, 8.761e-7, -7.401e-7
-0.391, 1.662e-6, 8.822e-7, -7.801e-7
-0.392, 1.619e-6, 8.792e-7, -7.401e-7
-0.393, 1.601e-6, 8.792e-7, -7.216e-7
-0.394, 1.628e-6, 8.761e-7, -7.524e-7
-0.395, 1.592e-6, 8.607e-7, -7.308e-7
-0.396, 1.604e-6, 8.668e-7, -7.370e-7
-0.397, 1.656e-6, 8.946e-7, -7.616e-7
-0.398, 1.616e-6, 8.822e-7, -7.339e-7
-0.399, 1.607e-6, 8.668e-7, -7.401e-7
-0.400, 1.625e-6, 8.884e-7, -7.370e-7
