# Supplementary material for: Data-Driven Electrochemistry Reveals the Impact of Hydrophobicity on Aptamer Cross-Reactivity
Source: ACS Meas Sci Au. 2026 May 20;6(3):752–64. doi: 10.1021/acsmeasuresciau.6c00040 (PMC13281204; doi:10.1021/acsmeasuresciau.6c00040)
Supplement: Supplementary file 1 [file tg6c00040_si_001.zip › data/interferent study/logP validation/Trials_1_2_3/SWV_lineolic acid_background_200hz_0.txt]

Nov. 4, 2025   11:24:55
Square Wave Voltammetry
File: c:\users\minteerlab\desktop\hardpotato\110425\swv_lineolic acid_background_200hz_0.bin
Data Source:  Experiment
Instrument Model:  CHI660E
Ref. Electrode: 
Header: SWV
Note: 

Init E (V) = -0.05
Final E (V) = -0.4
Incr E (V) = 0.001
Amplitude (V) = 0.025
Frequency (Hz) = 200
Quiet Time (sec) = 2
Sensitivity (A/V) = 1e-5

Potential/V, Diff(i/A), For(i/A), Rev(i/A)

-0.051, 9.159e-8, 4.851e-8, -4.309e-8
-0.052, 8.791e-8, 4.224e-8, -4.567e-8
-0.053, 8.752e-8, 3.929e-8, -4.823e-8
-0.054, 8.606e-8, 3.728e-8, -4.878e-8
-0.055, 8.639e-8, 3.855e-8, -4.785e-8
-0.056, 8.803e-8, 3.860e-8, -4.943e-8
-0.057, 8.747e-8, 3.724e-8, -5.024e-8
-0.058, 8.748e-8, 3.867e-8, -4.881e-8
-0.059, 8.894e-8, 3.960e-8, -4.934e-8
-0.060, 8.815e-8, 3.795e-8, -5.020e-8
-0.061, 8.798e-8, 3.835e-8, -4.963e-8
-0.062, 8.834e-8, 3.940e-8, -4.894e-8
-0.063, 9.030e-8, 3.945e-8, -5.085e-8
-0.064, 8.799e-8, 3.800e-8, -4.998e-8
-0.065, 8.923e-8, 3.974e-8, -4.949e-8
-0.066, 9.019e-8, 3.997e-8, -5.022e-8
-0.067, 8.975e-8, 3.843e-8, -5.132e-8
-0.068, 8.954e-8, 3.972e-8, -4.983e-8
-0.069, 9.179e-8, 4.078e-8, -5.101e-8
-0.070, 9.179e-8, 3.991e-8, -5.188e-8
-0.071, 9.031e-8, 3.999e-8, -5.032e-8
-0.072, 9.150e-8, 4.110e-8, -5.041e-8
-0.073, 9.268e-8, 4.094e-8, -5.174e-8
-0.074, 9.087e-8, 3.952e-8, -5.135e-8
-0.075, 9.300e-8, 4.212e-8, -5.088e-8
-0.076, 9.413e-8, 4.214e-8, -5.199e-8
-0.077, 9.334e-8, 4.108e-8, -5.226e-8
-0.078, 9.285e-8, 4.167e-8, -5.118e-8
-0.079, 9.447e-8, 4.281e-8, -5.166e-8
-0.080, 9.457e-8, 4.155e-8, -5.302e-8
-0.081, 9.430e-8, 4.228e-8, -5.202e-8
-0.082, 9.498e-8, 4.319e-8, -5.180e-8
-0.083, 9.705e-8, 4.330e-8, -5.375e-8
-0.084, 9.462e-8, 4.175e-8, -5.287e-8
-0.085, 9.549e-8, 4.389e-8, -5.161e-8
-0.086, 9.744e-8, 4.423e-8, -5.321e-8
-0.087, 9.666e-8, 4.279e-8, -5.386e-8
-0.088, 9.733e-8, 4.460e-8, -5.272e-8
-0.089, 9.821e-8, 4.492e-8, -5.329e-8
-0.090, 9.839e-8, 4.364e-8, -5.475e-8
-0.091, 9.754e-8, 4.380e-8, -5.375e-8
-0.092, 9.861e-8, 4.510e-8, -5.351e-8
-0.093, 1.002e-7, 4.470e-8, -5.545e-8
-0.094, 9.823e-8, 4.382e-8, -5.442e-8
-0.095, 9.989e-8, 4.565e-8, -5.424e-8
-0.096, 1.004e-7, 4.545e-8, -5.495e-8
-0.097, 1.004e-7, 4.458e-8, -5.585e-8
-0.098, 1.001e-7, 4.545e-8, -5.463e-8
-0.099, 1.022e-7, 4.636e-8, -5.583e-8
-0.100, 1.017e-7, 4.501e-8, -5.665e-8
-0.101, 1.008e-7, 4.517e-8, -5.562e-8
-0.102, 1.020e-7, 4.628e-8, -5.569e-8
-0.103, 1.037e-7, 4.628e-8, -5.747e-8
-0.104, 1.023e-7, 4.535e-8, -5.698e-8
-0.105, 1.033e-7, 4.716e-8, -5.611e-8
-0.106, 1.050e-7, 4.718e-8, -5.784e-8
-0.107, 1.041e-7, 4.577e-8, -5.834e-8
-0.108, 1.045e-7, 4.768e-8, -5.680e-8
-0.109, 1.052e-7, 4.801e-8, -5.720e-8
-0.110, 1.052e-7, 4.652e-8, -5.867e-8
-0.111, 1.051e-7, 4.758e-8, -5.753e-8
-0.112, 1.063e-7, 4.847e-8, -5.787e-8
-0.113, 1.073e-7, 4.796e-8, -5.936e-8
-0.114, 1.066e-7, 4.756e-8, -5.905e-8
-0.115, 1.071e-7, 4.927e-8, -5.780e-8
-0.116, 1.079e-7, 4.868e-8, -5.920e-8
-0.117, 1.081e-7, 4.820e-8, -5.994e-8
-0.118, 1.089e-7, 4.998e-8, -5.891e-8
-0.119, 1.106e-7, 5.115e-8, -5.942e-8
-0.120, 1.114e-7, 5.024e-8, -6.111e-8
-0.121, 1.104e-7, 5.061e-8, -5.981e-8
-0.122, 1.113e-7, 5.183e-8, -5.949e-8
-0.123, 1.133e-7, 5.168e-8, -6.159e-8
-0.124, 1.119e-7, 5.112e-8, -6.082e-8
-0.125, 1.140e-7, 5.361e-8, -6.035e-8
-0.126, 1.156e-7, 5.363e-8, -6.196e-8
-0.127, 1.160e-7, 5.375e-8, -6.225e-8
-0.128, 1.170e-7, 5.576e-8, -6.122e-8
-0.129, 1.187e-7, 5.658e-8, -6.208e-8
-0.130, 1.197e-7, 5.629e-8, -6.341e-8
-0.131, 1.193e-7, 5.676e-8, -6.251e-8
-0.132, 1.219e-7, 5.962e-8, -6.226e-8
-0.133, 1.243e-7, 5.993e-8, -6.433e-8
-0.134, 1.239e-7, 5.995e-8, -6.395e-8
-0.135, 1.262e-7, 6.250e-8, -6.370e-8
-0.136, 1.284e-7, 6.358e-8, -6.479e-8
-0.137, 1.296e-7, 6.360e-8, -6.598e-8
-0.138, 1.314e-7, 6.632e-8, -6.507e-8
-0.139, 1.345e-7, 6.878e-8, -6.576e-8
-0.140, 1.355e-7, 6.801e-8, -6.751e-8
-0.141, 1.377e-7, 7.070e-8, -6.699e-8
-0.142, 1.410e-7, 7.329e-8, -6.768e-8
-0.143, 1.436e-7, 7.409e-8, -6.947e-8
-0.144, 1.449e-7, 7.536e-8, -6.951e-8
-0.145, 1.491e-7, 7.921e-8, -6.984e-8
-0.146, 1.527e-7, 8.086e-8, -7.179e-8
-0.147, 1.552e-7, 8.206e-8, -7.313e-8
-0.148, 1.578e-7, 8.527e-8, -7.258e-8
-0.149, 1.631e-7, 8.874e-8, -7.433e-8
-0.150, 1.664e-7, 8.991e-8, -7.654e-8
-0.151, 1.693e-7, 9.349e-8, -7.578e-8
-0.152, 1.744e-7, 9.733e-8, -7.709e-8
-0.153, 1.795e-7, 9.963e-8, -7.991e-8
-0.154, 1.821e-7, 1.016e-7, -8.049e-8
-0.155, 1.873e-7, 1.063e-7, -8.108e-8
-0.156, 1.937e-7, 1.100e-7, -8.363e-8
-0.157, 1.986e-7, 1.129e-7, -8.570e-8
-0.158, 2.034e-7, 1.174e-7, -8.592e-8
-0.159, 2.106e-7, 1.221e-7, -8.852e-8
-0.160, 2.170e-7, 1.256e-7, -9.142e-8
-0.161, 2.225e-7, 1.303e-7, -9.218e-8
-0.162, 2.302e-7, 1.361e-7, -9.405e-8
-0.163, 2.382e-7, 1.406e-7, -9.760e-8
-0.164, 2.426e-7, 1.440e-7, -9.865e-8
-0.165, 2.518e-7, 1.517e-7, -1.001e-7
-0.166, 2.607e-7, 1.563e-7, -1.044e-7
-0.167, 2.681e-7, 1.612e-7, -1.069e-7
-0.168, 2.763e-7, 1.684e-7, -1.079e-7
-0.169, 2.874e-7, 1.756e-7, -1.118e-7
-0.170, 2.958e-7, 1.807e-7, -1.151e-7
-0.171, 3.054e-7, 1.879e-7, -1.175e-7
-0.172, 3.159e-7, 1.957e-7, -1.202e-7
-0.173, 3.266e-7, 2.018e-7, -1.248e-7
-0.174, 3.354e-7, 2.081e-7, -1.273e-7
-0.175, 3.476e-7, 2.172e-7, -1.304e-7
-0.176, 3.609e-7, 2.261e-7, -1.349e-7
-0.177, 3.724e-7, 2.330e-7, -1.395e-7
-0.178, 3.847e-7, 2.422e-7, -1.424e-7
-0.179, 3.982e-7, 2.518e-7, -1.465e-7
-0.180, 4.115e-7, 2.593e-7, -1.522e-7
-0.181, 4.240e-7, 2.690e-7, -1.550e-7
-0.182, 4.385e-7, 2.793e-7, -1.592e-7
-0.183, 4.535e-7, 2.882e-7, -1.653e-7
-0.184, 4.662e-7, 2.971e-7, -1.691e-7
-0.185, 4.821e-7, 3.086e-7, -1.734e-7
-0.186, 4.981e-7, 3.183e-7, -1.798e-7
-0.187, 5.136e-7, 3.274e-7, -1.862e-7
-0.188, 5.279e-7, 3.386e-7, -1.894e-7
-0.189, 5.453e-7, 3.496e-7, -1.957e-7
-0.190, 5.607e-7, 3.581e-7, -2.026e-7
-0.191, 5.759e-7, 3.687e-7, -2.073e-7
-0.192, 5.924e-7, 3.795e-7, -2.129e-7
-0.193, 6.098e-7, 3.897e-7, -2.201e-7
-0.194, 6.248e-7, 3.988e-7, -2.259e-7
-0.195, 6.414e-7, 4.101e-7, -2.312e-7
-0.196, 6.574e-7, 4.188e-7, -2.386e-7
-0.197, 6.740e-7, 4.279e-7, -2.460e-7
-0.198, 6.895e-7, 4.378e-7, -2.516e-7
-0.199, 7.058e-7, 4.469e-7, -2.588e-7
-0.200, 7.215e-7, 4.546e-7, -2.669e-7
-0.201, 7.365e-7, 4.632e-7, -2.732e-7
-0.202, 7.517e-7, 4.726e-7, -2.792e-7
-0.203, 7.672e-7, 4.792e-7, -2.880e-7
-0.204, 7.813e-7, 4.862e-7, -2.950e-7
-0.205, 7.952e-7, 4.939e-7, -3.013e-7
-0.206, 8.094e-7, 4.998e-7, -3.096e-7
-0.207, 8.233e-7, 5.049e-7, -3.184e-7
-0.208, 8.351e-7, 5.114e-7, -3.237e-7
-0.209, 8.488e-7, 5.167e-7, -3.321e-7
-0.210, 8.606e-7, 5.198e-7, -3.408e-7
-0.211, 8.704e-7, 5.233e-7, -3.471e-7
-0.212, 8.825e-7, 5.281e-7, -3.544e-7
-0.213, 8.923e-7, 5.296e-7, -3.627e-7
-0.214, 9.005e-7, 5.310e-7, -3.695e-7
-0.215, 9.097e-7, 5.336e-7, -3.760e-7
-0.216, 9.193e-7, 5.346e-7, -3.848e-7
-0.217, 9.256e-7, 5.336e-7, -3.920e-7
-0.218, 9.331e-7, 5.353e-7, -3.979e-7
-0.219, 9.400e-7, 5.347e-7, -4.053e-7
-0.220, 9.451e-7, 5.321e-7, -4.130e-7
-0.221, 9.503e-7, 5.316e-7, -4.187e-7
-0.222, 9.543e-7, 5.307e-7, -4.235e-7
-0.223, 9.584e-7, 5.270e-7, -4.314e-7
-0.224, 9.597e-7, 5.233e-7, -4.364e-7
-0.225, 9.617e-7, 5.208e-7, -4.408e-7
-0.226, 9.636e-7, 5.165e-7, -4.471e-7
-0.227, 9.637e-7, 5.111e-7, -4.527e-7
-0.228, 9.628e-7, 5.074e-7, -4.554e-7
-0.229, 9.634e-7, 5.034e-7, -4.600e-7
-0.230, 9.617e-7, 4.966e-7, -4.651e-7
-0.231, 9.569e-7, 4.903e-7, -4.666e-7
-0.232, 9.538e-7, 4.852e-7, -4.686e-7
-0.233, 9.508e-7, 4.785e-7, -4.722e-7
-0.234, 9.448e-7, 4.711e-7, -4.737e-7
-0.235, 9.396e-7, 4.660e-7, -4.736e-7
-0.236, 9.349e-7, 4.586e-7, -4.763e-7
-0.237, 9.272e-7, 4.502e-7, -4.770e-7
-0.238, 9.185e-7, 4.437e-7, -4.748e-7
-0.239, 9.113e-7, 4.365e-7, -4.748e-7
-0.240, 9.017e-7, 4.274e-7, -4.743e-7
-0.241, 8.915e-7, 4.203e-7, -4.713e-7
-0.242, 8.817e-7, 4.128e-7, -4.690e-7
-0.243, 8.709e-7, 4.041e-7, -4.668e-7
-0.244, 8.576e-7, 3.948e-7, -4.628e-7
-0.245, 8.467e-7, 3.886e-7, -4.582e-7
-0.246, 8.348e-7, 3.801e-7, -4.547e-7
-0.247, 8.206e-7, 3.700e-7, -4.506e-7
-0.248, 8.075e-7, 3.632e-7, -4.443e-7
-0.249, 7.946e-7, 3.551e-7, -4.396e-7
-0.250, 7.800e-7, 3.460e-7, -4.340e-7
-0.251, 7.634e-7, 3.376e-7, -4.258e-7
-0.252, 7.499e-7, 3.308e-7, -4.191e-7
-0.253, 7.358e-7, 3.218e-7, -4.140e-7
-0.254, 7.180e-7, 3.126e-7, -4.054e-7
-0.255, 7.031e-7, 3.062e-7, -3.970e-7
-0.256, 6.896e-7, 2.985e-7, -3.911e-7
-0.257, 6.719e-7, 2.888e-7, -3.831e-7
-0.258, 6.569e-7, 2.827e-7, -3.742e-7
-0.259, 6.421e-7, 2.754e-7, -3.668e-7
-0.260, 6.265e-7, 2.668e-7, -3.597e-7
-0.261, 6.090e-7, 2.596e-7, -3.494e-7
-0.262, 5.934e-7, 2.529e-7, -3.406e-7
-0.263, 5.785e-7, 2.453e-7, -3.332e-7
-0.264, 5.621e-7, 2.377e-7, -3.245e-7
-0.265, 5.478e-7, 2.326e-7, -3.151e-7
-0.266, 5.325e-7, 2.256e-7, -3.069e-7
-0.267, 5.172e-7, 2.175e-7, -2.997e-7
-0.268, 5.023e-7, 2.128e-7, -2.895e-7
-0.269, 4.876e-7, 2.064e-7, -2.812e-7
-0.270, 4.738e-7, 1.992e-7, -2.745e-7
-0.271, 4.596e-7, 1.939e-7, -2.657e-7
-0.272, 4.466e-7, 1.894e-7, -2.572e-7
-0.273, 4.328e-7, 1.825e-7, -2.503e-7
-0.274, 4.190e-7, 1.762e-7, -2.427e-7
-0.275, 4.067e-7, 1.728e-7, -2.338e-7
-0.276, 3.956e-7, 1.673e-7, -2.284e-7
-0.277, 3.820e-7, 1.607e-7, -2.213e-7
-0.278, 3.698e-7, 1.575e-7, -2.123e-7
-0.279, 3.594e-7, 1.531e-7, -2.063e-7
-0.280, 3.477e-7, 1.473e-7, -2.004e-7
-0.281, 3.359e-7, 1.433e-7, -1.926e-7
-0.282, 3.257e-7, 1.396e-7, -1.861e-7
-0.283, 3.160e-7, 1.347e-7, -1.813e-7
-0.284, 3.043e-7, 1.296e-7, -1.747e-7
-0.285, 2.959e-7, 1.278e-7, -1.681e-7
-0.286, 2.870e-7, 1.235e-7, -1.635e-7
-0.287, 2.779e-7, 1.193e-7, -1.587e-7
-0.288, 2.686e-7, 1.164e-7, -1.522e-7
-0.289, 2.615e-7, 1.134e-7, -1.481e-7
-0.290, 2.529e-7, 1.092e-7, -1.436e-7
-0.291, 2.442e-7, 1.065e-7, -1.377e-7
-0.292, 2.378e-7, 1.043e-7, -1.335e-7
-0.293, 2.310e-7, 1.008e-7, -1.301e-7
-0.294, 2.228e-7, 9.723e-8, -1.256e-7
-0.295, 2.158e-7, 9.582e-8, -1.200e-7
-0.296, 2.112e-7, 9.349e-8, -1.177e-7
-0.297, 2.043e-7, 8.972e-8, -1.146e-7
-0.298, 1.982e-7, 8.864e-8, -1.096e-7
-0.299, 1.929e-7, 8.623e-8, -1.067e-7
-0.300, 1.877e-7, 8.265e-8, -1.050e-7
-0.301, 1.819e-7, 8.171e-8, -1.002e-7
-0.302, 1.780e-7, 8.075e-8, -9.723e-8
-0.303, 1.734e-7, 7.766e-8, -9.572e-8
-0.304, 1.674e-7, 7.524e-8, -9.214e-8
-0.305, 1.647e-7, 7.526e-8, -8.944e-8
-0.306, 1.607e-7, 7.296e-8, -8.775e-8
-0.307, 1.562e-7, 7.018e-8, -8.602e-8
-0.308, 1.520e-7, 6.968e-8, -8.233e-8
-0.309, 1.492e-7, 6.877e-8, -8.042e-8
-0.310, 1.452e-7, 6.540e-8, -7.984e-8
-0.311, 1.407e-7, 6.422e-8, -7.650e-8
-0.312, 1.391e-7, 6.467e-8, -7.447e-8
-0.313, 1.367e-7, 6.250e-8, -7.424e-8
-0.314, 1.318e-7, 5.997e-8, -7.183e-8
-0.315, 1.304e-7, 6.092e-8, -6.945e-8
-0.316, 1.288e-7, 5.918e-8, -6.958e-8
-0.317, 1.255e-7, 5.713e-8, -6.840e-8
-0.318, 1.221e-7, 5.703e-8, -6.510e-8
-0.319, 1.219e-7, 5.706e-8, -6.488e-8
-0.320, 1.186e-7, 5.433e-8, -6.425e-8
-0.321, 1.158e-7, 5.420e-8, -6.164e-8
-0.322, 1.150e-7, 5.422e-8, -6.078e-8
-0.323, 1.131e-7, 5.228e-8, -6.080e-8
-0.324, 1.102e-7, 5.104e-8, -5.917e-8
-0.325, 1.090e-7, 5.128e-8, -5.769e-8
-0.326, 1.086e-7, 5.042e-8, -5.814e-8
-0.327, 1.066e-7, 4.906e-8, -5.755e-8
-0.328, 1.050e-7, 4.959e-8, -5.546e-8
-0.329, 1.045e-7, 4.961e-8, -5.491e-8
-0.330, 1.029e-7, 4.780e-8, -5.513e-8
-0.331, 9.996e-8, 4.696e-8, -5.300e-8
-0.332, 1.002e-7, 4.764e-8, -5.254e-8
-0.333, 1.000e-7, 4.651e-8, -5.353e-8
-0.334, 9.646e-8, 4.502e-8, -5.144e-8
-0.335, 9.706e-8, 4.627e-8, -5.079e-8
-0.336, 9.697e-8, 4.567e-8, -5.130e-8
-0.337, 9.487e-8, 4.409e-8, -5.078e-8
-0.338, 9.468e-8, 4.514e-8, -4.954e-8
-0.339, 9.489e-8, 4.537e-8, -4.952e-8
-0.340, 9.365e-8, 4.336e-8, -5.029e-8
-0.341, 9.100e-8, 4.269e-8, -4.831e-8
-0.342, 9.137e-8, 4.390e-8, -4.746e-8
-0.343, 9.177e-8, 4.319e-8, -4.858e-8
-0.344, 8.937e-8, 4.189e-8, -4.748e-8
-0.345, 8.928e-8, 4.289e-8, -4.639e-8
-0.346, 8.940e-8, 4.252e-8, -4.688e-8
-0.347, 8.856e-8, 4.070e-8, -4.785e-8
-0.348, 8.802e-8, 4.217e-8, -4.585e-8
-0.349, 8.817e-8, 4.187e-8, -4.631e-8
-0.350, 8.777e-8, 4.076e-8, -4.701e-8
-0.351, 8.651e-8, 4.092e-8, -4.559e-8
-0.352, 8.664e-8, 4.211e-8, -4.453e-8
-0.353, 8.680e-8, 4.060e-8, -4.620e-8
-0.354, 8.509e-8, 3.993e-8, -4.516e-8
-0.355, 8.549e-8, 4.089e-8, -4.460e-8
-0.356, 8.533e-8, 4.013e-8, -4.520e-8
-0.357, 8.430e-8, 3.914e-8, -4.517e-8
-0.358, 8.409e-8, 4.038e-8, -4.371e-8
-0.359, 8.476e-8, 4.036e-8, -4.440e-8
-0.360, 8.464e-8, 3.934e-8, -4.529e-8
-0.361, 8.297e-8, 3.957e-8, -4.340e-8
-0.362, 8.421e-8, 4.064e-8, -4.357e-8
-0.363, 8.432e-8, 3.980e-8, -4.453e-8
-0.364, 8.184e-8, 3.824e-8, -4.360e-8
-0.365, 8.297e-8, 4.029e-8, -4.268e-8
-0.366, 8.369e-8, 3.984e-8, -4.386e-8
-0.367, 8.285e-8, 3.849e-8, -4.437e-8
-0.368, 8.223e-8, 3.952e-8, -4.271e-8
-0.369, 8.326e-8, 3.982e-8, -4.344e-8
-0.370, 8.261e-8, 3.795e-8, -4.466e-8
-0.371, 8.229e-8, 3.901e-8, -4.328e-8
-0.372, 8.172e-8, 3.940e-8, -4.232e-8
-0.373, 8.269e-8, 3.851e-8, -4.418e-8
-0.374, 8.119e-8, 3.810e-8, -4.309e-8
-0.375, 8.129e-8, 3.944e-8, -4.185e-8
-0.376, 8.251e-8, 3.909e-8, -4.342e-8
-0.377, 8.065e-8, 3.729e-8, -4.335e-8
-0.378, 8.134e-8, 3.907e-8, -4.227e-8
-0.379, 8.220e-8, 3.995e-8, -4.225e-8
-0.380, 8.147e-8, 3.814e-8, -4.332e-8
-0.381, 8.042e-8, 3.822e-8, -4.220e-8
-0.382, 8.101e-8, 3.919e-8, -4.183e-8
-0.383, 8.257e-8, 3.863e-8, -4.393e-8
-0.384, 8.096e-8, 3.794e-8, -4.303e-8
-0.385, 8.110e-8, 3.939e-8, -4.171e-8
-0.386, 8.133e-8, 3.859e-8, -4.274e-8
-0.387, 8.085e-8, 3.776e-8, -4.309e-8
-0.388, 8.080e-8, 3.865e-8, -4.214e-8
-0.389, 8.175e-8, 3.897e-8, -4.278e-8
-0.390, 8.152e-8, 3.786e-8, -4.366e-8
-0.391, 8.080e-8, 3.843e-8, -4.237e-8
-0.392, 8.210e-8, 3.966e-8, -4.244e-8
-0.393, 8.243e-8, 3.903e-8, -4.340e-8
-0.394, 8.062e-8, 3.804e-8, -4.257e-8
-0.395, 8.139e-8, 3.913e-8, -4.226e-8
-0.396, 8.245e-8, 3.899e-8, -4.346e-8
-0.397, 8.126e-8, 3.754e-8, -4.372e-8
-0.398, 8.058e-8, 3.889e-8, -4.169e-8
-0.399, 8.160e-8, 3.909e-8, -4.252e-8
-0.400, 8.218e-8, 3.842e-8, -4.376e-8
