# Supplementary material for: Data-Driven Electrochemistry Reveals the Impact of Hydrophobicity on Aptamer Cross-Reactivity
Source: ACS Meas Sci Au. 2026 May 20;6(3):752–64. doi: 10.1021/acsmeasuresciau.6c00040 (PMC13281204; doi:10.1021/acsmeasuresciau.6c00040)
Supplement: Supplementary file 1 [file tg6c00040_si_001.zip › data/interferent study/logP validation/Trials_1_2_3/SWV_lineolic acid_background_200hz_1.txt]

Nov. 4, 2025   14:02:43
Square Wave Voltammetry
File: c:\users\minteerlab\desktop\hardpotato\110425\swv_lineolic acid_background_200hz_1.bin
Data Source:  Experiment
Instrument Model:  CHI660E
Ref. Electrode: 
Header: SWV
Note: 

Init E (V) = -0.05
Final E (V) = -0.4
Incr E (V) = 0.001
Amplitude (V) = 0.025
Frequency (Hz) = 200
Quiet Time (sec) = 2
Sensitivity (A/V) = 1e-5

Potential/V, Diff(i/A), For(i/A), Rev(i/A)

-0.051, 1.371e-7, 7.783e-8, -5.923e-8
-0.052, 1.288e-7, 6.484e-8, -6.392e-8
-0.053, 1.270e-7, 6.267e-8, -6.429e-8
-0.054, 1.284e-7, 6.277e-8, -6.562e-8
-0.055, 1.289e-7, 6.115e-8, -6.776e-8
-0.056, 1.274e-7, 6.040e-8, -6.699e-8
-0.057, 1.283e-7, 6.167e-8, -6.659e-8
-0.058, 1.298e-7, 6.210e-8, -6.769e-8
-0.059, 1.290e-7, 6.074e-8, -6.829e-8
-0.060, 1.297e-7, 6.202e-8, -6.764e-8
-0.061, 1.305e-7, 6.275e-8, -6.779e-8
-0.062, 1.315e-7, 6.155e-8, -6.992e-8
-0.063, 1.302e-7, 6.206e-8, -6.815e-8
-0.064, 1.325e-7, 6.407e-8, -6.841e-8
-0.065, 1.320e-7, 6.241e-8, -6.956e-8
-0.066, 1.306e-7, 6.190e-8, -6.872e-8
-0.067, 1.319e-7, 6.368e-8, -6.819e-8
-0.068, 1.326e-7, 6.362e-8, -6.898e-8
-0.069, 1.334e-7, 6.307e-8, -7.036e-8
-0.070, 1.332e-7, 6.433e-8, -6.891e-8
-0.071, 1.349e-7, 6.505e-8, -6.988e-8
-0.072, 1.348e-7, 6.340e-8, -7.145e-8
-0.073, 1.340e-7, 6.464e-8, -6.936e-8
-0.074, 1.355e-7, 6.535e-8, -7.016e-8
-0.075, 1.361e-7, 6.486e-8, -7.120e-8
-0.076, 1.356e-7, 6.433e-8, -7.128e-8
-0.077, 1.361e-7, 6.639e-8, -6.967e-8
-0.078, 1.378e-7, 6.616e-8, -7.162e-8
-0.079, 1.381e-7, 6.584e-8, -7.225e-8
-0.080, 1.379e-7, 6.704e-8, -7.085e-8
-0.081, 1.384e-7, 6.699e-8, -7.140e-8
-0.082, 1.388e-7, 6.591e-8, -7.288e-8
-0.083, 1.390e-7, 6.675e-8, -7.221e-8
-0.084, 1.393e-7, 6.703e-8, -7.228e-8
-0.085, 1.405e-7, 6.657e-8, -7.390e-8
-0.086, 1.390e-7, 6.630e-8, -7.272e-8
-0.087, 1.390e-7, 6.704e-8, -7.191e-8
-0.088, 1.408e-7, 6.691e-8, -7.394e-8
-0.089, 1.414e-7, 6.694e-8, -7.443e-8
-0.090, 1.410e-7, 6.726e-8, -7.370e-8
-0.091, 1.420e-7, 6.807e-8, -7.397e-8
-0.092, 1.423e-7, 6.723e-8, -7.503e-8
-0.093, 1.421e-7, 6.773e-8, -7.441e-8
-0.094, 1.419e-7, 6.838e-8, -7.351e-8
-0.095, 1.431e-7, 6.748e-8, -7.562e-8
-0.096, 1.413e-7, 6.663e-8, -7.467e-8
-0.097, 1.426e-7, 6.824e-8, -7.431e-8
-0.098, 1.436e-7, 6.795e-8, -7.568e-8
-0.099, 1.433e-7, 6.761e-8, -7.573e-8
-0.100, 1.438e-7, 6.889e-8, -7.494e-8
-0.101, 1.451e-7, 6.925e-8, -7.581e-8
-0.102, 1.445e-7, 6.810e-8, -7.644e-8
-0.103, 1.437e-7, 6.836e-8, -7.534e-8
-0.104, 1.447e-7, 6.919e-8, -7.556e-8
-0.105, 1.466e-7, 6.938e-8, -7.723e-8
-0.106, 1.450e-7, 6.869e-8, -7.626e-8
-0.107, 1.455e-7, 7.000e-8, -7.549e-8
-0.108, 1.473e-7, 7.002e-8, -7.726e-8
-0.109, 1.478e-7, 6.976e-8, -7.802e-8
-0.110, 1.469e-7, 7.060e-8, -7.626e-8
-0.111, 1.489e-7, 7.180e-8, -7.705e-8
-0.112, 1.491e-7, 7.040e-8, -7.872e-8
-0.113, 1.481e-7, 7.152e-8, -7.655e-8
-0.114, 1.506e-7, 7.350e-8, -7.709e-8
-0.115, 1.509e-7, 7.289e-8, -7.804e-8
-0.116, 1.502e-7, 7.233e-8, -7.784e-8
-0.117, 1.512e-7, 7.462e-8, -7.662e-8
-0.118, 1.536e-7, 7.494e-8, -7.866e-8
-0.119, 1.544e-7, 7.544e-8, -7.892e-8
-0.120, 1.552e-7, 7.722e-8, -7.802e-8
-0.121, 1.574e-7, 7.904e-8, -7.831e-8
-0.122, 1.583e-7, 7.791e-8, -8.038e-8
-0.123, 1.585e-7, 7.968e-8, -7.883e-8
-0.124, 1.610e-7, 8.208e-8, -7.896e-8
-0.125, 1.638e-7, 8.270e-8, -8.107e-8
-0.126, 1.630e-7, 8.318e-8, -7.983e-8
-0.127, 1.658e-7, 8.590e-8, -7.987e-8
-0.128, 1.686e-7, 8.671e-8, -8.193e-8
-0.129, 1.706e-7, 8.793e-8, -8.267e-8
-0.130, 1.722e-7, 9.006e-8, -8.212e-8
-0.131, 1.756e-7, 9.248e-8, -8.312e-8
-0.132, 1.780e-7, 9.301e-8, -8.496e-8
-0.133, 1.802e-7, 9.576e-8, -8.446e-8
-0.134, 1.833e-7, 9.908e-8, -8.426e-8
-0.135, 1.876e-7, 1.012e-7, -8.639e-8
-0.136, 1.896e-7, 1.023e-7, -8.734e-8
-0.137, 1.926e-7, 1.060e-7, -8.661e-8
-0.138, 1.974e-7, 1.093e-7, -8.809e-8
-0.139, 2.014e-7, 1.104e-7, -9.101e-8
-0.140, 2.050e-7, 1.146e-7, -9.039e-8
-0.141, 2.110e-7, 1.184e-7, -9.261e-8
-0.142, 2.150e-7, 1.204e-7, -9.457e-8
-0.143, 2.191e-7, 1.242e-7, -9.486e-8
-0.144, 2.246e-7, 1.286e-7, -9.599e-8
-0.145, 2.302e-7, 1.317e-7, -9.845e-8
-0.146, 2.352e-7, 1.350e-7, -1.003e-7
-0.147, 2.410e-7, 1.406e-7, -1.003e-7
-0.148, 2.483e-7, 1.447e-7, -1.037e-7
-0.149, 2.537e-7, 1.480e-7, -1.056e-7
-0.150, 2.611e-7, 1.537e-7, -1.074e-7
-0.151, 2.696e-7, 1.602e-7, -1.094e-7
-0.152, 2.767e-7, 1.635e-7, -1.132e-7
-0.153, 2.826e-7, 1.689e-7, -1.137e-7
-0.154, 2.918e-7, 1.761e-7, -1.158e-7
-0.155, 2.999e-7, 1.806e-7, -1.194e-7
-0.156, 3.086e-7, 1.866e-7, -1.220e-7
-0.157, 3.183e-7, 1.947e-7, -1.236e-7
-0.158, 3.282e-7, 1.996e-7, -1.286e-7
-0.159, 3.386e-7, 2.067e-7, -1.319e-7
-0.160, 3.475e-7, 2.143e-7, -1.332e-7
-0.161, 3.592e-7, 2.222e-7, -1.370e-7
-0.162, 3.704e-7, 2.284e-7, -1.420e-7
-0.163, 3.808e-7, 2.359e-7, -1.448e-7
-0.164, 3.943e-7, 2.456e-7, -1.487e-7
-0.165, 4.069e-7, 2.535e-7, -1.533e-7
-0.166, 4.182e-7, 2.610e-7, -1.572e-7
-0.167, 4.322e-7, 2.718e-7, -1.604e-7
-0.168, 4.460e-7, 2.805e-7, -1.655e-7
-0.169, 4.598e-7, 2.888e-7, -1.710e-7
-0.170, 4.747e-7, 2.996e-7, -1.751e-7
-0.171, 4.903e-7, 3.105e-7, -1.798e-7
-0.172, 5.036e-7, 3.185e-7, -1.851e-7
-0.173, 5.193e-7, 3.295e-7, -1.898e-7
-0.174, 5.359e-7, 3.410e-7, -1.949e-7
-0.175, 5.527e-7, 3.510e-7, -2.016e-7
-0.176, 5.684e-7, 3.613e-7, -2.071e-7
-0.177, 5.865e-7, 3.745e-7, -2.120e-7
-0.178, 6.046e-7, 3.847e-7, -2.199e-7
-0.179, 6.200e-7, 3.949e-7, -2.251e-7
-0.180, 6.368e-7, 4.063e-7, -2.305e-7
-0.181, 6.560e-7, 4.187e-7, -2.373e-7
-0.182, 6.743e-7, 4.294e-7, -2.449e-7
-0.183, 6.913e-7, 4.405e-7, -2.509e-7
-0.184, 7.103e-7, 4.532e-7, -2.572e-7
-0.185, 7.291e-7, 4.636e-7, -2.655e-7
-0.186, 7.449e-7, 4.728e-7, -2.722e-7
-0.187, 7.636e-7, 4.857e-7, -2.779e-7
-0.188, 7.831e-7, 4.962e-7, -2.869e-7
-0.189, 8.004e-7, 5.057e-7, -2.947e-7
-0.190, 8.179e-7, 5.169e-7, -3.010e-7
-0.191, 8.362e-7, 5.273e-7, -3.088e-7
-0.192, 8.538e-7, 5.360e-7, -3.178e-7
-0.193, 8.707e-7, 5.461e-7, -3.246e-7
-0.194, 8.886e-7, 5.562e-7, -3.324e-7
-0.195, 9.046e-7, 5.635e-7, -3.411e-7
-0.196, 9.199e-7, 5.705e-7, -3.494e-7
-0.197, 9.356e-7, 5.796e-7, -3.560e-7
-0.198, 9.516e-7, 5.863e-7, -3.653e-7
-0.199, 9.659e-7, 5.921e-7, -3.738e-7
-0.200, 9.804e-7, 5.994e-7, -3.810e-7
-0.201, 9.939e-7, 6.047e-7, -3.892e-7
-0.202, 1.008e-6, 6.091e-7, -3.988e-7
-0.203, 1.019e-6, 6.137e-7, -4.053e-7
-0.204, 1.033e-6, 6.192e-7, -4.138e-7
-0.205, 1.044e-6, 6.213e-7, -4.229e-7
-0.206, 1.053e-6, 6.225e-7, -4.304e-7
-0.207, 1.063e-6, 6.262e-7, -4.373e-7
-0.208, 1.072e-6, 6.269e-7, -4.453e-7
-0.209, 1.081e-6, 6.263e-7, -4.543e-7
-0.210, 1.088e-6, 6.279e-7, -4.605e-7
-0.211, 1.096e-6, 6.279e-7, -4.683e-7
-0.212, 1.103e-6, 6.259e-7, -4.767e-7
-0.213, 1.106e-6, 6.241e-7, -4.821e-7
-0.214, 1.111e-6, 6.229e-7, -4.881e-7
-0.215, 1.117e-6, 6.201e-7, -4.965e-7
-0.216, 1.117e-6, 6.146e-7, -5.024e-7
-0.217, 1.119e-6, 6.122e-7, -5.068e-7
-0.218, 1.122e-6, 6.085e-7, -5.136e-7
-0.219, 1.121e-6, 6.023e-7, -5.186e-7
-0.220, 1.120e-6, 5.978e-7, -5.221e-7
-0.221, 1.120e-6, 5.928e-7, -5.276e-7
-0.222, 1.118e-6, 5.860e-7, -5.320e-7
-0.223, 1.113e-6, 5.792e-7, -5.341e-7
-0.224, 1.110e-6, 5.734e-7, -5.366e-7
-0.225, 1.106e-6, 5.658e-7, -5.403e-7
-0.226, 1.099e-6, 5.576e-7, -5.418e-7
-0.227, 1.094e-6, 5.510e-7, -5.426e-7
-0.228, 1.089e-6, 5.429e-7, -5.461e-7
-0.229, 1.080e-6, 5.336e-7, -5.463e-7
-0.230, 1.071e-6, 5.268e-7, -5.445e-7
-0.231, 1.064e-6, 5.183e-7, -5.452e-7
-0.232, 1.052e-6, 5.076e-7, -5.449e-7
-0.233, 1.042e-6, 4.997e-7, -5.418e-7
-0.234, 1.031e-6, 4.917e-7, -5.396e-7
-0.235, 1.020e-6, 4.813e-7, -5.390e-7
-0.236, 1.005e-6, 4.709e-7, -5.340e-7
-0.237, 9.942e-7, 4.635e-7, -5.307e-7
-0.238, 9.820e-7, 4.543e-7, -5.277e-7
-0.239, 9.669e-7, 4.432e-7, -5.237e-7
-0.240, 9.532e-7, 4.353e-7, -5.179e-7
-0.241, 9.387e-7, 4.267e-7, -5.120e-7
-0.242, 9.238e-7, 4.156e-7, -5.082e-7
-0.243, 9.082e-7, 4.077e-7, -5.004e-7
-0.244, 8.933e-7, 3.991e-7, -4.942e-7
-0.245, 8.782e-7, 3.893e-7, -4.889e-7
-0.246, 8.595e-7, 3.784e-7, -4.811e-7
-0.247, 8.440e-7, 3.716e-7, -4.724e-7
-0.248, 8.279e-7, 3.624e-7, -4.655e-7
-0.249, 8.101e-7, 3.521e-7, -4.580e-7
-0.250, 7.931e-7, 3.446e-7, -4.485e-7
-0.251, 7.770e-7, 3.370e-7, -4.400e-7
-0.252, 7.601e-7, 3.263e-7, -4.338e-7
-0.253, 7.419e-7, 3.190e-7, -4.229e-7
-0.254, 7.252e-7, 3.114e-7, -4.137e-7
-0.255, 7.090e-7, 3.027e-7, -4.063e-7
-0.256, 6.908e-7, 2.945e-7, -3.964e-7
-0.257, 6.744e-7, 2.883e-7, -3.861e-7
-0.258, 6.581e-7, 2.800e-7, -3.781e-7
-0.259, 6.414e-7, 2.715e-7, -3.699e-7
-0.260, 6.247e-7, 2.653e-7, -3.594e-7
-0.261, 6.099e-7, 2.586e-7, -3.512e-7
-0.262, 5.935e-7, 2.508e-7, -3.426e-7
-0.263, 5.753e-7, 2.436e-7, -3.318e-7
-0.264, 5.606e-7, 2.384e-7, -3.222e-7
-0.265, 5.462e-7, 2.319e-7, -3.142e-7
-0.266, 5.294e-7, 2.239e-7, -3.055e-7
-0.267, 5.150e-7, 2.200e-7, -2.950e-7
-0.268, 5.027e-7, 2.136e-7, -2.891e-7
-0.269, 4.881e-7, 2.070e-7, -2.810e-7
-0.270, 4.733e-7, 2.023e-7, -2.710e-7
-0.271, 4.598e-7, 1.973e-7, -2.625e-7
-0.272, 4.477e-7, 1.911e-7, -2.566e-7
-0.273, 4.340e-7, 1.860e-7, -2.479e-7
-0.274, 4.214e-7, 1.821e-7, -2.393e-7
-0.275, 4.093e-7, 1.764e-7, -2.329e-7
-0.276, 3.969e-7, 1.712e-7, -2.257e-7
-0.277, 3.869e-7, 1.689e-7, -2.180e-7
-0.278, 3.763e-7, 1.643e-7, -2.120e-7
-0.279, 3.643e-7, 1.584e-7, -2.059e-7
-0.280, 3.543e-7, 1.554e-7, -1.989e-7
-0.281, 3.456e-7, 1.531e-7, -1.924e-7
-0.282, 3.349e-7, 1.472e-7, -1.877e-7
-0.283, 3.255e-7, 1.447e-7, -1.808e-7
-0.284, 3.158e-7, 1.416e-7, -1.742e-7
-0.285, 3.078e-7, 1.375e-7, -1.703e-7
-0.286, 2.985e-7, 1.335e-7, -1.649e-7
-0.287, 2.904e-7, 1.320e-7, -1.584e-7
-0.288, 2.843e-7, 1.284e-7, -1.559e-7
-0.289, 2.757e-7, 1.245e-7, -1.513e-7
-0.290, 2.689e-7, 1.234e-7, -1.455e-7
-0.291, 2.622e-7, 1.206e-7, -1.416e-7
-0.292, 2.551e-7, 1.171e-7, -1.380e-7
-0.293, 2.477e-7, 1.150e-7, -1.327e-7
-0.294, 2.426e-7, 1.133e-7, -1.293e-7
-0.295, 2.372e-7, 1.099e-7, -1.273e-7
-0.296, 2.297e-7, 1.075e-7, -1.222e-7
-0.297, 2.252e-7, 1.070e-7, -1.182e-7
-0.298, 2.211e-7, 1.043e-7, -1.168e-7
-0.299, 2.160e-7, 1.018e-7, -1.142e-7
-0.300, 2.106e-7, 1.005e-7, -1.100e-7
-0.301, 2.072e-7, 9.957e-8, -1.076e-7
-0.302, 2.026e-7, 9.646e-8, -1.062e-7
-0.303, 1.972e-7, 9.481e-8, -1.024e-7
-0.304, 1.951e-7, 9.488e-8, -1.003e-7
-0.305, 1.925e-7, 9.296e-8, -9.952e-8
-0.306, 1.865e-7, 9.007e-8, -9.648e-8
-0.307, 1.842e-7, 9.118e-8, -9.305e-8
-0.308, 1.808e-7, 8.868e-8, -9.214e-8
-0.309, 1.772e-7, 8.586e-8, -9.137e-8
-0.310, 1.746e-7, 8.617e-8, -8.839e-8
-0.311, 1.726e-7, 8.558e-8, -8.698e-8
-0.312, 1.708e-7, 8.383e-8, -8.697e-8
-0.313, 1.664e-7, 8.260e-8, -8.377e-8
-0.314, 1.649e-7, 8.292e-8, -8.196e-8
-0.315, 1.627e-7, 8.082e-8, -8.188e-8
-0.316, 1.601e-7, 7.936e-8, -8.078e-8
-0.317, 1.582e-7, 7.995e-8, -7.829e-8
-0.318, 1.566e-7, 7.876e-8, -7.784e-8
-0.319, 1.542e-7, 7.656e-8, -7.762e-8
-0.320, 1.533e-7, 7.760e-8, -7.566e-8
-0.321, 1.519e-7, 7.709e-8, -7.483e-8
-0.322, 1.503e-7, 7.512e-8, -7.521e-8
-0.323, 1.472e-7, 7.456e-8, -7.262e-8
-0.324, 1.465e-7, 7.461e-8, -7.193e-8
-0.325, 1.465e-7, 7.416e-8, -7.235e-8
-0.326, 1.434e-7, 7.249e-8, -7.095e-8
-0.327, 1.429e-7, 7.323e-8, -6.963e-8
-0.328, 1.432e-7, 7.327e-8, -6.988e-8
-0.329, 1.416e-7, 7.116e-8, -7.039e-8
-0.330, 1.399e-7, 7.189e-8, -6.797e-8
-0.331, 1.402e-7, 7.234e-8, -6.787e-8
-0.332, 1.386e-7, 7.030e-8, -6.831e-8
-0.333, 1.370e-7, 6.997e-8, -6.699e-8
-0.334, 1.375e-7, 7.107e-8, -6.639e-8
-0.335, 1.366e-7, 6.980e-8, -6.676e-8
-0.336, 1.345e-7, 6.827e-8, -6.626e-8
-0.337, 1.334e-7, 6.959e-8, -6.381e-8
-0.338, 1.349e-7, 6.913e-8, -6.572e-8
-0.339, 1.334e-7, 6.787e-8, -6.553e-8
-0.340, 1.319e-7, 6.807e-8, -6.385e-8
-0.341, 1.326e-7, 6.856e-8, -6.401e-8
-0.342, 1.321e-7, 6.775e-8, -6.438e-8
-0.343, 1.304e-7, 6.677e-8, -6.362e-8
-0.344, 1.308e-7, 6.856e-8, -6.229e-8
-0.345, 1.315e-7, 6.718e-8, -6.429e-8
-0.346, 1.294e-7, 6.628e-8, -6.316e-8
-0.347, 1.289e-7, 6.759e-8, -6.134e-8
-0.348, 1.299e-7, 6.676e-8, -6.310e-8
-0.349, 1.290e-7, 6.600e-8, -6.301e-8
-0.350, 1.294e-7, 6.742e-8, -6.200e-8
-0.351, 1.294e-7, 6.748e-8, -6.193e-8
-0.352, 1.291e-7, 6.584e-8, -6.330e-8
-0.353, 1.271e-7, 6.620e-8, -6.090e-8
-0.354, 1.279e-7, 6.720e-8, -6.070e-8
-0.355, 1.272e-7, 6.551e-8, -6.166e-8
-0.356, 1.261e-7, 6.456e-8, -6.157e-8
-0.357, 1.275e-7, 6.708e-8, -6.042e-8
-0.358, 1.269e-7, 6.559e-8, -6.133e-8
-0.359, 1.264e-7, 6.475e-8, -6.169e-8
-0.360, 1.261e-7, 6.574e-8, -6.037e-8
-0.361, 1.270e-7, 6.631e-8, -6.072e-8
-0.362, 1.273e-7, 6.506e-8, -6.220e-8
-0.363, 1.255e-7, 6.507e-8, -6.039e-8
-0.364, 1.264e-7, 6.674e-8, -5.970e-8
-0.365, 1.262e-7, 6.511e-8, -6.111e-8
-0.366, 1.253e-7, 6.472e-8, -6.054e-8
-0.367, 1.258e-7, 6.588e-8, -5.987e-8
-0.368, 1.267e-7, 6.555e-8, -6.119e-8
-0.369, 1.258e-7, 6.476e-8, -6.106e-8
-0.370, 1.264e-7, 6.595e-8, -6.042e-8
-0.371, 1.257e-7, 6.563e-8, -6.011e-8
-0.372, 1.263e-7, 6.450e-8, -6.176e-8
-0.373, 1.258e-7, 6.488e-8, -6.088e-8
-0.374, 1.258e-7, 6.602e-8, -5.973e-8
-0.375, 1.268e-7, 6.553e-8, -6.132e-8
-0.376, 1.246e-7, 6.466e-8, -5.991e-8
-0.377, 1.259e-7, 6.570e-8, -6.018e-8
-0.378, 1.256e-7, 6.537e-8, -6.026e-8
-0.379, 1.263e-7, 6.476e-8, -6.152e-8
-0.380, 1.253e-7, 6.535e-8, -5.997e-8
-0.381, 1.258e-7, 6.562e-8, -6.015e-8
-0.382, 1.274e-7, 6.489e-8, -6.250e-8
-0.383, 1.251e-7, 6.450e-8, -6.060e-8
-0.384, 1.264e-7, 6.655e-8, -5.984e-8
-0.385, 1.267e-7, 6.570e-8, -6.097e-8
-0.386, 1.253e-7, 6.482e-8, -6.052e-8
-0.387, 1.261e-7, 6.608e-8, -6.002e-8
-0.388, 1.267e-7, 6.557e-8, -6.115e-8
-0.389, 1.266e-7, 6.466e-8, -6.191e-8
-0.390, 1.259e-7, 6.572e-8, -6.017e-8
-0.391, 1.267e-7, 6.636e-8, -6.039e-8
-0.392, 1.280e-7, 6.537e-8, -6.263e-8
-0.393, 1.253e-7, 6.510e-8, -6.023e-8
-0.394, 1.259e-7, 6.612e-8, -5.977e-8
-0.395, 1.283e-7, 6.633e-8, -6.200e-8
-0.396, 1.253e-7, 6.480e-8, -6.052e-8
-0.397, 1.265e-7, 6.602e-8, -6.050e-8
-0.398, 1.273e-7, 6.602e-8, -6.128e-8
-0.399, 1.270e-7, 6.507e-8, -6.190e-8
-0.400, 1.266e-7, 6.604e-8, -6.054e-8
