# Supplementary material for: Data-Driven Electrochemistry Reveals the Impact of Hydrophobicity on Aptamer Cross-Reactivity
Source: ACS Meas Sci Au. 2026 May 20;6(3):752–64. doi: 10.1021/acsmeasuresciau.6c00040 (PMC13281204; doi:10.1021/acsmeasuresciau.6c00040)
Supplement: Supplementary file 1 [file tg6c00040_si_001.zip › data/interferent study/logP validation/Trials_1_2_3/SWV_lineolic acid_background_200hz_2.txt]

Nov. 4, 2025   16:18:14
Square Wave Voltammetry
File: c:\users\minteerlab\desktop\hardpotato\110425\swv_lineolic acid_background_200hz_2.bin
Data Source:  Experiment
Instrument Model:  CHI660E
Ref. Electrode: 
Header: SWV
Note: 

Init E (V) = -0.05
Final E (V) = -0.4
Incr E (V) = 0.001
Amplitude (V) = 0.025
Frequency (Hz) = 200
Quiet Time (sec) = 2
Sensitivity (A/V) = 1e-5

Potential/V, Diff(i/A), For(i/A), Rev(i/A)

-0.051, 1.318e-7, 7.309e-8, -5.867e-8
-0.052, 1.252e-7, 6.379e-8, -6.144e-8
-0.053, 1.256e-7, 6.100e-8, -6.458e-8
-0.054, 1.247e-7, 5.849e-8, -6.620e-8
-0.055, 1.242e-7, 5.908e-8, -6.507e-8
-0.056, 1.255e-7, 5.981e-8, -6.567e-8
-0.057, 1.250e-7, 5.780e-8, -6.722e-8
-0.058, 1.229e-7, 5.753e-8, -6.539e-8
-0.059, 1.249e-7, 5.926e-8, -6.563e-8
-0.060, 1.257e-7, 5.865e-8, -6.700e-8
-0.061, 1.246e-7, 5.796e-8, -6.659e-8
-0.062, 1.250e-7, 5.928e-8, -6.570e-8
-0.063, 1.266e-7, 5.977e-8, -6.686e-8
-0.064, 1.262e-7, 5.802e-8, -6.821e-8
-0.065, 1.254e-7, 5.936e-8, -6.606e-8
-0.066, 1.273e-7, 6.044e-8, -6.684e-8
-0.067, 1.272e-7, 5.904e-8, -6.820e-8
-0.068, 1.262e-7, 5.877e-8, -6.745e-8
-0.069, 1.266e-7, 6.011e-8, -6.645e-8
-0.070, 1.280e-7, 5.989e-8, -6.810e-8
-0.071, 1.262e-7, 5.884e-8, -6.737e-8
-0.072, 1.277e-7, 6.082e-8, -6.689e-8
-0.073, 1.287e-7, 6.099e-8, -6.774e-8
-0.074, 1.289e-7, 6.031e-8, -6.860e-8
-0.075, 1.295e-7, 6.126e-8, -6.821e-8
-0.076, 1.305e-7, 6.234e-8, -6.813e-8
-0.077, 1.301e-7, 6.086e-8, -6.929e-8
-0.078, 1.279e-7, 6.029e-8, -6.764e-8
-0.079, 1.299e-7, 6.216e-8, -6.775e-8
-0.080, 1.307e-7, 6.149e-8, -6.921e-8
-0.081, 1.297e-7, 6.039e-8, -6.929e-8
-0.082, 1.307e-7, 6.239e-8, -6.832e-8
-0.083, 1.315e-7, 6.261e-8, -6.892e-8
-0.084, 1.308e-7, 6.150e-8, -6.931e-8
-0.085, 1.312e-7, 6.269e-8, -6.846e-8
-0.086, 1.330e-7, 6.381e-8, -6.923e-8
-0.087, 1.333e-7, 6.275e-8, -7.050e-8
-0.088, 1.315e-7, 6.216e-8, -6.939e-8
-0.089, 1.338e-7, 6.399e-8, -6.978e-8
-0.090, 1.335e-7, 6.281e-8, -7.066e-8
-0.091, 1.328e-7, 6.247e-8, -7.033e-8
-0.092, 1.334e-7, 6.391e-8, -6.954e-8
-0.093, 1.345e-7, 6.443e-8, -7.010e-8
-0.094, 1.343e-7, 6.262e-8, -7.165e-8
-0.095, 1.341e-7, 6.404e-8, -7.008e-8
-0.096, 1.352e-7, 6.467e-8, -7.050e-8
-0.097, 1.356e-7, 6.354e-8, -7.203e-8
-0.098, 1.347e-7, 6.365e-8, -7.108e-8
-0.099, 1.356e-7, 6.513e-8, -7.049e-8
-0.100, 1.374e-7, 6.484e-8, -7.256e-8
-0.101, 1.355e-7, 6.320e-8, -7.227e-8
-0.102, 1.372e-7, 6.578e-8, -7.137e-8
-0.103, 1.383e-7, 6.598e-8, -7.236e-8
-0.104, 1.380e-7, 6.438e-8, -7.359e-8
-0.105, 1.371e-7, 6.536e-8, -7.175e-8
-0.106, 1.386e-7, 6.611e-8, -7.251e-8
-0.107, 1.391e-7, 6.535e-8, -7.372e-8
-0.108, 1.391e-7, 6.574e-8, -7.331e-8
-0.109, 1.393e-7, 6.697e-8, -7.236e-8
-0.110, 1.407e-7, 6.706e-8, -7.360e-8
-0.111, 1.407e-7, 6.614e-8, -7.453e-8
-0.112, 1.409e-7, 6.801e-8, -7.294e-8
-0.113, 1.423e-7, 6.853e-8, -7.380e-8
-0.114, 1.428e-7, 6.791e-8, -7.491e-8
-0.115, 1.421e-7, 6.853e-8, -7.353e-8
-0.116, 1.442e-7, 6.994e-8, -7.430e-8
-0.117, 1.449e-7, 6.944e-8, -7.544e-8
-0.118, 1.438e-7, 6.963e-8, -7.418e-8
-0.119, 1.450e-7, 7.112e-8, -7.387e-8
-0.120, 1.473e-7, 7.169e-8, -7.558e-8
-0.121, 1.466e-7, 7.143e-8, -7.522e-8
-0.122, 1.484e-7, 7.383e-8, -7.452e-8
-0.123, 1.498e-7, 7.445e-8, -7.536e-8
-0.124, 1.504e-7, 7.380e-8, -7.664e-8
-0.125, 1.508e-7, 7.528e-8, -7.552e-8
-0.126, 1.533e-7, 7.692e-8, -7.640e-8
-0.127, 1.551e-7, 7.747e-8, -7.762e-8
-0.128, 1.556e-7, 7.823e-8, -7.735e-8
-0.129, 1.575e-7, 8.048e-8, -7.703e-8
-0.130, 1.595e-7, 8.101e-8, -7.845e-8
-0.131, 1.605e-7, 8.149e-8, -7.904e-8
-0.132, 1.622e-7, 8.397e-8, -7.820e-8
-0.133, 1.663e-7, 8.671e-8, -7.963e-8
-0.134, 1.666e-7, 8.568e-8, -8.094e-8
-0.135, 1.685e-7, 8.862e-8, -7.993e-8
-0.136, 1.720e-7, 9.094e-8, -8.109e-8
-0.137, 1.744e-7, 9.149e-8, -8.288e-8
-0.138, 1.757e-7, 9.322e-8, -8.248e-8
-0.139, 1.790e-7, 9.632e-8, -8.265e-8
-0.140, 1.836e-7, 9.798e-8, -8.558e-8
-0.141, 1.847e-7, 9.892e-8, -8.580e-8
-0.142, 1.888e-7, 1.029e-7, -8.592e-8
-0.143, 1.928e-7, 1.056e-7, -8.722e-8
-0.144, 1.950e-7, 1.061e-7, -8.893e-8
-0.145, 1.995e-7, 1.106e-7, -8.887e-8
-0.146, 2.043e-7, 1.139e-7, -9.043e-8
-0.147, 2.080e-7, 1.156e-7, -9.244e-8
-0.148, 2.111e-7, 1.182e-7, -9.293e-8
-0.149, 2.171e-7, 1.228e-7, -9.431e-8
-0.150, 2.229e-7, 1.268e-7, -9.610e-8
-0.151, 2.261e-7, 1.281e-7, -9.798e-8
-0.152, 2.318e-7, 1.335e-7, -9.828e-8
-0.153, 2.377e-7, 1.369e-7, -1.008e-7
-0.154, 2.442e-7, 1.405e-7, -1.037e-7
-0.155, 2.486e-7, 1.449e-7, -1.037e-7
-0.156, 2.567e-7, 1.505e-7, -1.062e-7
-0.157, 2.628e-7, 1.534e-7, -1.095e-7
-0.158, 2.677e-7, 1.574e-7, -1.103e-7
-0.159, 2.767e-7, 1.644e-7, -1.123e-7
-0.160, 2.842e-7, 1.682e-7, -1.160e-7
-0.161, 2.904e-7, 1.722e-7, -1.182e-7
-0.162, 2.984e-7, 1.789e-7, -1.195e-7
-0.163, 3.076e-7, 1.849e-7, -1.227e-7
-0.164, 3.161e-7, 1.895e-7, -1.265e-7
-0.165, 3.241e-7, 1.965e-7, -1.276e-7
-0.166, 3.340e-7, 2.034e-7, -1.307e-7
-0.167, 3.434e-7, 2.084e-7, -1.350e-7
-0.168, 3.512e-7, 2.141e-7, -1.371e-7
-0.169, 3.629e-7, 2.231e-7, -1.398e-7
-0.170, 3.747e-7, 2.293e-7, -1.454e-7
-0.171, 3.850e-7, 2.359e-7, -1.491e-7
-0.172, 3.953e-7, 2.442e-7, -1.511e-7
-0.173, 4.076e-7, 2.520e-7, -1.556e-7
-0.174, 4.191e-7, 2.586e-7, -1.605e-7
-0.175, 4.300e-7, 2.671e-7, -1.630e-7
-0.176, 4.431e-7, 2.761e-7, -1.670e-7
-0.177, 4.563e-7, 2.839e-7, -1.724e-7
-0.178, 4.670e-7, 2.912e-7, -1.759e-7
-0.179, 4.800e-7, 3.002e-7, -1.798e-7
-0.180, 4.943e-7, 3.087e-7, -1.856e-7
-0.181, 5.076e-7, 3.165e-7, -1.910e-7
-0.182, 5.210e-7, 3.267e-7, -1.943e-7
-0.183, 5.352e-7, 3.355e-7, -1.997e-7
-0.184, 5.484e-7, 3.427e-7, -2.057e-7
-0.185, 5.607e-7, 3.516e-7, -2.091e-7
-0.186, 5.771e-7, 3.621e-7, -2.149e-7
-0.187, 5.907e-7, 3.694e-7, -2.213e-7
-0.188, 6.037e-7, 3.777e-7, -2.260e-7
-0.189, 6.182e-7, 3.874e-7, -2.308e-7
-0.190, 6.343e-7, 3.960e-7, -2.382e-7
-0.191, 6.462e-7, 4.025e-7, -2.438e-7
-0.192, 6.603e-7, 4.122e-7, -2.481e-7
-0.193, 6.749e-7, 4.206e-7, -2.543e-7
-0.194, 6.880e-7, 4.271e-7, -2.610e-7
-0.195, 7.003e-7, 4.346e-7, -2.658e-7
-0.196, 7.156e-7, 4.436e-7, -2.721e-7
-0.197, 7.276e-7, 4.483e-7, -2.793e-7
-0.198, 7.383e-7, 4.539e-7, -2.844e-7
-0.199, 7.518e-7, 4.622e-7, -2.896e-7
-0.200, 7.641e-7, 4.668e-7, -2.974e-7
-0.201, 7.748e-7, 4.707e-7, -3.041e-7
-0.202, 7.853e-7, 4.770e-7, -3.082e-7
-0.203, 7.969e-7, 4.818e-7, -3.151e-7
-0.204, 8.063e-7, 4.840e-7, -3.223e-7
-0.205, 8.143e-7, 4.879e-7, -3.264e-7
-0.206, 8.242e-7, 4.917e-7, -3.325e-7
-0.207, 8.332e-7, 4.930e-7, -3.402e-7
-0.208, 8.387e-7, 4.941e-7, -3.447e-7
-0.209, 8.483e-7, 4.982e-7, -3.501e-7
-0.210, 8.545e-7, 4.974e-7, -3.572e-7
-0.211, 8.603e-7, 4.969e-7, -3.634e-7
-0.212, 8.646e-7, 4.981e-7, -3.665e-7
-0.213, 8.706e-7, 4.979e-7, -3.726e-7
-0.214, 8.747e-7, 4.955e-7, -3.791e-7
-0.215, 8.772e-7, 4.948e-7, -3.824e-7
-0.216, 8.808e-7, 4.934e-7, -3.874e-7
-0.217, 8.825e-7, 4.895e-7, -3.930e-7
-0.218, 8.835e-7, 4.868e-7, -3.967e-7
-0.219, 8.849e-7, 4.849e-7, -4.000e-7
-0.220, 8.857e-7, 4.804e-7, -4.054e-7
-0.221, 8.854e-7, 4.761e-7, -4.093e-7
-0.222, 8.843e-7, 4.730e-7, -4.113e-7
-0.223, 8.836e-7, 4.687e-7, -4.150e-7
-0.224, 8.817e-7, 4.623e-7, -4.194e-7
-0.225, 8.767e-7, 4.565e-7, -4.202e-7
-0.226, 8.749e-7, 4.527e-7, -4.222e-7
-0.227, 8.720e-7, 4.462e-7, -4.258e-7
-0.228, 8.658e-7, 4.393e-7, -4.266e-7
-0.229, 8.621e-7, 4.350e-7, -4.271e-7
-0.230, 8.562e-7, 4.277e-7, -4.285e-7
-0.231, 8.488e-7, 4.198e-7, -4.290e-7
-0.232, 8.426e-7, 4.154e-7, -4.272e-7
-0.233, 8.357e-7, 4.085e-7, -4.272e-7
-0.234, 8.291e-7, 4.004e-7, -4.286e-7
-0.235, 8.189e-7, 3.940e-7, -4.249e-7
-0.236, 8.107e-7, 3.875e-7, -4.232e-7
-0.237, 8.018e-7, 3.796e-7, -4.222e-7
-0.238, 7.910e-7, 3.716e-7, -4.193e-7
-0.239, 7.814e-7, 3.653e-7, -4.161e-7
-0.240, 7.721e-7, 3.581e-7, -4.140e-7
-0.241, 7.601e-7, 3.492e-7, -4.109e-7
-0.242, 7.500e-7, 3.436e-7, -4.064e-7
-0.243, 7.374e-7, 3.360e-7, -4.014e-7
-0.244, 7.262e-7, 3.283e-7, -3.979e-7
-0.245, 7.126e-7, 3.207e-7, -3.918e-7
-0.246, 7.005e-7, 3.142e-7, -3.863e-7
-0.247, 6.887e-7, 3.064e-7, -3.824e-7
-0.248, 6.747e-7, 2.993e-7, -3.754e-7
-0.249, 6.621e-7, 2.934e-7, -3.687e-7
-0.250, 6.497e-7, 2.858e-7, -3.638e-7
-0.251, 6.368e-7, 2.782e-7, -3.585e-7
-0.252, 6.231e-7, 2.725e-7, -3.506e-7
-0.253, 6.106e-7, 2.664e-7, -3.442e-7
-0.254, 5.969e-7, 2.582e-7, -3.386e-7
-0.255, 5.811e-7, 2.518e-7, -3.293e-7
-0.256, 5.696e-7, 2.475e-7, -3.221e-7
-0.257, 5.569e-7, 2.405e-7, -3.164e-7
-0.258, 5.424e-7, 2.330e-7, -3.094e-7
-0.259, 5.291e-7, 2.292e-7, -2.999e-7
-0.260, 5.166e-7, 2.223e-7, -2.943e-7
-0.261, 5.042e-7, 2.164e-7, -2.878e-7
-0.262, 4.905e-7, 2.112e-7, -2.793e-7
-0.263, 4.796e-7, 2.069e-7, -2.726e-7
-0.264, 4.660e-7, 2.000e-7, -2.660e-7
-0.265, 4.541e-7, 1.958e-7, -2.583e-7
-0.266, 4.431e-7, 1.915e-7, -2.516e-7
-0.267, 4.313e-7, 1.855e-7, -2.458e-7
-0.268, 4.186e-7, 1.796e-7, -2.390e-7
-0.269, 4.078e-7, 1.767e-7, -2.310e-7
-0.270, 3.971e-7, 1.716e-7, -2.255e-7
-0.271, 3.869e-7, 1.667e-7, -2.202e-7
-0.272, 3.770e-7, 1.646e-7, -2.125e-7
-0.273, 3.670e-7, 1.600e-7, -2.070e-7
-0.274, 3.565e-7, 1.553e-7, -2.012e-7
-0.275, 3.462e-7, 1.516e-7, -1.946e-7
-0.276, 3.379e-7, 1.493e-7, -1.885e-7
-0.277, 3.296e-7, 1.448e-7, -1.847e-7
-0.278, 3.194e-7, 1.406e-7, -1.788e-7
-0.279, 3.113e-7, 1.391e-7, -1.722e-7
-0.280, 3.030e-7, 1.343e-7, -1.687e-7
-0.281, 2.950e-7, 1.310e-7, -1.640e-7
-0.282, 2.882e-7, 1.294e-7, -1.588e-7
-0.283, 2.807e-7, 1.263e-7, -1.545e-7
-0.284, 2.736e-7, 1.226e-7, -1.510e-7
-0.285, 2.667e-7, 1.209e-7, -1.458e-7
-0.286, 2.597e-7, 1.188e-7, -1.409e-7
-0.287, 2.540e-7, 1.155e-7, -1.384e-7
-0.288, 2.469e-7, 1.123e-7, -1.346e-7
-0.289, 2.405e-7, 1.106e-7, -1.299e-7
-0.290, 2.361e-7, 1.085e-7, -1.276e-7
-0.291, 2.306e-7, 1.059e-7, -1.247e-7
-0.292, 2.243e-7, 1.049e-7, -1.195e-7
-0.293, 2.210e-7, 1.035e-7, -1.175e-7
-0.294, 2.161e-7, 1.005e-7, -1.156e-7
-0.295, 2.101e-7, 9.900e-8, -1.111e-7
-0.296, 2.069e-7, 9.847e-8, -1.084e-7
-0.297, 2.032e-7, 9.531e-8, -1.079e-7
-0.298, 1.978e-7, 9.371e-8, -1.041e-7
-0.299, 1.957e-7, 9.407e-8, -1.016e-7
-0.300, 1.910e-7, 9.151e-8, -9.951e-8
-0.301, 1.876e-7, 8.875e-8, -9.884e-8
-0.302, 1.842e-7, 8.885e-8, -9.530e-8
-0.303, 1.812e-7, 8.765e-8, -9.354e-8
-0.304, 1.792e-7, 8.557e-8, -9.358e-8
-0.305, 1.751e-7, 8.482e-8, -9.029e-8
-0.306, 1.731e-7, 8.460e-8, -8.855e-8
-0.307, 1.705e-7, 8.296e-8, -8.755e-8
-0.308, 1.679e-7, 8.206e-8, -8.580e-8
-0.309, 1.649e-7, 8.174e-8, -8.318e-8
-0.310, 1.641e-7, 8.089e-8, -8.319e-8
-0.311, 1.608e-7, 7.817e-8, -8.263e-8
-0.312, 1.587e-7, 7.825e-8, -8.048e-8
-0.313, 1.580e-7, 7.862e-8, -7.940e-8
-0.314, 1.563e-7, 7.672e-8, -7.955e-8
-0.315, 1.532e-7, 7.605e-8, -7.715e-8
-0.316, 1.529e-7, 7.667e-8, -7.619e-8
-0.317, 1.509e-7, 7.527e-8, -7.562e-8
-0.318, 1.478e-7, 7.327e-8, -7.451e-8
-0.319, 1.474e-7, 7.414e-8, -7.331e-8
-0.320, 1.471e-7, 7.372e-8, -7.335e-8
-0.321, 1.446e-7, 7.132e-8, -7.323e-8
-0.322, 1.439e-7, 7.264e-8, -7.130e-8
-0.323, 1.436e-7, 7.297e-8, -7.061e-8
-0.324, 1.417e-7, 6.998e-8, -7.175e-8
-0.325, 1.401e-7, 7.025e-8, -6.990e-8
-0.326, 1.385e-7, 7.063e-8, -6.787e-8
-0.327, 1.394e-7, 6.959e-8, -6.977e-8
-0.328, 1.372e-7, 6.870e-8, -6.846e-8
-0.329, 1.373e-7, 7.010e-8, -6.722e-8
-0.330, 1.374e-7, 6.959e-8, -6.779e-8
-0.331, 1.359e-7, 6.777e-8, -6.809e-8
-0.332, 1.351e-7, 6.865e-8, -6.640e-8
-0.333, 1.349e-7, 6.884e-8, -6.604e-8
-0.334, 1.346e-7, 6.734e-8, -6.724e-8
-0.335, 1.319e-7, 6.667e-8, -6.527e-8
-0.336, 1.330e-7, 6.791e-8, -6.511e-8
-0.337, 1.325e-7, 6.712e-8, -6.539e-8
-0.338, 1.304e-7, 6.553e-8, -6.484e-8
-0.339, 1.309e-7, 6.720e-8, -6.373e-8
-0.340, 1.313e-7, 6.714e-8, -6.411e-8
-0.341, 1.309e-7, 6.595e-8, -6.493e-8
-0.342, 1.294e-7, 6.586e-8, -6.359e-8
-0.343, 1.297e-7, 6.635e-8, -6.336e-8
-0.344, 1.296e-7, 6.539e-8, -6.421e-8
-0.345, 1.273e-7, 6.466e-8, -6.268e-8
-0.346, 1.280e-7, 6.612e-8, -6.189e-8
-0.347, 1.295e-7, 6.523e-8, -6.425e-8
-0.348, 1.280e-7, 6.483e-8, -6.316e-8
-0.349, 1.281e-7, 6.610e-8, -6.199e-8
-0.350, 1.282e-7, 6.516e-8, -6.304e-8
-0.351, 1.263e-7, 6.328e-8, -6.302e-8
-0.352, 1.256e-7, 6.473e-8, -6.084e-8
-0.353, 1.282e-7, 6.586e-8, -6.230e-8
-0.354, 1.275e-7, 6.413e-8, -6.338e-8
-0.355, 1.262e-7, 6.447e-8, -6.174e-8
-0.356, 1.268e-7, 6.525e-8, -6.159e-8
-0.357, 1.275e-7, 6.478e-8, -6.270e-8
-0.358, 1.259e-7, 6.326e-8, -6.264e-8
-0.359, 1.261e-7, 6.532e-8, -6.079e-8
-0.360, 1.271e-7, 6.452e-8, -6.261e-8
-0.361, 1.265e-7, 6.369e-8, -6.284e-8
-0.362, 1.258e-7, 6.444e-8, -6.131e-8
-0.363, 1.267e-7, 6.590e-8, -6.082e-8
-0.364, 1.261e-7, 6.402e-8, -6.208e-8
-0.365, 1.252e-7, 6.379e-8, -6.142e-8
-0.366, 1.259e-7, 6.452e-8, -6.135e-8
-0.367, 1.263e-7, 6.405e-8, -6.224e-8
-0.368, 1.249e-7, 6.350e-8, -6.139e-8
-0.369, 1.261e-7, 6.521e-8, -6.086e-8
-0.370, 1.267e-7, 6.486e-8, -6.180e-8
-0.371, 1.256e-7, 6.336e-8, -6.224e-8
-0.372, 1.245e-7, 6.379e-8, -6.074e-8
-0.373, 1.256e-7, 6.456e-8, -6.105e-8
-0.374, 1.266e-7, 6.399e-8, -6.257e-8
-0.375, 1.240e-7, 6.348e-8, -6.050e-8
-0.376, 1.256e-7, 6.487e-8, -6.071e-8
-0.377, 1.255e-7, 6.364e-8, -6.190e-8
-0.378, 1.241e-7, 6.234e-8, -6.178e-8
-0.379, 1.258e-7, 6.517e-8, -6.064e-8
-0.380, 1.256e-7, 6.466e-8, -6.096e-8
-0.381, 1.248e-7, 6.281e-8, -6.196e-8
-0.382, 1.247e-7, 6.389e-8, -6.077e-8
-0.383, 1.263e-7, 6.519e-8, -6.109e-8
-0.384, 1.263e-7, 6.431e-8, -6.201e-8
-0.385, 1.246e-7, 6.364e-8, -6.096e-8
-0.386, 1.256e-7, 6.526e-8, -6.032e-8
-0.387, 1.266e-7, 6.457e-8, -6.203e-8
-0.388, 1.255e-7, 6.334e-8, -6.218e-8
-0.389, 1.268e-7, 6.555e-8, -6.129e-8
-0.390, 1.267e-7, 6.493e-8, -6.172e-8
-0.391, 1.261e-7, 6.371e-8, -6.239e-8
-0.392, 1.259e-7, 6.466e-8, -6.119e-8
-0.393, 1.278e-7, 6.626e-8, -6.153e-8
-0.394, 1.274e-7, 6.433e-8, -6.303e-8
-0.395, 1.249e-7, 6.364e-8, -6.127e-8
-0.396, 1.277e-7, 6.573e-8, -6.198e-8
-0.397, 1.276e-7, 6.474e-8, -6.287e-8
-0.398, 1.256e-7, 6.357e-8, -6.202e-8
-0.399, 1.268e-7, 6.580e-8, -6.098e-8
-0.400, 1.284e-7, 6.649e-8, -6.192e-8
