# Supplementary material for: Data-Driven Electrochemistry Reveals the Impact of Hydrophobicity on Aptamer Cross-Reactivity
Source: ACS Meas Sci Au. 2026 May 20;6(3):752–64. doi: 10.1021/acsmeasuresciau.6c00040 (PMC13281204; doi:10.1021/acsmeasuresciau.6c00040)
Supplement: Supplementary file 1 [file tg6c00040_si_001.zip › data/interferent study/logP validation/Trials_1_2_3/SWV_lineolic acid_background_300hz_0.txt]

Nov. 4, 2025   11:25:02
Square Wave Voltammetry
File: c:\users\minteerlab\desktop\hardpotato\110425\swv_lineolic acid_background_300hz_0.bin
Data Source:  Experiment
Instrument Model:  CHI660E
Ref. Electrode: 
Header: SWV
Note: 

Init E (V) = -0.05
Final E (V) = -0.4
Incr E (V) = 0.001
Amplitude (V) = 0.025
Frequency (Hz) = 300
Quiet Time (sec) = 2
Sensitivity (A/V) = 1e-5

Potential/V, Diff(i/A), For(i/A), Rev(i/A)

-0.051, 1.517e-7, 8.578e-8, -6.590e-8
-0.052, 1.451e-7, 7.395e-8, -7.119e-8
-0.053, 1.464e-7, 7.272e-8, -7.371e-8
-0.054, 1.448e-7, 6.983e-8, -7.501e-8
-0.055, 1.451e-7, 6.958e-8, -7.550e-8
-0.056, 1.445e-7, 6.930e-8, -7.517e-8
-0.057, 1.456e-7, 7.037e-8, -7.524e-8
-0.058, 1.461e-7, 6.994e-8, -7.617e-8
-0.059, 1.465e-7, 6.973e-8, -7.680e-8
-0.060, 1.462e-7, 6.920e-8, -7.698e-8
-0.061, 1.472e-7, 7.095e-8, -7.627e-8
-0.062, 1.478e-7, 7.187e-8, -7.589e-8
-0.063, 1.490e-7, 7.190e-8, -7.711e-8
-0.064, 1.495e-7, 7.140e-8, -7.806e-8
-0.065, 1.492e-7, 7.066e-8, -7.851e-8
-0.066, 1.500e-7, 7.217e-8, -7.780e-8
-0.067, 1.506e-7, 7.316e-8, -7.742e-8
-0.068, 1.514e-7, 7.337e-8, -7.800e-8
-0.069, 1.516e-7, 7.253e-8, -7.912e-8
-0.070, 1.509e-7, 7.202e-8, -7.888e-8
-0.071, 1.521e-7, 7.390e-8, -7.816e-8
-0.072, 1.529e-7, 7.451e-8, -7.839e-8
-0.073, 1.543e-7, 7.532e-8, -7.902e-8
-0.074, 1.561e-7, 7.539e-8, -8.070e-8
-0.075, 1.556e-7, 7.492e-8, -8.064e-8
-0.076, 1.554e-7, 7.577e-8, -7.968e-8
-0.077, 1.563e-7, 7.711e-8, -7.919e-8
-0.078, 1.575e-7, 7.731e-8, -8.016e-8
-0.079, 1.586e-7, 7.674e-8, -8.190e-8
-0.080, 1.571e-7, 7.514e-8, -8.194e-8
-0.081, 1.598e-7, 7.808e-8, -8.176e-8
-0.082, 1.598e-7, 7.890e-8, -8.092e-8
-0.083, 1.611e-7, 7.907e-8, -8.201e-8
-0.084, 1.618e-7, 7.818e-8, -8.358e-8
-0.085, 1.617e-7, 7.804e-8, -8.371e-8
-0.086, 1.618e-7, 7.893e-8, -8.284e-8
-0.087, 1.631e-7, 8.047e-8, -8.263e-8
-0.088, 1.648e-7, 8.095e-8, -8.389e-8
-0.089, 1.644e-7, 7.971e-8, -8.469e-8
-0.090, 1.644e-7, 7.910e-8, -8.530e-8
-0.091, 1.651e-7, 8.070e-8, -8.437e-8
-0.092, 1.654e-7, 8.138e-8, -8.400e-8
-0.093, 1.676e-7, 8.209e-8, -8.547e-8
-0.094, 1.678e-7, 8.147e-8, -8.638e-8
-0.095, 1.680e-7, 8.026e-8, -8.776e-8
-0.096, 1.685e-7, 8.155e-8, -8.697e-8
-0.097, 1.687e-7, 8.241e-8, -8.624e-8
-0.098, 1.702e-7, 8.310e-8, -8.710e-8
-0.099, 1.708e-7, 8.228e-8, -8.852e-8
-0.100, 1.709e-7, 8.179e-8, -8.910e-8
-0.101, 1.714e-7, 8.243e-8, -8.897e-8
-0.102, 1.724e-7, 8.347e-8, -8.897e-8
-0.103, 1.730e-7, 8.359e-8, -8.944e-8
-0.104, 1.737e-7, 8.332e-8, -9.038e-8
-0.105, 1.737e-7, 8.232e-8, -9.142e-8
-0.106, 1.738e-7, 8.385e-8, -8.994e-8
-0.107, 1.752e-7, 8.440e-8, -9.083e-8
-0.108, 1.769e-7, 8.568e-8, -9.124e-8
-0.109, 1.767e-7, 8.433e-8, -9.237e-8
-0.110, 1.757e-7, 8.295e-8, -9.275e-8
-0.111, 1.778e-7, 8.503e-8, -9.277e-8
-0.112, 1.784e-7, 8.592e-8, -9.244e-8
-0.113, 1.792e-7, 8.605e-8, -9.311e-8
-0.114, 1.802e-7, 8.575e-8, -9.445e-8
-0.115, 1.792e-7, 8.446e-8, -9.476e-8
-0.116, 1.800e-7, 8.593e-8, -9.405e-8
-0.117, 1.811e-7, 8.739e-8, -9.372e-8
-0.118, 1.827e-7, 8.834e-8, -9.439e-8
-0.119, 1.832e-7, 8.763e-8, -9.561e-8
-0.120, 1.833e-7, 8.750e-8, -9.578e-8
-0.121, 1.851e-7, 8.986e-8, -9.521e-8
-0.122, 1.854e-7, 9.015e-8, -9.524e-8
-0.123, 1.876e-7, 9.205e-8, -9.554e-8
-0.124, 1.881e-7, 9.136e-8, -9.670e-8
-0.125, 1.908e-7, 9.256e-8, -9.827e-8
-0.126, 1.899e-7, 9.333e-8, -9.660e-8
-0.127, 1.913e-7, 9.482e-8, -9.650e-8
-0.128, 1.941e-7, 9.639e-8, -9.769e-8
-0.129, 1.954e-7, 9.658e-8, -9.879e-8
-0.130, 1.957e-7, 9.683e-8, -9.886e-8
-0.131, 1.976e-7, 9.898e-8, -9.866e-8
-0.132, 2.001e-7, 1.016e-7, -9.857e-8
-0.133, 2.037e-7, 1.036e-7, -1.001e-7
-0.134, 2.055e-7, 1.045e-7, -1.010e-7
-0.135, 2.060e-7, 1.043e-7, -1.017e-7
-0.136, 2.089e-7, 1.076e-7, -1.013e-7
-0.137, 2.116e-7, 1.098e-7, -1.017e-7
-0.138, 2.160e-7, 1.129e-7, -1.031e-7
-0.139, 2.190e-7, 1.144e-7, -1.046e-7
-0.140, 2.221e-7, 1.157e-7, -1.064e-7
-0.141, 2.260e-7, 1.203e-7, -1.057e-7
-0.142, 2.279e-7, 1.221e-7, -1.058e-7
-0.143, 2.333e-7, 1.253e-7, -1.080e-7
-0.144, 2.380e-7, 1.281e-7, -1.099e-7
-0.145, 2.431e-7, 1.316e-7, -1.115e-7
-0.146, 2.465e-7, 1.352e-7, -1.113e-7
-0.147, 2.519e-7, 1.390e-7, -1.129e-7
-0.148, 2.579e-7, 1.433e-7, -1.146e-7
-0.149, 2.627e-7, 1.464e-7, -1.163e-7
-0.150, 2.689e-7, 1.501e-7, -1.187e-7
-0.151, 2.750e-7, 1.557e-7, -1.193e-7
-0.152, 2.818e-7, 1.613e-7, -1.204e-7
-0.153, 2.900e-7, 1.667e-7, -1.233e-7
-0.154, 2.976e-7, 1.707e-7, -1.269e-7
-0.155, 3.051e-7, 1.762e-7, -1.289e-7
-0.156, 3.128e-7, 1.830e-7, -1.298e-7
-0.157, 3.223e-7, 1.909e-7, -1.315e-7
-0.158, 3.319e-7, 1.971e-7, -1.348e-7
-0.159, 3.412e-7, 2.029e-7, -1.384e-7
-0.160, 3.522e-7, 2.100e-7, -1.422e-7
-0.161, 3.635e-7, 2.194e-7, -1.441e-7
-0.162, 3.757e-7, 2.287e-7, -1.470e-7
-0.163, 3.882e-7, 2.374e-7, -1.509e-7
-0.164, 4.010e-7, 2.456e-7, -1.554e-7
-0.165, 4.145e-7, 2.550e-7, -1.595e-7
-0.166, 4.276e-7, 2.656e-7, -1.620e-7
-0.167, 4.436e-7, 2.770e-7, -1.665e-7
-0.168, 4.588e-7, 2.883e-7, -1.706e-7
-0.169, 4.753e-7, 2.993e-7, -1.760e-7
-0.170, 4.930e-7, 3.114e-7, -1.816e-7
-0.171, 5.107e-7, 3.254e-7, -1.853e-7
-0.172, 5.284e-7, 3.384e-7, -1.900e-7
-0.173, 5.487e-7, 3.525e-7, -1.962e-7
-0.174, 5.682e-7, 3.662e-7, -2.020e-7
-0.175, 5.907e-7, 3.819e-7, -2.088e-7
-0.176, 6.121e-7, 3.985e-7, -2.136e-7
-0.177, 6.346e-7, 4.153e-7, -2.193e-7
-0.178, 6.567e-7, 4.309e-7, -2.258e-7
-0.179, 6.822e-7, 4.483e-7, -2.338e-7
-0.180, 7.077e-7, 4.662e-7, -2.415e-7
-0.181, 7.336e-7, 4.858e-7, -2.478e-7
-0.182, 7.596e-7, 5.044e-7, -2.552e-7
-0.183, 7.876e-7, 5.239e-7, -2.637e-7
-0.184, 8.169e-7, 5.437e-7, -2.732e-7
-0.185, 8.455e-7, 5.632e-7, -2.823e-7
-0.186, 8.742e-7, 5.844e-7, -2.898e-7
-0.187, 9.040e-7, 6.062e-7, -2.978e-7
-0.188, 9.354e-7, 6.272e-7, -3.082e-7
-0.189, 9.657e-7, 6.465e-7, -3.192e-7
-0.190, 9.972e-7, 6.670e-7, -3.302e-7
-0.191, 1.028e-6, 6.891e-7, -3.389e-7
-0.192, 1.061e-6, 7.116e-7, -3.496e-7
-0.193, 1.095e-6, 7.336e-7, -3.612e-7
-0.194, 1.128e-6, 7.533e-7, -3.745e-7
-0.195, 1.159e-6, 7.733e-7, -3.861e-7
-0.196, 1.190e-6, 7.934e-7, -3.971e-7
-0.197, 1.223e-6, 8.139e-7, -4.093e-7
-0.198, 1.257e-6, 8.341e-7, -4.230e-7
-0.199, 1.287e-6, 8.512e-7, -4.362e-7
-0.200, 1.320e-6, 8.692e-7, -4.509e-7
-0.201, 1.351e-6, 8.870e-7, -4.639e-7
-0.202, 1.382e-6, 9.046e-7, -4.777e-7
-0.203, 1.415e-6, 9.215e-7, -4.932e-7
-0.204, 1.444e-6, 9.343e-7, -5.093e-7
-0.205, 1.472e-6, 9.473e-7, -5.245e-7
-0.206, 1.501e-6, 9.614e-7, -5.391e-7
-0.207, 1.527e-6, 9.723e-7, -5.545e-7
-0.208, 1.557e-6, 9.850e-7, -5.722e-7
-0.209, 1.581e-6, 9.913e-7, -5.897e-7
-0.210, 1.605e-6, 9.985e-7, -6.062e-7
-0.211, 1.629e-6, 1.007e-6, -6.222e-7
-0.212, 1.654e-6, 1.014e-6, -6.397e-7
-0.213, 1.674e-6, 1.018e-6, -6.566e-7
-0.214, 1.696e-6, 1.021e-6, -6.750e-7
-0.215, 1.713e-6, 1.020e-6, -6.921e-7
-0.216, 1.730e-6, 1.022e-6, -7.086e-7
-0.217, 1.748e-6, 1.022e-6, -7.251e-7
-0.218, 1.763e-6, 1.020e-6, -7.429e-7
-0.219, 1.776e-6, 1.016e-6, -7.605e-7
-0.220, 1.788e-6, 1.011e-6, -7.772e-7
-0.221, 1.800e-6, 1.008e-6, -7.926e-7
-0.222, 1.808e-6, 1.001e-6, -8.066e-7
-0.223, 1.817e-6, 9.940e-7, -8.233e-7
-0.224, 1.823e-6, 9.849e-7, -8.377e-7
-0.225, 1.827e-6, 9.744e-7, -8.526e-7
-0.226, 1.828e-6, 9.649e-7, -8.635e-7
-0.227, 1.830e-6, 9.540e-7, -8.764e-7
-0.228, 1.830e-6, 9.420e-7, -8.882e-7
-0.229, 1.830e-6, 9.297e-7, -9.000e-7
-0.230, 1.823e-6, 9.151e-7, -9.083e-7
-0.231, 1.819e-6, 9.023e-7, -9.165e-7
-0.232, 1.811e-6, 8.883e-7, -9.231e-7
-0.233, 1.804e-6, 8.738e-7, -9.301e-7
-0.234, 1.793e-6, 8.573e-7, -9.359e-7
-0.235, 1.781e-6, 8.414e-7, -9.392e-7
-0.236, 1.768e-6, 8.264e-7, -9.414e-7
-0.237, 1.751e-6, 8.106e-7, -9.402e-7
-0.238, 1.737e-6, 7.958e-7, -9.412e-7
-0.239, 1.718e-6, 7.771e-7, -9.413e-7
-0.240, 1.699e-6, 7.609e-7, -9.386e-7
-0.241, 1.677e-6, 7.435e-7, -9.336e-7
-0.242, 1.656e-6, 7.285e-7, -9.279e-7
-0.243, 1.634e-6, 7.119e-7, -9.222e-7
-0.244, 1.608e-6, 6.932e-7, -9.153e-7
-0.245, 1.584e-6, 6.762e-7, -9.081e-7
-0.246, 1.556e-6, 6.603e-7, -8.955e-7
-0.247, 1.529e-6, 6.437e-7, -8.849e-7
-0.248, 1.502e-6, 6.282e-7, -8.738e-7
-0.249, 1.472e-6, 6.105e-7, -8.619e-7
-0.250, 1.441e-6, 5.933e-7, -8.481e-7
-0.251, 1.411e-6, 5.772e-7, -8.333e-7
-0.252, 1.381e-6, 5.634e-7, -8.179e-7
-0.253, 1.350e-6, 5.470e-7, -8.027e-7
-0.254, 1.320e-6, 5.319e-7, -7.876e-7
-0.255, 1.286e-6, 5.150e-7, -7.706e-7
-0.256, 1.254e-6, 5.012e-7, -7.523e-7
-0.257, 1.222e-6, 4.878e-7, -7.340e-7
-0.258, 1.190e-6, 4.737e-7, -7.166e-7
-0.259, 1.156e-6, 4.583e-7, -6.982e-7
-0.260, 1.123e-6, 4.431e-7, -6.799e-7
-0.261, 1.092e-6, 4.306e-7, -6.615e-7
-0.262, 1.061e-6, 4.196e-7, -6.415e-7
-0.263, 1.032e-6, 4.068e-7, -6.247e-7
-0.264, 9.998e-7, 3.931e-7, -6.066e-7
-0.265, 9.687e-7, 3.801e-7, -5.886e-7
-0.266, 9.380e-7, 3.692e-7, -5.689e-7
-0.267, 9.081e-7, 3.582e-7, -5.500e-7
-0.268, 8.795e-7, 3.471e-7, -5.324e-7
-0.269, 8.517e-7, 3.348e-7, -5.169e-7
-0.270, 8.232e-7, 3.240e-7, -4.991e-7
-0.271, 7.956e-7, 3.149e-7, -4.807e-7
-0.272, 7.693e-7, 3.052e-7, -4.641e-7
-0.273, 7.436e-7, 2.964e-7, -4.472e-7
-0.274, 7.199e-7, 2.865e-7, -4.335e-7
-0.275, 6.943e-7, 2.762e-7, -4.181e-7
-0.276, 6.699e-7, 2.687e-7, -4.012e-7
-0.277, 6.474e-7, 2.611e-7, -3.863e-7
-0.278, 6.262e-7, 2.532e-7, -3.730e-7
-0.279, 6.035e-7, 2.440e-7, -3.595e-7
-0.280, 5.811e-7, 2.354e-7, -3.457e-7
-0.281, 5.622e-7, 2.298e-7, -3.324e-7
-0.282, 5.435e-7, 2.236e-7, -3.199e-7
-0.283, 5.248e-7, 2.166e-7, -3.082e-7
-0.284, 5.076e-7, 2.100e-7, -2.976e-7
-0.285, 4.889e-7, 2.024e-7, -2.865e-7
-0.286, 4.719e-7, 1.975e-7, -2.745e-7
-0.287, 4.566e-7, 1.925e-7, -2.641e-7
-0.288, 4.414e-7, 1.871e-7, -2.543e-7
-0.289, 4.273e-7, 1.812e-7, -2.461e-7
-0.290, 4.124e-7, 1.745e-7, -2.379e-7
-0.291, 3.978e-7, 1.704e-7, -2.275e-7
-0.292, 3.867e-7, 1.678e-7, -2.189e-7
-0.293, 3.750e-7, 1.630e-7, -2.121e-7
-0.294, 3.633e-7, 1.579e-7, -2.054e-7
-0.295, 3.505e-7, 1.525e-7, -1.980e-7
-0.296, 3.397e-7, 1.501e-7, -1.897e-7
-0.297, 3.287e-7, 1.464e-7, -1.823e-7
-0.298, 3.195e-7, 1.428e-7, -1.767e-7
-0.299, 3.108e-7, 1.388e-7, -1.721e-7
-0.300, 3.011e-7, 1.345e-7, -1.666e-7
-0.301, 2.931e-7, 1.326e-7, -1.605e-7
-0.302, 2.850e-7, 1.304e-7, -1.545e-7
-0.303, 2.774e-7, 1.270e-7, -1.504e-7
-0.304, 2.693e-7, 1.235e-7, -1.458e-7
-0.305, 2.628e-7, 1.202e-7, -1.427e-7
-0.306, 2.554e-7, 1.187e-7, -1.367e-7
-0.307, 2.490e-7, 1.161e-7, -1.329e-7
-0.308, 2.434e-7, 1.139e-7, -1.295e-7
-0.309, 2.385e-7, 1.116e-7, -1.268e-7
-0.310, 2.315e-7, 1.078e-7, -1.237e-7
-0.311, 2.261e-7, 1.069e-7, -1.193e-7
-0.312, 2.224e-7, 1.059e-7, -1.165e-7
-0.313, 2.182e-7, 1.045e-7, -1.138e-7
-0.314, 2.140e-7, 1.019e-7, -1.122e-7
-0.315, 2.092e-7, 9.903e-8, -1.102e-7
-0.316, 2.046e-7, 9.826e-8, -1.063e-7
-0.317, 2.020e-7, 9.841e-8, -1.036e-7
-0.318, 1.984e-7, 9.598e-8, -1.024e-7
-0.319, 1.948e-7, 9.390e-8, -1.009e-7
-0.320, 1.902e-7, 9.093e-8, -9.923e-8
-0.321, 1.871e-7, 9.103e-8, -9.606e-8
-0.322, 1.853e-7, 9.089e-8, -9.442e-8
-0.323, 1.831e-7, 8.962e-8, -9.346e-8
-0.324, 1.804e-7, 8.788e-8, -9.249e-8
-0.325, 1.769e-7, 8.574e-8, -9.113e-8
-0.326, 1.750e-7, 8.585e-8, -8.914e-8
-0.327, 1.727e-7, 8.572e-8, -8.696e-8
-0.328, 1.715e-7, 8.547e-8, -8.599e-8
-0.329, 1.695e-7, 8.339e-8, -8.611e-8
-0.330, 1.668e-7, 8.198e-8, -8.482e-8
-0.331, 1.642e-7, 8.149e-8, -8.269e-8
-0.332, 1.631e-7, 8.140e-8, -8.170e-8
-0.333, 1.630e-7, 8.149e-8, -8.155e-8
-0.334, 1.611e-7, 7.958e-8, -8.150e-8
-0.335, 1.584e-7, 7.782e-8, -8.059e-8
-0.336, 1.569e-7, 7.849e-8, -7.841e-8
-0.337, 1.561e-7, 7.865e-8, -7.744e-8
-0.338, 1.560e-7, 7.865e-8, -7.736e-8
-0.339, 1.548e-7, 7.706e-8, -7.770e-8
-0.340, 1.530e-7, 7.561e-8, -7.736e-8
-0.341, 1.501e-7, 7.526e-8, -7.484e-8
-0.342, 1.507e-7, 7.630e-8, -7.438e-8
-0.343, 1.507e-7, 7.603e-8, -7.467e-8
-0.344, 1.494e-7, 7.443e-8, -7.494e-8
-0.345, 1.466e-7, 7.247e-8, -7.418e-8
-0.346, 1.466e-7, 7.370e-8, -7.286e-8
-0.347, 1.459e-7, 7.427e-8, -7.164e-8
-0.348, 1.466e-7, 7.398e-8, -7.266e-8
-0.349, 1.459e-7, 7.282e-8, -7.304e-8
-0.350, 1.446e-7, 7.224e-8, -7.234e-8
-0.351, 1.430e-7, 7.208e-8, -7.094e-8
-0.352, 1.439e-7, 7.358e-8, -7.031e-8
-0.353, 1.426e-7, 7.208e-8, -7.054e-8
-0.354, 1.428e-7, 7.180e-8, -7.099e-8
-0.355, 1.407e-7, 7.014e-8, -7.055e-8
-0.356, 1.415e-7, 7.192e-8, -6.955e-8
-0.357, 1.402e-7, 7.122e-8, -6.902e-8
-0.358, 1.416e-7, 7.189e-8, -6.967e-8
-0.359, 1.399e-7, 7.048e-8, -6.939e-8
-0.360, 1.392e-7, 6.957e-8, -6.967e-8
-0.361, 1.389e-7, 7.084e-8, -6.806e-8
-0.362, 1.397e-7, 7.097e-8, -6.871e-8
-0.363, 1.392e-7, 7.101e-8, -6.815e-8
-0.364, 1.377e-7, 6.927e-8, -6.843e-8
-0.365, 1.387e-7, 6.920e-8, -6.950e-8
-0.366, 1.384e-7, 6.996e-8, -6.847e-8
-0.367, 1.368e-7, 7.023e-8, -6.661e-8
-0.368, 1.384e-7, 7.028e-8, -6.812e-8
-0.369, 1.374e-7, 6.917e-8, -6.820e-8
-0.370, 1.363e-7, 6.817e-8, -6.815e-8
-0.371, 1.373e-7, 6.983e-8, -6.744e-8
-0.372, 1.365e-7, 6.958e-8, -6.691e-8
-0.373, 1.380e-7, 6.999e-8, -6.797e-8
-0.374, 1.368e-7, 6.867e-8, -6.812e-8
-0.375, 1.365e-7, 6.806e-8, -6.846e-8
-0.376, 1.361e-7, 6.912e-8, -6.701e-8
-0.377, 1.355e-7, 6.902e-8, -6.645e-8
-0.378, 1.365e-7, 6.953e-8, -6.700e-8
-0.379, 1.366e-7, 6.868e-8, -6.790e-8
-0.380, 1.361e-7, 6.769e-8, -6.841e-8
-0.381, 1.368e-7, 6.925e-8, -6.751e-8
-0.382, 1.352e-7, 6.883e-8, -6.636e-8
-0.383, 1.358e-7, 6.908e-8, -6.674e-8
-0.384, 1.370e-7, 6.895e-8, -6.804e-8
-0.385, 1.352e-7, 6.731e-8, -6.792e-8
-0.386, 1.356e-7, 6.858e-8, -6.699e-8
-0.387, 1.356e-7, 6.947e-8, -6.609e-8
-0.388, 1.365e-7, 6.961e-8, -6.692e-8
-0.389, 1.367e-7, 6.926e-8, -6.748e-8
-0.390, 1.355e-7, 6.764e-8, -6.782e-8
-0.391, 1.361e-7, 6.923e-8, -6.683e-8
-0.392, 1.356e-7, 6.958e-8, -6.607e-8
-0.393, 1.374e-7, 7.014e-8, -6.725e-8
-0.394, 1.362e-7, 6.864e-8, -6.758e-8
-0.395, 1.356e-7, 6.775e-8, -6.786e-8
-0.396, 1.352e-7, 6.854e-8, -6.669e-8
-0.397, 1.361e-7, 6.943e-8, -6.671e-8
-0.398, 1.371e-7, 6.986e-8, -6.721e-8
-0.399, 1.369e-7, 6.894e-8, -6.800e-8
-0.400, 1.355e-7, 6.785e-8, -6.764e-8
