# Supplementary material for: Data-Driven Electrochemistry Reveals the Impact of Hydrophobicity on Aptamer Cross-Reactivity
Source: ACS Meas Sci Au. 2026 May 20;6(3):752–64. doi: 10.1021/acsmeasuresciau.6c00040 (PMC13281204; doi:10.1021/acsmeasuresciau.6c00040)
Supplement: Supplementary file 1 [file tg6c00040_si_001.zip › data/interferent study/logP validation/Trials_1_2_3/SWV_lineolic acid_background_300hz_1.txt]

Nov. 4, 2025   14:02:50
Square Wave Voltammetry
File: c:\users\minteerlab\desktop\hardpotato\110425\swv_lineolic acid_background_300hz_1.bin
Data Source:  Experiment
Instrument Model:  CHI660E
Ref. Electrode: 
Header: SWV
Note: 

Init E (V) = -0.05
Final E (V) = -0.4
Incr E (V) = 0.001
Amplitude (V) = 0.025
Frequency (Hz) = 300
Quiet Time (sec) = 2
Sensitivity (A/V) = 1e-5

Potential/V, Diff(i/A), For(i/A), Rev(i/A)

-0.051, 2.227e-7, 1.310e-7, -9.174e-8
-0.052, 2.131e-7, 1.129e-7, -1.002e-7
-0.053, 2.121e-7, 1.080e-7, -1.041e-7
-0.054, 2.109e-7, 1.065e-7, -1.044e-7
-0.055, 2.118e-7, 1.073e-7, -1.045e-7
-0.056, 2.116e-7, 1.068e-7, -1.048e-7
-0.057, 2.122e-7, 1.065e-7, -1.057e-7
-0.058, 2.134e-7, 1.061e-7, -1.073e-7
-0.059, 2.124e-7, 1.062e-7, -1.062e-7
-0.060, 2.137e-7, 1.074e-7, -1.063e-7
-0.061, 2.142e-7, 1.080e-7, -1.062e-7
-0.062, 2.151e-7, 1.077e-7, -1.074e-7
-0.063, 2.157e-7, 1.070e-7, -1.087e-7
-0.064, 2.147e-7, 1.073e-7, -1.074e-7
-0.065, 2.165e-7, 1.092e-7, -1.073e-7
-0.066, 2.189e-7, 1.105e-7, -1.084e-7
-0.067, 2.189e-7, 1.095e-7, -1.094e-7
-0.068, 2.203e-7, 1.107e-7, -1.097e-7
-0.069, 2.183e-7, 1.098e-7, -1.085e-7
-0.070, 2.215e-7, 1.121e-7, -1.094e-7
-0.071, 2.207e-7, 1.117e-7, -1.090e-7
-0.072, 2.218e-7, 1.117e-7, -1.101e-7
-0.073, 2.226e-7, 1.110e-7, -1.116e-7
-0.074, 2.235e-7, 1.121e-7, -1.114e-7
-0.075, 2.250e-7, 1.136e-7, -1.114e-7
-0.076, 2.250e-7, 1.141e-7, -1.109e-7
-0.077, 2.254e-7, 1.134e-7, -1.120e-7
-0.078, 2.264e-7, 1.132e-7, -1.132e-7
-0.079, 2.250e-7, 1.124e-7, -1.126e-7
-0.080, 2.269e-7, 1.145e-7, -1.124e-7
-0.081, 2.284e-7, 1.159e-7, -1.125e-7
-0.082, 2.288e-7, 1.148e-7, -1.140e-7
-0.083, 2.292e-7, 1.140e-7, -1.152e-7
-0.084, 2.298e-7, 1.148e-7, -1.151e-7
-0.085, 2.310e-7, 1.163e-7, -1.147e-7
-0.086, 2.309e-7, 1.165e-7, -1.144e-7
-0.087, 2.321e-7, 1.163e-7, -1.159e-7
-0.088, 2.334e-7, 1.156e-7, -1.178e-7
-0.089, 2.322e-7, 1.160e-7, -1.162e-7
-0.090, 2.347e-7, 1.172e-7, -1.175e-7
-0.091, 2.347e-7, 1.177e-7, -1.170e-7
-0.092, 2.351e-7, 1.172e-7, -1.179e-7
-0.093, 2.363e-7, 1.166e-7, -1.196e-7
-0.094, 2.344e-7, 1.156e-7, -1.188e-7
-0.095, 2.362e-7, 1.179e-7, -1.183e-7
-0.096, 2.359e-7, 1.179e-7, -1.180e-7
-0.097, 2.379e-7, 1.180e-7, -1.199e-7
-0.098, 2.383e-7, 1.169e-7, -1.214e-7
-0.099, 2.374e-7, 1.174e-7, -1.200e-7
-0.100, 2.370e-7, 1.183e-7, -1.188e-7
-0.101, 2.399e-7, 1.198e-7, -1.201e-7
-0.102, 2.398e-7, 1.183e-7, -1.214e-7
-0.103, 2.405e-7, 1.183e-7, -1.222e-7
-0.104, 2.414e-7, 1.192e-7, -1.222e-7
-0.105, 2.406e-7, 1.194e-7, -1.212e-7
-0.106, 2.420e-7, 1.208e-7, -1.212e-7
-0.107, 2.427e-7, 1.202e-7, -1.225e-7
-0.108, 2.440e-7, 1.207e-7, -1.233e-7
-0.109, 2.435e-7, 1.203e-7, -1.232e-7
-0.110, 2.452e-7, 1.225e-7, -1.227e-7
-0.111, 2.454e-7, 1.226e-7, -1.229e-7
-0.112, 2.465e-7, 1.232e-7, -1.232e-7
-0.113, 2.479e-7, 1.226e-7, -1.253e-7
-0.114, 2.483e-7, 1.240e-7, -1.244e-7
-0.115, 2.487e-7, 1.252e-7, -1.235e-7
-0.116, 2.500e-7, 1.270e-7, -1.230e-7
-0.117, 2.527e-7, 1.275e-7, -1.251e-7
-0.118, 2.531e-7, 1.280e-7, -1.250e-7
-0.119, 2.536e-7, 1.285e-7, -1.251e-7
-0.120, 2.561e-7, 1.313e-7, -1.248e-7
-0.121, 2.582e-7, 1.329e-7, -1.254e-7
-0.122, 2.600e-7, 1.338e-7, -1.262e-7
-0.123, 2.621e-7, 1.348e-7, -1.273e-7
-0.124, 2.640e-7, 1.361e-7, -1.279e-7
-0.125, 2.663e-7, 1.392e-7, -1.271e-7
-0.126, 2.689e-7, 1.408e-7, -1.281e-7
-0.127, 2.730e-7, 1.435e-7, -1.296e-7
-0.128, 2.760e-7, 1.450e-7, -1.310e-7
-0.129, 2.787e-7, 1.467e-7, -1.319e-7
-0.130, 2.820e-7, 1.503e-7, -1.316e-7
-0.131, 2.856e-7, 1.535e-7, -1.321e-7
-0.132, 2.902e-7, 1.567e-7, -1.335e-7
-0.133, 2.956e-7, 1.590e-7, -1.366e-7
-0.134, 2.979e-7, 1.624e-7, -1.355e-7
-0.135, 3.029e-7, 1.665e-7, -1.364e-7
-0.136, 3.088e-7, 1.712e-7, -1.376e-7
-0.137, 3.148e-7, 1.739e-7, -1.408e-7
-0.138, 3.208e-7, 1.771e-7, -1.437e-7
-0.139, 3.250e-7, 1.811e-7, -1.439e-7
-0.140, 3.320e-7, 1.867e-7, -1.452e-7
-0.141, 3.384e-7, 1.921e-7, -1.463e-7
-0.142, 3.464e-7, 1.972e-7, -1.491e-7
-0.143, 3.547e-7, 2.023e-7, -1.524e-7
-0.144, 3.614e-7, 2.068e-7, -1.546e-7
-0.145, 3.700e-7, 2.142e-7, -1.558e-7
-0.146, 3.803e-7, 2.215e-7, -1.588e-7
-0.147, 3.892e-7, 2.275e-7, -1.617e-7
-0.148, 4.000e-7, 2.341e-7, -1.659e-7
-0.149, 4.090e-7, 2.419e-7, -1.671e-7
-0.150, 4.190e-7, 2.497e-7, -1.693e-7
-0.151, 4.322e-7, 2.591e-7, -1.731e-7
-0.152, 4.434e-7, 2.658e-7, -1.776e-7
-0.153, 4.568e-7, 2.747e-7, -1.821e-7
-0.154, 4.686e-7, 2.846e-7, -1.840e-7
-0.155, 4.838e-7, 2.953e-7, -1.885e-7
-0.156, 4.992e-7, 3.065e-7, -1.927e-7
-0.157, 5.154e-7, 3.168e-7, -1.986e-7
-0.158, 5.317e-7, 3.271e-7, -2.046e-7
-0.159, 5.471e-7, 3.395e-7, -2.076e-7
-0.160, 5.662e-7, 3.534e-7, -2.127e-7
-0.161, 5.828e-7, 3.660e-7, -2.168e-7
-0.162, 6.033e-7, 3.795e-7, -2.238e-7
-0.163, 6.239e-7, 3.922e-7, -2.317e-7
-0.164, 6.427e-7, 4.071e-7, -2.355e-7
-0.165, 6.657e-7, 4.242e-7, -2.415e-7
-0.166, 6.873e-7, 4.400e-7, -2.474e-7
-0.167, 7.105e-7, 4.547e-7, -2.558e-7
-0.168, 7.350e-7, 4.721e-7, -2.629e-7
-0.169, 7.597e-7, 4.888e-7, -2.709e-7
-0.170, 7.855e-7, 5.084e-7, -2.771e-7
-0.171, 8.125e-7, 5.275e-7, -2.851e-7
-0.172, 8.406e-7, 5.467e-7, -2.939e-7
-0.173, 8.683e-7, 5.650e-7, -3.033e-7
-0.174, 8.945e-7, 5.842e-7, -3.104e-7
-0.175, 9.261e-7, 6.069e-7, -3.192e-7
-0.176, 9.562e-7, 6.278e-7, -3.284e-7
-0.177, 9.881e-7, 6.487e-7, -3.394e-7
-0.178, 1.020e-6, 6.704e-7, -3.496e-7
-0.179, 1.050e-6, 6.910e-7, -3.592e-7
-0.180, 1.085e-6, 7.155e-7, -3.690e-7
-0.181, 1.119e-6, 7.392e-7, -3.797e-7
-0.182, 1.152e-6, 7.600e-7, -3.919e-7
-0.183, 1.187e-6, 7.819e-7, -4.048e-7
-0.184, 1.220e-6, 8.050e-7, -4.155e-7
-0.185, 1.256e-6, 8.284e-7, -4.277e-7
-0.186, 1.291e-6, 8.510e-7, -4.402e-7
-0.187, 1.329e-6, 8.734e-7, -4.553e-7
-0.188, 1.363e-6, 8.952e-7, -4.682e-7
-0.189, 1.398e-6, 9.172e-7, -4.809e-7
-0.190, 1.435e-6, 9.393e-7, -4.957e-7
-0.191, 1.469e-6, 9.603e-7, -5.090e-7
-0.192, 1.507e-6, 9.818e-7, -5.252e-7
-0.193, 1.541e-6, 1.000e-6, -5.409e-7
-0.194, 1.576e-6, 1.019e-6, -5.567e-7
-0.195, 1.612e-6, 1.040e-6, -5.714e-7
-0.196, 1.644e-6, 1.057e-6, -5.870e-7
-0.197, 1.679e-6, 1.075e-6, -6.047e-7
-0.198, 1.713e-6, 1.089e-6, -6.236e-7
-0.199, 1.743e-6, 1.104e-6, -6.389e-7
-0.200, 1.776e-6, 1.120e-6, -6.559e-7
-0.201, 1.807e-6, 1.133e-6, -6.734e-7
-0.202, 1.837e-6, 1.144e-6, -6.932e-7
-0.203, 1.867e-6, 1.154e-6, -7.128e-7
-0.204, 1.890e-6, 1.161e-6, -7.292e-7
-0.205, 1.918e-6, 1.171e-6, -7.471e-7
-0.206, 1.943e-6, 1.178e-6, -7.650e-7
-0.207, 1.967e-6, 1.183e-6, -7.848e-7
-0.208, 1.991e-6, 1.187e-6, -8.040e-7
-0.209, 2.010e-6, 1.188e-6, -8.215e-7
-0.210, 2.029e-6, 1.191e-6, -8.378e-7
-0.211, 2.047e-6, 1.191e-6, -8.559e-7
-0.212, 2.062e-6, 1.188e-6, -8.740e-7
-0.213, 2.077e-6, 1.185e-6, -8.923e-7
-0.214, 2.089e-6, 1.181e-6, -9.079e-7
-0.215, 2.100e-6, 1.177e-6, -9.229e-7
-0.216, 2.109e-6, 1.171e-6, -9.380e-7
-0.217, 2.116e-6, 1.162e-6, -9.536e-7
-0.218, 2.121e-6, 1.151e-6, -9.700e-7
-0.219, 2.124e-6, 1.142e-6, -9.825e-7
-0.220, 2.127e-6, 1.133e-6, -9.943e-7
-0.221, 2.127e-6, 1.121e-6, -1.006e-6
-0.222, 2.125e-6, 1.107e-6, -1.018e-6
-0.223, 2.121e-6, 1.092e-6, -1.029e-6
-0.224, 2.114e-6, 1.079e-6, -1.035e-6
-0.225, 2.109e-6, 1.065e-6, -1.044e-6
-0.226, 2.100e-6, 1.049e-6, -1.051e-6
-0.227, 2.087e-6, 1.030e-6, -1.056e-6
-0.228, 2.077e-6, 1.013e-6, -1.064e-6
-0.229, 2.061e-6, 9.955e-7, -1.065e-6
-0.230, 2.046e-6, 9.777e-7, -1.068e-6
-0.231, 2.030e-6, 9.609e-7, -1.070e-6
-0.232, 2.009e-6, 9.404e-7, -1.069e-6
-0.233, 1.989e-6, 9.218e-7, -1.067e-6
-0.234, 1.968e-6, 9.026e-7, -1.065e-6
-0.235, 1.947e-6, 8.846e-7, -1.062e-6
-0.236, 1.923e-6, 8.653e-7, -1.057e-6
-0.237, 1.897e-6, 8.450e-7, -1.052e-6
-0.238, 1.870e-6, 8.251e-7, -1.045e-6
-0.239, 1.842e-6, 8.049e-7, -1.037e-6
-0.240, 1.813e-6, 7.869e-7, -1.026e-6
-0.241, 1.785e-6, 7.688e-7, -1.016e-6
-0.242, 1.756e-6, 7.481e-7, -1.007e-6
-0.243, 1.723e-6, 7.289e-7, -9.943e-7
-0.244, 1.691e-6, 7.104e-7, -9.809e-7
-0.245, 1.660e-6, 6.929e-7, -9.668e-7
-0.246, 1.625e-6, 6.741e-7, -9.513e-7
-0.247, 1.592e-6, 6.549e-7, -9.373e-7
-0.248, 1.559e-6, 6.380e-7, -9.214e-7
-0.249, 1.523e-6, 6.197e-7, -9.037e-7
-0.250, 1.489e-6, 6.029e-7, -8.861e-7
-0.251, 1.454e-6, 5.876e-7, -8.662e-7
-0.252, 1.421e-6, 5.698e-7, -8.509e-7
-0.253, 1.386e-6, 5.529e-7, -8.329e-7
-0.254, 1.350e-6, 5.364e-7, -8.133e-7
-0.255, 1.314e-6, 5.219e-7, -7.917e-7
-0.256, 1.280e-6, 5.081e-7, -7.715e-7
-0.257, 1.246e-6, 4.926e-7, -7.539e-7
-0.258, 1.214e-6, 4.781e-7, -7.357e-7
-0.259, 1.177e-6, 4.627e-7, -7.142e-7
-0.260, 1.144e-6, 4.502e-7, -6.939e-7
-0.261, 1.113e-6, 4.384e-7, -6.743e-7
-0.262, 1.079e-6, 4.246e-7, -6.540e-7
-0.263, 1.047e-6, 4.105e-7, -6.365e-7
-0.264, 1.014e-6, 3.989e-7, -6.156e-7
-0.265, 9.846e-7, 3.881e-7, -5.966e-7
-0.266, 9.540e-7, 3.774e-7, -5.766e-7
-0.267, 9.257e-7, 3.656e-7, -5.600e-7
-0.268, 8.972e-7, 3.546e-7, -5.426e-7
-0.269, 8.666e-7, 3.439e-7, -5.226e-7
-0.270, 8.396e-7, 3.349e-7, -5.047e-7
-0.271, 8.125e-7, 3.260e-7, -4.865e-7
-0.272, 7.888e-7, 3.164e-7, -4.724e-7
-0.273, 7.619e-7, 3.063e-7, -4.555e-7
-0.274, 7.370e-7, 2.981e-7, -4.388e-7
-0.275, 7.144e-7, 2.903e-7, -4.241e-7
-0.276, 6.898e-7, 2.822e-7, -4.076e-7
-0.277, 6.689e-7, 2.741e-7, -3.948e-7
-0.278, 6.477e-7, 2.668e-7, -3.809e-7
-0.279, 6.262e-7, 2.596e-7, -3.666e-7
-0.280, 6.081e-7, 2.540e-7, -3.541e-7
-0.281, 5.873e-7, 2.478e-7, -3.395e-7
-0.282, 5.695e-7, 2.400e-7, -3.295e-7
-0.283, 5.519e-7, 2.334e-7, -3.185e-7
-0.284, 5.339e-7, 2.284e-7, -3.055e-7
-0.285, 5.196e-7, 2.246e-7, -2.950e-7
-0.286, 5.018e-7, 2.182e-7, -2.837e-7
-0.287, 4.887e-7, 2.128e-7, -2.759e-7
-0.288, 4.743e-7, 2.068e-7, -2.676e-7
-0.289, 4.593e-7, 2.032e-7, -2.561e-7
-0.290, 4.471e-7, 1.988e-7, -2.483e-7
-0.291, 4.331e-7, 1.947e-7, -2.384e-7
-0.292, 4.235e-7, 1.915e-7, -2.320e-7
-0.293, 4.131e-7, 1.859e-7, -2.272e-7
-0.294, 4.005e-7, 1.823e-7, -2.183e-7
-0.295, 3.895e-7, 1.798e-7, -2.097e-7
-0.296, 3.803e-7, 1.770e-7, -2.033e-7
-0.297, 3.718e-7, 1.731e-7, -1.987e-7
-0.298, 3.635e-7, 1.697e-7, -1.938e-7
-0.299, 3.536e-7, 1.667e-7, -1.869e-7
-0.300, 3.454e-7, 1.644e-7, -1.810e-7
-0.301, 3.391e-7, 1.627e-7, -1.764e-7
-0.302, 3.323e-7, 1.596e-7, -1.727e-7
-0.303, 3.251e-7, 1.553e-7, -1.698e-7
-0.304, 3.173e-7, 1.541e-7, -1.632e-7
-0.305, 3.116e-7, 1.520e-7, -1.596e-7
-0.306, 3.061e-7, 1.502e-7, -1.559e-7
-0.307, 3.019e-7, 1.484e-7, -1.535e-7
-0.308, 2.958e-7, 1.451e-7, -1.507e-7
-0.309, 2.881e-7, 1.428e-7, -1.453e-7
-0.310, 2.841e-7, 1.422e-7, -1.419e-7
-0.311, 2.812e-7, 1.413e-7, -1.400e-7
-0.312, 2.765e-7, 1.389e-7, -1.375e-7
-0.313, 2.734e-7, 1.366e-7, -1.368e-7
-0.314, 2.685e-7, 1.359e-7, -1.327e-7
-0.315, 2.652e-7, 1.350e-7, -1.302e-7
-0.316, 2.630e-7, 1.346e-7, -1.284e-7
-0.317, 2.581e-7, 1.315e-7, -1.265e-7
-0.318, 2.563e-7, 1.301e-7, -1.262e-7
-0.319, 2.521e-7, 1.282e-7, -1.239e-7
-0.320, 2.502e-7, 1.293e-7, -1.209e-7
-0.321, 2.489e-7, 1.294e-7, -1.196e-7
-0.322, 2.461e-7, 1.266e-7, -1.195e-7
-0.323, 2.441e-7, 1.249e-7, -1.192e-7
-0.324, 2.400e-7, 1.244e-7, -1.156e-7
-0.325, 2.388e-7, 1.250e-7, -1.139e-7
-0.326, 2.369e-7, 1.241e-7, -1.128e-7
-0.327, 2.350e-7, 1.224e-7, -1.126e-7
-0.328, 2.335e-7, 1.206e-7, -1.130e-7
-0.329, 2.307e-7, 1.204e-7, -1.103e-7
-0.330, 2.306e-7, 1.210e-7, -1.095e-7
-0.331, 2.286e-7, 1.208e-7, -1.077e-7
-0.332, 2.268e-7, 1.187e-7, -1.080e-7
-0.333, 2.269e-7, 1.180e-7, -1.088e-7
-0.334, 2.248e-7, 1.176e-7, -1.072e-7
-0.335, 2.232e-7, 1.180e-7, -1.052e-7
-0.336, 2.226e-7, 1.181e-7, -1.045e-7
-0.337, 2.224e-7, 1.173e-7, -1.051e-7
-0.338, 2.213e-7, 1.160e-7, -1.053e-7
-0.339, 2.190e-7, 1.153e-7, -1.037e-7
-0.340, 2.181e-7, 1.159e-7, -1.023e-7
-0.341, 2.186e-7, 1.165e-7, -1.021e-7
-0.342, 2.173e-7, 1.146e-7, -1.027e-7
-0.343, 2.188e-7, 1.150e-7, -1.038e-7
-0.344, 2.156e-7, 1.140e-7, -1.016e-7
-0.345, 2.156e-7, 1.148e-7, -1.008e-7
-0.346, 2.156e-7, 1.152e-7, -1.004e-7
-0.347, 2.142e-7, 1.133e-7, -1.010e-7
-0.348, 2.150e-7, 1.128e-7, -1.023e-7
-0.349, 2.116e-7, 1.115e-7, -1.000e-7
-0.350, 2.133e-7, 1.136e-7, -9.971e-8
-0.351, 2.119e-7, 1.133e-7, -9.865e-8
-0.352, 2.136e-7, 1.133e-7, -1.003e-7
-0.353, 2.117e-7, 1.118e-7, -9.992e-8
-0.354, 2.111e-7, 1.123e-7, -9.876e-8
-0.355, 2.108e-7, 1.125e-7, -9.829e-8
-0.356, 2.111e-7, 1.126e-7, -9.849e-8
-0.357, 2.120e-7, 1.121e-7, -9.983e-8
-0.358, 2.107e-7, 1.114e-7, -9.922e-8
-0.359, 2.092e-7, 1.104e-7, -9.875e-8
-0.360, 2.104e-7, 1.118e-7, -9.862e-8
-0.361, 2.106e-7, 1.124e-7, -9.829e-8
-0.362, 2.103e-7, 1.119e-7, -9.837e-8
-0.363, 2.098e-7, 1.110e-7, -9.880e-8
-0.364, 2.087e-7, 1.106e-7, -9.811e-8
-0.365, 2.086e-7, 1.118e-7, -9.677e-8
-0.366, 2.096e-7, 1.121e-7, -9.744e-8
-0.367, 2.087e-7, 1.106e-7, -9.804e-8
-0.368, 2.090e-7, 1.101e-7, -9.892e-8
-0.369, 2.081e-7, 1.103e-7, -9.781e-8
-0.370, 2.091e-7, 1.117e-7, -9.747e-8
-0.371, 2.086e-7, 1.117e-7, -9.689e-8
-0.372, 2.104e-7, 1.115e-7, -9.889e-8
-0.373, 2.099e-7, 1.102e-7, -9.970e-8
-0.374, 2.064e-7, 1.094e-7, -9.699e-8
-0.375, 2.095e-7, 1.123e-7, -9.721e-8
-0.376, 2.101e-7, 1.127e-7, -9.738e-8
-0.377, 2.087e-7, 1.112e-7, -9.746e-8
-0.378, 2.106e-7, 1.107e-7, -9.991e-8
-0.379, 2.098e-7, 1.116e-7, -9.820e-8
-0.380, 2.090e-7, 1.118e-7, -9.722e-8
-0.381, 2.097e-7, 1.127e-7, -9.708e-8
-0.382, 2.091e-7, 1.115e-7, -9.764e-8
-0.383, 2.095e-7, 1.104e-7, -9.915e-8
-0.384, 2.088e-7, 1.107e-7, -9.809e-8
-0.385, 2.092e-7, 1.121e-7, -9.701e-8
-0.386, 2.110e-7, 1.131e-7, -9.793e-8
-0.387, 2.099e-7, 1.116e-7, -9.831e-8
-0.388, 2.110e-7, 1.113e-7, -9.972e-8
-0.389, 2.093e-7, 1.120e-7, -9.732e-8
-0.390, 2.106e-7, 1.121e-7, -9.843e-8
-0.391, 2.107e-7, 1.130e-7, -9.769e-8
-0.392, 2.119e-7, 1.121e-7, -9.983e-8
-0.393, 2.119e-7, 1.121e-7, -9.980e-8
-0.394, 2.099e-7, 1.110e-7, -9.890e-8
-0.395, 2.109e-7, 1.131e-7, -9.783e-8
-0.396, 2.111e-7, 1.124e-7, -9.877e-8
-0.397, 2.121e-7, 1.123e-7, -9.976e-8
-0.398, 2.113e-7, 1.116e-7, -9.966e-8
-0.399, 2.095e-7, 1.110e-7, -9.854e-8
-0.400, 2.110e-7, 1.128e-7, -9.816e-8
