# Supplementary material for: Data-Driven Electrochemistry Reveals the Impact of Hydrophobicity on Aptamer Cross-Reactivity
Source: ACS Meas Sci Au. 2026 May 20;6(3):752–64. doi: 10.1021/acsmeasuresciau.6c00040 (PMC13281204; doi:10.1021/acsmeasuresciau.6c00040)
Supplement: Supplementary file 1 [file tg6c00040_si_001.zip › data/interferent study/logP validation/Trials_1_2_3/SWV_lineolic acid_background_300hz_2.txt]

Nov. 4, 2025   16:18:21
Square Wave Voltammetry
File: c:\users\minteerlab\desktop\hardpotato\110425\swv_lineolic acid_background_300hz_2.bin
Data Source:  Experiment
Instrument Model:  CHI660E
Ref. Electrode: 
Header: SWV
Note: 

Init E (V) = -0.05
Final E (V) = -0.4
Incr E (V) = 0.001
Amplitude (V) = 0.025
Frequency (Hz) = 300
Quiet Time (sec) = 2
Sensitivity (A/V) = 1e-5

Potential/V, Diff(i/A), For(i/A), Rev(i/A)

-0.051, 2.198e-7, 1.288e-7, -9.096e-8
-0.052, 2.080e-7, 1.085e-7, -9.948e-8
-0.053, 2.076e-7, 1.048e-7, -1.028e-7
-0.054, 2.050e-7, 1.033e-7, -1.017e-7
-0.055, 2.059e-7, 1.030e-7, -1.029e-7
-0.056, 2.068e-7, 1.029e-7, -1.040e-7
-0.057, 2.064e-7, 1.020e-7, -1.044e-7
-0.058, 2.072e-7, 1.012e-7, -1.061e-7
-0.059, 2.065e-7, 1.018e-7, -1.046e-7
-0.060, 2.075e-7, 1.032e-7, -1.043e-7
-0.061, 2.081e-7, 1.035e-7, -1.046e-7
-0.062, 2.080e-7, 1.018e-7, -1.062e-7
-0.063, 2.101e-7, 1.029e-7, -1.072e-7
-0.064, 2.081e-7, 1.030e-7, -1.051e-7
-0.065, 2.098e-7, 1.044e-7, -1.054e-7
-0.066, 2.102e-7, 1.052e-7, -1.050e-7
-0.067, 2.112e-7, 1.042e-7, -1.070e-7
-0.068, 2.111e-7, 1.042e-7, -1.069e-7
-0.069, 2.112e-7, 1.047e-7, -1.065e-7
-0.070, 2.114e-7, 1.058e-7, -1.057e-7
-0.071, 2.140e-7, 1.069e-7, -1.071e-7
-0.072, 2.129e-7, 1.051e-7, -1.078e-7
-0.073, 2.130e-7, 1.058e-7, -1.072e-7
-0.074, 2.139e-7, 1.065e-7, -1.074e-7
-0.075, 2.137e-7, 1.072e-7, -1.065e-7
-0.076, 2.147e-7, 1.069e-7, -1.078e-7
-0.077, 2.166e-7, 1.077e-7, -1.089e-7
-0.078, 2.151e-7, 1.061e-7, -1.090e-7
-0.079, 2.158e-7, 1.076e-7, -1.082e-7
-0.080, 2.164e-7, 1.088e-7, -1.076e-7
-0.081, 2.182e-7, 1.091e-7, -1.091e-7
-0.082, 2.189e-7, 1.093e-7, -1.097e-7
-0.083, 2.194e-7, 1.085e-7, -1.110e-7
-0.084, 2.184e-7, 1.091e-7, -1.093e-7
-0.085, 2.176e-7, 1.094e-7, -1.082e-7
-0.086, 2.207e-7, 1.106e-7, -1.101e-7
-0.087, 2.217e-7, 1.097e-7, -1.120e-7
-0.088, 2.221e-7, 1.097e-7, -1.124e-7
-0.089, 2.221e-7, 1.110e-7, -1.111e-7
-0.090, 2.225e-7, 1.119e-7, -1.107e-7
-0.091, 2.232e-7, 1.119e-7, -1.112e-7
-0.092, 2.233e-7, 1.109e-7, -1.125e-7
-0.093, 2.248e-7, 1.110e-7, -1.139e-7
-0.094, 2.236e-7, 1.109e-7, -1.128e-7
-0.095, 2.263e-7, 1.132e-7, -1.131e-7
-0.096, 2.249e-7, 1.123e-7, -1.126e-7
-0.097, 2.266e-7, 1.115e-7, -1.151e-7
-0.098, 2.256e-7, 1.110e-7, -1.146e-7
-0.099, 2.271e-7, 1.126e-7, -1.146e-7
-0.100, 2.270e-7, 1.133e-7, -1.136e-7
-0.101, 2.290e-7, 1.143e-7, -1.147e-7
-0.102, 2.283e-7, 1.129e-7, -1.154e-7
-0.103, 2.284e-7, 1.127e-7, -1.158e-7
-0.104, 2.290e-7, 1.135e-7, -1.155e-7
-0.105, 2.297e-7, 1.146e-7, -1.152e-7
-0.106, 2.301e-7, 1.145e-7, -1.155e-7
-0.107, 2.313e-7, 1.146e-7, -1.167e-7
-0.108, 2.323e-7, 1.138e-7, -1.185e-7
-0.109, 2.312e-7, 1.150e-7, -1.162e-7
-0.110, 2.335e-7, 1.164e-7, -1.171e-7
-0.111, 2.349e-7, 1.173e-7, -1.176e-7
-0.112, 2.357e-7, 1.174e-7, -1.183e-7
-0.113, 2.357e-7, 1.168e-7, -1.189e-7
-0.114, 2.357e-7, 1.174e-7, -1.183e-7
-0.115, 2.373e-7, 1.192e-7, -1.181e-7
-0.116, 2.383e-7, 1.193e-7, -1.190e-7
-0.117, 2.397e-7, 1.198e-7, -1.199e-7
-0.118, 2.408e-7, 1.202e-7, -1.206e-7
-0.119, 2.410e-7, 1.205e-7, -1.205e-7
-0.120, 2.425e-7, 1.228e-7, -1.197e-7
-0.121, 2.439e-7, 1.236e-7, -1.204e-7
-0.122, 2.465e-7, 1.246e-7, -1.218e-7
-0.123, 2.464e-7, 1.248e-7, -1.215e-7
-0.124, 2.487e-7, 1.273e-7, -1.213e-7
-0.125, 2.500e-7, 1.288e-7, -1.213e-7
-0.126, 2.524e-7, 1.304e-7, -1.220e-7
-0.127, 2.558e-7, 1.312e-7, -1.246e-7
-0.128, 2.569e-7, 1.318e-7, -1.250e-7
-0.129, 2.590e-7, 1.348e-7, -1.242e-7
-0.130, 2.609e-7, 1.371e-7, -1.238e-7
-0.131, 2.649e-7, 1.398e-7, -1.251e-7
-0.132, 2.685e-7, 1.409e-7, -1.276e-7
-0.133, 2.687e-7, 1.410e-7, -1.277e-7
-0.134, 2.722e-7, 1.440e-7, -1.282e-7
-0.135, 2.767e-7, 1.479e-7, -1.288e-7
-0.136, 2.800e-7, 1.504e-7, -1.295e-7
-0.137, 2.840e-7, 1.525e-7, -1.316e-7
-0.138, 2.883e-7, 1.549e-7, -1.335e-7
-0.139, 2.920e-7, 1.585e-7, -1.336e-7
-0.140, 2.960e-7, 1.621e-7, -1.339e-7
-0.141, 3.017e-7, 1.661e-7, -1.355e-7
-0.142, 3.061e-7, 1.686e-7, -1.375e-7
-0.143, 3.108e-7, 1.712e-7, -1.396e-7
-0.144, 3.171e-7, 1.759e-7, -1.413e-7
-0.145, 3.236e-7, 1.817e-7, -1.419e-7
-0.146, 3.293e-7, 1.852e-7, -1.441e-7
-0.147, 3.359e-7, 1.895e-7, -1.463e-7
-0.148, 3.423e-7, 1.935e-7, -1.488e-7
-0.149, 3.509e-7, 2.000e-7, -1.508e-7
-0.150, 3.564e-7, 2.049e-7, -1.515e-7
-0.151, 3.666e-7, 2.117e-7, -1.549e-7
-0.152, 3.751e-7, 2.171e-7, -1.580e-7
-0.153, 3.831e-7, 2.216e-7, -1.615e-7
-0.154, 3.918e-7, 2.286e-7, -1.632e-7
-0.155, 4.010e-7, 2.366e-7, -1.643e-7
-0.156, 4.123e-7, 2.443e-7, -1.680e-7
-0.157, 4.239e-7, 2.515e-7, -1.724e-7
-0.158, 4.340e-7, 2.577e-7, -1.762e-7
-0.159, 4.440e-7, 2.657e-7, -1.783e-7
-0.160, 4.578e-7, 2.761e-7, -1.817e-7
-0.161, 4.716e-7, 2.859e-7, -1.858e-7
-0.162, 4.852e-7, 2.943e-7, -1.909e-7
-0.163, 4.986e-7, 3.031e-7, -1.955e-7
-0.164, 5.127e-7, 3.141e-7, -1.986e-7
-0.165, 5.283e-7, 3.258e-7, -2.025e-7
-0.166, 5.436e-7, 3.359e-7, -2.076e-7
-0.167, 5.606e-7, 3.470e-7, -2.137e-7
-0.168, 5.780e-7, 3.591e-7, -2.189e-7
-0.169, 5.932e-7, 3.710e-7, -2.222e-7
-0.170, 6.145e-7, 3.863e-7, -2.282e-7
-0.171, 6.325e-7, 3.986e-7, -2.339e-7
-0.172, 6.525e-7, 4.123e-7, -2.403e-7
-0.173, 6.719e-7, 4.256e-7, -2.463e-7
-0.174, 6.927e-7, 4.409e-7, -2.519e-7
-0.175, 7.156e-7, 4.577e-7, -2.579e-7
-0.176, 7.384e-7, 4.738e-7, -2.645e-7
-0.177, 7.626e-7, 4.896e-7, -2.730e-7
-0.178, 7.850e-7, 5.044e-7, -2.806e-7
-0.179, 8.087e-7, 5.226e-7, -2.861e-7
-0.180, 8.341e-7, 5.412e-7, -2.929e-7
-0.181, 8.590e-7, 5.583e-7, -3.008e-7
-0.182, 8.863e-7, 5.760e-7, -3.104e-7
-0.183, 9.107e-7, 5.922e-7, -3.185e-7
-0.184, 9.386e-7, 6.118e-7, -3.269e-7
-0.185, 9.644e-7, 6.303e-7, -3.341e-7
-0.186, 9.938e-7, 6.498e-7, -3.440e-7
-0.187, 1.020e-6, 6.672e-7, -3.532e-7
-0.188, 1.049e-6, 6.852e-7, -3.640e-7
-0.189, 1.076e-6, 7.035e-7, -3.730e-7
-0.190, 1.103e-6, 7.226e-7, -3.808e-7
-0.191, 1.132e-6, 7.396e-7, -3.923e-7
-0.192, 1.161e-6, 7.580e-7, -4.025e-7
-0.193, 1.187e-6, 7.728e-7, -4.144e-7
-0.194, 1.214e-6, 7.902e-7, -4.234e-7
-0.195, 1.242e-6, 8.077e-7, -4.345e-7
-0.196, 1.270e-6, 8.230e-7, -4.474e-7
-0.197, 1.298e-6, 8.389e-7, -4.588e-7
-0.198, 1.322e-6, 8.508e-7, -4.713e-7
-0.199, 1.347e-6, 8.648e-7, -4.820e-7
-0.200, 1.372e-6, 8.780e-7, -4.937e-7
-0.201, 1.397e-6, 8.905e-7, -5.064e-7
-0.202, 1.421e-6, 9.007e-7, -5.200e-7
-0.203, 1.443e-6, 9.092e-7, -5.333e-7
-0.204, 1.463e-6, 9.183e-7, -5.445e-7
-0.205, 1.484e-6, 9.261e-7, -5.579e-7
-0.206, 1.507e-6, 9.350e-7, -5.719e-7
-0.207, 1.524e-6, 9.388e-7, -5.854e-7
-0.208, 1.542e-6, 9.422e-7, -6.001e-7
-0.209, 1.559e-6, 9.458e-7, -6.133e-7
-0.210, 1.575e-6, 9.489e-7, -6.266e-7
-0.211, 1.592e-6, 9.521e-7, -6.401e-7
-0.212, 1.605e-6, 9.497e-7, -6.552e-7
-0.213, 1.615e-6, 9.461e-7, -6.691e-7
-0.214, 1.627e-6, 9.461e-7, -6.814e-7
-0.215, 1.635e-6, 9.420e-7, -6.933e-7
-0.216, 1.646e-6, 9.392e-7, -7.070e-7
-0.217, 1.653e-6, 9.319e-7, -7.208e-7
-0.218, 1.659e-6, 9.249e-7, -7.344e-7
-0.219, 1.662e-6, 9.172e-7, -7.453e-7
-0.220, 1.666e-6, 9.109e-7, -7.556e-7
-0.221, 1.669e-6, 9.013e-7, -7.674e-7
-0.222, 1.669e-6, 8.916e-7, -7.776e-7
-0.223, 1.669e-6, 8.794e-7, -7.893e-7
-0.224, 1.666e-6, 8.686e-7, -7.977e-7
-0.225, 1.664e-6, 8.571e-7, -8.068e-7
-0.226, 1.660e-6, 8.455e-7, -8.145e-7
-0.227, 1.654e-6, 8.324e-7, -8.221e-7
-0.228, 1.648e-6, 8.187e-7, -8.296e-7
-0.229, 1.637e-6, 8.033e-7, -8.336e-7
-0.230, 1.629e-6, 7.913e-7, -8.378e-7
-0.231, 1.617e-6, 7.772e-7, -8.400e-7
-0.232, 1.606e-6, 7.612e-7, -8.448e-7
-0.233, 1.591e-6, 7.453e-7, -8.461e-7
-0.234, 1.576e-6, 7.309e-7, -8.453e-7
-0.235, 1.562e-6, 7.173e-7, -8.450e-7
-0.236, 1.546e-6, 7.022e-7, -8.436e-7
-0.237, 1.528e-6, 6.862e-7, -8.420e-7
-0.238, 1.509e-6, 6.705e-7, -8.385e-7
-0.239, 1.488e-6, 6.545e-7, -8.330e-7
-0.240, 1.467e-6, 6.406e-7, -8.260e-7
-0.241, 1.446e-6, 6.256e-7, -8.204e-7
-0.242, 1.424e-6, 6.104e-7, -8.135e-7
-0.243, 1.399e-6, 5.937e-7, -8.057e-7
-0.244, 1.375e-6, 5.798e-7, -7.951e-7
-0.245, 1.351e-6, 5.665e-7, -7.844e-7
-0.246, 1.327e-6, 5.523e-7, -7.744e-7
-0.247, 1.300e-6, 5.367e-7, -7.636e-7
-0.248, 1.273e-6, 5.222e-7, -7.512e-7
-0.249, 1.246e-6, 5.077e-7, -7.386e-7
-0.250, 1.220e-6, 4.954e-7, -7.242e-7
-0.251, 1.193e-6, 4.830e-7, -7.095e-7
-0.252, 1.165e-6, 4.682e-7, -6.965e-7
-0.253, 1.138e-6, 4.555e-7, -6.822e-7
-0.254, 1.110e-6, 4.438e-7, -6.662e-7
-0.255, 1.082e-6, 4.318e-7, -6.504e-7
-0.256, 1.055e-6, 4.208e-7, -6.344e-7
-0.257, 1.027e-6, 4.083e-7, -6.191e-7
-0.258, 1.000e-6, 3.952e-7, -6.048e-7
-0.259, 9.745e-7, 3.858e-7, -5.887e-7
-0.260, 9.470e-7, 3.759e-7, -5.711e-7
-0.261, 9.212e-7, 3.655e-7, -5.557e-7
-0.262, 8.938e-7, 3.544e-7, -5.394e-7
-0.263, 8.686e-7, 3.442e-7, -5.244e-7
-0.264, 8.427e-7, 3.351e-7, -5.076e-7
-0.265, 8.177e-7, 3.259e-7, -4.918e-7
-0.266, 7.936e-7, 3.175e-7, -4.761e-7
-0.267, 7.721e-7, 3.083e-7, -4.638e-7
-0.268, 7.478e-7, 2.987e-7, -4.490e-7
-0.269, 7.251e-7, 2.920e-7, -4.331e-7
-0.270, 7.033e-7, 2.845e-7, -4.188e-7
-0.271, 6.821e-7, 2.776e-7, -4.046e-7
-0.272, 6.606e-7, 2.687e-7, -3.918e-7
-0.273, 6.403e-7, 2.611e-7, -3.792e-7
-0.274, 6.216e-7, 2.556e-7, -3.660e-7
-0.275, 6.033e-7, 2.498e-7, -3.535e-7
-0.276, 5.833e-7, 2.425e-7, -3.407e-7
-0.277, 5.671e-7, 2.362e-7, -3.309e-7
-0.278, 5.507e-7, 2.303e-7, -3.204e-7
-0.279, 5.327e-7, 2.243e-7, -3.085e-7
-0.280, 5.181e-7, 2.207e-7, -2.974e-7
-0.281, 5.022e-7, 2.153e-7, -2.869e-7
-0.282, 4.898e-7, 2.107e-7, -2.792e-7
-0.283, 4.752e-7, 2.047e-7, -2.705e-7
-0.284, 4.613e-7, 2.005e-7, -2.609e-7
-0.285, 4.482e-7, 1.964e-7, -2.518e-7
-0.286, 4.371e-7, 1.937e-7, -2.435e-7
-0.287, 4.252e-7, 1.890e-7, -2.363e-7
-0.288, 4.130e-7, 1.839e-7, -2.291e-7
-0.289, 4.018e-7, 1.805e-7, -2.213e-7
-0.290, 3.922e-7, 1.776e-7, -2.146e-7
-0.291, 3.846e-7, 1.754e-7, -2.092e-7
-0.292, 3.730e-7, 1.708e-7, -2.021e-7
-0.293, 3.651e-7, 1.674e-7, -1.977e-7
-0.294, 3.554e-7, 1.648e-7, -1.905e-7
-0.295, 3.488e-7, 1.635e-7, -1.853e-7
-0.296, 3.411e-7, 1.608e-7, -1.803e-7
-0.297, 3.343e-7, 1.576e-7, -1.767e-7
-0.298, 3.264e-7, 1.542e-7, -1.723e-7
-0.299, 3.213e-7, 1.523e-7, -1.691e-7
-0.300, 3.130e-7, 1.506e-7, -1.624e-7
-0.301, 3.083e-7, 1.491e-7, -1.592e-7
-0.302, 3.038e-7, 1.465e-7, -1.573e-7
-0.303, 2.969e-7, 1.429e-7, -1.540e-7
-0.304, 2.907e-7, 1.419e-7, -1.488e-7
-0.305, 2.875e-7, 1.419e-7, -1.455e-7
-0.306, 2.846e-7, 1.410e-7, -1.435e-7
-0.307, 2.805e-7, 1.382e-7, -1.423e-7
-0.308, 2.740e-7, 1.348e-7, -1.392e-7
-0.309, 2.705e-7, 1.349e-7, -1.355e-7
-0.310, 2.665e-7, 1.336e-7, -1.330e-7
-0.311, 2.634e-7, 1.324e-7, -1.309e-7
-0.312, 2.608e-7, 1.304e-7, -1.304e-7
-0.313, 2.571e-7, 1.290e-7, -1.281e-7
-0.314, 2.543e-7, 1.279e-7, -1.264e-7
-0.315, 2.515e-7, 1.278e-7, -1.237e-7
-0.316, 2.494e-7, 1.276e-7, -1.218e-7
-0.317, 2.462e-7, 1.257e-7, -1.205e-7
-0.318, 2.445e-7, 1.242e-7, -1.203e-7
-0.319, 2.415e-7, 1.231e-7, -1.184e-7
-0.320, 2.409e-7, 1.241e-7, -1.169e-7
-0.321, 2.382e-7, 1.230e-7, -1.152e-7
-0.322, 2.365e-7, 1.217e-7, -1.148e-7
-0.323, 2.355e-7, 1.207e-7, -1.148e-7
-0.324, 2.329e-7, 1.196e-7, -1.133e-7
-0.325, 2.304e-7, 1.197e-7, -1.107e-7
-0.326, 2.301e-7, 1.195e-7, -1.106e-7
-0.327, 2.293e-7, 1.185e-7, -1.107e-7
-0.328, 2.274e-7, 1.168e-7, -1.106e-7
-0.329, 2.255e-7, 1.166e-7, -1.089e-7
-0.330, 2.248e-7, 1.170e-7, -1.079e-7
-0.331, 2.251e-7, 1.175e-7, -1.076e-7
-0.332, 2.227e-7, 1.158e-7, -1.069e-7
-0.333, 2.230e-7, 1.158e-7, -1.072e-7
-0.334, 2.200e-7, 1.145e-7, -1.055e-7
-0.335, 2.194e-7, 1.149e-7, -1.045e-7
-0.336, 2.203e-7, 1.155e-7, -1.048e-7
-0.337, 2.195e-7, 1.148e-7, -1.047e-7
-0.338, 2.174e-7, 1.129e-7, -1.046e-7
-0.339, 2.174e-7, 1.129e-7, -1.045e-7
-0.340, 2.161e-7, 1.137e-7, -1.024e-7
-0.341, 2.167e-7, 1.142e-7, -1.025e-7
-0.342, 2.168e-7, 1.132e-7, -1.036e-7
-0.343, 2.162e-7, 1.123e-7, -1.040e-7
-0.344, 2.125e-7, 1.106e-7, -1.019e-7
-0.345, 2.141e-7, 1.126e-7, -1.015e-7
-0.346, 2.146e-7, 1.127e-7, -1.019e-7
-0.347, 2.125e-7, 1.110e-7, -1.015e-7
-0.348, 2.130e-7, 1.100e-7, -1.029e-7
-0.349, 2.101e-7, 1.099e-7, -1.002e-7
-0.350, 2.119e-7, 1.113e-7, -1.005e-7
-0.351, 2.109e-7, 1.114e-7, -9.952e-8
-0.352, 2.115e-7, 1.108e-7, -1.007e-7
-0.353, 2.120e-7, 1.108e-7, -1.012e-7
-0.354, 2.101e-7, 1.102e-7, -9.991e-8
-0.355, 2.095e-7, 1.108e-7, -9.870e-8
-0.356, 2.093e-7, 1.107e-7, -9.858e-8
-0.357, 2.107e-7, 1.105e-7, -1.002e-7
-0.358, 2.108e-7, 1.098e-7, -1.010e-7
-0.359, 2.085e-7, 1.088e-7, -9.963e-8
-0.360, 2.092e-7, 1.101e-7, -9.907e-8
-0.361, 2.092e-7, 1.104e-7, -9.880e-8
-0.362, 2.106e-7, 1.109e-7, -9.970e-8
-0.363, 2.086e-7, 1.089e-7, -9.973e-8
-0.364, 2.097e-7, 1.098e-7, -9.988e-8
-0.365, 2.082e-7, 1.100e-7, -9.826e-8
-0.366, 2.090e-7, 1.107e-7, -9.832e-8
-0.367, 2.104e-7, 1.100e-7, -1.004e-7
-0.368, 2.090e-7, 1.087e-7, -1.004e-7
-0.369, 2.077e-7, 1.089e-7, -9.874e-8
-0.370, 2.097e-7, 1.110e-7, -9.866e-8
-0.371, 2.091e-7, 1.105e-7, -9.857e-8
-0.372, 2.104e-7, 1.101e-7, -1.003e-7
-0.373, 2.100e-7, 1.092e-7, -1.008e-7
-0.374, 2.079e-7, 1.089e-7, -9.902e-8
-0.375, 2.079e-7, 1.102e-7, -9.768e-8
-0.376, 2.096e-7, 1.110e-7, -9.856e-8
-0.377, 2.103e-7, 1.100e-7, -1.003e-7
-0.378, 2.094e-7, 1.088e-7, -1.006e-7
-0.379, 2.088e-7, 1.095e-7, -9.929e-8
-0.380, 2.098e-7, 1.106e-7, -9.920e-8
-0.381, 2.092e-7, 1.106e-7, -9.858e-8
-0.382, 2.090e-7, 1.090e-7, -1.000e-7
-0.383, 2.105e-7, 1.098e-7, -1.007e-7
-0.384, 2.087e-7, 1.092e-7, -9.949e-8
-0.385, 2.103e-7, 1.110e-7, -9.929e-8
-0.386, 2.101e-7, 1.112e-7, -9.884e-8
-0.387, 2.107e-7, 1.112e-7, -9.948e-8
-0.388, 2.094e-7, 1.091e-7, -1.003e-7
-0.389, 2.079e-7, 1.091e-7, -9.874e-8
-0.390, 2.104e-7, 1.118e-7, -9.860e-8
-0.391, 2.095e-7, 1.103e-7, -9.922e-8
-0.392, 2.105e-7, 1.107e-7, -9.982e-8
-0.393, 2.095e-7, 1.094e-7, -1.001e-7
-0.394, 2.097e-7, 1.095e-7, -1.003e-7
-0.395, 2.089e-7, 1.107e-7, -9.824e-8
-0.396, 2.111e-7, 1.121e-7, -9.900e-8
-0.397, 2.114e-7, 1.117e-7, -9.974e-8
-0.398, 2.107e-7, 1.097e-7, -1.010e-7
-0.399, 2.096e-7, 1.096e-7, -1.000e-7
-0.400, 2.106e-7, 1.115e-7, -9.918e-8
