# Supplementary material for: Data-Driven Electrochemistry Reveals the Impact of Hydrophobicity on Aptamer Cross-Reactivity
Source: ACS Meas Sci Au. 2026 May 20;6(3):752–64. doi: 10.1021/acsmeasuresciau.6c00040 (PMC13281204; doi:10.1021/acsmeasuresciau.6c00040)
Supplement: Supplementary file 1 [file tg6c00040_si_001.zip › data/interferent study/logP validation/Trials_1_2_3/SWV_lineolic acid_background_400hz_0.txt]

Nov. 4, 2025   11:25:09
Square Wave Voltammetry
File: c:\users\minteerlab\desktop\hardpotato\110425\swv_lineolic acid_background_400hz_0.bin
Data Source:  Experiment
Instrument Model:  CHI660E
Ref. Electrode: 
Header: SWV
Note: 

Init E (V) = -0.05
Final E (V) = -0.4
Incr E (V) = 0.001
Amplitude (V) = 0.025
Frequency (Hz) = 400
Quiet Time (sec) = 2
Sensitivity (A/V) = 1e-5

Potential/V, Diff(i/A), For(i/A), Rev(i/A)

-0.051, 2.224e-7, 1.285e-7, -9.387e-8
-0.052, 2.118e-7, 1.113e-7, -1.005e-7
-0.053, 2.112e-7, 1.081e-7, -1.030e-7
-0.054, 2.126e-7, 1.074e-7, -1.052e-7
-0.055, 2.127e-7, 1.059e-7, -1.068e-7
-0.056, 2.127e-7, 1.047e-7, -1.079e-7
-0.057, 2.116e-7, 1.045e-7, -1.071e-7
-0.058, 2.127e-7, 1.061e-7, -1.066e-7
-0.059, 2.137e-7, 1.067e-7, -1.069e-7
-0.060, 2.151e-7, 1.074e-7, -1.077e-7
-0.061, 2.155e-7, 1.072e-7, -1.083e-7
-0.062, 2.154e-7, 1.064e-7, -1.090e-7
-0.063, 2.172e-7, 1.073e-7, -1.099e-7
-0.064, 2.177e-7, 1.083e-7, -1.093e-7
-0.065, 2.180e-7, 1.091e-7, -1.089e-7
-0.066, 2.193e-7, 1.108e-7, -1.085e-7
-0.067, 2.206e-7, 1.110e-7, -1.097e-7
-0.068, 2.221e-7, 1.110e-7, -1.111e-7
-0.069, 2.226e-7, 1.105e-7, -1.121e-7
-0.070, 2.224e-7, 1.100e-7, -1.124e-7
-0.071, 2.242e-7, 1.125e-7, -1.117e-7
-0.072, 2.249e-7, 1.136e-7, -1.113e-7
-0.073, 2.257e-7, 1.142e-7, -1.115e-7
-0.074, 2.278e-7, 1.149e-7, -1.129e-7
-0.075, 2.286e-7, 1.140e-7, -1.146e-7
-0.076, 2.296e-7, 1.148e-7, -1.148e-7
-0.077, 2.290e-7, 1.152e-7, -1.137e-7
-0.078, 2.317e-7, 1.172e-7, -1.144e-7
-0.079, 2.318e-7, 1.177e-7, -1.141e-7
-0.080, 2.331e-7, 1.182e-7, -1.149e-7
-0.081, 2.351e-7, 1.186e-7, -1.165e-7
-0.082, 2.369e-7, 1.191e-7, -1.178e-7
-0.083, 2.359e-7, 1.185e-7, -1.174e-7
-0.084, 2.372e-7, 1.187e-7, -1.185e-7
-0.085, 2.386e-7, 1.208e-7, -1.178e-7
-0.086, 2.393e-7, 1.218e-7, -1.175e-7
-0.087, 2.413e-7, 1.219e-7, -1.194e-7
-0.088, 2.432e-7, 1.224e-7, -1.208e-7
-0.089, 2.419e-7, 1.211e-7, -1.209e-7
-0.090, 2.429e-7, 1.213e-7, -1.216e-7
-0.091, 2.440e-7, 1.221e-7, -1.220e-7
-0.092, 2.460e-7, 1.236e-7, -1.223e-7
-0.093, 2.462e-7, 1.241e-7, -1.221e-7
-0.094, 2.475e-7, 1.237e-7, -1.238e-7
-0.095, 2.484e-7, 1.239e-7, -1.245e-7
-0.096, 2.492e-7, 1.231e-7, -1.261e-7
-0.097, 2.493e-7, 1.234e-7, -1.259e-7
-0.098, 2.513e-7, 1.253e-7, -1.260e-7
-0.099, 2.515e-7, 1.257e-7, -1.258e-7
-0.100, 2.518e-7, 1.254e-7, -1.264e-7
-0.101, 2.533e-7, 1.252e-7, -1.281e-7
-0.102, 2.545e-7, 1.251e-7, -1.295e-7
-0.103, 2.550e-7, 1.250e-7, -1.300e-7
-0.104, 2.544e-7, 1.252e-7, -1.291e-7
-0.105, 2.567e-7, 1.272e-7, -1.295e-7
-0.106, 2.566e-7, 1.270e-7, -1.296e-7
-0.107, 2.581e-7, 1.273e-7, -1.309e-7
-0.108, 2.582e-7, 1.266e-7, -1.317e-7
-0.109, 2.592e-7, 1.264e-7, -1.329e-7
-0.110, 2.596e-7, 1.266e-7, -1.330e-7
-0.111, 2.608e-7, 1.283e-7, -1.325e-7
-0.112, 2.607e-7, 1.279e-7, -1.328e-7
-0.113, 2.622e-7, 1.289e-7, -1.333e-7
-0.114, 2.633e-7, 1.292e-7, -1.341e-7
-0.115, 2.636e-7, 1.287e-7, -1.349e-7
-0.116, 2.643e-7, 1.285e-7, -1.358e-7
-0.117, 2.651e-7, 1.296e-7, -1.355e-7
-0.118, 2.660e-7, 1.305e-7, -1.355e-7
-0.119, 2.664e-7, 1.320e-7, -1.343e-7
-0.120, 2.686e-7, 1.328e-7, -1.359e-7
-0.121, 2.694e-7, 1.334e-7, -1.359e-7
-0.122, 2.704e-7, 1.338e-7, -1.366e-7
-0.123, 2.724e-7, 1.340e-7, -1.384e-7
-0.124, 2.727e-7, 1.352e-7, -1.375e-7
-0.125, 2.738e-7, 1.369e-7, -1.369e-7
-0.126, 2.756e-7, 1.391e-7, -1.365e-7
-0.127, 2.796e-7, 1.405e-7, -1.391e-7
-0.128, 2.804e-7, 1.407e-7, -1.396e-7
-0.129, 2.819e-7, 1.420e-7, -1.398e-7
-0.130, 2.835e-7, 1.434e-7, -1.401e-7
-0.131, 2.865e-7, 1.459e-7, -1.407e-7
-0.132, 2.879e-7, 1.475e-7, -1.404e-7
-0.133, 2.915e-7, 1.509e-7, -1.406e-7
-0.134, 2.954e-7, 1.527e-7, -1.427e-7
-0.135, 2.989e-7, 1.550e-7, -1.439e-7
-0.136, 3.027e-7, 1.570e-7, -1.457e-7
-0.137, 3.052e-7, 1.600e-7, -1.452e-7
-0.138, 3.093e-7, 1.643e-7, -1.450e-7
-0.139, 3.146e-7, 1.679e-7, -1.466e-7
-0.140, 3.191e-7, 1.714e-7, -1.477e-7
-0.141, 3.236e-7, 1.746e-7, -1.489e-7
-0.142, 3.291e-7, 1.773e-7, -1.518e-7
-0.143, 3.344e-7, 1.812e-7, -1.532e-7
-0.144, 3.405e-7, 1.867e-7, -1.538e-7
-0.145, 3.471e-7, 1.920e-7, -1.550e-7
-0.146, 3.535e-7, 1.969e-7, -1.567e-7
-0.147, 3.628e-7, 2.031e-7, -1.598e-7
-0.148, 3.702e-7, 2.080e-7, -1.623e-7
-0.149, 3.787e-7, 2.140e-7, -1.648e-7
-0.150, 3.873e-7, 2.210e-7, -1.664e-7
-0.151, 3.944e-7, 2.276e-7, -1.668e-7
-0.152, 4.069e-7, 2.361e-7, -1.707e-7
-0.153, 4.164e-7, 2.436e-7, -1.728e-7
-0.154, 4.290e-7, 2.528e-7, -1.762e-7
-0.155, 4.409e-7, 2.599e-7, -1.810e-7
-0.156, 4.533e-7, 2.694e-7, -1.839e-7
-0.157, 4.666e-7, 2.796e-7, -1.870e-7
-0.158, 4.816e-7, 2.914e-7, -1.903e-7
-0.159, 4.966e-7, 3.022e-7, -1.944e-7
-0.160, 5.136e-7, 3.155e-7, -1.981e-7
-0.161, 5.301e-7, 3.275e-7, -2.026e-7
-0.162, 5.489e-7, 3.400e-7, -2.089e-7
-0.163, 5.669e-7, 3.534e-7, -2.134e-7
-0.164, 5.873e-7, 3.687e-7, -2.185e-7
-0.165, 6.087e-7, 3.855e-7, -2.232e-7
-0.166, 6.311e-7, 4.029e-7, -2.282e-7
-0.167, 6.557e-7, 4.204e-7, -2.353e-7
-0.168, 6.802e-7, 4.382e-7, -2.420e-7
-0.169, 7.054e-7, 4.559e-7, -2.495e-7
-0.170, 7.334e-7, 4.773e-7, -2.561e-7
-0.171, 7.617e-7, 4.992e-7, -2.624e-7
-0.172, 7.918e-7, 5.220e-7, -2.698e-7
-0.173, 8.236e-7, 5.458e-7, -2.778e-7
-0.174, 8.562e-7, 5.695e-7, -2.866e-7
-0.175, 8.915e-7, 5.950e-7, -2.965e-7
-0.176, 9.258e-7, 6.199e-7, -3.060e-7
-0.177, 9.633e-7, 6.478e-7, -3.155e-7
-0.178, 1.003e-6, 6.775e-7, -3.251e-7
-0.179, 1.041e-6, 7.065e-7, -3.347e-7
-0.180, 1.082e-6, 7.368e-7, -3.453e-7
-0.181, 1.126e-6, 7.674e-7, -3.586e-7
-0.182, 1.171e-6, 7.994e-7, -3.715e-7
-0.183, 1.215e-6, 8.314e-7, -3.837e-7
-0.184, 1.262e-6, 8.653e-7, -3.962e-7
-0.185, 1.310e-6, 9.003e-7, -4.095e-7
-0.186, 1.359e-6, 9.361e-7, -4.228e-7
-0.187, 1.411e-6, 9.721e-7, -4.387e-7
-0.188, 1.462e-6, 1.006e-6, -4.556e-7
-0.189, 1.514e-6, 1.041e-6, -4.726e-7
-0.190, 1.566e-6, 1.077e-6, -4.884e-7
-0.191, 1.618e-6, 1.113e-6, -5.049e-7
-0.192, 1.675e-6, 1.150e-6, -5.248e-7
-0.193, 1.729e-6, 1.187e-6, -5.429e-7
-0.194, 1.785e-6, 1.223e-6, -5.625e-7
-0.195, 1.843e-6, 1.258e-6, -5.846e-7
-0.196, 1.899e-6, 1.291e-6, -6.071e-7
-0.197, 1.954e-6, 1.326e-6, -6.286e-7
-0.198, 2.010e-6, 1.360e-6, -6.498e-7
-0.199, 2.068e-6, 1.393e-6, -6.743e-7
-0.200, 2.125e-6, 1.426e-6, -6.984e-7
-0.201, 2.180e-6, 1.454e-6, -7.256e-7
-0.202, 2.236e-6, 1.483e-6, -7.529e-7
-0.203, 2.291e-6, 1.510e-6, -7.801e-7
-0.204, 2.342e-6, 1.536e-6, -8.065e-7
-0.205, 2.397e-6, 1.561e-6, -8.360e-7
-0.206, 2.448e-6, 1.583e-6, -8.649e-7
-0.207, 2.500e-6, 1.604e-6, -8.960e-7
-0.208, 2.550e-6, 1.623e-6, -9.277e-7
-0.209, 2.598e-6, 1.638e-6, -9.596e-7
-0.210, 2.644e-6, 1.653e-6, -9.911e-7
-0.211, 2.688e-6, 1.665e-6, -1.023e-6
-0.212, 2.730e-6, 1.675e-6, -1.055e-6
-0.213, 2.772e-6, 1.685e-6, -1.087e-6
-0.214, 2.810e-6, 1.689e-6, -1.121e-6
-0.215, 2.844e-6, 1.691e-6, -1.153e-6
-0.216, 2.879e-6, 1.692e-6, -1.187e-6
-0.217, 2.911e-6, 1.691e-6, -1.220e-6
-0.218, 2.940e-6, 1.690e-6, -1.250e-6
-0.219, 2.965e-6, 1.684e-6, -1.281e-6
-0.220, 2.986e-6, 1.675e-6, -1.311e-6
-0.221, 3.006e-6, 1.665e-6, -1.341e-6
-0.222, 3.023e-6, 1.653e-6, -1.371e-6
-0.223, 3.036e-6, 1.638e-6, -1.399e-6
-0.224, 3.046e-6, 1.622e-6, -1.424e-6
-0.225, 3.053e-6, 1.605e-6, -1.448e-6
-0.226, 3.058e-6, 1.587e-6, -1.472e-6
-0.227, 3.060e-6, 1.567e-6, -1.493e-6
-0.228, 3.057e-6, 1.543e-6, -1.514e-6
-0.229, 3.051e-6, 1.520e-6, -1.531e-6
-0.230, 3.041e-6, 1.493e-6, -1.549e-6
-0.231, 3.028e-6, 1.468e-6, -1.560e-6
-0.232, 3.015e-6, 1.443e-6, -1.572e-6
-0.233, 2.996e-6, 1.415e-6, -1.580e-6
-0.234, 2.975e-6, 1.387e-6, -1.588e-6
-0.235, 2.950e-6, 1.357e-6, -1.593e-6
-0.236, 2.923e-6, 1.325e-6, -1.597e-6
-0.237, 2.894e-6, 1.297e-6, -1.597e-6
-0.238, 2.860e-6, 1.268e-6, -1.592e-6
-0.239, 2.826e-6, 1.238e-6, -1.588e-6
-0.240, 2.790e-6, 1.208e-6, -1.582e-6
-0.241, 2.749e-6, 1.177e-6, -1.572e-6
-0.242, 2.708e-6, 1.145e-6, -1.563e-6
-0.243, 2.665e-6, 1.115e-6, -1.550e-6
-0.244, 2.617e-6, 1.084e-6, -1.533e-6
-0.245, 2.572e-6, 1.055e-6, -1.517e-6
-0.246, 2.524e-6, 1.026e-6, -1.498e-6
-0.247, 2.473e-6, 9.965e-7, -1.476e-6
-0.248, 2.424e-6, 9.688e-7, -1.455e-6
-0.249, 2.371e-6, 9.387e-7, -1.432e-6
-0.250, 2.317e-6, 9.103e-7, -1.406e-6
-0.251, 2.262e-6, 8.834e-7, -1.379e-6
-0.252, 2.209e-6, 8.571e-7, -1.352e-6
-0.253, 2.153e-6, 8.311e-7, -1.322e-6
-0.254, 2.097e-6, 8.041e-7, -1.293e-6
-0.255, 2.042e-6, 7.787e-7, -1.263e-6
-0.256, 1.987e-6, 7.538e-7, -1.233e-6
-0.257, 1.930e-6, 7.291e-7, -1.201e-6
-0.258, 1.874e-6, 7.065e-7, -1.168e-6
-0.259, 1.818e-6, 6.839e-7, -1.135e-6
-0.260, 1.765e-6, 6.627e-7, -1.102e-6
-0.261, 1.709e-6, 6.393e-7, -1.070e-6
-0.262, 1.657e-6, 6.188e-7, -1.038e-6
-0.263, 1.604e-6, 5.975e-7, -1.006e-6
-0.264, 1.550e-6, 5.772e-7, -9.733e-7
-0.265, 1.500e-6, 5.592e-7, -9.409e-7
-0.266, 1.448e-6, 5.410e-7, -9.069e-7
-0.267, 1.402e-6, 5.236e-7, -8.781e-7
-0.268, 1.352e-6, 5.044e-7, -8.473e-7
-0.269, 1.305e-6, 4.876e-7, -8.170e-7
-0.270, 1.259e-6, 4.704e-7, -7.884e-7
-0.271, 1.215e-6, 4.569e-7, -7.580e-7
-0.272, 1.170e-6, 4.420e-7, -7.282e-7
-0.273, 1.128e-6, 4.274e-7, -7.001e-7
-0.274, 1.088e-6, 4.133e-7, -6.745e-7
-0.275, 1.046e-6, 3.984e-7, -6.477e-7
-0.276, 1.008e-6, 3.856e-7, -6.225e-7
-0.277, 9.705e-7, 3.722e-7, -5.982e-7
-0.278, 9.345e-7, 3.617e-7, -5.728e-7
-0.279, 8.998e-7, 3.502e-7, -5.497e-7
-0.280, 8.667e-7, 3.389e-7, -5.278e-7
-0.281, 8.357e-7, 3.290e-7, -5.067e-7
-0.282, 8.039e-7, 3.173e-7, -4.867e-7
-0.283, 7.747e-7, 3.072e-7, -4.675e-7
-0.284, 7.446e-7, 2.980e-7, -4.466e-7
-0.285, 7.189e-7, 2.896e-7, -4.293e-7
-0.286, 6.935e-7, 2.826e-7, -4.109e-7
-0.287, 6.685e-7, 2.736e-7, -3.949e-7
-0.288, 6.447e-7, 2.650e-7, -3.797e-7
-0.289, 6.229e-7, 2.571e-7, -3.658e-7
-0.290, 6.001e-7, 2.491e-7, -3.510e-7
-0.291, 5.787e-7, 2.441e-7, -3.346e-7
-0.292, 5.602e-7, 2.371e-7, -3.231e-7
-0.293, 5.408e-7, 2.313e-7, -3.095e-7
-0.294, 5.230e-7, 2.246e-7, -2.985e-7
-0.295, 5.070e-7, 2.185e-7, -2.884e-7
-0.296, 4.904e-7, 2.120e-7, -2.784e-7
-0.297, 4.729e-7, 2.068e-7, -2.661e-7
-0.298, 4.600e-7, 2.033e-7, -2.567e-7
-0.299, 4.458e-7, 1.989e-7, -2.469e-7
-0.300, 4.335e-7, 1.945e-7, -2.390e-7
-0.301, 4.198e-7, 1.893e-7, -2.305e-7
-0.302, 4.077e-7, 1.842e-7, -2.235e-7
-0.303, 3.957e-7, 1.794e-7, -2.163e-7
-0.304, 3.854e-7, 1.763e-7, -2.091e-7
-0.305, 3.758e-7, 1.741e-7, -2.017e-7
-0.306, 3.655e-7, 1.703e-7, -1.952e-7
-0.307, 3.571e-7, 1.674e-7, -1.897e-7
-0.308, 3.482e-7, 1.625e-7, -1.857e-7
-0.309, 3.396e-7, 1.599e-7, -1.797e-7
-0.310, 3.320e-7, 1.564e-7, -1.756e-7
-0.311, 3.240e-7, 1.543e-7, -1.697e-7
-0.312, 3.173e-7, 1.524e-7, -1.648e-7
-0.313, 3.117e-7, 1.502e-7, -1.614e-7
-0.314, 3.064e-7, 1.486e-7, -1.578e-7
-0.315, 2.995e-7, 1.450e-7, -1.546e-7
-0.316, 2.930e-7, 1.420e-7, -1.510e-7
-0.317, 2.887e-7, 1.406e-7, -1.481e-7
-0.318, 2.829e-7, 1.391e-7, -1.438e-7
-0.319, 2.790e-7, 1.375e-7, -1.415e-7
-0.320, 2.745e-7, 1.369e-7, -1.376e-7
-0.321, 2.714e-7, 1.345e-7, -1.369e-7
-0.322, 2.660e-7, 1.318e-7, -1.342e-7
-0.323, 2.619e-7, 1.293e-7, -1.326e-7
-0.324, 2.570e-7, 1.278e-7, -1.292e-7
-0.325, 2.550e-7, 1.282e-7, -1.268e-7
-0.326, 2.517e-7, 1.271e-7, -1.246e-7
-0.327, 2.493e-7, 1.261e-7, -1.232e-7
-0.328, 2.455e-7, 1.233e-7, -1.222e-7
-0.329, 2.438e-7, 1.218e-7, -1.220e-7
-0.330, 2.413e-7, 1.210e-7, -1.203e-7
-0.331, 2.381e-7, 1.200e-7, -1.181e-7
-0.332, 2.365e-7, 1.203e-7, -1.162e-7
-0.333, 2.348e-7, 1.197e-7, -1.151e-7
-0.334, 2.313e-7, 1.175e-7, -1.138e-7
-0.335, 2.293e-7, 1.163e-7, -1.130e-7
-0.336, 2.280e-7, 1.154e-7, -1.125e-7
-0.337, 2.255e-7, 1.147e-7, -1.107e-7
-0.338, 2.243e-7, 1.145e-7, -1.098e-7
-0.339, 2.225e-7, 1.137e-7, -1.089e-7
-0.340, 2.214e-7, 1.141e-7, -1.073e-7
-0.341, 2.207e-7, 1.132e-7, -1.075e-7
-0.342, 2.192e-7, 1.120e-7, -1.073e-7
-0.343, 2.169e-7, 1.106e-7, -1.063e-7
-0.344, 2.159e-7, 1.110e-7, -1.049e-7
-0.345, 2.152e-7, 1.115e-7, -1.037e-7
-0.346, 2.142e-7, 1.115e-7, -1.027e-7
-0.347, 2.129e-7, 1.103e-7, -1.026e-7
-0.348, 2.119e-7, 1.094e-7, -1.026e-7
-0.349, 2.108e-7, 1.077e-7, -1.031e-7
-0.350, 2.103e-7, 1.080e-7, -1.023e-7
-0.351, 2.084e-7, 1.077e-7, -1.007e-7
-0.352, 2.091e-7, 1.087e-7, -1.003e-7
-0.353, 2.078e-7, 1.083e-7, -9.952e-8
-0.354, 2.072e-7, 1.069e-7, -1.003e-7
-0.355, 2.075e-7, 1.062e-7, -1.014e-7
-0.356, 2.053e-7, 1.051e-7, -1.002e-7
-0.357, 2.052e-7, 1.058e-7, -9.945e-8
-0.358, 2.045e-7, 1.062e-7, -9.830e-8
-0.359, 2.047e-7, 1.065e-7, -9.820e-8
-0.360, 2.037e-7, 1.055e-7, -9.819e-8
-0.361, 2.024e-7, 1.054e-7, -9.696e-8
-0.362, 2.034e-7, 1.050e-7, -9.847e-8
-0.363, 2.026e-7, 1.039e-7, -9.867e-8
-0.364, 2.021e-7, 1.043e-7, -9.779e-8
-0.365, 2.021e-7, 1.051e-7, -9.699e-8
-0.366, 2.007e-7, 1.041e-7, -9.658e-8
-0.367, 2.016e-7, 1.043e-7, -9.729e-8
-0.368, 2.014e-7, 1.046e-7, -9.680e-8
-0.369, 2.012e-7, 1.043e-7, -9.693e-8
-0.370, 2.004e-7, 1.031e-7, -9.727e-8
-0.371, 2.003e-7, 1.043e-7, -9.601e-8
-0.372, 1.998e-7, 1.045e-7, -9.530e-8
-0.373, 1.998e-7, 1.048e-7, -9.504e-8
-0.374, 1.993e-7, 1.035e-7, -9.575e-8
-0.375, 2.000e-7, 1.034e-7, -9.660e-8
-0.376, 1.994e-7, 1.025e-7, -9.684e-8
-0.377, 1.985e-7, 1.031e-7, -9.541e-8
-0.378, 1.992e-7, 1.038e-7, -9.545e-8
-0.379, 1.988e-7, 1.035e-7, -9.521e-8
-0.380, 1.999e-7, 1.044e-7, -9.551e-8
-0.381, 1.994e-7, 1.036e-7, -9.581e-8
-0.382, 1.999e-7, 1.035e-7, -9.642e-8
-0.383, 1.996e-7, 1.022e-7, -9.745e-8
-0.384, 1.993e-7, 1.029e-7, -9.637e-8
-0.385, 1.992e-7, 1.042e-7, -9.494e-8
-0.386, 1.991e-7, 1.041e-7, -9.495e-8
-0.387, 1.997e-7, 1.040e-7, -9.570e-8
-0.388, 1.996e-7, 1.032e-7, -9.642e-8
-0.389, 1.992e-7, 1.029e-7, -9.633e-8
-0.390, 1.988e-7, 1.026e-7, -9.619e-8
-0.391, 1.991e-7, 1.034e-7, -9.566e-8
-0.392, 1.995e-7, 1.040e-7, -9.543e-8
-0.393, 1.987e-7, 1.040e-7, -9.467e-8
-0.394, 2.004e-7, 1.037e-7, -9.675e-8
-0.395, 1.994e-7, 1.032e-7, -9.623e-8
-0.396, 1.999e-7, 1.025e-7, -9.737e-8
-0.397, 1.992e-7, 1.033e-7, -9.593e-8
-0.398, 1.992e-7, 1.040e-7, -9.521e-8
-0.399, 1.998e-7, 1.050e-7, -9.478e-8
-0.400, 2.004e-7, 1.058e-7, -9.454e-8
