# Supplementary material for: Data-Driven Electrochemistry Reveals the Impact of Hydrophobicity on Aptamer Cross-Reactivity
Source: ACS Meas Sci Au. 2026 May 20;6(3):752–64. doi: 10.1021/acsmeasuresciau.6c00040 (PMC13281204; doi:10.1021/acsmeasuresciau.6c00040)
Supplement: Supplementary file 1 [file tg6c00040_si_001.zip › data/interferent study/logP validation/Trials_1_2_3/SWV_lineolic acid_background_400hz_1.txt]

Nov. 4, 2025   14:02:57
Square Wave Voltammetry
File: c:\users\minteerlab\desktop\hardpotato\110425\swv_lineolic acid_background_400hz_1.bin
Data Source:  Experiment
Instrument Model:  CHI660E
Ref. Electrode: 
Header: SWV
Note: 

Init E (V) = -0.05
Final E (V) = -0.4
Incr E (V) = 0.001
Amplitude (V) = 0.025
Frequency (Hz) = 400
Quiet Time (sec) = 2
Sensitivity (A/V) = 1e-5

Potential/V, Diff(i/A), For(i/A), Rev(i/A)

-0.051, 3.242e-7, 1.919e-7, -1.323e-7
-0.052, 3.093e-7, 1.664e-7, -1.430e-7
-0.053, 3.058e-7, 1.597e-7, -1.461e-7
-0.054, 3.056e-7, 1.573e-7, -1.484e-7
-0.055, 3.054e-7, 1.572e-7, -1.483e-7
-0.056, 3.076e-7, 1.583e-7, -1.494e-7
-0.057, 3.089e-7, 1.581e-7, -1.508e-7
-0.058, 3.082e-7, 1.571e-7, -1.511e-7
-0.059, 3.106e-7, 1.585e-7, -1.521e-7
-0.060, 3.104e-7, 1.570e-7, -1.534e-7
-0.061, 3.102e-7, 1.571e-7, -1.531e-7
-0.062, 3.114e-7, 1.585e-7, -1.530e-7
-0.063, 3.123e-7, 1.595e-7, -1.529e-7
-0.064, 3.139e-7, 1.601e-7, -1.537e-7
-0.065, 3.149e-7, 1.595e-7, -1.554e-7
-0.066, 3.161e-7, 1.602e-7, -1.559e-7
-0.067, 3.177e-7, 1.616e-7, -1.561e-7
-0.068, 3.186e-7, 1.626e-7, -1.560e-7
-0.069, 3.189e-7, 1.630e-7, -1.558e-7
-0.070, 3.185e-7, 1.635e-7, -1.550e-7
-0.071, 3.225e-7, 1.656e-7, -1.568e-7
-0.072, 3.245e-7, 1.666e-7, -1.579e-7
-0.073, 3.240e-7, 1.644e-7, -1.595e-7
-0.074, 3.224e-7, 1.641e-7, -1.583e-7
-0.075, 3.241e-7, 1.660e-7, -1.581e-7
-0.076, 3.269e-7, 1.682e-7, -1.587e-7
-0.077, 3.277e-7, 1.684e-7, -1.593e-7
-0.078, 3.271e-7, 1.679e-7, -1.592e-7
-0.079, 3.294e-7, 1.681e-7, -1.614e-7
-0.080, 3.318e-7, 1.685e-7, -1.633e-7
-0.081, 3.328e-7, 1.703e-7, -1.625e-7
-0.082, 3.337e-7, 1.704e-7, -1.632e-7
-0.083, 3.347e-7, 1.724e-7, -1.624e-7
-0.084, 3.343e-7, 1.712e-7, -1.632e-7
-0.085, 3.367e-7, 1.723e-7, -1.645e-7
-0.086, 3.382e-7, 1.712e-7, -1.670e-7
-0.087, 3.373e-7, 1.707e-7, -1.666e-7
-0.088, 3.394e-7, 1.728e-7, -1.666e-7
-0.089, 3.387e-7, 1.722e-7, -1.665e-7
-0.090, 3.413e-7, 1.748e-7, -1.664e-7
-0.091, 3.419e-7, 1.742e-7, -1.677e-7
-0.092, 3.425e-7, 1.738e-7, -1.687e-7
-0.093, 3.430e-7, 1.729e-7, -1.701e-7
-0.094, 3.427e-7, 1.733e-7, -1.694e-7
-0.095, 3.437e-7, 1.744e-7, -1.693e-7
-0.096, 3.438e-7, 1.746e-7, -1.691e-7
-0.097, 3.448e-7, 1.756e-7, -1.692e-7
-0.098, 3.475e-7, 1.761e-7, -1.714e-7
-0.099, 3.464e-7, 1.743e-7, -1.721e-7
-0.100, 3.468e-7, 1.743e-7, -1.725e-7
-0.101, 3.461e-7, 1.741e-7, -1.720e-7
-0.102, 3.484e-7, 1.764e-7, -1.720e-7
-0.103, 3.487e-7, 1.764e-7, -1.723e-7
-0.104, 3.497e-7, 1.770e-7, -1.728e-7
-0.105, 3.495e-7, 1.769e-7, -1.726e-7
-0.106, 3.520e-7, 1.764e-7, -1.755e-7
-0.107, 3.517e-7, 1.759e-7, -1.757e-7
-0.108, 3.537e-7, 1.787e-7, -1.750e-7
-0.109, 3.541e-7, 1.788e-7, -1.753e-7
-0.110, 3.554e-7, 1.806e-7, -1.749e-7
-0.111, 3.561e-7, 1.797e-7, -1.764e-7
-0.112, 3.573e-7, 1.809e-7, -1.765e-7
-0.113, 3.596e-7, 1.819e-7, -1.777e-7
-0.114, 3.590e-7, 1.817e-7, -1.773e-7
-0.115, 3.623e-7, 1.854e-7, -1.769e-7
-0.116, 3.610e-7, 1.847e-7, -1.763e-7
-0.117, 3.641e-7, 1.865e-7, -1.776e-7
-0.118, 3.682e-7, 1.892e-7, -1.790e-7
-0.119, 3.683e-7, 1.885e-7, -1.798e-7
-0.120, 3.704e-7, 1.902e-7, -1.802e-7
-0.121, 3.727e-7, 1.932e-7, -1.795e-7
-0.122, 3.755e-7, 1.951e-7, -1.804e-7
-0.123, 3.784e-7, 1.967e-7, -1.817e-7
-0.124, 3.822e-7, 2.007e-7, -1.815e-7
-0.125, 3.839e-7, 2.013e-7, -1.825e-7
-0.126, 3.892e-7, 2.040e-7, -1.852e-7
-0.127, 3.912e-7, 2.062e-7, -1.849e-7
-0.128, 3.954e-7, 2.101e-7, -1.853e-7
-0.129, 4.008e-7, 2.153e-7, -1.855e-7
-0.130, 4.051e-7, 2.174e-7, -1.877e-7
-0.131, 4.118e-7, 2.224e-7, -1.894e-7
-0.132, 4.163e-7, 2.250e-7, -1.913e-7
-0.133, 4.219e-7, 2.292e-7, -1.927e-7
-0.134, 4.276e-7, 2.340e-7, -1.937e-7
-0.135, 4.348e-7, 2.394e-7, -1.954e-7
-0.136, 4.426e-7, 2.449e-7, -1.976e-7
-0.137, 4.495e-7, 2.506e-7, -1.989e-7
-0.138, 4.580e-7, 2.557e-7, -2.023e-7
-0.139, 4.656e-7, 2.614e-7, -2.042e-7
-0.140, 4.749e-7, 2.669e-7, -2.080e-7
-0.141, 4.830e-7, 2.744e-7, -2.086e-7
-0.142, 4.949e-7, 2.831e-7, -2.118e-7
-0.143, 5.047e-7, 2.908e-7, -2.139e-7
-0.144, 5.177e-7, 3.002e-7, -2.174e-7
-0.145, 5.285e-7, 3.063e-7, -2.222e-7
-0.146, 5.425e-7, 3.169e-7, -2.256e-7
-0.147, 5.536e-7, 3.241e-7, -2.295e-7
-0.148, 5.691e-7, 3.370e-7, -2.321e-7
-0.149, 5.844e-7, 3.482e-7, -2.362e-7
-0.150, 5.996e-7, 3.598e-7, -2.398e-7
-0.151, 6.181e-7, 3.725e-7, -2.456e-7
-0.152, 6.369e-7, 3.848e-7, -2.520e-7
-0.153, 6.540e-7, 3.982e-7, -2.557e-7
-0.154, 6.738e-7, 4.113e-7, -2.625e-7
-0.155, 6.948e-7, 4.275e-7, -2.673e-7
-0.156, 7.133e-7, 4.426e-7, -2.707e-7
-0.157, 7.387e-7, 4.601e-7, -2.786e-7
-0.158, 7.623e-7, 4.757e-7, -2.867e-7
-0.159, 7.894e-7, 4.953e-7, -2.941e-7
-0.160, 8.132e-7, 5.119e-7, -3.013e-7
-0.161, 8.405e-7, 5.328e-7, -3.077e-7
-0.162, 8.695e-7, 5.548e-7, -3.147e-7
-0.163, 8.989e-7, 5.767e-7, -3.222e-7
-0.164, 9.322e-7, 5.999e-7, -3.322e-7
-0.165, 9.642e-7, 6.217e-7, -3.424e-7
-0.166, 9.977e-7, 6.462e-7, -3.515e-7
-0.167, 1.032e-6, 6.709e-7, -3.616e-7
-0.168, 1.068e-6, 6.976e-7, -3.706e-7
-0.169, 1.107e-6, 7.251e-7, -3.816e-7
-0.170, 1.148e-6, 7.560e-7, -3.917e-7
-0.171, 1.187e-6, 7.831e-7, -4.043e-7
-0.172, 1.230e-6, 8.125e-7, -4.178e-7
-0.173, 1.273e-6, 8.426e-7, -4.309e-7
-0.174, 1.316e-6, 8.743e-7, -4.421e-7
-0.175, 1.364e-6, 9.078e-7, -4.558e-7
-0.176, 1.412e-6, 9.412e-7, -4.704e-7
-0.177, 1.460e-6, 9.743e-7, -4.853e-7
-0.178, 1.511e-6, 1.011e-6, -5.007e-7
-0.179, 1.563e-6, 1.044e-6, -5.185e-7
-0.180, 1.615e-6, 1.080e-6, -5.355e-7
-0.181, 1.670e-6, 1.117e-6, -5.530e-7
-0.182, 1.722e-6, 1.154e-6, -5.685e-7
-0.183, 1.781e-6, 1.192e-6, -5.884e-7
-0.184, 1.839e-6, 1.230e-6, -6.091e-7
-0.185, 1.896e-6, 1.266e-6, -6.309e-7
-0.186, 1.954e-6, 1.303e-6, -6.515e-7
-0.187, 2.013e-6, 1.340e-6, -6.737e-7
-0.188, 2.071e-6, 1.376e-6, -6.948e-7
-0.189, 2.135e-6, 1.415e-6, -7.193e-7
-0.190, 2.193e-6, 1.452e-6, -7.411e-7
-0.191, 2.256e-6, 1.488e-6, -7.680e-7
-0.192, 2.318e-6, 1.523e-6, -7.956e-7
-0.193, 2.378e-6, 1.556e-6, -8.218e-7
-0.194, 2.440e-6, 1.589e-6, -8.510e-7
-0.195, 2.501e-6, 1.624e-6, -8.766e-7
-0.196, 2.561e-6, 1.655e-6, -9.058e-7
-0.197, 2.621e-6, 1.685e-6, -9.356e-7
-0.198, 2.681e-6, 1.715e-6, -9.658e-7
-0.199, 2.738e-6, 1.741e-6, -9.972e-7
-0.200, 2.797e-6, 1.767e-6, -1.030e-6
-0.201, 2.851e-6, 1.791e-6, -1.061e-6
-0.202, 2.907e-6, 1.815e-6, -1.093e-6
-0.203, 2.961e-6, 1.835e-6, -1.126e-6
-0.204, 3.010e-6, 1.852e-6, -1.158e-6
-0.205, 3.062e-6, 1.869e-6, -1.193e-6
-0.206, 3.107e-6, 1.882e-6, -1.225e-6
-0.207, 3.151e-6, 1.892e-6, -1.258e-6
-0.208, 3.196e-6, 1.906e-6, -1.291e-6
-0.209, 3.233e-6, 1.911e-6, -1.322e-6
-0.210, 3.272e-6, 1.918e-6, -1.354e-6
-0.211, 3.306e-6, 1.921e-6, -1.385e-6
-0.212, 3.337e-6, 1.919e-6, -1.418e-6
-0.213, 3.367e-6, 1.917e-6, -1.450e-6
-0.214, 3.391e-6, 1.914e-6, -1.477e-6
-0.215, 3.413e-6, 1.908e-6, -1.505e-6
-0.216, 3.433e-6, 1.901e-6, -1.532e-6
-0.217, 3.447e-6, 1.888e-6, -1.559e-6
-0.218, 3.462e-6, 1.876e-6, -1.585e-6
-0.219, 3.470e-6, 1.860e-6, -1.610e-6
-0.220, 3.475e-6, 1.843e-6, -1.632e-6
-0.221, 3.475e-6, 1.823e-6, -1.652e-6
-0.222, 3.474e-6, 1.805e-6, -1.670e-6
-0.223, 3.470e-6, 1.783e-6, -1.687e-6
-0.224, 3.463e-6, 1.759e-6, -1.704e-6
-0.225, 3.448e-6, 1.731e-6, -1.718e-6
-0.226, 3.436e-6, 1.705e-6, -1.731e-6
-0.227, 3.416e-6, 1.676e-6, -1.740e-6
-0.228, 3.398e-6, 1.649e-6, -1.749e-6
-0.229, 3.375e-6, 1.619e-6, -1.755e-6
-0.230, 3.346e-6, 1.589e-6, -1.757e-6
-0.231, 3.316e-6, 1.556e-6, -1.760e-6
-0.232, 3.286e-6, 1.524e-6, -1.761e-6
-0.233, 3.249e-6, 1.489e-6, -1.760e-6
-0.234, 3.212e-6, 1.456e-6, -1.756e-6
-0.235, 3.170e-6, 1.423e-6, -1.747e-6
-0.236, 3.130e-6, 1.390e-6, -1.740e-6
-0.237, 3.085e-6, 1.356e-6, -1.730e-6
-0.238, 3.040e-6, 1.321e-6, -1.718e-6
-0.239, 2.993e-6, 1.287e-6, -1.706e-6
-0.240, 2.941e-6, 1.251e-6, -1.689e-6
-0.241, 2.890e-6, 1.219e-6, -1.671e-6
-0.242, 2.840e-6, 1.187e-6, -1.654e-6
-0.243, 2.785e-6, 1.154e-6, -1.631e-6
-0.244, 2.733e-6, 1.122e-6, -1.611e-6
-0.245, 2.674e-6, 1.087e-6, -1.587e-6
-0.246, 2.617e-6, 1.056e-6, -1.561e-6
-0.247, 2.559e-6, 1.024e-6, -1.535e-6
-0.248, 2.501e-6, 9.942e-7, -1.506e-6
-0.249, 2.444e-6, 9.654e-7, -1.478e-6
-0.250, 2.385e-6, 9.373e-7, -1.448e-6
-0.251, 2.327e-6, 9.079e-7, -1.419e-6
-0.252, 2.266e-6, 8.774e-7, -1.389e-6
-0.253, 2.208e-6, 8.511e-7, -1.356e-6
-0.254, 2.148e-6, 8.240e-7, -1.324e-6
-0.255, 2.089e-6, 7.988e-7, -1.290e-6
-0.256, 2.033e-6, 7.747e-7, -1.258e-6
-0.257, 1.974e-6, 7.502e-7, -1.224e-6
-0.258, 1.916e-6, 7.253e-7, -1.191e-6
-0.259, 1.858e-6, 7.007e-7, -1.157e-6
-0.260, 1.802e-6, 6.794e-7, -1.123e-6
-0.261, 1.747e-6, 6.569e-7, -1.090e-6
-0.262, 1.693e-6, 6.371e-7, -1.056e-6
-0.263, 1.639e-6, 6.172e-7, -1.022e-6
-0.264, 1.588e-6, 5.985e-7, -9.896e-7
-0.265, 1.535e-6, 5.774e-7, -9.575e-7
-0.266, 1.485e-6, 5.591e-7, -9.261e-7
-0.267, 1.436e-6, 5.417e-7, -8.943e-7
-0.268, 1.387e-6, 5.250e-7, -8.623e-7
-0.269, 1.344e-6, 5.110e-7, -8.328e-7
-0.270, 1.295e-6, 4.937e-7, -8.016e-7
-0.271, 1.251e-6, 4.784e-7, -7.730e-7
-0.272, 1.209e-6, 4.627e-7, -7.464e-7
-0.273, 1.168e-6, 4.486e-7, -7.193e-7
-0.274, 1.127e-6, 4.365e-7, -6.903e-7
-0.275, 1.090e-6, 4.250e-7, -6.648e-7
-0.276, 1.051e-6, 4.135e-7, -6.379e-7
-0.277, 1.015e-6, 4.010e-7, -6.141e-7
-0.278, 9.824e-7, 3.901e-7, -5.923e-7
-0.279, 9.492e-7, 3.782e-7, -5.711e-7
-0.280, 9.157e-7, 3.670e-7, -5.487e-7
-0.281, 8.856e-7, 3.581e-7, -5.275e-7
-0.282, 8.546e-7, 3.482e-7, -5.064e-7
-0.283, 8.268e-7, 3.412e-7, -4.856e-7
-0.284, 7.988e-7, 3.311e-7, -4.676e-7
-0.285, 7.752e-7, 3.228e-7, -4.524e-7
-0.286, 7.490e-7, 3.141e-7, -4.349e-7
-0.287, 7.253e-7, 3.061e-7, -4.191e-7
-0.288, 7.018e-7, 3.003e-7, -4.015e-7
-0.289, 6.819e-7, 2.942e-7, -3.877e-7
-0.290, 6.615e-7, 2.871e-7, -3.744e-7
-0.291, 6.416e-7, 2.816e-7, -3.600e-7
-0.292, 6.235e-7, 2.745e-7, -3.490e-7
-0.293, 6.050e-7, 2.682e-7, -3.368e-7
-0.294, 5.864e-7, 2.620e-7, -3.244e-7
-0.295, 5.714e-7, 2.583e-7, -3.132e-7
-0.296, 5.569e-7, 2.539e-7, -3.030e-7
-0.297, 5.418e-7, 2.492e-7, -2.927e-7
-0.298, 5.296e-7, 2.453e-7, -2.844e-7
-0.299, 5.170e-7, 2.399e-7, -2.771e-7
-0.300, 5.030e-7, 2.352e-7, -2.679e-7
-0.301, 4.919e-7, 2.324e-7, -2.596e-7
-0.302, 4.831e-7, 2.309e-7, -2.522e-7
-0.303, 4.715e-7, 2.263e-7, -2.452e-7
-0.304, 4.607e-7, 2.218e-7, -2.389e-7
-0.305, 4.534e-7, 2.186e-7, -2.349e-7
-0.306, 4.452e-7, 2.158e-7, -2.294e-7
-0.307, 4.357e-7, 2.122e-7, -2.235e-7
-0.308, 4.279e-7, 2.104e-7, -2.176e-7
-0.309, 4.196e-7, 2.076e-7, -2.120e-7
-0.310, 4.134e-7, 2.073e-7, -2.061e-7
-0.311, 4.076e-7, 2.040e-7, -2.037e-7
-0.312, 4.020e-7, 2.007e-7, -2.013e-7
-0.313, 3.964e-7, 1.990e-7, -1.973e-7
-0.314, 3.889e-7, 1.960e-7, -1.929e-7
-0.315, 3.843e-7, 1.950e-7, -1.893e-7
-0.316, 3.793e-7, 1.931e-7, -1.862e-7
-0.317, 3.749e-7, 1.918e-7, -1.831e-7
-0.318, 3.708e-7, 1.902e-7, -1.805e-7
-0.319, 3.665e-7, 1.884e-7, -1.781e-7
-0.320, 3.636e-7, 1.874e-7, -1.762e-7
-0.321, 3.583e-7, 1.851e-7, -1.732e-7
-0.322, 3.555e-7, 1.848e-7, -1.707e-7
-0.323, 3.524e-7, 1.840e-7, -1.684e-7
-0.324, 3.499e-7, 1.822e-7, -1.677e-7
-0.325, 3.486e-7, 1.813e-7, -1.673e-7
-0.326, 3.452e-7, 1.800e-7, -1.653e-7
-0.327, 3.404e-7, 1.769e-7, -1.635e-7
-0.328, 3.398e-7, 1.777e-7, -1.621e-7
-0.329, 3.395e-7, 1.785e-7, -1.609e-7
-0.330, 3.332e-7, 1.768e-7, -1.564e-7
-0.331, 3.327e-7, 1.761e-7, -1.566e-7
-0.332, 3.309e-7, 1.740e-7, -1.569e-7
-0.333, 3.297e-7, 1.726e-7, -1.571e-7
-0.334, 3.258e-7, 1.718e-7, -1.540e-7
-0.335, 3.256e-7, 1.731e-7, -1.525e-7
-0.336, 3.248e-7, 1.722e-7, -1.526e-7
-0.337, 3.233e-7, 1.716e-7, -1.517e-7
-0.338, 3.204e-7, 1.707e-7, -1.496e-7
-0.339, 3.210e-7, 1.706e-7, -1.504e-7
-0.340, 3.182e-7, 1.687e-7, -1.496e-7
-0.341, 3.166e-7, 1.671e-7, -1.495e-7
-0.342, 3.165e-7, 1.690e-7, -1.475e-7
-0.343, 3.184e-7, 1.705e-7, -1.479e-7
-0.344, 3.157e-7, 1.693e-7, -1.465e-7
-0.345, 3.162e-7, 1.682e-7, -1.480e-7
-0.346, 3.153e-7, 1.676e-7, -1.477e-7
-0.347, 3.134e-7, 1.662e-7, -1.472e-7
-0.348, 3.133e-7, 1.666e-7, -1.466e-7
-0.349, 3.130e-7, 1.673e-7, -1.457e-7
-0.350, 3.110e-7, 1.664e-7, -1.446e-7
-0.351, 3.109e-7, 1.668e-7, -1.441e-7
-0.352, 3.112e-7, 1.655e-7, -1.458e-7
-0.353, 3.101e-7, 1.652e-7, -1.449e-7
-0.354, 3.078e-7, 1.641e-7, -1.437e-7
-0.355, 3.095e-7, 1.652e-7, -1.442e-7
-0.356, 3.082e-7, 1.658e-7, -1.424e-7
-0.357, 3.090e-7, 1.653e-7, -1.437e-7
-0.358, 3.081e-7, 1.653e-7, -1.428e-7
-0.359, 3.090e-7, 1.653e-7, -1.437e-7
-0.360, 3.064e-7, 1.636e-7, -1.428e-7
-0.361, 3.065e-7, 1.642e-7, -1.423e-7
-0.362, 3.073e-7, 1.653e-7, -1.419e-7
-0.363, 3.064e-7, 1.651e-7, -1.413e-7
-0.364, 3.076e-7, 1.657e-7, -1.418e-7
-0.365, 3.065e-7, 1.640e-7, -1.425e-7
-0.366, 3.071e-7, 1.632e-7, -1.439e-7
-0.367, 3.063e-7, 1.635e-7, -1.429e-7
-0.368, 3.065e-7, 1.640e-7, -1.424e-7
-0.369, 3.051e-7, 1.640e-7, -1.411e-7
-0.370, 3.079e-7, 1.646e-7, -1.433e-7
-0.371, 3.054e-7, 1.637e-7, -1.417e-7
-0.372, 3.075e-7, 1.651e-7, -1.424e-7
-0.373, 3.066e-7, 1.637e-7, -1.430e-7
-0.374, 3.052e-7, 1.628e-7, -1.423e-7
-0.375, 3.058e-7, 1.643e-7, -1.415e-7
-0.376, 3.063e-7, 1.646e-7, -1.418e-7
-0.377, 3.056e-7, 1.649e-7, -1.406e-7
-0.378, 3.059e-7, 1.638e-7, -1.422e-7
-0.379, 3.065e-7, 1.638e-7, -1.427e-7
-0.380, 3.061e-7, 1.623e-7, -1.438e-7
-0.381, 3.054e-7, 1.633e-7, -1.421e-7
-0.382, 3.054e-7, 1.644e-7, -1.410e-7
-0.383, 3.050e-7, 1.643e-7, -1.407e-7
-0.384, 3.072e-7, 1.654e-7, -1.417e-7
-0.385, 3.077e-7, 1.650e-7, -1.427e-7
-0.386, 3.084e-7, 1.641e-7, -1.443e-7
-0.387, 3.071e-7, 1.643e-7, -1.428e-7
-0.388, 3.067e-7, 1.645e-7, -1.422e-7
-0.389, 3.076e-7, 1.648e-7, -1.428e-7
-0.390, 3.068e-7, 1.656e-7, -1.412e-7
-0.391, 3.078e-7, 1.646e-7, -1.432e-7
-0.392, 3.074e-7, 1.643e-7, -1.431e-7
-0.393, 3.096e-7, 1.642e-7, -1.454e-7
-0.394, 3.096e-7, 1.660e-7, -1.436e-7
-0.395, 3.097e-7, 1.663e-7, -1.435e-7
-0.396, 3.090e-7, 1.658e-7, -1.432e-7
-0.397, 3.090e-7, 1.665e-7, -1.425e-7
-0.398, 3.097e-7, 1.663e-7, -1.434e-7
-0.399, 3.094e-7, 1.646e-7, -1.449e-7
-0.400, 3.112e-7, 1.658e-7, -1.453e-7
