# Supplementary material for: Data-Driven Electrochemistry Reveals the Impact of Hydrophobicity on Aptamer Cross-Reactivity
Source: ACS Meas Sci Au. 2026 May 20;6(3):752–64. doi: 10.1021/acsmeasuresciau.6c00040 (PMC13281204; doi:10.1021/acsmeasuresciau.6c00040)
Supplement: Supplementary file 1 [file tg6c00040_si_001.zip › data/interferent study/logP validation/Trials_1_2_3/SWV_lineolic acid_background_400hz_2.txt]

Nov. 4, 2025   16:18:28
Square Wave Voltammetry
File: c:\users\minteerlab\desktop\hardpotato\110425\swv_lineolic acid_background_400hz_2.bin
Data Source:  Experiment
Instrument Model:  CHI660E
Ref. Electrode: 
Header: SWV
Note: 

Init E (V) = -0.05
Final E (V) = -0.4
Incr E (V) = 0.001
Amplitude (V) = 0.025
Frequency (Hz) = 400
Quiet Time (sec) = 2
Sensitivity (A/V) = 1e-5

Potential/V, Diff(i/A), For(i/A), Rev(i/A)

-0.051, 3.186e-7, 1.875e-7, -1.311e-7
-0.052, 3.019e-7, 1.610e-7, -1.409e-7
-0.053, 3.017e-7, 1.570e-7, -1.447e-7
-0.054, 3.030e-7, 1.559e-7, -1.471e-7
-0.055, 3.020e-7, 1.533e-7, -1.487e-7
-0.056, 3.029e-7, 1.528e-7, -1.500e-7
-0.057, 3.004e-7, 1.517e-7, -1.487e-7
-0.058, 3.021e-7, 1.526e-7, -1.495e-7
-0.059, 3.023e-7, 1.535e-7, -1.488e-7
-0.060, 3.035e-7, 1.541e-7, -1.494e-7
-0.061, 3.032e-7, 1.528e-7, -1.505e-7
-0.062, 3.036e-7, 1.526e-7, -1.510e-7
-0.063, 3.041e-7, 1.530e-7, -1.512e-7
-0.064, 3.042e-7, 1.534e-7, -1.508e-7
-0.065, 3.047e-7, 1.543e-7, -1.504e-7
-0.066, 3.061e-7, 1.549e-7, -1.512e-7
-0.067, 3.075e-7, 1.561e-7, -1.514e-7
-0.068, 3.071e-7, 1.552e-7, -1.519e-7
-0.069, 3.098e-7, 1.566e-7, -1.532e-7
-0.070, 3.083e-7, 1.560e-7, -1.523e-7
-0.071, 3.094e-7, 1.568e-7, -1.526e-7
-0.072, 3.113e-7, 1.587e-7, -1.526e-7
-0.073, 3.116e-7, 1.593e-7, -1.522e-7
-0.074, 3.144e-7, 1.606e-7, -1.538e-7
-0.075, 3.135e-7, 1.592e-7, -1.542e-7
-0.076, 3.136e-7, 1.586e-7, -1.549e-7
-0.077, 3.163e-7, 1.604e-7, -1.559e-7
-0.078, 3.157e-7, 1.609e-7, -1.548e-7
-0.079, 3.167e-7, 1.617e-7, -1.550e-7
-0.080, 3.182e-7, 1.625e-7, -1.557e-7
-0.081, 3.196e-7, 1.631e-7, -1.566e-7
-0.082, 3.200e-7, 1.629e-7, -1.571e-7
-0.083, 3.204e-7, 1.624e-7, -1.580e-7
-0.084, 3.205e-7, 1.624e-7, -1.581e-7
-0.085, 3.231e-7, 1.656e-7, -1.575e-7
-0.086, 3.235e-7, 1.649e-7, -1.585e-7
-0.087, 3.253e-7, 1.662e-7, -1.591e-7
-0.088, 3.248e-7, 1.653e-7, -1.596e-7
-0.089, 3.255e-7, 1.645e-7, -1.611e-7
-0.090, 3.251e-7, 1.641e-7, -1.610e-7
-0.091, 3.269e-7, 1.655e-7, -1.615e-7
-0.092, 3.278e-7, 1.664e-7, -1.614e-7
-0.093, 3.278e-7, 1.670e-7, -1.608e-7
-0.094, 3.288e-7, 1.671e-7, -1.617e-7
-0.095, 3.298e-7, 1.671e-7, -1.627e-7
-0.096, 3.320e-7, 1.668e-7, -1.651e-7
-0.097, 3.318e-7, 1.662e-7, -1.656e-7
-0.098, 3.311e-7, 1.680e-7, -1.632e-7
-0.099, 3.328e-7, 1.685e-7, -1.643e-7
-0.100, 3.340e-7, 1.699e-7, -1.641e-7
-0.101, 3.345e-7, 1.692e-7, -1.653e-7
-0.102, 3.363e-7, 1.693e-7, -1.670e-7
-0.103, 3.361e-7, 1.687e-7, -1.674e-7
-0.104, 3.360e-7, 1.687e-7, -1.673e-7
-0.105, 3.374e-7, 1.700e-7, -1.673e-7
-0.106, 3.384e-7, 1.711e-7, -1.673e-7
-0.107, 3.401e-7, 1.723e-7, -1.678e-7
-0.108, 3.391e-7, 1.708e-7, -1.683e-7
-0.109, 3.409e-7, 1.717e-7, -1.693e-7
-0.110, 3.417e-7, 1.714e-7, -1.704e-7
-0.111, 3.429e-7, 1.728e-7, -1.701e-7
-0.112, 3.433e-7, 1.742e-7, -1.691e-7
-0.113, 3.431e-7, 1.744e-7, -1.687e-7
-0.114, 3.454e-7, 1.751e-7, -1.704e-7
-0.115, 3.461e-7, 1.748e-7, -1.713e-7
-0.116, 3.463e-7, 1.749e-7, -1.714e-7
-0.117, 3.488e-7, 1.762e-7, -1.727e-7
-0.118, 3.486e-7, 1.784e-7, -1.702e-7
-0.119, 3.533e-7, 1.810e-7, -1.723e-7
-0.120, 3.533e-7, 1.815e-7, -1.719e-7
-0.121, 3.566e-7, 1.824e-7, -1.743e-7
-0.122, 3.577e-7, 1.835e-7, -1.742e-7
-0.123, 3.595e-7, 1.835e-7, -1.761e-7
-0.124, 3.585e-7, 1.846e-7, -1.740e-7
-0.125, 3.640e-7, 1.881e-7, -1.760e-7
-0.126, 3.656e-7, 1.900e-7, -1.756e-7
-0.127, 3.693e-7, 1.925e-7, -1.768e-7
-0.128, 3.721e-7, 1.942e-7, -1.779e-7
-0.129, 3.744e-7, 1.954e-7, -1.791e-7
-0.130, 3.764e-7, 1.965e-7, -1.800e-7
-0.131, 3.817e-7, 2.012e-7, -1.805e-7
-0.132, 3.844e-7, 2.043e-7, -1.801e-7
-0.133, 3.894e-7, 2.078e-7, -1.816e-7
-0.134, 3.944e-7, 2.112e-7, -1.832e-7
-0.135, 3.986e-7, 2.131e-7, -1.855e-7
-0.136, 4.035e-7, 2.162e-7, -1.873e-7
-0.137, 4.083e-7, 2.193e-7, -1.890e-7
-0.138, 4.132e-7, 2.247e-7, -1.885e-7
-0.139, 4.215e-7, 2.310e-7, -1.905e-7
-0.140, 4.258e-7, 2.336e-7, -1.922e-7
-0.141, 4.329e-7, 2.382e-7, -1.947e-7
-0.142, 4.402e-7, 2.429e-7, -1.973e-7
-0.143, 4.472e-7, 2.469e-7, -2.004e-7
-0.144, 4.534e-7, 2.527e-7, -2.007e-7
-0.145, 4.631e-7, 2.603e-7, -2.028e-7
-0.146, 4.710e-7, 2.670e-7, -2.041e-7
-0.147, 4.824e-7, 2.741e-7, -2.083e-7
-0.148, 4.901e-7, 2.793e-7, -2.108e-7
-0.149, 5.011e-7, 2.869e-7, -2.143e-7
-0.150, 5.113e-7, 2.945e-7, -2.168e-7
-0.151, 5.242e-7, 3.033e-7, -2.209e-7
-0.152, 5.370e-7, 3.136e-7, -2.234e-7
-0.153, 5.479e-7, 3.217e-7, -2.261e-7
-0.154, 5.638e-7, 3.332e-7, -2.306e-7
-0.155, 5.765e-7, 3.417e-7, -2.348e-7
-0.156, 5.920e-7, 3.517e-7, -2.402e-7
-0.157, 6.078e-7, 3.633e-7, -2.445e-7
-0.158, 6.255e-7, 3.781e-7, -2.474e-7
-0.159, 6.420e-7, 3.891e-7, -2.529e-7
-0.160, 6.620e-7, 4.039e-7, -2.581e-7
-0.161, 6.801e-7, 4.162e-7, -2.639e-7
-0.162, 7.012e-7, 4.313e-7, -2.699e-7
-0.163, 7.220e-7, 4.460e-7, -2.760e-7
-0.164, 7.444e-7, 4.634e-7, -2.810e-7
-0.165, 7.680e-7, 4.811e-7, -2.869e-7
-0.166, 7.922e-7, 4.992e-7, -2.930e-7
-0.167, 8.174e-7, 5.180e-7, -2.994e-7
-0.168, 8.452e-7, 5.378e-7, -3.074e-7
-0.169, 8.723e-7, 5.565e-7, -3.158e-7
-0.170, 9.027e-7, 5.789e-7, -3.238e-7
-0.171, 9.303e-7, 6.001e-7, -3.303e-7
-0.172, 9.626e-7, 6.244e-7, -3.382e-7
-0.173, 9.971e-7, 6.500e-7, -3.472e-7
-0.174, 1.031e-6, 6.738e-7, -3.571e-7
-0.175, 1.066e-6, 6.996e-7, -3.664e-7
-0.176, 1.103e-6, 7.246e-7, -3.784e-7
-0.177, 1.138e-6, 7.504e-7, -3.876e-7
-0.178, 1.177e-6, 7.799e-7, -3.966e-7
-0.179, 1.217e-6, 8.086e-7, -4.080e-7
-0.180, 1.256e-6, 8.379e-7, -4.182e-7
-0.181, 1.298e-6, 8.662e-7, -4.315e-7
-0.182, 1.342e-6, 8.971e-7, -4.452e-7
-0.183, 1.385e-6, 9.270e-7, -4.584e-7
-0.184, 1.428e-6, 9.577e-7, -4.700e-7
-0.185, 1.474e-6, 9.901e-7, -4.836e-7
-0.186, 1.520e-6, 1.022e-6, -4.985e-7
-0.187, 1.569e-6, 1.055e-6, -5.141e-7
-0.188, 1.615e-6, 1.086e-6, -5.288e-7
-0.189, 1.664e-6, 1.118e-6, -5.460e-7
-0.190, 1.711e-6, 1.148e-6, -5.626e-7
-0.191, 1.757e-6, 1.179e-6, -5.787e-7
-0.192, 1.808e-6, 1.212e-6, -5.961e-7
-0.193, 1.857e-6, 1.242e-6, -6.144e-7
-0.194, 1.906e-6, 1.272e-6, -6.342e-7
-0.195, 1.957e-6, 1.302e-6, -6.545e-7
-0.196, 2.003e-6, 1.328e-6, -6.754e-7
-0.197, 2.052e-6, 1.355e-6, -6.965e-7
-0.198, 2.100e-6, 1.384e-6, -7.161e-7
-0.199, 2.145e-6, 1.407e-6, -7.382e-7
-0.200, 2.194e-6, 1.431e-6, -7.625e-7
-0.201, 2.240e-6, 1.453e-6, -7.868e-7
-0.202, 2.285e-6, 1.474e-6, -8.112e-7
-0.203, 2.330e-6, 1.493e-6, -8.363e-7
-0.204, 2.369e-6, 1.508e-6, -8.607e-7
-0.205, 2.413e-6, 1.527e-6, -8.858e-7
-0.206, 2.452e-6, 1.541e-6, -9.113e-7
-0.207, 2.490e-6, 1.551e-6, -9.388e-7
-0.208, 2.525e-6, 1.561e-6, -9.647e-7
-0.209, 2.558e-6, 1.566e-6, -9.922e-7
-0.210, 2.593e-6, 1.572e-6, -1.021e-6
-0.211, 2.622e-6, 1.576e-6, -1.046e-6
-0.212, 2.650e-6, 1.578e-6, -1.072e-6
-0.213, 2.679e-6, 1.579e-6, -1.100e-6
-0.214, 2.701e-6, 1.574e-6, -1.127e-6
-0.215, 2.725e-6, 1.570e-6, -1.154e-6
-0.216, 2.742e-6, 1.563e-6, -1.179e-6
-0.217, 2.759e-6, 1.553e-6, -1.206e-6
-0.218, 2.774e-6, 1.544e-6, -1.230e-6
-0.219, 2.786e-6, 1.532e-6, -1.254e-6
-0.220, 2.793e-6, 1.517e-6, -1.275e-6
-0.221, 2.797e-6, 1.501e-6, -1.296e-6
-0.222, 2.802e-6, 1.483e-6, -1.318e-6
-0.223, 2.803e-6, 1.464e-6, -1.339e-6
-0.224, 2.801e-6, 1.444e-6, -1.357e-6
-0.225, 2.796e-6, 1.424e-6, -1.372e-6
-0.226, 2.789e-6, 1.401e-6, -1.388e-6
-0.227, 2.780e-6, 1.380e-6, -1.401e-6
-0.228, 2.767e-6, 1.353e-6, -1.414e-6
-0.229, 2.751e-6, 1.326e-6, -1.425e-6
-0.230, 2.735e-6, 1.301e-6, -1.433e-6
-0.231, 2.714e-6, 1.273e-6, -1.440e-6
-0.232, 2.691e-6, 1.248e-6, -1.443e-6
-0.233, 2.665e-6, 1.220e-6, -1.445e-6
-0.234, 2.642e-6, 1.194e-6, -1.449e-6
-0.235, 2.614e-6, 1.166e-6, -1.448e-6
-0.236, 2.580e-6, 1.136e-6, -1.444e-6
-0.237, 2.545e-6, 1.108e-6, -1.438e-6
-0.238, 2.511e-6, 1.079e-6, -1.432e-6
-0.239, 2.476e-6, 1.053e-6, -1.423e-6
-0.240, 2.437e-6, 1.025e-6, -1.412e-6
-0.241, 2.396e-6, 9.968e-7, -1.399e-6
-0.242, 2.359e-6, 9.701e-7, -1.389e-6
-0.243, 2.314e-6, 9.412e-7, -1.373e-6
-0.244, 2.272e-6, 9.167e-7, -1.355e-6
-0.245, 2.227e-6, 8.923e-7, -1.335e-6
-0.246, 2.182e-6, 8.658e-7, -1.316e-6
-0.247, 2.134e-6, 8.411e-7, -1.293e-6
-0.248, 2.088e-6, 8.166e-7, -1.271e-6
-0.249, 2.039e-6, 7.916e-7, -1.248e-6
-0.250, 1.992e-6, 7.676e-7, -1.224e-6
-0.251, 1.944e-6, 7.444e-7, -1.199e-6
-0.252, 1.894e-6, 7.228e-7, -1.172e-6
-0.253, 1.846e-6, 7.015e-7, -1.144e-6
-0.254, 1.798e-6, 6.806e-7, -1.117e-6
-0.255, 1.750e-6, 6.598e-7, -1.090e-6
-0.256, 1.702e-6, 6.386e-7, -1.064e-6
-0.257, 1.653e-6, 6.179e-7, -1.035e-6
-0.258, 1.605e-6, 5.999e-7, -1.005e-6
-0.259, 1.558e-6, 5.829e-7, -9.751e-7
-0.260, 1.510e-6, 5.635e-7, -9.465e-7
-0.261, 1.467e-6, 5.471e-7, -9.200e-7
-0.262, 1.421e-6, 5.299e-7, -8.910e-7
-0.263, 1.378e-6, 5.145e-7, -8.631e-7
-0.264, 1.331e-6, 4.980e-7, -8.333e-7
-0.265, 1.290e-6, 4.844e-7, -8.061e-7
-0.266, 1.250e-6, 4.710e-7, -7.793e-7
-0.267, 1.208e-6, 4.563e-7, -7.514e-7
-0.268, 1.168e-6, 4.417e-7, -7.264e-7
-0.269, 1.132e-6, 4.299e-7, -7.018e-7
-0.270, 1.093e-6, 4.161e-7, -6.768e-7
-0.271, 1.056e-6, 4.046e-7, -6.509e-7
-0.272, 1.023e-6, 3.952e-7, -6.274e-7
-0.273, 9.893e-7, 3.838e-7, -6.055e-7
-0.274, 9.561e-7, 3.736e-7, -5.825e-7
-0.275, 9.245e-7, 3.632e-7, -5.613e-7
-0.276, 8.935e-7, 3.538e-7, -5.397e-7
-0.277, 8.639e-7, 3.430e-7, -5.209e-7
-0.278, 8.358e-7, 3.353e-7, -5.006e-7
-0.279, 8.101e-7, 3.271e-7, -4.830e-7
-0.280, 7.835e-7, 3.199e-7, -4.636e-7
-0.281, 7.577e-7, 3.117e-7, -4.459e-7
-0.282, 7.359e-7, 3.042e-7, -4.317e-7
-0.283, 7.134e-7, 2.970e-7, -4.164e-7
-0.284, 6.885e-7, 2.885e-7, -4.001e-7
-0.285, 6.701e-7, 2.848e-7, -3.853e-7
-0.286, 6.506e-7, 2.796e-7, -3.710e-7
-0.287, 6.326e-7, 2.731e-7, -3.595e-7
-0.288, 6.138e-7, 2.667e-7, -3.471e-7
-0.289, 5.970e-7, 2.605e-7, -3.364e-7
-0.290, 5.809e-7, 2.560e-7, -3.250e-7
-0.291, 5.652e-7, 2.519e-7, -3.133e-7
-0.292, 5.501e-7, 2.471e-7, -3.030e-7
-0.293, 5.364e-7, 2.438e-7, -2.926e-7
-0.294, 5.243e-7, 2.403e-7, -2.840e-7
-0.295, 5.121e-7, 2.354e-7, -2.767e-7
-0.296, 5.002e-7, 2.307e-7, -2.695e-7
-0.297, 4.873e-7, 2.256e-7, -2.617e-7
-0.298, 4.766e-7, 2.228e-7, -2.538e-7
-0.299, 4.657e-7, 2.200e-7, -2.457e-7
-0.300, 4.595e-7, 2.198e-7, -2.397e-7
-0.301, 4.510e-7, 2.159e-7, -2.350e-7
-0.302, 4.410e-7, 2.117e-7, -2.293e-7
-0.303, 4.320e-7, 2.076e-7, -2.244e-7
-0.304, 4.255e-7, 2.062e-7, -2.193e-7
-0.305, 4.164e-7, 2.046e-7, -2.118e-7
-0.306, 4.110e-7, 2.026e-7, -2.083e-7
-0.307, 4.044e-7, 1.997e-7, -2.047e-7
-0.308, 3.999e-7, 1.984e-7, -2.014e-7
-0.309, 3.926e-7, 1.949e-7, -1.977e-7
-0.310, 3.898e-7, 1.937e-7, -1.961e-7
-0.311, 3.826e-7, 1.911e-7, -1.915e-7
-0.312, 3.786e-7, 1.909e-7, -1.877e-7
-0.313, 3.739e-7, 1.904e-7, -1.836e-7
-0.314, 3.704e-7, 1.887e-7, -1.817e-7
-0.315, 3.664e-7, 1.871e-7, -1.793e-7
-0.316, 3.621e-7, 1.835e-7, -1.786e-7
-0.317, 3.588e-7, 1.829e-7, -1.759e-7
-0.318, 3.551e-7, 1.819e-7, -1.732e-7
-0.319, 3.519e-7, 1.806e-7, -1.714e-7
-0.320, 3.481e-7, 1.802e-7, -1.679e-7
-0.321, 3.458e-7, 1.783e-7, -1.674e-7
-0.322, 3.455e-7, 1.783e-7, -1.673e-7
-0.323, 3.419e-7, 1.757e-7, -1.662e-7
-0.324, 3.378e-7, 1.749e-7, -1.629e-7
-0.325, 3.366e-7, 1.749e-7, -1.616e-7
-0.326, 3.343e-7, 1.752e-7, -1.591e-7
-0.327, 3.337e-7, 1.743e-7, -1.594e-7
-0.328, 3.310e-7, 1.726e-7, -1.584e-7
-0.329, 3.297e-7, 1.719e-7, -1.578e-7
-0.330, 3.263e-7, 1.695e-7, -1.568e-7
-0.331, 3.269e-7, 1.711e-7, -1.557e-7
-0.332, 3.236e-7, 1.691e-7, -1.544e-7
-0.333, 3.225e-7, 1.703e-7, -1.521e-7
-0.334, 3.220e-7, 1.701e-7, -1.519e-7
-0.335, 3.227e-7, 1.693e-7, -1.534e-7
-0.336, 3.202e-7, 1.674e-7, -1.528e-7
-0.337, 3.186e-7, 1.659e-7, -1.527e-7
-0.338, 3.179e-7, 1.674e-7, -1.505e-7
-0.339, 3.153e-7, 1.664e-7, -1.489e-7
-0.340, 3.157e-7, 1.679e-7, -1.479e-7
-0.341, 3.140e-7, 1.651e-7, -1.489e-7
-0.342, 3.157e-7, 1.654e-7, -1.503e-7
-0.343, 3.128e-7, 1.643e-7, -1.485e-7
-0.344, 3.120e-7, 1.643e-7, -1.477e-7
-0.345, 3.127e-7, 1.655e-7, -1.472e-7
-0.346, 3.112e-7, 1.649e-7, -1.463e-7
-0.347, 3.114e-7, 1.656e-7, -1.458e-7
-0.348, 3.110e-7, 1.637e-7, -1.473e-7
-0.349, 3.105e-7, 1.643e-7, -1.461e-7
-0.350, 3.090e-7, 1.629e-7, -1.461e-7
-0.351, 3.085e-7, 1.635e-7, -1.450e-7
-0.352, 3.078e-7, 1.635e-7, -1.443e-7
-0.353, 3.087e-7, 1.637e-7, -1.451e-7
-0.354, 3.074e-7, 1.633e-7, -1.441e-7
-0.355, 3.076e-7, 1.634e-7, -1.443e-7
-0.356, 3.091e-7, 1.626e-7, -1.465e-7
-0.357, 3.077e-7, 1.625e-7, -1.453e-7
-0.358, 3.064e-7, 1.622e-7, -1.443e-7
-0.359, 3.053e-7, 1.624e-7, -1.429e-7
-0.360, 3.066e-7, 1.629e-7, -1.437e-7
-0.361, 3.076e-7, 1.634e-7, -1.443e-7
-0.362, 3.080e-7, 1.635e-7, -1.445e-7
-0.363, 3.059e-7, 1.615e-7, -1.444e-7
-0.364, 3.067e-7, 1.623e-7, -1.445e-7
-0.365, 3.040e-7, 1.610e-7, -1.430e-7
-0.366, 3.052e-7, 1.633e-7, -1.419e-7
-0.367, 3.046e-7, 1.619e-7, -1.427e-7
-0.368, 3.067e-7, 1.633e-7, -1.434e-7
-0.369, 3.054e-7, 1.618e-7, -1.436e-7
-0.370, 3.056e-7, 1.610e-7, -1.446e-7
-0.371, 3.053e-7, 1.620e-7, -1.433e-7
-0.372, 3.047e-7, 1.611e-7, -1.436e-7
-0.373, 3.069e-7, 1.637e-7, -1.432e-7
-0.374, 3.059e-7, 1.627e-7, -1.432e-7
-0.375, 3.049e-7, 1.614e-7, -1.435e-7
-0.376, 3.050e-7, 1.609e-7, -1.440e-7
-0.377, 3.055e-7, 1.609e-7, -1.447e-7
-0.378, 3.035e-7, 1.607e-7, -1.428e-7
-0.379, 3.053e-7, 1.618e-7, -1.435e-7
-0.380, 3.066e-7, 1.633e-7, -1.433e-7
-0.381, 3.068e-7, 1.628e-7, -1.440e-7
-0.382, 3.063e-7, 1.623e-7, -1.439e-7
-0.383, 3.065e-7, 1.614e-7, -1.451e-7
-0.384, 3.057e-7, 1.614e-7, -1.442e-7
-0.385, 3.058e-7, 1.624e-7, -1.435e-7
-0.386, 3.047e-7, 1.620e-7, -1.427e-7
-0.387, 3.071e-7, 1.638e-7, -1.433e-7
-0.388, 3.079e-7, 1.639e-7, -1.441e-7
-0.389, 3.069e-7, 1.617e-7, -1.452e-7
-0.390, 3.074e-7, 1.621e-7, -1.453e-7
-0.391, 3.058e-7, 1.613e-7, -1.445e-7
-0.392, 3.059e-7, 1.629e-7, -1.431e-7
-0.393, 3.062e-7, 1.634e-7, -1.428e-7
-0.394, 3.066e-7, 1.632e-7, -1.435e-7
-0.395, 3.076e-7, 1.623e-7, -1.453e-7
-0.396, 3.083e-7, 1.625e-7, -1.459e-7
-0.397, 3.084e-7, 1.626e-7, -1.458e-7
-0.398, 3.085e-7, 1.641e-7, -1.444e-7
-0.399, 3.068e-7, 1.636e-7, -1.432e-7
-0.400, 3.076e-7, 1.635e-7, -1.442e-7
