# Supplementary material for: Data-Driven Electrochemistry Reveals the Impact of Hydrophobicity on Aptamer Cross-Reactivity
Source: ACS Meas Sci Au. 2026 May 20;6(3):752–64. doi: 10.1021/acsmeasuresciau.6c00040 (PMC13281204; doi:10.1021/acsmeasuresciau.6c00040)
Supplement: Supplementary file 1 [file tg6c00040_si_001.zip › data/interferent study/logP validation/Trials_1_2_3/SWV_lineolic acid_background_500hz_0.txt]

Nov. 4, 2025   11:25:15
Square Wave Voltammetry
File: c:\users\minteerlab\desktop\hardpotato\110425\swv_lineolic acid_background_500hz_0.bin
Data Source:  Experiment
Instrument Model:  CHI660E
Ref. Electrode: 
Header: SWV
Note: 

Init E (V) = -0.05
Final E (V) = -0.4
Incr E (V) = 0.001
Amplitude (V) = 0.025
Frequency (Hz) = 500
Quiet Time (sec) = 2
Sensitivity (A/V) = 1e-5

Potential/V, Diff(i/A), For(i/A), Rev(i/A)

-0.051, 2.858e-7, 1.687e-7, -1.171e-7
-0.052, 2.728e-7, 1.475e-7, -1.253e-7
-0.053, 2.706e-7, 1.425e-7, -1.281e-7
-0.054, 2.719e-7, 1.415e-7, -1.304e-7
-0.055, 2.726e-7, 1.409e-7, -1.317e-7
-0.056, 2.719e-7, 1.390e-7, -1.328e-7
-0.057, 2.739e-7, 1.388e-7, -1.351e-7
-0.058, 2.757e-7, 1.395e-7, -1.361e-7
-0.059, 2.750e-7, 1.398e-7, -1.351e-7
-0.060, 2.765e-7, 1.419e-7, -1.347e-7
-0.061, 2.772e-7, 1.422e-7, -1.350e-7
-0.062, 2.786e-7, 1.439e-7, -1.346e-7
-0.063, 2.793e-7, 1.438e-7, -1.355e-7
-0.064, 2.810e-7, 1.437e-7, -1.374e-7
-0.065, 2.818e-7, 1.437e-7, -1.381e-7
-0.066, 2.835e-7, 1.443e-7, -1.393e-7
-0.067, 2.835e-7, 1.448e-7, -1.386e-7
-0.068, 2.852e-7, 1.468e-7, -1.384e-7
-0.069, 2.852e-7, 1.463e-7, -1.389e-7
-0.070, 2.877e-7, 1.484e-7, -1.393e-7
-0.071, 2.876e-7, 1.485e-7, -1.391e-7
-0.072, 2.898e-7, 1.497e-7, -1.401e-7
-0.073, 2.924e-7, 1.505e-7, -1.420e-7
-0.074, 2.929e-7, 1.506e-7, -1.422e-7
-0.075, 2.937e-7, 1.506e-7, -1.431e-7
-0.076, 2.952e-7, 1.520e-7, -1.432e-7
-0.077, 2.970e-7, 1.537e-7, -1.434e-7
-0.078, 2.976e-7, 1.547e-7, -1.428e-7
-0.079, 3.004e-7, 1.558e-7, -1.446e-7
-0.080, 3.009e-7, 1.560e-7, -1.449e-7
-0.081, 3.029e-7, 1.563e-7, -1.466e-7
-0.082, 3.044e-7, 1.559e-7, -1.486e-7
-0.083, 3.052e-7, 1.562e-7, -1.490e-7
-0.084, 3.066e-7, 1.577e-7, -1.489e-7
-0.085, 3.083e-7, 1.593e-7, -1.490e-7
-0.086, 3.105e-7, 1.598e-7, -1.507e-7
-0.087, 3.100e-7, 1.596e-7, -1.504e-7
-0.088, 3.125e-7, 1.609e-7, -1.516e-7
-0.089, 3.145e-7, 1.613e-7, -1.531e-7
-0.090, 3.144e-7, 1.601e-7, -1.543e-7
-0.091, 3.170e-7, 1.618e-7, -1.552e-7
-0.092, 3.176e-7, 1.618e-7, -1.558e-7
-0.093, 3.178e-7, 1.625e-7, -1.553e-7
-0.094, 3.189e-7, 1.626e-7, -1.562e-7
-0.095, 3.202e-7, 1.636e-7, -1.566e-7
-0.096, 3.221e-7, 1.651e-7, -1.570e-7
-0.097, 3.225e-7, 1.638e-7, -1.587e-7
-0.098, 3.250e-7, 1.642e-7, -1.608e-7
-0.099, 3.253e-7, 1.645e-7, -1.608e-7
-0.100, 3.243e-7, 1.628e-7, -1.615e-7
-0.101, 3.262e-7, 1.643e-7, -1.619e-7
-0.102, 3.268e-7, 1.648e-7, -1.620e-7
-0.103, 3.279e-7, 1.656e-7, -1.622e-7
-0.104, 3.297e-7, 1.663e-7, -1.634e-7
-0.105, 3.300e-7, 1.664e-7, -1.636e-7
-0.106, 3.313e-7, 1.655e-7, -1.658e-7
-0.107, 3.320e-7, 1.654e-7, -1.666e-7
-0.108, 3.334e-7, 1.655e-7, -1.679e-7
-0.109, 3.333e-7, 1.666e-7, -1.668e-7
-0.110, 3.339e-7, 1.675e-7, -1.665e-7
-0.111, 3.349e-7, 1.682e-7, -1.667e-7
-0.112, 3.349e-7, 1.680e-7, -1.669e-7
-0.113, 3.385e-7, 1.698e-7, -1.687e-7
-0.114, 3.403e-7, 1.703e-7, -1.700e-7
-0.115, 3.387e-7, 1.685e-7, -1.702e-7
-0.116, 3.397e-7, 1.684e-7, -1.713e-7
-0.117, 3.402e-7, 1.688e-7, -1.714e-7
-0.118, 3.401e-7, 1.706e-7, -1.695e-7
-0.119, 3.425e-7, 1.720e-7, -1.705e-7
-0.120, 3.441e-7, 1.730e-7, -1.711e-7
-0.121, 3.453e-7, 1.741e-7, -1.712e-7
-0.122, 3.479e-7, 1.751e-7, -1.728e-7
-0.123, 3.492e-7, 1.758e-7, -1.734e-7
-0.124, 3.509e-7, 1.769e-7, -1.740e-7
-0.125, 3.520e-7, 1.769e-7, -1.751e-7
-0.126, 3.529e-7, 1.789e-7, -1.740e-7
-0.127, 3.544e-7, 1.813e-7, -1.731e-7
-0.128, 3.577e-7, 1.839e-7, -1.737e-7
-0.129, 3.605e-7, 1.866e-7, -1.739e-7
-0.130, 3.635e-7, 1.879e-7, -1.756e-7
-0.131, 3.661e-7, 1.895e-7, -1.766e-7
-0.132, 3.708e-7, 1.923e-7, -1.786e-7
-0.133, 3.730e-7, 1.940e-7, -1.790e-7
-0.134, 3.758e-7, 1.967e-7, -1.791e-7
-0.135, 3.821e-7, 2.020e-7, -1.801e-7
-0.136, 3.838e-7, 2.046e-7, -1.793e-7
-0.137, 3.883e-7, 2.082e-7, -1.801e-7
-0.138, 3.954e-7, 2.128e-7, -1.826e-7
-0.139, 4.008e-7, 2.173e-7, -1.834e-7
-0.140, 4.067e-7, 2.204e-7, -1.863e-7
-0.141, 4.135e-7, 2.242e-7, -1.893e-7
-0.142, 4.193e-7, 2.301e-7, -1.891e-7
-0.143, 4.264e-7, 2.356e-7, -1.907e-7
-0.144, 4.339e-7, 2.419e-7, -1.921e-7
-0.145, 4.438e-7, 2.491e-7, -1.947e-7
-0.146, 4.522e-7, 2.560e-7, -1.962e-7
-0.147, 4.619e-7, 2.627e-7, -1.992e-7
-0.148, 4.715e-7, 2.688e-7, -2.026e-7
-0.149, 4.839e-7, 2.787e-7, -2.053e-7
-0.150, 4.952e-7, 2.858e-7, -2.094e-7
-0.151, 5.069e-7, 2.963e-7, -2.106e-7
-0.152, 5.204e-7, 3.070e-7, -2.134e-7
-0.153, 5.333e-7, 3.168e-7, -2.165e-7
-0.154, 5.506e-7, 3.302e-7, -2.204e-7
-0.155, 5.658e-7, 3.416e-7, -2.242e-7
-0.156, 5.840e-7, 3.541e-7, -2.299e-7
-0.157, 6.026e-7, 3.667e-7, -2.359e-7
-0.158, 6.209e-7, 3.811e-7, -2.397e-7
-0.159, 6.410e-7, 3.964e-7, -2.446e-7
-0.160, 6.623e-7, 4.125e-7, -2.498e-7
-0.161, 6.864e-7, 4.311e-7, -2.553e-7
-0.162, 7.124e-7, 4.510e-7, -2.615e-7
-0.163, 7.372e-7, 4.696e-7, -2.676e-7
-0.164, 7.656e-7, 4.908e-7, -2.748e-7
-0.165, 7.932e-7, 5.111e-7, -2.821e-7
-0.166, 8.249e-7, 5.342e-7, -2.907e-7
-0.167, 8.560e-7, 5.580e-7, -2.981e-7
-0.168, 8.869e-7, 5.812e-7, -3.057e-7
-0.169, 9.249e-7, 6.108e-7, -3.142e-7
-0.170, 9.629e-7, 6.398e-7, -3.231e-7
-0.171, 1.003e-6, 6.698e-7, -3.334e-7
-0.172, 1.045e-6, 7.002e-7, -3.451e-7
-0.173, 1.087e-6, 7.320e-7, -3.555e-7
-0.174, 1.132e-6, 7.648e-7, -3.667e-7
-0.175, 1.179e-6, 8.003e-7, -3.792e-7
-0.176, 1.229e-6, 8.383e-7, -3.908e-7
-0.177, 1.279e-6, 8.762e-7, -4.031e-7
-0.178, 1.331e-6, 9.142e-7, -4.171e-7
-0.179, 1.389e-6, 9.581e-7, -4.311e-7
-0.180, 1.446e-6, 9.969e-7, -4.490e-7
-0.181, 1.505e-6, 1.039e-6, -4.655e-7
-0.182, 1.567e-6, 1.085e-6, -4.820e-7
-0.183, 1.627e-6, 1.128e-6, -4.990e-7
-0.184, 1.695e-6, 1.177e-6, -5.179e-7
-0.185, 1.761e-6, 1.225e-6, -5.362e-7
-0.186, 1.831e-6, 1.273e-6, -5.576e-7
-0.187, 1.902e-6, 1.323e-6, -5.785e-7
-0.188, 1.973e-6, 1.372e-6, -6.006e-7
-0.189, 2.045e-6, 1.421e-6, -6.247e-7
-0.190, 2.123e-6, 1.473e-6, -6.500e-7
-0.191, 2.200e-6, 1.522e-6, -6.775e-7
-0.192, 2.275e-6, 1.571e-6, -7.039e-7
-0.193, 2.356e-6, 1.625e-6, -7.314e-7
-0.194, 2.437e-6, 1.677e-6, -7.601e-7
-0.195, 2.516e-6, 1.725e-6, -7.914e-7
-0.196, 2.594e-6, 1.771e-6, -8.235e-7
-0.197, 2.677e-6, 1.821e-6, -8.558e-7
-0.198, 2.761e-6, 1.868e-6, -8.930e-7
-0.199, 2.845e-6, 1.916e-6, -9.295e-7
-0.200, 2.927e-6, 1.959e-6, -9.679e-7
-0.201, 3.005e-6, 2.001e-6, -1.005e-6
-0.202, 3.092e-6, 2.047e-6, -1.046e-6
-0.203, 3.173e-6, 2.087e-6, -1.086e-6
-0.204, 3.253e-6, 2.124e-6, -1.129e-6
-0.205, 3.330e-6, 2.158e-6, -1.172e-6
-0.206, 3.409e-6, 2.192e-6, -1.218e-6
-0.207, 3.485e-6, 2.221e-6, -1.264e-6
-0.208, 3.560e-6, 2.248e-6, -1.311e-6
-0.209, 3.632e-6, 2.274e-6, -1.358e-6
-0.210, 3.699e-6, 2.296e-6, -1.404e-6
-0.211, 3.769e-6, 2.314e-6, -1.455e-6
-0.212, 3.836e-6, 2.334e-6, -1.502e-6
-0.213, 3.897e-6, 2.344e-6, -1.552e-6
-0.214, 3.954e-6, 2.354e-6, -1.600e-6
-0.215, 4.008e-6, 2.361e-6, -1.648e-6
-0.216, 4.060e-6, 2.363e-6, -1.697e-6
-0.217, 4.105e-6, 2.362e-6, -1.743e-6
-0.218, 4.145e-6, 2.359e-6, -1.786e-6
-0.219, 4.184e-6, 2.352e-6, -1.833e-6
-0.220, 4.220e-6, 2.342e-6, -1.879e-6
-0.221, 4.250e-6, 2.330e-6, -1.920e-6
-0.222, 4.272e-6, 2.313e-6, -1.960e-6
-0.223, 4.290e-6, 2.292e-6, -1.998e-6
-0.224, 4.311e-6, 2.275e-6, -2.036e-6
-0.225, 4.312e-6, 2.243e-6, -2.069e-6
-0.226, 4.321e-6, 2.221e-6, -2.101e-6
-0.227, 4.319e-6, 2.190e-6, -2.129e-6
-0.228, 4.314e-6, 2.160e-6, -2.154e-6
-0.229, 4.304e-6, 2.125e-6, -2.178e-6
-0.230, 4.284e-6, 2.090e-6, -2.194e-6
-0.231, 4.265e-6, 2.050e-6, -2.215e-6
-0.232, 4.240e-6, 2.012e-6, -2.228e-6
-0.233, 4.206e-6, 1.971e-6, -2.236e-6
-0.234, 4.174e-6, 1.930e-6, -2.244e-6
-0.235, 4.132e-6, 1.886e-6, -2.246e-6
-0.236, 4.093e-6, 1.844e-6, -2.248e-6
-0.237, 4.047e-6, 1.802e-6, -2.246e-6
-0.238, 3.996e-6, 1.757e-6, -2.239e-6
-0.239, 3.937e-6, 1.711e-6, -2.226e-6
-0.240, 3.882e-6, 1.665e-6, -2.217e-6
-0.241, 3.823e-6, 1.620e-6, -2.203e-6
-0.242, 3.754e-6, 1.573e-6, -2.181e-6
-0.243, 3.690e-6, 1.530e-6, -2.159e-6
-0.244, 3.622e-6, 1.486e-6, -2.136e-6
-0.245, 3.551e-6, 1.443e-6, -2.108e-6
-0.246, 3.479e-6, 1.399e-6, -2.080e-6
-0.247, 3.402e-6, 1.355e-6, -2.047e-6
-0.248, 3.329e-6, 1.313e-6, -2.016e-6
-0.249, 3.253e-6, 1.270e-6, -1.982e-6
-0.250, 3.173e-6, 1.228e-6, -1.945e-6
-0.251, 3.095e-6, 1.189e-6, -1.905e-6
-0.252, 3.014e-6, 1.151e-6, -1.863e-6
-0.253, 2.935e-6, 1.114e-6, -1.821e-6
-0.254, 2.854e-6, 1.078e-6, -1.777e-6
-0.255, 2.774e-6, 1.039e-6, -1.736e-6
-0.256, 2.692e-6, 1.004e-6, -1.688e-6
-0.257, 2.613e-6, 9.677e-7, -1.646e-6
-0.258, 2.533e-6, 9.343e-7, -1.599e-6
-0.259, 2.455e-6, 9.011e-7, -1.554e-6
-0.260, 2.377e-6, 8.730e-7, -1.504e-6
-0.261, 2.305e-6, 8.424e-7, -1.462e-6
-0.262, 2.225e-6, 8.124e-7, -1.412e-6
-0.263, 2.152e-6, 7.839e-7, -1.368e-6
-0.264, 2.077e-6, 7.579e-7, -1.320e-6
-0.265, 2.007e-6, 7.289e-7, -1.279e-6
-0.266, 1.936e-6, 7.032e-7, -1.233e-6
-0.267, 1.865e-6, 6.783e-7, -1.187e-6
-0.268, 1.795e-6, 6.528e-7, -1.143e-6
-0.269, 1.733e-6, 6.317e-7, -1.101e-6
-0.270, 1.670e-6, 6.113e-7, -1.059e-6
-0.271, 1.609e-6, 5.902e-7, -1.018e-6
-0.272, 1.548e-6, 5.697e-7, -9.783e-7
-0.273, 1.489e-6, 5.483e-7, -9.411e-7
-0.274, 1.434e-6, 5.294e-7, -9.047e-7
-0.275, 1.377e-6, 5.106e-7, -8.659e-7
-0.276, 1.327e-6, 4.947e-7, -8.321e-7
-0.277, 1.275e-6, 4.792e-7, -7.960e-7
-0.278, 1.225e-6, 4.631e-7, -7.623e-7
-0.279, 1.177e-6, 4.477e-7, -7.296e-7
-0.280, 1.130e-6, 4.319e-7, -6.977e-7
-0.281, 1.089e-6, 4.180e-7, -6.709e-7
-0.282, 1.047e-6, 4.047e-7, -6.421e-7
-0.283, 1.007e-6, 3.916e-7, -6.156e-7
-0.284, 9.677e-7, 3.792e-7, -5.886e-7
-0.285, 9.302e-7, 3.679e-7, -5.622e-7
-0.286, 8.978e-7, 3.590e-7, -5.388e-7
-0.287, 8.634e-7, 3.470e-7, -5.164e-7
-0.288, 8.318e-7, 3.365e-7, -4.954e-7
-0.289, 8.046e-7, 3.282e-7, -4.764e-7
-0.290, 7.738e-7, 3.176e-7, -4.562e-7
-0.291, 7.452e-7, 3.075e-7, -4.377e-7
-0.292, 7.180e-7, 2.999e-7, -4.181e-7
-0.293, 6.938e-7, 2.930e-7, -4.008e-7
-0.294, 6.694e-7, 2.857e-7, -3.837e-7
-0.295, 6.480e-7, 2.780e-7, -3.700e-7
-0.296, 6.271e-7, 2.722e-7, -3.550e-7
-0.297, 6.061e-7, 2.650e-7, -3.411e-7
-0.298, 5.886e-7, 2.581e-7, -3.305e-7
-0.299, 5.689e-7, 2.511e-7, -3.178e-7
-0.300, 5.524e-7, 2.461e-7, -3.063e-7
-0.301, 5.338e-7, 2.405e-7, -2.934e-7
-0.302, 5.199e-7, 2.358e-7, -2.841e-7
-0.303, 5.045e-7, 2.302e-7, -2.743e-7
-0.304, 4.925e-7, 2.277e-7, -2.648e-7
-0.305, 4.795e-7, 2.224e-7, -2.572e-7
-0.306, 4.658e-7, 2.167e-7, -2.491e-7
-0.307, 4.543e-7, 2.123e-7, -2.420e-7
-0.308, 4.423e-7, 2.086e-7, -2.338e-7
-0.309, 4.306e-7, 2.041e-7, -2.265e-7
-0.310, 4.190e-7, 2.003e-7, -2.186e-7
-0.311, 4.134e-7, 1.995e-7, -2.140e-7
-0.312, 4.049e-7, 1.965e-7, -2.085e-7
-0.313, 3.974e-7, 1.933e-7, -2.041e-7
-0.314, 3.881e-7, 1.898e-7, -1.984e-7
-0.315, 3.816e-7, 1.868e-7, -1.947e-7
-0.316, 3.739e-7, 1.832e-7, -1.906e-7
-0.317, 3.672e-7, 1.810e-7, -1.862e-7
-0.318, 3.604e-7, 1.788e-7, -1.816e-7
-0.319, 3.552e-7, 1.777e-7, -1.775e-7
-0.320, 3.486e-7, 1.757e-7, -1.729e-7
-0.321, 3.441e-7, 1.739e-7, -1.702e-7
-0.322, 3.380e-7, 1.706e-7, -1.673e-7
-0.323, 3.339e-7, 1.680e-7, -1.659e-7
-0.324, 3.286e-7, 1.659e-7, -1.627e-7
-0.325, 3.251e-7, 1.645e-7, -1.606e-7
-0.326, 3.200e-7, 1.638e-7, -1.562e-7
-0.327, 3.170e-7, 1.622e-7, -1.547e-7
-0.328, 3.137e-7, 1.620e-7, -1.517e-7
-0.329, 3.113e-7, 1.610e-7, -1.502e-7
-0.330, 3.082e-7, 1.585e-7, -1.497e-7
-0.331, 3.059e-7, 1.578e-7, -1.481e-7
-0.332, 3.021e-7, 1.561e-7, -1.460e-7
-0.333, 2.993e-7, 1.542e-7, -1.451e-7
-0.334, 2.942e-7, 1.512e-7, -1.430e-7
-0.335, 2.939e-7, 1.523e-7, -1.416e-7
-0.336, 2.925e-7, 1.523e-7, -1.401e-7
-0.337, 2.899e-7, 1.517e-7, -1.382e-7
-0.338, 2.879e-7, 1.501e-7, -1.379e-7
-0.339, 2.855e-7, 1.493e-7, -1.362e-7
-0.340, 2.849e-7, 1.480e-7, -1.368e-7
-0.341, 2.817e-7, 1.465e-7, -1.352e-7
-0.342, 2.795e-7, 1.462e-7, -1.333e-7
-0.343, 2.789e-7, 1.472e-7, -1.317e-7
-0.344, 2.768e-7, 1.462e-7, -1.306e-7
-0.345, 2.738e-7, 1.451e-7, -1.287e-7
-0.346, 2.742e-7, 1.447e-7, -1.295e-7
-0.347, 2.729e-7, 1.435e-7, -1.294e-7
-0.348, 2.716e-7, 1.425e-7, -1.290e-7
-0.349, 2.721e-7, 1.425e-7, -1.296e-7
-0.350, 2.712e-7, 1.418e-7, -1.294e-7
-0.351, 2.667e-7, 1.413e-7, -1.254e-7
-0.352, 2.670e-7, 1.418e-7, -1.252e-7
-0.353, 2.657e-7, 1.411e-7, -1.247e-7
-0.354, 2.666e-7, 1.423e-7, -1.243e-7
-0.355, 2.662e-7, 1.405e-7, -1.257e-7
-0.356, 2.643e-7, 1.402e-7, -1.242e-7
-0.357, 2.640e-7, 1.390e-7, -1.250e-7
-0.358, 2.621e-7, 1.381e-7, -1.240e-7
-0.359, 2.627e-7, 1.394e-7, -1.234e-7
-0.360, 2.615e-7, 1.391e-7, -1.224e-7
-0.361, 2.617e-7, 1.395e-7, -1.222e-7
-0.362, 2.612e-7, 1.393e-7, -1.219e-7
-0.363, 2.605e-7, 1.387e-7, -1.218e-7
-0.364, 2.593e-7, 1.371e-7, -1.222e-7
-0.365, 2.596e-7, 1.365e-7, -1.232e-7
-0.366, 2.581e-7, 1.354e-7, -1.227e-7
-0.367, 2.574e-7, 1.359e-7, -1.214e-7
-0.368, 2.599e-7, 1.381e-7, -1.217e-7
-0.369, 2.579e-7, 1.378e-7, -1.201e-7
-0.370, 2.577e-7, 1.379e-7, -1.199e-7
-0.371, 2.587e-7, 1.379e-7, -1.208e-7
-0.372, 2.577e-7, 1.367e-7, -1.210e-7
-0.373, 2.587e-7, 1.368e-7, -1.219e-7
-0.374, 2.574e-7, 1.359e-7, -1.215e-7
-0.375, 2.567e-7, 1.361e-7, -1.206e-7
-0.376, 2.563e-7, 1.355e-7, -1.208e-7
-0.377, 2.571e-7, 1.362e-7, -1.209e-7
-0.378, 2.563e-7, 1.371e-7, -1.192e-7
-0.379, 2.558e-7, 1.364e-7, -1.195e-7
-0.380, 2.581e-7, 1.373e-7, -1.207e-7
-0.381, 2.571e-7, 1.361e-7, -1.210e-7
-0.382, 2.568e-7, 1.353e-7, -1.215e-7
-0.383, 2.556e-7, 1.340e-7, -1.216e-7
-0.384, 2.544e-7, 1.345e-7, -1.199e-7
-0.385, 2.549e-7, 1.356e-7, -1.193e-7
-0.386, 2.553e-7, 1.359e-7, -1.194e-7
-0.387, 2.563e-7, 1.371e-7, -1.193e-7
-0.388, 2.566e-7, 1.364e-7, -1.201e-7
-0.389, 2.572e-7, 1.370e-7, -1.202e-7
-0.390, 2.562e-7, 1.355e-7, -1.207e-7
-0.391, 2.547e-7, 1.344e-7, -1.203e-7
-0.392, 2.553e-7, 1.348e-7, -1.205e-7
-0.393, 2.565e-7, 1.369e-7, -1.196e-7
-0.394, 2.561e-7, 1.365e-7, -1.196e-7
-0.395, 2.563e-7, 1.372e-7, -1.190e-7
-0.396, 2.563e-7, 1.364e-7, -1.199e-7
-0.397, 2.567e-7, 1.363e-7, -1.204e-7
-0.398, 2.568e-7, 1.364e-7, -1.204e-7
-0.399, 2.572e-7, 1.362e-7, -1.209e-7
-0.400, 2.558e-7, 1.354e-7, -1.203e-7
