# Supplementary material for: Data-Driven Electrochemistry Reveals the Impact of Hydrophobicity on Aptamer Cross-Reactivity
Source: ACS Meas Sci Au. 2026 May 20;6(3):752–64. doi: 10.1021/acsmeasuresciau.6c00040 (PMC13281204; doi:10.1021/acsmeasuresciau.6c00040)
Supplement: Supplementary file 1 [file tg6c00040_si_001.zip › data/interferent study/logP validation/Trials_1_2_3/SWV_lineolic acid_background_500hz_1.txt]

Nov. 4, 2025   14:03:03
Square Wave Voltammetry
File: c:\users\minteerlab\desktop\hardpotato\110425\swv_lineolic acid_background_500hz_1.bin
Data Source:  Experiment
Instrument Model:  CHI660E
Ref. Electrode: 
Header: SWV
Note: 

Init E (V) = -0.05
Final E (V) = -0.4
Incr E (V) = 0.001
Amplitude (V) = 0.025
Frequency (Hz) = 500
Quiet Time (sec) = 2
Sensitivity (A/V) = 1e-5

Potential/V, Diff(i/A), For(i/A), Rev(i/A)

-0.051, 4.135e-7, 2.472e-7, -1.663e-7
-0.052, 3.950e-7, 2.149e-7, -1.801e-7
-0.053, 3.937e-7, 2.077e-7, -1.860e-7
-0.054, 3.939e-7, 2.052e-7, -1.887e-7
-0.055, 3.932e-7, 2.042e-7, -1.890e-7
-0.056, 3.923e-7, 2.036e-7, -1.887e-7
-0.057, 3.938e-7, 2.043e-7, -1.895e-7
-0.058, 3.952e-7, 2.061e-7, -1.891e-7
-0.059, 3.974e-7, 2.056e-7, -1.918e-7
-0.060, 3.972e-7, 2.052e-7, -1.920e-7
-0.061, 4.012e-7, 2.078e-7, -1.934e-7
-0.062, 3.984e-7, 2.043e-7, -1.941e-7
-0.063, 4.013e-7, 2.082e-7, -1.930e-7
-0.064, 3.996e-7, 2.070e-7, -1.926e-7
-0.065, 4.036e-7, 2.097e-7, -1.939e-7
-0.066, 4.013e-7, 2.081e-7, -1.933e-7
-0.067, 4.036e-7, 2.099e-7, -1.938e-7
-0.068, 4.084e-7, 2.113e-7, -1.971e-7
-0.069, 4.088e-7, 2.117e-7, -1.971e-7
-0.070, 4.100e-7, 2.120e-7, -1.980e-7
-0.071, 4.109e-7, 2.115e-7, -1.994e-7
-0.072, 4.137e-7, 2.148e-7, -1.989e-7
-0.073, 4.152e-7, 2.169e-7, -1.983e-7
-0.074, 4.143e-7, 2.156e-7, -1.987e-7
-0.075, 4.173e-7, 2.171e-7, -2.002e-7
-0.076, 4.164e-7, 2.167e-7, -1.997e-7
-0.077, 4.192e-7, 2.170e-7, -2.022e-7
-0.078, 4.228e-7, 2.190e-7, -2.037e-7
-0.079, 4.244e-7, 2.190e-7, -2.054e-7
-0.080, 4.220e-7, 2.171e-7, -2.049e-7
-0.081, 4.223e-7, 2.193e-7, -2.030e-7
-0.082, 4.254e-7, 2.210e-7, -2.044e-7
-0.083, 4.267e-7, 2.217e-7, -2.051e-7
-0.084, 4.274e-7, 2.215e-7, -2.059e-7
-0.085, 4.288e-7, 2.211e-7, -2.077e-7
-0.086, 4.306e-7, 2.222e-7, -2.084e-7
-0.087, 4.335e-7, 2.225e-7, -2.110e-7
-0.088, 4.324e-7, 2.223e-7, -2.101e-7
-0.089, 4.342e-7, 2.248e-7, -2.094e-7
-0.090, 4.351e-7, 2.238e-7, -2.113e-7
-0.091, 4.355e-7, 2.252e-7, -2.103e-7
-0.092, 4.372e-7, 2.255e-7, -2.117e-7
-0.093, 4.386e-7, 2.258e-7, -2.127e-7
-0.094, 4.406e-7, 2.254e-7, -2.152e-7
-0.095, 4.411e-7, 2.257e-7, -2.154e-7
-0.096, 4.414e-7, 2.258e-7, -2.156e-7
-0.097, 4.417e-7, 2.266e-7, -2.151e-7
-0.098, 4.418e-7, 2.270e-7, -2.147e-7
-0.099, 4.423e-7, 2.276e-7, -2.147e-7
-0.100, 4.449e-7, 2.276e-7, -2.174e-7
-0.101, 4.434e-7, 2.272e-7, -2.162e-7
-0.102, 4.465e-7, 2.285e-7, -2.181e-7
-0.103, 4.480e-7, 2.282e-7, -2.198e-7
-0.104, 4.497e-7, 2.292e-7, -2.205e-7
-0.105, 4.479e-7, 2.291e-7, -2.188e-7
-0.106, 4.509e-7, 2.309e-7, -2.200e-7
-0.107, 4.492e-7, 2.309e-7, -2.182e-7
-0.108, 4.494e-7, 2.313e-7, -2.181e-7
-0.109, 4.528e-7, 2.330e-7, -2.198e-7
-0.110, 4.556e-7, 2.339e-7, -2.217e-7
-0.111, 4.567e-7, 2.340e-7, -2.227e-7
-0.112, 4.582e-7, 2.345e-7, -2.237e-7
-0.113, 4.589e-7, 2.355e-7, -2.234e-7
-0.114, 4.615e-7, 2.387e-7, -2.228e-7
-0.115, 4.627e-7, 2.394e-7, -2.233e-7
-0.116, 4.622e-7, 2.404e-7, -2.218e-7
-0.117, 4.678e-7, 2.437e-7, -2.240e-7
-0.118, 4.689e-7, 2.433e-7, -2.256e-7
-0.119, 4.712e-7, 2.458e-7, -2.254e-7
-0.120, 4.745e-7, 2.461e-7, -2.284e-7
-0.121, 4.755e-7, 2.485e-7, -2.270e-7
-0.122, 4.799e-7, 2.517e-7, -2.282e-7
-0.123, 4.838e-7, 2.550e-7, -2.289e-7
-0.124, 4.865e-7, 2.571e-7, -2.294e-7
-0.125, 4.922e-7, 2.622e-7, -2.300e-7
-0.126, 4.955e-7, 2.640e-7, -2.315e-7
-0.127, 5.025e-7, 2.692e-7, -2.333e-7
-0.128, 5.051e-7, 2.704e-7, -2.347e-7
-0.129, 5.114e-7, 2.745e-7, -2.369e-7
-0.130, 5.141e-7, 2.788e-7, -2.352e-7
-0.131, 5.252e-7, 2.857e-7, -2.395e-7
-0.132, 5.311e-7, 2.899e-7, -2.413e-7
-0.133, 5.371e-7, 2.951e-7, -2.420e-7
-0.134, 5.447e-7, 3.018e-7, -2.429e-7
-0.135, 5.547e-7, 3.069e-7, -2.477e-7
-0.136, 5.633e-7, 3.126e-7, -2.507e-7
-0.137, 5.693e-7, 3.186e-7, -2.508e-7
-0.138, 5.806e-7, 3.276e-7, -2.530e-7
-0.139, 5.933e-7, 3.367e-7, -2.566e-7
-0.140, 6.029e-7, 3.439e-7, -2.590e-7
-0.141, 6.161e-7, 3.548e-7, -2.613e-7
-0.142, 6.285e-7, 3.621e-7, -2.664e-7
-0.143, 6.420e-7, 3.714e-7, -2.707e-7
-0.144, 6.579e-7, 3.819e-7, -2.760e-7
-0.145, 6.736e-7, 3.940e-7, -2.796e-7
-0.146, 6.891e-7, 4.058e-7, -2.833e-7
-0.147, 7.055e-7, 4.188e-7, -2.867e-7
-0.148, 7.243e-7, 4.326e-7, -2.917e-7
-0.149, 7.435e-7, 4.471e-7, -2.964e-7
-0.150, 7.640e-7, 4.619e-7, -3.021e-7
-0.151, 7.868e-7, 4.778e-7, -3.090e-7
-0.152, 8.077e-7, 4.928e-7, -3.149e-7
-0.153, 8.341e-7, 5.116e-7, -3.225e-7
-0.154, 8.568e-7, 5.271e-7, -3.296e-7
-0.155, 8.842e-7, 5.482e-7, -3.361e-7
-0.156, 9.113e-7, 5.686e-7, -3.427e-7
-0.157, 9.409e-7, 5.909e-7, -3.500e-7
-0.158, 9.731e-7, 6.143e-7, -3.588e-7
-0.159, 1.004e-6, 6.367e-7, -3.673e-7
-0.160, 1.037e-6, 6.599e-7, -3.772e-7
-0.161, 1.075e-6, 6.868e-7, -3.877e-7
-0.162, 1.112e-6, 7.148e-7, -3.976e-7
-0.163, 1.150e-6, 7.424e-7, -4.072e-7
-0.164, 1.193e-6, 7.734e-7, -4.191e-7
-0.165, 1.236e-6, 8.050e-7, -4.314e-7
-0.166, 1.281e-6, 8.377e-7, -4.433e-7
-0.167, 1.325e-6, 8.690e-7, -4.565e-7
-0.168, 1.374e-6, 9.038e-7, -4.705e-7
-0.169, 1.425e-6, 9.390e-7, -4.865e-7
-0.170, 1.477e-6, 9.756e-7, -5.011e-7
-0.171, 1.528e-6, 1.013e-6, -5.152e-7
-0.172, 1.583e-6, 1.054e-6, -5.291e-7
-0.173, 1.646e-6, 1.098e-6, -5.487e-7
-0.174, 1.704e-6, 1.138e-6, -5.659e-7
-0.175, 1.764e-6, 1.180e-6, -5.844e-7
-0.176, 1.828e-6, 1.223e-6, -6.046e-7
-0.177, 1.895e-6, 1.269e-6, -6.258e-7
-0.178, 1.962e-6, 1.314e-6, -6.485e-7
-0.179, 2.028e-6, 1.359e-6, -6.694e-7
-0.180, 2.101e-6, 1.409e-6, -6.922e-7
-0.181, 2.177e-6, 1.459e-6, -7.184e-7
-0.182, 2.253e-6, 1.510e-6, -7.432e-7
-0.183, 2.327e-6, 1.556e-6, -7.709e-7
-0.184, 2.408e-6, 1.608e-6, -8.000e-7
-0.185, 2.488e-6, 1.658e-6, -8.301e-7
-0.186, 2.568e-6, 1.709e-6, -8.593e-7
-0.187, 2.649e-6, 1.759e-6, -8.901e-7
-0.188, 2.730e-6, 1.809e-6, -9.217e-7
-0.189, 2.822e-6, 1.864e-6, -9.580e-7
-0.190, 2.905e-6, 1.912e-6, -9.928e-7
-0.191, 2.992e-6, 1.962e-6, -1.029e-6
-0.192, 3.080e-6, 2.012e-6, -1.068e-6
-0.193, 3.165e-6, 2.058e-6, -1.106e-6
-0.194, 3.252e-6, 2.105e-6, -1.147e-6
-0.195, 3.341e-6, 2.154e-6, -1.187e-6
-0.196, 3.425e-6, 2.197e-6, -1.228e-6
-0.197, 3.512e-6, 2.240e-6, -1.271e-6
-0.198, 3.598e-6, 2.285e-6, -1.313e-6
-0.199, 3.682e-6, 2.325e-6, -1.357e-6
-0.200, 3.765e-6, 2.363e-6, -1.402e-6
-0.201, 3.849e-6, 2.398e-6, -1.451e-6
-0.202, 3.928e-6, 2.430e-6, -1.499e-6
-0.203, 4.003e-6, 2.461e-6, -1.542e-6
-0.204, 4.079e-6, 2.490e-6, -1.589e-6
-0.205, 4.154e-6, 2.518e-6, -1.635e-6
-0.206, 4.219e-6, 2.537e-6, -1.682e-6
-0.207, 4.290e-6, 2.564e-6, -1.726e-6
-0.208, 4.354e-6, 2.580e-6, -1.774e-6
-0.209, 4.411e-6, 2.590e-6, -1.821e-6
-0.210, 4.465e-6, 2.600e-6, -1.865e-6
-0.211, 4.518e-6, 2.610e-6, -1.908e-6
-0.212, 4.566e-6, 2.613e-6, -1.953e-6
-0.213, 4.606e-6, 2.616e-6, -1.991e-6
-0.214, 4.648e-6, 2.614e-6, -2.034e-6
-0.215, 4.684e-6, 2.611e-6, -2.073e-6
-0.216, 4.713e-6, 2.601e-6, -2.112e-6
-0.217, 4.739e-6, 2.590e-6, -2.149e-6
-0.218, 4.760e-6, 2.577e-6, -2.183e-6
-0.219, 4.770e-6, 2.555e-6, -2.216e-6
-0.220, 4.783e-6, 2.534e-6, -2.249e-6
-0.221, 4.785e-6, 2.511e-6, -2.274e-6
-0.222, 4.783e-6, 2.485e-6, -2.298e-6
-0.223, 4.781e-6, 2.457e-6, -2.324e-6
-0.224, 4.770e-6, 2.427e-6, -2.342e-6
-0.225, 4.755e-6, 2.393e-6, -2.362e-6
-0.226, 4.736e-6, 2.357e-6, -2.379e-6
-0.227, 4.711e-6, 2.319e-6, -2.392e-6
-0.228, 4.683e-6, 2.280e-6, -2.402e-6
-0.229, 4.646e-6, 2.237e-6, -2.409e-6
-0.230, 4.608e-6, 2.195e-6, -2.413e-6
-0.231, 4.562e-6, 2.150e-6, -2.412e-6
-0.232, 4.522e-6, 2.109e-6, -2.413e-6
-0.233, 4.469e-6, 2.060e-6, -2.409e-6
-0.234, 4.416e-6, 2.011e-6, -2.405e-6
-0.235, 4.363e-6, 1.967e-6, -2.396e-6
-0.236, 4.298e-6, 1.915e-6, -2.383e-6
-0.237, 4.239e-6, 1.870e-6, -2.369e-6
-0.238, 4.169e-6, 1.818e-6, -2.351e-6
-0.239, 4.101e-6, 1.771e-6, -2.330e-6
-0.240, 4.033e-6, 1.722e-6, -2.310e-6
-0.241, 3.959e-6, 1.675e-6, -2.285e-6
-0.242, 3.884e-6, 1.626e-6, -2.258e-6
-0.243, 3.814e-6, 1.583e-6, -2.232e-6
-0.244, 3.727e-6, 1.531e-6, -2.196e-6
-0.245, 3.649e-6, 1.485e-6, -2.164e-6
-0.246, 3.570e-6, 1.440e-6, -2.130e-6
-0.247, 3.485e-6, 1.394e-6, -2.091e-6
-0.248, 3.405e-6, 1.351e-6, -2.054e-6
-0.249, 3.324e-6, 1.308e-6, -2.015e-6
-0.250, 3.246e-6, 1.271e-6, -1.975e-6
-0.251, 3.155e-6, 1.226e-6, -1.929e-6
-0.252, 3.078e-6, 1.186e-6, -1.892e-6
-0.253, 2.992e-6, 1.146e-6, -1.846e-6
-0.254, 2.908e-6, 1.109e-6, -1.799e-6
-0.255, 2.826e-6, 1.071e-6, -1.755e-6
-0.256, 2.746e-6, 1.038e-6, -1.708e-6
-0.257, 2.666e-6, 1.003e-6, -1.662e-6
-0.258, 2.584e-6, 9.677e-7, -1.616e-6
-0.259, 2.504e-6, 9.367e-7, -1.568e-6
-0.260, 2.425e-6, 9.038e-7, -1.521e-6
-0.261, 2.350e-6, 8.727e-7, -1.478e-6
-0.262, 2.275e-6, 8.449e-7, -1.430e-6
-0.263, 2.197e-6, 8.141e-7, -1.383e-6
-0.264, 2.126e-6, 7.902e-7, -1.336e-6
-0.265, 2.054e-6, 7.607e-7, -1.293e-6
-0.266, 1.988e-6, 7.388e-7, -1.249e-6
-0.267, 1.919e-6, 7.136e-7, -1.205e-6
-0.268, 1.847e-6, 6.882e-7, -1.159e-6
-0.269, 1.789e-6, 6.662e-7, -1.122e-6
-0.270, 1.723e-6, 6.431e-7, -1.080e-6
-0.271, 1.661e-6, 6.237e-7, -1.038e-6
-0.272, 1.603e-6, 6.055e-7, -9.979e-7
-0.273, 1.549e-6, 5.856e-7, -9.637e-7
-0.274, 1.494e-6, 5.682e-7, -9.261e-7
-0.275, 1.439e-6, 5.507e-7, -8.885e-7
-0.276, 1.391e-6, 5.346e-7, -8.567e-7
-0.277, 1.342e-6, 5.182e-7, -8.241e-7
-0.278, 1.294e-6, 5.029e-7, -7.906e-7
-0.279, 1.246e-6, 4.875e-7, -7.584e-7
-0.280, 1.203e-6, 4.750e-7, -7.280e-7
-0.281, 1.158e-6, 4.607e-7, -6.978e-7
-0.282, 1.120e-6, 4.502e-7, -6.697e-7
-0.283, 1.082e-6, 4.377e-7, -6.442e-7
-0.284, 1.045e-6, 4.265e-7, -6.181e-7
-0.285, 1.007e-6, 4.127e-7, -5.941e-7
-0.286, 9.759e-7, 4.042e-7, -5.717e-7
-0.287, 9.467e-7, 3.958e-7, -5.509e-7
-0.288, 9.145e-7, 3.843e-7, -5.302e-7
-0.289, 8.857e-7, 3.774e-7, -5.083e-7
-0.290, 8.591e-7, 3.690e-7, -4.901e-7
-0.291, 8.313e-7, 3.616e-7, -4.697e-7
-0.292, 8.088e-7, 3.542e-7, -4.546e-7
-0.293, 7.834e-7, 3.439e-7, -4.394e-7
-0.294, 7.614e-7, 3.369e-7, -4.245e-7
-0.295, 7.400e-7, 3.311e-7, -4.089e-7
-0.296, 7.205e-7, 3.246e-7, -3.959e-7
-0.297, 7.016e-7, 3.206e-7, -3.810e-7
-0.298, 6.845e-7, 3.151e-7, -3.694e-7
-0.299, 6.643e-7, 3.087e-7, -3.556e-7
-0.300, 6.519e-7, 3.055e-7, -3.464e-7
-0.301, 6.342e-7, 2.988e-7, -3.355e-7
-0.302, 6.188e-7, 2.937e-7, -3.251e-7
-0.303, 6.063e-7, 2.888e-7, -3.175e-7
-0.304, 5.934e-7, 2.849e-7, -3.085e-7
-0.305, 5.813e-7, 2.813e-7, -3.000e-7
-0.306, 5.706e-7, 2.778e-7, -2.928e-7
-0.307, 5.600e-7, 2.741e-7, -2.858e-7
-0.308, 5.496e-7, 2.713e-7, -2.783e-7
-0.309, 5.414e-7, 2.679e-7, -2.736e-7
-0.310, 5.304e-7, 2.645e-7, -2.658e-7
-0.311, 5.224e-7, 2.604e-7, -2.620e-7
-0.312, 5.158e-7, 2.593e-7, -2.564e-7
-0.313, 5.064e-7, 2.556e-7, -2.509e-7
-0.314, 4.989e-7, 2.542e-7, -2.447e-7
-0.315, 4.921e-7, 2.517e-7, -2.404e-7
-0.316, 4.878e-7, 2.500e-7, -2.378e-7
-0.317, 4.794e-7, 2.470e-7, -2.325e-7
-0.318, 4.743e-7, 2.448e-7, -2.295e-7
-0.319, 4.703e-7, 2.431e-7, -2.271e-7
-0.320, 4.658e-7, 2.406e-7, -2.251e-7
-0.321, 4.600e-7, 2.378e-7, -2.221e-7
-0.322, 4.559e-7, 2.386e-7, -2.173e-7
-0.323, 4.492e-7, 2.362e-7, -2.131e-7
-0.324, 4.500e-7, 2.378e-7, -2.121e-7
-0.325, 4.455e-7, 2.355e-7, -2.100e-7
-0.326, 4.426e-7, 2.338e-7, -2.088e-7
-0.327, 4.409e-7, 2.333e-7, -2.075e-7
-0.328, 4.347e-7, 2.293e-7, -2.054e-7
-0.329, 4.341e-7, 2.286e-7, -2.055e-7
-0.330, 4.299e-7, 2.282e-7, -2.017e-7
-0.331, 4.282e-7, 2.276e-7, -2.006e-7
-0.332, 4.248e-7, 2.283e-7, -1.965e-7
-0.333, 4.236e-7, 2.275e-7, -1.961e-7
-0.334, 4.212e-7, 2.250e-7, -1.962e-7
-0.335, 4.192e-7, 2.238e-7, -1.954e-7
-0.336, 4.185e-7, 2.234e-7, -1.951e-7
-0.337, 4.149e-7, 2.208e-7, -1.941e-7
-0.338, 4.143e-7, 2.211e-7, -1.932e-7
-0.339, 4.123e-7, 2.216e-7, -1.907e-7
-0.340, 4.101e-7, 2.215e-7, -1.886e-7
-0.341, 4.090e-7, 2.207e-7, -1.883e-7
-0.342, 4.090e-7, 2.199e-7, -1.891e-7
-0.343, 4.079e-7, 2.199e-7, -1.880e-7
-0.344, 4.069e-7, 2.192e-7, -1.877e-7
-0.345, 4.043e-7, 2.171e-7, -1.872e-7
-0.346, 4.054e-7, 2.170e-7, -1.883e-7
-0.347, 4.038e-7, 2.180e-7, -1.858e-7
-0.348, 4.022e-7, 2.171e-7, -1.850e-7
-0.349, 4.014e-7, 2.179e-7, -1.835e-7
-0.350, 4.000e-7, 2.165e-7, -1.835e-7
-0.351, 4.006e-7, 2.161e-7, -1.845e-7
-0.352, 4.012e-7, 2.164e-7, -1.848e-7
-0.353, 3.998e-7, 2.164e-7, -1.834e-7
-0.354, 3.968e-7, 2.140e-7, -1.829e-7
-0.355, 3.960e-7, 2.140e-7, -1.821e-7
-0.356, 3.970e-7, 2.140e-7, -1.830e-7
-0.357, 3.968e-7, 2.161e-7, -1.807e-7
-0.358, 3.973e-7, 2.157e-7, -1.815e-7
-0.359, 3.972e-7, 2.157e-7, -1.815e-7
-0.360, 3.987e-7, 2.163e-7, -1.824e-7
-0.361, 3.958e-7, 2.135e-7, -1.822e-7
-0.362, 3.953e-7, 2.124e-7, -1.829e-7
-0.363, 3.948e-7, 2.134e-7, -1.814e-7
-0.364, 3.923e-7, 2.125e-7, -1.798e-7
-0.365, 3.956e-7, 2.144e-7, -1.812e-7
-0.366, 3.937e-7, 2.137e-7, -1.799e-7
-0.367, 3.956e-7, 2.145e-7, -1.811e-7
-0.368, 3.941e-7, 2.137e-7, -1.804e-7
-0.369, 3.944e-7, 2.144e-7, -1.800e-7
-0.370, 3.928e-7, 2.123e-7, -1.805e-7
-0.371, 3.941e-7, 2.128e-7, -1.813e-7
-0.372, 3.940e-7, 2.136e-7, -1.804e-7
-0.373, 3.943e-7, 2.138e-7, -1.805e-7
-0.374, 3.942e-7, 2.144e-7, -1.798e-7
-0.375, 3.929e-7, 2.142e-7, -1.788e-7
-0.376, 3.947e-7, 2.130e-7, -1.817e-7
-0.377, 3.956e-7, 2.143e-7, -1.813e-7
-0.378, 3.943e-7, 2.126e-7, -1.817e-7
-0.379, 3.903e-7, 2.103e-7, -1.800e-7
-0.380, 3.939e-7, 2.139e-7, -1.799e-7
-0.381, 3.934e-7, 2.124e-7, -1.810e-7
-0.382, 3.951e-7, 2.143e-7, -1.808e-7
-0.383, 3.956e-7, 2.147e-7, -1.809e-7
-0.384, 3.963e-7, 2.143e-7, -1.821e-7
-0.385, 3.958e-7, 2.144e-7, -1.814e-7
-0.386, 3.948e-7, 2.121e-7, -1.828e-7
-0.387, 3.955e-7, 2.133e-7, -1.822e-7
-0.388, 3.951e-7, 2.135e-7, -1.816e-7
-0.389, 3.959e-7, 2.143e-7, -1.815e-7
-0.390, 3.953e-7, 2.143e-7, -1.810e-7
-0.391, 3.956e-7, 2.157e-7, -1.800e-7
-0.392, 3.977e-7, 2.162e-7, -1.815e-7
-0.393, 3.968e-7, 2.148e-7, -1.820e-7
-0.394, 3.977e-7, 2.149e-7, -1.828e-7
-0.395, 3.970e-7, 2.134e-7, -1.836e-7
-0.396, 3.986e-7, 2.154e-7, -1.833e-7
-0.397, 3.969e-7, 2.162e-7, -1.806e-7
-0.398, 3.966e-7, 2.164e-7, -1.803e-7
-0.399, 4.002e-7, 2.168e-7, -1.834e-7
-0.400, 3.979e-7, 2.166e-7, -1.813e-7
