# Supplementary material for: Data-Driven Electrochemistry Reveals the Impact of Hydrophobicity on Aptamer Cross-Reactivity
Source: ACS Meas Sci Au. 2026 May 20;6(3):752–64. doi: 10.1021/acsmeasuresciau.6c00040 (PMC13281204; doi:10.1021/acsmeasuresciau.6c00040)
Supplement: Supplementary file 1 [file tg6c00040_si_001.zip › data/interferent study/logP validation/Trials_1_2_3/SWV_lineolic acid_background_500hz_2.txt]

Nov. 4, 2025   16:18:34
Square Wave Voltammetry
File: c:\users\minteerlab\desktop\hardpotato\110425\swv_lineolic acid_background_500hz_2.bin
Data Source:  Experiment
Instrument Model:  CHI660E
Ref. Electrode: 
Header: SWV
Note: 

Init E (V) = -0.05
Final E (V) = -0.4
Incr E (V) = 0.001
Amplitude (V) = 0.025
Frequency (Hz) = 500
Quiet Time (sec) = 2
Sensitivity (A/V) = 1e-5

Potential/V, Diff(i/A), For(i/A), Rev(i/A)

-0.051, 4.097e-7, 2.421e-7, -1.676e-7
-0.052, 3.916e-7, 2.121e-7, -1.795e-7
-0.053, 3.875e-7, 2.048e-7, -1.827e-7
-0.054, 3.873e-7, 2.021e-7, -1.853e-7
-0.055, 3.882e-7, 2.014e-7, -1.869e-7
-0.056, 3.884e-7, 2.005e-7, -1.880e-7
-0.057, 3.878e-7, 1.998e-7, -1.880e-7
-0.058, 3.907e-7, 2.001e-7, -1.906e-7
-0.059, 3.911e-7, 1.993e-7, -1.918e-7
-0.060, 3.890e-7, 1.989e-7, -1.901e-7
-0.061, 3.918e-7, 2.012e-7, -1.906e-7
-0.062, 3.918e-7, 2.013e-7, -1.905e-7
-0.063, 3.929e-7, 2.033e-7, -1.895e-7
-0.064, 3.931e-7, 2.034e-7, -1.897e-7
-0.065, 3.956e-7, 2.040e-7, -1.916e-7
-0.066, 3.932e-7, 2.015e-7, -1.917e-7
-0.067, 3.957e-7, 2.031e-7, -1.926e-7
-0.068, 3.965e-7, 2.036e-7, -1.929e-7
-0.069, 3.977e-7, 2.054e-7, -1.923e-7
-0.070, 3.999e-7, 2.066e-7, -1.933e-7
-0.071, 3.992e-7, 2.068e-7, -1.924e-7
-0.072, 4.018e-7, 2.084e-7, -1.934e-7
-0.073, 3.997e-7, 2.067e-7, -1.930e-7
-0.074, 4.029e-7, 2.077e-7, -1.952e-7
-0.075, 4.052e-7, 2.085e-7, -1.967e-7
-0.076, 4.050e-7, 2.079e-7, -1.970e-7
-0.077, 4.046e-7, 2.089e-7, -1.957e-7
-0.078, 4.076e-7, 2.119e-7, -1.957e-7
-0.079, 4.091e-7, 2.128e-7, -1.964e-7
-0.080, 4.101e-7, 2.121e-7, -1.981e-7
-0.081, 4.118e-7, 2.130e-7, -1.988e-7
-0.082, 4.141e-7, 2.147e-7, -1.994e-7
-0.083, 4.128e-7, 2.129e-7, -1.999e-7
-0.084, 4.163e-7, 2.134e-7, -2.028e-7
-0.085, 4.162e-7, 2.142e-7, -2.020e-7
-0.086, 4.171e-7, 2.146e-7, -2.025e-7
-0.087, 4.192e-7, 2.165e-7, -2.027e-7
-0.088, 4.202e-7, 2.167e-7, -2.034e-7
-0.089, 4.177e-7, 2.160e-7, -2.018e-7
-0.090, 4.209e-7, 2.164e-7, -2.045e-7
-0.091, 4.201e-7, 2.161e-7, -2.040e-7
-0.092, 4.253e-7, 2.182e-7, -2.071e-7
-0.093, 4.222e-7, 2.163e-7, -2.059e-7
-0.094, 4.246e-7, 2.182e-7, -2.064e-7
-0.095, 4.243e-7, 2.169e-7, -2.074e-7
-0.096, 4.262e-7, 2.188e-7, -2.074e-7
-0.097, 4.264e-7, 2.188e-7, -2.076e-7
-0.098, 4.299e-7, 2.195e-7, -2.104e-7
-0.099, 4.285e-7, 2.189e-7, -2.095e-7
-0.100, 4.302e-7, 2.196e-7, -2.105e-7
-0.101, 4.319e-7, 2.196e-7, -2.123e-7
-0.102, 4.317e-7, 2.200e-7, -2.117e-7
-0.103, 4.326e-7, 2.210e-7, -2.116e-7
-0.104, 4.349e-7, 2.229e-7, -2.120e-7
-0.105, 4.339e-7, 2.216e-7, -2.123e-7
-0.106, 4.370e-7, 2.236e-7, -2.134e-7
-0.107, 4.363e-7, 2.221e-7, -2.141e-7
-0.108, 4.382e-7, 2.231e-7, -2.151e-7
-0.109, 4.388e-7, 2.235e-7, -2.153e-7
-0.110, 4.398e-7, 2.239e-7, -2.159e-7
-0.111, 4.408e-7, 2.253e-7, -2.155e-7
-0.112, 4.426e-7, 2.276e-7, -2.150e-7
-0.113, 4.417e-7, 2.261e-7, -2.156e-7
-0.114, 4.431e-7, 2.274e-7, -2.158e-7
-0.115, 4.467e-7, 2.300e-7, -2.167e-7
-0.116, 4.470e-7, 2.287e-7, -2.183e-7
-0.117, 4.485e-7, 2.305e-7, -2.180e-7
-0.118, 4.496e-7, 2.305e-7, -2.191e-7
-0.119, 4.515e-7, 2.329e-7, -2.186e-7
-0.120, 4.539e-7, 2.346e-7, -2.192e-7
-0.121, 4.554e-7, 2.358e-7, -2.196e-7
-0.122, 4.604e-7, 2.395e-7, -2.209e-7
-0.123, 4.615e-7, 2.408e-7, -2.207e-7
-0.124, 4.652e-7, 2.423e-7, -2.229e-7
-0.125, 4.677e-7, 2.439e-7, -2.238e-7
-0.126, 4.696e-7, 2.447e-7, -2.249e-7
-0.127, 4.729e-7, 2.485e-7, -2.244e-7
-0.128, 4.765e-7, 2.522e-7, -2.244e-7
-0.129, 4.782e-7, 2.529e-7, -2.253e-7
-0.130, 4.842e-7, 2.581e-7, -2.262e-7
-0.131, 4.881e-7, 2.598e-7, -2.283e-7
-0.132, 4.932e-7, 2.641e-7, -2.291e-7
-0.133, 4.979e-7, 2.659e-7, -2.320e-7
-0.134, 5.034e-7, 2.693e-7, -2.341e-7
-0.135, 5.088e-7, 2.735e-7, -2.353e-7
-0.136, 5.118e-7, 2.786e-7, -2.332e-7
-0.137, 5.226e-7, 2.851e-7, -2.375e-7
-0.138, 5.265e-7, 2.889e-7, -2.376e-7
-0.139, 5.337e-7, 2.949e-7, -2.388e-7
-0.140, 5.422e-7, 3.003e-7, -2.419e-7
-0.141, 5.525e-7, 3.062e-7, -2.462e-7
-0.142, 5.602e-7, 3.109e-7, -2.493e-7
-0.143, 5.705e-7, 3.193e-7, -2.512e-7
-0.144, 5.791e-7, 3.268e-7, -2.523e-7
-0.145, 5.897e-7, 3.342e-7, -2.555e-7
-0.146, 6.006e-7, 3.432e-7, -2.574e-7
-0.147, 6.136e-7, 3.519e-7, -2.617e-7
-0.148, 6.271e-7, 3.610e-7, -2.661e-7
-0.149, 6.403e-7, 3.708e-7, -2.695e-7
-0.150, 6.540e-7, 3.793e-7, -2.747e-7
-0.151, 6.683e-7, 3.897e-7, -2.785e-7
-0.152, 6.848e-7, 4.026e-7, -2.821e-7
-0.153, 7.005e-7, 4.150e-7, -2.855e-7
-0.154, 7.179e-7, 4.287e-7, -2.892e-7
-0.155, 7.356e-7, 4.426e-7, -2.930e-7
-0.156, 7.587e-7, 4.567e-7, -3.020e-7
-0.157, 7.805e-7, 4.724e-7, -3.081e-7
-0.158, 8.014e-7, 4.889e-7, -3.125e-7
-0.159, 8.242e-7, 5.051e-7, -3.191e-7
-0.160, 8.481e-7, 5.216e-7, -3.265e-7
-0.161, 8.761e-7, 5.441e-7, -3.320e-7
-0.162, 9.024e-7, 5.651e-7, -3.373e-7
-0.163, 9.303e-7, 5.852e-7, -3.450e-7
-0.164, 9.612e-7, 6.070e-7, -3.542e-7
-0.165, 9.919e-7, 6.301e-7, -3.619e-7
-0.166, 1.025e-6, 6.535e-7, -3.715e-7
-0.167, 1.060e-6, 6.802e-7, -3.800e-7
-0.168, 1.095e-6, 7.058e-7, -3.893e-7
-0.169, 1.133e-6, 7.345e-7, -3.982e-7
-0.170, 1.171e-6, 7.633e-7, -4.075e-7
-0.171, 1.213e-6, 7.948e-7, -4.186e-7
-0.172, 1.256e-6, 8.273e-7, -4.289e-7
-0.173, 1.300e-6, 8.579e-7, -4.419e-7
-0.174, 1.346e-6, 8.922e-7, -4.533e-7
-0.175, 1.393e-6, 9.255e-7, -4.679e-7
-0.176, 1.444e-6, 9.618e-7, -4.823e-7
-0.177, 1.493e-6, 9.991e-7, -4.943e-7
-0.178, 1.547e-6, 1.039e-6, -5.076e-7
-0.179, 1.603e-6, 1.079e-6, -5.243e-7
-0.180, 1.657e-6, 1.118e-6, -5.389e-7
-0.181, 1.718e-6, 1.161e-6, -5.567e-7
-0.182, 1.777e-6, 1.205e-6, -5.719e-7
-0.183, 1.838e-6, 1.245e-6, -5.930e-7
-0.184, 1.899e-6, 1.287e-6, -6.114e-7
-0.185, 1.962e-6, 1.330e-6, -6.315e-7
-0.186, 2.027e-6, 1.377e-6, -6.504e-7
-0.187, 2.094e-6, 1.421e-6, -6.727e-7
-0.188, 2.162e-6, 1.466e-6, -6.958e-7
-0.189, 2.233e-6, 1.514e-6, -7.199e-7
-0.190, 2.300e-6, 1.556e-6, -7.434e-7
-0.191, 2.370e-6, 1.600e-6, -7.704e-7
-0.192, 2.445e-6, 1.647e-6, -7.986e-7
-0.193, 2.515e-6, 1.689e-6, -8.266e-7
-0.194, 2.586e-6, 1.732e-6, -8.540e-7
-0.195, 2.657e-6, 1.777e-6, -8.804e-7
-0.196, 2.729e-6, 1.815e-6, -9.133e-7
-0.197, 2.804e-6, 1.857e-6, -9.470e-7
-0.198, 2.873e-6, 1.893e-6, -9.807e-7
-0.199, 2.943e-6, 1.930e-6, -1.014e-6
-0.200, 3.016e-6, 1.965e-6, -1.051e-6
-0.201, 3.083e-6, 1.998e-6, -1.085e-6
-0.202, 3.149e-6, 2.027e-6, -1.122e-6
-0.203, 3.220e-6, 2.062e-6, -1.158e-6
-0.204, 3.285e-6, 2.088e-6, -1.196e-6
-0.205, 3.350e-6, 2.112e-6, -1.238e-6
-0.206, 3.412e-6, 2.135e-6, -1.277e-6
-0.207, 3.469e-6, 2.152e-6, -1.317e-6
-0.208, 3.527e-6, 2.167e-6, -1.360e-6
-0.209, 3.586e-6, 2.183e-6, -1.402e-6
-0.210, 3.631e-6, 2.191e-6, -1.439e-6
-0.211, 3.685e-6, 2.202e-6, -1.483e-6
-0.212, 3.725e-6, 2.202e-6, -1.523e-6
-0.213, 3.772e-6, 2.210e-6, -1.562e-6
-0.214, 3.808e-6, 2.206e-6, -1.602e-6
-0.215, 3.844e-6, 2.203e-6, -1.641e-6
-0.216, 3.874e-6, 2.193e-6, -1.681e-6
-0.217, 3.900e-6, 2.182e-6, -1.718e-6
-0.218, 3.923e-6, 2.169e-6, -1.754e-6
-0.219, 3.944e-6, 2.158e-6, -1.786e-6
-0.220, 3.956e-6, 2.137e-6, -1.819e-6
-0.221, 3.969e-6, 2.118e-6, -1.851e-6
-0.222, 3.975e-6, 2.094e-6, -1.880e-6
-0.223, 3.977e-6, 2.066e-6, -1.910e-6
-0.224, 3.973e-6, 2.038e-6, -1.935e-6
-0.225, 3.966e-6, 2.008e-6, -1.958e-6
-0.226, 3.953e-6, 1.976e-6, -1.978e-6
-0.227, 3.939e-6, 1.943e-6, -1.996e-6
-0.228, 3.920e-6, 1.908e-6, -2.013e-6
-0.229, 3.903e-6, 1.874e-6, -2.029e-6
-0.230, 3.872e-6, 1.833e-6, -2.039e-6
-0.231, 3.840e-6, 1.796e-6, -2.044e-6
-0.232, 3.806e-6, 1.756e-6, -2.050e-6
-0.233, 3.762e-6, 1.711e-6, -2.051e-6
-0.234, 3.728e-6, 1.672e-6, -2.056e-6
-0.235, 3.680e-6, 1.631e-6, -2.049e-6
-0.236, 3.635e-6, 1.594e-6, -2.041e-6
-0.237, 3.583e-6, 1.548e-6, -2.034e-6
-0.238, 3.530e-6, 1.511e-6, -2.019e-6
-0.239, 3.479e-6, 1.472e-6, -2.007e-6
-0.240, 3.416e-6, 1.426e-6, -1.990e-6
-0.241, 3.360e-6, 1.386e-6, -1.973e-6
-0.242, 3.299e-6, 1.344e-6, -1.955e-6
-0.243, 3.233e-6, 1.303e-6, -1.930e-6
-0.244, 3.167e-6, 1.265e-6, -1.902e-6
-0.245, 3.102e-6, 1.228e-6, -1.874e-6
-0.246, 3.032e-6, 1.191e-6, -1.841e-6
-0.247, 2.969e-6, 1.155e-6, -1.814e-6
-0.248, 2.896e-6, 1.117e-6, -1.779e-6
-0.249, 2.829e-6, 1.082e-6, -1.747e-6
-0.250, 2.760e-6, 1.047e-6, -1.713e-6
-0.251, 2.685e-6, 1.013e-6, -1.672e-6
-0.252, 2.613e-6, 9.788e-7, -1.634e-6
-0.253, 2.543e-6, 9.468e-7, -1.596e-6
-0.254, 2.471e-6, 9.171e-7, -1.554e-6
-0.255, 2.404e-6, 8.875e-7, -1.516e-6
-0.256, 2.334e-6, 8.585e-7, -1.476e-6
-0.257, 2.264e-6, 8.295e-7, -1.434e-6
-0.258, 2.199e-6, 8.020e-7, -1.397e-6
-0.259, 2.129e-6, 7.756e-7, -1.353e-6
-0.260, 2.062e-6, 7.496e-7, -1.312e-6
-0.261, 1.996e-6, 7.254e-7, -1.271e-6
-0.262, 1.933e-6, 7.045e-7, -1.228e-6
-0.263, 1.868e-6, 6.820e-7, -1.186e-6
-0.264, 1.809e-6, 6.612e-7, -1.148e-6
-0.265, 1.749e-6, 6.386e-7, -1.110e-6
-0.266, 1.689e-6, 6.182e-7, -1.071e-6
-0.267, 1.632e-6, 5.991e-7, -1.033e-6
-0.268, 1.577e-6, 5.804e-7, -9.968e-7
-0.269, 1.516e-6, 5.602e-7, -9.562e-7
-0.270, 1.471e-6, 5.470e-7, -9.239e-7
-0.271, 1.417e-6, 5.301e-7, -8.866e-7
-0.272, 1.368e-6, 5.151e-7, -8.530e-7
-0.273, 1.319e-6, 4.979e-7, -8.213e-7
-0.274, 1.275e-6, 4.840e-7, -7.906e-7
-0.275, 1.230e-6, 4.713e-7, -7.585e-7
-0.276, 1.188e-6, 4.573e-7, -7.303e-7
-0.277, 1.147e-6, 4.446e-7, -7.022e-7
-0.278, 1.109e-6, 4.334e-7, -6.753e-7
-0.279, 1.069e-6, 4.230e-7, -6.462e-7
-0.280, 1.033e-6, 4.124e-7, -6.210e-7
-0.281, 1.003e-6, 4.024e-7, -6.001e-7
-0.282, 9.687e-7, 3.922e-7, -5.765e-7
-0.283, 9.352e-7, 3.825e-7, -5.527e-7
-0.284, 9.089e-7, 3.744e-7, -5.345e-7
-0.285, 8.780e-7, 3.650e-7, -5.130e-7
-0.286, 8.482e-7, 3.579e-7, -4.903e-7
-0.287, 8.286e-7, 3.513e-7, -4.773e-7
-0.288, 7.993e-7, 3.430e-7, -4.563e-7
-0.289, 7.787e-7, 3.377e-7, -4.410e-7
-0.290, 7.565e-7, 3.303e-7, -4.262e-7
-0.291, 7.363e-7, 3.246e-7, -4.117e-7
-0.292, 7.171e-7, 3.172e-7, -3.999e-7
-0.293, 6.976e-7, 3.105e-7, -3.870e-7
-0.294, 6.792e-7, 3.064e-7, -3.728e-7
-0.295, 6.633e-7, 3.032e-7, -3.602e-7
-0.296, 6.474e-7, 2.982e-7, -3.492e-7
-0.297, 6.324e-7, 2.949e-7, -3.375e-7
-0.298, 6.156e-7, 2.882e-7, -3.273e-7
-0.299, 6.024e-7, 2.838e-7, -3.186e-7
-0.300, 5.923e-7, 2.793e-7, -3.129e-7
-0.301, 5.794e-7, 2.757e-7, -3.037e-7
-0.302, 5.674e-7, 2.723e-7, -2.952e-7
-0.303, 5.559e-7, 2.678e-7, -2.881e-7
-0.304, 5.467e-7, 2.661e-7, -2.805e-7
-0.305, 5.377e-7, 2.658e-7, -2.719e-7
-0.306, 5.298e-7, 2.612e-7, -2.686e-7
-0.307, 5.215e-7, 2.581e-7, -2.633e-7
-0.308, 5.127e-7, 2.545e-7, -2.583e-7
-0.309, 5.038e-7, 2.509e-7, -2.529e-7
-0.310, 4.973e-7, 2.488e-7, -2.485e-7
-0.311, 4.933e-7, 2.484e-7, -2.449e-7
-0.312, 4.868e-7, 2.465e-7, -2.403e-7
-0.313, 4.806e-7, 2.447e-7, -2.359e-7
-0.314, 4.742e-7, 2.429e-7, -2.313e-7
-0.315, 4.692e-7, 2.417e-7, -2.274e-7
-0.316, 4.631e-7, 2.383e-7, -2.247e-7
-0.317, 4.605e-7, 2.365e-7, -2.240e-7
-0.318, 4.555e-7, 2.332e-7, -2.223e-7
-0.319, 4.495e-7, 2.318e-7, -2.177e-7
-0.320, 4.471e-7, 2.328e-7, -2.143e-7
-0.321, 4.450e-7, 2.323e-7, -2.127e-7
-0.322, 4.415e-7, 2.311e-7, -2.103e-7
-0.323, 4.395e-7, 2.305e-7, -2.090e-7
-0.324, 4.340e-7, 2.273e-7, -2.067e-7
-0.325, 4.335e-7, 2.263e-7, -2.072e-7
-0.326, 4.306e-7, 2.256e-7, -2.050e-7
-0.327, 4.276e-7, 2.247e-7, -2.029e-7
-0.328, 4.264e-7, 2.261e-7, -2.003e-7
-0.329, 4.236e-7, 2.238e-7, -1.998e-7
-0.330, 4.218e-7, 2.241e-7, -1.977e-7
-0.331, 4.213e-7, 2.220e-7, -1.992e-7
-0.332, 4.167e-7, 2.213e-7, -1.954e-7
-0.333, 4.191e-7, 2.214e-7, -1.977e-7
-0.334, 4.146e-7, 2.192e-7, -1.954e-7
-0.335, 4.126e-7, 2.182e-7, -1.944e-7
-0.336, 4.107e-7, 2.185e-7, -1.922e-7
-0.337, 4.084e-7, 2.173e-7, -1.911e-7
-0.338, 4.086e-7, 2.177e-7, -1.909e-7
-0.339, 4.087e-7, 2.184e-7, -1.903e-7
-0.340, 4.076e-7, 2.179e-7, -1.897e-7
-0.341, 4.073e-7, 2.172e-7, -1.901e-7
-0.342, 4.068e-7, 2.163e-7, -1.905e-7
-0.343, 4.026e-7, 2.139e-7, -1.887e-7
-0.344, 4.022e-7, 2.148e-7, -1.873e-7
-0.345, 4.005e-7, 2.138e-7, -1.867e-7
-0.346, 4.035e-7, 2.164e-7, -1.871e-7
-0.347, 3.993e-7, 2.141e-7, -1.852e-7
-0.348, 4.011e-7, 2.148e-7, -1.863e-7
-0.349, 3.978e-7, 2.118e-7, -1.860e-7
-0.350, 3.999e-7, 2.118e-7, -1.881e-7
-0.351, 4.005e-7, 2.138e-7, -1.867e-7
-0.352, 3.968e-7, 2.115e-7, -1.853e-7
-0.353, 3.968e-7, 2.119e-7, -1.849e-7
-0.354, 3.984e-7, 2.133e-7, -1.851e-7
-0.355, 3.979e-7, 2.137e-7, -1.842e-7
-0.356, 3.963e-7, 2.117e-7, -1.846e-7
-0.357, 3.954e-7, 2.123e-7, -1.831e-7
-0.358, 3.952e-7, 2.115e-7, -1.837e-7
-0.359, 3.975e-7, 2.126e-7, -1.849e-7
-0.360, 3.940e-7, 2.110e-7, -1.831e-7
-0.361, 3.958e-7, 2.117e-7, -1.841e-7
-0.362, 3.960e-7, 2.133e-7, -1.826e-7
-0.363, 3.939e-7, 2.121e-7, -1.818e-7
-0.364, 3.953e-7, 2.128e-7, -1.825e-7
-0.365, 3.936e-7, 2.118e-7, -1.818e-7
-0.366, 3.946e-7, 2.109e-7, -1.837e-7
-0.367, 3.947e-7, 2.112e-7, -1.835e-7
-0.368, 3.938e-7, 2.098e-7, -1.840e-7
-0.369, 3.940e-7, 2.115e-7, -1.825e-7
-0.370, 3.927e-7, 2.108e-7, -1.819e-7
-0.371, 3.940e-7, 2.119e-7, -1.821e-7
-0.372, 3.935e-7, 2.123e-7, -1.812e-7
-0.373, 3.935e-7, 2.117e-7, -1.817e-7
-0.374, 3.968e-7, 2.123e-7, -1.845e-7
-0.375, 3.944e-7, 2.113e-7, -1.831e-7
-0.376, 3.944e-7, 2.119e-7, -1.825e-7
-0.377, 3.924e-7, 2.101e-7, -1.822e-7
-0.378, 3.951e-7, 2.128e-7, -1.823e-7
-0.379, 3.945e-7, 2.118e-7, -1.827e-7
-0.380, 3.949e-7, 2.119e-7, -1.830e-7
-0.381, 3.949e-7, 2.121e-7, -1.829e-7
-0.382, 3.937e-7, 2.121e-7, -1.816e-7
-0.383, 3.949e-7, 2.110e-7, -1.839e-7
-0.384, 3.940e-7, 2.103e-7, -1.837e-7
-0.385, 3.935e-7, 2.094e-7, -1.841e-7
-0.386, 3.931e-7, 2.114e-7, -1.817e-7
-0.387, 3.954e-7, 2.115e-7, -1.839e-7
-0.388, 3.960e-7, 2.136e-7, -1.824e-7
-0.389, 3.970e-7, 2.139e-7, -1.831e-7
-0.390, 3.980e-7, 2.139e-7, -1.841e-7
-0.391, 3.957e-7, 2.124e-7, -1.834e-7
-0.392, 3.952e-7, 2.107e-7, -1.845e-7
-0.393, 3.969e-7, 2.119e-7, -1.849e-7
-0.394, 3.955e-7, 2.116e-7, -1.840e-7
-0.395, 3.944e-7, 2.116e-7, -1.829e-7
-0.396, 3.961e-7, 2.130e-7, -1.830e-7
-0.397, 3.971e-7, 2.139e-7, -1.832e-7
-0.398, 3.960e-7, 2.136e-7, -1.825e-7
-0.399, 3.983e-7, 2.133e-7, -1.850e-7
-0.400, 3.954e-7, 2.118e-7, -1.836e-7
