# Supplementary material for: Data-Driven Electrochemistry Reveals the Impact of Hydrophobicity on Aptamer Cross-Reactivity
Source: ACS Meas Sci Au. 2026 May 20;6(3):752–64. doi: 10.1021/acsmeasuresciau.6c00040 (PMC13281204; doi:10.1021/acsmeasuresciau.6c00040)
Supplement: Supplementary file 1 [file tg6c00040_si_001.zip › data/interferent study/logP validation/Trials_1_2_3/SWV_lineolic acid_background_600hz_0.txt]

Nov. 4, 2025   11:25:22
Square Wave Voltammetry
File: c:\users\minteerlab\desktop\hardpotato\110425\swv_lineolic acid_background_600hz_0.bin
Data Source:  Experiment
Instrument Model:  CHI660E
Ref. Electrode: 
Header: SWV
Note: 

Init E (V) = -0.05
Final E (V) = -0.4
Incr E (V) = 0.001
Amplitude (V) = 0.025
Frequency (Hz) = 600
Quiet Time (sec) = 2
Sensitivity (A/V) = 1e-5

Potential/V, Diff(i/A), For(i/A), Rev(i/A)

-0.051, 3.728e-7, 2.216e-7, -1.512e-7
-0.052, 3.567e-7, 1.932e-7, -1.635e-7
-0.053, 3.563e-7, 1.881e-7, -1.682e-7
-0.054, 3.570e-7, 1.869e-7, -1.701e-7
-0.055, 3.569e-7, 1.849e-7, -1.720e-7
-0.056, 3.582e-7, 1.850e-7, -1.733e-7
-0.057, 3.596e-7, 1.849e-7, -1.747e-7
-0.058, 3.596e-7, 1.843e-7, -1.753e-7
-0.059, 3.610e-7, 1.835e-7, -1.774e-7
-0.060, 3.610e-7, 1.849e-7, -1.761e-7
-0.061, 3.628e-7, 1.876e-7, -1.753e-7
-0.062, 3.642e-7, 1.873e-7, -1.769e-7
-0.063, 3.667e-7, 1.893e-7, -1.774e-7
-0.064, 3.680e-7, 1.899e-7, -1.781e-7
-0.065, 3.699e-7, 1.907e-7, -1.792e-7
-0.066, 3.690e-7, 1.901e-7, -1.789e-7
-0.067, 3.711e-7, 1.911e-7, -1.800e-7
-0.068, 3.735e-7, 1.917e-7, -1.817e-7
-0.069, 3.742e-7, 1.922e-7, -1.820e-7
-0.070, 3.750e-7, 1.929e-7, -1.821e-7
-0.071, 3.781e-7, 1.965e-7, -1.815e-7
-0.072, 3.791e-7, 1.968e-7, -1.823e-7
-0.073, 3.822e-7, 1.984e-7, -1.839e-7
-0.074, 3.840e-7, 1.986e-7, -1.854e-7
-0.075, 3.848e-7, 1.995e-7, -1.853e-7
-0.076, 3.862e-7, 1.992e-7, -1.869e-7
-0.077, 3.883e-7, 2.008e-7, -1.875e-7
-0.078, 3.895e-7, 2.010e-7, -1.885e-7
-0.079, 3.923e-7, 2.012e-7, -1.911e-7
-0.080, 3.940e-7, 2.030e-7, -1.910e-7
-0.081, 3.954e-7, 2.051e-7, -1.903e-7
-0.082, 3.960e-7, 2.052e-7, -1.909e-7
-0.083, 3.993e-7, 2.071e-7, -1.922e-7
-0.084, 4.017e-7, 2.090e-7, -1.927e-7
-0.085, 4.031e-7, 2.087e-7, -1.944e-7
-0.086, 4.043e-7, 2.089e-7, -1.954e-7
-0.087, 4.072e-7, 2.095e-7, -1.977e-7
-0.088, 4.073e-7, 2.085e-7, -1.987e-7
-0.089, 4.118e-7, 2.107e-7, -2.012e-7
-0.090, 4.089e-7, 2.094e-7, -1.995e-7
-0.091, 4.150e-7, 2.137e-7, -2.013e-7
-0.092, 4.149e-7, 2.131e-7, -2.018e-7
-0.093, 4.165e-7, 2.146e-7, -2.019e-7
-0.094, 4.188e-7, 2.149e-7, -2.039e-7
-0.095, 4.199e-7, 2.149e-7, -2.050e-7
-0.096, 4.182e-7, 2.135e-7, -2.047e-7
-0.097, 4.235e-7, 2.152e-7, -2.083e-7
-0.098, 4.218e-7, 2.133e-7, -2.085e-7
-0.099, 4.238e-7, 2.145e-7, -2.093e-7
-0.100, 4.260e-7, 2.152e-7, -2.108e-7
-0.101, 4.292e-7, 2.176e-7, -2.116e-7
-0.102, 4.265e-7, 2.156e-7, -2.109e-7
-0.103, 4.291e-7, 2.178e-7, -2.112e-7
-0.104, 4.311e-7, 2.189e-7, -2.123e-7
-0.105, 4.310e-7, 2.177e-7, -2.133e-7
-0.106, 4.312e-7, 2.169e-7, -2.143e-7
-0.107, 4.343e-7, 2.182e-7, -2.161e-7
-0.108, 4.337e-7, 2.175e-7, -2.162e-7
-0.109, 4.340e-7, 2.175e-7, -2.165e-7
-0.110, 4.352e-7, 2.175e-7, -2.177e-7
-0.111, 4.392e-7, 2.212e-7, -2.180e-7
-0.112, 4.385e-7, 2.208e-7, -2.177e-7
-0.113, 4.390e-7, 2.195e-7, -2.195e-7
-0.114, 4.415e-7, 2.229e-7, -2.186e-7
-0.115, 4.412e-7, 2.218e-7, -2.194e-7
-0.116, 4.412e-7, 2.218e-7, -2.194e-7
-0.117, 4.434e-7, 2.226e-7, -2.208e-7
-0.118, 4.429e-7, 2.219e-7, -2.210e-7
-0.119, 4.457e-7, 2.237e-7, -2.220e-7
-0.120, 4.471e-7, 2.259e-7, -2.212e-7
-0.121, 4.495e-7, 2.274e-7, -2.220e-7
-0.122, 4.480e-7, 2.263e-7, -2.216e-7
-0.123, 4.515e-7, 2.303e-7, -2.212e-7
-0.124, 4.545e-7, 2.319e-7, -2.226e-7
-0.125, 4.548e-7, 2.328e-7, -2.220e-7
-0.126, 4.595e-7, 2.360e-7, -2.235e-7
-0.127, 4.619e-7, 2.357e-7, -2.262e-7
-0.128, 4.639e-7, 2.381e-7, -2.258e-7
-0.129, 4.665e-7, 2.397e-7, -2.269e-7
-0.130, 4.700e-7, 2.439e-7, -2.261e-7
-0.131, 4.734e-7, 2.464e-7, -2.270e-7
-0.132, 4.775e-7, 2.506e-7, -2.269e-7
-0.133, 4.837e-7, 2.546e-7, -2.291e-7
-0.134, 4.893e-7, 2.587e-7, -2.306e-7
-0.135, 4.936e-7, 2.628e-7, -2.308e-7
-0.136, 5.014e-7, 2.688e-7, -2.326e-7
-0.137, 5.051e-7, 2.700e-7, -2.350e-7
-0.138, 5.116e-7, 2.754e-7, -2.362e-7
-0.139, 5.175e-7, 2.802e-7, -2.374e-7
-0.140, 5.258e-7, 2.868e-7, -2.390e-7
-0.141, 5.352e-7, 2.945e-7, -2.407e-7
-0.142, 5.434e-7, 3.010e-7, -2.424e-7
-0.143, 5.524e-7, 3.088e-7, -2.435e-7
-0.144, 5.638e-7, 3.167e-7, -2.471e-7
-0.145, 5.746e-7, 3.247e-7, -2.499e-7
-0.146, 5.888e-7, 3.346e-7, -2.542e-7
-0.147, 6.008e-7, 3.437e-7, -2.570e-7
-0.148, 6.127e-7, 3.520e-7, -2.608e-7
-0.149, 6.273e-7, 3.631e-7, -2.642e-7
-0.150, 6.429e-7, 3.764e-7, -2.664e-7
-0.151, 6.590e-7, 3.880e-7, -2.710e-7
-0.152, 6.779e-7, 4.025e-7, -2.753e-7
-0.153, 6.967e-7, 4.176e-7, -2.791e-7
-0.154, 7.174e-7, 4.334e-7, -2.840e-7
-0.155, 7.396e-7, 4.503e-7, -2.893e-7
-0.156, 7.645e-7, 4.683e-7, -2.962e-7
-0.157, 7.888e-7, 4.856e-7, -3.032e-7
-0.158, 8.150e-7, 5.057e-7, -3.093e-7
-0.159, 8.413e-7, 5.260e-7, -3.153e-7
-0.160, 8.721e-7, 5.500e-7, -3.221e-7
-0.161, 9.036e-7, 5.739e-7, -3.296e-7
-0.162, 9.368e-7, 5.990e-7, -3.378e-7
-0.163, 9.731e-7, 6.269e-7, -3.462e-7
-0.164, 1.010e-6, 6.554e-7, -3.550e-7
-0.165, 1.051e-6, 6.845e-7, -3.667e-7
-0.166, 1.090e-6, 7.143e-7, -3.752e-7
-0.167, 1.136e-6, 7.477e-7, -3.879e-7
-0.168, 1.184e-6, 7.829e-7, -4.009e-7
-0.169, 1.229e-6, 8.193e-7, -4.101e-7
-0.170, 1.282e-6, 8.590e-7, -4.227e-7
-0.171, 1.337e-6, 9.009e-7, -4.364e-7
-0.172, 1.392e-6, 9.412e-7, -4.511e-7
-0.173, 1.454e-6, 9.863e-7, -4.681e-7
-0.174, 1.515e-6, 1.032e-6, -4.833e-7
-0.175, 1.579e-6, 1.078e-6, -5.005e-7
-0.176, 1.648e-6, 1.130e-6, -5.175e-7
-0.177, 1.717e-6, 1.180e-6, -5.370e-7
-0.178, 1.790e-6, 1.234e-6, -5.566e-7
-0.179, 1.864e-6, 1.287e-6, -5.770e-7
-0.180, 1.945e-6, 1.345e-6, -5.994e-7
-0.181, 2.024e-6, 1.403e-6, -6.215e-7
-0.182, 2.109e-6, 1.463e-6, -6.452e-7
-0.183, 2.195e-6, 1.525e-6, -6.703e-7
-0.184, 2.287e-6, 1.588e-6, -6.984e-7
-0.185, 2.381e-6, 1.651e-6, -7.293e-7
-0.186, 2.474e-6, 1.716e-6, -7.583e-7
-0.187, 2.574e-6, 1.783e-6, -7.914e-7
-0.188, 2.674e-6, 1.848e-6, -8.257e-7
-0.189, 2.775e-6, 1.915e-6, -8.596e-7
-0.190, 2.884e-6, 1.987e-6, -8.968e-7
-0.191, 2.988e-6, 2.053e-6, -9.348e-7
-0.192, 3.097e-6, 2.123e-6, -9.743e-7
-0.193, 3.210e-6, 2.192e-6, -1.017e-6
-0.194, 3.322e-6, 2.260e-6, -1.062e-6
-0.195, 3.436e-6, 2.328e-6, -1.108e-6
-0.196, 3.550e-6, 2.394e-6, -1.156e-6
-0.197, 3.669e-6, 2.461e-6, -1.208e-6
-0.198, 3.785e-6, 2.524e-6, -1.261e-6
-0.199, 3.901e-6, 2.588e-6, -1.313e-6
-0.200, 4.016e-6, 2.648e-6, -1.368e-6
-0.201, 4.135e-6, 2.708e-6, -1.426e-6
-0.202, 4.255e-6, 2.769e-6, -1.486e-6
-0.203, 4.374e-6, 2.825e-6, -1.549e-6
-0.204, 4.487e-6, 2.878e-6, -1.609e-6
-0.205, 4.601e-6, 2.926e-6, -1.675e-6
-0.206, 4.710e-6, 2.969e-6, -1.741e-6
-0.207, 4.823e-6, 3.018e-6, -1.806e-6
-0.208, 4.930e-6, 3.056e-6, -1.875e-6
-0.209, 5.035e-6, 3.093e-6, -1.942e-6
-0.210, 5.138e-6, 3.127e-6, -2.010e-6
-0.211, 5.234e-6, 3.155e-6, -2.079e-6
-0.212, 5.325e-6, 3.180e-6, -2.146e-6
-0.213, 5.416e-6, 3.201e-6, -2.215e-6
-0.214, 5.499e-6, 3.219e-6, -2.280e-6
-0.215, 5.578e-6, 3.231e-6, -2.347e-6
-0.216, 5.647e-6, 3.236e-6, -2.411e-6
-0.217, 5.720e-6, 3.241e-6, -2.479e-6
-0.218, 5.781e-6, 3.239e-6, -2.542e-6
-0.219, 5.830e-6, 3.231e-6, -2.599e-6
-0.220, 5.876e-6, 3.219e-6, -2.656e-6
-0.221, 5.922e-6, 3.210e-6, -2.711e-6
-0.222, 5.954e-6, 3.191e-6, -2.763e-6
-0.223, 5.980e-6, 3.169e-6, -2.811e-6
-0.224, 5.995e-6, 3.141e-6, -2.854e-6
-0.225, 6.004e-6, 3.107e-6, -2.897e-6
-0.226, 6.008e-6, 3.072e-6, -2.936e-6
-0.227, 6.008e-6, 3.035e-6, -2.973e-6
-0.228, 5.994e-6, 2.991e-6, -3.003e-6
-0.229, 5.974e-6, 2.947e-6, -3.028e-6
-0.230, 5.948e-6, 2.900e-6, -3.048e-6
-0.231, 5.914e-6, 2.848e-6, -3.066e-6
-0.232, 5.875e-6, 2.795e-6, -3.080e-6
-0.233, 5.823e-6, 2.736e-6, -3.087e-6
-0.234, 5.774e-6, 2.684e-6, -3.090e-6
-0.235, 5.716e-6, 2.625e-6, -3.092e-6
-0.236, 5.648e-6, 2.561e-6, -3.087e-6
-0.237, 5.577e-6, 2.501e-6, -3.077e-6
-0.238, 5.500e-6, 2.438e-6, -3.062e-6
-0.239, 5.413e-6, 2.372e-6, -3.041e-6
-0.240, 5.329e-6, 2.308e-6, -3.021e-6
-0.241, 5.240e-6, 2.241e-6, -3.000e-6
-0.242, 5.152e-6, 2.182e-6, -2.971e-6
-0.243, 5.052e-6, 2.117e-6, -2.935e-6
-0.244, 4.951e-6, 2.053e-6, -2.898e-6
-0.245, 4.847e-6, 1.988e-6, -2.859e-6
-0.246, 4.742e-6, 1.927e-6, -2.815e-6
-0.247, 4.636e-6, 1.862e-6, -2.773e-6
-0.248, 4.528e-6, 1.803e-6, -2.725e-6
-0.249, 4.410e-6, 1.739e-6, -2.671e-6
-0.250, 4.301e-6, 1.683e-6, -2.618e-6
-0.251, 4.186e-6, 1.623e-6, -2.563e-6
-0.252, 4.077e-6, 1.569e-6, -2.508e-6
-0.253, 3.965e-6, 1.516e-6, -2.450e-6
-0.254, 3.853e-6, 1.462e-6, -2.391e-6
-0.255, 3.740e-6, 1.409e-6, -2.331e-6
-0.256, 3.625e-6, 1.357e-6, -2.268e-6
-0.257, 3.514e-6, 1.307e-6, -2.207e-6
-0.258, 3.404e-6, 1.260e-6, -2.144e-6
-0.259, 3.291e-6, 1.212e-6, -2.080e-6
-0.260, 3.184e-6, 1.167e-6, -2.017e-6
-0.261, 3.080e-6, 1.124e-6, -1.956e-6
-0.262, 2.976e-6, 1.084e-6, -1.892e-6
-0.263, 2.873e-6, 1.046e-6, -1.828e-6
-0.264, 2.774e-6, 1.008e-6, -1.766e-6
-0.265, 2.673e-6, 9.681e-7, -1.704e-6
-0.266, 2.578e-6, 9.319e-7, -1.646e-6
-0.267, 2.485e-6, 8.967e-7, -1.588e-6
-0.268, 2.390e-6, 8.633e-7, -1.527e-6
-0.269, 2.301e-6, 8.302e-7, -1.471e-6
-0.270, 2.216e-6, 8.011e-7, -1.414e-6
-0.271, 2.128e-6, 7.731e-7, -1.355e-6
-0.272, 2.049e-6, 7.449e-7, -1.304e-6
-0.273, 1.969e-6, 7.192e-7, -1.250e-6
-0.274, 1.896e-6, 6.947e-7, -1.201e-6
-0.275, 1.822e-6, 6.691e-7, -1.153e-6
-0.276, 1.749e-6, 6.448e-7, -1.104e-6
-0.277, 1.680e-6, 6.205e-7, -1.059e-6
-0.278, 1.613e-6, 5.995e-7, -1.013e-6
-0.279, 1.550e-6, 5.792e-7, -9.704e-7
-0.280, 1.488e-6, 5.603e-7, -9.273e-7
-0.281, 1.428e-6, 5.398e-7, -8.881e-7
-0.282, 1.373e-6, 5.235e-7, -8.492e-7
-0.283, 1.321e-6, 5.076e-7, -8.133e-7
-0.284, 1.266e-6, 4.907e-7, -7.753e-7
-0.285, 1.223e-6, 4.760e-7, -7.465e-7
-0.286, 1.172e-6, 4.595e-7, -7.122e-7
-0.287, 1.129e-6, 4.460e-7, -6.828e-7
-0.288, 1.083e-6, 4.310e-7, -6.518e-7
-0.289, 1.044e-6, 4.194e-7, -6.250e-7
-0.290, 1.006e-6, 4.067e-7, -5.996e-7
-0.291, 9.693e-7, 3.977e-7, -5.716e-7
-0.292, 9.340e-7, 3.865e-7, -5.475e-7
-0.293, 9.018e-7, 3.761e-7, -5.257e-7
-0.294, 8.700e-7, 3.660e-7, -5.040e-7
-0.295, 8.405e-7, 3.559e-7, -4.846e-7
-0.296, 8.117e-7, 3.458e-7, -4.659e-7
-0.297, 7.874e-7, 3.395e-7, -4.479e-7
-0.298, 7.612e-7, 3.300e-7, -4.313e-7
-0.299, 7.370e-7, 3.226e-7, -4.144e-7
-0.300, 7.127e-7, 3.158e-7, -3.969e-7
-0.301, 6.924e-7, 3.107e-7, -3.817e-7
-0.302, 6.729e-7, 3.023e-7, -3.705e-7
-0.303, 6.527e-7, 2.968e-7, -3.559e-7
-0.304, 6.363e-7, 2.911e-7, -3.453e-7
-0.305, 6.177e-7, 2.850e-7, -3.327e-7
-0.306, 6.032e-7, 2.806e-7, -3.226e-7
-0.307, 5.882e-7, 2.747e-7, -3.134e-7
-0.308, 5.729e-7, 2.689e-7, -3.040e-7
-0.309, 5.575e-7, 2.635e-7, -2.941e-7
-0.310, 5.434e-7, 2.591e-7, -2.844e-7
-0.311, 5.333e-7, 2.560e-7, -2.773e-7
-0.312, 5.215e-7, 2.522e-7, -2.693e-7
-0.313, 5.127e-7, 2.490e-7, -2.637e-7
-0.314, 5.015e-7, 2.466e-7, -2.549e-7
-0.315, 4.940e-7, 2.429e-7, -2.511e-7
-0.316, 4.843e-7, 2.384e-7, -2.459e-7
-0.317, 4.732e-7, 2.339e-7, -2.393e-7
-0.318, 4.661e-7, 2.308e-7, -2.353e-7
-0.319, 4.584e-7, 2.281e-7, -2.304e-7
-0.320, 4.517e-7, 2.253e-7, -2.264e-7
-0.321, 4.454e-7, 2.246e-7, -2.208e-7
-0.322, 4.385e-7, 2.214e-7, -2.170e-7
-0.323, 4.333e-7, 2.193e-7, -2.140e-7
-0.324, 4.265e-7, 2.166e-7, -2.099e-7
-0.325, 4.204e-7, 2.154e-7, -2.050e-7
-0.326, 4.185e-7, 2.141e-7, -2.044e-7
-0.327, 4.121e-7, 2.109e-7, -2.012e-7
-0.328, 4.077e-7, 2.080e-7, -1.997e-7
-0.329, 4.013e-7, 2.063e-7, -1.949e-7
-0.330, 3.987e-7, 2.048e-7, -1.939e-7
-0.331, 3.935e-7, 2.030e-7, -1.905e-7
-0.332, 3.900e-7, 2.026e-7, -1.874e-7
-0.333, 3.880e-7, 2.009e-7, -1.871e-7
-0.334, 3.848e-7, 2.006e-7, -1.842e-7
-0.335, 3.830e-7, 1.999e-7, -1.831e-7
-0.336, 3.789e-7, 1.973e-7, -1.816e-7
-0.337, 3.763e-7, 1.947e-7, -1.816e-7
-0.338, 3.731e-7, 1.937e-7, -1.794e-7
-0.339, 3.704e-7, 1.933e-7, -1.771e-7
-0.340, 3.686e-7, 1.934e-7, -1.752e-7
-0.341, 3.662e-7, 1.925e-7, -1.738e-7
-0.342, 3.648e-7, 1.918e-7, -1.730e-7
-0.343, 3.616e-7, 1.913e-7, -1.703e-7
-0.344, 3.593e-7, 1.894e-7, -1.699e-7
-0.345, 3.594e-7, 1.887e-7, -1.707e-7
-0.346, 3.562e-7, 1.876e-7, -1.686e-7
-0.347, 3.541e-7, 1.862e-7, -1.680e-7
-0.348, 3.536e-7, 1.865e-7, -1.671e-7
-0.349, 3.503e-7, 1.840e-7, -1.664e-7
-0.350, 3.489e-7, 1.841e-7, -1.648e-7
-0.351, 3.501e-7, 1.859e-7, -1.641e-7
-0.352, 3.496e-7, 1.853e-7, -1.642e-7
-0.353, 3.488e-7, 1.858e-7, -1.630e-7
-0.354, 3.478e-7, 1.839e-7, -1.639e-7
-0.355, 3.458e-7, 1.829e-7, -1.629e-7
-0.356, 3.441e-7, 1.818e-7, -1.623e-7
-0.357, 3.435e-7, 1.807e-7, -1.628e-7
-0.358, 3.416e-7, 1.793e-7, -1.623e-7
-0.359, 3.434e-7, 1.812e-7, -1.622e-7
-0.360, 3.393e-7, 1.796e-7, -1.597e-7
-0.361, 3.412e-7, 1.813e-7, -1.599e-7
-0.362, 3.396e-7, 1.810e-7, -1.586e-7
-0.363, 3.401e-7, 1.808e-7, -1.593e-7
-0.364, 3.389e-7, 1.810e-7, -1.579e-7
-0.365, 3.395e-7, 1.806e-7, -1.589e-7
-0.366, 3.370e-7, 1.779e-7, -1.591e-7
-0.367, 3.381e-7, 1.791e-7, -1.590e-7
-0.368, 3.362e-7, 1.780e-7, -1.582e-7
-0.369, 3.369e-7, 1.776e-7, -1.593e-7
-0.370, 3.365e-7, 1.785e-7, -1.580e-7
-0.371, 3.392e-7, 1.805e-7, -1.587e-7
-0.372, 3.355e-7, 1.788e-7, -1.567e-7
-0.373, 3.368e-7, 1.799e-7, -1.569e-7
-0.374, 3.359e-7, 1.797e-7, -1.562e-7
-0.375, 3.351e-7, 1.784e-7, -1.567e-7
-0.376, 3.352e-7, 1.782e-7, -1.571e-7
-0.377, 3.338e-7, 1.774e-7, -1.564e-7
-0.378, 3.342e-7, 1.771e-7, -1.571e-7
-0.379, 3.327e-7, 1.764e-7, -1.562e-7
-0.380, 3.346e-7, 1.775e-7, -1.571e-7
-0.381, 3.347e-7, 1.785e-7, -1.562e-7
-0.382, 3.335e-7, 1.782e-7, -1.553e-7
-0.383, 3.343e-7, 1.779e-7, -1.564e-7
-0.384, 3.341e-7, 1.777e-7, -1.565e-7
-0.385, 3.334e-7, 1.780e-7, -1.555e-7
-0.386, 3.353e-7, 1.783e-7, -1.570e-7
-0.387, 3.345e-7, 1.765e-7, -1.580e-7
-0.388, 3.350e-7, 1.774e-7, -1.576e-7
-0.389, 3.333e-7, 1.765e-7, -1.568e-7
-0.390, 3.349e-7, 1.775e-7, -1.574e-7
-0.391, 3.334e-7, 1.775e-7, -1.558e-7
-0.392, 3.319e-7, 1.770e-7, -1.550e-7
-0.393, 3.338e-7, 1.785e-7, -1.553e-7
-0.394, 3.337e-7, 1.782e-7, -1.554e-7
-0.395, 3.348e-7, 1.792e-7, -1.556e-7
-0.396, 3.340e-7, 1.772e-7, -1.567e-7
-0.397, 3.340e-7, 1.769e-7, -1.570e-7
-0.398, 3.355e-7, 1.781e-7, -1.573e-7
-0.399, 3.341e-7, 1.767e-7, -1.575e-7
-0.400, 3.334e-7, 1.769e-7, -1.566e-7
