# Supplementary material for: Data-Driven Electrochemistry Reveals the Impact of Hydrophobicity on Aptamer Cross-Reactivity
Source: ACS Meas Sci Au. 2026 May 20;6(3):752–64. doi: 10.1021/acsmeasuresciau.6c00040 (PMC13281204; doi:10.1021/acsmeasuresciau.6c00040)
Supplement: Supplementary file 1 [file tg6c00040_si_001.zip › data/interferent study/logP validation/Trials_1_2_3/SWV_lineolic acid_background_600hz_1.txt]

Nov. 4, 2025   14:03:10
Square Wave Voltammetry
File: c:\users\minteerlab\desktop\hardpotato\110425\swv_lineolic acid_background_600hz_1.bin
Data Source:  Experiment
Instrument Model:  CHI660E
Ref. Electrode: 
Header: SWV
Note: 

Init E (V) = -0.05
Final E (V) = -0.4
Incr E (V) = 0.001
Amplitude (V) = 0.025
Frequency (Hz) = 600
Quiet Time (sec) = 2
Sensitivity (A/V) = 1e-5

Potential/V, Diff(i/A), For(i/A), Rev(i/A)

-0.051, 5.393e-7, 3.202e-7, -2.192e-7
-0.052, 5.144e-7, 2.798e-7, -2.346e-7
-0.053, 5.106e-7, 2.690e-7, -2.416e-7
-0.054, 5.109e-7, 2.673e-7, -2.436e-7
-0.055, 5.102e-7, 2.658e-7, -2.445e-7
-0.056, 5.109e-7, 2.667e-7, -2.441e-7
-0.057, 5.149e-7, 2.687e-7, -2.462e-7
-0.058, 5.150e-7, 2.673e-7, -2.477e-7
-0.059, 5.173e-7, 2.689e-7, -2.483e-7
-0.060, 5.179e-7, 2.684e-7, -2.495e-7
-0.061, 5.175e-7, 2.668e-7, -2.506e-7
-0.062, 5.210e-7, 2.687e-7, -2.522e-7
-0.063, 5.222e-7, 2.697e-7, -2.525e-7
-0.064, 5.212e-7, 2.686e-7, -2.526e-7
-0.065, 5.222e-7, 2.711e-7, -2.512e-7
-0.066, 5.251e-7, 2.731e-7, -2.520e-7
-0.067, 5.263e-7, 2.741e-7, -2.521e-7
-0.068, 5.298e-7, 2.758e-7, -2.540e-7
-0.069, 5.305e-7, 2.754e-7, -2.551e-7
-0.070, 5.310e-7, 2.753e-7, -2.557e-7
-0.071, 5.333e-7, 2.749e-7, -2.584e-7
-0.072, 5.367e-7, 2.777e-7, -2.590e-7
-0.073, 5.368e-7, 2.788e-7, -2.580e-7
-0.074, 5.373e-7, 2.782e-7, -2.591e-7
-0.075, 5.406e-7, 2.814e-7, -2.592e-7
-0.076, 5.417e-7, 2.819e-7, -2.598e-7
-0.077, 5.436e-7, 2.838e-7, -2.598e-7
-0.078, 5.443e-7, 2.829e-7, -2.613e-7
-0.079, 5.482e-7, 2.847e-7, -2.635e-7
-0.080, 5.526e-7, 2.860e-7, -2.665e-7
-0.081, 5.516e-7, 2.847e-7, -2.669e-7
-0.082, 5.538e-7, 2.870e-7, -2.669e-7
-0.083, 5.526e-7, 2.849e-7, -2.678e-7
-0.084, 5.563e-7, 2.882e-7, -2.680e-7
-0.085, 5.585e-7, 2.896e-7, -2.689e-7
-0.086, 5.588e-7, 2.897e-7, -2.691e-7
-0.087, 5.598e-7, 2.900e-7, -2.698e-7
-0.088, 5.625e-7, 2.907e-7, -2.717e-7
-0.089, 5.632e-7, 2.902e-7, -2.730e-7
-0.090, 5.642e-7, 2.905e-7, -2.738e-7
-0.091, 5.660e-7, 2.922e-7, -2.739e-7
-0.092, 5.695e-7, 2.922e-7, -2.773e-7
-0.093, 5.686e-7, 2.925e-7, -2.761e-7
-0.094, 5.671e-7, 2.934e-7, -2.737e-7
-0.095, 5.713e-7, 2.943e-7, -2.770e-7
-0.096, 5.696e-7, 2.938e-7, -2.758e-7
-0.097, 5.715e-7, 2.952e-7, -2.763e-7
-0.098, 5.743e-7, 2.962e-7, -2.781e-7
-0.099, 5.737e-7, 2.954e-7, -2.784e-7
-0.100, 5.764e-7, 2.960e-7, -2.804e-7
-0.101, 5.762e-7, 2.946e-7, -2.815e-7
-0.102, 5.773e-7, 2.960e-7, -2.812e-7
-0.103, 5.792e-7, 2.959e-7, -2.833e-7
-0.104, 5.781e-7, 2.962e-7, -2.820e-7
-0.105, 5.816e-7, 2.990e-7, -2.826e-7
-0.106, 5.840e-7, 3.013e-7, -2.827e-7
-0.107, 5.846e-7, 3.005e-7, -2.841e-7
-0.108, 5.833e-7, 3.004e-7, -2.828e-7
-0.109, 5.862e-7, 3.024e-7, -2.838e-7
-0.110, 5.882e-7, 3.028e-7, -2.853e-7
-0.111, 5.905e-7, 3.042e-7, -2.863e-7
-0.112, 5.933e-7, 3.048e-7, -2.885e-7
-0.113, 5.928e-7, 3.050e-7, -2.878e-7
-0.114, 5.946e-7, 3.072e-7, -2.875e-7
-0.115, 5.974e-7, 3.098e-7, -2.876e-7
-0.116, 5.992e-7, 3.117e-7, -2.875e-7
-0.117, 6.016e-7, 3.139e-7, -2.877e-7
-0.118, 6.051e-7, 3.161e-7, -2.890e-7
-0.119, 6.079e-7, 3.177e-7, -2.902e-7
-0.120, 6.129e-7, 3.207e-7, -2.923e-7
-0.121, 6.170e-7, 3.228e-7, -2.942e-7
-0.122, 6.180e-7, 3.236e-7, -2.944e-7
-0.123, 6.261e-7, 3.303e-7, -2.958e-7
-0.124, 6.286e-7, 3.330e-7, -2.956e-7
-0.125, 6.341e-7, 3.367e-7, -2.974e-7
-0.126, 6.405e-7, 3.423e-7, -2.982e-7
-0.127, 6.458e-7, 3.467e-7, -2.990e-7
-0.128, 6.535e-7, 3.525e-7, -3.010e-7
-0.129, 6.626e-7, 3.571e-7, -3.055e-7
-0.130, 6.673e-7, 3.613e-7, -3.060e-7
-0.131, 6.753e-7, 3.664e-7, -3.089e-7
-0.132, 6.837e-7, 3.730e-7, -3.107e-7
-0.133, 6.925e-7, 3.795e-7, -3.131e-7
-0.134, 6.992e-7, 3.857e-7, -3.134e-7
-0.135, 7.115e-7, 3.935e-7, -3.179e-7
-0.136, 7.234e-7, 4.037e-7, -3.197e-7
-0.137, 7.363e-7, 4.135e-7, -3.228e-7
-0.138, 7.483e-7, 4.229e-7, -3.254e-7
-0.139, 7.617e-7, 4.316e-7, -3.301e-7
-0.140, 7.758e-7, 4.413e-7, -3.345e-7
-0.141, 7.946e-7, 4.539e-7, -3.407e-7
-0.142, 8.104e-7, 4.653e-7, -3.451e-7
-0.143, 8.239e-7, 4.765e-7, -3.474e-7
-0.144, 8.462e-7, 4.932e-7, -3.530e-7
-0.145, 8.651e-7, 5.074e-7, -3.576e-7
-0.146, 8.868e-7, 5.229e-7, -3.639e-7
-0.147, 9.075e-7, 5.382e-7, -3.693e-7
-0.148, 9.310e-7, 5.565e-7, -3.745e-7
-0.149, 9.532e-7, 5.723e-7, -3.809e-7
-0.150, 9.834e-7, 5.922e-7, -3.912e-7
-0.151, 1.011e-6, 6.125e-7, -3.984e-7
-0.152, 1.042e-6, 6.341e-7, -4.074e-7
-0.153, 1.068e-6, 6.549e-7, -4.132e-7
-0.154, 1.102e-6, 6.807e-7, -4.217e-7
-0.155, 1.136e-6, 7.063e-7, -4.296e-7
-0.156, 1.175e-6, 7.325e-7, -4.426e-7
-0.157, 1.212e-6, 7.607e-7, -4.512e-7
-0.158, 1.252e-6, 7.889e-7, -4.633e-7
-0.159, 1.292e-6, 8.175e-7, -4.747e-7
-0.160, 1.339e-6, 8.500e-7, -4.886e-7
-0.161, 1.383e-6, 8.831e-7, -5.000e-7
-0.162, 1.432e-6, 9.170e-7, -5.150e-7
-0.163, 1.481e-6, 9.530e-7, -5.278e-7
-0.164, 1.534e-6, 9.905e-7, -5.432e-7
-0.165, 1.589e-6, 1.030e-6, -5.587e-7
-0.166, 1.647e-6, 1.073e-6, -5.743e-7
-0.167, 1.709e-6, 1.118e-6, -5.915e-7
-0.168, 1.770e-6, 1.159e-6, -6.106e-7
-0.169, 1.837e-6, 1.204e-6, -6.333e-7
-0.170, 1.908e-6, 1.256e-6, -6.520e-7
-0.171, 1.973e-6, 1.300e-6, -6.726e-7
-0.172, 2.044e-6, 1.350e-6, -6.940e-7
-0.173, 2.123e-6, 1.403e-6, -7.197e-7
-0.174, 2.202e-6, 1.458e-6, -7.442e-7
-0.175, 2.286e-6, 1.516e-6, -7.699e-7
-0.176, 2.368e-6, 1.570e-6, -7.982e-7
-0.177, 2.457e-6, 1.631e-6, -8.264e-7
-0.178, 2.548e-6, 1.690e-6, -8.576e-7
-0.179, 2.640e-6, 1.749e-6, -8.908e-7
-0.180, 2.734e-6, 1.809e-6, -9.250e-7
-0.181, 2.831e-6, 1.871e-6, -9.602e-7
-0.182, 2.931e-6, 1.937e-6, -9.944e-7
-0.183, 3.032e-6, 1.999e-6, -1.033e-6
-0.184, 3.137e-6, 2.066e-6, -1.071e-6
-0.185, 3.246e-6, 2.133e-6, -1.113e-6
-0.186, 3.358e-6, 2.200e-6, -1.158e-6
-0.187, 3.467e-6, 2.265e-6, -1.202e-6
-0.188, 3.582e-6, 2.334e-6, -1.248e-6
-0.189, 3.694e-6, 2.400e-6, -1.295e-6
-0.190, 3.811e-6, 2.466e-6, -1.345e-6
-0.191, 3.926e-6, 2.531e-6, -1.395e-6
-0.192, 4.046e-6, 2.600e-6, -1.447e-6
-0.193, 4.162e-6, 2.660e-6, -1.502e-6
-0.194, 4.284e-6, 2.727e-6, -1.558e-6
-0.195, 4.403e-6, 2.788e-6, -1.614e-6
-0.196, 4.520e-6, 2.850e-6, -1.670e-6
-0.197, 4.643e-6, 2.913e-6, -1.730e-6
-0.198, 4.756e-6, 2.967e-6, -1.789e-6
-0.199, 4.873e-6, 3.022e-6, -1.851e-6
-0.200, 4.990e-6, 3.077e-6, -1.913e-6
-0.201, 5.102e-6, 3.126e-6, -1.976e-6
-0.202, 5.210e-6, 3.175e-6, -2.034e-6
-0.203, 5.318e-6, 3.218e-6, -2.100e-6
-0.204, 5.420e-6, 3.259e-6, -2.161e-6
-0.205, 5.527e-6, 3.303e-6, -2.224e-6
-0.206, 5.624e-6, 3.339e-6, -2.285e-6
-0.207, 5.714e-6, 3.369e-6, -2.345e-6
-0.208, 5.806e-6, 3.396e-6, -2.409e-6
-0.209, 5.887e-6, 3.419e-6, -2.467e-6
-0.210, 5.966e-6, 3.440e-6, -2.527e-6
-0.211, 6.042e-6, 3.458e-6, -2.584e-6
-0.212, 6.109e-6, 3.468e-6, -2.642e-6
-0.213, 6.172e-6, 3.476e-6, -2.696e-6
-0.214, 6.228e-6, 3.479e-6, -2.749e-6
-0.215, 6.279e-6, 3.479e-6, -2.800e-6
-0.216, 6.321e-6, 3.474e-6, -2.847e-6
-0.217, 6.361e-6, 3.467e-6, -2.893e-6
-0.218, 6.388e-6, 3.452e-6, -2.936e-6
-0.219, 6.412e-6, 3.433e-6, -2.980e-6
-0.220, 6.427e-6, 3.410e-6, -3.017e-6
-0.221, 6.437e-6, 3.384e-6, -3.053e-6
-0.222, 6.440e-6, 3.357e-6, -3.083e-6
-0.223, 6.430e-6, 3.318e-6, -3.112e-6
-0.224, 6.422e-6, 3.286e-6, -3.137e-6
-0.225, 6.401e-6, 3.243e-6, -3.158e-6
-0.226, 6.378e-6, 3.200e-6, -3.177e-6
-0.227, 6.344e-6, 3.152e-6, -3.192e-6
-0.228, 6.306e-6, 3.102e-6, -3.204e-6
-0.229, 6.262e-6, 3.051e-6, -3.211e-6
-0.230, 6.214e-6, 2.997e-6, -3.217e-6
-0.231, 6.156e-6, 2.940e-6, -3.217e-6
-0.232, 6.095e-6, 2.881e-6, -3.214e-6
-0.233, 6.027e-6, 2.817e-6, -3.209e-6
-0.234, 5.951e-6, 2.755e-6, -3.196e-6
-0.235, 5.875e-6, 2.692e-6, -3.183e-6
-0.236, 5.796e-6, 2.631e-6, -3.165e-6
-0.237, 5.710e-6, 2.567e-6, -3.144e-6
-0.238, 5.620e-6, 2.502e-6, -3.118e-6
-0.239, 5.524e-6, 2.432e-6, -3.092e-6
-0.240, 5.432e-6, 2.368e-6, -3.063e-6
-0.241, 5.331e-6, 2.301e-6, -3.030e-6
-0.242, 5.227e-6, 2.233e-6, -2.993e-6
-0.243, 5.119e-6, 2.164e-6, -2.955e-6
-0.244, 5.012e-6, 2.102e-6, -2.909e-6
-0.245, 4.905e-6, 2.038e-6, -2.867e-6
-0.246, 4.796e-6, 1.977e-6, -2.819e-6
-0.247, 4.687e-6, 1.914e-6, -2.773e-6
-0.248, 4.569e-6, 1.851e-6, -2.718e-6
-0.249, 4.458e-6, 1.790e-6, -2.667e-6
-0.250, 4.345e-6, 1.730e-6, -2.616e-6
-0.251, 4.228e-6, 1.670e-6, -2.558e-6
-0.252, 4.118e-6, 1.616e-6, -2.503e-6
-0.253, 4.003e-6, 1.560e-6, -2.443e-6
-0.254, 3.890e-6, 1.507e-6, -2.383e-6
-0.255, 3.778e-6, 1.454e-6, -2.324e-6
-0.256, 3.667e-6, 1.405e-6, -2.262e-6
-0.257, 3.554e-6, 1.354e-6, -2.200e-6
-0.258, 3.448e-6, 1.306e-6, -2.142e-6
-0.259, 3.342e-6, 1.262e-6, -2.080e-6
-0.260, 3.234e-6, 1.215e-6, -2.019e-6
-0.261, 3.132e-6, 1.174e-6, -1.958e-6
-0.262, 3.026e-6, 1.130e-6, -1.895e-6
-0.263, 2.927e-6, 1.091e-6, -1.835e-6
-0.264, 2.830e-6, 1.055e-6, -1.776e-6
-0.265, 2.734e-6, 1.019e-6, -1.715e-6
-0.266, 2.639e-6, 9.821e-7, -1.657e-6
-0.267, 2.549e-6, 9.509e-7, -1.598e-6
-0.268, 2.462e-6, 9.177e-7, -1.544e-6
-0.269, 2.376e-6, 8.848e-7, -1.491e-6
-0.270, 2.289e-6, 8.549e-7, -1.434e-6
-0.271, 2.207e-6, 8.249e-7, -1.382e-6
-0.272, 2.127e-6, 7.980e-7, -1.329e-6
-0.273, 2.048e-6, 7.693e-7, -1.278e-6
-0.274, 1.976e-6, 7.464e-7, -1.230e-6
-0.275, 1.907e-6, 7.234e-7, -1.183e-6
-0.276, 1.837e-6, 7.020e-7, -1.135e-6
-0.277, 1.773e-6, 6.809e-7, -1.093e-6
-0.278, 1.711e-6, 6.625e-7, -1.048e-6
-0.279, 1.647e-6, 6.406e-7, -1.006e-6
-0.280, 1.590e-6, 6.204e-7, -9.692e-7
-0.281, 1.533e-6, 6.013e-7, -9.314e-7
-0.282, 1.479e-6, 5.866e-7, -8.923e-7
-0.283, 1.426e-6, 5.679e-7, -8.579e-7
-0.284, 1.380e-6, 5.552e-7, -8.249e-7
-0.285, 1.329e-6, 5.404e-7, -7.889e-7
-0.286, 1.285e-6, 5.269e-7, -7.578e-7
-0.287, 1.245e-6, 5.134e-7, -7.316e-7
-0.288, 1.205e-6, 5.019e-7, -7.027e-7
-0.289, 1.166e-6, 4.922e-7, -6.735e-7
-0.290, 1.126e-6, 4.764e-7, -6.495e-7
-0.291, 1.092e-6, 4.678e-7, -6.245e-7
-0.292, 1.058e-6, 4.562e-7, -6.022e-7
-0.293, 1.027e-6, 4.454e-7, -5.816e-7
-0.294, 9.961e-7, 4.373e-7, -5.587e-7
-0.295, 9.703e-7, 4.308e-7, -5.395e-7
-0.296, 9.408e-7, 4.213e-7, -5.195e-7
-0.297, 9.193e-7, 4.142e-7, -5.051e-7
-0.298, 8.930e-7, 4.075e-7, -4.855e-7
-0.299, 8.711e-7, 4.000e-7, -4.712e-7
-0.300, 8.516e-7, 3.935e-7, -4.581e-7
-0.301, 8.296e-7, 3.854e-7, -4.442e-7
-0.302, 8.097e-7, 3.801e-7, -4.296e-7
-0.303, 7.930e-7, 3.740e-7, -4.190e-7
-0.304, 7.753e-7, 3.700e-7, -4.053e-7
-0.305, 7.593e-7, 3.653e-7, -3.941e-7
-0.306, 7.464e-7, 3.614e-7, -3.849e-7
-0.307, 7.289e-7, 3.561e-7, -3.727e-7
-0.308, 7.164e-7, 3.520e-7, -3.643e-7
-0.309, 7.046e-7, 3.465e-7, -3.581e-7
-0.310, 6.936e-7, 3.425e-7, -3.511e-7
-0.311, 6.802e-7, 3.384e-7, -3.418e-7
-0.312, 6.718e-7, 3.353e-7, -3.364e-7
-0.313, 6.623e-7, 3.322e-7, -3.301e-7
-0.314, 6.500e-7, 3.297e-7, -3.203e-7
-0.315, 6.447e-7, 3.274e-7, -3.172e-7
-0.316, 6.356e-7, 3.238e-7, -3.117e-7
-0.317, 6.287e-7, 3.218e-7, -3.069e-7
-0.318, 6.213e-7, 3.194e-7, -3.019e-7
-0.319, 6.130e-7, 3.163e-7, -2.967e-7
-0.320, 6.065e-7, 3.133e-7, -2.932e-7
-0.321, 6.014e-7, 3.112e-7, -2.902e-7
-0.322, 5.972e-7, 3.101e-7, -2.872e-7
-0.323, 5.908e-7, 3.069e-7, -2.839e-7
-0.324, 5.846e-7, 3.052e-7, -2.793e-7
-0.325, 5.805e-7, 3.044e-7, -2.761e-7
-0.326, 5.787e-7, 3.035e-7, -2.752e-7
-0.327, 5.725e-7, 3.028e-7, -2.697e-7
-0.328, 5.691e-7, 3.001e-7, -2.690e-7
-0.329, 5.634e-7, 2.972e-7, -2.662e-7
-0.330, 5.629e-7, 2.980e-7, -2.649e-7
-0.331, 5.605e-7, 2.963e-7, -2.642e-7
-0.332, 5.549e-7, 2.946e-7, -2.603e-7
-0.333, 5.525e-7, 2.938e-7, -2.587e-7
-0.334, 5.507e-7, 2.935e-7, -2.572e-7
-0.335, 5.477e-7, 2.932e-7, -2.545e-7
-0.336, 5.436e-7, 2.903e-7, -2.533e-7
-0.337, 5.416e-7, 2.896e-7, -2.520e-7
-0.338, 5.416e-7, 2.906e-7, -2.511e-7
-0.339, 5.390e-7, 2.885e-7, -2.505e-7
-0.340, 5.361e-7, 2.865e-7, -2.497e-7
-0.341, 5.354e-7, 2.857e-7, -2.497e-7
-0.342, 5.309e-7, 2.853e-7, -2.456e-7
-0.343, 5.307e-7, 2.838e-7, -2.469e-7
-0.344, 5.289e-7, 2.840e-7, -2.449e-7
-0.345, 5.286e-7, 2.848e-7, -2.438e-7
-0.346, 5.287e-7, 2.848e-7, -2.439e-7
-0.347, 5.268e-7, 2.847e-7, -2.421e-7
-0.348, 5.248e-7, 2.823e-7, -2.425e-7
-0.349, 5.251e-7, 2.836e-7, -2.415e-7
-0.350, 5.249e-7, 2.818e-7, -2.431e-7
-0.351, 5.223e-7, 2.798e-7, -2.425e-7
-0.352, 5.215e-7, 2.794e-7, -2.421e-7
-0.353, 5.212e-7, 2.810e-7, -2.402e-7
-0.354, 5.201e-7, 2.795e-7, -2.405e-7
-0.355, 5.219e-7, 2.828e-7, -2.391e-7
-0.356, 5.200e-7, 2.811e-7, -2.390e-7
-0.357, 5.202e-7, 2.817e-7, -2.385e-7
-0.358, 5.190e-7, 2.806e-7, -2.385e-7
-0.359, 5.183e-7, 2.800e-7, -2.382e-7
-0.360, 5.165e-7, 2.789e-7, -2.376e-7
-0.361, 5.156e-7, 2.770e-7, -2.386e-7
-0.362, 5.176e-7, 2.774e-7, -2.402e-7
-0.363, 5.136e-7, 2.765e-7, -2.371e-7
-0.364, 5.153e-7, 2.788e-7, -2.365e-7
-0.365, 5.165e-7, 2.783e-7, -2.382e-7
-0.366, 5.176e-7, 2.800e-7, -2.377e-7
-0.367, 5.182e-7, 2.818e-7, -2.365e-7
-0.368, 5.171e-7, 2.795e-7, -2.376e-7
-0.369, 5.178e-7, 2.787e-7, -2.391e-7
-0.370, 5.166e-7, 2.782e-7, -2.384e-7
-0.371, 5.171e-7, 2.781e-7, -2.390e-7
-0.372, 5.172e-7, 2.786e-7, -2.385e-7
-0.373, 5.138e-7, 2.781e-7, -2.357e-7
-0.374, 5.142e-7, 2.789e-7, -2.354e-7
-0.375, 5.156e-7, 2.792e-7, -2.364e-7
-0.376, 5.149e-7, 2.777e-7, -2.372e-7
-0.377, 5.150e-7, 2.787e-7, -2.363e-7
-0.378, 5.176e-7, 2.801e-7, -2.374e-7
-0.379, 5.172e-7, 2.787e-7, -2.385e-7
-0.380, 5.162e-7, 2.779e-7, -2.383e-7
-0.381, 5.162e-7, 2.779e-7, -2.383e-7
-0.382, 5.171e-7, 2.764e-7, -2.408e-7
-0.383, 5.160e-7, 2.785e-7, -2.375e-7
-0.384, 5.166e-7, 2.785e-7, -2.381e-7
-0.385, 5.175e-7, 2.788e-7, -2.388e-7
-0.386, 5.188e-7, 2.815e-7, -2.373e-7
-0.387, 5.156e-7, 2.800e-7, -2.356e-7
-0.388, 5.175e-7, 2.779e-7, -2.396e-7
-0.389, 5.174e-7, 2.806e-7, -2.368e-7
-0.390, 5.206e-7, 2.803e-7, -2.404e-7
-0.391, 5.176e-7, 2.790e-7, -2.386e-7
-0.392, 5.177e-7, 2.781e-7, -2.395e-7
-0.393, 5.194e-7, 2.792e-7, -2.402e-7
-0.394, 5.177e-7, 2.779e-7, -2.398e-7
-0.395, 5.204e-7, 2.818e-7, -2.387e-7
-0.396, 5.191e-7, 2.820e-7, -2.370e-7
-0.397, 5.203e-7, 2.824e-7, -2.379e-7
-0.398, 5.217e-7, 2.815e-7, -2.402e-7
-0.399, 5.207e-7, 2.800e-7, -2.407e-7
-0.400, 5.229e-7, 2.818e-7, -2.411e-7
