# Supplementary material for: Data-Driven Electrochemistry Reveals the Impact of Hydrophobicity on Aptamer Cross-Reactivity
Source: ACS Meas Sci Au. 2026 May 20;6(3):752–64. doi: 10.1021/acsmeasuresciau.6c00040 (PMC13281204; doi:10.1021/acsmeasuresciau.6c00040)
Supplement: Supplementary file 1 [file tg6c00040_si_001.zip › data/interferent study/logP validation/Trials_1_2_3/SWV_lineolic acid_background_600hz_2.txt]

Nov. 4, 2025   16:18:41
Square Wave Voltammetry
File: c:\users\minteerlab\desktop\hardpotato\110425\swv_lineolic acid_background_600hz_2.bin
Data Source:  Experiment
Instrument Model:  CHI660E
Ref. Electrode: 
Header: SWV
Note: 

Init E (V) = -0.05
Final E (V) = -0.4
Incr E (V) = 0.001
Amplitude (V) = 0.025
Frequency (Hz) = 600
Quiet Time (sec) = 2
Sensitivity (A/V) = 1e-5

Potential/V, Diff(i/A), For(i/A), Rev(i/A)

-0.051, 5.356e-7, 3.186e-7, -2.170e-7
-0.052, 5.126e-7, 2.778e-7, -2.348e-7
-0.053, 5.113e-7, 2.707e-7, -2.406e-7
-0.054, 5.097e-7, 2.653e-7, -2.444e-7
-0.055, 5.097e-7, 2.640e-7, -2.457e-7
-0.056, 5.101e-7, 2.631e-7, -2.470e-7
-0.057, 5.073e-7, 2.617e-7, -2.456e-7
-0.058, 5.121e-7, 2.646e-7, -2.475e-7
-0.059, 5.104e-7, 2.628e-7, -2.476e-7
-0.060, 5.119e-7, 2.638e-7, -2.481e-7
-0.061, 5.137e-7, 2.658e-7, -2.480e-7
-0.062, 5.161e-7, 2.672e-7, -2.489e-7
-0.063, 5.159e-7, 2.660e-7, -2.499e-7
-0.064, 5.157e-7, 2.652e-7, -2.505e-7
-0.065, 5.167e-7, 2.651e-7, -2.516e-7
-0.066, 5.165e-7, 2.661e-7, -2.504e-7
-0.067, 5.178e-7, 2.671e-7, -2.508e-7
-0.068, 5.203e-7, 2.684e-7, -2.519e-7
-0.069, 5.186e-7, 2.689e-7, -2.497e-7
-0.070, 5.230e-7, 2.715e-7, -2.516e-7
-0.071, 5.254e-7, 2.738e-7, -2.516e-7
-0.072, 5.273e-7, 2.733e-7, -2.540e-7
-0.073, 5.253e-7, 2.710e-7, -2.542e-7
-0.074, 5.301e-7, 2.736e-7, -2.566e-7
-0.075, 5.296e-7, 2.726e-7, -2.570e-7
-0.076, 5.296e-7, 2.735e-7, -2.562e-7
-0.077, 5.318e-7, 2.753e-7, -2.566e-7
-0.078, 5.317e-7, 2.752e-7, -2.565e-7
-0.079, 5.348e-7, 2.766e-7, -2.582e-7
-0.080, 5.374e-7, 2.790e-7, -2.584e-7
-0.081, 5.370e-7, 2.790e-7, -2.581e-7
-0.082, 5.390e-7, 2.790e-7, -2.600e-7
-0.083, 5.415e-7, 2.798e-7, -2.617e-7
-0.084, 5.409e-7, 2.805e-7, -2.604e-7
-0.085, 5.456e-7, 2.810e-7, -2.645e-7
-0.086, 5.452e-7, 2.813e-7, -2.639e-7
-0.087, 5.464e-7, 2.814e-7, -2.650e-7
-0.088, 5.513e-7, 2.853e-7, -2.660e-7
-0.089, 5.489e-7, 2.835e-7, -2.654e-7
-0.090, 5.502e-7, 2.852e-7, -2.651e-7
-0.091, 5.548e-7, 2.868e-7, -2.680e-7
-0.092, 5.529e-7, 2.858e-7, -2.670e-7
-0.093, 5.551e-7, 2.876e-7, -2.675e-7
-0.094, 5.557e-7, 2.844e-7, -2.714e-7
-0.095, 5.580e-7, 2.858e-7, -2.722e-7
-0.096, 5.580e-7, 2.863e-7, -2.717e-7
-0.097, 5.564e-7, 2.857e-7, -2.707e-7
-0.098, 5.600e-7, 2.877e-7, -2.723e-7
-0.099, 5.627e-7, 2.895e-7, -2.732e-7
-0.100, 5.628e-7, 2.904e-7, -2.724e-7
-0.101, 5.646e-7, 2.910e-7, -2.736e-7
-0.102, 5.677e-7, 2.911e-7, -2.766e-7
-0.103, 5.627e-7, 2.873e-7, -2.753e-7
-0.104, 5.671e-7, 2.908e-7, -2.763e-7
-0.105, 5.673e-7, 2.882e-7, -2.791e-7
-0.106, 5.696e-7, 2.911e-7, -2.785e-7
-0.107, 5.703e-7, 2.917e-7, -2.785e-7
-0.108, 5.720e-7, 2.930e-7, -2.790e-7
-0.109, 5.745e-7, 2.944e-7, -2.801e-7
-0.110, 5.741e-7, 2.956e-7, -2.785e-7
-0.111, 5.770e-7, 2.960e-7, -2.810e-7
-0.112, 5.765e-7, 2.961e-7, -2.804e-7
-0.113, 5.782e-7, 2.969e-7, -2.812e-7
-0.114, 5.795e-7, 2.967e-7, -2.828e-7
-0.115, 5.809e-7, 2.976e-7, -2.833e-7
-0.116, 5.807e-7, 2.982e-7, -2.825e-7
-0.117, 5.859e-7, 3.014e-7, -2.846e-7
-0.118, 5.850e-7, 3.013e-7, -2.837e-7
-0.119, 5.888e-7, 3.050e-7, -2.837e-7
-0.120, 5.902e-7, 3.059e-7, -2.842e-7
-0.121, 5.952e-7, 3.092e-7, -2.860e-7
-0.122, 5.970e-7, 3.098e-7, -2.873e-7
-0.123, 5.967e-7, 3.104e-7, -2.862e-7
-0.124, 6.018e-7, 3.139e-7, -2.879e-7
-0.125, 6.081e-7, 3.172e-7, -2.910e-7
-0.126, 6.124e-7, 3.206e-7, -2.918e-7
-0.127, 6.126e-7, 3.216e-7, -2.910e-7
-0.128, 6.165e-7, 3.238e-7, -2.927e-7
-0.129, 6.229e-7, 3.291e-7, -2.938e-7
-0.130, 6.284e-7, 3.339e-7, -2.945e-7
-0.131, 6.354e-7, 3.385e-7, -2.969e-7
-0.132, 6.397e-7, 3.419e-7, -2.979e-7
-0.133, 6.480e-7, 3.473e-7, -3.007e-7
-0.134, 6.532e-7, 3.508e-7, -3.024e-7
-0.135, 6.599e-7, 3.563e-7, -3.036e-7
-0.136, 6.667e-7, 3.605e-7, -3.062e-7
-0.137, 6.755e-7, 3.683e-7, -3.072e-7
-0.138, 6.879e-7, 3.771e-7, -3.109e-7
-0.139, 6.929e-7, 3.817e-7, -3.112e-7
-0.140, 7.050e-7, 3.893e-7, -3.157e-7
-0.141, 7.148e-7, 3.962e-7, -3.186e-7
-0.142, 7.257e-7, 4.054e-7, -3.203e-7
-0.143, 7.381e-7, 4.148e-7, -3.234e-7
-0.144, 7.510e-7, 4.224e-7, -3.286e-7
-0.145, 7.661e-7, 4.336e-7, -3.325e-7
-0.146, 7.807e-7, 4.434e-7, -3.373e-7
-0.147, 7.946e-7, 4.548e-7, -3.398e-7
-0.148, 8.094e-7, 4.660e-7, -3.434e-7
-0.149, 8.315e-7, 4.830e-7, -3.485e-7
-0.150, 8.495e-7, 4.976e-7, -3.519e-7
-0.151, 8.679e-7, 5.109e-7, -3.570e-7
-0.152, 8.889e-7, 5.267e-7, -3.623e-7
-0.153, 9.082e-7, 5.400e-7, -3.682e-7
-0.154, 9.340e-7, 5.580e-7, -3.761e-7
-0.155, 9.611e-7, 5.772e-7, -3.839e-7
-0.156, 9.863e-7, 5.971e-7, -3.892e-7
-0.157, 1.013e-6, 6.168e-7, -3.964e-7
-0.158, 1.042e-6, 6.387e-7, -4.034e-7
-0.159, 1.073e-6, 6.618e-7, -4.114e-7
-0.160, 1.110e-6, 6.894e-7, -4.205e-7
-0.161, 1.139e-6, 7.125e-7, -4.265e-7
-0.162, 1.176e-6, 7.384e-7, -4.380e-7
-0.163, 1.217e-6, 7.683e-7, -4.488e-7
-0.164, 1.257e-6, 7.972e-7, -4.594e-7
-0.165, 1.298e-6, 8.289e-7, -4.689e-7
-0.166, 1.341e-6, 8.602e-7, -4.808e-7
-0.167, 1.386e-6, 8.953e-7, -4.905e-7
-0.168, 1.435e-6, 9.305e-7, -5.047e-7
-0.169, 1.488e-6, 9.703e-7, -5.173e-7
-0.170, 1.539e-6, 1.008e-6, -5.312e-7
-0.171, 1.594e-6, 1.049e-6, -5.446e-7
-0.172, 1.653e-6, 1.093e-6, -5.607e-7
-0.173, 1.716e-6, 1.137e-6, -5.788e-7
-0.174, 1.776e-6, 1.181e-6, -5.955e-7
-0.175, 1.841e-6, 1.227e-6, -6.136e-7
-0.176, 1.906e-6, 1.275e-6, -6.309e-7
-0.177, 1.976e-6, 1.326e-6, -6.504e-7
-0.178, 2.051e-6, 1.379e-6, -6.718e-7
-0.179, 2.125e-6, 1.432e-6, -6.930e-7
-0.180, 2.201e-6, 1.485e-6, -7.155e-7
-0.181, 2.279e-6, 1.542e-6, -7.376e-7
-0.182, 2.362e-6, 1.597e-6, -7.652e-7
-0.183, 2.450e-6, 1.658e-6, -7.918e-7
-0.184, 2.535e-6, 1.714e-6, -8.213e-7
-0.185, 2.624e-6, 1.774e-6, -8.496e-7
-0.186, 2.716e-6, 1.833e-6, -8.827e-7
-0.187, 2.809e-6, 1.895e-6, -9.139e-7
-0.188, 2.899e-6, 1.955e-6, -9.447e-7
-0.189, 2.998e-6, 2.017e-6, -9.811e-7
-0.190, 3.096e-6, 2.080e-6, -1.016e-6
-0.191, 3.196e-6, 2.141e-6, -1.056e-6
-0.192, 3.298e-6, 2.202e-6, -1.095e-6
-0.193, 3.399e-6, 2.262e-6, -1.137e-6
-0.194, 3.503e-6, 2.319e-6, -1.183e-6
-0.195, 3.606e-6, 2.378e-6, -1.228e-6
-0.196, 3.708e-6, 2.436e-6, -1.272e-6
-0.197, 3.808e-6, 2.489e-6, -1.319e-6
-0.198, 3.917e-6, 2.547e-6, -1.370e-6
-0.199, 4.020e-6, 2.600e-6, -1.420e-6
-0.200, 4.122e-6, 2.652e-6, -1.470e-6
-0.201, 4.224e-6, 2.699e-6, -1.525e-6
-0.202, 4.323e-6, 2.744e-6, -1.579e-6
-0.203, 4.425e-6, 2.789e-6, -1.635e-6
-0.204, 4.519e-6, 2.826e-6, -1.693e-6
-0.205, 4.614e-6, 2.866e-6, -1.747e-6
-0.206, 4.709e-6, 2.900e-6, -1.809e-6
-0.207, 4.791e-6, 2.926e-6, -1.864e-6
-0.208, 4.876e-6, 2.955e-6, -1.921e-6
-0.209, 4.961e-6, 2.978e-6, -1.983e-6
-0.210, 5.040e-6, 3.000e-6, -2.040e-6
-0.211, 5.111e-6, 3.014e-6, -2.097e-6
-0.212, 5.177e-6, 3.024e-6, -2.153e-6
-0.213, 5.242e-6, 3.032e-6, -2.209e-6
-0.214, 5.301e-6, 3.036e-6, -2.265e-6
-0.215, 5.354e-6, 3.035e-6, -2.319e-6
-0.216, 5.402e-6, 3.030e-6, -2.372e-6
-0.217, 5.440e-6, 3.018e-6, -2.423e-6
-0.218, 5.475e-6, 3.005e-6, -2.471e-6
-0.219, 5.505e-6, 2.990e-6, -2.515e-6
-0.220, 5.528e-6, 2.968e-6, -2.560e-6
-0.221, 5.548e-6, 2.947e-6, -2.601e-6
-0.222, 5.558e-6, 2.919e-6, -2.639e-6
-0.223, 5.556e-6, 2.883e-6, -2.672e-6
-0.224, 5.553e-6, 2.846e-6, -2.707e-6
-0.225, 5.545e-6, 2.808e-6, -2.737e-6
-0.226, 5.533e-6, 2.768e-6, -2.765e-6
-0.227, 5.507e-6, 2.723e-6, -2.785e-6
-0.228, 5.475e-6, 2.675e-6, -2.800e-6
-0.229, 5.446e-6, 2.629e-6, -2.818e-6
-0.230, 5.407e-6, 2.579e-6, -2.828e-6
-0.231, 5.357e-6, 2.525e-6, -2.832e-6
-0.232, 5.305e-6, 2.468e-6, -2.837e-6
-0.233, 5.249e-6, 2.411e-6, -2.838e-6
-0.234, 5.192e-6, 2.354e-6, -2.837e-6
-0.235, 5.126e-6, 2.297e-6, -2.829e-6
-0.236, 5.050e-6, 2.236e-6, -2.815e-6
-0.237, 4.980e-6, 2.178e-6, -2.802e-6
-0.238, 4.900e-6, 2.119e-6, -2.781e-6
-0.239, 4.817e-6, 2.057e-6, -2.759e-6
-0.240, 4.734e-6, 2.001e-6, -2.733e-6
-0.241, 4.650e-6, 1.943e-6, -2.706e-6
-0.242, 4.559e-6, 1.885e-6, -2.674e-6
-0.243, 4.466e-6, 1.825e-6, -2.642e-6
-0.244, 4.374e-6, 1.769e-6, -2.605e-6
-0.245, 4.280e-6, 1.713e-6, -2.567e-6
-0.246, 4.181e-6, 1.658e-6, -2.524e-6
-0.247, 4.078e-6, 1.600e-6, -2.478e-6
-0.248, 3.976e-6, 1.545e-6, -2.431e-6
-0.249, 3.878e-6, 1.496e-6, -2.383e-6
-0.250, 3.779e-6, 1.448e-6, -2.331e-6
-0.251, 3.677e-6, 1.398e-6, -2.279e-6
-0.252, 3.579e-6, 1.349e-6, -2.230e-6
-0.253, 3.478e-6, 1.303e-6, -2.175e-6
-0.254, 3.377e-6, 1.259e-6, -2.119e-6
-0.255, 3.284e-6, 1.216e-6, -2.067e-6
-0.256, 3.180e-6, 1.173e-6, -2.007e-6
-0.257, 3.084e-6, 1.132e-6, -1.952e-6
-0.258, 2.989e-6, 1.094e-6, -1.895e-6
-0.259, 2.892e-6, 1.054e-6, -1.838e-6
-0.260, 2.799e-6, 1.019e-6, -1.781e-6
-0.261, 2.712e-6, 9.841e-7, -1.728e-6
-0.262, 2.619e-6, 9.513e-7, -1.668e-6
-0.263, 2.531e-6, 9.160e-7, -1.615e-6
-0.264, 2.445e-6, 8.852e-7, -1.560e-6
-0.265, 2.361e-6, 8.552e-7, -1.506e-6
-0.266, 2.279e-6, 8.252e-7, -1.454e-6
-0.267, 2.198e-6, 8.006e-7, -1.398e-6
-0.268, 2.125e-6, 7.747e-7, -1.350e-6
-0.269, 2.052e-6, 7.497e-7, -1.302e-6
-0.270, 1.979e-6, 7.278e-7, -1.251e-6
-0.271, 1.907e-6, 7.034e-7, -1.203e-6
-0.272, 1.837e-6, 6.809e-7, -1.156e-6
-0.273, 1.775e-6, 6.593e-7, -1.116e-6
-0.274, 1.709e-6, 6.392e-7, -1.069e-6
-0.275, 1.651e-6, 6.208e-7, -1.030e-6
-0.276, 1.593e-6, 6.034e-7, -9.894e-7
-0.277, 1.531e-6, 5.848e-7, -9.465e-7
-0.278, 1.477e-6, 5.692e-7, -9.080e-7
-0.279, 1.429e-6, 5.549e-7, -8.742e-7
-0.280, 1.381e-6, 5.421e-7, -8.384e-7
-0.281, 1.334e-6, 5.283e-7, -8.054e-7
-0.282, 1.288e-6, 5.137e-7, -7.747e-7
-0.283, 1.243e-6, 5.004e-7, -7.428e-7
-0.284, 1.203e-6, 4.879e-7, -7.151e-7
-0.285, 1.166e-6, 4.760e-7, -6.896e-7
-0.286, 1.127e-6, 4.655e-7, -6.616e-7
-0.287, 1.091e-6, 4.554e-7, -6.359e-7
-0.288, 1.059e-6, 4.463e-7, -6.128e-7
-0.289, 1.027e-6, 4.371e-7, -5.898e-7
-0.290, 1.001e-6, 4.312e-7, -5.702e-7
-0.291, 9.693e-7, 4.226e-7, -5.467e-7
-0.292, 9.426e-7, 4.135e-7, -5.291e-7
-0.293, 9.160e-7, 4.051e-7, -5.109e-7
-0.294, 8.933e-7, 3.981e-7, -4.953e-7
-0.295, 8.685e-7, 3.911e-7, -4.774e-7
-0.296, 8.491e-7, 3.846e-7, -4.644e-7
-0.297, 8.281e-7, 3.778e-7, -4.503e-7
-0.298, 8.089e-7, 3.752e-7, -4.337e-7
-0.299, 7.903e-7, 3.688e-7, -4.215e-7
-0.300, 7.718e-7, 3.630e-7, -4.089e-7
-0.301, 7.585e-7, 3.601e-7, -3.984e-7
-0.302, 7.440e-7, 3.555e-7, -3.885e-7
-0.303, 7.291e-7, 3.499e-7, -3.792e-7
-0.304, 7.136e-7, 3.435e-7, -3.701e-7
-0.305, 7.048e-7, 3.413e-7, -3.635e-7
-0.306, 6.940e-7, 3.380e-7, -3.560e-7
-0.307, 6.799e-7, 3.334e-7, -3.466e-7
-0.308, 6.703e-7, 3.316e-7, -3.387e-7
-0.309, 6.607e-7, 3.281e-7, -3.326e-7
-0.310, 6.508e-7, 3.261e-7, -3.247e-7
-0.311, 6.417e-7, 3.228e-7, -3.189e-7
-0.312, 6.320e-7, 3.190e-7, -3.130e-7
-0.313, 6.287e-7, 3.209e-7, -3.078e-7
-0.314, 6.170e-7, 3.127e-7, -3.043e-7
-0.315, 6.145e-7, 3.133e-7, -3.013e-7
-0.316, 6.049e-7, 3.086e-7, -2.963e-7
-0.317, 6.006e-7, 3.066e-7, -2.940e-7
-0.318, 5.958e-7, 3.079e-7, -2.879e-7
-0.319, 5.904e-7, 3.049e-7, -2.855e-7
-0.320, 5.867e-7, 3.035e-7, -2.832e-7
-0.321, 5.803e-7, 3.016e-7, -2.787e-7
-0.322, 5.735e-7, 2.989e-7, -2.746e-7
-0.323, 5.737e-7, 2.997e-7, -2.740e-7
-0.324, 5.693e-7, 2.966e-7, -2.727e-7
-0.325, 5.652e-7, 2.941e-7, -2.710e-7
-0.326, 5.609e-7, 2.932e-7, -2.677e-7
-0.327, 5.557e-7, 2.913e-7, -2.644e-7
-0.328, 5.529e-7, 2.912e-7, -2.617e-7
-0.329, 5.519e-7, 2.907e-7, -2.612e-7
-0.330, 5.488e-7, 2.896e-7, -2.592e-7
-0.331, 5.506e-7, 2.919e-7, -2.587e-7
-0.332, 5.470e-7, 2.890e-7, -2.580e-7
-0.333, 5.444e-7, 2.873e-7, -2.571e-7
-0.334, 5.423e-7, 2.868e-7, -2.555e-7
-0.335, 5.397e-7, 2.847e-7, -2.549e-7
-0.336, 5.371e-7, 2.829e-7, -2.542e-7
-0.337, 5.347e-7, 2.828e-7, -2.520e-7
-0.338, 5.355e-7, 2.843e-7, -2.512e-7
-0.339, 5.338e-7, 2.832e-7, -2.506e-7
-0.340, 5.306e-7, 2.816e-7, -2.490e-7
-0.341, 5.311e-7, 2.830e-7, -2.481e-7
-0.342, 5.319e-7, 2.839e-7, -2.480e-7
-0.343, 5.280e-7, 2.813e-7, -2.467e-7
-0.344, 5.261e-7, 2.799e-7, -2.462e-7
-0.345, 5.262e-7, 2.796e-7, -2.465e-7
-0.346, 5.241e-7, 2.784e-7, -2.457e-7
-0.347, 5.238e-7, 2.781e-7, -2.457e-7
-0.348, 5.205e-7, 2.770e-7, -2.435e-7
-0.349, 5.220e-7, 2.791e-7, -2.430e-7
-0.350, 5.211e-7, 2.784e-7, -2.427e-7
-0.351, 5.205e-7, 2.787e-7, -2.418e-7
-0.352, 5.210e-7, 2.796e-7, -2.414e-7
-0.353, 5.181e-7, 2.779e-7, -2.402e-7
-0.354, 5.194e-7, 2.769e-7, -2.425e-7
-0.355, 5.173e-7, 2.752e-7, -2.422e-7
-0.356, 5.199e-7, 2.771e-7, -2.428e-7
-0.357, 5.187e-7, 2.764e-7, -2.423e-7
-0.358, 5.176e-7, 2.766e-7, -2.409e-7
-0.359, 5.164e-7, 2.761e-7, -2.404e-7
-0.360, 5.167e-7, 2.764e-7, -2.403e-7
-0.361, 5.186e-7, 2.783e-7, -2.403e-7
-0.362, 5.137e-7, 2.746e-7, -2.391e-7
-0.363, 5.130e-7, 2.732e-7, -2.398e-7
-0.364, 5.161e-7, 2.758e-7, -2.403e-7
-0.365, 5.194e-7, 2.751e-7, -2.443e-7
-0.366, 5.159e-7, 2.736e-7, -2.423e-7
-0.367, 5.170e-7, 2.759e-7, -2.411e-7
-0.368, 5.152e-7, 2.765e-7, -2.387e-7
-0.369, 5.164e-7, 2.775e-7, -2.389e-7
-0.370, 5.161e-7, 2.764e-7, -2.397e-7
-0.371, 5.154e-7, 2.767e-7, -2.388e-7
-0.372, 5.148e-7, 2.761e-7, -2.387e-7
-0.373, 5.158e-7, 2.765e-7, -2.393e-7
-0.374, 5.172e-7, 2.761e-7, -2.411e-7
-0.375, 5.167e-7, 2.758e-7, -2.409e-7
-0.376, 5.154e-7, 2.748e-7, -2.406e-7
-0.377, 5.157e-7, 2.750e-7, -2.407e-7
-0.378, 5.152e-7, 2.754e-7, -2.398e-7
-0.379, 5.165e-7, 2.770e-7, -2.395e-7
-0.380, 5.138e-7, 2.757e-7, -2.381e-7
-0.381, 5.152e-7, 2.761e-7, -2.391e-7
-0.382, 5.165e-7, 2.769e-7, -2.396e-7
-0.383, 5.164e-7, 2.761e-7, -2.403e-7
-0.384, 5.164e-7, 2.759e-7, -2.405e-7
-0.385, 5.144e-7, 2.744e-7, -2.399e-7
-0.386, 5.165e-7, 2.752e-7, -2.413e-7
-0.387, 5.175e-7, 2.762e-7, -2.413e-7
-0.388, 5.163e-7, 2.767e-7, -2.395e-7
-0.389, 5.168e-7, 2.774e-7, -2.394e-7
-0.390, 5.186e-7, 2.781e-7, -2.405e-7
-0.391, 5.160e-7, 2.773e-7, -2.387e-7
-0.392, 5.181e-7, 2.794e-7, -2.388e-7
-0.393, 5.193e-7, 2.770e-7, -2.423e-7
-0.394, 5.184e-7, 2.779e-7, -2.405e-7
-0.395, 5.169e-7, 2.749e-7, -2.419e-7
-0.396, 5.205e-7, 2.778e-7, -2.426e-7
-0.397, 5.197e-7, 2.780e-7, -2.417e-7
-0.398, 5.175e-7, 2.774e-7, -2.402e-7
-0.399, 5.172e-7, 2.766e-7, -2.406e-7
-0.400, 5.194e-7, 2.782e-7, -2.412e-7
