# Supplementary material for: Data-Driven Electrochemistry Reveals the Impact of Hydrophobicity on Aptamer Cross-Reactivity
Source: ACS Meas Sci Au. 2026 May 20;6(3):752–64. doi: 10.1021/acsmeasuresciau.6c00040 (PMC13281204; doi:10.1021/acsmeasuresciau.6c00040)
Supplement: Supplementary file 1 [file tg6c00040_si_001.zip › data/interferent study/logP validation/Trials_1_2_3/SWV_lineolic acid_background_700hz_0.txt]

Nov. 4, 2025   11:25:28
Square Wave Voltammetry
File: c:\users\minteerlab\desktop\hardpotato\110425\swv_lineolic acid_background_700hz_0.bin
Data Source:  Experiment
Instrument Model:  CHI660E
Ref. Electrode: 
Header: SWV
Note: 

Init E (V) = -0.05
Final E (V) = -0.4
Incr E (V) = 0.001
Amplitude (V) = 0.025
Frequency (Hz) = 700
Quiet Time (sec) = 2
Sensitivity (A/V) = 1e-5

Potential/V, Diff(i/A), For(i/A), Rev(i/A)

-0.051, 4.807e-7, 2.829e-7, -1.978e-7
-0.052, 4.574e-7, 2.468e-7, -2.106e-7
-0.053, 4.574e-7, 2.418e-7, -2.156e-7
-0.054, 4.572e-7, 2.396e-7, -2.177e-7
-0.055, 4.610e-7, 2.401e-7, -2.209e-7
-0.056, 4.617e-7, 2.400e-7, -2.217e-7
-0.057, 4.628e-7, 2.383e-7, -2.244e-7
-0.058, 4.650e-7, 2.400e-7, -2.249e-7
-0.059, 4.663e-7, 2.403e-7, -2.259e-7
-0.060, 4.664e-7, 2.394e-7, -2.270e-7
-0.061, 4.663e-7, 2.396e-7, -2.266e-7
-0.062, 4.689e-7, 2.417e-7, -2.273e-7
-0.063, 4.722e-7, 2.442e-7, -2.280e-7
-0.064, 4.736e-7, 2.450e-7, -2.285e-7
-0.065, 4.750e-7, 2.456e-7, -2.294e-7
-0.066, 4.782e-7, 2.481e-7, -2.301e-7
-0.067, 4.787e-7, 2.475e-7, -2.312e-7
-0.068, 4.800e-7, 2.479e-7, -2.321e-7
-0.069, 4.826e-7, 2.499e-7, -2.326e-7
-0.070, 4.843e-7, 2.497e-7, -2.347e-7
-0.071, 4.870e-7, 2.504e-7, -2.366e-7
-0.072, 4.864e-7, 2.505e-7, -2.359e-7
-0.073, 4.904e-7, 2.514e-7, -2.390e-7
-0.074, 4.912e-7, 2.537e-7, -2.375e-7
-0.075, 4.930e-7, 2.548e-7, -2.383e-7
-0.076, 4.962e-7, 2.559e-7, -2.403e-7
-0.077, 4.983e-7, 2.579e-7, -2.405e-7
-0.078, 5.014e-7, 2.593e-7, -2.422e-7
-0.079, 5.030e-7, 2.603e-7, -2.427e-7
-0.080, 5.053e-7, 2.601e-7, -2.452e-7
-0.081, 5.064e-7, 2.599e-7, -2.464e-7
-0.082, 5.092e-7, 2.619e-7, -2.473e-7
-0.083, 5.133e-7, 2.642e-7, -2.491e-7
-0.084, 5.137e-7, 2.644e-7, -2.492e-7
-0.085, 5.163e-7, 2.648e-7, -2.514e-7
-0.086, 5.188e-7, 2.665e-7, -2.523e-7
-0.087, 5.219e-7, 2.694e-7, -2.525e-7
-0.088, 5.249e-7, 2.703e-7, -2.546e-7
-0.089, 5.245e-7, 2.703e-7, -2.542e-7
-0.090, 5.286e-7, 2.726e-7, -2.560e-7
-0.091, 5.289e-7, 2.723e-7, -2.566e-7
-0.092, 5.323e-7, 2.742e-7, -2.581e-7
-0.093, 5.330e-7, 2.726e-7, -2.605e-7
-0.094, 5.344e-7, 2.731e-7, -2.613e-7
-0.095, 5.352e-7, 2.719e-7, -2.634e-7
-0.096, 5.362e-7, 2.731e-7, -2.632e-7
-0.097, 5.394e-7, 2.750e-7, -2.644e-7
-0.098, 5.412e-7, 2.772e-7, -2.641e-7
-0.099, 5.419e-7, 2.754e-7, -2.665e-7
-0.100, 5.433e-7, 2.763e-7, -2.670e-7
-0.101, 5.458e-7, 2.785e-7, -2.673e-7
-0.102, 5.477e-7, 2.791e-7, -2.686e-7
-0.103, 5.471e-7, 2.771e-7, -2.700e-7
-0.104, 5.474e-7, 2.774e-7, -2.700e-7
-0.105, 5.502e-7, 2.774e-7, -2.728e-7
-0.106, 5.506e-7, 2.777e-7, -2.729e-7
-0.107, 5.527e-7, 2.776e-7, -2.751e-7
-0.108, 5.542e-7, 2.782e-7, -2.759e-7
-0.109, 5.549e-7, 2.793e-7, -2.756e-7
-0.110, 5.570e-7, 2.809e-7, -2.761e-7
-0.111, 5.560e-7, 2.813e-7, -2.746e-7
-0.112, 5.572e-7, 2.818e-7, -2.754e-7
-0.113, 5.583e-7, 2.825e-7, -2.758e-7
-0.114, 5.608e-7, 2.834e-7, -2.774e-7
-0.115, 5.637e-7, 2.847e-7, -2.790e-7
-0.116, 5.634e-7, 2.848e-7, -2.786e-7
-0.117, 5.636e-7, 2.849e-7, -2.787e-7
-0.118, 5.665e-7, 2.857e-7, -2.808e-7
-0.119, 5.666e-7, 2.866e-7, -2.799e-7
-0.120, 5.684e-7, 2.885e-7, -2.799e-7
-0.121, 5.695e-7, 2.899e-7, -2.797e-7
-0.122, 5.707e-7, 2.920e-7, -2.786e-7
-0.123, 5.751e-7, 2.944e-7, -2.808e-7
-0.124, 5.772e-7, 2.959e-7, -2.813e-7
-0.125, 5.789e-7, 2.981e-7, -2.809e-7
-0.126, 5.832e-7, 3.001e-7, -2.831e-7
-0.127, 5.834e-7, 3.020e-7, -2.813e-7
-0.128, 5.888e-7, 3.045e-7, -2.843e-7
-0.129, 5.932e-7, 3.078e-7, -2.853e-7
-0.130, 5.976e-7, 3.102e-7, -2.874e-7
-0.131, 6.024e-7, 3.145e-7, -2.879e-7
-0.132, 6.073e-7, 3.199e-7, -2.873e-7
-0.133, 6.137e-7, 3.237e-7, -2.900e-7
-0.134, 6.213e-7, 3.295e-7, -2.917e-7
-0.135, 6.262e-7, 3.353e-7, -2.910e-7
-0.136, 6.334e-7, 3.405e-7, -2.929e-7
-0.137, 6.411e-7, 3.467e-7, -2.944e-7
-0.138, 6.515e-7, 3.534e-7, -2.981e-7
-0.139, 6.606e-7, 3.606e-7, -3.000e-7
-0.140, 6.704e-7, 3.665e-7, -3.038e-7
-0.141, 6.798e-7, 3.741e-7, -3.057e-7
-0.142, 6.934e-7, 3.850e-7, -3.085e-7
-0.143, 7.065e-7, 3.947e-7, -3.119e-7
-0.144, 7.167e-7, 4.032e-7, -3.136e-7
-0.145, 7.322e-7, 4.156e-7, -3.166e-7
-0.146, 7.474e-7, 4.277e-7, -3.197e-7
-0.147, 7.643e-7, 4.398e-7, -3.245e-7
-0.148, 7.820e-7, 4.533e-7, -3.287e-7
-0.149, 8.032e-7, 4.689e-7, -3.344e-7
-0.150, 8.192e-7, 4.836e-7, -3.357e-7
-0.151, 8.433e-7, 4.988e-7, -3.445e-7
-0.152, 8.679e-7, 5.174e-7, -3.504e-7
-0.153, 8.929e-7, 5.364e-7, -3.564e-7
-0.154, 9.195e-7, 5.571e-7, -3.624e-7
-0.155, 9.476e-7, 5.767e-7, -3.709e-7
-0.156, 9.807e-7, 6.019e-7, -3.788e-7
-0.157, 1.011e-6, 6.273e-7, -3.837e-7
-0.158, 1.046e-6, 6.531e-7, -3.933e-7
-0.159, 1.082e-6, 6.812e-7, -4.011e-7
-0.160, 1.121e-6, 7.109e-7, -4.097e-7
-0.161, 1.163e-6, 7.414e-7, -4.212e-7
-0.162, 1.206e-6, 7.727e-7, -4.337e-7
-0.163, 1.252e-6, 8.081e-7, -4.442e-7
-0.164, 1.302e-6, 8.442e-7, -4.575e-7
-0.165, 1.352e-6, 8.819e-7, -4.705e-7
-0.166, 1.405e-6, 9.213e-7, -4.834e-7
-0.167, 1.461e-6, 9.630e-7, -4.978e-7
-0.168, 1.521e-6, 1.010e-6, -5.117e-7
-0.169, 1.585e-6, 1.056e-6, -5.289e-7
-0.170, 1.655e-6, 1.109e-6, -5.463e-7
-0.171, 1.721e-6, 1.156e-6, -5.652e-7
-0.172, 1.796e-6, 1.212e-6, -5.836e-7
-0.173, 1.875e-6, 1.269e-6, -6.061e-7
-0.174, 1.953e-6, 1.327e-6, -6.258e-7
-0.175, 2.038e-6, 1.386e-6, -6.519e-7
-0.176, 2.125e-6, 1.449e-6, -6.762e-7
-0.177, 2.216e-6, 1.513e-6, -7.032e-7
-0.178, 2.311e-6, 1.581e-6, -7.298e-7
-0.179, 2.410e-6, 1.650e-6, -7.599e-7
-0.180, 2.509e-6, 1.721e-6, -7.876e-7
-0.181, 2.618e-6, 1.796e-6, -8.215e-7
-0.182, 2.727e-6, 1.872e-6, -8.549e-7
-0.183, 2.841e-6, 1.951e-6, -8.899e-7
-0.184, 2.959e-6, 2.028e-6, -9.307e-7
-0.185, 3.084e-6, 2.111e-6, -9.732e-7
-0.186, 3.203e-6, 2.191e-6, -1.012e-6
-0.187, 3.332e-6, 2.273e-6, -1.058e-6
-0.188, 3.465e-6, 2.358e-6, -1.106e-6
-0.189, 3.599e-6, 2.443e-6, -1.156e-6
-0.190, 3.734e-6, 2.527e-6, -1.207e-6
-0.191, 3.873e-6, 2.612e-6, -1.261e-6
-0.192, 4.017e-6, 2.701e-6, -1.316e-6
-0.193, 4.164e-6, 2.789e-6, -1.376e-6
-0.194, 4.315e-6, 2.875e-6, -1.440e-6
-0.195, 4.463e-6, 2.961e-6, -1.502e-6
-0.196, 4.612e-6, 3.044e-6, -1.567e-6
-0.197, 4.771e-6, 3.130e-6, -1.641e-6
-0.198, 4.920e-6, 3.208e-6, -1.712e-6
-0.199, 5.077e-6, 3.291e-6, -1.786e-6
-0.200, 5.236e-6, 3.372e-6, -1.864e-6
-0.201, 5.388e-6, 3.445e-6, -1.943e-6
-0.202, 5.545e-6, 3.522e-6, -2.024e-6
-0.203, 5.696e-6, 3.592e-6, -2.103e-6
-0.204, 5.849e-6, 3.661e-6, -2.188e-6
-0.205, 6.003e-6, 3.730e-6, -2.273e-6
-0.206, 6.150e-6, 3.790e-6, -2.359e-6
-0.207, 6.297e-6, 3.849e-6, -2.447e-6
-0.208, 6.440e-6, 3.904e-6, -2.536e-6
-0.209, 6.577e-6, 3.952e-6, -2.625e-6
-0.210, 6.712e-6, 4.000e-6, -2.713e-6
-0.211, 6.839e-6, 4.038e-6, -2.801e-6
-0.212, 6.958e-6, 4.071e-6, -2.887e-6
-0.213, 7.080e-6, 4.107e-6, -2.973e-6
-0.214, 7.187e-6, 4.129e-6, -3.058e-6
-0.215, 7.290e-6, 4.149e-6, -3.141e-6
-0.216, 7.387e-6, 4.167e-6, -3.220e-6
-0.217, 7.474e-6, 4.175e-6, -3.299e-6
-0.218, 7.553e-6, 4.178e-6, -3.374e-6
-0.219, 7.623e-6, 4.175e-6, -3.448e-6
-0.220, 7.680e-6, 4.165e-6, -3.515e-6
-0.221, 7.732e-6, 4.151e-6, -3.581e-6
-0.222, 7.776e-6, 4.134e-6, -3.642e-6
-0.223, 7.804e-6, 4.107e-6, -3.697e-6
-0.224, 7.828e-6, 4.077e-6, -3.751e-6
-0.225, 7.839e-6, 4.044e-6, -3.795e-6
-0.226, 7.839e-6, 4.002e-6, -3.837e-6
-0.227, 7.831e-6, 3.958e-6, -3.873e-6
-0.228, 7.814e-6, 3.909e-6, -3.905e-6
-0.229, 7.791e-6, 3.857e-6, -3.933e-6
-0.230, 7.752e-6, 3.797e-6, -3.956e-6
-0.231, 7.701e-6, 3.734e-6, -3.967e-6
-0.232, 7.648e-6, 3.670e-6, -3.978e-6
-0.233, 7.579e-6, 3.598e-6, -3.981e-6
-0.234, 7.510e-6, 3.528e-6, -3.982e-6
-0.235, 7.427e-6, 3.454e-6, -3.973e-6
-0.236, 7.332e-6, 3.373e-6, -3.959e-6
-0.237, 7.239e-6, 3.296e-6, -3.944e-6
-0.238, 7.134e-6, 3.214e-6, -3.920e-6
-0.239, 7.026e-6, 3.133e-6, -3.893e-6
-0.240, 6.910e-6, 3.052e-6, -3.858e-6
-0.241, 6.790e-6, 2.966e-6, -3.823e-6
-0.242, 6.664e-6, 2.881e-6, -3.783e-6
-0.243, 6.536e-6, 2.798e-6, -3.738e-6
-0.244, 6.398e-6, 2.712e-6, -3.686e-6
-0.245, 6.263e-6, 2.628e-6, -3.635e-6
-0.246, 6.125e-6, 2.546e-6, -3.579e-6
-0.247, 5.978e-6, 2.461e-6, -3.518e-6
-0.248, 5.831e-6, 2.378e-6, -3.452e-6
-0.249, 5.688e-6, 2.299e-6, -3.389e-6
-0.250, 5.541e-6, 2.221e-6, -3.321e-6
-0.251, 5.390e-6, 2.143e-6, -3.247e-6
-0.252, 5.243e-6, 2.068e-6, -3.175e-6
-0.253, 5.094e-6, 1.994e-6, -3.101e-6
-0.254, 4.947e-6, 1.921e-6, -3.026e-6
-0.255, 4.800e-6, 1.851e-6, -2.949e-6
-0.256, 4.649e-6, 1.781e-6, -2.868e-6
-0.257, 4.505e-6, 1.714e-6, -2.792e-6
-0.258, 4.363e-6, 1.650e-6, -2.713e-6
-0.259, 4.215e-6, 1.586e-6, -2.630e-6
-0.260, 4.077e-6, 1.525e-6, -2.552e-6
-0.261, 3.941e-6, 1.469e-6, -2.472e-6
-0.262, 3.804e-6, 1.413e-6, -2.391e-6
-0.263, 3.671e-6, 1.358e-6, -2.313e-6
-0.264, 3.542e-6, 1.305e-6, -2.237e-6
-0.265, 3.416e-6, 1.257e-6, -2.159e-6
-0.266, 3.288e-6, 1.208e-6, -2.079e-6
-0.267, 3.169e-6, 1.162e-6, -2.006e-6
-0.268, 3.050e-6, 1.116e-6, -1.934e-6
-0.269, 2.936e-6, 1.073e-6, -1.862e-6
-0.270, 2.824e-6, 1.032e-6, -1.792e-6
-0.271, 2.713e-6, 9.922e-7, -1.720e-6
-0.272, 2.607e-6, 9.546e-7, -1.652e-6
-0.273, 2.508e-6, 9.209e-7, -1.587e-6
-0.274, 2.412e-6, 8.872e-7, -1.525e-6
-0.275, 2.314e-6, 8.550e-7, -1.459e-6
-0.276, 2.226e-6, 8.232e-7, -1.402e-6
-0.277, 2.137e-6, 7.933e-7, -1.344e-6
-0.278, 2.053e-6, 7.667e-7, -1.287e-6
-0.279, 1.970e-6, 7.402e-7, -1.230e-6
-0.280, 1.891e-6, 7.122e-7, -1.179e-6
-0.281, 1.819e-6, 6.884e-7, -1.131e-6
-0.282, 1.744e-6, 6.638e-7, -1.080e-6
-0.283, 1.675e-6, 6.421e-7, -1.033e-6
-0.284, 1.612e-6, 6.207e-7, -9.911e-7
-0.285, 1.548e-6, 6.021e-7, -9.462e-7
-0.286, 1.490e-6, 5.833e-7, -9.062e-7
-0.287, 1.431e-6, 5.654e-7, -8.653e-7
-0.288, 1.376e-6, 5.492e-7, -8.269e-7
-0.289, 1.326e-6, 5.320e-7, -7.941e-7
-0.290, 1.274e-6, 5.147e-7, -7.591e-7
-0.291, 1.229e-6, 5.006e-7, -7.282e-7
-0.292, 1.186e-6, 4.878e-7, -6.986e-7
-0.293, 1.143e-6, 4.725e-7, -6.705e-7
-0.294, 1.103e-6, 4.609e-7, -6.417e-7
-0.295, 1.065e-6, 4.482e-7, -6.170e-7
-0.296, 1.030e-6, 4.382e-7, -5.922e-7
-0.297, 9.948e-7, 4.274e-7, -5.675e-7
-0.298, 9.643e-7, 4.183e-7, -5.460e-7
-0.299, 9.346e-7, 4.094e-7, -5.253e-7
-0.300, 9.025e-7, 3.991e-7, -5.034e-7
-0.301, 8.798e-7, 3.912e-7, -4.886e-7
-0.302, 8.504e-7, 3.813e-7, -4.691e-7
-0.303, 8.281e-7, 3.735e-7, -4.546e-7
-0.304, 8.048e-7, 3.659e-7, -4.389e-7
-0.305, 7.816e-7, 3.581e-7, -4.235e-7
-0.306, 7.624e-7, 3.511e-7, -4.113e-7
-0.307, 7.421e-7, 3.455e-7, -3.966e-7
-0.308, 7.242e-7, 3.412e-7, -3.830e-7
-0.309, 7.094e-7, 3.345e-7, -3.749e-7
-0.310, 6.917e-7, 3.295e-7, -3.622e-7
-0.311, 6.777e-7, 3.250e-7, -3.527e-7
-0.312, 6.624e-7, 3.195e-7, -3.428e-7
-0.313, 6.478e-7, 3.144e-7, -3.335e-7
-0.314, 6.368e-7, 3.111e-7, -3.256e-7
-0.315, 6.262e-7, 3.063e-7, -3.199e-7
-0.316, 6.144e-7, 3.008e-7, -3.135e-7
-0.317, 6.026e-7, 2.959e-7, -3.067e-7
-0.318, 5.933e-7, 2.939e-7, -2.994e-7
-0.319, 5.831e-7, 2.898e-7, -2.933e-7
-0.320, 5.741e-7, 2.873e-7, -2.867e-7
-0.321, 5.631e-7, 2.824e-7, -2.807e-7
-0.322, 5.576e-7, 2.817e-7, -2.758e-7
-0.323, 5.498e-7, 2.781e-7, -2.716e-7
-0.324, 5.441e-7, 2.760e-7, -2.680e-7
-0.325, 5.370e-7, 2.726e-7, -2.645e-7
-0.326, 5.299e-7, 2.695e-7, -2.603e-7
-0.327, 5.252e-7, 2.677e-7, -2.575e-7
-0.328, 5.180e-7, 2.649e-7, -2.531e-7
-0.329, 5.120e-7, 2.620e-7, -2.500e-7
-0.330, 5.086e-7, 2.608e-7, -2.478e-7
-0.331, 5.026e-7, 2.599e-7, -2.427e-7
-0.332, 4.997e-7, 2.592e-7, -2.405e-7
-0.333, 4.942e-7, 2.567e-7, -2.374e-7
-0.334, 4.905e-7, 2.545e-7, -2.360e-7
-0.335, 4.890e-7, 2.541e-7, -2.350e-7
-0.336, 4.825e-7, 2.521e-7, -2.304e-7
-0.337, 4.812e-7, 2.522e-7, -2.290e-7
-0.338, 4.769e-7, 2.492e-7, -2.277e-7
-0.339, 4.748e-7, 2.478e-7, -2.271e-7
-0.340, 4.706e-7, 2.458e-7, -2.247e-7
-0.341, 4.689e-7, 2.439e-7, -2.250e-7
-0.342, 4.620e-7, 2.421e-7, -2.199e-7
-0.343, 4.636e-7, 2.423e-7, -2.213e-7
-0.344, 4.615e-7, 2.418e-7, -2.196e-7
-0.345, 4.593e-7, 2.415e-7, -2.178e-7
-0.346, 4.562e-7, 2.411e-7, -2.151e-7
-0.347, 4.533e-7, 2.398e-7, -2.135e-7
-0.348, 4.523e-7, 2.379e-7, -2.144e-7
-0.349, 4.509e-7, 2.370e-7, -2.138e-7
-0.350, 4.498e-7, 2.366e-7, -2.132e-7
-0.351, 4.468e-7, 2.344e-7, -2.124e-7
-0.352, 4.459e-7, 2.346e-7, -2.114e-7
-0.353, 4.457e-7, 2.341e-7, -2.116e-7
-0.354, 4.439e-7, 2.341e-7, -2.097e-7
-0.355, 4.438e-7, 2.354e-7, -2.084e-7
-0.356, 4.406e-7, 2.340e-7, -2.066e-7
-0.357, 4.411e-7, 2.348e-7, -2.063e-7
-0.358, 4.376e-7, 2.325e-7, -2.051e-7
-0.359, 4.386e-7, 2.323e-7, -2.063e-7
-0.360, 4.397e-7, 2.334e-7, -2.063e-7
-0.361, 4.361e-7, 2.302e-7, -2.058e-7
-0.362, 4.356e-7, 2.297e-7, -2.059e-7
-0.363, 4.362e-7, 2.309e-7, -2.053e-7
-0.364, 4.334e-7, 2.287e-7, -2.047e-7
-0.365, 4.330e-7, 2.290e-7, -2.040e-7
-0.366, 4.331e-7, 2.296e-7, -2.035e-7
-0.367, 4.314e-7, 2.286e-7, -2.028e-7
-0.368, 4.313e-7, 2.296e-7, -2.017e-7
-0.369, 4.323e-7, 2.305e-7, -2.017e-7
-0.370, 4.317e-7, 2.297e-7, -2.020e-7
-0.371, 4.313e-7, 2.296e-7, -2.018e-7
-0.372, 4.300e-7, 2.287e-7, -2.012e-7
-0.373, 4.307e-7, 2.285e-7, -2.022e-7
-0.374, 4.296e-7, 2.287e-7, -2.009e-7
-0.375, 4.283e-7, 2.270e-7, -2.013e-7
-0.376, 4.290e-7, 2.275e-7, -2.015e-7
-0.377, 4.279e-7, 2.271e-7, -2.008e-7
-0.378, 4.279e-7, 2.289e-7, -1.990e-7
-0.379, 4.266e-7, 2.272e-7, -1.994e-7
-0.380, 4.299e-7, 2.292e-7, -2.007e-7
-0.381, 4.270e-7, 2.278e-7, -1.992e-7
-0.382, 4.258e-7, 2.267e-7, -1.991e-7
-0.383, 4.289e-7, 2.291e-7, -1.998e-7
-0.384, 4.275e-7, 2.264e-7, -2.011e-7
-0.385, 4.279e-7, 2.261e-7, -2.018e-7
-0.386, 4.291e-7, 2.269e-7, -2.022e-7
-0.387, 4.288e-7, 2.270e-7, -2.018e-7
-0.388, 4.280e-7, 2.269e-7, -2.011e-7
-0.389, 4.276e-7, 2.271e-7, -2.005e-7
-0.390, 4.257e-7, 2.257e-7, -2.000e-7
-0.391, 4.261e-7, 2.267e-7, -1.993e-7
-0.392, 4.278e-7, 2.281e-7, -1.996e-7
-0.393, 4.276e-7, 2.277e-7, -1.999e-7
-0.394, 4.268e-7, 2.284e-7, -1.983e-7
-0.395, 4.317e-7, 2.297e-7, -2.019e-7
-0.396, 4.289e-7, 2.274e-7, -2.015e-7
-0.397, 4.305e-7, 2.274e-7, -2.031e-7
-0.398, 4.280e-7, 2.261e-7, -2.020e-7
-0.399, 4.278e-7, 2.265e-7, -2.013e-7
-0.400, 4.279e-7, 2.271e-7, -2.008e-7
