# Supplementary material for: Data-Driven Electrochemistry Reveals the Impact of Hydrophobicity on Aptamer Cross-Reactivity
Source: ACS Meas Sci Au. 2026 May 20;6(3):752–64. doi: 10.1021/acsmeasuresciau.6c00040 (PMC13281204; doi:10.1021/acsmeasuresciau.6c00040)
Supplement: Supplementary file 1 [file tg6c00040_si_001.zip › data/interferent study/logP validation/Trials_1_2_3/SWV_lineolic acid_background_700hz_1.txt]

Nov. 4, 2025   14:03:16
Square Wave Voltammetry
File: c:\users\minteerlab\desktop\hardpotato\110425\swv_lineolic acid_background_700hz_1.bin
Data Source:  Experiment
Instrument Model:  CHI660E
Ref. Electrode: 
Header: SWV
Note: 

Init E (V) = -0.05
Final E (V) = -0.4
Incr E (V) = 0.001
Amplitude (V) = 0.025
Frequency (Hz) = 700
Quiet Time (sec) = 2
Sensitivity (A/V) = 1e-5

Potential/V, Diff(i/A), For(i/A), Rev(i/A)

-0.051, 6.898e-7, 4.070e-7, -2.828e-7
-0.052, 6.618e-7, 3.587e-7, -3.032e-7
-0.053, 6.570e-7, 3.473e-7, -3.097e-7
-0.054, 6.583e-7, 3.433e-7, -3.150e-7
-0.055, 6.554e-7, 3.415e-7, -3.139e-7
-0.056, 6.602e-7, 3.424e-7, -3.178e-7
-0.057, 6.589e-7, 3.425e-7, -3.163e-7
-0.058, 6.583e-7, 3.427e-7, -3.156e-7
-0.059, 6.621e-7, 3.439e-7, -3.181e-7
-0.060, 6.639e-7, 3.437e-7, -3.201e-7
-0.061, 6.639e-7, 3.432e-7, -3.207e-7
-0.062, 6.680e-7, 3.451e-7, -3.229e-7
-0.063, 6.697e-7, 3.469e-7, -3.227e-7
-0.064, 6.708e-7, 3.468e-7, -3.240e-7
-0.065, 6.705e-7, 3.447e-7, -3.257e-7
-0.066, 6.738e-7, 3.462e-7, -3.275e-7
-0.067, 6.780e-7, 3.504e-7, -3.276e-7
-0.068, 6.748e-7, 3.481e-7, -3.267e-7
-0.069, 6.798e-7, 3.514e-7, -3.284e-7
-0.070, 6.812e-7, 3.530e-7, -3.282e-7
-0.071, 6.822e-7, 3.539e-7, -3.283e-7
-0.072, 6.814e-7, 3.531e-7, -3.283e-7
-0.073, 6.892e-7, 3.568e-7, -3.325e-7
-0.074, 6.920e-7, 3.582e-7, -3.338e-7
-0.075, 6.902e-7, 3.564e-7, -3.337e-7
-0.076, 6.935e-7, 3.571e-7, -3.365e-7
-0.077, 6.941e-7, 3.577e-7, -3.364e-7
-0.078, 6.953e-7, 3.592e-7, -3.361e-7
-0.079, 6.976e-7, 3.622e-7, -3.354e-7
-0.080, 7.012e-7, 3.638e-7, -3.374e-7
-0.081, 7.023e-7, 3.638e-7, -3.385e-7
-0.082, 7.061e-7, 3.659e-7, -3.402e-7
-0.083, 7.080e-7, 3.664e-7, -3.416e-7
-0.084, 7.090e-7, 3.662e-7, -3.429e-7
-0.085, 7.072e-7, 3.648e-7, -3.424e-7
-0.086, 7.125e-7, 3.669e-7, -3.456e-7
-0.087, 7.144e-7, 3.678e-7, -3.467e-7
-0.088, 7.160e-7, 3.681e-7, -3.479e-7
-0.089, 7.183e-7, 3.708e-7, -3.475e-7
-0.090, 7.174e-7, 3.690e-7, -3.484e-7
-0.091, 7.194e-7, 3.714e-7, -3.480e-7
-0.092, 7.227e-7, 3.728e-7, -3.499e-7
-0.093, 7.215e-7, 3.728e-7, -3.487e-7
-0.094, 7.253e-7, 3.748e-7, -3.505e-7
-0.095, 7.278e-7, 3.757e-7, -3.521e-7
-0.096, 7.270e-7, 3.751e-7, -3.519e-7
-0.097, 7.330e-7, 3.789e-7, -3.541e-7
-0.098, 7.330e-7, 3.773e-7, -3.558e-7
-0.099, 7.314e-7, 3.740e-7, -3.574e-7
-0.100, 7.331e-7, 3.768e-7, -3.563e-7
-0.101, 7.359e-7, 3.772e-7, -3.587e-7
-0.102, 7.330e-7, 3.763e-7, -3.567e-7
-0.103, 7.385e-7, 3.807e-7, -3.579e-7
-0.104, 7.365e-7, 3.798e-7, -3.567e-7
-0.105, 7.405e-7, 3.814e-7, -3.591e-7
-0.106, 7.425e-7, 3.820e-7, -3.606e-7
-0.107, 7.454e-7, 3.845e-7, -3.610e-7
-0.108, 7.457e-7, 3.851e-7, -3.606e-7
-0.109, 7.481e-7, 3.853e-7, -3.628e-7
-0.110, 7.482e-7, 3.853e-7, -3.629e-7
-0.111, 7.526e-7, 3.889e-7, -3.637e-7
-0.112, 7.493e-7, 3.871e-7, -3.622e-7
-0.113, 7.526e-7, 3.892e-7, -3.634e-7
-0.114, 7.575e-7, 3.935e-7, -3.640e-7
-0.115, 7.584e-7, 3.939e-7, -3.645e-7
-0.116, 7.623e-7, 3.970e-7, -3.653e-7
-0.117, 7.641e-7, 4.002e-7, -3.639e-7
-0.118, 7.701e-7, 4.034e-7, -3.667e-7
-0.119, 7.730e-7, 4.053e-7, -3.676e-7
-0.120, 7.760e-7, 4.065e-7, -3.695e-7
-0.121, 7.853e-7, 4.127e-7, -3.726e-7
-0.122, 7.878e-7, 4.142e-7, -3.736e-7
-0.123, 7.935e-7, 4.176e-7, -3.759e-7
-0.124, 8.004e-7, 4.235e-7, -3.768e-7
-0.125, 8.063e-7, 4.285e-7, -3.778e-7
-0.126, 8.112e-7, 4.322e-7, -3.790e-7
-0.127, 8.201e-7, 4.400e-7, -3.801e-7
-0.128, 8.307e-7, 4.476e-7, -3.831e-7
-0.129, 8.379e-7, 4.538e-7, -3.841e-7
-0.130, 8.468e-7, 4.601e-7, -3.867e-7
-0.131, 8.572e-7, 4.658e-7, -3.915e-7
-0.132, 8.670e-7, 4.752e-7, -3.919e-7
-0.133, 8.822e-7, 4.837e-7, -3.985e-7
-0.134, 8.935e-7, 4.915e-7, -4.020e-7
-0.135, 9.041e-7, 4.996e-7, -4.045e-7
-0.136, 9.154e-7, 5.086e-7, -4.068e-7
-0.137, 9.285e-7, 5.200e-7, -4.084e-7
-0.138, 9.485e-7, 5.342e-7, -4.143e-7
-0.139, 9.660e-7, 5.465e-7, -4.195e-7
-0.140, 9.824e-7, 5.589e-7, -4.235e-7
-0.141, 9.998e-7, 5.729e-7, -4.269e-7
-0.142, 1.023e-6, 5.872e-7, -4.355e-7
-0.143, 1.045e-6, 6.020e-7, -4.429e-7
-0.144, 1.068e-6, 6.210e-7, -4.472e-7
-0.145, 1.094e-6, 6.381e-7, -4.556e-7
-0.146, 1.121e-6, 6.563e-7, -4.643e-7
-0.147, 1.144e-6, 6.755e-7, -4.689e-7
-0.148, 1.174e-6, 6.961e-7, -4.783e-7
-0.149, 1.208e-6, 7.232e-7, -4.844e-7
-0.150, 1.237e-6, 7.417e-7, -4.953e-7
-0.151, 1.274e-6, 7.699e-7, -5.044e-7
-0.152, 1.309e-6, 7.962e-7, -5.129e-7
-0.153, 1.347e-6, 8.234e-7, -5.233e-7
-0.154, 1.386e-6, 8.492e-7, -5.369e-7
-0.155, 1.429e-6, 8.806e-7, -5.483e-7
-0.156, 1.480e-6, 9.148e-7, -5.656e-7
-0.157, 1.523e-6, 9.469e-7, -5.764e-7
-0.158, 1.572e-6, 9.811e-7, -5.910e-7
-0.159, 1.620e-6, 1.017e-6, -6.035e-7
-0.160, 1.679e-6, 1.059e-6, -6.207e-7
-0.161, 1.736e-6, 1.099e-6, -6.370e-7
-0.162, 1.794e-6, 1.141e-6, -6.532e-7
-0.163, 1.857e-6, 1.186e-6, -6.713e-7
-0.164, 1.924e-6, 1.232e-6, -6.917e-7
-0.165, 1.990e-6, 1.277e-6, -7.133e-7
-0.166, 2.063e-6, 1.328e-6, -7.349e-7
-0.167, 2.136e-6, 1.376e-6, -7.594e-7
-0.168, 2.219e-6, 1.435e-6, -7.843e-7
-0.169, 2.299e-6, 1.488e-6, -8.112e-7
-0.170, 2.387e-6, 1.547e-6, -8.394e-7
-0.171, 2.470e-6, 1.604e-6, -8.663e-7
-0.172, 2.560e-6, 1.664e-6, -8.960e-7
-0.173, 2.658e-6, 1.728e-6, -9.303e-7
-0.174, 2.755e-6, 1.795e-6, -9.601e-7
-0.175, 2.857e-6, 1.862e-6, -9.953e-7
-0.176, 2.963e-6, 1.932e-6, -1.032e-6
-0.177, 3.073e-6, 2.001e-6, -1.072e-6
-0.178, 3.189e-6, 2.075e-6, -1.114e-6
-0.179, 3.301e-6, 2.145e-6, -1.156e-6
-0.180, 3.420e-6, 2.221e-6, -1.199e-6
-0.181, 3.542e-6, 2.295e-6, -1.247e-6
-0.182, 3.668e-6, 2.372e-6, -1.296e-6
-0.183, 3.798e-6, 2.451e-6, -1.347e-6
-0.184, 3.928e-6, 2.531e-6, -1.397e-6
-0.185, 4.062e-6, 2.612e-6, -1.450e-6
-0.186, 4.204e-6, 2.696e-6, -1.507e-6
-0.187, 4.341e-6, 2.777e-6, -1.565e-6
-0.188, 4.480e-6, 2.857e-6, -1.624e-6
-0.189, 4.628e-6, 2.940e-6, -1.688e-6
-0.190, 4.773e-6, 3.021e-6, -1.752e-6
-0.191, 4.920e-6, 3.100e-6, -1.820e-6
-0.192, 5.071e-6, 3.184e-6, -1.888e-6
-0.193, 5.222e-6, 3.264e-6, -1.958e-6
-0.194, 5.369e-6, 3.342e-6, -2.028e-6
-0.195, 5.519e-6, 3.420e-6, -2.099e-6
-0.196, 5.666e-6, 3.499e-6, -2.167e-6
-0.197, 5.822e-6, 3.579e-6, -2.243e-6
-0.198, 5.970e-6, 3.649e-6, -2.321e-6
-0.199, 6.113e-6, 3.719e-6, -2.394e-6
-0.200, 6.262e-6, 3.787e-6, -2.475e-6
-0.201, 6.402e-6, 3.852e-6, -2.551e-6
-0.202, 6.546e-6, 3.916e-6, -2.631e-6
-0.203, 6.685e-6, 3.979e-6, -2.706e-6
-0.204, 6.814e-6, 4.028e-6, -2.786e-6
-0.205, 6.946e-6, 4.085e-6, -2.861e-6
-0.206, 7.068e-6, 4.132e-6, -2.936e-6
-0.207, 7.188e-6, 4.177e-6, -3.011e-6
-0.208, 7.304e-6, 4.218e-6, -3.087e-6
-0.209, 7.415e-6, 4.255e-6, -3.160e-6
-0.210, 7.519e-6, 4.285e-6, -3.234e-6
-0.211, 7.612e-6, 4.311e-6, -3.301e-6
-0.212, 7.699e-6, 4.330e-6, -3.369e-6
-0.213, 7.788e-6, 4.351e-6, -3.437e-6
-0.214, 7.860e-6, 4.360e-6, -3.500e-6
-0.215, 7.924e-6, 4.365e-6, -3.559e-6
-0.216, 7.983e-6, 4.366e-6, -3.618e-6
-0.217, 8.032e-6, 4.361e-6, -3.671e-6
-0.218, 8.079e-6, 4.354e-6, -3.725e-6
-0.219, 8.110e-6, 4.340e-6, -3.770e-6
-0.220, 8.130e-6, 4.316e-6, -3.814e-6
-0.221, 8.147e-6, 4.293e-6, -3.854e-6
-0.222, 8.155e-6, 4.264e-6, -3.891e-6
-0.223, 8.153e-6, 4.228e-6, -3.925e-6
-0.224, 8.142e-6, 4.190e-6, -3.952e-6
-0.225, 8.119e-6, 4.142e-6, -3.978e-6
-0.226, 8.092e-6, 4.094e-6, -3.998e-6
-0.227, 8.058e-6, 4.044e-6, -4.014e-6
-0.228, 8.011e-6, 3.985e-6, -4.026e-6
-0.229, 7.957e-6, 3.925e-6, -4.032e-6
-0.230, 7.898e-6, 3.863e-6, -4.034e-6
-0.231, 7.829e-6, 3.796e-6, -4.033e-6
-0.232, 7.751e-6, 3.727e-6, -4.024e-6
-0.233, 7.666e-6, 3.651e-6, -4.015e-6
-0.234, 7.581e-6, 3.579e-6, -4.001e-6
-0.235, 7.478e-6, 3.500e-6, -3.978e-6
-0.236, 7.379e-6, 3.421e-6, -3.959e-6
-0.237, 7.270e-6, 3.341e-6, -3.929e-6
-0.238, 7.160e-6, 3.262e-6, -3.898e-6
-0.239, 7.042e-6, 3.177e-6, -3.865e-6
-0.240, 6.914e-6, 3.091e-6, -3.823e-6
-0.241, 6.786e-6, 3.008e-6, -3.779e-6
-0.242, 6.658e-6, 2.926e-6, -3.733e-6
-0.243, 6.525e-6, 2.842e-6, -3.683e-6
-0.244, 6.385e-6, 2.755e-6, -3.630e-6
-0.245, 6.252e-6, 2.675e-6, -3.576e-6
-0.246, 6.109e-6, 2.593e-6, -3.516e-6
-0.247, 5.967e-6, 2.510e-6, -3.458e-6
-0.248, 5.825e-6, 2.430e-6, -3.395e-6
-0.249, 5.681e-6, 2.349e-6, -3.332e-6
-0.250, 5.535e-6, 2.270e-6, -3.265e-6
-0.251, 5.388e-6, 2.193e-6, -3.195e-6
-0.252, 5.240e-6, 2.117e-6, -3.123e-6
-0.253, 5.100e-6, 2.048e-6, -3.052e-6
-0.254, 4.958e-6, 1.976e-6, -2.982e-6
-0.255, 4.813e-6, 1.907e-6, -2.906e-6
-0.256, 4.669e-6, 1.840e-6, -2.829e-6
-0.257, 4.528e-6, 1.772e-6, -2.755e-6
-0.258, 4.393e-6, 1.712e-6, -2.681e-6
-0.259, 4.251e-6, 1.648e-6, -2.603e-6
-0.260, 4.120e-6, 1.591e-6, -2.529e-6
-0.261, 3.987e-6, 1.531e-6, -2.457e-6
-0.262, 3.859e-6, 1.479e-6, -2.380e-6
-0.263, 3.730e-6, 1.425e-6, -2.306e-6
-0.264, 3.599e-6, 1.371e-6, -2.228e-6
-0.265, 3.484e-6, 1.326e-6, -2.158e-6
-0.266, 3.361e-6, 1.277e-6, -2.084e-6
-0.267, 3.249e-6, 1.232e-6, -2.017e-6
-0.268, 3.131e-6, 1.188e-6, -1.944e-6
-0.269, 3.023e-6, 1.146e-6, -1.877e-6
-0.270, 2.917e-6, 1.108e-6, -1.809e-6
-0.271, 2.814e-6, 1.070e-6, -1.744e-6
-0.272, 2.710e-6, 1.032e-6, -1.678e-6
-0.273, 2.619e-6, 9.986e-7, -1.620e-6
-0.274, 2.525e-6, 9.639e-7, -1.561e-6
-0.275, 2.432e-6, 9.321e-7, -1.500e-6
-0.276, 2.343e-6, 9.011e-7, -1.442e-6
-0.277, 2.259e-6, 8.745e-7, -1.384e-6
-0.278, 2.180e-6, 8.504e-7, -1.330e-6
-0.279, 2.099e-6, 8.198e-7, -1.280e-6
-0.280, 2.027e-6, 7.977e-7, -1.229e-6
-0.281, 1.954e-6, 7.726e-7, -1.181e-6
-0.282, 1.887e-6, 7.511e-7, -1.136e-6
-0.283, 1.822e-6, 7.308e-7, -1.091e-6
-0.284, 1.754e-6, 7.060e-7, -1.048e-6
-0.285, 1.699e-6, 6.889e-7, -1.010e-6
-0.286, 1.639e-6, 6.706e-7, -9.681e-7
-0.287, 1.588e-6, 6.542e-7, -9.338e-7
-0.288, 1.535e-6, 6.390e-7, -8.960e-7
-0.289, 1.484e-6, 6.241e-7, -8.595e-7
-0.290, 1.438e-6, 6.083e-7, -8.300e-7
-0.291, 1.396e-6, 5.967e-7, -7.988e-7
-0.292, 1.351e-6, 5.821e-7, -7.690e-7
-0.293, 1.311e-6, 5.701e-7, -7.414e-7
-0.294, 1.273e-6, 5.571e-7, -7.162e-7
-0.295, 1.237e-6, 5.468e-7, -6.906e-7
-0.296, 1.204e-6, 5.374e-7, -6.666e-7
-0.297, 1.172e-6, 5.253e-7, -6.469e-7
-0.298, 1.142e-6, 5.162e-7, -6.253e-7
-0.299, 1.109e-6, 5.065e-7, -6.025e-7
-0.300, 1.084e-6, 4.987e-7, -5.854e-7
-0.301, 1.054e-6, 4.883e-7, -5.654e-7
-0.302, 1.036e-6, 4.862e-7, -5.501e-7
-0.303, 1.014e-6, 4.798e-7, -5.345e-7
-0.304, 9.941e-7, 4.717e-7, -5.224e-7
-0.305, 9.689e-7, 4.633e-7, -5.056e-7
-0.306, 9.511e-7, 4.572e-7, -4.939e-7
-0.307, 9.358e-7, 4.525e-7, -4.832e-7
-0.308, 9.164e-7, 4.462e-7, -4.701e-7
-0.309, 9.039e-7, 4.416e-7, -4.623e-7
-0.310, 8.853e-7, 4.344e-7, -4.509e-7
-0.311, 8.707e-7, 4.319e-7, -4.388e-7
-0.312, 8.559e-7, 4.252e-7, -4.307e-7
-0.313, 8.470e-7, 4.251e-7, -4.219e-7
-0.314, 8.333e-7, 4.182e-7, -4.150e-7
-0.315, 8.246e-7, 4.187e-7, -4.059e-7
-0.316, 8.124e-7, 4.127e-7, -3.996e-7
-0.317, 8.018e-7, 4.097e-7, -3.921e-7
-0.318, 7.943e-7, 4.063e-7, -3.880e-7
-0.319, 7.878e-7, 4.042e-7, -3.836e-7
-0.320, 7.760e-7, 3.963e-7, -3.797e-7
-0.321, 7.704e-7, 3.969e-7, -3.735e-7
-0.322, 7.616e-7, 3.931e-7, -3.685e-7
-0.323, 7.552e-7, 3.912e-7, -3.640e-7
-0.324, 7.553e-7, 3.929e-7, -3.624e-7
-0.325, 7.444e-7, 3.875e-7, -3.568e-7
-0.326, 7.410e-7, 3.880e-7, -3.529e-7
-0.327, 7.339e-7, 3.840e-7, -3.500e-7
-0.328, 7.303e-7, 3.838e-7, -3.465e-7
-0.329, 7.255e-7, 3.821e-7, -3.434e-7
-0.330, 7.195e-7, 3.781e-7, -3.414e-7
-0.331, 7.166e-7, 3.759e-7, -3.407e-7
-0.332, 7.161e-7, 3.772e-7, -3.389e-7
-0.333, 7.100e-7, 3.748e-7, -3.353e-7
-0.334, 7.053e-7, 3.732e-7, -3.321e-7
-0.335, 7.007e-7, 3.697e-7, -3.310e-7
-0.336, 6.963e-7, 3.687e-7, -3.276e-7
-0.337, 6.977e-7, 3.719e-7, -3.258e-7
-0.338, 6.933e-7, 3.688e-7, -3.245e-7
-0.339, 6.886e-7, 3.665e-7, -3.221e-7
-0.340, 6.864e-7, 3.661e-7, -3.203e-7
-0.341, 6.884e-7, 3.669e-7, -3.215e-7
-0.342, 6.880e-7, 3.676e-7, -3.204e-7
-0.343, 6.842e-7, 3.646e-7, -3.195e-7
-0.344, 6.797e-7, 3.620e-7, -3.177e-7
-0.345, 6.799e-7, 3.624e-7, -3.176e-7
-0.346, 6.805e-7, 3.632e-7, -3.173e-7
-0.347, 6.772e-7, 3.633e-7, -3.139e-7
-0.348, 6.764e-7, 3.632e-7, -3.132e-7
-0.349, 6.770e-7, 3.634e-7, -3.136e-7
-0.350, 6.726e-7, 3.615e-7, -3.112e-7
-0.351, 6.712e-7, 3.627e-7, -3.085e-7
-0.352, 6.708e-7, 3.592e-7, -3.116e-7
-0.353, 6.706e-7, 3.602e-7, -3.103e-7
-0.354, 6.717e-7, 3.582e-7, -3.135e-7
-0.355, 6.677e-7, 3.577e-7, -3.100e-7
-0.356, 6.704e-7, 3.590e-7, -3.115e-7
-0.357, 6.659e-7, 3.575e-7, -3.084e-7
-0.358, 6.667e-7, 3.573e-7, -3.094e-7
-0.359, 6.683e-7, 3.581e-7, -3.102e-7
-0.360, 6.653e-7, 3.583e-7, -3.070e-7
-0.361, 6.643e-7, 3.567e-7, -3.076e-7
-0.362, 6.674e-7, 3.583e-7, -3.091e-7
-0.363, 6.658e-7, 3.584e-7, -3.074e-7
-0.364, 6.623e-7, 3.566e-7, -3.056e-7
-0.365, 6.675e-7, 3.589e-7, -3.086e-7
-0.366, 6.608e-7, 3.538e-7, -3.069e-7
-0.367, 6.637e-7, 3.553e-7, -3.084e-7
-0.368, 6.624e-7, 3.553e-7, -3.071e-7
-0.369, 6.635e-7, 3.569e-7, -3.066e-7
-0.370, 6.638e-7, 3.568e-7, -3.071e-7
-0.371, 6.652e-7, 3.568e-7, -3.084e-7
-0.372, 6.647e-7, 3.572e-7, -3.075e-7
-0.373, 6.609e-7, 3.567e-7, -3.042e-7
-0.374, 6.611e-7, 3.564e-7, -3.047e-7
-0.375, 6.618e-7, 3.561e-7, -3.057e-7
-0.376, 6.666e-7, 3.577e-7, -3.089e-7
-0.377, 6.646e-7, 3.546e-7, -3.100e-7
-0.378, 6.664e-7, 3.563e-7, -3.101e-7
-0.379, 6.676e-7, 3.583e-7, -3.094e-7
-0.380, 6.622e-7, 3.539e-7, -3.083e-7
-0.381, 6.640e-7, 3.560e-7, -3.080e-7
-0.382, 6.651e-7, 3.565e-7, -3.086e-7
-0.383, 6.644e-7, 3.579e-7, -3.066e-7
-0.384, 6.644e-7, 3.590e-7, -3.055e-7
-0.385, 6.644e-7, 3.582e-7, -3.062e-7
-0.386, 6.639e-7, 3.559e-7, -3.080e-7
-0.387, 6.641e-7, 3.564e-7, -3.077e-7
-0.388, 6.647e-7, 3.573e-7, -3.074e-7
-0.389, 6.638e-7, 3.566e-7, -3.072e-7
-0.390, 6.650e-7, 3.567e-7, -3.083e-7
-0.391, 6.671e-7, 3.569e-7, -3.102e-7
-0.392, 6.678e-7, 3.574e-7, -3.105e-7
-0.393, 6.655e-7, 3.567e-7, -3.087e-7
-0.394, 6.643e-7, 3.563e-7, -3.080e-7
-0.395, 6.666e-7, 3.588e-7, -3.077e-7
-0.396, 6.676e-7, 3.582e-7, -3.093e-7
-0.397, 6.670e-7, 3.584e-7, -3.086e-7
-0.398, 6.665e-7, 3.590e-7, -3.075e-7
-0.399, 6.701e-7, 3.604e-7, -3.097e-7
-0.400, 6.712e-7, 3.585e-7, -3.127e-7
