# Supplementary material for: Data-Driven Electrochemistry Reveals the Impact of Hydrophobicity on Aptamer Cross-Reactivity
Source: ACS Meas Sci Au. 2026 May 20;6(3):752–64. doi: 10.1021/acsmeasuresciau.6c00040 (PMC13281204; doi:10.1021/acsmeasuresciau.6c00040)
Supplement: Supplementary file 1 [file tg6c00040_si_001.zip › data/interferent study/logP validation/Trials_1_2_3/SWV_lineolic acid_background_700hz_2.txt]

Nov. 4, 2025   16:18:47
Square Wave Voltammetry
File: c:\users\minteerlab\desktop\hardpotato\110425\swv_lineolic acid_background_700hz_2.bin
Data Source:  Experiment
Instrument Model:  CHI660E
Ref. Electrode: 
Header: SWV
Note: 

Init E (V) = -0.05
Final E (V) = -0.4
Incr E (V) = 0.001
Amplitude (V) = 0.025
Frequency (Hz) = 700
Quiet Time (sec) = 2
Sensitivity (A/V) = 1e-5

Potential/V, Diff(i/A), For(i/A), Rev(i/A)

-0.051, 6.910e-7, 4.048e-7, -2.862e-7
-0.052, 6.643e-7, 3.608e-7, -3.035e-7
-0.053, 6.562e-7, 3.472e-7, -3.090e-7
-0.054, 6.554e-7, 3.427e-7, -3.127e-7
-0.055, 6.550e-7, 3.407e-7, -3.142e-7
-0.056, 6.562e-7, 3.391e-7, -3.171e-7
-0.057, 6.572e-7, 3.394e-7, -3.178e-7
-0.058, 6.572e-7, 3.390e-7, -3.182e-7
-0.059, 6.593e-7, 3.402e-7, -3.191e-7
-0.060, 6.605e-7, 3.401e-7, -3.204e-7
-0.061, 6.618e-7, 3.391e-7, -3.228e-7
-0.062, 6.596e-7, 3.394e-7, -3.203e-7
-0.063, 6.635e-7, 3.414e-7, -3.221e-7
-0.064, 6.682e-7, 3.456e-7, -3.226e-7
-0.065, 6.651e-7, 3.423e-7, -3.228e-7
-0.066, 6.664e-7, 3.439e-7, -3.225e-7
-0.067, 6.682e-7, 3.469e-7, -3.213e-7
-0.068, 6.708e-7, 3.472e-7, -3.235e-7
-0.069, 6.759e-7, 3.483e-7, -3.276e-7
-0.070, 6.754e-7, 3.480e-7, -3.274e-7
-0.071, 6.750e-7, 3.478e-7, -3.272e-7
-0.072, 6.786e-7, 3.506e-7, -3.279e-7
-0.073, 6.785e-7, 3.493e-7, -3.291e-7
-0.074, 6.810e-7, 3.517e-7, -3.292e-7
-0.075, 6.847e-7, 3.544e-7, -3.302e-7
-0.076, 6.860e-7, 3.546e-7, -3.314e-7
-0.077, 6.851e-7, 3.549e-7, -3.302e-7
-0.078, 6.870e-7, 3.564e-7, -3.305e-7
-0.079, 6.870e-7, 3.572e-7, -3.298e-7
-0.080, 6.868e-7, 3.552e-7, -3.316e-7
-0.081, 6.950e-7, 3.593e-7, -3.357e-7
-0.082, 6.948e-7, 3.583e-7, -3.366e-7
-0.083, 6.948e-7, 3.576e-7, -3.371e-7
-0.084, 6.973e-7, 3.583e-7, -3.390e-7
-0.085, 6.974e-7, 3.593e-7, -3.381e-7
-0.086, 7.030e-7, 3.621e-7, -3.409e-7
-0.087, 7.044e-7, 3.652e-7, -3.391e-7
-0.088, 7.048e-7, 3.642e-7, -3.405e-7
-0.089, 7.078e-7, 3.668e-7, -3.409e-7
-0.090, 7.068e-7, 3.651e-7, -3.417e-7
-0.091, 7.086e-7, 3.654e-7, -3.432e-7
-0.092, 7.151e-7, 3.674e-7, -3.477e-7
-0.093, 7.117e-7, 3.664e-7, -3.454e-7
-0.094, 7.163e-7, 3.684e-7, -3.478e-7
-0.095, 7.173e-7, 3.673e-7, -3.500e-7
-0.096, 7.175e-7, 3.674e-7, -3.501e-7
-0.097, 7.143e-7, 3.672e-7, -3.471e-7
-0.098, 7.193e-7, 3.686e-7, -3.506e-7
-0.099, 7.210e-7, 3.711e-7, -3.500e-7
-0.100, 7.247e-7, 3.718e-7, -3.529e-7
-0.101, 7.243e-7, 3.713e-7, -3.530e-7
-0.102, 7.229e-7, 3.713e-7, -3.516e-7
-0.103, 7.254e-7, 3.739e-7, -3.516e-7
-0.104, 7.286e-7, 3.724e-7, -3.562e-7
-0.105, 7.312e-7, 3.757e-7, -3.555e-7
-0.106, 7.337e-7, 3.744e-7, -3.592e-7
-0.107, 7.310e-7, 3.746e-7, -3.564e-7
-0.108, 7.329e-7, 3.746e-7, -3.583e-7
-0.109, 7.347e-7, 3.763e-7, -3.584e-7
-0.110, 7.356e-7, 3.761e-7, -3.595e-7
-0.111, 7.373e-7, 3.781e-7, -3.592e-7
-0.112, 7.402e-7, 3.811e-7, -3.591e-7
-0.113, 7.415e-7, 3.819e-7, -3.596e-7
-0.114, 7.405e-7, 3.808e-7, -3.597e-7
-0.115, 7.465e-7, 3.840e-7, -3.625e-7
-0.116, 7.474e-7, 3.842e-7, -3.632e-7
-0.117, 7.469e-7, 3.845e-7, -3.624e-7
-0.118, 7.532e-7, 3.885e-7, -3.646e-7
-0.119, 7.542e-7, 3.876e-7, -3.666e-7
-0.120, 7.577e-7, 3.913e-7, -3.664e-7
-0.121, 7.582e-7, 3.930e-7, -3.651e-7
-0.122, 7.642e-7, 3.971e-7, -3.672e-7
-0.123, 7.648e-7, 3.976e-7, -3.672e-7
-0.124, 7.713e-7, 4.030e-7, -3.684e-7
-0.125, 7.756e-7, 4.060e-7, -3.696e-7
-0.126, 7.807e-7, 4.105e-7, -3.703e-7
-0.127, 7.860e-7, 4.125e-7, -3.734e-7
-0.128, 7.895e-7, 4.154e-7, -3.741e-7
-0.129, 7.961e-7, 4.207e-7, -3.753e-7
-0.130, 8.024e-7, 4.243e-7, -3.781e-7
-0.131, 8.074e-7, 4.294e-7, -3.781e-7
-0.132, 8.185e-7, 4.359e-7, -3.826e-7
-0.133, 8.227e-7, 4.408e-7, -3.819e-7
-0.134, 8.311e-7, 4.465e-7, -3.846e-7
-0.135, 8.417e-7, 4.541e-7, -3.876e-7
-0.136, 8.512e-7, 4.619e-7, -3.894e-7
-0.137, 8.625e-7, 4.697e-7, -3.927e-7
-0.138, 8.708e-7, 4.752e-7, -3.956e-7
-0.139, 8.842e-7, 4.856e-7, -3.986e-7
-0.140, 8.967e-7, 4.942e-7, -4.024e-7
-0.141, 9.138e-7, 5.055e-7, -4.084e-7
-0.142, 9.268e-7, 5.146e-7, -4.122e-7
-0.143, 9.387e-7, 5.246e-7, -4.141e-7
-0.144, 9.567e-7, 5.381e-7, -4.186e-7
-0.145, 9.716e-7, 5.507e-7, -4.209e-7
-0.146, 9.917e-7, 5.660e-7, -4.257e-7
-0.147, 1.011e-6, 5.793e-7, -4.315e-7
-0.148, 1.032e-6, 5.958e-7, -4.359e-7
-0.149, 1.056e-6, 6.134e-7, -4.424e-7
-0.150, 1.080e-6, 6.309e-7, -4.496e-7
-0.151, 1.105e-6, 6.487e-7, -4.567e-7
-0.152, 1.128e-6, 6.666e-7, -4.613e-7
-0.153, 1.160e-6, 6.888e-7, -4.716e-7
-0.154, 1.190e-6, 7.119e-7, -4.779e-7
-0.155, 1.221e-6, 7.338e-7, -4.874e-7
-0.156, 1.252e-6, 7.583e-7, -4.936e-7
-0.157, 1.290e-6, 7.875e-7, -5.030e-7
-0.158, 1.326e-6, 8.130e-7, -5.135e-7
-0.159, 1.369e-6, 8.450e-7, -5.236e-7
-0.160, 1.408e-6, 8.745e-7, -5.330e-7
-0.161, 1.453e-6, 9.064e-7, -5.464e-7
-0.162, 1.503e-6, 9.431e-7, -5.594e-7
-0.163, 1.546e-6, 9.754e-7, -5.704e-7
-0.164, 1.600e-6, 1.015e-6, -5.851e-7
-0.165, 1.657e-6, 1.055e-6, -6.020e-7
-0.166, 1.710e-6, 1.096e-6, -6.143e-7
-0.167, 1.767e-6, 1.136e-6, -6.308e-7
-0.168, 1.830e-6, 1.183e-6, -6.468e-7
-0.169, 1.893e-6, 1.230e-6, -6.637e-7
-0.170, 1.966e-6, 1.283e-6, -6.832e-7
-0.171, 2.036e-6, 1.334e-6, -7.019e-7
-0.172, 2.107e-6, 1.386e-6, -7.213e-7
-0.173, 2.185e-6, 1.441e-6, -7.442e-7
-0.174, 2.267e-6, 1.498e-6, -7.698e-7
-0.175, 2.349e-6, 1.556e-6, -7.931e-7
-0.176, 2.439e-6, 1.618e-6, -8.208e-7
-0.177, 2.528e-6, 1.680e-6, -8.477e-7
-0.178, 2.621e-6, 1.745e-6, -8.757e-7
-0.179, 2.716e-6, 1.811e-6, -9.053e-7
-0.180, 2.820e-6, 1.880e-6, -9.404e-7
-0.181, 2.916e-6, 1.947e-6, -9.693e-7
-0.182, 3.030e-6, 2.024e-6, -1.006e-6
-0.183, 3.135e-6, 2.092e-6, -1.043e-6
-0.184, 3.252e-6, 2.170e-6, -1.083e-6
-0.185, 3.365e-6, 2.243e-6, -1.122e-6
-0.186, 3.484e-6, 2.316e-6, -1.167e-6
-0.187, 3.608e-6, 2.395e-6, -1.213e-6
-0.188, 3.730e-6, 2.472e-6, -1.259e-6
-0.189, 3.854e-6, 2.545e-6, -1.309e-6
-0.190, 3.988e-6, 2.627e-6, -1.360e-6
-0.191, 4.117e-6, 2.704e-6, -1.413e-6
-0.192, 4.251e-6, 2.784e-6, -1.467e-6
-0.193, 4.385e-6, 2.860e-6, -1.525e-6
-0.194, 4.518e-6, 2.932e-6, -1.585e-6
-0.195, 4.655e-6, 3.010e-6, -1.645e-6
-0.196, 4.791e-6, 3.084e-6, -1.708e-6
-0.197, 4.931e-6, 3.156e-6, -1.775e-6
-0.198, 5.068e-6, 3.227e-6, -1.841e-6
-0.199, 5.207e-6, 3.295e-6, -1.912e-6
-0.200, 5.341e-6, 3.360e-6, -1.980e-6
-0.201, 5.482e-6, 3.428e-6, -2.054e-6
-0.202, 5.612e-6, 3.485e-6, -2.127e-6
-0.203, 5.743e-6, 3.543e-6, -2.200e-6
-0.204, 5.876e-6, 3.603e-6, -2.273e-6
-0.205, 6.005e-6, 3.656e-6, -2.348e-6
-0.206, 6.125e-6, 3.701e-6, -2.424e-6
-0.207, 6.241e-6, 3.743e-6, -2.498e-6
-0.208, 6.358e-6, 3.781e-6, -2.577e-6
-0.209, 6.467e-6, 3.817e-6, -2.650e-6
-0.210, 6.575e-6, 3.850e-6, -2.725e-6
-0.211, 6.670e-6, 3.871e-6, -2.799e-6
-0.212, 6.763e-6, 3.891e-6, -2.872e-6
-0.213, 6.848e-6, 3.906e-6, -2.942e-6
-0.214, 6.924e-6, 3.914e-6, -3.010e-6
-0.215, 6.996e-6, 3.920e-6, -3.076e-6
-0.216, 7.057e-6, 3.918e-6, -3.139e-6
-0.217, 7.116e-6, 3.915e-6, -3.201e-6
-0.218, 7.170e-6, 3.907e-6, -3.263e-6
-0.219, 7.208e-6, 3.890e-6, -3.319e-6
-0.220, 7.238e-6, 3.869e-6, -3.369e-6
-0.221, 7.264e-6, 3.844e-6, -3.421e-6
-0.222, 7.276e-6, 3.813e-6, -3.463e-6
-0.223, 7.282e-6, 3.779e-6, -3.503e-6
-0.224, 7.282e-6, 3.738e-6, -3.544e-6
-0.225, 7.262e-6, 3.690e-6, -3.572e-6
-0.226, 7.244e-6, 3.643e-6, -3.600e-6
-0.227, 7.218e-6, 3.593e-6, -3.625e-6
-0.228, 7.178e-6, 3.532e-6, -3.646e-6
-0.229, 7.135e-6, 3.477e-6, -3.659e-6
-0.230, 7.082e-6, 3.414e-6, -3.668e-6
-0.231, 7.017e-6, 3.346e-6, -3.671e-6
-0.232, 6.952e-6, 3.277e-6, -3.674e-6
-0.233, 6.874e-6, 3.205e-6, -3.670e-6
-0.234, 6.797e-6, 3.135e-6, -3.662e-6
-0.235, 6.705e-6, 3.061e-6, -3.645e-6
-0.236, 6.610e-6, 2.983e-6, -3.627e-6
-0.237, 6.509e-6, 2.907e-6, -3.602e-6
-0.238, 6.406e-6, 2.829e-6, -3.577e-6
-0.239, 6.299e-6, 2.753e-6, -3.546e-6
-0.240, 6.186e-6, 2.676e-6, -3.510e-6
-0.241, 6.066e-6, 2.597e-6, -3.469e-6
-0.242, 5.949e-6, 2.522e-6, -3.427e-6
-0.243, 5.832e-6, 2.445e-6, -3.386e-6
-0.244, 5.702e-6, 2.365e-6, -3.337e-6
-0.245, 5.573e-6, 2.289e-6, -3.284e-6
-0.246, 5.443e-6, 2.215e-6, -3.228e-6
-0.247, 5.311e-6, 2.141e-6, -3.170e-6
-0.248, 5.176e-6, 2.068e-6, -3.109e-6
-0.249, 5.045e-6, 1.998e-6, -3.047e-6
-0.250, 4.913e-6, 1.931e-6, -2.981e-6
-0.251, 4.779e-6, 1.862e-6, -2.917e-6
-0.252, 4.646e-6, 1.799e-6, -2.847e-6
-0.253, 4.516e-6, 1.736e-6, -2.780e-6
-0.254, 4.387e-6, 1.676e-6, -2.711e-6
-0.255, 4.252e-6, 1.613e-6, -2.639e-6
-0.256, 4.124e-6, 1.558e-6, -2.566e-6
-0.257, 3.999e-6, 1.501e-6, -2.499e-6
-0.258, 3.875e-6, 1.448e-6, -2.428e-6
-0.259, 3.747e-6, 1.394e-6, -2.353e-6
-0.260, 3.629e-6, 1.345e-6, -2.285e-6
-0.261, 3.504e-6, 1.294e-6, -2.211e-6
-0.262, 3.392e-6, 1.252e-6, -2.139e-6
-0.263, 3.276e-6, 1.207e-6, -2.069e-6
-0.264, 3.163e-6, 1.164e-6, -2.000e-6
-0.265, 3.050e-6, 1.122e-6, -1.928e-6
-0.266, 2.948e-6, 1.086e-6, -1.862e-6
-0.267, 2.844e-6, 1.047e-6, -1.798e-6
-0.268, 2.744e-6, 1.012e-6, -1.732e-6
-0.269, 2.648e-6, 9.772e-7, -1.671e-6
-0.270, 2.551e-6, 9.439e-7, -1.607e-6
-0.271, 2.461e-6, 9.120e-7, -1.549e-6
-0.272, 2.370e-6, 8.834e-7, -1.486e-6
-0.273, 2.286e-6, 8.569e-7, -1.429e-6
-0.274, 2.205e-6, 8.279e-7, -1.377e-6
-0.275, 2.126e-6, 8.056e-7, -1.320e-6
-0.276, 2.051e-6, 7.801e-7, -1.271e-6
-0.277, 1.977e-6, 7.571e-7, -1.220e-6
-0.278, 1.911e-6, 7.375e-7, -1.173e-6
-0.279, 1.841e-6, 7.142e-7, -1.127e-6
-0.280, 1.776e-6, 6.950e-7, -1.081e-6
-0.281, 1.716e-6, 6.750e-7, -1.041e-6
-0.282, 1.660e-6, 6.581e-7, -1.002e-6
-0.283, 1.601e-6, 6.401e-7, -9.605e-7
-0.284, 1.548e-6, 6.257e-7, -9.227e-7
-0.285, 1.498e-6, 6.107e-7, -8.878e-7
-0.286, 1.452e-6, 5.990e-7, -8.534e-7
-0.287, 1.406e-6, 5.846e-7, -8.210e-7
-0.288, 1.360e-6, 5.705e-7, -7.893e-7
-0.289, 1.320e-6, 5.584e-7, -7.613e-7
-0.290, 1.284e-6, 5.492e-7, -7.348e-7
-0.291, 1.249e-6, 5.395e-7, -7.090e-7
-0.292, 1.208e-6, 5.260e-7, -6.824e-7
-0.293, 1.178e-6, 5.167e-7, -6.609e-7
-0.294, 1.147e-6, 5.074e-7, -6.391e-7
-0.295, 1.116e-6, 4.983e-7, -6.179e-7
-0.296, 1.088e-6, 4.916e-7, -5.960e-7
-0.297, 1.057e-6, 4.814e-7, -5.757e-7
-0.298, 1.038e-6, 4.767e-7, -5.609e-7
-0.299, 1.016e-6, 4.708e-7, -5.453e-7
-0.300, 9.942e-7, 4.642e-7, -5.301e-7
-0.301, 9.738e-7, 4.572e-7, -5.166e-7
-0.302, 9.554e-7, 4.524e-7, -5.030e-7
-0.303, 9.354e-7, 4.446e-7, -4.908e-7
-0.304, 9.181e-7, 4.402e-7, -4.779e-7
-0.305, 9.006e-7, 4.344e-7, -4.662e-7
-0.306, 8.864e-7, 4.307e-7, -4.557e-7
-0.307, 8.747e-7, 4.274e-7, -4.473e-7
-0.308, 8.593e-7, 4.232e-7, -4.361e-7
-0.309, 8.440e-7, 4.170e-7, -4.270e-7
-0.310, 8.357e-7, 4.166e-7, -4.191e-7
-0.311, 8.228e-7, 4.121e-7, -4.107e-7
-0.312, 8.139e-7, 4.086e-7, -4.053e-7
-0.313, 8.018e-7, 4.054e-7, -3.964e-7
-0.314, 7.956e-7, 4.013e-7, -3.943e-7
-0.315, 7.874e-7, 4.000e-7, -3.875e-7
-0.316, 7.800e-7, 3.962e-7, -3.839e-7
-0.317, 7.728e-7, 3.925e-7, -3.804e-7
-0.318, 7.639e-7, 3.905e-7, -3.734e-7
-0.319, 7.580e-7, 3.892e-7, -3.688e-7
-0.320, 7.503e-7, 3.861e-7, -3.642e-7
-0.321, 7.422e-7, 3.834e-7, -3.589e-7
-0.322, 7.408e-7, 3.833e-7, -3.575e-7
-0.323, 7.357e-7, 3.813e-7, -3.544e-7
-0.324, 7.323e-7, 3.818e-7, -3.505e-7
-0.325, 7.266e-7, 3.778e-7, -3.488e-7
-0.326, 7.220e-7, 3.764e-7, -3.456e-7
-0.327, 7.157e-7, 3.736e-7, -3.420e-7
-0.328, 7.132e-7, 3.732e-7, -3.399e-7
-0.329, 7.121e-7, 3.708e-7, -3.412e-7
-0.330, 7.079e-7, 3.708e-7, -3.371e-7
-0.331, 7.047e-7, 3.706e-7, -3.341e-7
-0.332, 6.970e-7, 3.657e-7, -3.313e-7
-0.333, 6.990e-7, 3.673e-7, -3.317e-7
-0.334, 6.954e-7, 3.667e-7, -3.287e-7
-0.335, 6.930e-7, 3.655e-7, -3.275e-7
-0.336, 6.897e-7, 3.645e-7, -3.253e-7
-0.337, 6.884e-7, 3.644e-7, -3.240e-7
-0.338, 6.846e-7, 3.616e-7, -3.230e-7
-0.339, 6.863e-7, 3.621e-7, -3.242e-7
-0.340, 6.842e-7, 3.619e-7, -3.223e-7
-0.341, 6.834e-7, 3.595e-7, -3.239e-7
-0.342, 6.812e-7, 3.608e-7, -3.204e-7
-0.343, 6.793e-7, 3.592e-7, -3.201e-7
-0.344, 6.779e-7, 3.586e-7, -3.193e-7
-0.345, 6.754e-7, 3.600e-7, -3.155e-7
-0.346, 6.744e-7, 3.599e-7, -3.145e-7
-0.347, 6.722e-7, 3.578e-7, -3.144e-7
-0.348, 6.738e-7, 3.585e-7, -3.153e-7
-0.349, 6.736e-7, 3.581e-7, -3.155e-7
-0.350, 6.685e-7, 3.551e-7, -3.134e-7
-0.351, 6.699e-7, 3.559e-7, -3.140e-7
-0.352, 6.668e-7, 3.534e-7, -3.134e-7
-0.353, 6.682e-7, 3.562e-7, -3.120e-7
-0.354, 6.670e-7, 3.551e-7, -3.119e-7
-0.355, 6.661e-7, 3.545e-7, -3.116e-7
-0.356, 6.630e-7, 3.511e-7, -3.118e-7
-0.357, 6.641e-7, 3.535e-7, -3.105e-7
-0.358, 6.644e-7, 3.541e-7, -3.103e-7
-0.359, 6.661e-7, 3.551e-7, -3.109e-7
-0.360, 6.660e-7, 3.551e-7, -3.109e-7
-0.361, 6.618e-7, 3.541e-7, -3.077e-7
-0.362, 6.620e-7, 3.508e-7, -3.112e-7
-0.363, 6.623e-7, 3.524e-7, -3.099e-7
-0.364, 6.636e-7, 3.524e-7, -3.113e-7
-0.365, 6.608e-7, 3.502e-7, -3.106e-7
-0.366, 6.624e-7, 3.520e-7, -3.104e-7
-0.367, 6.650e-7, 3.555e-7, -3.096e-7
-0.368, 6.636e-7, 3.539e-7, -3.097e-7
-0.369, 6.630e-7, 3.526e-7, -3.104e-7
-0.370, 6.616e-7, 3.543e-7, -3.073e-7
-0.371, 6.636e-7, 3.543e-7, -3.094e-7
-0.372, 6.627e-7, 3.528e-7, -3.099e-7
-0.373, 6.623e-7, 3.532e-7, -3.091e-7
-0.374, 6.617e-7, 3.534e-7, -3.083e-7
-0.375, 6.635e-7, 3.534e-7, -3.101e-7
-0.376, 6.652e-7, 3.538e-7, -3.114e-7
-0.377, 6.611e-7, 3.500e-7, -3.110e-7
-0.378, 6.607e-7, 3.524e-7, -3.083e-7
-0.379, 6.632e-7, 3.544e-7, -3.088e-7
-0.380, 6.603e-7, 3.510e-7, -3.093e-7
-0.381, 6.635e-7, 3.542e-7, -3.093e-7
-0.382, 6.629e-7, 3.536e-7, -3.093e-7
-0.383, 6.616e-7, 3.535e-7, -3.081e-7
-0.384, 6.631e-7, 3.553e-7, -3.078e-7
-0.385, 6.637e-7, 3.537e-7, -3.100e-7
-0.386, 6.614e-7, 3.513e-7, -3.100e-7
-0.387, 6.657e-7, 3.542e-7, -3.115e-7
-0.388, 6.632e-7, 3.540e-7, -3.092e-7
-0.389, 6.649e-7, 3.548e-7, -3.101e-7
-0.390, 6.644e-7, 3.541e-7, -3.103e-7
-0.391, 6.681e-7, 3.575e-7, -3.106e-7
-0.392, 6.642e-7, 3.541e-7, -3.101e-7
-0.393, 6.667e-7, 3.542e-7, -3.124e-7
-0.394, 6.649e-7, 3.547e-7, -3.102e-7
-0.395, 6.678e-7, 3.562e-7, -3.115e-7
-0.396, 6.672e-7, 3.554e-7, -3.118e-7
-0.397, 6.662e-7, 3.555e-7, -3.107e-7
-0.398, 6.666e-7, 3.549e-7, -3.118e-7
-0.399, 6.653e-7, 3.532e-7, -3.121e-7
-0.400, 6.647e-7, 3.528e-7, -3.120e-7
