# Supplementary material for: Data-Driven Electrochemistry Reveals the Impact of Hydrophobicity on Aptamer Cross-Reactivity
Source: ACS Meas Sci Au. 2026 May 20;6(3):752–64. doi: 10.1021/acsmeasuresciau.6c00040 (PMC13281204; doi:10.1021/acsmeasuresciau.6c00040)
Supplement: Supplementary file 1 [file tg6c00040_si_001.zip › data/interferent study/logP validation/Trials_1_2_3/SWV_lineolic acid_background_800hz_0.txt]

Nov. 4, 2025   11:25:35
Square Wave Voltammetry
File: c:\users\minteerlab\desktop\hardpotato\110425\swv_lineolic acid_background_800hz_0.bin
Data Source:  Experiment
Instrument Model:  CHI660E
Ref. Electrode: 
Header: SWV
Note: 

Init E (V) = -0.05
Final E (V) = -0.4
Incr E (V) = 0.001
Amplitude (V) = 0.025
Frequency (Hz) = 800
Quiet Time (sec) = 2
Sensitivity (A/V) = 1e-5

Potential/V, Diff(i/A), For(i/A), Rev(i/A)

-0.051, 6.173e-7, 3.599e-7, -2.574e-7
-0.052, 5.952e-7, 3.218e-7, -2.734e-7
-0.053, 5.948e-7, 3.123e-7, -2.825e-7
-0.054, 5.926e-7, 3.096e-7, -2.831e-7
-0.055, 5.952e-7, 3.075e-7, -2.876e-7
-0.056, 5.955e-7, 3.074e-7, -2.881e-7
-0.057, 5.954e-7, 3.061e-7, -2.893e-7
-0.058, 5.973e-7, 3.080e-7, -2.893e-7
-0.059, 5.987e-7, 3.099e-7, -2.889e-7
-0.060, 6.044e-7, 3.126e-7, -2.919e-7
-0.061, 6.012e-7, 3.102e-7, -2.910e-7
-0.062, 6.047e-7, 3.122e-7, -2.925e-7
-0.063, 6.067e-7, 3.137e-7, -2.929e-7
-0.064, 6.104e-7, 3.146e-7, -2.958e-7
-0.065, 6.113e-7, 3.161e-7, -2.952e-7
-0.066, 6.127e-7, 3.161e-7, -2.966e-7
-0.067, 6.164e-7, 3.183e-7, -2.981e-7
-0.068, 6.170e-7, 3.172e-7, -2.998e-7
-0.069, 6.204e-7, 3.197e-7, -3.008e-7
-0.070, 6.221e-7, 3.200e-7, -3.020e-7
-0.071, 6.257e-7, 3.213e-7, -3.043e-7
-0.072, 6.246e-7, 3.222e-7, -3.024e-7
-0.073, 6.291e-7, 3.228e-7, -3.062e-7
-0.074, 6.316e-7, 3.272e-7, -3.044e-7
-0.075, 6.350e-7, 3.284e-7, -3.066e-7
-0.076, 6.365e-7, 3.286e-7, -3.079e-7
-0.077, 6.383e-7, 3.288e-7, -3.095e-7
-0.078, 6.421e-7, 3.325e-7, -3.096e-7
-0.079, 6.449e-7, 3.321e-7, -3.128e-7
-0.080, 6.468e-7, 3.326e-7, -3.142e-7
-0.081, 6.495e-7, 3.341e-7, -3.154e-7
-0.082, 6.529e-7, 3.350e-7, -3.179e-7
-0.083, 6.559e-7, 3.359e-7, -3.200e-7
-0.084, 6.572e-7, 3.373e-7, -3.199e-7
-0.085, 6.595e-7, 3.378e-7, -3.217e-7
-0.086, 6.637e-7, 3.408e-7, -3.229e-7
-0.087, 6.660e-7, 3.422e-7, -3.237e-7
-0.088, 6.669e-7, 3.423e-7, -3.246e-7
-0.089, 6.670e-7, 3.424e-7, -3.246e-7
-0.090, 6.727e-7, 3.443e-7, -3.284e-7
-0.091, 6.755e-7, 3.463e-7, -3.292e-7
-0.092, 6.763e-7, 3.457e-7, -3.306e-7
-0.093, 6.757e-7, 3.467e-7, -3.290e-7
-0.094, 6.799e-7, 3.469e-7, -3.330e-7
-0.095, 6.819e-7, 3.472e-7, -3.347e-7
-0.096, 6.851e-7, 3.483e-7, -3.369e-7
-0.097, 6.884e-7, 3.504e-7, -3.380e-7
-0.098, 6.883e-7, 3.493e-7, -3.390e-7
-0.099, 6.862e-7, 3.487e-7, -3.375e-7
-0.100, 6.892e-7, 3.506e-7, -3.385e-7
-0.101, 6.930e-7, 3.520e-7, -3.410e-7
-0.102, 6.943e-7, 3.537e-7, -3.407e-7
-0.103, 6.966e-7, 3.544e-7, -3.422e-7
-0.104, 6.983e-7, 3.554e-7, -3.429e-7
-0.105, 6.989e-7, 3.555e-7, -3.434e-7
-0.106, 6.995e-7, 3.553e-7, -3.442e-7
-0.107, 7.016e-7, 3.572e-7, -3.444e-7
-0.108, 7.011e-7, 3.546e-7, -3.466e-7
-0.109, 7.047e-7, 3.565e-7, -3.482e-7
-0.110, 7.050e-7, 3.563e-7, -3.488e-7
-0.111, 7.069e-7, 3.573e-7, -3.496e-7
-0.112, 7.067e-7, 3.580e-7, -3.487e-7
-0.113, 7.051e-7, 3.573e-7, -3.478e-7
-0.114, 7.123e-7, 3.632e-7, -3.491e-7
-0.115, 7.118e-7, 3.614e-7, -3.505e-7
-0.116, 7.127e-7, 3.623e-7, -3.503e-7
-0.117, 7.166e-7, 3.643e-7, -3.523e-7
-0.118, 7.176e-7, 3.656e-7, -3.520e-7
-0.119, 7.183e-7, 3.660e-7, -3.522e-7
-0.120, 7.223e-7, 3.680e-7, -3.544e-7
-0.121, 7.258e-7, 3.705e-7, -3.553e-7
-0.122, 7.275e-7, 3.720e-7, -3.555e-7
-0.123, 7.285e-7, 3.734e-7, -3.551e-7
-0.124, 7.317e-7, 3.749e-7, -3.567e-7
-0.125, 7.351e-7, 3.784e-7, -3.567e-7
-0.126, 7.376e-7, 3.814e-7, -3.562e-7
-0.127, 7.448e-7, 3.873e-7, -3.576e-7
-0.128, 7.490e-7, 3.891e-7, -3.599e-7
-0.129, 7.518e-7, 3.919e-7, -3.599e-7
-0.130, 7.604e-7, 4.001e-7, -3.603e-7
-0.131, 7.654e-7, 4.039e-7, -3.615e-7
-0.132, 7.737e-7, 4.077e-7, -3.660e-7
-0.133, 7.754e-7, 4.120e-7, -3.634e-7
-0.134, 7.873e-7, 4.195e-7, -3.679e-7
-0.135, 7.958e-7, 4.255e-7, -3.703e-7
-0.136, 8.035e-7, 4.319e-7, -3.715e-7
-0.137, 8.156e-7, 4.405e-7, -3.751e-7
-0.138, 8.246e-7, 4.476e-7, -3.771e-7
-0.139, 8.353e-7, 4.561e-7, -3.792e-7
-0.140, 8.471e-7, 4.662e-7, -3.808e-7
-0.141, 8.647e-7, 4.791e-7, -3.856e-7
-0.142, 8.792e-7, 4.900e-7, -3.892e-7
-0.143, 8.927e-7, 5.008e-7, -3.919e-7
-0.144, 9.131e-7, 5.165e-7, -3.966e-7
-0.145, 9.293e-7, 5.292e-7, -4.001e-7
-0.146, 9.481e-7, 5.420e-7, -4.061e-7
-0.147, 9.714e-7, 5.588e-7, -4.126e-7
-0.148, 9.920e-7, 5.741e-7, -4.179e-7
-0.149, 1.017e-6, 5.931e-7, -4.240e-7
-0.150, 1.045e-6, 6.134e-7, -4.319e-7
-0.151, 1.071e-6, 6.336e-7, -4.376e-7
-0.152, 1.100e-6, 6.567e-7, -4.436e-7
-0.153, 1.130e-6, 6.792e-7, -4.509e-7
-0.154, 1.169e-6, 7.082e-7, -4.606e-7
-0.155, 1.203e-6, 7.342e-7, -4.688e-7
-0.156, 1.243e-6, 7.634e-7, -4.799e-7
-0.157, 1.284e-6, 7.939e-7, -4.902e-7
-0.158, 1.324e-6, 8.241e-7, -4.996e-7
-0.159, 1.372e-6, 8.598e-7, -5.126e-7
-0.160, 1.422e-6, 8.954e-7, -5.261e-7
-0.161, 1.472e-6, 9.332e-7, -5.385e-7
-0.162, 1.530e-6, 9.745e-7, -5.556e-7
-0.163, 1.585e-6, 1.014e-6, -5.708e-7
-0.164, 1.648e-6, 1.061e-6, -5.864e-7
-0.165, 1.712e-6, 1.108e-6, -6.045e-7
-0.166, 1.775e-6, 1.157e-6, -6.179e-7
-0.167, 1.851e-6, 1.212e-6, -6.386e-7
-0.168, 1.928e-6, 1.267e-6, -6.609e-7
-0.169, 2.007e-6, 1.324e-6, -6.821e-7
-0.170, 2.091e-6, 1.385e-6, -7.062e-7
-0.171, 2.176e-6, 1.445e-6, -7.311e-7
-0.172, 2.266e-6, 1.509e-6, -7.562e-7
-0.173, 2.362e-6, 1.579e-6, -7.835e-7
-0.174, 2.463e-6, 1.649e-6, -8.144e-7
-0.175, 2.569e-6, 1.723e-6, -8.461e-7
-0.176, 2.681e-6, 1.801e-6, -8.796e-7
-0.177, 2.791e-6, 1.877e-6, -9.142e-7
-0.178, 2.910e-6, 1.958e-6, -9.521e-7
-0.179, 3.028e-6, 2.039e-6, -9.893e-7
-0.180, 3.157e-6, 2.126e-6, -1.031e-6
-0.181, 3.290e-6, 2.215e-6, -1.075e-6
-0.182, 3.429e-6, 2.307e-6, -1.122e-6
-0.183, 3.573e-6, 2.402e-6, -1.171e-6
-0.184, 3.716e-6, 2.497e-6, -1.219e-6
-0.185, 3.869e-6, 2.594e-6, -1.275e-6
-0.186, 4.022e-6, 2.689e-6, -1.333e-6
-0.187, 4.183e-6, 2.790e-6, -1.393e-6
-0.188, 4.347e-6, 2.890e-6, -1.457e-6
-0.189, 4.514e-6, 2.991e-6, -1.523e-6
-0.190, 4.685e-6, 3.092e-6, -1.593e-6
-0.191, 4.860e-6, 3.197e-6, -1.662e-6
-0.192, 5.037e-6, 3.299e-6, -1.738e-6
-0.193, 5.220e-6, 3.404e-6, -1.815e-6
-0.194, 5.406e-6, 3.508e-6, -1.898e-6
-0.195, 5.592e-6, 3.611e-6, -1.981e-6
-0.196, 5.780e-6, 3.711e-6, -2.069e-6
-0.197, 5.974e-6, 3.815e-6, -2.159e-6
-0.198, 6.166e-6, 3.915e-6, -2.251e-6
-0.199, 6.356e-6, 4.012e-6, -2.344e-6
-0.200, 6.550e-6, 4.106e-6, -2.443e-6
-0.201, 6.747e-6, 4.203e-6, -2.544e-6
-0.202, 6.940e-6, 4.293e-6, -2.647e-6
-0.203, 7.128e-6, 4.379e-6, -2.749e-6
-0.204, 7.318e-6, 4.463e-6, -2.856e-6
-0.205, 7.510e-6, 4.548e-6, -2.962e-6
-0.206, 7.694e-6, 4.624e-6, -3.069e-6
-0.207, 7.871e-6, 4.697e-6, -3.175e-6
-0.208, 8.046e-6, 4.765e-6, -3.281e-6
-0.209, 8.218e-6, 4.829e-6, -3.389e-6
-0.210, 8.382e-6, 4.888e-6, -3.494e-6
-0.211, 8.539e-6, 4.940e-6, -3.599e-6
-0.212, 8.690e-6, 4.988e-6, -3.703e-6
-0.213, 8.836e-6, 5.030e-6, -3.806e-6
-0.214, 8.971e-6, 5.068e-6, -3.903e-6
-0.215, 9.095e-6, 5.095e-6, -4.000e-6
-0.216, 9.216e-6, 5.119e-6, -4.096e-6
-0.217, 9.318e-6, 5.134e-6, -4.184e-6
-0.218, 9.420e-6, 5.148e-6, -4.272e-6
-0.219, 9.499e-6, 5.148e-6, -4.351e-6
-0.220, 9.576e-6, 5.148e-6, -4.428e-6
-0.221, 9.636e-6, 5.137e-6, -4.499e-6
-0.222, 9.687e-6, 5.123e-6, -4.565e-6
-0.223, 9.722e-6, 5.097e-6, -4.626e-6
-0.224, 9.750e-6, 5.067e-6, -4.682e-6
-0.225, 9.761e-6, 5.030e-6, -4.732e-6
-0.226, 9.765e-6, 4.988e-6, -4.777e-6
-0.227, 9.751e-6, 4.941e-6, -4.811e-6
-0.228, 9.725e-6, 4.883e-6, -4.842e-6
-0.229, 9.692e-6, 4.823e-6, -4.869e-6
-0.230, 9.641e-6, 4.757e-6, -4.884e-6
-0.231, 9.582e-6, 4.686e-6, -4.897e-6
-0.232, 9.513e-6, 4.612e-6, -4.900e-6
-0.233, 9.430e-6, 4.532e-6, -4.897e-6
-0.234, 9.336e-6, 4.448e-6, -4.888e-6
-0.235, 9.233e-6, 4.361e-6, -4.873e-6
-0.236, 9.119e-6, 4.268e-6, -4.851e-6
-0.237, 9.000e-6, 4.174e-6, -4.825e-6
-0.238, 8.870e-6, 4.078e-6, -4.791e-6
-0.239, 8.736e-6, 3.979e-6, -4.757e-6
-0.240, 8.589e-6, 3.880e-6, -4.710e-6
-0.241, 8.439e-6, 3.776e-6, -4.663e-6
-0.242, 8.285e-6, 3.673e-6, -4.612e-6
-0.243, 8.119e-6, 3.568e-6, -4.550e-6
-0.244, 7.951e-6, 3.463e-6, -4.488e-6
-0.245, 7.779e-6, 3.360e-6, -4.419e-6
-0.246, 7.603e-6, 3.256e-6, -4.347e-6
-0.247, 7.425e-6, 3.154e-6, -4.271e-6
-0.248, 7.244e-6, 3.050e-6, -4.194e-6
-0.249, 7.059e-6, 2.948e-6, -4.112e-6
-0.250, 6.879e-6, 2.849e-6, -4.030e-6
-0.251, 6.689e-6, 2.750e-6, -3.939e-6
-0.252, 6.507e-6, 2.654e-6, -3.853e-6
-0.253, 6.323e-6, 2.558e-6, -3.765e-6
-0.254, 6.138e-6, 2.464e-6, -3.673e-6
-0.255, 5.954e-6, 2.374e-6, -3.580e-6
-0.256, 5.772e-6, 2.285e-6, -3.486e-6
-0.257, 5.589e-6, 2.199e-6, -3.390e-6
-0.258, 5.411e-6, 2.115e-6, -3.296e-6
-0.259, 5.231e-6, 2.034e-6, -3.198e-6
-0.260, 5.055e-6, 1.954e-6, -3.101e-6
-0.261, 4.891e-6, 1.882e-6, -3.009e-6
-0.262, 4.721e-6, 1.810e-6, -2.911e-6
-0.263, 4.558e-6, 1.740e-6, -2.818e-6
-0.264, 4.393e-6, 1.672e-6, -2.722e-6
-0.265, 4.237e-6, 1.606e-6, -2.631e-6
-0.266, 4.085e-6, 1.543e-6, -2.542e-6
-0.267, 3.934e-6, 1.482e-6, -2.452e-6
-0.268, 3.789e-6, 1.423e-6, -2.366e-6
-0.269, 3.644e-6, 1.366e-6, -2.277e-6
-0.270, 3.508e-6, 1.317e-6, -2.191e-6
-0.271, 3.372e-6, 1.264e-6, -2.109e-6
-0.272, 3.244e-6, 1.217e-6, -2.027e-6
-0.273, 3.118e-6, 1.171e-6, -1.947e-6
-0.274, 3.000e-6, 1.128e-6, -1.872e-6
-0.275, 2.884e-6, 1.087e-6, -1.797e-6
-0.276, 2.769e-6, 1.045e-6, -1.724e-6
-0.277, 2.661e-6, 1.006e-6, -1.655e-6
-0.278, 2.555e-6, 9.705e-7, -1.585e-6
-0.279, 2.456e-6, 9.343e-7, -1.522e-6
-0.280, 2.355e-6, 9.005e-7, -1.455e-6
-0.281, 2.263e-6, 8.682e-7, -1.395e-6
-0.282, 2.177e-6, 8.391e-7, -1.338e-6
-0.283, 2.094e-6, 8.111e-7, -1.283e-6
-0.284, 2.007e-6, 7.823e-7, -1.225e-6
-0.285, 1.936e-6, 7.596e-7, -1.176e-6
-0.286, 1.859e-6, 7.343e-7, -1.125e-6
-0.287, 1.790e-6, 7.117e-7, -1.078e-6
-0.288, 1.722e-6, 6.903e-7, -1.032e-6
-0.289, 1.658e-6, 6.707e-7, -9.875e-7
-0.290, 1.597e-6, 6.500e-7, -9.469e-7
-0.291, 1.538e-6, 6.317e-7, -9.065e-7
-0.292, 1.484e-6, 6.144e-7, -8.698e-7
-0.293, 1.433e-6, 5.969e-7, -8.361e-7
-0.294, 1.384e-6, 5.813e-7, -8.025e-7
-0.295, 1.336e-6, 5.658e-7, -7.704e-7
-0.296, 1.295e-6, 5.533e-7, -7.421e-7
-0.297, 1.250e-6, 5.379e-7, -7.125e-7
-0.298, 1.211e-6, 5.248e-7, -6.863e-7
-0.299, 1.173e-6, 5.124e-7, -6.603e-7
-0.300, 1.136e-6, 5.001e-7, -6.364e-7
-0.301, 1.104e-6, 4.916e-7, -6.127e-7
-0.302, 1.073e-6, 4.821e-7, -5.909e-7
-0.303, 1.045e-6, 4.736e-7, -5.712e-7
-0.304, 1.014e-6, 4.624e-7, -5.519e-7
-0.305, 9.869e-7, 4.552e-7, -5.317e-7
-0.306, 9.641e-7, 4.450e-7, -5.191e-7
-0.307, 9.377e-7, 4.364e-7, -5.013e-7
-0.308, 9.161e-7, 4.293e-7, -4.868e-7
-0.309, 8.956e-7, 4.228e-7, -4.728e-7
-0.310, 8.718e-7, 4.148e-7, -4.570e-7
-0.311, 8.570e-7, 4.093e-7, -4.477e-7
-0.312, 8.384e-7, 4.034e-7, -4.351e-7
-0.313, 8.219e-7, 3.984e-7, -4.235e-7
-0.314, 8.042e-7, 3.919e-7, -4.123e-7
-0.315, 7.932e-7, 3.884e-7, -4.048e-7
-0.316, 7.775e-7, 3.824e-7, -3.951e-7
-0.317, 7.654e-7, 3.796e-7, -3.858e-7
-0.318, 7.514e-7, 3.724e-7, -3.790e-7
-0.319, 7.424e-7, 3.693e-7, -3.731e-7
-0.320, 7.264e-7, 3.639e-7, -3.625e-7
-0.321, 7.204e-7, 3.597e-7, -3.606e-7
-0.322, 7.109e-7, 3.558e-7, -3.550e-7
-0.323, 6.997e-7, 3.529e-7, -3.467e-7
-0.324, 6.928e-7, 3.505e-7, -3.423e-7
-0.325, 6.851e-7, 3.472e-7, -3.379e-7
-0.326, 6.745e-7, 3.434e-7, -3.311e-7
-0.327, 6.636e-7, 3.379e-7, -3.257e-7
-0.328, 6.610e-7, 3.396e-7, -3.214e-7
-0.329, 6.566e-7, 3.365e-7, -3.201e-7
-0.330, 6.492e-7, 3.346e-7, -3.146e-7
-0.331, 6.429e-7, 3.324e-7, -3.105e-7
-0.332, 6.388e-7, 3.299e-7, -3.089e-7
-0.333, 6.348e-7, 3.273e-7, -3.075e-7
-0.334, 6.287e-7, 3.260e-7, -3.027e-7
-0.335, 6.230e-7, 3.223e-7, -3.007e-7
-0.336, 6.171e-7, 3.202e-7, -2.968e-7
-0.337, 6.152e-7, 3.177e-7, -2.975e-7
-0.338, 6.096e-7, 3.168e-7, -2.928e-7
-0.339, 6.019e-7, 3.136e-7, -2.883e-7
-0.340, 6.060e-7, 3.166e-7, -2.894e-7
-0.341, 5.988e-7, 3.127e-7, -2.861e-7
-0.342, 5.949e-7, 3.125e-7, -2.823e-7
-0.343, 5.938e-7, 3.110e-7, -2.828e-7
-0.344, 5.910e-7, 3.107e-7, -2.803e-7
-0.345, 5.893e-7, 3.092e-7, -2.800e-7
-0.346, 5.824e-7, 3.055e-7, -2.769e-7
-0.347, 5.825e-7, 3.066e-7, -2.759e-7
-0.348, 5.815e-7, 3.041e-7, -2.775e-7
-0.349, 5.779e-7, 3.032e-7, -2.748e-7
-0.350, 5.743e-7, 3.008e-7, -2.735e-7
-0.351, 5.761e-7, 3.023e-7, -2.739e-7
-0.352, 5.723e-7, 3.004e-7, -2.719e-7
-0.353, 5.678e-7, 2.993e-7, -2.685e-7
-0.354, 5.693e-7, 2.999e-7, -2.694e-7
-0.355, 5.666e-7, 2.984e-7, -2.683e-7
-0.356, 5.677e-7, 2.999e-7, -2.678e-7
-0.357, 5.658e-7, 2.989e-7, -2.669e-7
-0.358, 5.644e-7, 2.988e-7, -2.656e-7
-0.359, 5.656e-7, 2.983e-7, -2.672e-7
-0.360, 5.593e-7, 2.947e-7, -2.646e-7
-0.361, 5.602e-7, 2.968e-7, -2.634e-7
-0.362, 5.600e-7, 2.963e-7, -2.638e-7
-0.363, 5.578e-7, 2.943e-7, -2.635e-7
-0.364, 5.611e-7, 2.960e-7, -2.651e-7
-0.365, 5.562e-7, 2.936e-7, -2.626e-7
-0.366, 5.570e-7, 2.941e-7, -2.629e-7
-0.367, 5.563e-7, 2.939e-7, -2.624e-7
-0.368, 5.559e-7, 2.952e-7, -2.607e-7
-0.369, 5.544e-7, 2.931e-7, -2.614e-7
-0.370, 5.552e-7, 2.941e-7, -2.611e-7
-0.371, 5.548e-7, 2.939e-7, -2.609e-7
-0.372, 5.538e-7, 2.930e-7, -2.607e-7
-0.373, 5.522e-7, 2.929e-7, -2.593e-7
-0.374, 5.542e-7, 2.935e-7, -2.607e-7
-0.375, 5.543e-7, 2.920e-7, -2.623e-7
-0.376, 5.504e-7, 2.914e-7, -2.590e-7
-0.377, 5.537e-7, 2.916e-7, -2.621e-7
-0.378, 5.534e-7, 2.922e-7, -2.612e-7
-0.379, 5.518e-7, 2.901e-7, -2.616e-7
-0.380, 5.481e-7, 2.915e-7, -2.566e-7
-0.381, 5.488e-7, 2.902e-7, -2.586e-7
-0.382, 5.508e-7, 2.914e-7, -2.595e-7
-0.383, 5.532e-7, 2.932e-7, -2.600e-7
-0.384, 5.499e-7, 2.924e-7, -2.574e-7
-0.385, 5.498e-7, 2.924e-7, -2.574e-7
-0.386, 5.496e-7, 2.901e-7, -2.595e-7
-0.387, 5.457e-7, 2.882e-7, -2.574e-7
-0.388, 5.514e-7, 2.921e-7, -2.593e-7
-0.389, 5.501e-7, 2.913e-7, -2.588e-7
-0.390, 5.499e-7, 2.914e-7, -2.584e-7
-0.391, 5.475e-7, 2.893e-7, -2.582e-7
-0.392, 5.481e-7, 2.905e-7, -2.576e-7
-0.393, 5.510e-7, 2.922e-7, -2.589e-7
-0.394, 5.501e-7, 2.915e-7, -2.586e-7
-0.395, 5.486e-7, 2.916e-7, -2.571e-7
-0.396, 5.481e-7, 2.902e-7, -2.579e-7
-0.397, 5.484e-7, 2.913e-7, -2.571e-7
-0.398, 5.502e-7, 2.921e-7, -2.580e-7
-0.399, 5.492e-7, 2.920e-7, -2.572e-7
-0.400, 5.530e-7, 2.928e-7, -2.601e-7
