# Supplementary material for: Data-Driven Electrochemistry Reveals the Impact of Hydrophobicity on Aptamer Cross-Reactivity
Source: ACS Meas Sci Au. 2026 May 20;6(3):752–64. doi: 10.1021/acsmeasuresciau.6c00040 (PMC13281204; doi:10.1021/acsmeasuresciau.6c00040)
Supplement: Supplementary file 1 [file tg6c00040_si_001.zip › data/interferent study/logP validation/Trials_1_2_3/SWV_lineolic acid_background_800hz_1.txt]

Nov. 4, 2025   14:03:23
Square Wave Voltammetry
File: c:\users\minteerlab\desktop\hardpotato\110425\swv_lineolic acid_background_800hz_1.bin
Data Source:  Experiment
Instrument Model:  CHI660E
Ref. Electrode: 
Header: SWV
Note: 

Init E (V) = -0.05
Final E (V) = -0.4
Incr E (V) = 0.001
Amplitude (V) = 0.025
Frequency (Hz) = 800
Quiet Time (sec) = 2
Sensitivity (A/V) = 1e-5

Potential/V, Diff(i/A), For(i/A), Rev(i/A)

-0.051, 8.893e-7, 5.185e-7, -3.708e-7
-0.052, 8.528e-7, 4.596e-7, -3.932e-7
-0.053, 8.477e-7, 4.462e-7, -4.015e-7
-0.054, 8.500e-7, 4.426e-7, -4.074e-7
-0.055, 8.504e-7, 4.428e-7, -4.076e-7
-0.056, 8.510e-7, 4.411e-7, -4.098e-7
-0.057, 8.485e-7, 4.390e-7, -4.094e-7
-0.058, 8.568e-7, 4.436e-7, -4.133e-7
-0.059, 8.555e-7, 4.430e-7, -4.124e-7
-0.060, 8.558e-7, 4.429e-7, -4.129e-7
-0.061, 8.567e-7, 4.425e-7, -4.142e-7
-0.062, 8.590e-7, 4.421e-7, -4.169e-7
-0.063, 8.602e-7, 4.420e-7, -4.182e-7
-0.064, 8.644e-7, 4.453e-7, -4.191e-7
-0.065, 8.654e-7, 4.455e-7, -4.200e-7
-0.066, 8.642e-7, 4.446e-7, -4.196e-7
-0.067, 8.664e-7, 4.478e-7, -4.186e-7
-0.068, 8.657e-7, 4.471e-7, -4.186e-7
-0.069, 8.752e-7, 4.521e-7, -4.231e-7
-0.070, 8.756e-7, 4.515e-7, -4.241e-7
-0.071, 8.777e-7, 4.534e-7, -4.242e-7
-0.072, 8.787e-7, 4.531e-7, -4.256e-7
-0.073, 8.850e-7, 4.561e-7, -4.289e-7
-0.074, 8.821e-7, 4.553e-7, -4.269e-7
-0.075, 8.884e-7, 4.589e-7, -4.294e-7
-0.076, 8.884e-7, 4.580e-7, -4.304e-7
-0.077, 8.930e-7, 4.599e-7, -4.332e-7
-0.078, 8.923e-7, 4.595e-7, -4.328e-7
-0.079, 8.929e-7, 4.597e-7, -4.332e-7
-0.080, 8.972e-7, 4.619e-7, -4.353e-7
-0.081, 8.983e-7, 4.641e-7, -4.343e-7
-0.082, 9.028e-7, 4.649e-7, -4.379e-7
-0.083, 9.057e-7, 4.668e-7, -4.389e-7
-0.084, 9.047e-7, 4.675e-7, -4.371e-7
-0.085, 9.100e-7, 4.701e-7, -4.399e-7
-0.086, 9.135e-7, 4.710e-7, -4.425e-7
-0.087, 9.122e-7, 4.707e-7, -4.416e-7
-0.088, 9.147e-7, 4.695e-7, -4.452e-7
-0.089, 9.186e-7, 4.737e-7, -4.449e-7
-0.090, 9.217e-7, 4.733e-7, -4.484e-7
-0.091, 9.203e-7, 4.732e-7, -4.472e-7
-0.092, 9.226e-7, 4.731e-7, -4.495e-7
-0.093, 9.236e-7, 4.732e-7, -4.504e-7
-0.094, 9.260e-7, 4.776e-7, -4.485e-7
-0.095, 9.278e-7, 4.771e-7, -4.507e-7
-0.096, 9.284e-7, 4.789e-7, -4.496e-7
-0.097, 9.330e-7, 4.812e-7, -4.518e-7
-0.098, 9.338e-7, 4.817e-7, -4.521e-7
-0.099, 9.332e-7, 4.808e-7, -4.524e-7
-0.100, 9.377e-7, 4.824e-7, -4.553e-7
-0.101, 9.362e-7, 4.815e-7, -4.547e-7
-0.102, 9.409e-7, 4.859e-7, -4.551e-7
-0.103, 9.392e-7, 4.824e-7, -4.567e-7
-0.104, 9.437e-7, 4.842e-7, -4.595e-7
-0.105, 9.440e-7, 4.851e-7, -4.589e-7
-0.106, 9.472e-7, 4.875e-7, -4.597e-7
-0.107, 9.484e-7, 4.901e-7, -4.583e-7
-0.108, 9.514e-7, 4.919e-7, -4.595e-7
-0.109, 9.535e-7, 4.930e-7, -4.605e-7
-0.110, 9.549e-7, 4.942e-7, -4.608e-7
-0.111, 9.598e-7, 4.966e-7, -4.632e-7
-0.112, 9.619e-7, 4.994e-7, -4.626e-7
-0.113, 9.647e-7, 4.994e-7, -4.652e-7
-0.114, 9.681e-7, 5.031e-7, -4.650e-7
-0.115, 9.715e-7, 5.058e-7, -4.657e-7
-0.116, 9.736e-7, 5.070e-7, -4.666e-7
-0.117, 9.772e-7, 5.093e-7, -4.678e-7
-0.118, 9.869e-7, 5.142e-7, -4.726e-7
-0.119, 9.886e-7, 5.175e-7, -4.711e-7
-0.120, 9.932e-7, 5.210e-7, -4.722e-7
-0.121, 1.004e-6, 5.268e-7, -4.775e-7
-0.122, 1.006e-6, 5.312e-7, -4.744e-7
-0.123, 1.013e-6, 5.356e-7, -4.772e-7
-0.124, 1.021e-6, 5.425e-7, -4.785e-7
-0.125, 1.027e-6, 5.460e-7, -4.807e-7
-0.126, 1.035e-6, 5.523e-7, -4.826e-7
-0.127, 1.044e-6, 5.597e-7, -4.847e-7
-0.128, 1.059e-6, 5.672e-7, -4.915e-7
-0.129, 1.065e-6, 5.732e-7, -4.919e-7
-0.130, 1.075e-6, 5.803e-7, -4.948e-7
-0.131, 1.083e-6, 5.878e-7, -4.955e-7
-0.132, 1.096e-6, 5.974e-7, -4.990e-7
-0.133, 1.115e-6, 6.095e-7, -5.052e-7
-0.134, 1.128e-6, 6.197e-7, -5.078e-7
-0.135, 1.147e-6, 6.357e-7, -5.116e-7
-0.136, 1.159e-6, 6.429e-7, -5.157e-7
-0.137, 1.180e-6, 6.578e-7, -5.225e-7
-0.138, 1.199e-6, 6.717e-7, -5.278e-7
-0.139, 1.218e-6, 6.850e-7, -5.331e-7
-0.140, 1.244e-6, 7.034e-7, -5.405e-7
-0.141, 1.266e-6, 7.205e-7, -5.453e-7
-0.142, 1.291e-6, 7.356e-7, -5.553e-7
-0.143, 1.317e-6, 7.546e-7, -5.629e-7
-0.144, 1.343e-6, 7.726e-7, -5.702e-7
-0.145, 1.373e-6, 7.957e-7, -5.778e-7
-0.146, 1.406e-6, 8.178e-7, -5.881e-7
-0.147, 1.434e-6, 8.398e-7, -5.946e-7
-0.148, 1.469e-6, 8.646e-7, -6.042e-7
-0.149, 1.512e-6, 8.938e-7, -6.186e-7
-0.150, 1.552e-6, 9.250e-7, -6.273e-7
-0.151, 1.591e-6, 9.508e-7, -6.402e-7
-0.152, 1.633e-6, 9.796e-7, -6.530e-7
-0.153, 1.680e-6, 1.014e-6, -6.655e-7
-0.154, 1.728e-6, 1.049e-6, -6.795e-7
-0.155, 1.780e-6, 1.083e-6, -6.966e-7
-0.156, 1.834e-6, 1.120e-6, -7.141e-7
-0.157, 1.893e-6, 1.161e-6, -7.321e-7
-0.158, 1.950e-6, 1.201e-6, -7.489e-7
-0.159, 2.017e-6, 1.246e-6, -7.710e-7
-0.160, 2.079e-6, 1.289e-6, -7.894e-7
-0.161, 2.146e-6, 1.337e-6, -8.085e-7
-0.162, 2.222e-6, 1.388e-6, -8.334e-7
-0.163, 2.296e-6, 1.437e-6, -8.587e-7
-0.164, 2.375e-6, 1.492e-6, -8.830e-7
-0.165, 2.457e-6, 1.548e-6, -9.091e-7
-0.166, 2.541e-6, 1.604e-6, -9.364e-7
-0.167, 2.631e-6, 1.665e-6, -9.658e-7
-0.168, 2.729e-6, 1.728e-6, -1.000e-6
-0.169, 2.824e-6, 1.790e-6, -1.033e-6
-0.170, 2.927e-6, 1.857e-6, -1.070e-6
-0.171, 3.030e-6, 1.926e-6, -1.104e-6
-0.172, 3.144e-6, 1.997e-6, -1.147e-6
-0.173, 3.251e-6, 2.069e-6, -1.182e-6
-0.174, 3.373e-6, 2.148e-6, -1.225e-6
-0.175, 3.495e-6, 2.223e-6, -1.271e-6
-0.176, 3.621e-6, 2.304e-6, -1.318e-6
-0.177, 3.752e-6, 2.386e-6, -1.366e-6
-0.178, 3.887e-6, 2.469e-6, -1.418e-6
-0.179, 4.027e-6, 2.555e-6, -1.472e-6
-0.180, 4.169e-6, 2.641e-6, -1.528e-6
-0.181, 4.318e-6, 2.730e-6, -1.588e-6
-0.182, 4.464e-6, 2.818e-6, -1.646e-6
-0.183, 4.618e-6, 2.910e-6, -1.709e-6
-0.184, 4.779e-6, 3.003e-6, -1.776e-6
-0.185, 4.942e-6, 3.097e-6, -1.845e-6
-0.186, 5.101e-6, 3.190e-6, -1.911e-6
-0.187, 5.270e-6, 3.287e-6, -1.983e-6
-0.188, 5.437e-6, 3.378e-6, -2.059e-6
-0.189, 5.612e-6, 3.477e-6, -2.135e-6
-0.190, 5.790e-6, 3.578e-6, -2.212e-6
-0.191, 5.966e-6, 3.674e-6, -2.292e-6
-0.192, 6.142e-6, 3.767e-6, -2.374e-6
-0.193, 6.319e-6, 3.861e-6, -2.458e-6
-0.194, 6.501e-6, 3.955e-6, -2.547e-6
-0.195, 6.680e-6, 4.050e-6, -2.630e-6
-0.196, 6.860e-6, 4.140e-6, -2.720e-6
-0.197, 7.042e-6, 4.233e-6, -2.809e-6
-0.198, 7.217e-6, 4.319e-6, -2.898e-6
-0.199, 7.390e-6, 4.400e-6, -2.991e-6
-0.200, 7.567e-6, 4.489e-6, -3.079e-6
-0.201, 7.738e-6, 4.566e-6, -3.172e-6
-0.202, 7.909e-6, 4.645e-6, -3.264e-6
-0.203, 8.073e-6, 4.720e-6, -3.353e-6
-0.204, 8.235e-6, 4.790e-6, -3.445e-6
-0.205, 8.392e-6, 4.860e-6, -3.532e-6
-0.206, 8.545e-6, 4.921e-6, -3.624e-6
-0.207, 8.687e-6, 4.975e-6, -3.712e-6
-0.208, 8.825e-6, 5.026e-6, -3.799e-6
-0.209, 8.958e-6, 5.076e-6, -3.882e-6
-0.210, 9.084e-6, 5.120e-6, -3.964e-6
-0.211, 9.204e-6, 5.159e-6, -4.045e-6
-0.212, 9.310e-6, 5.190e-6, -4.121e-6
-0.213, 9.421e-6, 5.221e-6, -4.201e-6
-0.214, 9.508e-6, 5.237e-6, -4.271e-6
-0.215, 9.591e-6, 5.252e-6, -4.339e-6
-0.216, 9.661e-6, 5.261e-6, -4.400e-6
-0.217, 9.731e-6, 5.265e-6, -4.467e-6
-0.218, 9.786e-6, 5.265e-6, -4.521e-6
-0.219, 9.827e-6, 5.254e-6, -4.574e-6
-0.220, 9.865e-6, 5.241e-6, -4.624e-6
-0.221, 9.887e-6, 5.216e-6, -4.670e-6
-0.222, 9.903e-6, 5.193e-6, -4.710e-6
-0.223, 9.902e-6, 5.156e-6, -4.746e-6
-0.224, 9.895e-6, 5.118e-6, -4.777e-6
-0.225, 9.873e-6, 5.070e-6, -4.804e-6
-0.226, 9.844e-6, 5.021e-6, -4.823e-6
-0.227, 9.805e-6, 4.970e-6, -4.835e-6
-0.228, 9.753e-6, 4.905e-6, -4.848e-6
-0.229, 9.696e-6, 4.843e-6, -4.852e-6
-0.230, 9.630e-6, 4.777e-6, -4.852e-6
-0.231, 9.551e-6, 4.703e-6, -4.848e-6
-0.232, 9.464e-6, 4.629e-6, -4.835e-6
-0.233, 9.362e-6, 4.541e-6, -4.820e-6
-0.234, 9.262e-6, 4.458e-6, -4.804e-6
-0.235, 9.146e-6, 4.370e-6, -4.776e-6
-0.236, 9.026e-6, 4.277e-6, -4.749e-6
-0.237, 8.897e-6, 4.183e-6, -4.714e-6
-0.238, 8.761e-6, 4.086e-6, -4.675e-6
-0.239, 8.623e-6, 3.991e-6, -4.632e-6
-0.240, 8.474e-6, 3.891e-6, -4.583e-6
-0.241, 8.323e-6, 3.792e-6, -4.532e-6
-0.242, 8.167e-6, 3.690e-6, -4.477e-6
-0.243, 8.012e-6, 3.594e-6, -4.418e-6
-0.244, 7.846e-6, 3.492e-6, -4.354e-6
-0.245, 7.682e-6, 3.392e-6, -4.290e-6
-0.246, 7.516e-6, 3.292e-6, -4.223e-6
-0.247, 7.341e-6, 3.192e-6, -4.149e-6
-0.248, 7.162e-6, 3.091e-6, -4.071e-6
-0.249, 6.985e-6, 2.988e-6, -3.996e-6
-0.250, 6.816e-6, 2.896e-6, -3.920e-6
-0.251, 6.637e-6, 2.801e-6, -3.836e-6
-0.252, 6.459e-6, 2.707e-6, -3.753e-6
-0.253, 6.285e-6, 2.613e-6, -3.672e-6
-0.254, 6.111e-6, 2.528e-6, -3.583e-6
-0.255, 5.941e-6, 2.443e-6, -3.498e-6
-0.256, 5.768e-6, 2.358e-6, -3.411e-6
-0.257, 5.591e-6, 2.271e-6, -3.320e-6
-0.258, 5.425e-6, 2.192e-6, -3.233e-6
-0.259, 5.258e-6, 2.114e-6, -3.144e-6
-0.260, 5.092e-6, 2.038e-6, -3.054e-6
-0.261, 4.938e-6, 1.966e-6, -2.973e-6
-0.262, 4.774e-6, 1.893e-6, -2.882e-6
-0.263, 4.620e-6, 1.825e-6, -2.795e-6
-0.264, 4.463e-6, 1.758e-6, -2.705e-6
-0.265, 4.319e-6, 1.697e-6, -2.622e-6
-0.266, 4.175e-6, 1.638e-6, -2.537e-6
-0.267, 4.031e-6, 1.577e-6, -2.454e-6
-0.268, 3.892e-6, 1.521e-6, -2.371e-6
-0.269, 3.763e-6, 1.469e-6, -2.294e-6
-0.270, 3.627e-6, 1.416e-6, -2.211e-6
-0.271, 3.504e-6, 1.369e-6, -2.135e-6
-0.272, 3.378e-6, 1.320e-6, -2.058e-6
-0.273, 3.261e-6, 1.277e-6, -1.985e-6
-0.274, 3.144e-6, 1.232e-6, -1.912e-6
-0.275, 3.033e-6, 1.191e-6, -1.843e-6
-0.276, 2.930e-6, 1.153e-6, -1.777e-6
-0.277, 2.831e-6, 1.118e-6, -1.713e-6
-0.278, 2.731e-6, 1.083e-6, -1.648e-6
-0.279, 2.627e-6, 1.044e-6, -1.582e-6
-0.280, 2.537e-6, 1.013e-6, -1.524e-6
-0.281, 2.449e-6, 9.856e-7, -1.464e-6
-0.282, 2.369e-6, 9.563e-7, -1.413e-6
-0.283, 2.283e-6, 9.299e-7, -1.353e-6
-0.284, 2.206e-6, 9.014e-7, -1.305e-6
-0.285, 2.137e-6, 8.784e-7, -1.259e-6
-0.286, 2.064e-6, 8.538e-7, -1.210e-6
-0.287, 1.999e-6, 8.342e-7, -1.165e-6
-0.288, 1.934e-6, 8.148e-7, -1.119e-6
-0.289, 1.873e-6, 7.929e-7, -1.080e-6
-0.290, 1.815e-6, 7.721e-7, -1.043e-6
-0.291, 1.758e-6, 7.539e-7, -1.004e-6
-0.292, 1.707e-6, 7.390e-7, -9.678e-7
-0.293, 1.659e-6, 7.227e-7, -9.363e-7
-0.294, 1.612e-6, 7.096e-7, -9.027e-7
-0.295, 1.570e-6, 6.972e-7, -8.726e-7
-0.296, 1.528e-6, 6.826e-7, -8.453e-7
-0.297, 1.489e-6, 6.729e-7, -8.162e-7
-0.298, 1.448e-6, 6.572e-7, -7.905e-7
-0.299, 1.414e-6, 6.485e-7, -7.658e-7
-0.300, 1.378e-6, 6.360e-7, -7.425e-7
-0.301, 1.349e-6, 6.268e-7, -7.223e-7
-0.302, 1.319e-6, 6.157e-7, -7.035e-7
-0.303, 1.292e-6, 6.085e-7, -6.835e-7
-0.304, 1.262e-6, 5.975e-7, -6.641e-7
-0.305, 1.238e-6, 5.907e-7, -6.472e-7
-0.306, 1.212e-6, 5.819e-7, -6.302e-7
-0.307, 1.191e-6, 5.762e-7, -6.148e-7
-0.308, 1.168e-6, 5.673e-7, -6.003e-7
-0.309, 1.149e-6, 5.628e-7, -5.860e-7
-0.310, 1.134e-6, 5.566e-7, -5.769e-7
-0.311, 1.114e-6, 5.513e-7, -5.627e-7
-0.312, 1.100e-6, 5.469e-7, -5.535e-7
-0.313, 1.089e-6, 5.429e-7, -5.464e-7
-0.314, 1.069e-6, 5.351e-7, -5.337e-7
-0.315, 1.054e-6, 5.298e-7, -5.241e-7
-0.316, 1.044e-6, 5.269e-7, -5.168e-7
-0.317, 1.035e-6, 5.246e-7, -5.102e-7
-0.318, 1.020e-6, 5.189e-7, -5.008e-7
-0.319, 1.009e-6, 5.139e-7, -4.950e-7
-0.320, 9.992e-7, 5.113e-7, -4.879e-7
-0.321, 9.872e-7, 5.068e-7, -4.804e-7
-0.322, 9.801e-7, 5.040e-7, -4.761e-7
-0.323, 9.731e-7, 5.036e-7, -4.696e-7
-0.324, 9.627e-7, 4.979e-7, -4.648e-7
-0.325, 9.558e-7, 4.954e-7, -4.603e-7
-0.326, 9.535e-7, 4.969e-7, -4.567e-7
-0.327, 9.468e-7, 4.929e-7, -4.539e-7
-0.328, 9.365e-7, 4.885e-7, -4.480e-7
-0.329, 9.277e-7, 4.855e-7, -4.421e-7
-0.330, 9.263e-7, 4.842e-7, -4.421e-7
-0.331, 9.190e-7, 4.799e-7, -4.390e-7
-0.332, 9.183e-7, 4.813e-7, -4.370e-7
-0.333, 9.122e-7, 4.791e-7, -4.331e-7
-0.334, 9.100e-7, 4.768e-7, -4.332e-7
-0.335, 8.992e-7, 4.740e-7, -4.252e-7
-0.336, 9.006e-7, 4.765e-7, -4.241e-7
-0.337, 8.983e-7, 4.763e-7, -4.221e-7
-0.338, 8.948e-7, 4.734e-7, -4.213e-7
-0.339, 8.937e-7, 4.726e-7, -4.212e-7
-0.340, 8.906e-7, 4.729e-7, -4.177e-7
-0.341, 8.910e-7, 4.721e-7, -4.189e-7
-0.342, 8.820e-7, 4.665e-7, -4.155e-7
-0.343, 8.797e-7, 4.667e-7, -4.130e-7
-0.344, 8.769e-7, 4.624e-7, -4.145e-7
-0.345, 8.762e-7, 4.634e-7, -4.128e-7
-0.346, 8.753e-7, 4.636e-7, -4.117e-7
-0.347, 8.702e-7, 4.632e-7, -4.069e-7
-0.348, 8.747e-7, 4.642e-7, -4.105e-7
-0.349, 8.690e-7, 4.614e-7, -4.076e-7
-0.350, 8.683e-7, 4.626e-7, -4.057e-7
-0.351, 8.666e-7, 4.624e-7, -4.042e-7
-0.352, 8.642e-7, 4.611e-7, -4.031e-7
-0.353, 8.606e-7, 4.606e-7, -3.999e-7
-0.354, 8.626e-7, 4.604e-7, -4.022e-7
-0.355, 8.628e-7, 4.612e-7, -4.017e-7
-0.356, 8.609e-7, 4.573e-7, -4.036e-7
-0.357, 8.625e-7, 4.586e-7, -4.039e-7
-0.358, 8.587e-7, 4.573e-7, -4.014e-7
-0.359, 8.570e-7, 4.560e-7, -4.010e-7
-0.360, 8.595e-7, 4.602e-7, -3.993e-7
-0.361, 8.530e-7, 4.557e-7, -3.972e-7
-0.362, 8.558e-7, 4.572e-7, -3.987e-7
-0.363, 8.580e-7, 4.575e-7, -4.005e-7
-0.364, 8.595e-7, 4.604e-7, -3.990e-7
-0.365, 8.549e-7, 4.553e-7, -3.996e-7
-0.366, 8.589e-7, 4.572e-7, -4.018e-7
-0.367, 8.525e-7, 4.554e-7, -3.971e-7
-0.368, 8.507e-7, 4.550e-7, -3.957e-7
-0.369, 8.557e-7, 4.566e-7, -3.991e-7
-0.370, 8.535e-7, 4.539e-7, -3.996e-7
-0.371, 8.562e-7, 4.568e-7, -3.994e-7
-0.372, 8.561e-7, 4.551e-7, -4.010e-7
-0.373, 8.551e-7, 4.567e-7, -3.983e-7
-0.374, 8.549e-7, 4.571e-7, -3.978e-7
-0.375, 8.540e-7, 4.550e-7, -3.991e-7
-0.376, 8.555e-7, 4.572e-7, -3.983e-7
-0.377, 8.551e-7, 4.581e-7, -3.969e-7
-0.378, 8.538e-7, 4.573e-7, -3.965e-7
-0.379, 8.541e-7, 4.563e-7, -3.978e-7
-0.380, 8.565e-7, 4.554e-7, -4.011e-7
-0.381, 8.611e-7, 4.600e-7, -4.011e-7
-0.382, 8.589e-7, 4.586e-7, -4.003e-7
-0.383, 8.548e-7, 4.573e-7, -3.975e-7
-0.384, 8.563e-7, 4.558e-7, -4.005e-7
-0.385, 8.553e-7, 4.548e-7, -4.005e-7
-0.386, 8.548e-7, 4.564e-7, -3.984e-7
-0.387, 8.568e-7, 4.554e-7, -4.014e-7
-0.388, 8.613e-7, 4.600e-7, -4.013e-7
-0.389, 8.582e-7, 4.581e-7, -4.001e-7
-0.390, 8.588e-7, 4.583e-7, -4.005e-7
-0.391, 8.588e-7, 4.598e-7, -3.991e-7
-0.392, 8.582e-7, 4.582e-7, -4.000e-7
-0.393, 8.587e-7, 4.597e-7, -3.990e-7
-0.394, 8.527e-7, 4.560e-7, -3.967e-7
-0.395, 8.619e-7, 4.602e-7, -4.017e-7
-0.396, 8.599e-7, 4.581e-7, -4.019e-7
-0.397, 8.631e-7, 4.595e-7, -4.037e-7
-0.398, 8.612e-7, 4.600e-7, -4.012e-7
-0.399, 8.598e-7, 4.577e-7, -4.020e-7
-0.400, 8.570e-7, 4.571e-7, -3.999e-7
