# Supplementary material for: Data-Driven Electrochemistry Reveals the Impact of Hydrophobicity on Aptamer Cross-Reactivity
Source: ACS Meas Sci Au. 2026 May 20;6(3):752–64. doi: 10.1021/acsmeasuresciau.6c00040 (PMC13281204; doi:10.1021/acsmeasuresciau.6c00040)
Supplement: Supplementary file 1 [file tg6c00040_si_001.zip › data/interferent study/logP validation/Trials_1_2_3/SWV_lineolic acid_background_800hz_2.txt]

Nov. 4, 2025   16:18:53
Square Wave Voltammetry
File: c:\users\minteerlab\desktop\hardpotato\110425\swv_lineolic acid_background_800hz_2.bin
Data Source:  Experiment
Instrument Model:  CHI660E
Ref. Electrode: 
Header: SWV
Note: 

Init E (V) = -0.05
Final E (V) = -0.4
Incr E (V) = 0.001
Amplitude (V) = 0.025
Frequency (Hz) = 800
Quiet Time (sec) = 2
Sensitivity (A/V) = 1e-5

Potential/V, Diff(i/A), For(i/A), Rev(i/A)

-0.051, 8.925e-7, 5.190e-7, -3.735e-7
-0.052, 8.600e-7, 4.619e-7, -3.981e-7
-0.053, 8.501e-7, 4.463e-7, -4.038e-7
-0.054, 8.542e-7, 4.440e-7, -4.102e-7
-0.055, 8.509e-7, 4.395e-7, -4.114e-7
-0.056, 8.526e-7, 4.396e-7, -4.130e-7
-0.057, 8.505e-7, 4.393e-7, -4.112e-7
-0.058, 8.513e-7, 4.375e-7, -4.138e-7
-0.059, 8.568e-7, 4.378e-7, -4.190e-7
-0.060, 8.529e-7, 4.382e-7, -4.146e-7
-0.061, 8.561e-7, 4.410e-7, -4.151e-7
-0.062, 8.623e-7, 4.442e-7, -4.181e-7
-0.063, 8.587e-7, 4.427e-7, -4.160e-7
-0.064, 8.578e-7, 4.426e-7, -4.152e-7
-0.065, 8.629e-7, 4.438e-7, -4.191e-7
-0.066, 8.622e-7, 4.421e-7, -4.201e-7
-0.067, 8.663e-7, 4.435e-7, -4.228e-7
-0.068, 8.691e-7, 4.476e-7, -4.214e-7
-0.069, 8.715e-7, 4.472e-7, -4.243e-7
-0.070, 8.701e-7, 4.467e-7, -4.234e-7
-0.071, 8.734e-7, 4.481e-7, -4.253e-7
-0.072, 8.738e-7, 4.508e-7, -4.230e-7
-0.073, 8.755e-7, 4.515e-7, -4.240e-7
-0.074, 8.768e-7, 4.507e-7, -4.262e-7
-0.075, 8.798e-7, 4.532e-7, -4.266e-7
-0.076, 8.812e-7, 4.544e-7, -4.268e-7
-0.077, 8.818e-7, 4.562e-7, -4.256e-7
-0.078, 8.884e-7, 4.588e-7, -4.296e-7
-0.079, 8.868e-7, 4.584e-7, -4.285e-7
-0.080, 8.934e-7, 4.601e-7, -4.333e-7
-0.081, 8.937e-7, 4.599e-7, -4.338e-7
-0.082, 8.943e-7, 4.594e-7, -4.349e-7
-0.083, 8.965e-7, 4.601e-7, -4.364e-7
-0.084, 8.995e-7, 4.615e-7, -4.381e-7
-0.085, 9.028e-7, 4.654e-7, -4.375e-7
-0.086, 9.011e-7, 4.659e-7, -4.352e-7
-0.087, 9.031e-7, 4.651e-7, -4.380e-7
-0.088, 9.063e-7, 4.681e-7, -4.382e-7
-0.089, 9.105e-7, 4.679e-7, -4.426e-7
-0.090, 9.128e-7, 4.701e-7, -4.427e-7
-0.091, 9.096e-7, 4.678e-7, -4.418e-7
-0.092, 9.140e-7, 4.698e-7, -4.442e-7
-0.093, 9.162e-7, 4.718e-7, -4.444e-7
-0.094, 9.196e-7, 4.710e-7, -4.486e-7
-0.095, 9.189e-7, 4.701e-7, -4.488e-7
-0.096, 9.175e-7, 4.691e-7, -4.484e-7
-0.097, 9.230e-7, 4.724e-7, -4.506e-7
-0.098, 9.246e-7, 4.735e-7, -4.511e-7
-0.099, 9.290e-7, 4.777e-7, -4.513e-7
-0.100, 9.239e-7, 4.750e-7, -4.489e-7
-0.101, 9.275e-7, 4.754e-7, -4.521e-7
-0.102, 9.320e-7, 4.771e-7, -4.549e-7
-0.103, 9.326e-7, 4.777e-7, -4.549e-7
-0.104, 9.369e-7, 4.815e-7, -4.553e-7
-0.105, 9.372e-7, 4.791e-7, -4.581e-7
-0.106, 9.364e-7, 4.789e-7, -4.575e-7
-0.107, 9.384e-7, 4.803e-7, -4.581e-7
-0.108, 9.393e-7, 4.828e-7, -4.565e-7
-0.109, 9.427e-7, 4.823e-7, -4.604e-7
-0.110, 9.432e-7, 4.836e-7, -4.596e-7
-0.111, 9.435e-7, 4.817e-7, -4.619e-7
-0.112, 9.498e-7, 4.868e-7, -4.629e-7
-0.113, 9.498e-7, 4.880e-7, -4.618e-7
-0.114, 9.530e-7, 4.900e-7, -4.630e-7
-0.115, 9.554e-7, 4.913e-7, -4.641e-7
-0.116, 9.569e-7, 4.930e-7, -4.639e-7
-0.117, 9.603e-7, 4.970e-7, -4.634e-7
-0.118, 9.650e-7, 4.994e-7, -4.656e-7
-0.119, 9.651e-7, 5.007e-7, -4.644e-7
-0.120, 9.677e-7, 5.010e-7, -4.667e-7
-0.121, 9.738e-7, 5.055e-7, -4.683e-7
-0.122, 9.782e-7, 5.055e-7, -4.727e-7
-0.123, 9.812e-7, 5.100e-7, -4.713e-7
-0.124, 9.851e-7, 5.130e-7, -4.721e-7
-0.125, 9.886e-7, 5.157e-7, -4.730e-7
-0.126, 9.968e-7, 5.205e-7, -4.763e-7
-0.127, 1.003e-6, 5.273e-7, -4.760e-7
-0.128, 1.012e-6, 5.328e-7, -4.794e-7
-0.129, 1.016e-6, 5.381e-7, -4.783e-7
-0.130, 1.029e-6, 5.472e-7, -4.817e-7
-0.131, 1.033e-6, 5.516e-7, -4.818e-7
-0.132, 1.040e-6, 5.564e-7, -4.838e-7
-0.133, 1.049e-6, 5.606e-7, -4.887e-7
-0.134, 1.063e-6, 5.699e-7, -4.928e-7
-0.135, 1.075e-6, 5.775e-7, -4.974e-7
-0.136, 1.086e-6, 5.865e-7, -4.995e-7
-0.137, 1.097e-6, 5.963e-7, -5.004e-7
-0.138, 1.113e-6, 6.062e-7, -5.064e-7
-0.139, 1.130e-6, 6.219e-7, -5.077e-7
-0.140, 1.144e-6, 6.309e-7, -5.130e-7
-0.141, 1.155e-6, 6.388e-7, -5.161e-7
-0.142, 1.176e-6, 6.548e-7, -5.216e-7
-0.143, 1.196e-6, 6.701e-7, -5.258e-7
-0.144, 1.215e-6, 6.848e-7, -5.307e-7
-0.145, 1.239e-6, 6.999e-7, -5.395e-7
-0.146, 1.256e-6, 7.139e-7, -5.419e-7
-0.147, 1.284e-6, 7.326e-7, -5.515e-7
-0.148, 1.310e-6, 7.523e-7, -5.573e-7
-0.149, 1.337e-6, 7.718e-7, -5.648e-7
-0.150, 1.366e-6, 7.915e-7, -5.742e-7
-0.151, 1.398e-6, 8.149e-7, -5.833e-7
-0.152, 1.430e-6, 8.427e-7, -5.874e-7
-0.153, 1.466e-6, 8.670e-7, -5.994e-7
-0.154, 1.504e-6, 8.963e-7, -6.076e-7
-0.155, 1.543e-6, 9.242e-7, -6.187e-7
-0.156, 1.585e-6, 9.552e-7, -6.296e-7
-0.157, 1.630e-6, 9.885e-7, -6.418e-7
-0.158, 1.678e-6, 1.021e-6, -6.569e-7
-0.159, 1.724e-6, 1.056e-6, -6.687e-7
-0.160, 1.778e-6, 1.093e-6, -6.845e-7
-0.161, 1.830e-6, 1.132e-6, -6.977e-7
-0.162, 1.888e-6, 1.175e-6, -7.132e-7
-0.163, 1.949e-6, 1.218e-6, -7.305e-7
-0.164, 2.011e-6, 1.263e-6, -7.482e-7
-0.165, 2.075e-6, 1.309e-6, -7.661e-7
-0.166, 2.148e-6, 1.363e-6, -7.846e-7
-0.167, 2.217e-6, 1.410e-6, -8.068e-7
-0.168, 2.298e-6, 1.469e-6, -8.298e-7
-0.169, 2.378e-6, 1.525e-6, -8.526e-7
-0.170, 2.460e-6, 1.583e-6, -8.775e-7
-0.171, 2.549e-6, 1.645e-6, -9.045e-7
-0.172, 2.642e-6, 1.708e-6, -9.347e-7
-0.173, 2.732e-6, 1.772e-6, -9.600e-7
-0.174, 2.837e-6, 1.843e-6, -9.933e-7
-0.175, 2.940e-6, 1.913e-6, -1.027e-6
-0.176, 3.048e-6, 1.986e-6, -1.062e-6
-0.177, 3.160e-6, 2.062e-6, -1.098e-6
-0.178, 3.273e-6, 2.137e-6, -1.136e-6
-0.179, 3.391e-6, 2.219e-6, -1.172e-6
-0.180, 3.519e-6, 2.301e-6, -1.219e-6
-0.181, 3.647e-6, 2.385e-6, -1.262e-6
-0.182, 3.774e-6, 2.467e-6, -1.307e-6
-0.183, 3.907e-6, 2.551e-6, -1.357e-6
-0.184, 4.049e-6, 2.641e-6, -1.408e-6
-0.185, 4.192e-6, 2.729e-6, -1.463e-6
-0.186, 4.345e-6, 2.823e-6, -1.522e-6
-0.187, 4.493e-6, 2.912e-6, -1.581e-6
-0.188, 4.647e-6, 3.003e-6, -1.643e-6
-0.189, 4.807e-6, 3.097e-6, -1.710e-6
-0.190, 4.965e-6, 3.191e-6, -1.774e-6
-0.191, 5.129e-6, 3.284e-6, -1.845e-6
-0.192, 5.297e-6, 3.382e-6, -1.915e-6
-0.193, 5.462e-6, 3.472e-6, -1.990e-6
-0.194, 5.634e-6, 3.567e-6, -2.068e-6
-0.195, 5.802e-6, 3.657e-6, -2.144e-6
-0.196, 5.976e-6, 3.751e-6, -2.226e-6
-0.197, 6.146e-6, 3.837e-6, -2.309e-6
-0.198, 6.318e-6, 3.923e-6, -2.395e-6
-0.199, 6.488e-6, 4.007e-6, -2.481e-6
-0.200, 6.656e-6, 4.086e-6, -2.570e-6
-0.201, 6.827e-6, 4.168e-6, -2.660e-6
-0.202, 6.994e-6, 4.245e-6, -2.749e-6
-0.203, 7.163e-6, 4.322e-6, -2.842e-6
-0.204, 7.324e-6, 4.390e-6, -2.934e-6
-0.205, 7.480e-6, 4.455e-6, -3.025e-6
-0.206, 7.635e-6, 4.518e-6, -3.117e-6
-0.207, 7.782e-6, 4.574e-6, -3.207e-6
-0.208, 7.931e-6, 4.629e-6, -3.302e-6
-0.209, 8.063e-6, 4.674e-6, -3.389e-6
-0.210, 8.196e-6, 4.717e-6, -3.479e-6
-0.211, 8.318e-6, 4.755e-6, -3.563e-6
-0.212, 8.437e-6, 4.784e-6, -3.653e-6
-0.213, 8.548e-6, 4.813e-6, -3.735e-6
-0.214, 8.649e-6, 4.831e-6, -3.818e-6
-0.215, 8.736e-6, 4.843e-6, -3.893e-6
-0.216, 8.818e-6, 4.849e-6, -3.969e-6
-0.217, 8.888e-6, 4.847e-6, -4.041e-6
-0.218, 8.954e-6, 4.847e-6, -4.107e-6
-0.219, 9.000e-6, 4.833e-6, -4.167e-6
-0.220, 9.047e-6, 4.820e-6, -4.227e-6
-0.221, 9.078e-6, 4.795e-6, -4.282e-6
-0.222, 9.096e-6, 4.764e-6, -4.332e-6
-0.223, 9.104e-6, 4.729e-6, -4.375e-6
-0.224, 9.101e-6, 4.688e-6, -4.414e-6
-0.225, 9.089e-6, 4.640e-6, -4.449e-6
-0.226, 9.066e-6, 4.586e-6, -4.480e-6
-0.227, 9.032e-6, 4.529e-6, -4.503e-6
-0.228, 8.982e-6, 4.465e-6, -4.518e-6
-0.229, 8.932e-6, 4.398e-6, -4.534e-6
-0.230, 8.864e-6, 4.326e-6, -4.538e-6
-0.231, 8.790e-6, 4.249e-6, -4.541e-6
-0.232, 8.706e-6, 4.171e-6, -4.535e-6
-0.233, 8.612e-6, 4.088e-6, -4.524e-6
-0.234, 8.513e-6, 4.001e-6, -4.513e-6
-0.235, 8.403e-6, 3.918e-6, -4.485e-6
-0.236, 8.284e-6, 3.823e-6, -4.461e-6
-0.237, 8.165e-6, 3.733e-6, -4.432e-6
-0.238, 8.030e-6, 3.639e-6, -4.391e-6
-0.239, 7.897e-6, 3.545e-6, -4.351e-6
-0.240, 7.758e-6, 3.449e-6, -4.309e-6
-0.241, 7.611e-6, 3.352e-6, -4.260e-6
-0.242, 7.460e-6, 3.255e-6, -4.205e-6
-0.243, 7.305e-6, 3.160e-6, -4.146e-6
-0.244, 7.147e-6, 3.062e-6, -4.086e-6
-0.245, 6.989e-6, 2.968e-6, -4.022e-6
-0.246, 6.823e-6, 2.872e-6, -3.951e-6
-0.247, 6.662e-6, 2.780e-6, -3.882e-6
-0.248, 6.496e-6, 2.690e-6, -3.806e-6
-0.249, 6.329e-6, 2.600e-6, -3.729e-6
-0.250, 6.161e-6, 2.511e-6, -3.650e-6
-0.251, 5.994e-6, 2.424e-6, -3.570e-6
-0.252, 5.833e-6, 2.339e-6, -3.494e-6
-0.253, 5.666e-6, 2.256e-6, -3.410e-6
-0.254, 5.499e-6, 2.175e-6, -3.323e-6
-0.255, 5.337e-6, 2.098e-6, -3.240e-6
-0.256, 5.177e-6, 2.023e-6, -3.155e-6
-0.257, 5.014e-6, 1.949e-6, -3.065e-6
-0.258, 4.861e-6, 1.878e-6, -2.983e-6
-0.259, 4.704e-6, 1.811e-6, -2.893e-6
-0.260, 4.550e-6, 1.746e-6, -2.804e-6
-0.261, 4.405e-6, 1.685e-6, -2.720e-6
-0.262, 4.257e-6, 1.622e-6, -2.635e-6
-0.263, 4.112e-6, 1.562e-6, -2.550e-6
-0.264, 3.974e-6, 1.506e-6, -2.467e-6
-0.265, 3.837e-6, 1.451e-6, -2.386e-6
-0.266, 3.707e-6, 1.403e-6, -2.305e-6
-0.267, 3.581e-6, 1.353e-6, -2.227e-6
-0.268, 3.454e-6, 1.306e-6, -2.148e-6
-0.269, 3.334e-6, 1.261e-6, -2.073e-6
-0.270, 3.212e-6, 1.218e-6, -1.995e-6
-0.271, 3.097e-6, 1.175e-6, -1.922e-6
-0.272, 2.988e-6, 1.138e-6, -1.850e-6
-0.273, 2.884e-6, 1.101e-6, -1.783e-6
-0.274, 2.786e-6, 1.068e-6, -1.718e-6
-0.275, 2.686e-6, 1.035e-6, -1.650e-6
-0.276, 2.593e-6, 1.004e-6, -1.589e-6
-0.277, 2.505e-6, 9.764e-7, -1.528e-6
-0.278, 2.414e-6, 9.435e-7, -1.471e-6
-0.279, 2.333e-6, 9.162e-7, -1.417e-6
-0.280, 2.249e-6, 8.918e-7, -1.357e-6
-0.281, 2.176e-6, 8.672e-7, -1.309e-6
-0.282, 2.101e-6, 8.423e-7, -1.258e-6
-0.283, 2.032e-6, 8.213e-7, -1.211e-6
-0.284, 1.963e-6, 7.987e-7, -1.165e-6
-0.285, 1.902e-6, 7.814e-7, -1.121e-6
-0.286, 1.845e-6, 7.628e-7, -1.083e-6
-0.287, 1.786e-6, 7.456e-7, -1.040e-6
-0.288, 1.730e-6, 7.297e-7, -1.000e-6
-0.289, 1.682e-6, 7.166e-7, -9.651e-7
-0.290, 1.631e-6, 6.992e-7, -9.316e-7
-0.291, 1.585e-6, 6.865e-7, -8.981e-7
-0.292, 1.538e-6, 6.713e-7, -8.670e-7
-0.293, 1.498e-6, 6.592e-7, -8.393e-7
-0.294, 1.461e-6, 6.451e-7, -8.161e-7
-0.295, 1.424e-6, 6.371e-7, -7.866e-7
-0.296, 1.390e-6, 6.270e-7, -7.634e-7
-0.297, 1.352e-6, 6.132e-7, -7.386e-7
-0.298, 1.323e-6, 6.054e-7, -7.176e-7
-0.299, 1.295e-6, 5.991e-7, -6.956e-7
-0.300, 1.267e-6, 5.903e-7, -6.770e-7
-0.301, 1.243e-6, 5.844e-7, -6.583e-7
-0.302, 1.217e-6, 5.762e-7, -6.411e-7
-0.303, 1.197e-6, 5.722e-7, -6.252e-7
-0.304, 1.173e-6, 5.618e-7, -6.116e-7
-0.305, 1.153e-6, 5.548e-7, -5.983e-7
-0.306, 1.135e-6, 5.495e-7, -5.855e-7
-0.307, 1.120e-6, 5.458e-7, -5.739e-7
-0.308, 1.101e-6, 5.389e-7, -5.618e-7
-0.309, 1.089e-6, 5.360e-7, -5.528e-7
-0.310, 1.069e-6, 5.278e-7, -5.417e-7
-0.311, 1.055e-6, 5.232e-7, -5.321e-7
-0.312, 1.044e-6, 5.209e-7, -5.230e-7
-0.313, 1.029e-6, 5.162e-7, -5.129e-7
-0.314, 1.018e-6, 5.135e-7, -5.048e-7
-0.315, 1.008e-6, 5.111e-7, -4.969e-7
-0.316, 9.983e-7, 5.057e-7, -4.926e-7
-0.317, 9.889e-7, 5.031e-7, -4.858e-7
-0.318, 9.824e-7, 5.016e-7, -4.807e-7
-0.319, 9.743e-7, 4.971e-7, -4.772e-7
-0.320, 9.660e-7, 4.963e-7, -4.697e-7
-0.321, 9.579e-7, 4.922e-7, -4.657e-7
-0.322, 9.518e-7, 4.899e-7, -4.619e-7
-0.323, 9.446e-7, 4.864e-7, -4.582e-7
-0.324, 9.386e-7, 4.846e-7, -4.540e-7
-0.325, 9.308e-7, 4.813e-7, -4.495e-7
-0.326, 9.279e-7, 4.811e-7, -4.468e-7
-0.327, 9.213e-7, 4.793e-7, -4.420e-7
-0.328, 9.208e-7, 4.803e-7, -4.405e-7
-0.329, 9.124e-7, 4.752e-7, -4.371e-7
-0.330, 9.090e-7, 4.751e-7, -4.338e-7
-0.331, 9.053e-7, 4.739e-7, -4.313e-7
-0.332, 9.011e-7, 4.714e-7, -4.297e-7
-0.333, 8.978e-7, 4.696e-7, -4.282e-7
-0.334, 8.955e-7, 4.678e-7, -4.277e-7
-0.335, 8.922e-7, 4.679e-7, -4.242e-7
-0.336, 8.903e-7, 4.671e-7, -4.232e-7
-0.337, 8.836e-7, 4.635e-7, -4.200e-7
-0.338, 8.836e-7, 4.629e-7, -4.206e-7
-0.339, 8.790e-7, 4.619e-7, -4.171e-7
-0.340, 8.786e-7, 4.616e-7, -4.170e-7
-0.341, 8.776e-7, 4.636e-7, -4.140e-7
-0.342, 8.735e-7, 4.614e-7, -4.121e-7
-0.343, 8.713e-7, 4.591e-7, -4.121e-7
-0.344, 8.699e-7, 4.592e-7, -4.107e-7
-0.345, 8.716e-7, 4.608e-7, -4.108e-7
-0.346, 8.697e-7, 4.615e-7, -4.081e-7
-0.347, 8.657e-7, 4.585e-7, -4.073e-7
-0.348, 8.646e-7, 4.562e-7, -4.085e-7
-0.349, 8.665e-7, 4.566e-7, -4.100e-7
-0.350, 8.649e-7, 4.581e-7, -4.068e-7
-0.351, 8.638e-7, 4.561e-7, -4.077e-7
-0.352, 8.574e-7, 4.539e-7, -4.036e-7
-0.353, 8.604e-7, 4.549e-7, -4.056e-7
-0.354, 8.584e-7, 4.550e-7, -4.034e-7
-0.355, 8.584e-7, 4.544e-7, -4.040e-7
-0.356, 8.558e-7, 4.530e-7, -4.028e-7
-0.357, 8.589e-7, 4.561e-7, -4.028e-7
-0.358, 8.557e-7, 4.535e-7, -4.022e-7
-0.359, 8.563e-7, 4.550e-7, -4.013e-7
-0.360, 8.550e-7, 4.535e-7, -4.015e-7
-0.361, 8.591e-7, 4.541e-7, -4.051e-7
-0.362, 8.544e-7, 4.518e-7, -4.026e-7
-0.363, 8.533e-7, 4.518e-7, -4.015e-7
-0.364, 8.515e-7, 4.508e-7, -4.007e-7
-0.365, 8.552e-7, 4.518e-7, -4.034e-7
-0.366, 8.524e-7, 4.527e-7, -3.997e-7
-0.367, 8.565e-7, 4.541e-7, -4.024e-7
-0.368, 8.535e-7, 4.533e-7, -4.002e-7
-0.369, 8.532e-7, 4.525e-7, -4.007e-7
-0.370, 8.521e-7, 4.540e-7, -3.981e-7
-0.371, 8.510e-7, 4.519e-7, -3.991e-7
-0.372, 8.485e-7, 4.498e-7, -3.988e-7
-0.373, 8.523e-7, 4.503e-7, -4.020e-7
-0.374, 8.538e-7, 4.519e-7, -4.019e-7
-0.375, 8.534e-7, 4.527e-7, -4.007e-7
-0.376, 8.555e-7, 4.540e-7, -4.015e-7
-0.377, 8.543e-7, 4.512e-7, -4.030e-7
-0.378, 8.512e-7, 4.502e-7, -4.010e-7
-0.379, 8.499e-7, 4.492e-7, -4.007e-7
-0.380, 8.512e-7, 4.517e-7, -3.995e-7
-0.381, 8.514e-7, 4.523e-7, -3.991e-7
-0.382, 8.529e-7, 4.531e-7, -3.998e-7
-0.383, 8.512e-7, 4.515e-7, -3.997e-7
-0.384, 8.529e-7, 4.531e-7, -3.998e-7
-0.385, 8.581e-7, 4.549e-7, -4.032e-7
-0.386, 8.528e-7, 4.520e-7, -4.009e-7
-0.387, 8.502e-7, 4.524e-7, -3.978e-7
-0.388, 8.518e-7, 4.515e-7, -4.004e-7
-0.389, 8.552e-7, 4.538e-7, -4.014e-7
-0.390, 8.573e-7, 4.537e-7, -4.036e-7
-0.391, 8.499e-7, 4.510e-7, -3.990e-7
-0.392, 8.562e-7, 4.549e-7, -4.012e-7
-0.393, 8.595e-7, 4.544e-7, -4.051e-7
-0.394, 8.552e-7, 4.526e-7, -4.026e-7
-0.395, 8.550e-7, 4.528e-7, -4.022e-7
-0.396, 8.551e-7, 4.545e-7, -4.006e-7
-0.397, 8.611e-7, 4.562e-7, -4.049e-7
-0.398, 8.565e-7, 4.548e-7, -4.017e-7
-0.399, 8.531e-7, 4.537e-7, -3.995e-7
-0.400, 8.576e-7, 4.539e-7, -4.036e-7
