# Supplementary material for: Data-Driven Electrochemistry Reveals the Impact of Hydrophobicity on Aptamer Cross-Reactivity
Source: ACS Meas Sci Au. 2026 May 20;6(3):752–64. doi: 10.1021/acsmeasuresciau.6c00040 (PMC13281204; doi:10.1021/acsmeasuresciau.6c00040)
Supplement: Supplementary file 1 [file tg6c00040_si_001.zip › data/interferent study/logP validation/Trials_1_2_3/SWV_lineolic acid_background_900hz_0.txt]

Nov. 4, 2025   11:25:41
Square Wave Voltammetry
File: c:\users\minteerlab\desktop\hardpotato\110425\swv_lineolic acid_background_900hz_0.bin
Data Source:  Experiment
Instrument Model:  CHI660E
Ref. Electrode: 
Header: SWV
Note: 

Init E (V) = -0.05
Final E (V) = -0.4
Incr E (V) = 0.001
Amplitude (V) = 0.025
Frequency (Hz) = 900
Quiet Time (sec) = 2
Sensitivity (A/V) = 1e-5

Potential/V, Diff(i/A), For(i/A), Rev(i/A)

-0.051, 5.218e-7, 3.183e-7, -2.036e-7
-0.052, 5.011e-7, 2.753e-7, -2.259e-7
-0.053, 4.942e-7, 2.665e-7, -2.276e-7
-0.054, 4.981e-7, 2.621e-7, -2.360e-7
-0.055, 4.967e-7, 2.595e-7, -2.372e-7
-0.056, 5.015e-7, 2.608e-7, -2.407e-7
-0.057, 5.000e-7, 2.605e-7, -2.395e-7
-0.058, 4.981e-7, 2.593e-7, -2.388e-7
-0.059, 5.041e-7, 2.622e-7, -2.419e-7
-0.060, 5.056e-7, 2.651e-7, -2.405e-7
-0.061, 5.081e-7, 2.665e-7, -2.415e-7
-0.062, 5.086e-7, 2.646e-7, -2.440e-7
-0.063, 5.100e-7, 2.664e-7, -2.436e-7
-0.064, 5.104e-7, 2.671e-7, -2.433e-7
-0.065, 5.136e-7, 2.714e-7, -2.423e-7
-0.066, 5.178e-7, 2.723e-7, -2.455e-7
-0.067, 5.182e-7, 2.705e-7, -2.477e-7
-0.068, 5.194e-7, 2.725e-7, -2.469e-7
-0.069, 5.203e-7, 2.713e-7, -2.491e-7
-0.070, 5.227e-7, 2.736e-7, -2.491e-7
-0.071, 5.200e-7, 2.695e-7, -2.505e-7
-0.072, 5.273e-7, 2.744e-7, -2.530e-7
-0.073, 5.313e-7, 2.774e-7, -2.539e-7
-0.074, 5.395e-7, 2.805e-7, -2.589e-7
-0.075, 5.354e-7, 2.779e-7, -2.575e-7
-0.076, 5.407e-7, 2.814e-7, -2.593e-7
-0.077, 5.427e-7, 2.854e-7, -2.573e-7
-0.078, 5.426e-7, 2.819e-7, -2.606e-7
-0.079, 5.456e-7, 2.840e-7, -2.616e-7
-0.080, 5.444e-7, 2.849e-7, -2.596e-7
-0.081, 5.520e-7, 2.888e-7, -2.632e-7
-0.082, 5.506e-7, 2.895e-7, -2.610e-7
-0.083, 5.525e-7, 2.867e-7, -2.658e-7
-0.084, 5.587e-7, 2.907e-7, -2.679e-7
-0.085, 5.619e-7, 2.902e-7, -2.717e-7
-0.086, 5.589e-7, 2.885e-7, -2.704e-7
-0.087, 5.617e-7, 2.914e-7, -2.703e-7
-0.088, 5.672e-7, 2.926e-7, -2.745e-7
-0.089, 5.704e-7, 2.947e-7, -2.757e-7
-0.090, 5.757e-7, 2.986e-7, -2.771e-7
-0.091, 5.746e-7, 2.988e-7, -2.758e-7
-0.092, 5.749e-7, 2.975e-7, -2.774e-7
-0.093, 5.762e-7, 2.977e-7, -2.785e-7
-0.094, 5.791e-7, 2.981e-7, -2.810e-7
-0.095, 5.781e-7, 2.994e-7, -2.787e-7
-0.096, 5.822e-7, 3.000e-7, -2.822e-7
-0.097, 5.830e-7, 3.007e-7, -2.823e-7
-0.098, 5.870e-7, 3.015e-7, -2.855e-7
-0.099, 5.866e-7, 3.017e-7, -2.850e-7
-0.100, 5.863e-7, 2.987e-7, -2.877e-7
-0.101, 5.949e-7, 3.058e-7, -2.891e-7
-0.102, 5.951e-7, 3.032e-7, -2.918e-7
-0.103, 5.924e-7, 3.008e-7, -2.916e-7
-0.104, 5.963e-7, 3.046e-7, -2.916e-7
-0.105, 6.000e-7, 3.052e-7, -2.948e-7
-0.106, 5.985e-7, 3.052e-7, -2.932e-7
-0.107, 5.974e-7, 3.060e-7, -2.914e-7
-0.108, 6.012e-7, 3.072e-7, -2.941e-7
-0.109, 5.968e-7, 3.040e-7, -2.928e-7
-0.110, 6.000e-7, 3.071e-7, -2.929e-7
-0.111, 6.086e-7, 3.117e-7, -2.969e-7
-0.112, 6.014e-7, 3.064e-7, -2.949e-7
-0.113, 6.055e-7, 3.089e-7, -2.966e-7
-0.114, 6.067e-7, 3.093e-7, -2.974e-7
-0.115, 6.045e-7, 3.095e-7, -2.951e-7
-0.116, 6.112e-7, 3.141e-7, -2.971e-7
-0.117, 6.111e-7, 3.110e-7, -3.001e-7
-0.118, 6.136e-7, 3.154e-7, -2.982e-7
-0.119, 6.170e-7, 3.164e-7, -3.006e-7
-0.120, 6.166e-7, 3.186e-7, -2.981e-7
-0.121, 6.228e-7, 3.204e-7, -3.024e-7
-0.122, 6.195e-7, 3.204e-7, -2.990e-7
-0.123, 6.227e-7, 3.222e-7, -3.005e-7
-0.124, 6.248e-7, 3.231e-7, -3.017e-7
-0.125, 6.304e-7, 3.261e-7, -3.044e-7
-0.126, 6.316e-7, 3.289e-7, -3.027e-7
-0.127, 6.339e-7, 3.340e-7, -2.999e-7
-0.128, 6.416e-7, 3.364e-7, -3.052e-7
-0.129, 6.452e-7, 3.399e-7, -3.053e-7
-0.130, 6.472e-7, 3.420e-7, -3.052e-7
-0.131, 6.567e-7, 3.462e-7, -3.104e-7
-0.132, 6.571e-7, 3.508e-7, -3.063e-7
-0.133, 6.699e-7, 3.588e-7, -3.111e-7
-0.134, 6.740e-7, 3.632e-7, -3.108e-7
-0.135, 6.873e-7, 3.725e-7, -3.147e-7
-0.136, 6.898e-7, 3.760e-7, -3.138e-7
-0.137, 6.969e-7, 3.823e-7, -3.146e-7
-0.138, 7.053e-7, 3.912e-7, -3.141e-7
-0.139, 7.173e-7, 3.992e-7, -3.181e-7
-0.140, 7.231e-7, 4.046e-7, -3.186e-7
-0.141, 7.436e-7, 4.196e-7, -3.240e-7
-0.142, 7.563e-7, 4.310e-7, -3.253e-7
-0.143, 7.695e-7, 4.367e-7, -3.329e-7
-0.144, 7.832e-7, 4.509e-7, -3.324e-7
-0.145, 7.968e-7, 4.617e-7, -3.351e-7
-0.146, 8.184e-7, 4.757e-7, -3.427e-7
-0.147, 8.429e-7, 4.910e-7, -3.519e-7
-0.148, 8.566e-7, 5.063e-7, -3.503e-7
-0.149, 8.797e-7, 5.255e-7, -3.542e-7
-0.150, 9.076e-7, 5.472e-7, -3.604e-7
-0.151, 9.278e-7, 5.583e-7, -3.695e-7
-0.152, 9.544e-7, 5.834e-7, -3.710e-7
-0.153, 9.826e-7, 6.056e-7, -3.770e-7
-0.154, 1.015e-6, 6.315e-7, -3.832e-7
-0.155, 1.040e-6, 6.488e-7, -3.912e-7
-0.156, 1.082e-6, 6.829e-7, -3.993e-7
-0.157, 1.117e-6, 7.108e-7, -4.058e-7
-0.158, 1.160e-6, 7.412e-7, -4.189e-7
-0.159, 1.195e-6, 7.691e-7, -4.263e-7
-0.160, 1.246e-6, 8.085e-7, -4.377e-7
-0.161, 1.286e-6, 8.365e-7, -4.496e-7
-0.162, 1.334e-6, 8.785e-7, -4.551e-7
-0.163, 1.394e-6, 9.188e-7, -4.753e-7
-0.164, 1.448e-6, 9.629e-7, -4.850e-7
-0.165, 1.509e-6, 1.008e-6, -5.005e-7
-0.166, 1.568e-6, 1.055e-6, -5.132e-7
-0.167, 1.631e-6, 1.102e-6, -5.283e-7
-0.168, 1.699e-6, 1.154e-6, -5.449e-7
-0.169, 1.771e-6, 1.209e-6, -5.616e-7
-0.170, 1.852e-6, 1.267e-6, -5.852e-7
-0.171, 1.928e-6, 1.325e-6, -6.029e-7
-0.172, 2.014e-6, 1.394e-6, -6.205e-7
-0.173, 2.094e-6, 1.448e-6, -6.457e-7
-0.174, 2.190e-6, 1.518e-6, -6.716e-7
-0.175, 2.282e-6, 1.585e-6, -6.977e-7
-0.176, 2.381e-6, 1.657e-6, -7.240e-7
-0.177, 2.489e-6, 1.736e-6, -7.530e-7
-0.178, 2.597e-6, 1.810e-6, -7.865e-7
-0.179, 2.704e-6, 1.889e-6, -8.144e-7
-0.180, 2.818e-6, 1.969e-6, -8.489e-7
-0.181, 2.949e-6, 2.062e-6, -8.865e-7
-0.182, 3.065e-6, 2.145e-6, -9.209e-7
-0.183, 3.202e-6, 2.238e-6, -9.640e-7
-0.184, 3.325e-6, 2.320e-6, -1.005e-6
-0.185, 3.465e-6, 2.413e-6, -1.051e-6
-0.186, 3.614e-6, 2.510e-6, -1.105e-6
-0.187, 3.749e-6, 2.594e-6, -1.155e-6
-0.188, 3.897e-6, 2.692e-6, -1.205e-6
-0.189, 4.061e-6, 2.794e-6, -1.266e-6
-0.190, 4.219e-6, 2.892e-6, -1.326e-6
-0.191, 4.364e-6, 2.981e-6, -1.383e-6
-0.192, 4.535e-6, 3.080e-6, -1.456e-6
-0.193, 4.696e-6, 3.178e-6, -1.518e-6
-0.194, 4.871e-6, 3.279e-6, -1.592e-6
-0.195, 5.032e-6, 3.374e-6, -1.658e-6
-0.196, 5.211e-6, 3.473e-6, -1.739e-6
-0.197, 5.392e-6, 3.570e-6, -1.822e-6
-0.198, 5.566e-6, 3.661e-6, -1.905e-6
-0.199, 5.735e-6, 3.746e-6, -1.989e-6
-0.200, 5.916e-6, 3.840e-6, -2.076e-6
-0.201, 6.098e-6, 3.925e-6, -2.173e-6
-0.202, 6.282e-6, 4.014e-6, -2.268e-6
-0.203, 6.452e-6, 4.092e-6, -2.360e-6
-0.204, 6.629e-6, 4.171e-6, -2.458e-6
-0.205, 6.795e-6, 4.242e-6, -2.553e-6
-0.206, 6.972e-6, 4.314e-6, -2.658e-6
-0.207, 7.131e-6, 4.371e-6, -2.760e-6
-0.208, 7.303e-6, 4.439e-6, -2.864e-6
-0.209, 7.458e-6, 4.494e-6, -2.964e-6
-0.210, 7.609e-6, 4.548e-6, -3.061e-6
-0.211, 7.758e-6, 4.587e-6, -3.171e-6
-0.212, 7.884e-6, 4.628e-6, -3.257e-6
-0.213, 8.038e-6, 4.673e-6, -3.365e-6
-0.214, 8.150e-6, 4.691e-6, -3.460e-6
-0.215, 8.274e-6, 4.716e-6, -3.558e-6
-0.216, 8.379e-6, 4.729e-6, -3.650e-6
-0.217, 8.462e-6, 4.729e-6, -3.733e-6
-0.218, 8.566e-6, 4.739e-6, -3.828e-6
-0.219, 8.645e-6, 4.736e-6, -3.910e-6
-0.220, 8.712e-6, 4.727e-6, -3.985e-6
-0.221, 8.767e-6, 4.707e-6, -4.060e-6
-0.222, 8.815e-6, 4.686e-6, -4.129e-6
-0.223, 8.844e-6, 4.655e-6, -4.190e-6
-0.224, 8.869e-6, 4.625e-6, -4.244e-6
-0.225, 8.883e-6, 4.580e-6, -4.303e-6
-0.226, 8.881e-6, 4.534e-6, -4.346e-6
-0.227, 8.876e-6, 4.485e-6, -4.391e-6
-0.228, 8.855e-6, 4.424e-6, -4.431e-6
-0.229, 8.816e-6, 4.361e-6, -4.455e-6
-0.230, 8.777e-6, 4.297e-6, -4.480e-6
-0.231, 8.713e-6, 4.217e-6, -4.496e-6
-0.232, 8.648e-6, 4.142e-6, -4.506e-6
-0.233, 8.565e-6, 4.059e-6, -4.506e-6
-0.234, 8.493e-6, 3.977e-6, -4.516e-6
-0.235, 8.391e-6, 3.891e-6, -4.500e-6
-0.236, 8.290e-6, 3.800e-6, -4.490e-6
-0.237, 8.174e-6, 3.708e-6, -4.466e-6
-0.238, 8.055e-6, 3.615e-6, -4.440e-6
-0.239, 7.924e-6, 3.522e-6, -4.402e-6
-0.240, 7.787e-6, 3.417e-6, -4.370e-6
-0.241, 7.651e-6, 3.328e-6, -4.323e-6
-0.242, 7.509e-6, 3.227e-6, -4.282e-6
-0.243, 7.360e-6, 3.130e-6, -4.231e-6
-0.244, 7.199e-6, 3.031e-6, -4.169e-6
-0.245, 7.051e-6, 2.934e-6, -4.117e-6
-0.246, 6.885e-6, 2.832e-6, -4.052e-6
-0.247, 6.725e-6, 2.740e-6, -3.985e-6
-0.248, 6.549e-6, 2.643e-6, -3.906e-6
-0.249, 6.388e-6, 2.551e-6, -3.837e-6
-0.250, 6.216e-6, 2.459e-6, -3.757e-6
-0.251, 6.037e-6, 2.369e-6, -3.668e-6
-0.252, 5.872e-6, 2.282e-6, -3.590e-6
-0.253, 5.707e-6, 2.201e-6, -3.506e-6
-0.254, 5.540e-6, 2.118e-6, -3.422e-6
-0.255, 5.370e-6, 2.035e-6, -3.335e-6
-0.256, 5.206e-6, 1.960e-6, -3.247e-6
-0.257, 5.033e-6, 1.884e-6, -3.149e-6
-0.258, 4.877e-6, 1.810e-6, -3.066e-6
-0.259, 4.717e-6, 1.743e-6, -2.974e-6
-0.260, 4.552e-6, 1.668e-6, -2.884e-6
-0.261, 4.403e-6, 1.605e-6, -2.798e-6
-0.262, 4.249e-6, 1.542e-6, -2.707e-6
-0.263, 4.094e-6, 1.477e-6, -2.617e-6
-0.264, 3.953e-6, 1.422e-6, -2.531e-6
-0.265, 3.808e-6, 1.364e-6, -2.445e-6
-0.266, 3.664e-6, 1.307e-6, -2.357e-6
-0.267, 3.531e-6, 1.263e-6, -2.268e-6
-0.268, 3.397e-6, 1.214e-6, -2.184e-6
-0.269, 3.272e-6, 1.166e-6, -2.105e-6
-0.270, 3.137e-6, 1.117e-6, -2.020e-6
-0.271, 3.024e-6, 1.080e-6, -1.945e-6
-0.272, 2.900e-6, 1.035e-6, -1.864e-6
-0.273, 2.790e-6, 9.938e-7, -1.796e-6
-0.274, 2.678e-6, 9.621e-7, -1.716e-6
-0.275, 2.567e-6, 9.209e-7, -1.646e-6
-0.276, 2.471e-6, 8.874e-7, -1.584e-6
-0.277, 2.370e-6, 8.591e-7, -1.511e-6
-0.278, 2.276e-6, 8.291e-7, -1.447e-6
-0.279, 2.184e-6, 7.943e-7, -1.390e-6
-0.280, 2.093e-6, 7.716e-7, -1.321e-6
-0.281, 2.015e-6, 7.442e-7, -1.271e-6
-0.282, 1.937e-6, 7.196e-7, -1.217e-6
-0.283, 1.855e-6, 6.956e-7, -1.159e-6
-0.284, 1.776e-6, 6.696e-7, -1.106e-6
-0.285, 1.716e-6, 6.560e-7, -1.060e-6
-0.286, 1.645e-6, 6.261e-7, -1.019e-6
-0.287, 1.580e-6, 6.100e-7, -9.702e-7
-0.288, 1.521e-6, 5.932e-7, -9.281e-7
-0.289, 1.463e-6, 5.759e-7, -8.873e-7
-0.290, 1.416e-6, 5.627e-7, -8.533e-7
-0.291, 1.356e-6, 5.439e-7, -8.117e-7
-0.292, 1.311e-6, 5.367e-7, -7.741e-7
-0.293, 1.258e-6, 5.133e-7, -7.448e-7
-0.294, 1.211e-6, 4.987e-7, -7.118e-7
-0.295, 1.173e-6, 4.896e-7, -6.837e-7
-0.296, 1.133e-6, 4.735e-7, -6.592e-7
-0.297, 1.100e-6, 4.650e-7, -6.351e-7
-0.298, 1.054e-6, 4.514e-7, -6.031e-7
-0.299, 1.016e-6, 4.400e-7, -5.765e-7
-0.300, 9.956e-7, 4.338e-7, -5.618e-7
-0.301, 9.650e-7, 4.286e-7, -5.364e-7
-0.302, 9.327e-7, 4.158e-7, -5.169e-7
-0.303, 9.071e-7, 4.080e-7, -4.991e-7
-0.304, 8.848e-7, 4.026e-7, -4.821e-7
-0.305, 8.561e-7, 3.924e-7, -4.638e-7
-0.306, 8.259e-7, 3.820e-7, -4.439e-7
-0.307, 8.124e-7, 3.834e-7, -4.291e-7
-0.308, 7.900e-7, 3.684e-7, -4.216e-7
-0.309, 7.789e-7, 3.698e-7, -4.092e-7
-0.310, 7.602e-7, 3.634e-7, -3.968e-7
-0.311, 7.450e-7, 3.549e-7, -3.901e-7
-0.312, 7.261e-7, 3.496e-7, -3.765e-7
-0.313, 7.082e-7, 3.462e-7, -3.620e-7
-0.314, 6.920e-7, 3.375e-7, -3.545e-7
-0.315, 6.903e-7, 3.423e-7, -3.480e-7
-0.316, 6.701e-7, 3.306e-7, -3.395e-7
-0.317, 6.543e-7, 3.272e-7, -3.272e-7
-0.318, 6.462e-7, 3.235e-7, -3.227e-7
-0.319, 6.430e-7, 3.290e-7, -3.140e-7
-0.320, 6.275e-7, 3.147e-7, -3.128e-7
-0.321, 6.173e-7, 3.134e-7, -3.040e-7
-0.322, 6.056e-7, 3.114e-7, -2.942e-7
-0.323, 6.013e-7, 3.084e-7, -2.928e-7
-0.324, 5.885e-7, 2.998e-7, -2.888e-7
-0.325, 5.822e-7, 2.996e-7, -2.826e-7
-0.326, 5.768e-7, 2.980e-7, -2.788e-7
-0.327, 5.749e-7, 2.965e-7, -2.784e-7
-0.328, 5.633e-7, 2.913e-7, -2.720e-7
-0.329, 5.581e-7, 2.910e-7, -2.671e-7
-0.330, 5.518e-7, 2.883e-7, -2.636e-7
-0.331, 5.527e-7, 2.889e-7, -2.638e-7
-0.332, 5.469e-7, 2.857e-7, -2.612e-7
-0.333, 5.381e-7, 2.874e-7, -2.507e-7
-0.334, 5.319e-7, 2.783e-7, -2.536e-7
-0.335, 5.282e-7, 2.793e-7, -2.489e-7
-0.336, 5.256e-7, 2.804e-7, -2.452e-7
-0.337, 5.210e-7, 2.741e-7, -2.469e-7
-0.338, 5.164e-7, 2.736e-7, -2.427e-7
-0.339, 5.079e-7, 2.665e-7, -2.415e-7
-0.340, 5.173e-7, 2.750e-7, -2.423e-7
-0.341, 5.038e-7, 2.658e-7, -2.380e-7
-0.342, 5.062e-7, 2.709e-7, -2.353e-7
-0.343, 5.027e-7, 2.676e-7, -2.351e-7
-0.344, 5.005e-7, 2.679e-7, -2.326e-7
-0.345, 4.964e-7, 2.649e-7, -2.315e-7
-0.346, 4.991e-7, 2.648e-7, -2.343e-7
-0.347, 4.903e-7, 2.632e-7, -2.271e-7
-0.348, 4.934e-7, 2.655e-7, -2.279e-7
-0.349, 4.951e-7, 2.651e-7, -2.300e-7
-0.350, 4.859e-7, 2.610e-7, -2.249e-7
-0.351, 4.845e-7, 2.582e-7, -2.263e-7
-0.352, 4.865e-7, 2.574e-7, -2.292e-7
-0.353, 4.755e-7, 2.524e-7, -2.230e-7
-0.354, 4.856e-7, 2.646e-7, -2.210e-7
-0.355, 4.783e-7, 2.575e-7, -2.207e-7
-0.356, 4.768e-7, 2.558e-7, -2.210e-7
-0.357, 4.821e-7, 2.624e-7, -2.197e-7
-0.358, 4.743e-7, 2.553e-7, -2.190e-7
-0.359, 4.746e-7, 2.559e-7, -2.188e-7
-0.360, 4.727e-7, 2.555e-7, -2.171e-7
-0.361, 4.696e-7, 2.521e-7, -2.175e-7
-0.362, 4.702e-7, 2.559e-7, -2.142e-7
-0.363, 4.762e-7, 2.614e-7, -2.148e-7
-0.364, 4.735e-7, 2.561e-7, -2.174e-7
-0.365, 4.690e-7, 2.543e-7, -2.147e-7
-0.366, 4.715e-7, 2.575e-7, -2.140e-7
-0.367, 4.670e-7, 2.489e-7, -2.181e-7
-0.368, 4.707e-7, 2.534e-7, -2.173e-7
-0.369, 4.688e-7, 2.515e-7, -2.174e-7
-0.370, 4.669e-7, 2.513e-7, -2.156e-7
-0.371, 4.616e-7, 2.460e-7, -2.155e-7
-0.372, 4.659e-7, 2.524e-7, -2.135e-7
-0.373, 4.669e-7, 2.520e-7, -2.148e-7
-0.374, 4.693e-7, 2.573e-7, -2.120e-7
-0.375, 4.650e-7, 2.532e-7, -2.118e-7
-0.376, 4.657e-7, 2.503e-7, -2.153e-7
-0.377, 4.612e-7, 2.513e-7, -2.100e-7
-0.378, 4.687e-7, 2.529e-7, -2.158e-7
-0.379, 4.683e-7, 2.559e-7, -2.123e-7
-0.380, 4.617e-7, 2.488e-7, -2.129e-7
-0.381, 4.715e-7, 2.564e-7, -2.151e-7
-0.382, 4.639e-7, 2.550e-7, -2.089e-7
-0.383, 4.673e-7, 2.513e-7, -2.160e-7
-0.384, 4.639e-7, 2.513e-7, -2.127e-7
-0.385, 4.694e-7, 2.525e-7, -2.168e-7
-0.386, 4.567e-7, 2.446e-7, -2.121e-7
-0.387, 4.662e-7, 2.535e-7, -2.127e-7
-0.388, 4.622e-7, 2.458e-7, -2.164e-7
-0.389, 4.641e-7, 2.518e-7, -2.122e-7
-0.390, 4.664e-7, 2.519e-7, -2.145e-7
-0.391, 4.607e-7, 2.477e-7, -2.130e-7
-0.392, 4.686e-7, 2.549e-7, -2.137e-7
-0.393, 4.664e-7, 2.526e-7, -2.139e-7
-0.394, 4.581e-7, 2.460e-7, -2.120e-7
-0.395, 4.602e-7, 2.513e-7, -2.089e-7
-0.396, 4.666e-7, 2.485e-7, -2.181e-7
-0.397, 4.674e-7, 2.553e-7, -2.121e-7
-0.398, 4.583e-7, 2.496e-7, -2.087e-7
-0.399, 4.621e-7, 2.491e-7, -2.129e-7
-0.400, 4.596e-7, 2.439e-7, -2.158e-7
