# Supplementary material for: Data-Driven Electrochemistry Reveals the Impact of Hydrophobicity on Aptamer Cross-Reactivity
Source: ACS Meas Sci Au. 2026 May 20;6(3):752–64. doi: 10.1021/acsmeasuresciau.6c00040 (PMC13281204; doi:10.1021/acsmeasuresciau.6c00040)
Supplement: Supplementary file 1 [file tg6c00040_si_001.zip › data/interferent study/logP validation/Trials_1_2_3/SWV_lineolic acid_background_900hz_1.txt]

Nov. 4, 2025   14:03:29
Square Wave Voltammetry
File: c:\users\minteerlab\desktop\hardpotato\110425\swv_lineolic acid_background_900hz_1.bin
Data Source:  Experiment
Instrument Model:  CHI660E
Ref. Electrode: 
Header: SWV
Note: 

Init E (V) = -0.05
Final E (V) = -0.4
Incr E (V) = 0.001
Amplitude (V) = 0.025
Frequency (Hz) = 900
Quiet Time (sec) = 2
Sensitivity (A/V) = 1e-5

Potential/V, Diff(i/A), For(i/A), Rev(i/A)

-0.051, 7.772e-7, 4.731e-7, -3.041e-7
-0.052, 7.259e-7, 4.004e-7, -3.255e-7
-0.053, 7.117e-7, 3.834e-7, -3.283e-7
-0.054, 7.194e-7, 3.837e-7, -3.357e-7
-0.055, 7.229e-7, 3.791e-7, -3.437e-7
-0.056, 7.194e-7, 3.791e-7, -3.403e-7
-0.057, 7.231e-7, 3.820e-7, -3.410e-7
-0.058, 7.235e-7, 3.811e-7, -3.424e-7
-0.059, 7.215e-7, 3.788e-7, -3.427e-7
-0.060, 7.264e-7, 3.819e-7, -3.445e-7
-0.061, 7.240e-7, 3.793e-7, -3.447e-7
-0.062, 7.368e-7, 3.841e-7, -3.527e-7
-0.063, 7.340e-7, 3.831e-7, -3.509e-7
-0.064, 7.323e-7, 3.821e-7, -3.502e-7
-0.065, 7.365e-7, 3.805e-7, -3.560e-7
-0.066, 7.409e-7, 3.871e-7, -3.538e-7
-0.067, 7.357e-7, 3.865e-7, -3.492e-7
-0.068, 7.355e-7, 3.843e-7, -3.511e-7
-0.069, 7.419e-7, 3.878e-7, -3.541e-7
-0.070, 7.429e-7, 3.908e-7, -3.522e-7
-0.071, 7.518e-7, 3.922e-7, -3.596e-7
-0.072, 7.506e-7, 3.931e-7, -3.575e-7
-0.073, 7.534e-7, 3.945e-7, -3.588e-7
-0.074, 7.505e-7, 3.953e-7, -3.552e-7
-0.075, 7.541e-7, 3.955e-7, -3.586e-7
-0.076, 7.559e-7, 3.952e-7, -3.607e-7
-0.077, 7.649e-7, 3.990e-7, -3.659e-7
-0.078, 7.695e-7, 4.004e-7, -3.690e-7
-0.079, 7.684e-7, 4.016e-7, -3.668e-7
-0.080, 7.713e-7, 4.021e-7, -3.691e-7
-0.081, 7.648e-7, 3.990e-7, -3.658e-7
-0.082, 7.714e-7, 4.038e-7, -3.676e-7
-0.083, 7.709e-7, 4.025e-7, -3.683e-7
-0.084, 7.682e-7, 4.009e-7, -3.674e-7
-0.085, 7.710e-7, 4.006e-7, -3.704e-7
-0.086, 7.769e-7, 4.066e-7, -3.703e-7
-0.087, 7.770e-7, 4.043e-7, -3.728e-7
-0.088, 7.848e-7, 4.094e-7, -3.754e-7
-0.089, 7.821e-7, 4.085e-7, -3.736e-7
-0.090, 7.863e-7, 4.073e-7, -3.790e-7
-0.091, 7.914e-7, 4.108e-7, -3.806e-7
-0.092, 7.937e-7, 4.138e-7, -3.798e-7
-0.093, 7.986e-7, 4.139e-7, -3.848e-7
-0.094, 7.962e-7, 4.120e-7, -3.842e-7
-0.095, 7.961e-7, 4.140e-7, -3.821e-7
-0.096, 7.999e-7, 4.172e-7, -3.828e-7
-0.097, 7.955e-7, 4.148e-7, -3.808e-7
-0.098, 8.001e-7, 4.166e-7, -3.835e-7
-0.099, 7.999e-7, 4.185e-7, -3.814e-7
-0.100, 8.044e-7, 4.184e-7, -3.860e-7
-0.101, 8.078e-7, 4.156e-7, -3.922e-7
-0.102, 8.044e-7, 4.207e-7, -3.837e-7
-0.103, 8.070e-7, 4.187e-7, -3.883e-7
-0.104, 8.107e-7, 4.218e-7, -3.889e-7
-0.105, 8.122e-7, 4.247e-7, -3.875e-7
-0.106, 8.105e-7, 4.198e-7, -3.907e-7
-0.107, 8.153e-7, 4.250e-7, -3.903e-7
-0.108, 8.186e-7, 4.272e-7, -3.914e-7
-0.109, 8.204e-7, 4.248e-7, -3.956e-7
-0.110, 8.196e-7, 4.302e-7, -3.894e-7
-0.111, 8.265e-7, 4.315e-7, -3.950e-7
-0.112, 8.228e-7, 4.322e-7, -3.906e-7
-0.113, 8.299e-7, 4.358e-7, -3.941e-7
-0.114, 8.263e-7, 4.361e-7, -3.903e-7
-0.115, 8.367e-7, 4.408e-7, -3.959e-7
-0.116, 8.395e-7, 4.395e-7, -3.999e-7
-0.117, 8.470e-7, 4.501e-7, -3.970e-7
-0.118, 8.520e-7, 4.529e-7, -3.992e-7
-0.119, 8.563e-7, 4.559e-7, -4.003e-7
-0.120, 8.619e-7, 4.611e-7, -4.008e-7
-0.121, 8.617e-7, 4.580e-7, -4.037e-7
-0.122, 8.654e-7, 4.611e-7, -4.043e-7
-0.123, 8.840e-7, 4.745e-7, -4.096e-7
-0.124, 8.828e-7, 4.787e-7, -4.041e-7
-0.125, 8.848e-7, 4.735e-7, -4.113e-7
-0.126, 8.883e-7, 4.794e-7, -4.089e-7
-0.127, 9.018e-7, 4.855e-7, -4.162e-7
-0.128, 9.112e-7, 4.963e-7, -4.148e-7
-0.129, 9.242e-7, 5.042e-7, -4.199e-7
-0.130, 9.299e-7, 5.128e-7, -4.170e-7
-0.131, 9.440e-7, 5.221e-7, -4.218e-7
-0.132, 9.565e-7, 5.337e-7, -4.227e-7
-0.133, 9.705e-7, 5.458e-7, -4.247e-7
-0.134, 9.867e-7, 5.503e-7, -4.365e-7
-0.135, 9.985e-7, 5.593e-7, -4.392e-7
-0.136, 1.008e-6, 5.716e-7, -4.359e-7
-0.137, 1.028e-6, 5.856e-7, -4.427e-7
-0.138, 1.051e-6, 5.968e-7, -4.544e-7
-0.139, 1.063e-6, 6.102e-7, -4.529e-7
-0.140, 1.086e-6, 6.266e-7, -4.592e-7
-0.141, 1.115e-6, 6.484e-7, -4.668e-7
-0.142, 1.134e-6, 6.633e-7, -4.705e-7
-0.143, 1.155e-6, 6.840e-7, -4.708e-7
-0.144, 1.182e-6, 7.008e-7, -4.816e-7
-0.145, 1.204e-6, 7.205e-7, -4.838e-7
-0.146, 1.244e-6, 7.474e-7, -4.962e-7
-0.147, 1.266e-6, 7.620e-7, -5.040e-7
-0.148, 1.302e-6, 7.880e-7, -5.142e-7
-0.149, 1.337e-6, 8.145e-7, -5.223e-7
-0.150, 1.374e-6, 8.429e-7, -5.311e-7
-0.151, 1.415e-6, 8.729e-7, -5.417e-7
-0.152, 1.455e-6, 9.000e-7, -5.551e-7
-0.153, 1.501e-6, 9.356e-7, -5.654e-7
-0.154, 1.551e-6, 9.699e-7, -5.807e-7
-0.155, 1.587e-6, 9.925e-7, -5.948e-7
-0.156, 1.643e-6, 1.039e-6, -6.044e-7
-0.157, 1.698e-6, 1.077e-6, -6.213e-7
-0.158, 1.749e-6, 1.114e-6, -6.356e-7
-0.159, 1.812e-6, 1.156e-6, -6.565e-7
-0.160, 1.868e-6, 1.206e-6, -6.625e-7
-0.161, 1.946e-6, 1.253e-6, -6.934e-7
-0.162, 2.004e-6, 1.296e-6, -7.080e-7
-0.163, 2.069e-6, 1.343e-6, -7.260e-7
-0.164, 2.153e-6, 1.400e-6, -7.525e-7
-0.165, 2.230e-6, 1.453e-6, -7.772e-7
-0.166, 2.300e-6, 1.506e-6, -7.941e-7
-0.167, 2.388e-6, 1.566e-6, -8.217e-7
-0.168, 2.479e-6, 1.626e-6, -8.529e-7
-0.169, 2.569e-6, 1.686e-6, -8.827e-7
-0.170, 2.658e-6, 1.747e-6, -9.108e-7
-0.171, 2.758e-6, 1.816e-6, -9.412e-7
-0.172, 2.869e-6, 1.892e-6, -9.771e-7
-0.173, 2.967e-6, 1.954e-6, -1.013e-6
-0.174, 3.084e-6, 2.031e-6, -1.052e-6
-0.175, 3.194e-6, 2.108e-6, -1.086e-6
-0.176, 3.316e-6, 2.184e-6, -1.132e-6
-0.177, 3.443e-6, 2.264e-6, -1.179e-6
-0.178, 3.558e-6, 2.340e-6, -1.218e-6
-0.179, 3.696e-6, 2.429e-6, -1.267e-6
-0.180, 3.838e-6, 2.515e-6, -1.323e-6
-0.181, 3.969e-6, 2.599e-6, -1.370e-6
-0.182, 4.113e-6, 2.685e-6, -1.428e-6
-0.183, 4.254e-6, 2.773e-6, -1.481e-6
-0.184, 4.406e-6, 2.861e-6, -1.545e-6
-0.185, 4.547e-6, 2.944e-6, -1.603e-6
-0.186, 4.711e-6, 3.039e-6, -1.672e-6
-0.187, 4.862e-6, 3.130e-6, -1.732e-6
-0.188, 5.036e-6, 3.237e-6, -1.800e-6
-0.189, 5.190e-6, 3.319e-6, -1.871e-6
-0.190, 5.346e-6, 3.408e-6, -1.939e-6
-0.191, 5.518e-6, 3.500e-6, -2.018e-6
-0.192, 5.689e-6, 3.595e-6, -2.093e-6
-0.193, 5.862e-6, 3.687e-6, -2.175e-6
-0.194, 6.024e-6, 3.771e-6, -2.253e-6
-0.195, 6.200e-6, 3.867e-6, -2.333e-6
-0.196, 6.363e-6, 3.948e-6, -2.415e-6
-0.197, 6.543e-6, 4.033e-6, -2.510e-6
-0.198, 6.712e-6, 4.122e-6, -2.590e-6
-0.199, 6.866e-6, 4.188e-6, -2.678e-6
-0.200, 7.037e-6, 4.274e-6, -2.762e-6
-0.201, 7.194e-6, 4.345e-6, -2.849e-6
-0.202, 7.374e-6, 4.427e-6, -2.947e-6
-0.203, 7.512e-6, 4.486e-6, -3.026e-6
-0.204, 7.662e-6, 4.549e-6, -3.113e-6
-0.205, 7.804e-6, 4.614e-6, -3.190e-6
-0.206, 7.945e-6, 4.669e-6, -3.276e-6
-0.207, 8.092e-6, 4.721e-6, -3.371e-6
-0.208, 8.231e-6, 4.777e-6, -3.453e-6
-0.209, 8.344e-6, 4.810e-6, -3.534e-6
-0.210, 8.470e-6, 4.849e-6, -3.621e-6
-0.211, 8.589e-6, 4.888e-6, -3.702e-6
-0.212, 8.669e-6, 4.897e-6, -3.772e-6
-0.213, 8.790e-6, 4.938e-6, -3.852e-6
-0.214, 8.850e-6, 4.930e-6, -3.919e-6
-0.215, 8.935e-6, 4.940e-6, -3.995e-6
-0.216, 9.007e-6, 4.946e-6, -4.062e-6
-0.217, 9.070e-6, 4.944e-6, -4.127e-6
-0.218, 9.123e-6, 4.937e-6, -4.186e-6
-0.219, 9.152e-6, 4.920e-6, -4.232e-6
-0.220, 9.184e-6, 4.901e-6, -4.283e-6
-0.221, 9.195e-6, 4.868e-6, -4.327e-6
-0.222, 9.214e-6, 4.848e-6, -4.366e-6
-0.223, 9.227e-6, 4.811e-6, -4.416e-6
-0.224, 9.218e-6, 4.776e-6, -4.442e-6
-0.225, 9.180e-6, 4.705e-6, -4.475e-6
-0.226, 9.154e-6, 4.652e-6, -4.502e-6
-0.227, 9.127e-6, 4.607e-6, -4.520e-6
-0.228, 9.069e-6, 4.535e-6, -4.534e-6
-0.229, 9.018e-6, 4.474e-6, -4.543e-6
-0.230, 8.944e-6, 4.398e-6, -4.546e-6
-0.231, 8.868e-6, 4.326e-6, -4.542e-6
-0.232, 8.782e-6, 4.244e-6, -4.538e-6
-0.233, 8.691e-6, 4.162e-6, -4.529e-6
-0.234, 8.597e-6, 4.081e-6, -4.516e-6
-0.235, 8.476e-6, 3.991e-6, -4.485e-6
-0.236, 8.365e-6, 3.905e-6, -4.461e-6
-0.237, 8.247e-6, 3.806e-6, -4.440e-6
-0.238, 8.119e-6, 3.711e-6, -4.409e-6
-0.239, 7.988e-6, 3.616e-6, -4.372e-6
-0.240, 7.830e-6, 3.520e-6, -4.310e-6
-0.241, 7.702e-6, 3.439e-6, -4.263e-6
-0.242, 7.556e-6, 3.321e-6, -4.235e-6
-0.243, 7.395e-6, 3.223e-6, -4.171e-6
-0.244, 7.239e-6, 3.129e-6, -4.111e-6
-0.245, 7.082e-6, 3.041e-6, -4.041e-6
-0.246, 6.933e-6, 2.941e-6, -3.992e-6
-0.247, 6.770e-6, 2.853e-6, -3.917e-6
-0.248, 6.607e-6, 2.754e-6, -3.852e-6
-0.249, 6.432e-6, 2.663e-6, -3.769e-6
-0.250, 6.276e-6, 2.579e-6, -3.697e-6
-0.251, 6.096e-6, 2.482e-6, -3.614e-6
-0.252, 5.949e-6, 2.403e-6, -3.546e-6
-0.253, 5.781e-6, 2.313e-6, -3.468e-6
-0.254, 5.623e-6, 2.233e-6, -3.390e-6
-0.255, 5.451e-6, 2.153e-6, -3.299e-6
-0.256, 5.284e-6, 2.065e-6, -3.218e-6
-0.257, 5.126e-6, 1.989e-6, -3.137e-6
-0.258, 4.975e-6, 1.927e-6, -3.047e-6
-0.259, 4.809e-6, 1.848e-6, -2.961e-6
-0.260, 4.656e-6, 1.779e-6, -2.877e-6
-0.261, 4.507e-6, 1.716e-6, -2.791e-6
-0.262, 4.373e-6, 1.660e-6, -2.713e-6
-0.263, 4.214e-6, 1.594e-6, -2.620e-6
-0.264, 4.085e-6, 1.539e-6, -2.546e-6
-0.265, 3.923e-6, 1.473e-6, -2.450e-6
-0.266, 3.809e-6, 1.430e-6, -2.379e-6
-0.267, 3.668e-6, 1.372e-6, -2.297e-6
-0.268, 3.541e-6, 1.324e-6, -2.217e-6
-0.269, 3.417e-6, 1.275e-6, -2.141e-6
-0.270, 3.292e-6, 1.234e-6, -2.058e-6
-0.271, 3.179e-6, 1.189e-6, -1.989e-6
-0.272, 3.064e-6, 1.147e-6, -1.918e-6
-0.273, 2.950e-6, 1.103e-6, -1.847e-6
-0.274, 2.844e-6, 1.064e-6, -1.780e-6
-0.275, 2.745e-6, 1.036e-6, -1.709e-6
-0.276, 2.648e-6, 1.001e-6, -1.647e-6
-0.277, 2.549e-6, 9.732e-7, -1.576e-6
-0.278, 2.452e-6, 9.358e-7, -1.516e-6
-0.279, 2.367e-6, 9.086e-7, -1.458e-6
-0.280, 2.284e-6, 8.832e-7, -1.401e-6
-0.281, 2.203e-6, 8.666e-7, -1.336e-6
-0.282, 2.127e-6, 8.391e-7, -1.288e-6
-0.283, 2.054e-6, 8.164e-7, -1.238e-6
-0.284, 1.973e-6, 7.836e-7, -1.189e-6
-0.285, 1.912e-6, 7.644e-7, -1.148e-6
-0.286, 1.846e-6, 7.507e-7, -1.095e-6
-0.287, 1.784e-6, 7.283e-7, -1.056e-6
-0.288, 1.737e-6, 7.162e-7, -1.020e-6
-0.289, 1.657e-6, 6.814e-7, -9.756e-7
-0.290, 1.615e-6, 6.754e-7, -9.397e-7
-0.291, 1.566e-6, 6.641e-7, -9.021e-7
-0.292, 1.521e-6, 6.440e-7, -8.773e-7
-0.293, 1.468e-6, 6.337e-7, -8.343e-7
-0.294, 1.432e-6, 6.212e-7, -8.106e-7
-0.295, 1.386e-6, 6.109e-7, -7.749e-7
-0.296, 1.343e-6, 5.953e-7, -7.481e-7
-0.297, 1.317e-6, 5.926e-7, -7.240e-7
-0.298, 1.270e-6, 5.740e-7, -6.957e-7
-0.299, 1.241e-6, 5.650e-7, -6.759e-7
-0.300, 1.223e-6, 5.574e-7, -6.652e-7
-0.301, 1.183e-6, 5.517e-7, -6.315e-7
-0.302, 1.154e-6, 5.395e-7, -6.142e-7
-0.303, 1.139e-6, 5.389e-7, -6.001e-7
-0.304, 1.101e-6, 5.237e-7, -5.771e-7
-0.305, 1.081e-6, 5.173e-7, -5.635e-7
-0.306, 1.059e-6, 5.055e-7, -5.535e-7
-0.307, 1.042e-6, 5.066e-7, -5.354e-7
-0.308, 1.028e-6, 4.999e-7, -5.276e-7
-0.309, 9.939e-7, 4.821e-7, -5.118e-7
-0.310, 9.892e-7, 4.955e-7, -4.937e-7
-0.311, 9.714e-7, 4.788e-7, -4.927e-7
-0.312, 9.480e-7, 4.753e-7, -4.727e-7
-0.313, 9.481e-7, 4.781e-7, -4.700e-7
-0.314, 9.165e-7, 4.658e-7, -4.506e-7
-0.315, 9.196e-7, 4.687e-7, -4.510e-7
-0.316, 9.065e-7, 4.650e-7, -4.415e-7
-0.317, 8.875e-7, 4.521e-7, -4.354e-7
-0.318, 8.864e-7, 4.570e-7, -4.294e-7
-0.319, 8.701e-7, 4.503e-7, -4.198e-7
-0.320, 8.530e-7, 4.422e-7, -4.108e-7
-0.321, 8.586e-7, 4.448e-7, -4.138e-7
-0.322, 8.523e-7, 4.476e-7, -4.047e-7
-0.323, 8.312e-7, 4.359e-7, -3.953e-7
-0.324, 8.358e-7, 4.383e-7, -3.975e-7
-0.325, 8.306e-7, 4.397e-7, -3.909e-7
-0.326, 8.244e-7, 4.383e-7, -3.860e-7
-0.327, 8.165e-7, 4.315e-7, -3.850e-7
-0.328, 8.095e-7, 4.338e-7, -3.757e-7
-0.329, 8.061e-7, 4.296e-7, -3.765e-7
-0.330, 7.953e-7, 4.247e-7, -3.705e-7
-0.331, 7.870e-7, 4.206e-7, -3.663e-7
-0.332, 7.948e-7, 4.299e-7, -3.649e-7
-0.333, 7.904e-7, 4.248e-7, -3.656e-7
-0.334, 7.670e-7, 4.133e-7, -3.537e-7
-0.335, 7.860e-7, 4.236e-7, -3.624e-7
-0.336, 7.709e-7, 4.124e-7, -3.585e-7
-0.337, 7.773e-7, 4.202e-7, -3.571e-7
-0.338, 7.617e-7, 4.119e-7, -3.498e-7
-0.339, 7.681e-7, 4.173e-7, -3.508e-7
-0.340, 7.575e-7, 4.053e-7, -3.522e-7
-0.341, 7.611e-7, 4.131e-7, -3.480e-7
-0.342, 7.543e-7, 4.051e-7, -3.492e-7
-0.343, 7.536e-7, 4.132e-7, -3.404e-7
-0.344, 7.561e-7, 4.155e-7, -3.406e-7
-0.345, 7.442e-7, 3.997e-7, -3.445e-7
-0.346, 7.434e-7, 4.096e-7, -3.338e-7
-0.347, 7.512e-7, 4.089e-7, -3.423e-7
-0.348, 7.447e-7, 3.996e-7, -3.450e-7
-0.349, 7.478e-7, 4.064e-7, -3.413e-7
-0.350, 7.460e-7, 4.015e-7, -3.445e-7
-0.351, 7.428e-7, 4.007e-7, -3.422e-7
-0.352, 7.306e-7, 4.015e-7, -3.291e-7
-0.353, 7.434e-7, 4.027e-7, -3.407e-7
-0.354, 7.393e-7, 4.021e-7, -3.373e-7
-0.355, 7.381e-7, 4.008e-7, -3.373e-7
-0.356, 7.427e-7, 4.038e-7, -3.389e-7
-0.357, 7.282e-7, 3.989e-7, -3.293e-7
-0.358, 7.416e-7, 4.070e-7, -3.346e-7
-0.359, 7.308e-7, 3.986e-7, -3.323e-7
-0.360, 7.423e-7, 4.068e-7, -3.354e-7
-0.361, 7.274e-7, 4.003e-7, -3.271e-7
-0.362, 7.382e-7, 4.109e-7, -3.274e-7
-0.363, 7.338e-7, 3.994e-7, -3.343e-7
-0.364, 7.364e-7, 4.020e-7, -3.345e-7
-0.365, 7.278e-7, 3.970e-7, -3.307e-7
-0.366, 7.334e-7, 4.031e-7, -3.303e-7
-0.367, 7.341e-7, 3.980e-7, -3.361e-7
-0.368, 7.343e-7, 4.000e-7, -3.343e-7
-0.369, 7.289e-7, 3.955e-7, -3.334e-7
-0.370, 7.326e-7, 4.080e-7, -3.246e-7
-0.371, 7.327e-7, 4.060e-7, -3.267e-7
-0.372, 7.261e-7, 3.951e-7, -3.311e-7
-0.373, 7.351e-7, 4.047e-7, -3.303e-7
-0.374, 7.293e-7, 3.969e-7, -3.324e-7
-0.375, 7.300e-7, 3.933e-7, -3.367e-7
-0.376, 7.328e-7, 3.965e-7, -3.363e-7
-0.377, 7.361e-7, 4.008e-7, -3.353e-7
-0.378, 7.376e-7, 4.008e-7, -3.368e-7
-0.379, 7.451e-7, 4.042e-7, -3.409e-7
-0.380, 7.216e-7, 3.906e-7, -3.310e-7
-0.381, 7.369e-7, 4.000e-7, -3.369e-7
-0.382, 7.401e-7, 4.046e-7, -3.355e-7
-0.383, 7.307e-7, 4.013e-7, -3.294e-7
-0.384, 7.305e-7, 3.952e-7, -3.353e-7
-0.385, 7.357e-7, 4.026e-7, -3.331e-7
-0.386, 7.272e-7, 4.055e-7, -3.218e-7
-0.387, 7.308e-7, 3.965e-7, -3.343e-7
-0.388, 7.277e-7, 4.014e-7, -3.263e-7
-0.389, 7.306e-7, 3.986e-7, -3.320e-7
-0.390, 7.305e-7, 3.968e-7, -3.336e-7
-0.391, 7.376e-7, 4.008e-7, -3.367e-7
-0.392, 7.224e-7, 3.927e-7, -3.297e-7
-0.393, 7.391e-7, 4.032e-7, -3.359e-7
-0.394, 7.344e-7, 4.041e-7, -3.303e-7
-0.395, 7.271e-7, 3.977e-7, -3.294e-7
-0.396, 7.276e-7, 3.928e-7, -3.349e-7
-0.397, 7.374e-7, 4.026e-7, -3.348e-7
-0.398, 7.370e-7, 4.022e-7, -3.349e-7
-0.399, 7.285e-7, 4.005e-7, -3.280e-7
-0.400, 7.310e-7, 4.030e-7, -3.280e-7
