# Supplementary material for: Data-Driven Electrochemistry Reveals the Impact of Hydrophobicity on Aptamer Cross-Reactivity
Source: ACS Meas Sci Au. 2026 May 20;6(3):752–64. doi: 10.1021/acsmeasuresciau.6c00040 (PMC13281204; doi:10.1021/acsmeasuresciau.6c00040)
Supplement: Supplementary file 1 [file tg6c00040_si_001.zip › data/interferent study/logP validation/Trials_1_2_3/SWV_lineolic acid_background_900hz_2.txt]

Nov. 4, 2025   16:18:59
Square Wave Voltammetry
File: c:\users\minteerlab\desktop\hardpotato\110425\swv_lineolic acid_background_900hz_2.bin
Data Source:  Experiment
Instrument Model:  CHI660E
Ref. Electrode: 
Header: SWV
Note: 

Init E (V) = -0.05
Final E (V) = -0.4
Incr E (V) = 0.001
Amplitude (V) = 0.025
Frequency (Hz) = 900
Quiet Time (sec) = 2
Sensitivity (A/V) = 1e-5

Potential/V, Diff(i/A), For(i/A), Rev(i/A)

-0.051, 7.651e-7, 4.638e-7, -3.014e-7
-0.052, 7.261e-7, 4.032e-7, -3.229e-7
-0.053, 7.221e-7, 3.840e-7, -3.381e-7
-0.054, 7.232e-7, 3.837e-7, -3.395e-7
-0.055, 7.220e-7, 3.803e-7, -3.417e-7
-0.056, 7.207e-7, 3.800e-7, -3.408e-7
-0.057, 7.186e-7, 3.743e-7, -3.444e-7
-0.058, 7.245e-7, 3.798e-7, -3.447e-7
-0.059, 7.248e-7, 3.771e-7, -3.477e-7
-0.060, 7.319e-7, 3.790e-7, -3.529e-7
-0.061, 7.308e-7, 3.796e-7, -3.512e-7
-0.062, 7.340e-7, 3.827e-7, -3.514e-7
-0.063, 7.336e-7, 3.814e-7, -3.523e-7
-0.064, 7.324e-7, 3.822e-7, -3.502e-7
-0.065, 7.303e-7, 3.769e-7, -3.534e-7
-0.066, 7.368e-7, 3.864e-7, -3.504e-7
-0.067, 7.399e-7, 3.879e-7, -3.520e-7
-0.068, 7.371e-7, 3.863e-7, -3.508e-7
-0.069, 7.404e-7, 3.883e-7, -3.521e-7
-0.070, 7.395e-7, 3.846e-7, -3.550e-7
-0.071, 7.428e-7, 3.868e-7, -3.561e-7
-0.072, 7.420e-7, 3.881e-7, -3.538e-7
-0.073, 7.541e-7, 3.963e-7, -3.578e-7
-0.074, 7.484e-7, 3.895e-7, -3.590e-7
-0.075, 7.539e-7, 3.941e-7, -3.598e-7
-0.076, 7.488e-7, 3.918e-7, -3.571e-7
-0.077, 7.486e-7, 3.911e-7, -3.576e-7
-0.078, 7.568e-7, 3.961e-7, -3.607e-7
-0.079, 7.606e-7, 3.984e-7, -3.622e-7
-0.080, 7.668e-7, 4.012e-7, -3.657e-7
-0.081, 7.638e-7, 4.028e-7, -3.610e-7
-0.082, 7.625e-7, 3.980e-7, -3.645e-7
-0.083, 7.690e-7, 4.038e-7, -3.652e-7
-0.084, 7.747e-7, 4.046e-7, -3.701e-7
-0.085, 7.719e-7, 4.029e-7, -3.690e-7
-0.086, 7.706e-7, 4.038e-7, -3.668e-7
-0.087, 7.730e-7, 4.043e-7, -3.688e-7
-0.088, 7.790e-7, 4.085e-7, -3.705e-7
-0.089, 7.741e-7, 4.022e-7, -3.719e-7
-0.090, 7.807e-7, 4.072e-7, -3.734e-7
-0.091, 7.761e-7, 4.014e-7, -3.748e-7
-0.092, 7.856e-7, 4.100e-7, -3.756e-7
-0.093, 7.782e-7, 4.037e-7, -3.745e-7
-0.094, 7.906e-7, 4.117e-7, -3.789e-7
-0.095, 7.883e-7, 4.085e-7, -3.798e-7
-0.096, 7.947e-7, 4.113e-7, -3.833e-7
-0.097, 7.881e-7, 4.093e-7, -3.788e-7
-0.098, 7.901e-7, 4.135e-7, -3.766e-7
-0.099, 7.996e-7, 4.130e-7, -3.866e-7
-0.100, 7.940e-7, 4.131e-7, -3.809e-7
-0.101, 7.947e-7, 4.102e-7, -3.846e-7
-0.102, 8.048e-7, 4.170e-7, -3.877e-7
-0.103, 8.021e-7, 4.160e-7, -3.861e-7
-0.104, 7.974e-7, 4.126e-7, -3.848e-7
-0.105, 8.037e-7, 4.148e-7, -3.889e-7
-0.106, 8.087e-7, 4.194e-7, -3.893e-7
-0.107, 8.054e-7, 4.141e-7, -3.913e-7
-0.108, 8.052e-7, 4.143e-7, -3.909e-7
-0.109, 8.142e-7, 4.207e-7, -3.935e-7
-0.110, 8.133e-7, 4.232e-7, -3.901e-7
-0.111, 8.066e-7, 4.182e-7, -3.883e-7
-0.112, 8.174e-7, 4.230e-7, -3.944e-7
-0.113, 8.130e-7, 4.253e-7, -3.877e-7
-0.114, 8.162e-7, 4.254e-7, -3.908e-7
-0.115, 8.153e-7, 4.256e-7, -3.897e-7
-0.116, 8.191e-7, 4.264e-7, -3.926e-7
-0.117, 8.337e-7, 4.336e-7, -4.001e-7
-0.118, 8.284e-7, 4.370e-7, -3.913e-7
-0.119, 8.296e-7, 4.323e-7, -3.973e-7
-0.120, 8.368e-7, 4.383e-7, -3.985e-7
-0.121, 8.373e-7, 4.413e-7, -3.960e-7
-0.122, 8.423e-7, 4.414e-7, -4.009e-7
-0.123, 8.463e-7, 4.455e-7, -4.008e-7
-0.124, 8.498e-7, 4.484e-7, -4.014e-7
-0.125, 8.504e-7, 4.536e-7, -3.968e-7
-0.126, 8.550e-7, 4.573e-7, -3.977e-7
-0.127, 8.687e-7, 4.635e-7, -4.052e-7
-0.128, 8.735e-7, 4.669e-7, -4.065e-7
-0.129, 8.765e-7, 4.733e-7, -4.032e-7
-0.130, 8.797e-7, 4.717e-7, -4.079e-7
-0.131, 8.977e-7, 4.848e-7, -4.129e-7
-0.132, 9.008e-7, 4.893e-7, -4.116e-7
-0.133, 9.104e-7, 4.932e-7, -4.172e-7
-0.134, 9.167e-7, 4.999e-7, -4.168e-7
-0.135, 9.251e-7, 5.084e-7, -4.167e-7
-0.136, 9.410e-7, 5.194e-7, -4.216e-7
-0.137, 9.524e-7, 5.283e-7, -4.240e-7
-0.138, 9.661e-7, 5.362e-7, -4.299e-7
-0.139, 9.743e-7, 5.442e-7, -4.302e-7
-0.140, 9.814e-7, 5.511e-7, -4.303e-7
-0.141, 1.007e-6, 5.703e-7, -4.363e-7
-0.142, 1.026e-6, 5.860e-7, -4.403e-7
-0.143, 1.038e-6, 5.926e-7, -4.454e-7
-0.144, 1.057e-6, 6.115e-7, -4.457e-7
-0.145, 1.075e-6, 6.231e-7, -4.516e-7
-0.146, 1.102e-6, 6.434e-7, -4.585e-7
-0.147, 1.118e-6, 6.606e-7, -4.576e-7
-0.148, 1.152e-6, 6.807e-7, -4.714e-7
-0.149, 1.170e-6, 6.940e-7, -4.761e-7
-0.150, 1.191e-6, 7.090e-7, -4.822e-7
-0.151, 1.230e-6, 7.397e-7, -4.908e-7
-0.152, 1.253e-6, 7.554e-7, -4.980e-7
-0.153, 1.292e-6, 7.840e-7, -5.084e-7
-0.154, 1.330e-6, 8.159e-7, -5.138e-7
-0.155, 1.356e-6, 8.317e-7, -5.238e-7
-0.156, 1.402e-6, 8.706e-7, -5.316e-7
-0.157, 1.443e-6, 9.012e-7, -5.421e-7
-0.158, 1.485e-6, 9.305e-7, -5.544e-7
-0.159, 1.521e-6, 9.604e-7, -5.609e-7
-0.160, 1.583e-6, 1.004e-6, -5.782e-7
-0.161, 1.632e-6, 1.045e-6, -5.875e-7
-0.162, 1.685e-6, 1.083e-6, -6.024e-7
-0.163, 1.740e-6, 1.118e-6, -6.219e-7
-0.164, 1.798e-6, 1.166e-6, -6.321e-7
-0.165, 1.857e-6, 1.213e-6, -6.443e-7
-0.166, 1.918e-6, 1.257e-6, -6.611e-7
-0.167, 1.990e-6, 1.311e-6, -6.786e-7
-0.168, 2.055e-6, 1.362e-6, -6.928e-7
-0.169, 2.136e-6, 1.418e-6, -7.184e-7
-0.170, 2.209e-6, 1.475e-6, -7.340e-7
-0.171, 2.299e-6, 1.537e-6, -7.619e-7
-0.172, 2.377e-6, 1.592e-6, -7.846e-7
-0.173, 2.470e-6, 1.655e-6, -8.156e-7
-0.174, 2.564e-6, 1.733e-6, -8.313e-7
-0.175, 2.654e-6, 1.794e-6, -8.595e-7
-0.176, 2.755e-6, 1.866e-6, -8.887e-7
-0.177, 2.870e-6, 1.938e-6, -9.319e-7
-0.178, 2.969e-6, 2.011e-6, -9.576e-7
-0.179, 3.083e-6, 2.091e-6, -9.925e-7
-0.180, 3.199e-6, 2.174e-6, -1.025e-6
-0.181, 3.316e-6, 2.248e-6, -1.068e-6
-0.182, 3.435e-6, 2.325e-6, -1.110e-6
-0.183, 3.559e-6, 2.408e-6, -1.151e-6
-0.184, 3.699e-6, 2.494e-6, -1.205e-6
-0.185, 3.830e-6, 2.578e-6, -1.252e-6
-0.186, 3.968e-6, 2.670e-6, -1.299e-6
-0.187, 4.110e-6, 2.758e-6, -1.352e-6
-0.188, 4.247e-6, 2.844e-6, -1.402e-6
-0.189, 4.397e-6, 2.939e-6, -1.458e-6
-0.190, 4.554e-6, 3.030e-6, -1.525e-6
-0.191, 4.691e-6, 3.114e-6, -1.577e-6
-0.192, 4.847e-6, 3.198e-6, -1.649e-6
-0.193, 5.011e-6, 3.293e-6, -1.718e-6
-0.194, 5.171e-6, 3.378e-6, -1.793e-6
-0.195, 5.316e-6, 3.459e-6, -1.857e-6
-0.196, 5.486e-6, 3.547e-6, -1.939e-6
-0.197, 5.648e-6, 3.637e-6, -2.011e-6
-0.198, 5.807e-6, 3.715e-6, -2.092e-6
-0.199, 5.960e-6, 3.790e-6, -2.170e-6
-0.200, 6.134e-6, 3.878e-6, -2.256e-6
-0.201, 6.286e-6, 3.946e-6, -2.340e-6
-0.202, 6.446e-6, 4.021e-6, -2.425e-6
-0.203, 6.596e-6, 4.088e-6, -2.508e-6
-0.204, 6.735e-6, 4.141e-6, -2.594e-6
-0.205, 6.903e-6, 4.210e-6, -2.693e-6
-0.206, 7.044e-6, 4.272e-6, -2.772e-6
-0.207, 7.180e-6, 4.323e-6, -2.857e-6
-0.208, 7.307e-6, 4.353e-6, -2.954e-6
-0.209, 7.443e-6, 4.402e-6, -3.041e-6
-0.210, 7.574e-6, 4.445e-6, -3.129e-6
-0.211, 7.678e-6, 4.465e-6, -3.213e-6
-0.212, 7.791e-6, 4.495e-6, -3.296e-6
-0.213, 7.892e-6, 4.514e-6, -3.377e-6
-0.214, 7.990e-6, 4.527e-6, -3.463e-6
-0.215, 8.067e-6, 4.533e-6, -3.534e-6
-0.216, 8.149e-6, 4.535e-6, -3.614e-6
-0.217, 8.219e-6, 4.527e-6, -3.692e-6
-0.218, 8.258e-6, 4.506e-6, -3.751e-6
-0.219, 8.324e-6, 4.504e-6, -3.819e-6
-0.220, 8.337e-6, 4.467e-6, -3.869e-6
-0.221, 8.382e-6, 4.449e-6, -3.934e-6
-0.222, 8.405e-6, 4.416e-6, -3.989e-6
-0.223, 8.408e-6, 4.373e-6, -4.036e-6
-0.224, 8.403e-6, 4.325e-6, -4.077e-6
-0.225, 8.375e-6, 4.273e-6, -4.102e-6
-0.226, 8.365e-6, 4.218e-6, -4.147e-6
-0.227, 8.324e-6, 4.157e-6, -4.167e-6
-0.228, 8.293e-6, 4.092e-6, -4.200e-6
-0.229, 8.235e-6, 4.025e-6, -4.211e-6
-0.230, 8.159e-6, 3.949e-6, -4.211e-6
-0.231, 8.105e-6, 3.872e-6, -4.234e-6
-0.232, 8.018e-6, 3.789e-6, -4.229e-6
-0.233, 7.916e-6, 3.695e-6, -4.220e-6
-0.234, 7.832e-6, 3.626e-6, -4.207e-6
-0.235, 7.735e-6, 3.544e-6, -4.191e-6
-0.236, 7.611e-6, 3.439e-6, -4.172e-6
-0.237, 7.508e-6, 3.366e-6, -4.142e-6
-0.238, 7.375e-6, 3.257e-6, -4.118e-6
-0.239, 7.253e-6, 3.177e-6, -4.077e-6
-0.240, 7.117e-6, 3.079e-6, -4.039e-6
-0.241, 6.985e-6, 2.992e-6, -3.994e-6
-0.242, 6.828e-6, 2.889e-6, -3.940e-6
-0.243, 6.690e-6, 2.795e-6, -3.895e-6
-0.244, 6.537e-6, 2.716e-6, -3.821e-6
-0.245, 6.380e-6, 2.610e-6, -3.769e-6
-0.246, 6.243e-6, 2.536e-6, -3.707e-6
-0.247, 6.103e-6, 2.457e-6, -3.646e-6
-0.248, 5.926e-6, 2.363e-6, -3.563e-6
-0.249, 5.791e-6, 2.282e-6, -3.509e-6
-0.250, 5.627e-6, 2.198e-6, -3.429e-6
-0.251, 5.472e-6, 2.125e-6, -3.347e-6
-0.252, 5.324e-6, 2.044e-6, -3.281e-6
-0.253, 5.148e-6, 1.963e-6, -3.184e-6
-0.254, 5.023e-6, 1.896e-6, -3.127e-6
-0.255, 4.851e-6, 1.815e-6, -3.036e-6
-0.256, 4.712e-6, 1.758e-6, -2.954e-6
-0.257, 4.563e-6, 1.685e-6, -2.878e-6
-0.258, 4.412e-6, 1.621e-6, -2.791e-6
-0.259, 4.281e-6, 1.571e-6, -2.710e-6
-0.260, 4.130e-6, 1.508e-6, -2.622e-6
-0.261, 4.007e-6, 1.457e-6, -2.550e-6
-0.262, 3.844e-6, 1.394e-6, -2.450e-6
-0.263, 3.732e-6, 1.356e-6, -2.376e-6
-0.264, 3.592e-6, 1.301e-6, -2.292e-6
-0.265, 3.472e-6, 1.253e-6, -2.219e-6
-0.266, 3.367e-6, 1.218e-6, -2.149e-6
-0.267, 3.218e-6, 1.161e-6, -2.057e-6
-0.268, 3.119e-6, 1.125e-6, -1.994e-6
-0.269, 3.010e-6, 1.086e-6, -1.923e-6
-0.270, 2.902e-6, 1.056e-6, -1.847e-6
-0.271, 2.802e-6, 1.019e-6, -1.783e-6
-0.272, 2.681e-6, 9.799e-7, -1.701e-6
-0.273, 2.590e-6, 9.477e-7, -1.643e-6
-0.274, 2.488e-6, 9.184e-7, -1.570e-6
-0.275, 2.413e-6, 8.890e-7, -1.524e-6
-0.276, 2.332e-6, 8.689e-7, -1.463e-6
-0.277, 2.236e-6, 8.409e-7, -1.396e-6
-0.278, 2.160e-6, 8.192e-7, -1.341e-6
-0.279, 2.090e-6, 7.980e-7, -1.292e-6
-0.280, 2.004e-6, 7.686e-7, -1.235e-6
-0.281, 1.940e-6, 7.486e-7, -1.191e-6
-0.282, 1.868e-6, 7.332e-7, -1.135e-6
-0.283, 1.806e-6, 7.083e-7, -1.097e-6
-0.284, 1.749e-6, 6.897e-7, -1.059e-6
-0.285, 1.695e-6, 6.811e-7, -1.014e-6
-0.286, 1.637e-6, 6.658e-7, -9.716e-7
-0.287, 1.573e-6, 6.462e-7, -9.265e-7
-0.288, 1.538e-6, 6.357e-7, -9.021e-7
-0.289, 1.479e-6, 6.211e-7, -8.580e-7
-0.290, 1.428e-6, 5.982e-7, -8.294e-7
-0.291, 1.409e-6, 5.987e-7, -8.100e-7
-0.292, 1.356e-6, 5.859e-7, -7.699e-7
-0.293, 1.320e-6, 5.744e-7, -7.453e-7
-0.294, 1.281e-6, 5.607e-7, -7.201e-7
-0.295, 1.261e-6, 5.618e-7, -6.988e-7
-0.296, 1.222e-6, 5.509e-7, -6.706e-7
-0.297, 1.194e-6, 5.492e-7, -6.446e-7
-0.298, 1.158e-6, 5.257e-7, -6.324e-7
-0.299, 1.137e-6, 5.243e-7, -6.126e-7
-0.300, 1.111e-6, 5.191e-7, -5.916e-7
-0.301, 1.085e-6, 5.082e-7, -5.769e-7
-0.302, 1.065e-6, 5.048e-7, -5.603e-7
-0.303, 1.042e-6, 4.991e-7, -5.429e-7
-0.304, 1.027e-6, 4.941e-7, -5.325e-7
-0.305, 1.005e-6, 4.860e-7, -5.186e-7
-0.306, 9.940e-7, 4.812e-7, -5.128e-7
-0.307, 9.684e-7, 4.795e-7, -4.889e-7
-0.308, 9.543e-7, 4.721e-7, -4.822e-7
-0.309, 9.461e-7, 4.699e-7, -4.762e-7
-0.310, 9.154e-7, 4.599e-7, -4.555e-7
-0.311, 9.223e-7, 4.653e-7, -4.570e-7
-0.312, 9.043e-7, 4.635e-7, -4.408e-7
-0.313, 8.854e-7, 4.491e-7, -4.363e-7
-0.314, 8.782e-7, 4.510e-7, -4.272e-7
-0.315, 8.793e-7, 4.514e-7, -4.280e-7
-0.316, 8.620e-7, 4.442e-7, -4.178e-7
-0.317, 8.525e-7, 4.388e-7, -4.136e-7
-0.318, 8.400e-7, 4.340e-7, -4.060e-7
-0.319, 8.453e-7, 4.380e-7, -4.073e-7
-0.320, 8.339e-7, 4.378e-7, -3.961e-7
-0.321, 8.236e-7, 4.297e-7, -3.939e-7
-0.322, 8.259e-7, 4.330e-7, -3.929e-7
-0.323, 8.227e-7, 4.339e-7, -3.889e-7
-0.324, 8.036e-7, 4.227e-7, -3.809e-7
-0.325, 8.028e-7, 4.273e-7, -3.755e-7
-0.326, 8.010e-7, 4.238e-7, -3.772e-7
-0.327, 7.914e-7, 4.142e-7, -3.772e-7
-0.328, 7.933e-7, 4.240e-7, -3.694e-7
-0.329, 7.825e-7, 4.125e-7, -3.701e-7
-0.330, 7.872e-7, 4.185e-7, -3.688e-7
-0.331, 7.792e-7, 4.180e-7, -3.612e-7
-0.332, 7.819e-7, 4.189e-7, -3.631e-7
-0.333, 7.785e-7, 4.141e-7, -3.644e-7
-0.334, 7.659e-7, 4.082e-7, -3.577e-7
-0.335, 7.582e-7, 4.071e-7, -3.512e-7
-0.336, 7.499e-7, 3.974e-7, -3.525e-7
-0.337, 7.726e-7, 4.130e-7, -3.596e-7
-0.338, 7.672e-7, 4.100e-7, -3.572e-7
-0.339, 7.548e-7, 4.066e-7, -3.482e-7
-0.340, 7.554e-7, 4.075e-7, -3.479e-7
-0.341, 7.554e-7, 4.017e-7, -3.536e-7
-0.342, 7.439e-7, 3.963e-7, -3.476e-7
-0.343, 7.507e-7, 4.036e-7, -3.471e-7
-0.344, 7.405e-7, 3.961e-7, -3.444e-7
-0.345, 7.458e-7, 3.948e-7, -3.511e-7
-0.346, 7.393e-7, 3.987e-7, -3.407e-7
-0.347, 7.509e-7, 4.044e-7, -3.465e-7
-0.348, 7.399e-7, 3.993e-7, -3.405e-7
-0.349, 7.463e-7, 3.993e-7, -3.470e-7
-0.350, 7.360e-7, 3.975e-7, -3.385e-7
-0.351, 7.418e-7, 3.987e-7, -3.431e-7
-0.352, 7.360e-7, 4.003e-7, -3.358e-7
-0.353, 7.359e-7, 3.953e-7, -3.406e-7
-0.354, 7.367e-7, 3.987e-7, -3.380e-7
-0.355, 7.341e-7, 4.024e-7, -3.318e-7
-0.356, 7.357e-7, 3.968e-7, -3.389e-7
-0.357, 7.364e-7, 4.010e-7, -3.354e-7
-0.358, 7.377e-7, 3.934e-7, -3.443e-7
-0.359, 7.379e-7, 3.972e-7, -3.407e-7
-0.360, 7.335e-7, 3.894e-7, -3.441e-7
-0.361, 7.325e-7, 3.974e-7, -3.351e-7
-0.362, 7.437e-7, 3.976e-7, -3.461e-7
-0.363, 7.291e-7, 3.945e-7, -3.346e-7
-0.364, 7.295e-7, 3.972e-7, -3.323e-7
-0.365, 7.277e-7, 3.952e-7, -3.324e-7
-0.366, 7.266e-7, 3.973e-7, -3.293e-7
-0.367, 7.326e-7, 4.037e-7, -3.289e-7
-0.368, 7.308e-7, 3.957e-7, -3.352e-7
-0.369, 7.259e-7, 3.921e-7, -3.338e-7
-0.370, 7.243e-7, 3.895e-7, -3.349e-7
-0.371, 7.468e-7, 4.116e-7, -3.352e-7
-0.372, 7.242e-7, 3.862e-7, -3.380e-7
-0.373, 7.227e-7, 3.889e-7, -3.338e-7
-0.374, 7.256e-7, 3.896e-7, -3.360e-7
-0.375, 7.222e-7, 3.883e-7, -3.339e-7
-0.376, 7.228e-7, 3.856e-7, -3.372e-7
-0.377, 7.285e-7, 3.981e-7, -3.304e-7
-0.378, 7.403e-7, 4.008e-7, -3.395e-7
-0.379, 7.280e-7, 3.949e-7, -3.331e-7
-0.380, 7.368e-7, 3.962e-7, -3.406e-7
-0.381, 7.258e-7, 3.914e-7, -3.344e-7
-0.382, 7.281e-7, 3.948e-7, -3.332e-7
-0.383, 7.235e-7, 3.930e-7, -3.305e-7
-0.384, 7.337e-7, 3.933e-7, -3.404e-7
-0.385, 7.193e-7, 3.838e-7, -3.355e-7
-0.386, 7.298e-7, 3.997e-7, -3.302e-7
-0.387, 7.353e-7, 3.980e-7, -3.373e-7
-0.388, 7.302e-7, 3.972e-7, -3.331e-7
-0.389, 7.375e-7, 3.967e-7, -3.408e-7
-0.390, 7.428e-7, 4.039e-7, -3.389e-7
-0.391, 7.258e-7, 3.933e-7, -3.325e-7
-0.392, 7.299e-7, 3.911e-7, -3.388e-7
-0.393, 7.259e-7, 3.944e-7, -3.314e-7
-0.394, 7.335e-7, 4.016e-7, -3.319e-7
-0.395, 7.339e-7, 3.976e-7, -3.364e-7
-0.396, 7.349e-7, 3.976e-7, -3.372e-7
-0.397, 7.341e-7, 4.024e-7, -3.317e-7
-0.398, 7.328e-7, 3.946e-7, -3.382e-7
-0.399, 7.423e-7, 3.947e-7, -3.476e-7
-0.400, 7.399e-7, 3.999e-7, -3.401e-7
