# Supplementary material for: Data-Driven Electrochemistry Reveals the Impact of Hydrophobicity on Aptamer Cross-Reactivity
Source: ACS Meas Sci Au. 2026 May 20;6(3):752–64. doi: 10.1021/acsmeasuresciau.6c00040 (PMC13281204; doi:10.1021/acsmeasuresciau.6c00040)
Supplement: Supplementary file 1 [file tg6c00040_si_001.zip › data/interferent study/logP validation/Trials_1_2_3/SWV_loperamide_analyte_1000hz_0.txt]

Nov. 4, 2025   12:18:07
Square Wave Voltammetry
File: c:\users\minteerlab\desktop\hardpotato\110425\swv_loperamide_analyte_1000hz_0.bin
Data Source:  Experiment
Instrument Model:  CHI660E
Ref. Electrode: 
Header: SWV
Note: 

Init E (V) = -0.05
Final E (V) = -0.4
Incr E (V) = 0.001
Amplitude (V) = 0.025
Frequency (Hz) = 1000
Quiet Time (sec) = 2
Sensitivity (A/V) = 1e-5

Potential/V, Diff(i/A), For(i/A), Rev(i/A)

-0.051, 1.026e-6, 6.243e-7, -4.015e-7
-0.052, 9.815e-7, 5.482e-7, -4.333e-7
-0.053, 9.712e-7, 5.203e-7, -4.509e-7
-0.054, 9.747e-7, 5.166e-7, -4.581e-7
-0.055, 9.730e-7, 5.123e-7, -4.606e-7
-0.056, 9.714e-7, 5.085e-7, -4.629e-7
-0.057, 9.692e-7, 5.072e-7, -4.620e-7
-0.058, 9.792e-7, 5.087e-7, -4.705e-7
-0.059, 9.784e-7, 5.084e-7, -4.700e-7
-0.060, 9.766e-7, 5.064e-7, -4.703e-7
-0.061, 9.797e-7, 5.065e-7, -4.732e-7
-0.062, 9.847e-7, 5.103e-7, -4.744e-7
-0.063, 9.791e-7, 5.061e-7, -4.730e-7
-0.064, 9.862e-7, 5.098e-7, -4.764e-7
-0.065, 9.937e-7, 5.137e-7, -4.800e-7
-0.066, 9.880e-7, 5.124e-7, -4.756e-7
-0.067, 9.903e-7, 5.115e-7, -4.788e-7
-0.068, 9.964e-7, 5.168e-7, -4.795e-7
-0.069, 9.951e-7, 5.147e-7, -4.805e-7
-0.070, 9.926e-7, 5.164e-7, -4.762e-7
-0.071, 9.990e-7, 5.155e-7, -4.835e-7
-0.072, 9.956e-7, 5.138e-7, -4.818e-7
-0.073, 9.959e-7, 5.146e-7, -4.813e-7
-0.074, 9.885e-7, 5.126e-7, -4.759e-7
-0.075, 1.003e-6, 5.194e-7, -4.833e-7
-0.076, 1.004e-6, 5.208e-7, -4.835e-7
-0.077, 1.005e-6, 5.192e-7, -4.858e-7
-0.078, 1.001e-6, 5.163e-7, -4.847e-7
-0.079, 1.000e-6, 5.199e-7, -4.806e-7
-0.080, 9.964e-7, 5.182e-7, -4.782e-7
-0.081, 1.002e-6, 5.209e-7, -4.814e-7
-0.082, 1.005e-6, 5.211e-7, -4.842e-7
-0.083, 1.008e-6, 5.238e-7, -4.837e-7
-0.084, 1.001e-6, 5.228e-7, -4.785e-7
-0.085, 1.003e-6, 5.218e-7, -4.809e-7
-0.086, 1.001e-6, 5.199e-7, -4.815e-7
-0.087, 1.005e-6, 5.226e-7, -4.822e-7
-0.088, 1.008e-6, 5.246e-7, -4.836e-7
-0.089, 1.013e-6, 5.259e-7, -4.872e-7
-0.090, 1.012e-6, 5.284e-7, -4.832e-7
-0.091, 1.014e-6, 5.301e-7, -4.835e-7
-0.092, 1.010e-6, 5.260e-7, -4.845e-7
-0.093, 1.010e-6, 5.267e-7, -4.836e-7
-0.094, 1.014e-6, 5.322e-7, -4.817e-7
-0.095, 1.014e-6, 5.290e-7, -4.848e-7
-0.096, 1.015e-6, 5.290e-7, -4.859e-7
-0.097, 1.022e-6, 5.383e-7, -4.842e-7
-0.098, 1.018e-6, 5.325e-7, -4.859e-7
-0.099, 1.023e-6, 5.410e-7, -4.819e-7
-0.100, 1.027e-6, 5.433e-7, -4.832e-7
-0.101, 1.032e-6, 5.483e-7, -4.833e-7
-0.102, 1.037e-6, 5.494e-7, -4.878e-7
-0.103, 1.037e-6, 5.491e-7, -4.876e-7
-0.104, 1.050e-6, 5.606e-7, -4.890e-7
-0.105, 1.052e-6, 5.628e-7, -4.888e-7
-0.106, 1.062e-6, 5.686e-7, -4.933e-7
-0.107, 1.059e-6, 5.709e-7, -4.881e-7
-0.108, 1.069e-6, 5.788e-7, -4.902e-7
-0.109, 1.074e-6, 5.809e-7, -4.934e-7
-0.110, 1.083e-6, 5.876e-7, -4.959e-7
-0.111, 1.088e-6, 5.894e-7, -4.981e-7
-0.112, 1.098e-6, 5.991e-7, -4.992e-7
-0.113, 1.115e-6, 6.105e-7, -5.048e-7
-0.114, 1.127e-6, 6.201e-7, -5.065e-7
-0.115, 1.130e-6, 6.242e-7, -5.056e-7
-0.116, 1.147e-6, 6.355e-7, -5.113e-7
-0.117, 1.162e-6, 6.454e-7, -5.168e-7
-0.118, 1.169e-6, 6.517e-7, -5.173e-7
-0.119, 1.183e-6, 6.655e-7, -5.170e-7
-0.120, 1.202e-6, 6.776e-7, -5.248e-7
-0.121, 1.220e-6, 6.855e-7, -5.341e-7
-0.122, 1.238e-6, 6.997e-7, -5.384e-7
-0.123, 1.265e-6, 7.183e-7, -5.467e-7
-0.124, 1.280e-6, 7.290e-7, -5.507e-7
-0.125, 1.298e-6, 7.417e-7, -5.564e-7
-0.126, 1.317e-6, 7.565e-7, -5.601e-7
-0.127, 1.351e-6, 7.757e-7, -5.758e-7
-0.128, 1.373e-6, 7.918e-7, -5.817e-7
-0.129, 1.401e-6, 8.114e-7, -5.897e-7
-0.130, 1.432e-6, 8.320e-7, -6.004e-7
-0.131, 1.460e-6, 8.513e-7, -6.085e-7
-0.132, 1.491e-6, 8.706e-7, -6.199e-7
-0.133, 1.529e-6, 8.982e-7, -6.312e-7
-0.134, 1.558e-6, 9.144e-7, -6.439e-7
-0.135, 1.601e-6, 9.412e-7, -6.597e-7
-0.136, 1.633e-6, 9.615e-7, -6.714e-7
-0.137, 1.677e-6, 9.875e-7, -6.891e-7
-0.138, 1.716e-6, 1.010e-6, -7.059e-7
-0.139, 1.763e-6, 1.043e-6, -7.201e-7
-0.140, 1.802e-6, 1.066e-6, -7.365e-7
-0.141, 1.848e-6, 1.097e-6, -7.511e-7
-0.142, 1.903e-6, 1.127e-6, -7.761e-7
-0.143, 1.960e-6, 1.162e-6, -7.979e-7
-0.144, 2.008e-6, 1.189e-6, -8.192e-7
-0.145, 2.063e-6, 1.224e-6, -8.391e-7
-0.146, 2.114e-6, 1.253e-6, -8.609e-7
-0.147, 2.182e-6, 1.293e-6, -8.881e-7
-0.148, 2.238e-6, 1.329e-6, -9.082e-7
-0.149, 2.309e-6, 1.371e-6, -9.382e-7
-0.150, 2.375e-6, 1.406e-6, -9.692e-7
-0.151, 2.454e-6, 1.456e-6, -9.980e-7
-0.152, 2.513e-6, 1.487e-6, -1.025e-6
-0.153, 2.588e-6, 1.525e-6, -1.063e-6
-0.154, 2.662e-6, 1.568e-6, -1.094e-6
-0.155, 2.738e-6, 1.616e-6, -1.123e-6
-0.156, 2.815e-6, 1.654e-6, -1.161e-6
-0.157, 2.894e-6, 1.697e-6, -1.197e-6
-0.158, 2.982e-6, 1.748e-6, -1.234e-6
-0.159, 3.067e-6, 1.789e-6, -1.278e-6
-0.160, 3.164e-6, 1.849e-6, -1.315e-6
-0.161, 3.250e-6, 1.892e-6, -1.358e-6
-0.162, 3.345e-6, 1.943e-6, -1.401e-6
-0.163, 3.438e-6, 1.995e-6, -1.444e-6
-0.164, 3.533e-6, 2.046e-6, -1.487e-6
-0.165, 3.629e-6, 2.096e-6, -1.534e-6
-0.166, 3.720e-6, 2.146e-6, -1.573e-6
-0.167, 3.831e-6, 2.201e-6, -1.630e-6
-0.168, 3.915e-6, 2.245e-6, -1.670e-6
-0.169, 4.013e-6, 2.300e-6, -1.714e-6
-0.170, 4.127e-6, 2.354e-6, -1.773e-6
-0.171, 4.222e-6, 2.406e-6, -1.816e-6
-0.172, 4.327e-6, 2.459e-6, -1.868e-6
-0.173, 4.430e-6, 2.511e-6, -1.919e-6
-0.174, 4.528e-6, 2.567e-6, -1.961e-6
-0.175, 4.632e-6, 2.615e-6, -2.018e-6
-0.176, 4.719e-6, 2.663e-6, -2.056e-6
-0.177, 4.822e-6, 2.709e-6, -2.112e-6
-0.178, 4.919e-6, 2.759e-6, -2.160e-6
-0.179, 5.019e-6, 2.809e-6, -2.210e-6
-0.180, 5.111e-6, 2.851e-6, -2.259e-6
-0.181, 5.210e-6, 2.904e-6, -2.306e-6
-0.182, 5.289e-6, 2.943e-6, -2.346e-6
-0.183, 5.379e-6, 2.986e-6, -2.393e-6
-0.184, 5.461e-6, 3.029e-6, -2.432e-6
-0.185, 5.537e-6, 3.063e-6, -2.475e-6
-0.186, 5.612e-6, 3.094e-6, -2.518e-6
-0.187, 5.685e-6, 3.128e-6, -2.557e-6
-0.188, 5.750e-6, 3.154e-6, -2.596e-6
-0.189, 5.821e-6, 3.187e-6, -2.633e-6
-0.190, 5.871e-6, 3.210e-6, -2.661e-6
-0.191, 5.916e-6, 3.229e-6, -2.688e-6
-0.192, 5.959e-6, 3.252e-6, -2.707e-6
-0.193, 6.010e-6, 3.271e-6, -2.739e-6
-0.194, 6.033e-6, 3.275e-6, -2.758e-6
-0.195, 6.062e-6, 3.286e-6, -2.777e-6
-0.196, 6.093e-6, 3.295e-6, -2.798e-6
-0.197, 6.098e-6, 3.292e-6, -2.806e-6
-0.198, 6.104e-6, 3.291e-6, -2.813e-6
-0.199, 6.114e-6, 3.284e-6, -2.830e-6
-0.200, 6.106e-6, 3.278e-6, -2.829e-6
-0.201, 6.105e-6, 3.271e-6, -2.834e-6
-0.202, 6.088e-6, 3.254e-6, -2.834e-6
-0.203, 6.070e-6, 3.238e-6, -2.831e-6
-0.204, 6.042e-6, 3.213e-6, -2.829e-6
-0.205, 6.009e-6, 3.189e-6, -2.819e-6
-0.206, 5.970e-6, 3.162e-6, -2.808e-6
-0.207, 5.919e-6, 3.128e-6, -2.791e-6
-0.208, 5.871e-6, 3.095e-6, -2.776e-6
-0.209, 5.817e-6, 3.063e-6, -2.753e-6
-0.210, 5.756e-6, 3.025e-6, -2.731e-6
-0.211, 5.698e-6, 2.987e-6, -2.711e-6
-0.212, 5.626e-6, 2.941e-6, -2.685e-6
-0.213, 5.554e-6, 2.903e-6, -2.651e-6
-0.214, 5.478e-6, 2.862e-6, -2.616e-6
-0.215, 5.389e-6, 2.806e-6, -2.583e-6
-0.216, 5.319e-6, 2.760e-6, -2.559e-6
-0.217, 5.228e-6, 2.708e-6, -2.520e-6
-0.218, 5.146e-6, 2.660e-6, -2.486e-6
-0.219, 5.055e-6, 2.608e-6, -2.447e-6
-0.220, 4.964e-6, 2.558e-6, -2.406e-6
-0.221, 4.867e-6, 2.499e-6, -2.368e-6
-0.222, 4.764e-6, 2.444e-6, -2.320e-6
-0.223, 4.677e-6, 2.393e-6, -2.283e-6
-0.224, 4.578e-6, 2.338e-6, -2.239e-6
-0.225, 4.484e-6, 2.287e-6, -2.197e-6
-0.226, 4.381e-6, 2.225e-6, -2.156e-6
-0.227, 4.294e-6, 2.177e-6, -2.117e-6
-0.228, 4.185e-6, 2.114e-6, -2.071e-6
-0.229, 4.094e-6, 2.067e-6, -2.028e-6
-0.230, 3.994e-6, 2.012e-6, -1.983e-6
-0.231, 3.901e-6, 1.964e-6, -1.937e-6
-0.232, 3.805e-6, 1.913e-6, -1.892e-6
-0.233, 3.698e-6, 1.856e-6, -1.842e-6
-0.234, 3.617e-6, 1.816e-6, -1.801e-6
-0.235, 3.517e-6, 1.759e-6, -1.758e-6
-0.236, 3.432e-6, 1.714e-6, -1.718e-6
-0.237, 3.333e-6, 1.664e-6, -1.670e-6
-0.238, 3.250e-6, 1.619e-6, -1.631e-6
-0.239, 3.157e-6, 1.565e-6, -1.592e-6
-0.240, 3.074e-6, 1.530e-6, -1.544e-6
-0.241, 2.992e-6, 1.485e-6, -1.507e-6
-0.242, 2.908e-6, 1.444e-6, -1.465e-6
-0.243, 2.834e-6, 1.402e-6, -1.432e-6
-0.244, 2.752e-6, 1.360e-6, -1.392e-6
-0.245, 2.678e-6, 1.325e-6, -1.353e-6
-0.246, 2.604e-6, 1.286e-6, -1.318e-6
-0.247, 2.527e-6, 1.247e-6, -1.280e-6
-0.248, 2.457e-6, 1.211e-6, -1.245e-6
-0.249, 2.394e-6, 1.186e-6, -1.208e-6
-0.250, 2.329e-6, 1.150e-6, -1.179e-6
-0.251, 2.272e-6, 1.127e-6, -1.145e-6
-0.252, 2.209e-6, 1.090e-6, -1.119e-6
-0.253, 2.155e-6, 1.066e-6, -1.089e-6
-0.254, 2.094e-6, 1.035e-6, -1.060e-6
-0.255, 2.042e-6, 1.015e-6, -1.027e-6
-0.256, 1.991e-6, 9.870e-7, -1.004e-6
-0.257, 1.934e-6, 9.596e-7, -9.744e-7
-0.258, 1.884e-6, 9.376e-7, -9.465e-7
-0.259, 1.835e-6, 9.130e-7, -9.218e-7
-0.260, 1.800e-6, 8.960e-7, -9.043e-7
-0.261, 1.748e-6, 8.714e-7, -8.769e-7
-0.262, 1.705e-6, 8.527e-7, -8.522e-7
-0.263, 1.667e-6, 8.336e-7, -8.330e-7
-0.264, 1.633e-6, 8.236e-7, -8.091e-7
-0.265, 1.595e-6, 8.074e-7, -7.877e-7
-0.266, 1.565e-6, 7.924e-7, -7.729e-7
-0.267, 1.522e-6, 7.697e-7, -7.520e-7
-0.268, 1.499e-6, 7.659e-7, -7.331e-7
-0.269, 1.462e-6, 7.447e-7, -7.168e-7
-0.270, 1.429e-6, 7.329e-7, -6.961e-7
-0.271, 1.398e-6, 7.153e-7, -6.824e-7
-0.272, 1.383e-6, 7.088e-7, -6.747e-7
-0.273, 1.354e-6, 6.967e-7, -6.568e-7
-0.274, 1.333e-6, 6.907e-7, -6.424e-7
-0.275, 1.306e-6, 6.731e-7, -6.328e-7
-0.276, 1.289e-6, 6.713e-7, -6.175e-7
-0.277, 1.258e-6, 6.502e-7, -6.077e-7
-0.278, 1.250e-6, 6.514e-7, -5.983e-7
-0.279, 1.229e-6, 6.431e-7, -5.856e-7
-0.280, 1.208e-6, 6.326e-7, -5.753e-7
-0.281, 1.202e-6, 6.316e-7, -5.706e-7
-0.282, 1.171e-6, 6.159e-7, -5.549e-7
-0.283, 1.163e-6, 6.196e-7, -5.438e-7
-0.284, 1.142e-6, 6.046e-7, -5.375e-7
-0.285, 1.140e-6, 6.013e-7, -5.391e-7
-0.286, 1.126e-6, 6.003e-7, -5.254e-7
-0.287, 1.112e-6, 5.935e-7, -5.181e-7
-0.288, 1.101e-6, 5.870e-7, -5.139e-7
-0.289, 1.081e-6, 5.795e-7, -5.020e-7
-0.290, 1.077e-6, 5.777e-7, -4.996e-7
-0.291, 1.068e-6, 5.755e-7, -4.930e-7
-0.292, 1.063e-6, 5.747e-7, -4.882e-7
-0.293, 1.047e-6, 5.644e-7, -4.830e-7
-0.294, 1.052e-6, 5.664e-7, -4.860e-7
-0.295, 1.041e-6, 5.612e-7, -4.799e-7
-0.296, 1.035e-6, 5.590e-7, -4.758e-7
-0.297, 1.021e-6, 5.534e-7, -4.681e-7
-0.298, 1.026e-6, 5.560e-7, -4.696e-7
-0.299, 1.022e-6, 5.515e-7, -4.704e-7
-0.300, 1.014e-6, 5.519e-7, -4.618e-7
-0.301, 1.007e-6, 5.479e-7, -4.595e-7
-0.302, 9.966e-7, 5.435e-7, -4.531e-7
-0.303, 9.980e-7, 5.415e-7, -4.565e-7
-0.304, 9.817e-7, 5.364e-7, -4.453e-7
-0.305, 9.847e-7, 5.432e-7, -4.415e-7
-0.306, 9.786e-7, 5.353e-7, -4.433e-7
-0.307, 9.764e-7, 5.353e-7, -4.411e-7
-0.308, 9.868e-7, 5.350e-7, -4.518e-7
-0.309, 9.790e-7, 5.318e-7, -4.472e-7
-0.310, 9.784e-7, 5.333e-7, -4.452e-7
-0.311, 9.609e-7, 5.315e-7, -4.294e-7
-0.312, 9.682e-7, 5.286e-7, -4.397e-7
-0.313, 9.539e-7, 5.209e-7, -4.329e-7
-0.314, 9.689e-7, 5.303e-7, -4.386e-7
-0.315, 9.665e-7, 5.318e-7, -4.347e-7
-0.316, 9.562e-7, 5.260e-7, -4.302e-7
-0.317, 9.655e-7, 5.291e-7, -4.365e-7
-0.318, 9.552e-7, 5.241e-7, -4.311e-7
-0.319, 9.531e-7, 5.251e-7, -4.280e-7
-0.320, 9.476e-7, 5.199e-7, -4.278e-7
-0.321, 9.445e-7, 5.199e-7, -4.246e-7
-0.322, 9.436e-7, 5.184e-7, -4.252e-7
-0.323, 9.456e-7, 5.244e-7, -4.213e-7
-0.324, 9.477e-7, 5.220e-7, -4.258e-7
-0.325, 9.447e-7, 5.184e-7, -4.263e-7
-0.326, 9.425e-7, 5.176e-7, -4.249e-7
-0.327, 9.501e-7, 5.210e-7, -4.291e-7
-0.328, 9.435e-7, 5.137e-7, -4.297e-7
-0.329, 9.442e-7, 5.180e-7, -4.262e-7
-0.330, 9.477e-7, 5.210e-7, -4.267e-7
-0.331, 9.459e-7, 5.228e-7, -4.231e-7
-0.332, 9.345e-7, 5.154e-7, -4.191e-7
-0.333, 9.381e-7, 5.185e-7, -4.196e-7
-0.334, 9.468e-7, 5.226e-7, -4.242e-7
-0.335, 9.407e-7, 5.183e-7, -4.224e-7
-0.336, 9.463e-7, 5.197e-7, -4.266e-7
-0.337, 9.503e-7, 5.243e-7, -4.260e-7
-0.338, 9.448e-7, 5.192e-7, -4.256e-7
-0.339, 9.387e-7, 5.173e-7, -4.215e-7
-0.340, 9.484e-7, 5.219e-7, -4.265e-7
-0.341, 9.440e-7, 5.166e-7, -4.274e-7
-0.342, 9.423e-7, 5.121e-7, -4.302e-7
-0.343, 9.395e-7, 5.177e-7, -4.218e-7
-0.344, 9.413e-7, 5.165e-7, -4.248e-7
-0.345, 9.370e-7, 5.164e-7, -4.206e-7
-0.346, 9.424e-7, 5.201e-7, -4.223e-7
-0.347, 9.415e-7, 5.168e-7, -4.247e-7
-0.348, 9.377e-7, 5.171e-7, -4.206e-7
-0.349, 9.287e-7, 5.093e-7, -4.194e-7
-0.350, 9.449e-7, 5.150e-7, -4.299e-7
-0.351, 9.401e-7, 5.154e-7, -4.247e-7
-0.352, 9.370e-7, 5.167e-7, -4.203e-7
-0.353, 9.369e-7, 5.140e-7, -4.229e-7
-0.354, 9.392e-7, 5.167e-7, -4.224e-7
-0.355, 9.398e-7, 5.139e-7, -4.259e-7
-0.356, 9.409e-7, 5.185e-7, -4.224e-7
-0.357, 9.242e-7, 5.037e-7, -4.205e-7
-0.358, 9.307e-7, 5.110e-7, -4.197e-7
-0.359, 9.397e-7, 5.106e-7, -4.291e-7
-0.360, 9.459e-7, 5.177e-7, -4.281e-7
-0.361, 9.402e-7, 5.114e-7, -4.288e-7
-0.362, 9.442e-7, 5.147e-7, -4.296e-7
-0.363, 9.440e-7, 5.172e-7, -4.268e-7
-0.364, 9.531e-7, 5.237e-7, -4.294e-7
-0.365, 9.455e-7, 5.181e-7, -4.274e-7
-0.366, 9.413e-7, 5.129e-7, -4.284e-7
-0.367, 9.450e-7, 5.202e-7, -4.248e-7
-0.368, 9.510e-7, 5.209e-7, -4.301e-7
-0.369, 9.431e-7, 5.196e-7, -4.234e-7
-0.370, 9.447e-7, 5.195e-7, -4.252e-7
-0.371, 9.460e-7, 5.208e-7, -4.253e-7
-0.372, 9.536e-7, 5.224e-7, -4.313e-7
-0.373, 9.505e-7, 5.192e-7, -4.313e-7
-0.374, 9.531e-7, 5.199e-7, -4.332e-7
-0.375, 9.417e-7, 5.127e-7, -4.290e-7
-0.376, 9.477e-7, 5.168e-7, -4.309e-7
-0.377, 9.620e-7, 5.264e-7, -4.356e-7
-0.378, 9.401e-7, 5.133e-7, -4.268e-7
-0.379, 9.617e-7, 5.279e-7, -4.337e-7
-0.380, 9.615e-7, 5.214e-7, -4.401e-7
-0.381, 9.553e-7, 5.199e-7, -4.354e-7
-0.382, 9.546e-7, 5.254e-7, -4.292e-7
-0.383, 9.579e-7, 5.236e-7, -4.342e-7
-0.384, 9.512e-7, 5.174e-7, -4.338e-7
-0.385, 9.545e-7, 5.250e-7, -4.295e-7
-0.386, 9.404e-7, 5.115e-7, -4.289e-7
-0.387, 9.508e-7, 5.208e-7, -4.301e-7
-0.388, 9.443e-7, 5.179e-7, -4.265e-7
-0.389, 9.639e-7, 5.242e-7, -4.398e-7
-0.390, 9.580e-7, 5.177e-7, -4.403e-7
-0.391, 9.614e-7, 5.277e-7, -4.337e-7
-0.392, 9.572e-7, 5.199e-7, -4.374e-7
-0.393, 9.625e-7, 5.268e-7, -4.357e-7
-0.394, 9.665e-7, 5.221e-7, -4.444e-7
-0.395, 9.595e-7, 5.208e-7, -4.388e-7
-0.396, 9.577e-7, 5.235e-7, -4.342e-7
-0.397, 9.736e-7, 5.277e-7, -4.459e-7
-0.398, 9.588e-7, 5.251e-7, -4.337e-7
-0.399, 9.602e-7, 5.196e-7, -4.406e-7
-0.400, 9.652e-7, 5.263e-7, -4.389e-7
