# Supplementary material for: Data-Driven Electrochemistry Reveals the Impact of Hydrophobicity on Aptamer Cross-Reactivity
Source: ACS Meas Sci Au. 2026 May 20;6(3):752–64. doi: 10.1021/acsmeasuresciau.6c00040 (PMC13281204; doi:10.1021/acsmeasuresciau.6c00040)
Supplement: Supplementary file 1 [file tg6c00040_si_001.zip › data/interferent study/logP validation/Trials_1_2_3/SWV_loperamide_analyte_1000hz_1.txt]

Nov. 4, 2025   13:26:35
Square Wave Voltammetry
File: c:\users\minteerlab\desktop\hardpotato\110425\swv_loperamide_analyte_1000hz_1.bin
Data Source:  Experiment
Instrument Model:  CHI660E
Ref. Electrode: 
Header: SWV
Note: 

Init E (V) = -0.05
Final E (V) = -0.4
Incr E (V) = 0.001
Amplitude (V) = 0.025
Frequency (Hz) = 1000
Quiet Time (sec) = 2
Sensitivity (A/V) = 1e-5

Potential/V, Diff(i/A), For(i/A), Rev(i/A)

-0.051, 4.129e-7, 2.511e-7, -1.618e-7
-0.052, 3.908e-7, 2.156e-7, -1.751e-7
-0.053, 3.873e-7, 2.047e-7, -1.826e-7
-0.054, 3.897e-7, 2.032e-7, -1.865e-7
-0.055, 3.909e-7, 2.026e-7, -1.883e-7
-0.056, 3.917e-7, 2.011e-7, -1.906e-7
-0.057, 3.915e-7, 2.009e-7, -1.906e-7
-0.058, 3.945e-7, 2.018e-7, -1.927e-7
-0.059, 3.930e-7, 2.007e-7, -1.923e-7
-0.060, 3.921e-7, 2.017e-7, -1.904e-7
-0.061, 3.953e-7, 2.023e-7, -1.929e-7
-0.062, 3.951e-7, 2.030e-7, -1.921e-7
-0.063, 3.948e-7, 2.036e-7, -1.912e-7
-0.064, 3.927e-7, 2.007e-7, -1.920e-7
-0.065, 3.980e-7, 2.045e-7, -1.935e-7
-0.066, 3.966e-7, 2.038e-7, -1.928e-7
-0.067, 3.987e-7, 2.033e-7, -1.954e-7
-0.068, 3.977e-7, 2.034e-7, -1.942e-7
-0.069, 3.956e-7, 2.007e-7, -1.949e-7
-0.070, 3.992e-7, 2.042e-7, -1.949e-7
-0.071, 3.986e-7, 2.012e-7, -1.975e-7
-0.072, 3.984e-7, 2.037e-7, -1.947e-7
-0.073, 3.989e-7, 2.024e-7, -1.965e-7
-0.074, 4.011e-7, 2.035e-7, -1.976e-7
-0.075, 4.030e-7, 2.039e-7, -1.991e-7
-0.076, 4.004e-7, 2.055e-7, -1.948e-7
-0.077, 3.995e-7, 2.044e-7, -1.951e-7
-0.078, 4.033e-7, 2.061e-7, -1.973e-7
-0.079, 4.033e-7, 2.077e-7, -1.956e-7
-0.080, 4.008e-7, 2.048e-7, -1.960e-7
-0.081, 4.019e-7, 2.065e-7, -1.954e-7
-0.082, 4.037e-7, 2.080e-7, -1.957e-7
-0.083, 4.034e-7, 2.087e-7, -1.947e-7
-0.084, 4.045e-7, 2.081e-7, -1.964e-7
-0.085, 4.044e-7, 2.075e-7, -1.970e-7
-0.086, 4.015e-7, 2.051e-7, -1.964e-7
-0.087, 4.041e-7, 2.067e-7, -1.973e-7
-0.088, 4.050e-7, 2.082e-7, -1.968e-7
-0.089, 4.086e-7, 2.099e-7, -1.988e-7
-0.090, 4.056e-7, 2.071e-7, -1.985e-7
-0.091, 4.066e-7, 2.092e-7, -1.974e-7
-0.092, 4.101e-7, 2.104e-7, -1.997e-7
-0.093, 4.086e-7, 2.123e-7, -1.963e-7
-0.094, 4.066e-7, 2.114e-7, -1.953e-7
-0.095, 4.127e-7, 2.171e-7, -1.956e-7
-0.096, 4.136e-7, 2.183e-7, -1.953e-7
-0.097, 4.152e-7, 2.203e-7, -1.949e-7
-0.098, 4.176e-7, 2.216e-7, -1.959e-7
-0.099, 4.205e-7, 2.228e-7, -1.977e-7
-0.100, 4.266e-7, 2.279e-7, -1.987e-7
-0.101, 4.282e-7, 2.297e-7, -1.985e-7
-0.102, 4.251e-7, 2.293e-7, -1.958e-7
-0.103, 4.306e-7, 2.301e-7, -2.005e-7
-0.104, 4.374e-7, 2.376e-7, -1.998e-7
-0.105, 4.410e-7, 2.388e-7, -2.022e-7
-0.106, 4.422e-7, 2.409e-7, -2.014e-7
-0.107, 4.502e-7, 2.474e-7, -2.028e-7
-0.108, 4.566e-7, 2.528e-7, -2.038e-7
-0.109, 4.621e-7, 2.559e-7, -2.062e-7
-0.110, 4.681e-7, 2.625e-7, -2.056e-7
-0.111, 4.690e-7, 2.664e-7, -2.026e-7
-0.112, 4.800e-7, 2.738e-7, -2.063e-7
-0.113, 4.898e-7, 2.802e-7, -2.095e-7
-0.114, 4.970e-7, 2.879e-7, -2.091e-7
-0.115, 5.079e-7, 2.940e-7, -2.140e-7
-0.116, 5.170e-7, 3.041e-7, -2.129e-7
-0.117, 5.264e-7, 3.107e-7, -2.157e-7
-0.118, 5.354e-7, 3.183e-7, -2.171e-7
-0.119, 5.514e-7, 3.294e-7, -2.220e-7
-0.120, 5.655e-7, 3.410e-7, -2.244e-7
-0.121, 5.771e-7, 3.503e-7, -2.268e-7
-0.122, 5.976e-7, 3.641e-7, -2.335e-7
-0.123, 6.136e-7, 3.775e-7, -2.360e-7
-0.124, 6.272e-7, 3.873e-7, -2.398e-7
-0.125, 6.450e-7, 4.033e-7, -2.417e-7
-0.126, 6.647e-7, 4.178e-7, -2.470e-7
-0.127, 6.881e-7, 4.339e-7, -2.542e-7
-0.128, 7.118e-7, 4.535e-7, -2.583e-7
-0.129, 7.319e-7, 4.691e-7, -2.628e-7
-0.130, 7.556e-7, 4.859e-7, -2.697e-7
-0.131, 7.855e-7, 5.067e-7, -2.788e-7
-0.132, 8.072e-7, 5.245e-7, -2.827e-7
-0.133, 8.433e-7, 5.492e-7, -2.941e-7
-0.134, 8.683e-7, 5.680e-7, -3.003e-7
-0.135, 9.017e-7, 5.907e-7, -3.110e-7
-0.136, 9.403e-7, 6.142e-7, -3.260e-7
-0.137, 9.699e-7, 6.370e-7, -3.329e-7
-0.138, 1.011e-6, 6.640e-7, -3.468e-7
-0.139, 1.049e-6, 6.889e-7, -3.604e-7
-0.140, 1.095e-6, 7.189e-7, -3.758e-7
-0.141, 1.134e-6, 7.467e-7, -3.873e-7
-0.142, 1.179e-6, 7.752e-7, -4.040e-7
-0.143, 1.227e-6, 8.071e-7, -4.199e-7
-0.144, 1.286e-6, 8.423e-7, -4.438e-7
-0.145, 1.328e-6, 8.723e-7, -4.559e-7
-0.146, 1.384e-6, 9.045e-7, -4.797e-7
-0.147, 1.438e-6, 9.384e-7, -4.991e-7
-0.148, 1.498e-6, 9.750e-7, -5.229e-7
-0.149, 1.558e-6, 1.010e-6, -5.472e-7
-0.150, 1.618e-6, 1.047e-6, -5.704e-7
-0.151, 1.679e-6, 1.083e-6, -5.969e-7
-0.152, 1.754e-6, 1.123e-6, -6.316e-7
-0.153, 1.816e-6, 1.159e-6, -6.568e-7
-0.154, 1.890e-6, 1.200e-6, -6.897e-7
-0.155, 1.960e-6, 1.237e-6, -7.235e-7
-0.156, 2.032e-6, 1.278e-6, -7.539e-7
-0.157, 2.107e-6, 1.318e-6, -7.896e-7
-0.158, 2.186e-6, 1.363e-6, -8.226e-7
-0.159, 2.256e-6, 1.399e-6, -8.569e-7
-0.160, 2.340e-6, 1.439e-6, -9.009e-7
-0.161, 2.420e-6, 1.482e-6, -9.372e-7
-0.162, 2.499e-6, 1.525e-6, -9.744e-7
-0.163, 2.581e-6, 1.565e-6, -1.015e-6
-0.164, 2.661e-6, 1.607e-6, -1.053e-6
-0.165, 2.741e-6, 1.645e-6, -1.096e-6
-0.166, 2.824e-6, 1.686e-6, -1.139e-6
-0.167, 2.904e-6, 1.722e-6, -1.182e-6
-0.168, 2.987e-6, 1.761e-6, -1.226e-6
-0.169, 3.063e-6, 1.799e-6, -1.264e-6
-0.170, 3.145e-6, 1.833e-6, -1.312e-6
-0.171, 3.222e-6, 1.869e-6, -1.353e-6
-0.172, 3.300e-6, 1.904e-6, -1.396e-6
-0.173, 3.373e-6, 1.936e-6, -1.437e-6
-0.174, 3.444e-6, 1.965e-6, -1.480e-6
-0.175, 3.513e-6, 1.996e-6, -1.517e-6
-0.176, 3.576e-6, 2.019e-6, -1.558e-6
-0.177, 3.637e-6, 2.046e-6, -1.591e-6
-0.178, 3.701e-6, 2.067e-6, -1.633e-6
-0.179, 3.758e-6, 2.089e-6, -1.669e-6
-0.180, 3.811e-6, 2.105e-6, -1.706e-6
-0.181, 3.864e-6, 2.129e-6, -1.735e-6
-0.182, 3.907e-6, 2.136e-6, -1.771e-6
-0.183, 3.948e-6, 2.152e-6, -1.796e-6
-0.184, 3.987e-6, 2.159e-6, -1.828e-6
-0.185, 4.019e-6, 2.166e-6, -1.853e-6
-0.186, 4.048e-6, 2.170e-6, -1.878e-6
-0.187, 4.070e-6, 2.167e-6, -1.903e-6
-0.188, 4.091e-6, 2.169e-6, -1.922e-6
-0.189, 4.112e-6, 2.169e-6, -1.943e-6
-0.190, 4.110e-6, 2.158e-6, -1.952e-6
-0.191, 4.121e-6, 2.155e-6, -1.966e-6
-0.192, 4.119e-6, 2.141e-6, -1.978e-6
-0.193, 4.118e-6, 2.130e-6, -1.988e-6
-0.194, 4.107e-6, 2.117e-6, -1.990e-6
-0.195, 4.096e-6, 2.098e-6, -1.998e-6
-0.196, 4.073e-6, 2.081e-6, -1.992e-6
-0.197, 4.057e-6, 2.059e-6, -1.998e-6
-0.198, 4.027e-6, 2.040e-6, -1.988e-6
-0.199, 4.001e-6, 2.013e-6, -1.988e-6
-0.200, 3.969e-6, 1.990e-6, -1.979e-6
-0.201, 3.933e-6, 1.961e-6, -1.972e-6
-0.202, 3.892e-6, 1.930e-6, -1.962e-6
-0.203, 3.843e-6, 1.898e-6, -1.945e-6
-0.204, 3.801e-6, 1.867e-6, -1.934e-6
-0.205, 3.750e-6, 1.833e-6, -1.916e-6
-0.206, 3.703e-6, 1.800e-6, -1.903e-6
-0.207, 3.644e-6, 1.765e-6, -1.878e-6
-0.208, 3.592e-6, 1.734e-6, -1.857e-6
-0.209, 3.533e-6, 1.698e-6, -1.835e-6
-0.210, 3.474e-6, 1.660e-6, -1.814e-6
-0.211, 3.409e-6, 1.621e-6, -1.788e-6
-0.212, 3.346e-6, 1.585e-6, -1.762e-6
-0.213, 3.285e-6, 1.550e-6, -1.735e-6
-0.214, 3.219e-6, 1.514e-6, -1.704e-6
-0.215, 3.152e-6, 1.473e-6, -1.679e-6
-0.216, 3.089e-6, 1.440e-6, -1.649e-6
-0.217, 3.018e-6, 1.399e-6, -1.619e-6
-0.218, 2.951e-6, 1.363e-6, -1.588e-6
-0.219, 2.882e-6, 1.325e-6, -1.557e-6
-0.220, 2.816e-6, 1.290e-6, -1.526e-6
-0.221, 2.753e-6, 1.255e-6, -1.497e-6
-0.222, 2.682e-6, 1.220e-6, -1.462e-6
-0.223, 2.610e-6, 1.182e-6, -1.428e-6
-0.224, 2.543e-6, 1.149e-6, -1.394e-6
-0.225, 2.482e-6, 1.115e-6, -1.366e-6
-0.226, 2.408e-6, 1.079e-6, -1.329e-6
-0.227, 2.345e-6, 1.050e-6, -1.294e-6
-0.228, 2.279e-6, 1.015e-6, -1.264e-6
-0.229, 2.216e-6, 9.849e-7, -1.232e-6
-0.230, 2.156e-6, 9.571e-7, -1.199e-6
-0.231, 2.090e-6, 9.253e-7, -1.165e-6
-0.232, 2.029e-6, 8.968e-7, -1.132e-6
-0.233, 1.972e-6, 8.703e-7, -1.102e-6
-0.234, 1.915e-6, 8.409e-7, -1.074e-6
-0.235, 1.859e-6, 8.121e-7, -1.047e-6
-0.236, 1.797e-6, 7.882e-7, -1.008e-6
-0.237, 1.741e-6, 7.614e-7, -9.793e-7
-0.238, 1.690e-6, 7.375e-7, -9.526e-7
-0.239, 1.637e-6, 7.124e-7, -9.250e-7
-0.240, 1.581e-6, 6.875e-7, -8.933e-7
-0.241, 1.534e-6, 6.663e-7, -8.680e-7
-0.242, 1.489e-6, 6.473e-7, -8.419e-7
-0.243, 1.441e-6, 6.268e-7, -8.146e-7
-0.244, 1.391e-6, 6.031e-7, -7.877e-7
-0.245, 1.346e-6, 5.859e-7, -7.603e-7
-0.246, 1.303e-6, 5.674e-7, -7.360e-7
-0.247, 1.262e-6, 5.492e-7, -7.125e-7
-0.248, 1.220e-6, 5.340e-7, -6.859e-7
-0.249, 1.183e-6, 5.186e-7, -6.647e-7
-0.250, 1.146e-6, 5.038e-7, -6.420e-7
-0.251, 1.110e-6, 4.872e-7, -6.232e-7
-0.252, 1.075e-6, 4.732e-7, -6.022e-7
-0.253, 1.036e-6, 4.559e-7, -5.805e-7
-0.254, 1.003e-6, 4.412e-7, -5.616e-7
-0.255, 9.774e-7, 4.335e-7, -5.439e-7
-0.256, 9.501e-7, 4.207e-7, -5.293e-7
-0.257, 9.162e-7, 4.061e-7, -5.102e-7
-0.258, 8.888e-7, 3.975e-7, -4.913e-7
-0.259, 8.609e-7, 3.851e-7, -4.758e-7
-0.260, 8.387e-7, 3.782e-7, -4.604e-7
-0.261, 8.104e-7, 3.663e-7, -4.441e-7
-0.262, 7.887e-7, 3.596e-7, -4.291e-7
-0.263, 7.669e-7, 3.502e-7, -4.167e-7
-0.264, 7.466e-7, 3.419e-7, -4.047e-7
-0.265, 7.264e-7, 3.336e-7, -3.928e-7
-0.266, 7.085e-7, 3.294e-7, -3.791e-7
-0.267, 6.896e-7, 3.215e-7, -3.681e-7
-0.268, 6.689e-7, 3.129e-7, -3.560e-7
-0.269, 6.540e-7, 3.065e-7, -3.475e-7
-0.270, 6.343e-7, 2.990e-7, -3.353e-7
-0.271, 6.201e-7, 2.947e-7, -3.254e-7
-0.272, 6.065e-7, 2.882e-7, -3.183e-7
-0.273, 5.946e-7, 2.856e-7, -3.089e-7
-0.274, 5.765e-7, 2.780e-7, -2.984e-7
-0.275, 5.677e-7, 2.761e-7, -2.916e-7
-0.276, 5.549e-7, 2.712e-7, -2.837e-7
-0.277, 5.435e-7, 2.661e-7, -2.774e-7
-0.278, 5.266e-7, 2.601e-7, -2.665e-7
-0.279, 5.265e-7, 2.616e-7, -2.650e-7
-0.280, 5.140e-7, 2.546e-7, -2.594e-7
-0.281, 5.033e-7, 2.529e-7, -2.504e-7
-0.282, 4.935e-7, 2.498e-7, -2.437e-7
-0.283, 4.857e-7, 2.447e-7, -2.410e-7
-0.284, 4.840e-7, 2.454e-7, -2.386e-7
-0.285, 4.724e-7, 2.395e-7, -2.329e-7
-0.286, 4.599e-7, 2.358e-7, -2.242e-7
-0.287, 4.635e-7, 2.382e-7, -2.253e-7
-0.288, 4.545e-7, 2.333e-7, -2.212e-7
-0.289, 4.481e-7, 2.296e-7, -2.186e-7
-0.290, 4.379e-7, 2.267e-7, -2.111e-7
-0.291, 4.350e-7, 2.243e-7, -2.107e-7
-0.292, 4.327e-7, 2.263e-7, -2.064e-7
-0.293, 4.288e-7, 2.238e-7, -2.050e-7
-0.294, 4.203e-7, 2.218e-7, -1.985e-7
-0.295, 4.183e-7, 2.199e-7, -1.984e-7
-0.296, 4.160e-7, 2.208e-7, -1.952e-7
-0.297, 4.104e-7, 2.169e-7, -1.935e-7
-0.298, 4.068e-7, 2.146e-7, -1.922e-7
-0.299, 4.016e-7, 2.133e-7, -1.883e-7
-0.300, 4.014e-7, 2.137e-7, -1.877e-7
-0.301, 3.953e-7, 2.112e-7, -1.842e-7
-0.302, 3.959e-7, 2.130e-7, -1.829e-7
-0.303, 3.927e-7, 2.082e-7, -1.845e-7
-0.304, 3.905e-7, 2.081e-7, -1.823e-7
-0.305, 3.884e-7, 2.071e-7, -1.813e-7
-0.306, 3.875e-7, 2.064e-7, -1.812e-7
-0.307, 3.874e-7, 2.097e-7, -1.777e-7
-0.308, 3.811e-7, 2.046e-7, -1.765e-7
-0.309, 3.804e-7, 2.059e-7, -1.745e-7
-0.310, 3.764e-7, 2.040e-7, -1.724e-7
-0.311, 3.756e-7, 2.026e-7, -1.730e-7
-0.312, 3.781e-7, 2.032e-7, -1.749e-7
-0.313, 3.778e-7, 2.053e-7, -1.724e-7
-0.314, 3.774e-7, 2.061e-7, -1.712e-7
-0.315, 3.699e-7, 2.023e-7, -1.676e-7
-0.316, 3.765e-7, 2.050e-7, -1.716e-7
-0.317, 3.711e-7, 2.040e-7, -1.670e-7
-0.318, 3.717e-7, 2.025e-7, -1.692e-7
-0.319, 3.681e-7, 1.981e-7, -1.700e-7
-0.320, 3.696e-7, 2.024e-7, -1.671e-7
-0.321, 3.637e-7, 1.975e-7, -1.662e-7
-0.322, 3.666e-7, 1.981e-7, -1.685e-7
-0.323, 3.672e-7, 1.987e-7, -1.685e-7
-0.324, 3.618e-7, 1.952e-7, -1.666e-7
-0.325, 3.652e-7, 1.958e-7, -1.694e-7
-0.326, 3.659e-7, 1.990e-7, -1.669e-7
-0.327, 3.661e-7, 1.993e-7, -1.668e-7
-0.328, 3.571e-7, 1.944e-7, -1.627e-7
-0.329, 3.659e-7, 2.005e-7, -1.654e-7
-0.330, 3.599e-7, 1.967e-7, -1.632e-7
-0.331, 3.590e-7, 1.971e-7, -1.619e-7
-0.332, 3.574e-7, 1.952e-7, -1.623e-7
-0.333, 3.621e-7, 1.988e-7, -1.633e-7
-0.334, 3.657e-7, 1.983e-7, -1.673e-7
-0.335, 3.623e-7, 1.979e-7, -1.644e-7
-0.336, 3.595e-7, 1.960e-7, -1.635e-7
-0.337, 3.571e-7, 1.944e-7, -1.627e-7
-0.338, 3.542e-7, 1.922e-7, -1.619e-7
-0.339, 3.575e-7, 1.922e-7, -1.654e-7
-0.340, 3.642e-7, 1.983e-7, -1.660e-7
-0.341, 3.563e-7, 1.906e-7, -1.656e-7
-0.342, 3.571e-7, 1.924e-7, -1.647e-7
-0.343, 3.557e-7, 1.932e-7, -1.624e-7
-0.344, 3.598e-7, 1.975e-7, -1.623e-7
-0.345, 3.524e-7, 1.915e-7, -1.609e-7
-0.346, 3.591e-7, 1.967e-7, -1.624e-7
-0.347, 3.578e-7, 1.952e-7, -1.626e-7
-0.348, 3.551e-7, 1.936e-7, -1.614e-7
-0.349, 3.549e-7, 1.931e-7, -1.618e-7
-0.350, 3.485e-7, 1.927e-7, -1.558e-7
-0.351, 3.561e-7, 1.922e-7, -1.639e-7
-0.352, 3.535e-7, 1.930e-7, -1.605e-7
-0.353, 3.584e-7, 1.931e-7, -1.653e-7
-0.354, 3.604e-7, 1.953e-7, -1.651e-7
-0.355, 3.542e-7, 1.930e-7, -1.612e-7
-0.356, 3.569e-7, 1.937e-7, -1.632e-7
-0.357, 3.639e-7, 1.983e-7, -1.656e-7
-0.358, 3.578e-7, 1.918e-7, -1.660e-7
-0.359, 3.583e-7, 1.957e-7, -1.626e-7
-0.360, 3.583e-7, 1.951e-7, -1.632e-7
-0.361, 3.558e-7, 1.923e-7, -1.636e-7
-0.362, 3.638e-7, 1.946e-7, -1.692e-7
-0.363, 3.508e-7, 1.930e-7, -1.578e-7
-0.364, 3.597e-7, 1.954e-7, -1.643e-7
-0.365, 3.532e-7, 1.934e-7, -1.599e-7
-0.366, 3.594e-7, 1.944e-7, -1.650e-7
-0.367, 3.561e-7, 1.927e-7, -1.634e-7
-0.368, 3.651e-7, 1.985e-7, -1.666e-7
-0.369, 3.503e-7, 1.894e-7, -1.609e-7
-0.370, 3.601e-7, 1.938e-7, -1.663e-7
-0.371, 3.576e-7, 1.924e-7, -1.652e-7
-0.372, 3.572e-7, 1.914e-7, -1.658e-7
-0.373, 3.605e-7, 1.951e-7, -1.653e-7
-0.374, 3.648e-7, 1.943e-7, -1.706e-7
-0.375, 3.586e-7, 1.936e-7, -1.649e-7
-0.376, 3.572e-7, 1.936e-7, -1.636e-7
-0.377, 3.567e-7, 1.931e-7, -1.636e-7
-0.378, 3.644e-7, 1.949e-7, -1.695e-7
-0.379, 3.564e-7, 1.944e-7, -1.620e-7
-0.380, 3.574e-7, 1.943e-7, -1.631e-7
-0.381, 3.560e-7, 1.935e-7, -1.625e-7
-0.382, 3.591e-7, 1.952e-7, -1.638e-7
-0.383, 3.617e-7, 1.981e-7, -1.636e-7
-0.384, 3.605e-7, 1.919e-7, -1.687e-7
-0.385, 3.658e-7, 1.962e-7, -1.696e-7
-0.386, 3.546e-7, 1.944e-7, -1.602e-7
-0.387, 3.617e-7, 1.959e-7, -1.658e-7
-0.388, 3.578e-7, 1.926e-7, -1.652e-7
-0.389, 3.652e-7, 1.970e-7, -1.682e-7
-0.390, 3.622e-7, 1.927e-7, -1.695e-7
-0.391, 3.644e-7, 1.955e-7, -1.688e-7
-0.392, 3.613e-7, 1.962e-7, -1.650e-7
-0.393, 3.622e-7, 1.951e-7, -1.671e-7
-0.394, 3.582e-7, 1.952e-7, -1.630e-7
-0.395, 3.649e-7, 1.978e-7, -1.671e-7
-0.396, 3.610e-7, 1.940e-7, -1.669e-7
-0.397, 3.627e-7, 1.981e-7, -1.645e-7
-0.398, 3.626e-7, 1.953e-7, -1.674e-7
-0.399, 3.630e-7, 1.965e-7, -1.666e-7
-0.400, 3.614e-7, 1.944e-7, -1.670e-7
