# Supplementary material for: Data-Driven Electrochemistry Reveals the Impact of Hydrophobicity on Aptamer Cross-Reactivity
Source: ACS Meas Sci Au. 2026 May 20;6(3):752–64. doi: 10.1021/acsmeasuresciau.6c00040 (PMC13281204; doi:10.1021/acsmeasuresciau.6c00040)
Supplement: Supplementary file 1 [file tg6c00040_si_001.zip › data/interferent study/logP validation/Trials_1_2_3/SWV_loperamide_analyte_1000hz_2.txt]

Nov. 4, 2025   16:04:28
Square Wave Voltammetry
File: c:\users\minteerlab\desktop\hardpotato\110425\swv_loperamide_analyte_1000hz_2.bin
Data Source:  Experiment
Instrument Model:  CHI660E
Ref. Electrode: 
Header: SWV
Note: 

Init E (V) = -0.05
Final E (V) = -0.4
Incr E (V) = 0.001
Amplitude (V) = 0.025
Frequency (Hz) = 1000
Quiet Time (sec) = 2
Sensitivity (A/V) = 1e-5

Potential/V, Diff(i/A), For(i/A), Rev(i/A)

-0.051, 9.563e-7, 5.845e-7, -3.718e-7
-0.052, 9.102e-7, 5.034e-7, -4.068e-7
-0.053, 9.016e-7, 4.867e-7, -4.149e-7
-0.054, 8.998e-7, 4.788e-7, -4.210e-7
-0.055, 9.040e-7, 4.763e-7, -4.277e-7
-0.056, 8.965e-7, 4.694e-7, -4.271e-7
-0.057, 9.004e-7, 4.737e-7, -4.268e-7
-0.058, 9.052e-7, 4.699e-7, -4.353e-7
-0.059, 9.046e-7, 4.715e-7, -4.330e-7
-0.060, 9.061e-7, 4.713e-7, -4.348e-7
-0.061, 8.985e-7, 4.680e-7, -4.305e-7
-0.062, 9.055e-7, 4.731e-7, -4.323e-7
-0.063, 9.037e-7, 4.676e-7, -4.360e-7
-0.064, 9.037e-7, 4.694e-7, -4.343e-7
-0.065, 9.080e-7, 4.734e-7, -4.346e-7
-0.066, 9.048e-7, 4.674e-7, -4.374e-7
-0.067, 9.141e-7, 4.756e-7, -4.385e-7
-0.068, 9.108e-7, 4.743e-7, -4.365e-7
-0.069, 9.071e-7, 4.730e-7, -4.341e-7
-0.070, 9.166e-7, 4.763e-7, -4.403e-7
-0.071, 9.160e-7, 4.782e-7, -4.378e-7
-0.072, 9.137e-7, 4.707e-7, -4.430e-7
-0.073, 9.239e-7, 4.812e-7, -4.427e-7
-0.074, 9.102e-7, 4.725e-7, -4.376e-7
-0.075, 9.191e-7, 4.771e-7, -4.420e-7
-0.076, 9.212e-7, 4.773e-7, -4.438e-7
-0.077, 9.167e-7, 4.746e-7, -4.421e-7
-0.078, 9.181e-7, 4.783e-7, -4.398e-7
-0.079, 9.172e-7, 4.762e-7, -4.410e-7
-0.080, 9.196e-7, 4.792e-7, -4.404e-7
-0.081, 9.241e-7, 4.820e-7, -4.421e-7
-0.082, 9.246e-7, 4.836e-7, -4.410e-7
-0.083, 9.250e-7, 4.809e-7, -4.441e-7
-0.084, 9.275e-7, 4.823e-7, -4.452e-7
-0.085, 9.281e-7, 4.833e-7, -4.449e-7
-0.086, 9.320e-7, 4.859e-7, -4.461e-7
-0.087, 9.296e-7, 4.864e-7, -4.432e-7
-0.088, 9.293e-7, 4.874e-7, -4.419e-7
-0.089, 9.264e-7, 4.870e-7, -4.394e-7
-0.090, 9.336e-7, 4.889e-7, -4.448e-7
-0.091, 9.360e-7, 4.892e-7, -4.467e-7
-0.092, 9.348e-7, 4.922e-7, -4.426e-7
-0.093, 9.434e-7, 4.977e-7, -4.457e-7
-0.094, 9.336e-7, 4.942e-7, -4.394e-7
-0.095, 9.469e-7, 5.002e-7, -4.467e-7
-0.096, 9.507e-7, 5.046e-7, -4.461e-7
-0.097, 9.541e-7, 5.054e-7, -4.487e-7
-0.098, 9.549e-7, 5.060e-7, -4.488e-7
-0.099, 9.646e-7, 5.157e-7, -4.489e-7
-0.100, 9.605e-7, 5.160e-7, -4.446e-7
-0.101, 9.686e-7, 5.242e-7, -4.444e-7
-0.102, 9.794e-7, 5.279e-7, -4.515e-7
-0.103, 9.770e-7, 5.272e-7, -4.498e-7
-0.104, 9.860e-7, 5.349e-7, -4.511e-7
-0.105, 9.936e-7, 5.420e-7, -4.516e-7
-0.106, 1.005e-6, 5.476e-7, -4.577e-7
-0.107, 1.008e-6, 5.514e-7, -4.568e-7
-0.108, 1.025e-6, 5.620e-7, -4.632e-7
-0.109, 1.024e-6, 5.619e-7, -4.619e-7
-0.110, 1.040e-6, 5.751e-7, -4.654e-7
-0.111, 1.047e-6, 5.795e-7, -4.678e-7
-0.112, 1.054e-6, 5.853e-7, -4.689e-7
-0.113, 1.075e-6, 6.039e-7, -4.710e-7
-0.114, 1.091e-6, 6.130e-7, -4.777e-7
-0.115, 1.099e-6, 6.229e-7, -4.761e-7
-0.116, 1.108e-6, 6.325e-7, -4.752e-7
-0.117, 1.134e-6, 6.454e-7, -4.884e-7
-0.118, 1.152e-6, 6.599e-7, -4.925e-7
-0.119, 1.172e-6, 6.736e-7, -4.985e-7
-0.120, 1.189e-6, 6.900e-7, -4.995e-7
-0.121, 1.200e-6, 6.933e-7, -5.065e-7
-0.122, 1.238e-6, 7.229e-7, -5.154e-7
-0.123, 1.251e-6, 7.315e-7, -5.196e-7
-0.124, 1.284e-6, 7.507e-7, -5.328e-7
-0.125, 1.302e-6, 7.669e-7, -5.347e-7
-0.126, 1.342e-6, 7.925e-7, -5.492e-7
-0.127, 1.368e-6, 8.051e-7, -5.627e-7
-0.128, 1.396e-6, 8.281e-7, -5.682e-7
-0.129, 1.430e-6, 8.538e-7, -5.757e-7
-0.130, 1.463e-6, 8.782e-7, -5.850e-7
-0.131, 1.505e-6, 9.034e-7, -6.018e-7
-0.132, 1.538e-6, 9.228e-7, -6.156e-7
-0.133, 1.590e-6, 9.590e-7, -6.312e-7
-0.134, 1.619e-6, 9.780e-7, -6.408e-7
-0.135, 1.679e-6, 1.014e-6, -6.654e-7
-0.136, 1.710e-6, 1.037e-6, -6.724e-7
-0.137, 1.769e-6, 1.073e-6, -6.961e-7
-0.138, 1.816e-6, 1.101e-6, -7.157e-7
-0.139, 1.869e-6, 1.134e-6, -7.350e-7
-0.140, 1.924e-6, 1.167e-6, -7.570e-7
-0.141, 1.990e-6, 1.204e-6, -7.866e-7
-0.142, 2.044e-6, 1.236e-6, -8.075e-7
-0.143, 2.120e-6, 1.279e-6, -8.404e-7
-0.144, 2.166e-6, 1.311e-6, -8.550e-7
-0.145, 2.239e-6, 1.353e-6, -8.855e-7
-0.146, 2.318e-6, 1.396e-6, -9.220e-7
-0.147, 2.387e-6, 1.436e-6, -9.517e-7
-0.148, 2.470e-6, 1.484e-6, -9.857e-7
-0.149, 2.544e-6, 1.529e-6, -1.015e-6
-0.150, 2.621e-6, 1.574e-6, -1.046e-6
-0.151, 2.704e-6, 1.615e-6, -1.089e-6
-0.152, 2.789e-6, 1.667e-6, -1.122e-6
-0.153, 2.874e-6, 1.711e-6, -1.163e-6
-0.154, 2.967e-6, 1.763e-6, -1.204e-6
-0.155, 3.063e-6, 1.819e-6, -1.244e-6
-0.156, 3.145e-6, 1.862e-6, -1.283e-6
-0.157, 3.249e-6, 1.917e-6, -1.332e-6
-0.158, 3.342e-6, 1.965e-6, -1.378e-6
-0.159, 3.456e-6, 2.025e-6, -1.431e-6
-0.160, 3.551e-6, 2.075e-6, -1.476e-6
-0.161, 3.638e-6, 2.126e-6, -1.512e-6
-0.162, 3.745e-6, 2.177e-6, -1.568e-6
-0.163, 3.856e-6, 2.239e-6, -1.618e-6
-0.164, 3.953e-6, 2.286e-6, -1.668e-6
-0.165, 4.064e-6, 2.347e-6, -1.717e-6
-0.166, 4.177e-6, 2.397e-6, -1.779e-6
-0.167, 4.275e-6, 2.452e-6, -1.823e-6
-0.168, 4.380e-6, 2.502e-6, -1.878e-6
-0.169, 4.470e-6, 2.549e-6, -1.921e-6
-0.170, 4.581e-6, 2.608e-6, -1.973e-6
-0.171, 4.684e-6, 2.652e-6, -2.032e-6
-0.172, 4.779e-6, 2.698e-6, -2.081e-6
-0.173, 4.880e-6, 2.745e-6, -2.135e-6
-0.174, 4.981e-6, 2.795e-6, -2.186e-6
-0.175, 5.065e-6, 2.835e-6, -2.230e-6
-0.176, 5.162e-6, 2.872e-6, -2.290e-6
-0.177, 5.244e-6, 2.913e-6, -2.331e-6
-0.178, 5.339e-6, 2.954e-6, -2.384e-6
-0.179, 5.411e-6, 2.987e-6, -2.424e-6
-0.180, 5.481e-6, 3.021e-6, -2.460e-6
-0.181, 5.554e-6, 3.049e-6, -2.505e-6
-0.182, 5.627e-6, 3.084e-6, -2.543e-6
-0.183, 5.670e-6, 3.094e-6, -2.576e-6
-0.184, 5.729e-6, 3.117e-6, -2.612e-6
-0.185, 5.775e-6, 3.138e-6, -2.637e-6
-0.186, 5.822e-6, 3.151e-6, -2.671e-6
-0.187, 5.859e-6, 3.159e-6, -2.700e-6
-0.188, 5.903e-6, 3.178e-6, -2.726e-6
-0.189, 5.930e-6, 3.183e-6, -2.747e-6
-0.190, 5.940e-6, 3.183e-6, -2.757e-6
-0.191, 5.957e-6, 3.179e-6, -2.778e-6
-0.192, 5.965e-6, 3.173e-6, -2.792e-6
-0.193, 5.961e-6, 3.159e-6, -2.801e-6
-0.194, 5.962e-6, 3.150e-6, -2.812e-6
-0.195, 5.950e-6, 3.135e-6, -2.815e-6
-0.196, 5.923e-6, 3.111e-6, -2.813e-6
-0.197, 5.896e-6, 3.088e-6, -2.807e-6
-0.198, 5.877e-6, 3.072e-6, -2.806e-6
-0.199, 5.841e-6, 3.049e-6, -2.792e-6
-0.200, 5.816e-6, 3.028e-6, -2.788e-6
-0.201, 5.758e-6, 2.984e-6, -2.774e-6
-0.202, 5.727e-6, 2.957e-6, -2.770e-6
-0.203, 5.666e-6, 2.920e-6, -2.746e-6
-0.204, 5.603e-6, 2.874e-6, -2.729e-6
-0.205, 5.542e-6, 2.838e-6, -2.703e-6
-0.206, 5.470e-6, 2.793e-6, -2.677e-6
-0.207, 5.405e-6, 2.753e-6, -2.652e-6
-0.208, 5.333e-6, 2.706e-6, -2.627e-6
-0.209, 5.246e-6, 2.654e-6, -2.592e-6
-0.210, 5.189e-6, 2.625e-6, -2.565e-6
-0.211, 5.099e-6, 2.566e-6, -2.533e-6
-0.212, 5.010e-6, 2.512e-6, -2.497e-6
-0.213, 4.928e-6, 2.462e-6, -2.465e-6
-0.214, 4.834e-6, 2.413e-6, -2.420e-6
-0.215, 4.748e-6, 2.363e-6, -2.385e-6
-0.216, 4.659e-6, 2.311e-6, -2.348e-6
-0.217, 4.566e-6, 2.262e-6, -2.305e-6
-0.218, 4.487e-6, 2.215e-6, -2.272e-6
-0.219, 4.380e-6, 2.158e-6, -2.222e-6
-0.220, 4.288e-6, 2.108e-6, -2.180e-6
-0.221, 4.201e-6, 2.061e-6, -2.140e-6
-0.222, 4.107e-6, 2.007e-6, -2.100e-6
-0.223, 4.011e-6, 1.955e-6, -2.056e-6
-0.224, 3.912e-6, 1.900e-6, -2.012e-6
-0.225, 3.824e-6, 1.853e-6, -1.972e-6
-0.226, 3.729e-6, 1.799e-6, -1.931e-6
-0.227, 3.639e-6, 1.758e-6, -1.881e-6
-0.228, 3.557e-6, 1.713e-6, -1.844e-6
-0.229, 3.453e-6, 1.662e-6, -1.791e-6
-0.230, 3.371e-6, 1.620e-6, -1.751e-6
-0.231, 3.282e-6, 1.568e-6, -1.713e-6
-0.232, 3.199e-6, 1.529e-6, -1.669e-6
-0.233, 3.119e-6, 1.489e-6, -1.630e-6
-0.234, 3.043e-6, 1.450e-6, -1.592e-6
-0.235, 2.957e-6, 1.410e-6, -1.547e-6
-0.236, 2.876e-6, 1.368e-6, -1.508e-6
-0.237, 2.807e-6, 1.339e-6, -1.468e-6
-0.238, 2.722e-6, 1.286e-6, -1.436e-6
-0.239, 2.646e-6, 1.259e-6, -1.387e-6
-0.240, 2.582e-6, 1.225e-6, -1.357e-6
-0.241, 2.517e-6, 1.189e-6, -1.328e-6
-0.242, 2.443e-6, 1.155e-6, -1.288e-6
-0.243, 2.377e-6, 1.129e-6, -1.247e-6
-0.244, 2.317e-6, 1.100e-6, -1.217e-6
-0.245, 2.245e-6, 1.064e-6, -1.181e-6
-0.246, 2.192e-6, 1.040e-6, -1.151e-6
-0.247, 2.126e-6, 1.013e-6, -1.113e-6
-0.248, 2.078e-6, 9.897e-7, -1.088e-6
-0.249, 2.025e-6, 9.652e-7, -1.060e-6
-0.250, 1.969e-6, 9.460e-7, -1.023e-6
-0.251, 1.919e-6, 9.178e-7, -1.001e-6
-0.252, 1.867e-6, 8.962e-7, -9.704e-7
-0.253, 1.820e-6, 8.726e-7, -9.479e-7
-0.254, 1.779e-6, 8.572e-7, -9.221e-7
-0.255, 1.733e-6, 8.387e-7, -8.939e-7
-0.256, 1.698e-6, 8.196e-7, -8.782e-7
-0.257, 1.660e-6, 8.074e-7, -8.523e-7
-0.258, 1.616e-6, 7.873e-7, -8.289e-7
-0.259, 1.576e-6, 7.694e-7, -8.067e-7
-0.260, 1.546e-6, 7.565e-7, -7.890e-7
-0.261, 1.503e-6, 7.366e-7, -7.665e-7
-0.262, 1.477e-6, 7.270e-7, -7.499e-7
-0.263, 1.448e-6, 7.186e-7, -7.289e-7
-0.264, 1.424e-6, 7.044e-7, -7.197e-7
-0.265, 1.384e-6, 6.873e-7, -6.963e-7
-0.266, 1.365e-6, 6.818e-7, -6.831e-7
-0.267, 1.329e-6, 6.698e-7, -6.591e-7
-0.268, 1.302e-6, 6.548e-7, -6.472e-7
-0.269, 1.292e-6, 6.537e-7, -6.384e-7
-0.270, 1.272e-6, 6.493e-7, -6.230e-7
-0.271, 1.248e-6, 6.322e-7, -6.157e-7
-0.272, 1.224e-6, 6.224e-7, -6.021e-7
-0.273, 1.215e-6, 6.247e-7, -5.898e-7
-0.274, 1.191e-6, 6.119e-7, -5.787e-7
-0.275, 1.178e-6, 6.059e-7, -5.722e-7
-0.276, 1.142e-6, 5.930e-7, -5.494e-7
-0.277, 1.138e-6, 5.871e-7, -5.513e-7
-0.278, 1.131e-6, 5.857e-7, -5.458e-7
-0.279, 1.112e-6, 5.799e-7, -5.320e-7
-0.280, 1.102e-6, 5.751e-7, -5.273e-7
-0.281, 1.084e-6, 5.719e-7, -5.124e-7
-0.282, 1.083e-6, 5.714e-7, -5.112e-7
-0.283, 1.068e-6, 5.634e-7, -5.048e-7
-0.284, 1.050e-6, 5.533e-7, -4.969e-7
-0.285, 1.037e-6, 5.481e-7, -4.889e-7
-0.286, 1.032e-6, 5.508e-7, -4.814e-7
-0.287, 1.021e-6, 5.421e-7, -4.788e-7
-0.288, 1.017e-6, 5.438e-7, -4.729e-7
-0.289, 1.007e-6, 5.410e-7, -4.664e-7
-0.290, 1.009e-6, 5.400e-7, -4.686e-7
-0.291, 9.917e-7, 5.327e-7, -4.591e-7
-0.292, 9.856e-7, 5.321e-7, -4.535e-7
-0.293, 9.802e-7, 5.185e-7, -4.616e-7
-0.294, 9.766e-7, 5.288e-7, -4.479e-7
-0.295, 9.788e-7, 5.227e-7, -4.561e-7
-0.296, 9.595e-7, 5.240e-7, -4.355e-7
-0.297, 9.690e-7, 5.188e-7, -4.502e-7
-0.298, 9.528e-7, 5.186e-7, -4.341e-7
-0.299, 9.561e-7, 5.191e-7, -4.370e-7
-0.300, 9.569e-7, 5.178e-7, -4.391e-7
-0.301, 9.573e-7, 5.227e-7, -4.346e-7
-0.302, 9.454e-7, 5.135e-7, -4.319e-7
-0.303, 9.360e-7, 5.114e-7, -4.246e-7
-0.304, 9.258e-7, 5.086e-7, -4.172e-7
-0.305, 9.261e-7, 5.047e-7, -4.214e-7
-0.306, 9.286e-7, 5.083e-7, -4.202e-7
-0.307, 9.082e-7, 4.952e-7, -4.130e-7
-0.308, 9.184e-7, 5.010e-7, -4.174e-7
-0.309, 9.183e-7, 5.011e-7, -4.172e-7
-0.310, 9.156e-7, 4.993e-7, -4.163e-7
-0.311, 9.241e-7, 5.024e-7, -4.216e-7
-0.312, 9.183e-7, 4.943e-7, -4.240e-7
-0.313, 9.244e-7, 5.091e-7, -4.153e-7
-0.314, 9.088e-7, 4.984e-7, -4.104e-7
-0.315, 8.992e-7, 4.934e-7, -4.058e-7
-0.316, 8.986e-7, 4.937e-7, -4.049e-7
-0.317, 9.153e-7, 5.036e-7, -4.116e-7
-0.318, 9.024e-7, 4.964e-7, -4.060e-7
-0.319, 9.065e-7, 4.965e-7, -4.101e-7
-0.320, 9.031e-7, 4.964e-7, -4.067e-7
-0.321, 9.042e-7, 4.917e-7, -4.125e-7
-0.322, 8.987e-7, 4.952e-7, -4.035e-7
-0.323, 9.012e-7, 4.914e-7, -4.098e-7
-0.324, 8.992e-7, 4.950e-7, -4.043e-7
-0.325, 9.022e-7, 4.942e-7, -4.079e-7
-0.326, 9.066e-7, 4.974e-7, -4.092e-7
-0.327, 9.021e-7, 4.913e-7, -4.108e-7
-0.328, 8.986e-7, 4.892e-7, -4.094e-7
-0.329, 8.948e-7, 4.902e-7, -4.046e-7
-0.330, 8.943e-7, 4.848e-7, -4.094e-7
-0.331, 8.977e-7, 4.897e-7, -4.081e-7
-0.332, 9.034e-7, 4.979e-7, -4.055e-7
-0.333, 8.971e-7, 4.891e-7, -4.080e-7
-0.334, 8.993e-7, 4.920e-7, -4.073e-7
-0.335, 8.987e-7, 4.929e-7, -4.058e-7
-0.336, 9.008e-7, 4.917e-7, -4.091e-7
-0.337, 9.013e-7, 5.002e-7, -4.011e-7
-0.338, 9.003e-7, 4.890e-7, -4.113e-7
-0.339, 9.018e-7, 4.981e-7, -4.037e-7
-0.340, 8.966e-7, 4.887e-7, -4.079e-7
-0.341, 8.997e-7, 4.945e-7, -4.053e-7
-0.342, 8.948e-7, 4.888e-7, -4.060e-7
-0.343, 9.070e-7, 4.945e-7, -4.125e-7
-0.344, 9.016e-7, 4.892e-7, -4.124e-7
-0.345, 8.851e-7, 4.816e-7, -4.035e-7
-0.346, 8.987e-7, 4.951e-7, -4.037e-7
-0.347, 8.946e-7, 4.938e-7, -4.008e-7
-0.348, 8.931e-7, 4.886e-7, -4.046e-7
-0.349, 9.040e-7, 4.948e-7, -4.092e-7
-0.350, 8.953e-7, 4.950e-7, -4.003e-7
-0.351, 8.975e-7, 4.862e-7, -4.113e-7
-0.352, 8.992e-7, 4.920e-7, -4.072e-7
-0.353, 9.034e-7, 4.980e-7, -4.055e-7
-0.354, 8.999e-7, 4.905e-7, -4.094e-7
-0.355, 8.983e-7, 4.900e-7, -4.083e-7
-0.356, 8.998e-7, 4.933e-7, -4.065e-7
-0.357, 9.035e-7, 4.895e-7, -4.140e-7
-0.358, 8.980e-7, 4.870e-7, -4.110e-7
-0.359, 8.949e-7, 4.849e-7, -4.100e-7
-0.360, 8.960e-7, 4.878e-7, -4.081e-7
-0.361, 9.078e-7, 4.941e-7, -4.138e-7
-0.362, 8.952e-7, 4.868e-7, -4.084e-7
-0.363, 8.946e-7, 4.856e-7, -4.090e-7
-0.364, 9.003e-7, 4.874e-7, -4.129e-7
-0.365, 9.035e-7, 4.935e-7, -4.100e-7
-0.366, 9.084e-7, 4.944e-7, -4.139e-7
-0.367, 9.029e-7, 4.903e-7, -4.126e-7
-0.368, 8.925e-7, 4.897e-7, -4.028e-7
-0.369, 9.048e-7, 4.939e-7, -4.108e-7
-0.370, 9.052e-7, 4.976e-7, -4.076e-7
-0.371, 9.095e-7, 4.940e-7, -4.155e-7
-0.372, 9.189e-7, 5.020e-7, -4.169e-7
-0.373, 9.029e-7, 4.882e-7, -4.147e-7
-0.374, 9.061e-7, 4.903e-7, -4.158e-7
-0.375, 9.076e-7, 4.900e-7, -4.176e-7
-0.376, 9.089e-7, 4.926e-7, -4.163e-7
-0.377, 9.060e-7, 4.938e-7, -4.122e-7
-0.378, 9.025e-7, 4.933e-7, -4.093e-7
-0.379, 9.086e-7, 4.916e-7, -4.170e-7
-0.380, 9.070e-7, 4.956e-7, -4.113e-7
-0.381, 9.062e-7, 4.890e-7, -4.172e-7
-0.382, 9.183e-7, 4.994e-7, -4.189e-7
-0.383, 9.070e-7, 4.941e-7, -4.128e-7
-0.384, 9.144e-7, 5.047e-7, -4.098e-7
-0.385, 9.038e-7, 4.896e-7, -4.142e-7
-0.386, 9.171e-7, 4.975e-7, -4.197e-7
-0.387, 9.047e-7, 4.932e-7, -4.115e-7
-0.388, 9.145e-7, 4.977e-7, -4.168e-7
-0.389, 9.131e-7, 4.913e-7, -4.219e-7
-0.390, 9.110e-7, 4.952e-7, -4.158e-7
-0.391, 9.189e-7, 4.930e-7, -4.258e-7
-0.392, 9.214e-7, 5.018e-7, -4.196e-7
-0.393, 9.299e-7, 5.041e-7, -4.258e-7
-0.394, 9.159e-7, 5.017e-7, -4.142e-7
-0.395, 9.113e-7, 4.883e-7, -4.230e-7
-0.396, 9.209e-7, 5.039e-7, -4.169e-7
-0.397, 9.199e-7, 4.944e-7, -4.255e-7
-0.398, 9.101e-7, 4.921e-7, -4.180e-7
-0.399, 9.221e-7, 5.003e-7, -4.218e-7
-0.400, 9.177e-7, 4.962e-7, -4.215e-7
