# Supplementary material for: Data-Driven Electrochemistry Reveals the Impact of Hydrophobicity on Aptamer Cross-Reactivity
Source: ACS Meas Sci Au. 2026 May 20;6(3):752–64. doi: 10.1021/acsmeasuresciau.6c00040 (PMC13281204; doi:10.1021/acsmeasuresciau.6c00040)
Supplement: Supplementary file 1 [file tg6c00040_si_001.zip › data/interferent study/logP validation/Trials_1_2_3/SWV_loperamide_analyte_100hz_0.txt]

Nov. 4, 2025   12:17:09
Square Wave Voltammetry
File: c:\users\minteerlab\desktop\hardpotato\110425\swv_loperamide_analyte_100hz_0.bin
Data Source:  Experiment
Instrument Model:  CHI660E
Ref. Electrode: 
Header: SWV
Note: 

Init E (V) = -0.05
Final E (V) = -0.4
Incr E (V) = 0.001
Amplitude (V) = 0.025
Frequency (Hz) = 100
Quiet Time (sec) = 2
Sensitivity (A/V) = 1e-5

Potential/V, Diff(i/A), For(i/A), Rev(i/A)

-0.051, 7.656e-8, 4.021e-8, -3.635e-8
-0.052, 7.236e-8, 3.271e-8, -3.965e-8
-0.053, 7.359e-8, 3.278e-8, -4.080e-8
-0.054, 7.119e-8, 3.048e-8, -4.071e-8
-0.055, 7.398e-8, 3.132e-8, -4.266e-8
-0.056, 7.228e-8, 3.125e-8, -4.104e-8
-0.057, 7.238e-8, 3.028e-8, -4.210e-8
-0.058, 7.450e-8, 3.208e-8, -4.242e-8
-0.059, 7.205e-8, 3.020e-8, -4.185e-8
-0.060, 7.457e-8, 3.135e-8, -4.323e-8
-0.061, 7.321e-8, 3.145e-8, -4.176e-8
-0.062, 7.316e-8, 3.054e-8, -4.262e-8
-0.063, 7.520e-8, 3.205e-8, -4.315e-8
-0.064, 7.290e-8, 3.046e-8, -4.244e-8
-0.065, 7.530e-8, 3.137e-8, -4.392e-8
-0.066, 7.415e-8, 3.135e-8, -4.279e-8
-0.067, 7.415e-8, 3.071e-8, -4.343e-8
-0.068, 7.562e-8, 3.201e-8, -4.361e-8
-0.069, 7.350e-8, 3.056e-8, -4.294e-8
-0.070, 7.621e-8, 3.154e-8, -4.466e-8
-0.071, 7.456e-8, 3.153e-8, -4.303e-8
-0.072, 7.496e-8, 3.079e-8, -4.417e-8
-0.073, 7.633e-8, 3.209e-8, -4.424e-8
-0.074, 7.415e-8, 3.069e-8, -4.345e-8
-0.075, 7.659e-8, 3.132e-8, -4.527e-8
-0.076, 7.534e-8, 3.193e-8, -4.341e-8
-0.077, 7.512e-8, 3.050e-8, -4.462e-8
-0.078, 7.666e-8, 3.201e-8, -4.464e-8
-0.079, 7.504e-8, 3.085e-8, -4.419e-8
-0.080, 7.736e-8, 3.167e-8, -4.569e-8
-0.081, 7.607e-8, 3.180e-8, -4.427e-8
-0.082, 7.624e-8, 3.087e-8, -4.536e-8
-0.083, 7.730e-8, 3.205e-8, -4.524e-8
-0.084, 7.458e-8, 3.040e-8, -4.418e-8
-0.085, 7.760e-8, 3.144e-8, -4.616e-8
-0.086, 7.571e-8, 3.144e-8, -4.427e-8
-0.087, 7.602e-8, 3.039e-8, -4.563e-8
-0.088, 7.733e-8, 3.237e-8, -4.496e-8
-0.089, 7.505e-8, 3.077e-8, -4.428e-8
-0.090, 7.799e-8, 3.185e-8, -4.614e-8
-0.091, 7.629e-8, 3.187e-8, -4.443e-8
-0.092, 7.664e-8, 3.099e-8, -4.565e-8
-0.093, 7.820e-8, 3.276e-8, -4.543e-8
-0.094, 7.520e-8, 3.080e-8, -4.440e-8
-0.095, 7.808e-8, 3.209e-8, -4.598e-8
-0.096, 7.727e-8, 3.267e-8, -4.460e-8
-0.097, 7.686e-8, 3.188e-8, -4.498e-8
-0.098, 7.918e-8, 3.377e-8, -4.541e-8
-0.099, 7.725e-8, 3.270e-8, -4.455e-8
-0.100, 7.961e-8, 3.357e-8, -4.604e-8
-0.101, 7.869e-8, 3.401e-8, -4.467e-8
-0.102, 7.825e-8, 3.326e-8, -4.500e-8
-0.103, 8.019e-8, 3.504e-8, -4.515e-8
-0.104, 7.820e-8, 3.383e-8, -4.437e-8
-0.105, 8.166e-8, 3.545e-8, -4.621e-8
-0.106, 8.083e-8, 3.612e-8, -4.470e-8
-0.107, 8.138e-8, 3.587e-8, -4.551e-8
-0.108, 8.319e-8, 3.745e-8, -4.574e-8
-0.109, 8.190e-8, 3.675e-8, -4.515e-8
-0.110, 8.501e-8, 3.855e-8, -4.647e-8
-0.111, 8.502e-8, 3.943e-8, -4.559e-8
-0.112, 8.482e-8, 3.903e-8, -4.579e-8
-0.113, 8.795e-8, 4.134e-8, -4.660e-8
-0.114, 8.627e-8, 4.066e-8, -4.561e-8
-0.115, 8.951e-8, 4.234e-8, -4.718e-8
-0.116, 9.035e-8, 4.397e-8, -4.638e-8
-0.117, 9.076e-8, 4.344e-8, -4.732e-8
-0.118, 9.416e-8, 4.653e-8, -4.764e-8
-0.119, 9.344e-8, 4.631e-8, -4.714e-8
-0.120, 9.739e-8, 4.820e-8, -4.919e-8
-0.121, 9.840e-8, 5.011e-8, -4.829e-8
-0.122, 9.942e-8, 5.014e-8, -4.928e-8
-0.123, 1.031e-7, 5.340e-8, -4.973e-8
-0.124, 1.026e-7, 5.305e-8, -4.954e-8
-0.125, 1.074e-7, 5.566e-8, -5.174e-8
-0.126, 1.083e-7, 5.775e-8, -5.051e-8
-0.127, 1.113e-7, 5.908e-8, -5.219e-8
-0.128, 1.152e-7, 6.221e-8, -5.298e-8
-0.129, 1.153e-7, 6.271e-8, -5.258e-8
-0.130, 1.210e-7, 6.584e-8, -5.516e-8
-0.131, 1.233e-7, 6.872e-8, -5.456e-8
-0.132, 1.260e-7, 7.017e-8, -5.584e-8
-0.133, 1.315e-7, 7.438e-8, -5.713e-8
-0.134, 1.327e-7, 7.569e-8, -5.704e-8
-0.135, 1.395e-7, 7.959e-8, -5.993e-8
-0.136, 1.420e-7, 8.277e-8, -5.919e-8
-0.137, 1.466e-7, 8.515e-8, -6.145e-8
-0.138, 1.529e-7, 9.015e-8, -6.273e-8
-0.139, 1.558e-7, 9.264e-8, -6.316e-8
-0.140, 1.632e-7, 9.716e-8, -6.602e-8
-0.141, 1.683e-7, 1.017e-7, -6.660e-8
-0.142, 1.741e-7, 1.053e-7, -6.877e-8
-0.143, 1.814e-7, 1.113e-7, -7.010e-8
-0.144, 1.858e-7, 1.148e-7, -7.100e-8
-0.145, 1.953e-7, 1.212e-7, -7.411e-8
-0.146, 2.014e-7, 1.270e-7, -7.447e-8
-0.147, 2.083e-7, 1.315e-7, -7.680e-8
-0.148, 2.183e-7, 1.391e-7, -7.920e-8
-0.149, 2.245e-7, 1.441e-7, -8.043e-8
-0.150, 2.359e-7, 1.519e-7, -8.409e-8
-0.151, 2.432e-7, 1.588e-7, -8.440e-8
-0.152, 2.529e-7, 1.654e-7, -8.754e-8
-0.153, 2.650e-7, 1.748e-7, -9.017e-8
-0.154, 2.731e-7, 1.812e-7, -9.184e-8
-0.155, 2.867e-7, 1.907e-7, -9.604e-8
-0.156, 2.960e-7, 1.993e-7, -9.669e-8
-0.157, 3.078e-7, 2.074e-7, -1.004e-7
-0.158, 3.216e-7, 2.183e-7, -1.033e-7
-0.159, 3.315e-7, 2.264e-7, -1.051e-7
-0.160, 3.469e-7, 2.369e-7, -1.101e-7
-0.161, 3.577e-7, 2.465e-7, -1.112e-7
-0.162, 3.715e-7, 2.566e-7, -1.149e-7
-0.163, 3.861e-7, 2.676e-7, -1.186e-7
-0.164, 3.979e-7, 2.765e-7, -1.214e-7
-0.165, 4.142e-7, 2.878e-7, -1.264e-7
-0.166, 4.275e-7, 2.988e-7, -1.287e-7
-0.167, 4.414e-7, 3.081e-7, -1.333e-7
-0.168, 4.574e-7, 3.201e-7, -1.373e-7
-0.169, 4.696e-7, 3.290e-7, -1.406e-7
-0.170, 4.864e-7, 3.399e-7, -1.465e-7
-0.171, 4.996e-7, 3.499e-7, -1.497e-7
-0.172, 5.135e-7, 3.587e-7, -1.549e-7
-0.173, 5.298e-7, 3.701e-7, -1.597e-7
-0.174, 5.421e-7, 3.779e-7, -1.641e-7
-0.175, 5.580e-7, 3.871e-7, -1.710e-7
-0.176, 5.713e-7, 3.959e-7, -1.754e-7
-0.177, 5.841e-7, 4.025e-7, -1.816e-7
-0.178, 5.994e-7, 4.114e-7, -1.880e-7
-0.179, 6.107e-7, 4.175e-7, -1.933e-7
-0.180, 6.254e-7, 4.239e-7, -2.015e-7
-0.181, 6.365e-7, 4.298e-7, -2.067e-7
-0.182, 6.491e-7, 4.343e-7, -2.148e-7
-0.183, 6.619e-7, 4.401e-7, -2.218e-7
-0.184, 6.711e-7, 4.425e-7, -2.286e-7
-0.185, 6.841e-7, 4.460e-7, -2.380e-7
-0.186, 6.936e-7, 4.495e-7, -2.442e-7
-0.187, 7.032e-7, 4.499e-7, -2.533e-7
-0.188, 7.148e-7, 4.528e-7, -2.620e-7
-0.189, 7.210e-7, 4.513e-7, -2.697e-7
-0.190, 7.317e-7, 4.518e-7, -2.799e-7
-0.191, 7.378e-7, 4.510e-7, -2.868e-7
-0.192, 7.452e-7, 4.487e-7, -2.965e-7
-0.193, 7.524e-7, 4.479e-7, -3.045e-7
-0.194, 7.558e-7, 4.430e-7, -3.127e-7
-0.195, 7.633e-7, 4.406e-7, -3.227e-7
-0.196, 7.659e-7, 4.366e-7, -3.293e-7
-0.197, 7.691e-7, 4.310e-7, -3.381e-7
-0.198, 7.733e-7, 4.274e-7, -3.459e-7
-0.199, 7.724e-7, 4.200e-7, -3.524e-7
-0.200, 7.761e-7, 4.151e-7, -3.610e-7
-0.201, 7.745e-7, 4.086e-7, -3.659e-7
-0.202, 7.733e-7, 4.005e-7, -3.728e-7
-0.203, 7.732e-7, 3.953e-7, -3.780e-7
-0.204, 7.684e-7, 3.861e-7, -3.823e-7
-0.205, 7.677e-7, 3.793e-7, -3.884e-7
-0.206, 7.617e-7, 3.714e-7, -3.903e-7
-0.207, 7.564e-7, 3.622e-7, -3.943e-7
-0.208, 7.519e-7, 3.557e-7, -3.963e-7
-0.209, 7.427e-7, 3.458e-7, -3.968e-7
-0.210, 7.378e-7, 3.381e-7, -3.997e-7
-0.211, 7.279e-7, 3.299e-7, -3.980e-7
-0.212, 7.182e-7, 3.200e-7, -3.982e-7
-0.213, 7.099e-7, 3.126e-7, -3.973e-7
-0.214, 6.969e-7, 3.026e-7, -3.943e-7
-0.215, 6.884e-7, 2.954e-7, -3.930e-7
-0.216, 6.751e-7, 2.869e-7, -3.882e-7
-0.217, 6.632e-7, 2.776e-7, -3.856e-7
-0.218, 6.514e-7, 2.709e-7, -3.805e-7
-0.219, 6.358e-7, 2.611e-7, -3.747e-7
-0.220, 6.245e-7, 2.537e-7, -3.707e-7
-0.221, 6.099e-7, 2.467e-7, -3.632e-7
-0.222, 5.953e-7, 2.378e-7, -3.575e-7
-0.223, 5.823e-7, 2.317e-7, -3.505e-7
-0.224, 5.648e-7, 2.227e-7, -3.421e-7
-0.225, 5.528e-7, 2.163e-7, -3.364e-7
-0.226, 5.367e-7, 2.098e-7, -3.270e-7
-0.227, 5.215e-7, 2.020e-7, -3.195e-7
-0.228, 5.078e-7, 1.961e-7, -3.117e-7
-0.229, 4.909e-7, 1.884e-7, -3.024e-7
-0.230, 4.788e-7, 1.833e-7, -2.955e-7
-0.231, 4.623e-7, 1.770e-7, -2.852e-7
-0.232, 4.475e-7, 1.705e-7, -2.770e-7
-0.233, 4.342e-7, 1.659e-7, -2.683e-7
-0.234, 4.174e-7, 1.583e-7, -2.591e-7
-0.235, 4.060e-7, 1.543e-7, -2.517e-7
-0.236, 3.910e-7, 1.492e-7, -2.418e-7
-0.237, 3.771e-7, 1.430e-7, -2.341e-7
-0.238, 3.656e-7, 1.396e-7, -2.260e-7
-0.239, 3.504e-7, 1.330e-7, -2.174e-7
-0.240, 3.405e-7, 1.299e-7, -2.106e-7
-0.241, 3.263e-7, 1.251e-7, -2.012e-7
-0.242, 3.147e-7, 1.202e-7, -1.945e-7
-0.243, 3.046e-7, 1.178e-7, -1.868e-7
-0.244, 2.909e-7, 1.123e-7, -1.786e-7
-0.245, 2.827e-7, 1.095e-7, -1.732e-7
-0.246, 2.711e-7, 1.061e-7, -1.650e-7
-0.247, 2.607e-7, 1.015e-7, -1.592e-7
-0.248, 2.532e-7, 1.002e-7, -1.530e-7
-0.249, 2.410e-7, 9.527e-8, -1.458e-7
-0.250, 2.346e-7, 9.323e-8, -1.413e-7
-0.251, 2.247e-7, 9.044e-8, -1.342e-7
-0.252, 2.163e-7, 8.647e-8, -1.298e-7
-0.253, 2.103e-7, 8.546e-8, -1.249e-7
-0.254, 1.998e-7, 8.130e-8, -1.185e-7
-0.255, 1.959e-7, 7.996e-8, -1.160e-7
-0.256, 1.877e-7, 7.792e-8, -1.098e-7
-0.257, 1.803e-7, 7.447e-8, -1.059e-7
-0.258, 1.756e-7, 7.400e-8, -1.016e-7
-0.259, 1.671e-7, 7.018e-8, -9.697e-8
-0.260, 1.639e-7, 6.929e-8, -9.461e-8
-0.261, 1.573e-7, 6.743e-8, -8.984e-8
-0.262, 1.523e-7, 6.482e-8, -8.746e-8
-0.263, 1.485e-7, 6.462e-8, -8.385e-8
-0.264, 1.410e-7, 6.127e-8, -7.977e-8
-0.265, 1.399e-7, 6.119e-8, -7.870e-8
-0.266, 1.340e-7, 5.964e-8, -7.434e-8
-0.267, 1.301e-7, 5.732e-8, -7.274e-8
-0.268, 1.274e-7, 5.716e-8, -7.028e-8
-0.269, 1.218e-7, 5.464e-8, -6.719e-8
-0.270, 1.212e-7, 5.422e-8, -6.702e-8
-0.271, 1.164e-7, 5.343e-8, -6.299e-8
-0.272, 1.129e-7, 5.115e-8, -6.174e-8
-0.273, 1.116e-7, 5.144e-8, -6.012e-8
-0.274, 1.067e-7, 4.919e-8, -5.754e-8
-0.275, 1.067e-7, 4.892e-8, -5.775e-8
-0.276, 1.025e-7, 4.812e-8, -5.442e-8
-0.277, 9.981e-8, 4.603e-8, -5.378e-8
-0.278, 9.962e-8, 4.715e-8, -5.247e-8
-0.279, 9.516e-8, 4.440e-8, -5.076e-8
-0.280, 9.533e-8, 4.481e-8, -5.051e-8
-0.281, 9.200e-8, 4.393e-8, -4.806e-8
-0.282, 8.985e-8, 4.211e-8, -4.774e-8
-0.283, 9.043e-8, 4.328e-8, -4.715e-8
-0.284, 8.646e-8, 4.113e-8, -4.533e-8
-0.285, 8.798e-8, 4.164e-8, -4.634e-8
-0.286, 8.478e-8, 4.120e-8, -4.358e-8
-0.287, 8.257e-8, 3.907e-8, -4.350e-8
-0.288, 8.373e-8, 4.052e-8, -4.322e-8
-0.289, 7.975e-8, 3.842e-8, -4.133e-8
-0.290, 8.141e-8, 3.885e-8, -4.256e-8
-0.291, 7.883e-8, 3.861e-8, -4.021e-8
-0.292, 7.771e-8, 3.703e-8, -4.068e-8
-0.293, 7.822e-8, 3.798e-8, -4.023e-8
-0.294, 7.463e-8, 3.596e-8, -3.867e-8
-0.295, 7.645e-8, 3.672e-8, -3.973e-8
-0.296, 7.442e-8, 3.657e-8, -3.786e-8
-0.297, 7.340e-8, 3.525e-8, -3.815e-8
-0.298, 7.396e-8, 3.609e-8, -3.787e-8
-0.299, 7.126e-8, 3.450e-8, -3.676e-8
-0.300, 7.319e-8, 3.507e-8, -3.812e-8
-0.301, 7.105e-8, 3.517e-8, -3.589e-8
-0.302, 6.991e-8, 3.352e-8, -3.639e-8
-0.303, 7.119e-8, 3.494e-8, -3.625e-8
-0.304, 6.808e-8, 3.306e-8, -3.502e-8
-0.305, 7.023e-8, 3.357e-8, -3.665e-8
-0.306, 6.829e-8, 3.359e-8, -3.469e-8
-0.307, 6.754e-8, 3.228e-8, -3.526e-8
-0.308, 6.898e-8, 3.384e-8, -3.514e-8
-0.309, 6.584e-8, 3.188e-8, -3.397e-8
-0.310, 6.834e-8, 3.261e-8, -3.574e-8
-0.311, 6.650e-8, 3.267e-8, -3.384e-8
-0.312, 6.565e-8, 3.135e-8, -3.429e-8
-0.313, 6.718e-8, 3.294e-8, -3.424e-8
-0.314, 6.439e-8, 3.118e-8, -3.322e-8
-0.315, 6.653e-8, 3.183e-8, -3.470e-8
-0.316, 6.493e-8, 3.202e-8, -3.290e-8
-0.317, 6.431e-8, 3.071e-8, -3.359e-8
-0.318, 6.509e-8, 3.191e-8, -3.319e-8
-0.319, 6.279e-8, 3.059e-8, -3.220e-8
-0.320, 6.494e-8, 3.103e-8, -3.391e-8
-0.321, 6.376e-8, 3.102e-8, -3.274e-8
-0.322, 6.360e-8, 3.011e-8, -3.348e-8
-0.323, 6.435e-8, 3.135e-8, -3.300e-8
-0.324, 6.181e-8, 2.963e-8, -3.218e-8
-0.325, 6.436e-8, 3.051e-8, -3.385e-8
-0.326, 6.240e-8, 3.060e-8, -3.181e-8
-0.327, 6.223e-8, 2.953e-8, -3.269e-8
-0.328, 6.348e-8, 3.078e-8, -3.269e-8
-0.329, 6.160e-8, 2.991e-8, -3.169e-8
-0.330, 6.349e-8, 3.040e-8, -3.309e-8
-0.331, 6.175e-8, 3.044e-8, -3.132e-8
-0.332, 6.169e-8, 2.938e-8, -3.230e-8
-0.333, 6.309e-8, 3.075e-8, -3.234e-8
-0.334, 6.059e-8, 2.902e-8, -3.157e-8
-0.335, 6.271e-8, 2.989e-8, -3.282e-8
-0.336, 6.149e-8, 3.011e-8, -3.137e-8
-0.337, 6.142e-8, 2.891e-8, -3.251e-8
-0.338, 6.268e-8, 3.041e-8, -3.227e-8
-0.339, 6.090e-8, 2.901e-8, -3.189e-8
-0.340, 6.290e-8, 2.990e-8, -3.300e-8
-0.341, 6.172e-8, 3.031e-8, -3.141e-8
-0.342, 6.102e-8, 2.898e-8, -3.203e-8
-0.343, 6.313e-8, 3.076e-8, -3.237e-8
-0.344, 6.014e-8, 2.884e-8, -3.130e-8
-0.345, 6.275e-8, 3.001e-8, -3.274e-8
-0.346, 6.138e-8, 2.985e-8, -3.153e-8
-0.347, 6.108e-8, 2.891e-8, -3.217e-8
-0.348, 6.299e-8, 3.028e-8, -3.270e-8
-0.349, 6.030e-8, 2.884e-8, -3.145e-8
-0.350, 6.292e-8, 2.981e-8, -3.311e-8
-0.351, 6.128e-8, 3.007e-8, -3.121e-8
-0.352, 6.114e-8, 2.900e-8, -3.214e-8
-0.353, 6.250e-8, 3.027e-8, -3.223e-8
-0.354, 6.038e-8, 2.880e-8, -3.157e-8
-0.355, 6.301e-8, 2.962e-8, -3.338e-8
-0.356, 6.107e-8, 2.964e-8, -3.143e-8
-0.357, 6.099e-8, 2.861e-8, -3.238e-8
-0.358, 6.244e-8, 3.029e-8, -3.215e-8
-0.359, 6.007e-8, 2.864e-8, -3.143e-8
-0.360, 6.293e-8, 2.965e-8, -3.328e-8
-0.361, 6.124e-8, 3.001e-8, -3.124e-8
-0.362, 6.103e-8, 2.885e-8, -3.217e-8
-0.363, 6.317e-8, 3.062e-8, -3.256e-8
-0.364, 6.049e-8, 2.895e-8, -3.154e-8
-0.365, 6.324e-8, 3.003e-8, -3.322e-8
-0.366, 6.171e-8, 2.992e-8, -3.179e-8
-0.367, 6.119e-8, 2.894e-8, -3.225e-8
-0.368, 6.319e-8, 3.037e-8, -3.282e-8
-0.369, 6.041e-8, 2.888e-8, -3.153e-8
-0.370, 6.293e-8, 2.987e-8, -3.306e-8
-0.371, 6.174e-8, 3.001e-8, -3.174e-8
-0.372, 6.146e-8, 2.906e-8, -3.240e-8
-0.373, 6.317e-8, 3.046e-8, -3.271e-8
-0.374, 6.080e-8, 2.909e-8, -3.171e-8
-0.375, 6.340e-8, 2.998e-8, -3.342e-8
-0.376, 6.208e-8, 3.024e-8, -3.184e-8
-0.377, 6.199e-8, 2.914e-8, -3.285e-8
-0.378, 6.332e-8, 3.063e-8, -3.269e-8
-0.379, 6.092e-8, 2.913e-8, -3.179e-8
-0.380, 6.427e-8, 3.056e-8, -3.371e-8
-0.381, 6.243e-8, 3.074e-8, -3.169e-8
-0.382, 6.216e-8, 2.922e-8, -3.294e-8
-0.383, 6.417e-8, 3.107e-8, -3.310e-8
-0.384, 6.154e-8, 2.936e-8, -3.218e-8
-0.385, 6.350e-8, 2.999e-8, -3.351e-8
-0.386, 6.283e-8, 3.057e-8, -3.226e-8
-0.387, 6.247e-8, 2.947e-8, -3.300e-8
-0.388, 6.424e-8, 3.098e-8, -3.326e-8
-0.389, 6.143e-8, 2.944e-8, -3.199e-8
-0.390, 6.449e-8, 3.061e-8, -3.389e-8
-0.391, 6.291e-8, 3.058e-8, -3.233e-8
-0.392, 6.275e-8, 3.003e-8, -3.271e-8
-0.393, 6.402e-8, 3.108e-8, -3.294e-8
-0.394, 6.237e-8, 2.992e-8, -3.245e-8
-0.395, 6.443e-8, 3.067e-8, -3.377e-8
-0.396, 6.370e-8, 3.099e-8, -3.271e-8
-0.397, 6.332e-8, 3.007e-8, -3.325e-8
-0.398, 6.493e-8, 3.144e-8, -3.348e-8
-0.399, 6.236e-8, 2.999e-8, -3.237e-8
-0.400, 6.541e-8, 3.097e-8, -3.444e-8
