# Supplementary material for: Data-Driven Electrochemistry Reveals the Impact of Hydrophobicity on Aptamer Cross-Reactivity
Source: ACS Meas Sci Au. 2026 May 20;6(3):752–64. doi: 10.1021/acsmeasuresciau.6c00040 (PMC13281204; doi:10.1021/acsmeasuresciau.6c00040)
Supplement: Supplementary file 1 [file tg6c00040_si_001.zip › data/interferent study/logP validation/Trials_1_2_3/SWV_loperamide_analyte_100hz_1.txt]

Nov. 4, 2025   13:25:37
Square Wave Voltammetry
File: c:\users\minteerlab\desktop\hardpotato\110425\swv_loperamide_analyte_100hz_1.bin
Data Source:  Experiment
Instrument Model:  CHI660E
Ref. Electrode: 
Header: SWV
Note: 

Init E (V) = -0.05
Final E (V) = -0.4
Incr E (V) = 0.001
Amplitude (V) = 0.025
Frequency (Hz) = 100
Quiet Time (sec) = 2
Sensitivity (A/V) = 1e-5

Potential/V, Diff(i/A), For(i/A), Rev(i/A)

-0.051, 3.519e-8, 1.403e-8, -2.116e-8
-0.052, 3.185e-8, 1.104e-8, -2.080e-8
-0.053, 3.241e-8, 9.536e-9, -2.287e-8
-0.054, 3.261e-8, 1.036e-8, -2.224e-8
-0.055, 3.036e-8, 8.619e-9, -2.174e-8
-0.056, 3.369e-8, 1.031e-8, -2.338e-8
-0.057, 3.151e-8, 9.575e-9, -2.194e-8
-0.058, 3.225e-8, 8.885e-9, -2.337e-8
-0.059, 3.325e-8, 1.017e-8, -2.308e-8
-0.060, 3.129e-8, 8.491e-9, -2.279e-8
-0.061, 3.411e-8, 1.030e-8, -2.381e-8
-0.062, 3.200e-8, 9.595e-9, -2.240e-8
-0.063, 3.285e-8, 9.132e-9, -2.372e-8
-0.064, 3.378e-8, 1.027e-8, -2.350e-8
-0.065, 3.119e-8, 8.294e-9, -2.289e-8
-0.066, 3.391e-8, 9.831e-9, -2.408e-8
-0.067, 3.217e-8, 9.624e-9, -2.255e-8
-0.068, 3.294e-8, 9.004e-9, -2.394e-8
-0.069, 3.362e-8, 1.003e-8, -2.359e-8
-0.070, 3.155e-8, 8.501e-9, -2.305e-8
-0.071, 3.437e-8, 9.792e-9, -2.458e-8
-0.072, 3.222e-8, 9.506e-9, -2.272e-8
-0.073, 3.279e-8, 8.600e-9, -2.419e-8
-0.074, 3.369e-8, 9.861e-9, -2.383e-8
-0.075, 3.140e-8, 8.058e-9, -2.335e-8
-0.076, 3.442e-8, 9.792e-9, -2.463e-8
-0.077, 3.227e-8, 9.476e-9, -2.279e-8
-0.078, 3.342e-8, 8.738e-9, -2.469e-8
-0.079, 3.390e-8, 1.011e-8, -2.379e-8
-0.080, 3.164e-8, 8.334e-9, -2.331e-8
-0.081, 3.430e-8, 9.516e-9, -2.478e-8
-0.082, 3.255e-8, 9.457e-9, -2.309e-8
-0.083, 3.331e-8, 8.876e-9, -2.443e-8
-0.084, 3.394e-8, 1.004e-8, -2.390e-8
-0.085, 3.196e-8, 8.511e-9, -2.344e-8
-0.086, 3.452e-8, 9.772e-9, -2.475e-8
-0.087, 3.215e-8, 9.201e-9, -2.295e-8
-0.088, 3.297e-8, 8.925e-9, -2.405e-8
-0.089, 3.389e-8, 1.008e-8, -2.381e-8
-0.090, 3.191e-8, 8.245e-9, -2.366e-8
-0.091, 3.483e-8, 1.015e-8, -2.469e-8
-0.092, 3.289e-8, 9.516e-9, -2.338e-8
-0.093, 3.394e-8, 9.486e-9, -2.445e-8
-0.094, 3.402e-8, 1.025e-8, -2.377e-8
-0.095, 3.234e-8, 8.935e-9, -2.341e-8
-0.096, 3.518e-8, 1.046e-8, -2.472e-8
-0.097, 3.312e-8, 1.001e-8, -2.311e-8
-0.098, 3.407e-8, 9.811e-9, -2.426e-8
-0.099, 3.497e-8, 1.113e-8, -2.384e-8
-0.100, 3.303e-8, 9.595e-9, -2.343e-8
-0.101, 3.613e-8, 1.143e-8, -2.471e-8
-0.102, 3.422e-8, 1.125e-8, -2.297e-8
-0.103, 3.502e-8, 1.068e-8, -2.434e-8
-0.104, 3.577e-8, 1.210e-8, -2.367e-8
-0.105, 3.431e-8, 1.071e-8, -2.360e-8
-0.106, 3.768e-8, 1.283e-8, -2.485e-8
-0.107, 3.566e-8, 1.230e-8, -2.336e-8
-0.108, 3.721e-8, 1.238e-8, -2.482e-8
-0.109, 3.801e-8, 1.385e-8, -2.416e-8
-0.110, 3.631e-8, 1.258e-8, -2.373e-8
-0.111, 3.951e-8, 1.422e-8, -2.529e-8
-0.112, 3.769e-8, 1.428e-8, -2.341e-8
-0.113, 3.981e-8, 1.443e-8, -2.538e-8
-0.114, 4.034e-8, 1.579e-8, -2.455e-8
-0.115, 3.913e-8, 1.473e-8, -2.440e-8
-0.116, 4.277e-8, 1.705e-8, -2.572e-8
-0.117, 4.148e-8, 1.710e-8, -2.438e-8
-0.118, 4.320e-8, 1.704e-8, -2.615e-8
-0.119, 4.474e-8, 1.896e-8, -2.578e-8
-0.120, 4.351e-8, 1.793e-8, -2.558e-8
-0.121, 4.748e-8, 2.039e-8, -2.709e-8
-0.122, 4.632e-8, 2.078e-8, -2.554e-8
-0.123, 4.802e-8, 2.099e-8, -2.703e-8
-0.124, 4.960e-8, 2.264e-8, -2.696e-8
-0.125, 4.927e-8, 2.220e-8, -2.707e-8
-0.126, 5.304e-8, 2.452e-8, -2.852e-8
-0.127, 5.268e-8, 2.510e-8, -2.758e-8
-0.128, 5.486e-8, 2.587e-8, -2.899e-8
-0.129, 5.720e-8, 2.812e-8, -2.908e-8
-0.130, 5.631e-8, 2.768e-8, -2.863e-8
-0.131, 6.085e-8, 3.028e-8, -3.057e-8
-0.132, 6.110e-8, 3.175e-8, -2.936e-8
-0.133, 6.405e-8, 3.241e-8, -3.164e-8
-0.134, 6.677e-8, 3.488e-8, -3.189e-8
-0.135, 6.662e-8, 3.480e-8, -3.182e-8
-0.136, 7.186e-8, 3.821e-8, -3.365e-8
-0.137, 7.205e-8, 3.919e-8, -3.286e-8
-0.138, 7.537e-8, 4.048e-8, -3.489e-8
-0.139, 7.850e-8, 4.358e-8, -3.492e-8
-0.140, 7.909e-8, 4.380e-8, -3.530e-8
-0.141, 8.454e-8, 4.733e-8, -3.721e-8
-0.142, 8.572e-8, 4.900e-8, -3.672e-8
-0.143, 8.950e-8, 5.077e-8, -3.873e-8
-0.144, 9.375e-8, 5.443e-8, -3.932e-8
-0.145, 9.458e-8, 5.468e-8, -3.990e-8
-0.146, 1.011e-7, 5.889e-8, -4.218e-8
-0.147, 1.034e-7, 6.140e-8, -4.200e-8
-0.148, 1.075e-7, 6.320e-8, -4.430e-8
-0.149, 1.116e-7, 6.684e-8, -4.474e-8
-0.150, 1.136e-7, 6.801e-8, -4.559e-8
-0.151, 1.204e-7, 7.253e-8, -4.790e-8
-0.152, 1.221e-7, 7.447e-8, -4.761e-8
-0.153, 1.275e-7, 7.699e-8, -5.048e-8
-0.154, 1.327e-7, 8.124e-8, -5.144e-8
-0.155, 1.348e-7, 8.234e-8, -5.245e-8
-0.156, 1.421e-7, 8.722e-8, -5.491e-8
-0.157, 1.446e-7, 8.970e-8, -5.491e-8
-0.158, 1.506e-7, 9.238e-8, -5.823e-8
-0.159, 1.554e-7, 9.658e-8, -5.886e-8
-0.160, 1.583e-7, 9.815e-8, -6.015e-8
-0.161, 1.654e-7, 1.027e-7, -6.269e-8
-0.162, 1.681e-7, 1.050e-7, -6.315e-8
-0.163, 1.740e-7, 1.076e-7, -6.643e-8
-0.164, 1.788e-7, 1.114e-7, -6.736e-8
-0.165, 1.812e-7, 1.126e-7, -6.858e-8
-0.166, 1.887e-7, 1.166e-7, -7.209e-8
-0.167, 1.911e-7, 1.188e-7, -7.236e-8
-0.168, 1.965e-7, 1.209e-7, -7.563e-8
-0.169, 2.015e-7, 1.249e-7, -7.666e-8
-0.170, 2.040e-7, 1.253e-7, -7.872e-8
-0.171, 2.109e-7, 1.289e-7, -8.196e-8
-0.172, 2.131e-7, 1.306e-7, -8.252e-8
-0.173, 2.181e-7, 1.320e-7, -8.610e-8
-0.174, 2.224e-7, 1.349e-7, -8.746e-8
-0.175, 2.240e-7, 1.347e-7, -8.925e-8
-0.176, 2.304e-7, 1.380e-7, -9.250e-8
-0.177, 2.319e-7, 1.385e-7, -9.339e-8
-0.178, 2.363e-7, 1.393e-7, -9.699e-8
-0.179, 2.396e-7, 1.414e-7, -9.823e-8
-0.180, 2.414e-7, 1.410e-7, -1.004e-7
-0.181, 2.465e-7, 1.430e-7, -1.035e-7
-0.182, 2.473e-7, 1.429e-7, -1.044e-7
-0.183, 2.508e-7, 1.430e-7, -1.078e-7
-0.184, 2.534e-7, 1.443e-7, -1.091e-7
-0.185, 2.540e-7, 1.426e-7, -1.114e-7
-0.186, 2.587e-7, 1.442e-7, -1.145e-7
-0.187, 2.583e-7, 1.434e-7, -1.149e-7
-0.188, 2.617e-7, 1.429e-7, -1.188e-7
-0.189, 2.630e-7, 1.434e-7, -1.197e-7
-0.190, 2.628e-7, 1.412e-7, -1.216e-7
-0.191, 2.663e-7, 1.418e-7, -1.245e-7
-0.192, 2.648e-7, 1.403e-7, -1.245e-7
-0.193, 2.672e-7, 1.391e-7, -1.280e-7
-0.194, 2.676e-7, 1.390e-7, -1.286e-7
-0.195, 2.660e-7, 1.359e-7, -1.301e-7
-0.196, 2.690e-7, 1.364e-7, -1.325e-7
-0.197, 2.665e-7, 1.345e-7, -1.320e-7
-0.198, 2.672e-7, 1.327e-7, -1.345e-7
-0.199, 2.667e-7, 1.317e-7, -1.350e-7
-0.200, 2.640e-7, 1.284e-7, -1.356e-7
-0.201, 2.651e-7, 1.281e-7, -1.370e-7
-0.202, 2.616e-7, 1.256e-7, -1.360e-7
-0.203, 2.615e-7, 1.234e-7, -1.380e-7
-0.204, 2.595e-7, 1.225e-7, -1.370e-7
-0.205, 2.561e-7, 1.194e-7, -1.367e-7
-0.206, 2.560e-7, 1.182e-7, -1.378e-7
-0.207, 2.511e-7, 1.156e-7, -1.355e-7
-0.208, 2.499e-7, 1.131e-7, -1.368e-7
-0.209, 2.469e-7, 1.119e-7, -1.350e-7
-0.210, 2.421e-7, 1.079e-7, -1.342e-7
-0.211, 2.419e-7, 1.076e-7, -1.343e-7
-0.212, 2.359e-7, 1.046e-7, -1.314e-7
-0.213, 2.335e-7, 1.019e-7, -1.317e-7
-0.214, 2.297e-7, 1.004e-7, -1.294e-7
-0.215, 2.246e-7, 9.682e-8, -1.278e-7
-0.216, 2.234e-7, 9.619e-8, -1.273e-7
-0.217, 2.171e-7, 9.320e-8, -1.239e-7
-0.218, 2.141e-7, 9.066e-8, -1.234e-7
-0.219, 2.101e-7, 8.941e-8, -1.207e-7
-0.220, 2.040e-7, 8.539e-8, -1.186e-7
-0.221, 2.027e-7, 8.498e-8, -1.178e-7
-0.222, 1.960e-7, 8.206e-8, -1.139e-7
-0.223, 1.931e-7, 7.964e-8, -1.135e-7
-0.224, 1.887e-7, 7.839e-8, -1.103e-7
-0.225, 1.826e-7, 7.471e-8, -1.078e-7
-0.226, 1.809e-7, 7.438e-8, -1.066e-7
-0.227, 1.740e-7, 7.138e-8, -1.026e-7
-0.228, 1.715e-7, 6.927e-8, -1.023e-7
-0.229, 1.674e-7, 6.844e-8, -9.897e-8
-0.230, 1.607e-7, 6.442e-8, -9.626e-8
-0.231, 1.594e-7, 6.413e-8, -9.524e-8
-0.232, 1.532e-7, 6.203e-8, -9.122e-8
-0.233, 1.501e-7, 5.965e-8, -9.047e-8
-0.234, 1.462e-7, 5.889e-8, -8.729e-8
-0.235, 1.404e-7, 5.571e-8, -8.465e-8
-0.236, 1.393e-7, 5.541e-8, -8.385e-8
-0.237, 1.330e-7, 5.311e-8, -7.994e-8
-0.238, 1.306e-7, 5.151e-8, -7.909e-8
-0.239, 1.268e-7, 5.036e-8, -7.649e-8
-0.240, 1.214e-7, 4.742e-8, -7.398e-8
-0.241, 1.205e-7, 4.766e-8, -7.289e-8
-0.242, 1.149e-7, 4.559e-8, -6.929e-8
-0.243, 1.129e-7, 4.380e-8, -6.905e-8
-0.244, 1.096e-7, 4.326e-8, -6.630e-8
-0.245, 1.047e-7, 4.062e-8, -6.407e-8
-0.246, 1.044e-7, 4.103e-8, -6.339e-8
-0.247, 9.874e-8, 3.880e-8, -5.994e-8
-0.248, 9.739e-8, 3.764e-8, -5.975e-8
-0.249, 9.443e-8, 3.731e-8, -5.711e-8
-0.250, 8.983e-8, 3.450e-8, -5.533e-8
-0.251, 8.964e-8, 3.479e-8, -5.485e-8
-0.252, 8.516e-8, 3.314e-8, -5.202e-8
-0.253, 8.408e-8, 3.196e-8, -5.212e-8
-0.254, 8.152e-8, 3.193e-8, -4.959e-8
-0.255, 7.730e-8, 2.935e-8, -4.795e-8
-0.256, 7.779e-8, 3.012e-8, -4.767e-8
-0.257, 7.340e-8, 2.863e-8, -4.477e-8
-0.258, 7.281e-8, 2.745e-8, -4.535e-8
-0.259, 7.002e-8, 2.724e-8, -4.278e-8
-0.260, 6.681e-8, 2.520e-8, -4.161e-8
-0.261, 6.774e-8, 2.611e-8, -4.163e-8
-0.262, 6.359e-8, 2.447e-8, -3.912e-8
-0.263, 6.287e-8, 2.348e-8, -3.938e-8
-0.264, 6.166e-8, 2.393e-8, -3.773e-8
-0.265, 5.805e-8, 2.149e-8, -3.656e-8
-0.266, 5.916e-8, 2.242e-8, -3.674e-8
-0.267, 5.566e-8, 2.156e-8, -3.409e-8
-0.268, 5.566e-8, 2.065e-8, -3.501e-8
-0.269, 5.392e-8, 2.063e-8, -3.330e-8
-0.270, 5.095e-8, 1.844e-8, -3.251e-8
-0.271, 5.211e-8, 1.952e-8, -3.259e-8
-0.272, 4.907e-8, 1.845e-8, -3.062e-8
-0.273, 4.951e-8, 1.793e-8, -3.158e-8
-0.274, 4.842e-8, 1.848e-8, -2.994e-8
-0.275, 4.533e-8, 1.627e-8, -2.906e-8
-0.276, 4.744e-8, 1.764e-8, -2.980e-8
-0.277, 4.356e-8, 1.608e-8, -2.748e-8
-0.278, 4.466e-8, 1.599e-8, -2.868e-8
-0.279, 4.334e-8, 1.631e-8, -2.703e-8
-0.280, 4.112e-8, 1.468e-8, -2.644e-8
-0.281, 4.261e-8, 1.566e-8, -2.695e-8
-0.282, 3.954e-8, 1.443e-8, -2.511e-8
-0.283, 4.051e-8, 1.409e-8, -2.642e-8
-0.284, 3.956e-8, 1.468e-8, -2.488e-8
-0.285, 3.767e-8, 1.279e-8, -2.488e-8
-0.286, 3.943e-8, 1.415e-8, -2.529e-8
-0.287, 3.643e-8, 1.323e-8, -2.320e-8
-0.288, 3.718e-8, 1.235e-8, -2.482e-8
-0.289, 3.639e-8, 1.304e-8, -2.335e-8
-0.290, 3.446e-8, 1.149e-8, -2.297e-8
-0.291, 3.675e-8, 1.297e-8, -2.378e-8
-0.292, 3.379e-8, 1.192e-8, -2.187e-8
-0.293, 3.462e-8, 1.123e-8, -2.339e-8
-0.294, 3.430e-8, 1.222e-8, -2.208e-8
-0.295, 3.167e-8, 1.005e-8, -2.162e-8
-0.296, 3.400e-8, 1.155e-8, -2.246e-8
-0.297, 3.170e-8, 1.081e-8, -2.089e-8
-0.298, 3.271e-8, 1.050e-8, -2.221e-8
-0.299, 3.224e-8, 1.121e-8, -2.103e-8
-0.300, 2.999e-8, 9.171e-9, -2.081e-8
-0.301, 3.233e-8, 1.086e-8, -2.147e-8
-0.302, 2.976e-8, 9.831e-9, -1.993e-8
-0.303, 3.105e-8, 9.851e-9, -2.120e-8
-0.304, 3.065e-8, 1.034e-8, -2.030e-8
-0.305, 2.876e-8, 8.757e-9, -2.001e-8
-0.306, 3.106e-8, 1.012e-8, -2.094e-8
-0.307, 2.871e-8, 9.555e-9, -1.915e-8
-0.308, 2.939e-8, 9.043e-9, -2.035e-8
-0.309, 2.935e-8, 9.851e-9, -1.949e-8
-0.310, 2.756e-8, 8.176e-9, -1.939e-8
-0.311, 2.999e-8, 9.910e-9, -2.008e-8
-0.312, 2.788e-8, 9.023e-9, -1.885e-8
-0.313, 2.862e-8, 8.511e-9, -2.011e-8
-0.314, 2.871e-8, 9.536e-9, -1.918e-8
-0.315, 2.684e-8, 7.969e-9, -1.887e-8
-0.316, 2.879e-8, 9.329e-9, -1.947e-8
-0.317, 2.659e-8, 8.245e-9, -1.834e-8
-0.318, 2.854e-8, 8.570e-9, -1.997e-8
-0.319, 2.806e-8, 9.427e-9, -1.864e-8
-0.320, 2.623e-8, 7.536e-9, -1.870e-8
-0.321, 2.832e-8, 8.767e-9, -1.955e-8
-0.322, 2.611e-8, 8.324e-9, -1.779e-8
-0.323, 2.724e-8, 7.920e-9, -1.932e-8
-0.324, 2.715e-8, 8.728e-9, -1.842e-8
-0.325, 2.536e-8, 6.994e-9, -1.836e-8
-0.326, 2.811e-8, 8.905e-9, -1.921e-8
-0.327, 2.522e-8, 7.585e-9, -1.763e-8
-0.328, 2.711e-8, 7.802e-9, -1.931e-8
-0.329, 2.698e-8, 8.738e-9, -1.824e-8
-0.330, 2.481e-8, 6.846e-9, -1.797e-8
-0.331, 2.720e-8, 8.216e-9, -1.898e-8
-0.332, 2.506e-8, 7.723e-9, -1.734e-8
-0.333, 2.652e-8, 7.575e-9, -1.894e-8
-0.334, 2.646e-8, 8.284e-9, -1.817e-8
-0.335, 2.493e-8, 6.886e-9, -1.805e-8
-0.336, 2.718e-8, 8.560e-9, -1.862e-8
-0.337, 2.498e-8, 7.605e-9, -1.738e-8
-0.338, 2.627e-8, 7.418e-9, -1.885e-8
-0.339, 2.637e-8, 8.206e-9, -1.816e-8
-0.340, 2.425e-8, 6.639e-9, -1.761e-8
-0.341, 2.693e-8, 8.216e-9, -1.872e-8
-0.342, 2.469e-8, 7.398e-9, -1.729e-8
-0.343, 2.641e-8, 7.585e-9, -1.882e-8
-0.344, 2.582e-8, 7.950e-9, -1.787e-8
-0.345, 2.441e-8, 6.541e-9, -1.787e-8
-0.346, 2.674e-8, 8.245e-9, -1.850e-8
-0.347, 2.429e-8, 7.191e-9, -1.710e-8
-0.348, 2.610e-8, 7.093e-9, -1.901e-8
-0.349, 2.587e-8, 8.147e-9, -1.772e-8
-0.350, 2.411e-8, 6.551e-9, -1.756e-8
-0.351, 2.672e-8, 8.255e-9, -1.846e-8
-0.352, 2.477e-8, 7.477e-9, -1.730e-8
-0.353, 2.612e-8, 7.112e-9, -1.901e-8
-0.354, 2.563e-8, 8.058e-9, -1.757e-8
-0.355, 2.427e-8, 6.561e-9, -1.771e-8
-0.356, 2.673e-8, 8.225e-9, -1.850e-8
-0.357, 2.471e-8, 7.240e-9, -1.747e-8
-0.358, 2.633e-8, 7.359e-9, -1.897e-8
-0.359, 2.559e-8, 7.940e-9, -1.765e-8
-0.360, 2.420e-8, 6.630e-9, -1.757e-8
-0.361, 2.697e-8, 8.245e-9, -1.873e-8
-0.362, 2.455e-8, 7.319e-9, -1.723e-8
-0.363, 2.606e-8, 7.270e-9, -1.879e-8
-0.364, 2.560e-8, 7.979e-9, -1.762e-8
-0.365, 2.409e-8, 6.492e-9, -1.759e-8
-0.366, 2.673e-8, 8.216e-9, -1.852e-8
-0.367, 2.455e-8, 7.191e-9, -1.736e-8
-0.368, 2.633e-8, 7.290e-9, -1.904e-8
-0.369, 2.591e-8, 8.216e-9, -1.769e-8
-0.370, 2.445e-8, 6.423e-9, -1.803e-8
-0.371, 2.680e-8, 8.225e-9, -1.858e-8
-0.372, 2.477e-8, 7.418e-9, -1.736e-8
-0.373, 2.621e-8, 7.181e-9, -1.903e-8
-0.374, 2.587e-8, 8.196e-9, -1.767e-8
-0.375, 2.424e-8, 6.472e-9, -1.777e-8
-0.376, 2.714e-8, 8.432e-9, -1.871e-8
-0.377, 2.490e-8, 7.408e-9, -1.749e-8
-0.378, 2.589e-8, 7.359e-9, -1.853e-8
-0.379, 2.587e-8, 8.137e-9, -1.773e-8
-0.380, 2.432e-8, 6.689e-9, -1.763e-8
-0.381, 2.706e-8, 8.403e-9, -1.866e-8
-0.382, 2.495e-8, 7.713e-9, -1.724e-8
-0.383, 2.645e-8, 7.526e-9, -1.892e-8
-0.384, 2.604e-8, 8.235e-9, -1.780e-8
-0.385, 2.419e-8, 6.521e-9, -1.767e-8
-0.386, 2.700e-8, 8.304e-9, -1.870e-8
-0.387, 2.442e-8, 7.230e-9, -1.719e-8
-0.388, 2.649e-8, 7.654e-9, -1.883e-8
-0.389, 2.639e-8, 8.383e-9, -1.801e-8
-0.390, 2.433e-8, 6.639e-9, -1.769e-8
-0.391, 2.703e-8, 8.314e-9, -1.872e-8
-0.392, 2.446e-8, 7.270e-9, -1.719e-8
-0.393, 2.670e-8, 7.526e-9, -1.917e-8
-0.394, 2.583e-8, 8.038e-9, -1.779e-8
-0.395, 2.481e-8, 7.014e-9, -1.780e-8
-0.396, 2.737e-8, 8.610e-9, -1.876e-8
-0.397, 2.488e-8, 7.585e-9, -1.730e-8
-0.398, 2.681e-8, 7.605e-9, -1.921e-8
-0.399, 2.647e-8, 8.531e-9, -1.794e-8
-0.400, 2.478e-8, 6.984e-9, -1.780e-8
