# Supplementary material for: Data-Driven Electrochemistry Reveals the Impact of Hydrophobicity on Aptamer Cross-Reactivity
Source: ACS Meas Sci Au. 2026 May 20;6(3):752–64. doi: 10.1021/acsmeasuresciau.6c00040 (PMC13281204; doi:10.1021/acsmeasuresciau.6c00040)
Supplement: Supplementary file 1 [file tg6c00040_si_001.zip › data/interferent study/logP validation/Trials_1_2_3/SWV_loperamide_analyte_100hz_2.txt]

Nov. 4, 2025   16:03:29
Square Wave Voltammetry
File: c:\users\minteerlab\desktop\hardpotato\110425\swv_loperamide_analyte_100hz_2.bin
Data Source:  Experiment
Instrument Model:  CHI660E
Ref. Electrode: 
Header: SWV
Note: 

Init E (V) = -0.05
Final E (V) = -0.4
Incr E (V) = 0.001
Amplitude (V) = 0.025
Frequency (Hz) = 100
Quiet Time (sec) = 2
Sensitivity (A/V) = 1e-5

Potential/V, Diff(i/A), For(i/A), Rev(i/A)

-0.051, 7.453e-8, 3.907e-8, -3.546e-8
-0.052, 6.927e-8, 3.270e-8, -3.657e-8
-0.053, 6.875e-8, 3.053e-8, -3.822e-8
-0.054, 7.053e-8, 3.121e-8, -3.932e-8
-0.055, 6.826e-8, 2.949e-8, -3.876e-8
-0.056, 7.045e-8, 3.014e-8, -4.031e-8
-0.057, 6.934e-8, 2.978e-8, -3.956e-8
-0.058, 6.996e-8, 2.954e-8, -4.042e-8
-0.059, 7.069e-8, 3.052e-8, -4.017e-8
-0.060, 6.865e-8, 2.884e-8, -3.981e-8
-0.061, 7.082e-8, 2.961e-8, -4.121e-8
-0.062, 7.017e-8, 3.041e-8, -3.976e-8
-0.063, 7.016e-8, 2.915e-8, -4.101e-8
-0.064, 7.109e-8, 3.021e-8, -4.088e-8
-0.065, 6.892e-8, 2.871e-8, -4.020e-8
-0.066, 7.166e-8, 2.996e-8, -4.171e-8
-0.067, 7.025e-8, 3.014e-8, -4.010e-8
-0.068, 6.987e-8, 2.885e-8, -4.102e-8
-0.069, 7.221e-8, 3.048e-8, -4.173e-8
-0.070, 6.926e-8, 2.842e-8, -4.084e-8
-0.071, 7.209e-8, 2.983e-8, -4.226e-8
-0.072, 7.065e-8, 2.965e-8, -4.100e-8
-0.073, 7.036e-8, 2.886e-8, -4.150e-8
-0.074, 7.205e-8, 3.013e-8, -4.191e-8
-0.075, 7.030e-8, 2.884e-8, -4.146e-8
-0.076, 7.210e-8, 2.971e-8, -4.239e-8
-0.077, 7.051e-8, 2.957e-8, -4.094e-8
-0.078, 7.073e-8, 2.880e-8, -4.192e-8
-0.079, 7.203e-8, 2.996e-8, -4.207e-8
-0.080, 6.947e-8, 2.819e-8, -4.127e-8
-0.081, 7.180e-8, 2.932e-8, -4.249e-8
-0.082, 7.044e-8, 2.939e-8, -4.105e-8
-0.083, 7.137e-8, 2.871e-8, -4.265e-8
-0.084, 7.174e-8, 2.992e-8, -4.183e-8
-0.085, 6.958e-8, 2.814e-8, -4.143e-8
-0.086, 7.294e-8, 2.986e-8, -4.309e-8
-0.087, 7.044e-8, 2.926e-8, -4.119e-8
-0.088, 7.074e-8, 2.887e-8, -4.187e-8
-0.089, 7.245e-8, 3.051e-8, -4.194e-8
-0.090, 6.982e-8, 2.859e-8, -4.124e-8
-0.091, 7.284e-8, 2.991e-8, -4.293e-8
-0.092, 7.113e-8, 3.003e-8, -4.110e-8
-0.093, 7.124e-8, 2.931e-8, -4.193e-8
-0.094, 7.230e-8, 3.051e-8, -4.180e-8
-0.095, 7.050e-8, 2.937e-8, -4.114e-8
-0.096, 7.306e-8, 3.040e-8, -4.266e-8
-0.097, 7.163e-8, 3.080e-8, -4.083e-8
-0.098, 7.203e-8, 3.024e-8, -4.179e-8
-0.099, 7.350e-8, 3.170e-8, -4.180e-8
-0.100, 7.160e-8, 3.033e-8, -4.126e-8
-0.101, 7.415e-8, 3.167e-8, -4.248e-8
-0.102, 7.358e-8, 3.249e-8, -4.109e-8
-0.103, 7.368e-8, 3.168e-8, -4.200e-8
-0.104, 7.538e-8, 3.352e-8, -4.186e-8
-0.105, 7.317e-8, 3.221e-8, -4.096e-8
-0.106, 7.676e-8, 3.395e-8, -4.281e-8
-0.107, 7.579e-8, 3.460e-8, -4.120e-8
-0.108, 7.629e-8, 3.411e-8, -4.218e-8
-0.109, 7.820e-8, 3.617e-8, -4.202e-8
-0.110, 7.684e-8, 3.521e-8, -4.163e-8
-0.111, 7.968e-8, 3.680e-8, -4.288e-8
-0.112, 7.962e-8, 3.745e-8, -4.217e-8
-0.113, 8.031e-8, 3.743e-8, -4.288e-8
-0.114, 8.282e-8, 3.977e-8, -4.305e-8
-0.115, 8.140e-8, 3.899e-8, -4.241e-8
-0.116, 8.563e-8, 4.111e-8, -4.453e-8
-0.117, 8.492e-8, 4.195e-8, -4.297e-8
-0.118, 8.623e-8, 4.203e-8, -4.420e-8
-0.119, 8.951e-8, 4.499e-8, -4.453e-8
-0.120, 8.863e-8, 4.459e-8, -4.403e-8
-0.121, 9.369e-8, 4.733e-8, -4.636e-8
-0.122, 9.353e-8, 4.847e-8, -4.507e-8
-0.123, 9.577e-8, 4.898e-8, -4.679e-8
-0.124, 9.836e-8, 5.171e-8, -4.665e-8
-0.125, 9.873e-8, 5.215e-8, -4.658e-8
-0.126, 1.037e-7, 5.498e-8, -4.872e-8
-0.127, 1.044e-7, 5.684e-8, -4.758e-8
-0.128, 1.075e-7, 5.775e-8, -4.979e-8
-0.129, 1.114e-7, 6.117e-8, -5.025e-8
-0.130, 1.122e-7, 6.212e-8, -5.013e-8
-0.131, 1.179e-7, 6.552e-8, -5.234e-8
-0.132, 1.194e-7, 6.784e-8, -5.158e-8
-0.133, 1.231e-7, 6.942e-8, -5.372e-8
-0.134, 1.281e-7, 7.392e-8, -5.413e-8
-0.135, 1.297e-7, 7.512e-8, -5.462e-8
-0.136, 1.365e-7, 7.896e-8, -5.749e-8
-0.137, 1.395e-7, 8.282e-8, -5.669e-8
-0.138, 1.438e-7, 8.517e-8, -5.859e-8
-0.139, 1.503e-7, 9.011e-8, -6.014e-8
-0.140, 1.534e-7, 9.262e-8, -6.074e-8
-0.141, 1.611e-7, 9.725e-8, -6.382e-8
-0.142, 1.646e-7, 1.011e-7, -6.354e-8
-0.143, 1.710e-7, 1.050e-7, -6.603e-8
-0.144, 1.787e-7, 1.112e-7, -6.750e-8
-0.145, 1.823e-7, 1.141e-7, -6.822e-8
-0.146, 1.922e-7, 1.204e-7, -7.185e-8
-0.147, 1.973e-7, 1.259e-7, -7.139e-8
-0.148, 2.050e-7, 1.303e-7, -7.472e-8
-0.149, 2.135e-7, 1.371e-7, -7.640e-8
-0.150, 2.190e-7, 1.411e-7, -7.788e-8
-0.151, 2.297e-7, 1.485e-7, -8.124e-8
-0.152, 2.371e-7, 1.549e-7, -8.221e-8
-0.153, 2.452e-7, 1.601e-7, -8.513e-8
-0.154, 2.550e-7, 1.677e-7, -8.737e-8
-0.155, 2.619e-7, 1.727e-7, -8.918e-8
-0.156, 2.740e-7, 1.806e-7, -9.340e-8
-0.157, 2.817e-7, 1.872e-7, -9.449e-8
-0.158, 2.912e-7, 1.932e-7, -9.803e-8
-0.159, 3.018e-7, 2.012e-7, -1.006e-7
-0.160, 3.093e-7, 2.066e-7, -1.027e-7
-0.161, 3.212e-7, 2.142e-7, -1.070e-7
-0.162, 3.293e-7, 2.206e-7, -1.087e-7
-0.163, 3.396e-7, 2.264e-7, -1.132e-7
-0.164, 3.504e-7, 2.342e-7, -1.162e-7
-0.165, 3.582e-7, 2.393e-7, -1.189e-7
-0.166, 3.696e-7, 2.459e-7, -1.237e-7
-0.167, 3.778e-7, 2.522e-7, -1.256e-7
-0.168, 3.876e-7, 2.566e-7, -1.310e-7
-0.169, 3.976e-7, 2.637e-7, -1.338e-7
-0.170, 4.049e-7, 2.674e-7, -1.376e-7
-0.171, 4.164e-7, 2.731e-7, -1.432e-7
-0.172, 4.232e-7, 2.773e-7, -1.459e-7
-0.173, 4.318e-7, 2.812e-7, -1.506e-7
-0.174, 4.422e-7, 2.866e-7, -1.557e-7
-0.175, 4.479e-7, 2.882e-7, -1.597e-7
-0.176, 4.585e-7, 2.929e-7, -1.656e-7
-0.177, 4.652e-7, 2.958e-7, -1.694e-7
-0.178, 4.725e-7, 2.971e-7, -1.753e-7
-0.179, 4.806e-7, 3.007e-7, -1.799e-7
-0.180, 4.851e-7, 3.008e-7, -1.844e-7
-0.181, 4.949e-7, 3.035e-7, -1.913e-7
-0.182, 4.994e-7, 3.043e-7, -1.952e-7
-0.183, 5.057e-7, 3.044e-7, -2.013e-7
-0.184, 5.132e-7, 3.060e-7, -2.071e-7
-0.185, 5.155e-7, 3.037e-7, -2.119e-7
-0.186, 5.241e-7, 3.049e-7, -2.192e-7
-0.187, 5.266e-7, 3.040e-7, -2.226e-7
-0.188, 5.311e-7, 3.023e-7, -2.288e-7
-0.189, 5.366e-7, 3.022e-7, -2.344e-7
-0.190, 5.376e-7, 2.986e-7, -2.390e-7
-0.191, 5.435e-7, 2.978e-7, -2.457e-7
-0.192, 5.451e-7, 2.960e-7, -2.490e-7
-0.193, 5.465e-7, 2.923e-7, -2.543e-7
-0.194, 5.497e-7, 2.907e-7, -2.590e-7
-0.195, 5.491e-7, 2.866e-7, -2.625e-7
-0.196, 5.520e-7, 2.844e-7, -2.676e-7
-0.197, 5.505e-7, 2.811e-7, -2.694e-7
-0.198, 5.506e-7, 2.765e-7, -2.740e-7
-0.199, 5.506e-7, 2.742e-7, -2.764e-7
-0.200, 5.468e-7, 2.685e-7, -2.783e-7
-0.201, 5.478e-7, 2.658e-7, -2.820e-7
-0.202, 5.432e-7, 2.613e-7, -2.820e-7
-0.203, 5.402e-7, 2.562e-7, -2.840e-7
-0.204, 5.379e-7, 2.530e-7, -2.848e-7
-0.205, 5.311e-7, 2.466e-7, -2.845e-7
-0.206, 5.293e-7, 2.435e-7, -2.858e-7
-0.207, 5.225e-7, 2.391e-7, -2.834e-7
-0.208, 5.166e-7, 2.331e-7, -2.834e-7
-0.209, 5.115e-7, 2.295e-7, -2.821e-7
-0.210, 5.031e-7, 2.235e-7, -2.795e-7
-0.211, 4.983e-7, 2.194e-7, -2.789e-7
-0.212, 4.898e-7, 2.149e-7, -2.749e-7
-0.213, 4.820e-7, 2.091e-7, -2.729e-7
-0.214, 4.754e-7, 2.057e-7, -2.697e-7
-0.215, 4.642e-7, 1.989e-7, -2.653e-7
-0.216, 4.586e-7, 1.953e-7, -2.633e-7
-0.217, 4.485e-7, 1.911e-7, -2.574e-7
-0.218, 4.391e-7, 1.851e-7, -2.540e-7
-0.219, 4.308e-7, 1.815e-7, -2.493e-7
-0.220, 4.194e-7, 1.757e-7, -2.436e-7
-0.221, 4.129e-7, 1.721e-7, -2.408e-7
-0.222, 4.013e-7, 1.678e-7, -2.335e-7
-0.223, 3.922e-7, 1.626e-7, -2.297e-7
-0.224, 3.836e-7, 1.595e-7, -2.241e-7
-0.225, 3.718e-7, 1.537e-7, -2.181e-7
-0.226, 3.653e-7, 1.507e-7, -2.146e-7
-0.227, 3.538e-7, 1.464e-7, -2.074e-7
-0.228, 3.440e-7, 1.411e-7, -2.030e-7
-0.229, 3.364e-7, 1.388e-7, -1.975e-7
-0.230, 3.245e-7, 1.332e-7, -1.913e-7
-0.231, 3.181e-7, 1.308e-7, -1.874e-7
-0.232, 3.075e-7, 1.271e-7, -1.804e-7
-0.233, 2.982e-7, 1.224e-7, -1.758e-7
-0.234, 2.914e-7, 1.203e-7, -1.711e-7
-0.235, 2.802e-7, 1.155e-7, -1.647e-7
-0.236, 2.741e-7, 1.128e-7, -1.613e-7
-0.237, 2.646e-7, 1.099e-7, -1.546e-7
-0.238, 2.569e-7, 1.058e-7, -1.511e-7
-0.239, 2.504e-7, 1.043e-7, -1.461e-7
-0.240, 2.405e-7, 9.963e-8, -1.409e-7
-0.241, 2.356e-7, 9.798e-8, -1.376e-7
-0.242, 2.270e-7, 9.547e-8, -1.316e-7
-0.243, 2.199e-7, 9.197e-8, -1.280e-7
-0.244, 2.147e-7, 9.041e-8, -1.243e-7
-0.245, 2.054e-7, 8.633e-8, -1.191e-7
-0.246, 2.019e-7, 8.505e-8, -1.168e-7
-0.247, 1.945e-7, 8.284e-8, -1.116e-7
-0.248, 1.885e-7, 7.964e-8, -1.089e-7
-0.249, 1.842e-7, 7.910e-8, -1.051e-7
-0.250, 1.768e-7, 7.552e-8, -1.013e-7
-0.251, 1.735e-7, 7.428e-8, -9.918e-8
-0.252, 1.664e-7, 7.238e-8, -9.406e-8
-0.253, 1.616e-7, 6.938e-8, -9.226e-8
-0.254, 1.593e-7, 6.970e-8, -8.955e-8
-0.255, 1.516e-7, 6.580e-8, -8.583e-8
-0.256, 1.501e-7, 6.552e-8, -8.459e-8
-0.257, 1.439e-7, 6.390e-8, -8.005e-8
-0.258, 1.406e-7, 6.174e-8, -7.888e-8
-0.259, 1.377e-7, 6.105e-8, -7.661e-8
-0.260, 1.318e-7, 5.846e-8, -7.337e-8
-0.261, 1.309e-7, 5.822e-8, -7.270e-8
-0.262, 1.259e-7, 5.692e-8, -6.894e-8
-0.263, 1.225e-7, 5.418e-8, -6.836e-8
-0.264, 1.210e-7, 5.493e-8, -6.604e-8
-0.265, 1.154e-7, 5.201e-8, -6.336e-8
-0.266, 1.155e-7, 5.207e-8, -6.344e-8
-0.267, 1.111e-7, 5.128e-8, -5.984e-8
-0.268, 1.082e-7, 4.878e-8, -5.939e-8
-0.269, 1.076e-7, 4.973e-8, -5.790e-8
-0.270, 1.023e-7, 4.685e-8, -5.540e-8
-0.271, 1.030e-7, 4.732e-8, -5.564e-8
-0.272, 1.002e-7, 4.676e-8, -5.339e-8
-0.273, 9.748e-8, 4.472e-8, -5.276e-8
-0.274, 9.681e-8, 4.533e-8, -5.148e-8
-0.275, 9.249e-8, 4.278e-8, -4.971e-8
-0.276, 9.340e-8, 4.323e-8, -5.018e-8
-0.277, 9.031e-8, 4.274e-8, -4.757e-8
-0.278, 8.828e-8, 4.100e-8, -4.728e-8
-0.279, 8.857e-8, 4.185e-8, -4.672e-8
-0.280, 8.497e-8, 3.978e-8, -4.520e-8
-0.281, 8.604e-8, 3.980e-8, -4.624e-8
-0.282, 8.263e-8, 3.935e-8, -4.327e-8
-0.283, 8.174e-8, 3.800e-8, -4.374e-8
-0.284, 8.235e-8, 3.897e-8, -4.338e-8
-0.285, 7.862e-8, 3.707e-8, -4.155e-8
-0.286, 8.021e-8, 3.756e-8, -4.265e-8
-0.287, 7.736e-8, 3.693e-8, -4.043e-8
-0.288, 7.617e-8, 3.545e-8, -4.071e-8
-0.289, 7.693e-8, 3.703e-8, -3.991e-8
-0.290, 7.355e-8, 3.475e-8, -3.879e-8
-0.291, 7.514e-8, 3.528e-8, -3.987e-8
-0.292, 7.315e-8, 3.510e-8, -3.805e-8
-0.293, 7.196e-8, 3.359e-8, -3.837e-8
-0.294, 7.263e-8, 3.481e-8, -3.782e-8
-0.295, 6.980e-8, 3.305e-8, -3.675e-8
-0.296, 7.146e-8, 3.375e-8, -3.771e-8
-0.297, 6.946e-8, 3.361e-8, -3.585e-8
-0.298, 6.893e-8, 3.258e-8, -3.635e-8
-0.299, 6.943e-8, 3.312e-8, -3.631e-8
-0.300, 6.731e-8, 3.212e-8, -3.519e-8
-0.301, 6.901e-8, 3.260e-8, -3.642e-8
-0.302, 6.695e-8, 3.223e-8, -3.471e-8
-0.303, 6.652e-8, 3.086e-8, -3.566e-8
-0.304, 6.737e-8, 3.212e-8, -3.525e-8
-0.305, 6.436e-8, 3.010e-8, -3.426e-8
-0.306, 6.693e-8, 3.148e-8, -3.544e-8
-0.307, 6.528e-8, 3.134e-8, -3.395e-8
-0.308, 6.403e-8, 3.001e-8, -3.402e-8
-0.309, 6.552e-8, 3.129e-8, -3.423e-8
-0.310, 6.285e-8, 2.975e-8, -3.310e-8
-0.311, 6.524e-8, 3.074e-8, -3.450e-8
-0.312, 6.334e-8, 3.058e-8, -3.276e-8
-0.313, 6.307e-8, 2.967e-8, -3.340e-8
-0.314, 6.336e-8, 3.026e-8, -3.310e-8
-0.315, 6.138e-8, 2.906e-8, -3.232e-8
-0.316, 6.409e-8, 2.999e-8, -3.410e-8
-0.317, 6.212e-8, 3.002e-8, -3.210e-8
-0.318, 6.157e-8, 2.882e-8, -3.274e-8
-0.319, 6.332e-8, 3.052e-8, -3.280e-8
-0.320, 5.994e-8, 2.802e-8, -3.193e-8
-0.321, 6.308e-8, 2.955e-8, -3.353e-8
-0.322, 6.058e-8, 2.904e-8, -3.154e-8
-0.323, 6.097e-8, 2.839e-8, -3.258e-8
-0.324, 6.168e-8, 2.959e-8, -3.208e-8
-0.325, 5.962e-8, 2.804e-8, -3.158e-8
-0.326, 6.217e-8, 2.923e-8, -3.294e-8
-0.327, 6.027e-8, 2.904e-8, -3.123e-8
-0.328, 6.001e-8, 2.795e-8, -3.206e-8
-0.329, 6.173e-8, 2.972e-8, -3.201e-8
-0.330, 5.840e-8, 2.749e-8, -3.090e-8
-0.331, 6.147e-8, 2.869e-8, -3.278e-8
-0.332, 6.004e-8, 2.897e-8, -3.107e-8
-0.333, 5.987e-8, 2.807e-8, -3.180e-8
-0.334, 6.109e-8, 2.922e-8, -3.188e-8
-0.335, 5.841e-8, 2.760e-8, -3.080e-8
-0.336, 6.143e-8, 2.899e-8, -3.244e-8
-0.337, 5.965e-8, 2.871e-8, -3.093e-8
-0.338, 5.949e-8, 2.775e-8, -3.174e-8
-0.339, 6.089e-8, 2.967e-8, -3.122e-8
-0.340, 5.854e-8, 2.756e-8, -3.098e-8
-0.341, 6.143e-8, 2.892e-8, -3.251e-8
-0.342, 5.982e-8, 2.915e-8, -3.068e-8
-0.343, 5.910e-8, 2.763e-8, -3.147e-8
-0.344, 6.055e-8, 2.913e-8, -3.142e-8
-0.345, 5.786e-8, 2.719e-8, -3.068e-8
-0.346, 6.068e-8, 2.829e-8, -3.239e-8
-0.347, 5.909e-8, 2.837e-8, -3.072e-8
-0.348, 5.962e-8, 2.797e-8, -3.165e-8
-0.349, 6.079e-8, 2.915e-8, -3.164e-8
-0.350, 5.803e-8, 2.733e-8, -3.070e-8
-0.351, 6.105e-8, 2.859e-8, -3.247e-8
-0.352, 5.968e-8, 2.865e-8, -3.103e-8
-0.353, 5.892e-8, 2.749e-8, -3.142e-8
-0.354, 6.074e-8, 2.891e-8, -3.183e-8
-0.355, 5.750e-8, 2.691e-8, -3.059e-8
-0.356, 6.069e-8, 2.859e-8, -3.210e-8
-0.357, 5.920e-8, 2.884e-8, -3.036e-8
-0.358, 5.977e-8, 2.810e-8, -3.167e-8
-0.359, 6.038e-8, 2.912e-8, -3.126e-8
-0.360, 5.791e-8, 2.742e-8, -3.049e-8
-0.361, 6.085e-8, 2.884e-8, -3.201e-8
-0.362, 5.994e-8, 2.933e-8, -3.062e-8
-0.363, 5.923e-8, 2.789e-8, -3.135e-8
-0.364, 6.039e-8, 2.899e-8, -3.140e-8
-0.365, 5.847e-8, 2.768e-8, -3.079e-8
-0.366, 6.096e-8, 2.896e-8, -3.200e-8
-0.367, 5.975e-8, 2.879e-8, -3.096e-8
-0.368, 5.950e-8, 2.774e-8, -3.176e-8
-0.369, 6.118e-8, 2.921e-8, -3.198e-8
-0.370, 5.838e-8, 2.786e-8, -3.052e-8
-0.371, 6.164e-8, 2.898e-8, -3.266e-8
-0.372, 5.884e-8, 2.858e-8, -3.026e-8
-0.373, 5.936e-8, 2.782e-8, -3.154e-8
-0.374, 6.087e-8, 2.939e-8, -3.147e-8
-0.375, 5.887e-8, 2.786e-8, -3.101e-8
-0.376, 6.159e-8, 2.887e-8, -3.271e-8
-0.377, 6.016e-8, 2.919e-8, -3.097e-8
-0.378, 5.967e-8, 2.815e-8, -3.151e-8
-0.379, 6.109e-8, 2.950e-8, -3.159e-8
-0.380, 5.891e-8, 2.805e-8, -3.086e-8
-0.381, 6.125e-8, 2.891e-8, -3.234e-8
-0.382, 6.072e-8, 2.970e-8, -3.102e-8
-0.383, 6.025e-8, 2.830e-8, -3.195e-8
-0.384, 6.163e-8, 2.985e-8, -3.178e-8
-0.385, 5.913e-8, 2.830e-8, -3.083e-8
-0.386, 6.201e-8, 2.926e-8, -3.275e-8
-0.387, 6.023e-8, 2.936e-8, -3.087e-8
-0.388, 6.006e-8, 2.811e-8, -3.195e-8
-0.389, 6.195e-8, 2.994e-8, -3.201e-8
-0.390, 5.975e-8, 2.876e-8, -3.099e-8
-0.391, 6.200e-8, 2.959e-8, -3.241e-8
-0.392, 6.080e-8, 2.953e-8, -3.127e-8
-0.393, 6.066e-8, 2.873e-8, -3.193e-8
-0.394, 6.194e-8, 3.018e-8, -3.176e-8
-0.395, 6.016e-8, 2.891e-8, -3.125e-8
-0.396, 6.271e-8, 2.985e-8, -3.286e-8
-0.397, 6.089e-8, 2.965e-8, -3.124e-8
-0.398, 6.102e-8, 2.918e-8, -3.184e-8
-0.399, 6.253e-8, 3.068e-8, -3.186e-8
-0.400, 6.025e-8, 2.876e-8, -3.148e-8
