# Supplementary material for: Data-Driven Electrochemistry Reveals the Impact of Hydrophobicity on Aptamer Cross-Reactivity
Source: ACS Meas Sci Au. 2026 May 20;6(3):752–64. doi: 10.1021/acsmeasuresciau.6c00040 (PMC13281204; doi:10.1021/acsmeasuresciau.6c00040)
Supplement: Supplementary file 1 [file tg6c00040_si_001.zip › data/interferent study/logP validation/Trials_1_2_3/SWV_loperamide_analyte_1100hz_0.txt]

Nov. 4, 2025   12:18:13
Square Wave Voltammetry
File: c:\users\minteerlab\desktop\hardpotato\110425\swv_loperamide_analyte_1100hz_0.bin
Data Source:  Experiment
Instrument Model:  CHI660E
Ref. Electrode: 
Header: SWV
Note: 

Init E (V) = -0.05
Final E (V) = -0.4
Incr E (V) = 0.001
Amplitude (V) = 0.025
Frequency (Hz) = 1.1e+3
Quiet Time (sec) = 2
Sensitivity (A/V) = 1e-5

Potential/V, Diff(i/A), For(i/A), Rev(i/A)

-0.051, 1.150e-6, 7.026e-7, -4.477e-7
-0.052, 1.096e-6, 6.078e-7, -4.885e-7
-0.053, 1.093e-6, 5.858e-7, -5.068e-7
-0.054, 1.086e-6, 5.734e-7, -5.127e-7
-0.055, 1.084e-6, 5.713e-7, -5.130e-7
-0.056, 1.087e-6, 5.683e-7, -5.191e-7
-0.057, 1.091e-6, 5.675e-7, -5.237e-7
-0.058, 1.088e-6, 5.681e-7, -5.202e-7
-0.059, 1.092e-6, 5.676e-7, -5.239e-7
-0.060, 1.091e-6, 5.645e-7, -5.264e-7
-0.061, 1.093e-6, 5.694e-7, -5.238e-7
-0.062, 1.097e-6, 5.693e-7, -5.274e-7
-0.063, 1.099e-6, 5.688e-7, -5.302e-7
-0.064, 1.104e-6, 5.739e-7, -5.300e-7
-0.065, 1.100e-6, 5.723e-7, -5.276e-7
-0.066, 1.109e-6, 5.714e-7, -5.375e-7
-0.067, 1.102e-6, 5.720e-7, -5.296e-7
-0.068, 1.104e-6, 5.710e-7, -5.331e-7
-0.069, 1.107e-6, 5.738e-7, -5.334e-7
-0.070, 1.109e-6, 5.696e-7, -5.397e-7
-0.071, 1.113e-6, 5.758e-7, -5.372e-7
-0.072, 1.111e-6, 5.764e-7, -5.344e-7
-0.073, 1.113e-6, 5.796e-7, -5.339e-7
-0.074, 1.116e-6, 5.762e-7, -5.397e-7
-0.075, 1.107e-6, 5.729e-7, -5.339e-7
-0.076, 1.112e-6, 5.763e-7, -5.353e-7
-0.077, 1.114e-6, 5.786e-7, -5.349e-7
-0.078, 1.117e-6, 5.825e-7, -5.345e-7
-0.079, 1.118e-6, 5.812e-7, -5.365e-7
-0.080, 1.120e-6, 5.832e-7, -5.371e-7
-0.081, 1.119e-6, 5.848e-7, -5.345e-7
-0.082, 1.117e-6, 5.785e-7, -5.389e-7
-0.083, 1.123e-6, 5.823e-7, -5.409e-7
-0.084, 1.118e-6, 5.790e-7, -5.391e-7
-0.085, 1.118e-6, 5.774e-7, -5.410e-7
-0.086, 1.125e-6, 5.849e-7, -5.400e-7
-0.087, 1.123e-6, 5.813e-7, -5.415e-7
-0.088, 1.123e-6, 5.854e-7, -5.371e-7
-0.089, 1.123e-6, 5.859e-7, -5.373e-7
-0.090, 1.128e-6, 5.899e-7, -5.382e-7
-0.091, 1.129e-6, 5.870e-7, -5.424e-7
-0.092, 1.130e-6, 5.914e-7, -5.381e-7
-0.093, 1.137e-6, 5.992e-7, -5.381e-7
-0.094, 1.131e-6, 5.931e-7, -5.382e-7
-0.095, 1.136e-6, 5.966e-7, -5.397e-7
-0.096, 1.137e-6, 5.986e-7, -5.383e-7
-0.097, 1.137e-6, 6.002e-7, -5.370e-7
-0.098, 1.146e-6, 6.034e-7, -5.429e-7
-0.099, 1.150e-6, 6.086e-7, -5.418e-7
-0.100, 1.150e-6, 6.098e-7, -5.403e-7
-0.101, 1.155e-6, 6.121e-7, -5.425e-7
-0.102, 1.153e-6, 6.124e-7, -5.405e-7
-0.103, 1.162e-6, 6.200e-7, -5.421e-7
-0.104, 1.163e-6, 6.168e-7, -5.460e-7
-0.105, 1.168e-6, 6.254e-7, -5.428e-7
-0.106, 1.177e-6, 6.338e-7, -5.432e-7
-0.107, 1.187e-6, 6.395e-7, -5.478e-7
-0.108, 1.193e-6, 6.445e-7, -5.488e-7
-0.109, 1.199e-6, 6.499e-7, -5.494e-7
-0.110, 1.207e-6, 6.546e-7, -5.528e-7
-0.111, 1.216e-6, 6.584e-7, -5.580e-7
-0.112, 1.232e-6, 6.723e-7, -5.602e-7
-0.113, 1.246e-6, 6.827e-7, -5.631e-7
-0.114, 1.250e-6, 6.895e-7, -5.605e-7
-0.115, 1.263e-6, 6.954e-7, -5.671e-7
-0.116, 1.273e-6, 7.053e-7, -5.677e-7
-0.117, 1.293e-6, 7.170e-7, -5.759e-7
-0.118, 1.309e-6, 7.300e-7, -5.793e-7
-0.119, 1.324e-6, 7.386e-7, -5.852e-7
-0.120, 1.344e-6, 7.501e-7, -5.934e-7
-0.121, 1.364e-6, 7.648e-7, -5.992e-7
-0.122, 1.387e-6, 7.781e-7, -6.084e-7
-0.123, 1.403e-6, 7.895e-7, -6.130e-7
-0.124, 1.426e-6, 8.056e-7, -6.203e-7
-0.125, 1.452e-6, 8.216e-7, -6.306e-7
-0.126, 1.469e-6, 8.332e-7, -6.356e-7
-0.127, 1.491e-6, 8.543e-7, -6.367e-7
-0.128, 1.524e-6, 8.740e-7, -6.501e-7
-0.129, 1.547e-6, 8.887e-7, -6.582e-7
-0.130, 1.577e-6, 9.079e-7, -6.695e-7
-0.131, 1.608e-6, 9.272e-7, -6.804e-7
-0.132, 1.645e-6, 9.520e-7, -6.927e-7
-0.133, 1.683e-6, 9.732e-7, -7.100e-7
-0.134, 1.710e-6, 9.928e-7, -7.168e-7
-0.135, 1.749e-6, 1.020e-6, -7.292e-7
-0.136, 1.796e-6, 1.045e-6, -7.515e-7
-0.137, 1.829e-6, 1.067e-6, -7.620e-7
-0.138, 1.874e-6, 1.091e-6, -7.834e-7
-0.139, 1.922e-6, 1.123e-6, -7.995e-7
-0.140, 1.970e-6, 1.152e-6, -8.178e-7
-0.141, 2.025e-6, 1.184e-6, -8.417e-7
-0.142, 2.069e-6, 1.213e-6, -8.555e-7
-0.143, 2.121e-6, 1.241e-6, -8.802e-7
-0.144, 2.180e-6, 1.278e-6, -9.017e-7
-0.145, 2.233e-6, 1.303e-6, -9.300e-7
-0.146, 2.299e-6, 1.349e-6, -9.500e-7
-0.147, 2.363e-6, 1.381e-6, -9.813e-7
-0.148, 2.426e-6, 1.421e-6, -1.005e-6
-0.149, 2.493e-6, 1.460e-6, -1.032e-6
-0.150, 2.562e-6, 1.495e-6, -1.068e-6
-0.151, 2.630e-6, 1.535e-6, -1.095e-6
-0.152, 2.700e-6, 1.575e-6, -1.126e-6
-0.153, 2.772e-6, 1.613e-6, -1.159e-6
-0.154, 2.864e-6, 1.667e-6, -1.197e-6
-0.155, 2.931e-6, 1.703e-6, -1.228e-6
-0.156, 3.017e-6, 1.748e-6, -1.269e-6
-0.157, 3.093e-6, 1.792e-6, -1.301e-6
-0.158, 3.191e-6, 1.845e-6, -1.345e-6
-0.159, 3.282e-6, 1.893e-6, -1.390e-6
-0.160, 3.361e-6, 1.939e-6, -1.422e-6
-0.161, 3.454e-6, 1.993e-6, -1.461e-6
-0.162, 3.555e-6, 2.045e-6, -1.510e-6
-0.163, 3.647e-6, 2.095e-6, -1.551e-6
-0.164, 3.737e-6, 2.140e-6, -1.598e-6
-0.165, 3.843e-6, 2.198e-6, -1.645e-6
-0.166, 3.929e-6, 2.245e-6, -1.683e-6
-0.167, 4.038e-6, 2.301e-6, -1.738e-6
-0.168, 4.139e-6, 2.353e-6, -1.785e-6
-0.169, 4.242e-6, 2.408e-6, -1.834e-6
-0.170, 4.342e-6, 2.462e-6, -1.880e-6
-0.171, 4.444e-6, 2.514e-6, -1.930e-6
-0.172, 4.533e-6, 2.564e-6, -1.969e-6
-0.173, 4.653e-6, 2.623e-6, -2.030e-6
-0.174, 4.743e-6, 2.670e-6, -2.072e-6
-0.175, 4.848e-6, 2.718e-6, -2.130e-6
-0.176, 4.949e-6, 2.772e-6, -2.177e-6
-0.177, 5.044e-6, 2.818e-6, -2.226e-6
-0.178, 5.150e-6, 2.878e-6, -2.272e-6
-0.179, 5.245e-6, 2.927e-6, -2.319e-6
-0.180, 5.346e-6, 2.969e-6, -2.377e-6
-0.181, 5.428e-6, 3.009e-6, -2.419e-6
-0.182, 5.525e-6, 3.064e-6, -2.461e-6
-0.183, 5.603e-6, 3.098e-6, -2.505e-6
-0.184, 5.689e-6, 3.149e-6, -2.539e-6
-0.185, 5.772e-6, 3.186e-6, -2.586e-6
-0.186, 5.857e-6, 3.228e-6, -2.629e-6
-0.187, 5.923e-6, 3.260e-6, -2.664e-6
-0.188, 5.984e-6, 3.286e-6, -2.699e-6
-0.189, 6.056e-6, 3.320e-6, -2.736e-6
-0.190, 6.107e-6, 3.342e-6, -2.764e-6
-0.191, 6.168e-6, 3.370e-6, -2.797e-6
-0.192, 6.201e-6, 3.382e-6, -2.819e-6
-0.193, 6.242e-6, 3.394e-6, -2.848e-6
-0.194, 6.281e-6, 3.408e-6, -2.873e-6
-0.195, 6.309e-6, 3.423e-6, -2.885e-6
-0.196, 6.332e-6, 3.427e-6, -2.905e-6
-0.197, 6.355e-6, 3.437e-6, -2.918e-6
-0.198, 6.348e-6, 3.431e-6, -2.917e-6
-0.199, 6.370e-6, 3.435e-6, -2.934e-6
-0.200, 6.362e-6, 3.418e-6, -2.944e-6
-0.201, 6.344e-6, 3.408e-6, -2.936e-6
-0.202, 6.335e-6, 3.398e-6, -2.937e-6
-0.203, 6.316e-6, 3.384e-6, -2.932e-6
-0.204, 6.287e-6, 3.361e-6, -2.926e-6
-0.205, 6.246e-6, 3.335e-6, -2.911e-6
-0.206, 6.217e-6, 3.310e-6, -2.907e-6
-0.207, 6.175e-6, 3.281e-6, -2.894e-6
-0.208, 6.115e-6, 3.250e-6, -2.865e-6
-0.209, 6.061e-6, 3.211e-6, -2.850e-6
-0.210, 6.008e-6, 3.182e-6, -2.826e-6
-0.211, 5.949e-6, 3.143e-6, -2.806e-6
-0.212, 5.872e-6, 3.095e-6, -2.777e-6
-0.213, 5.793e-6, 3.044e-6, -2.749e-6
-0.214, 5.726e-6, 3.003e-6, -2.723e-6
-0.215, 5.646e-6, 2.962e-6, -2.684e-6
-0.216, 5.554e-6, 2.908e-6, -2.645e-6
-0.217, 5.488e-6, 2.869e-6, -2.619e-6
-0.218, 5.388e-6, 2.809e-6, -2.578e-6
-0.219, 5.287e-6, 2.756e-6, -2.531e-6
-0.220, 5.206e-6, 2.707e-6, -2.499e-6
-0.221, 5.111e-6, 2.648e-6, -2.463e-6
-0.222, 5.013e-6, 2.593e-6, -2.420e-6
-0.223, 4.907e-6, 2.535e-6, -2.372e-6
-0.224, 4.816e-6, 2.482e-6, -2.334e-6
-0.225, 4.718e-6, 2.421e-6, -2.296e-6
-0.226, 4.622e-6, 2.374e-6, -2.248e-6
-0.227, 4.527e-6, 2.318e-6, -2.209e-6
-0.228, 4.417e-6, 2.261e-6, -2.157e-6
-0.229, 4.322e-6, 2.204e-6, -2.118e-6
-0.230, 4.219e-6, 2.149e-6, -2.070e-6
-0.231, 4.121e-6, 2.098e-6, -2.022e-6
-0.232, 4.031e-6, 2.052e-6, -1.979e-6
-0.233, 3.926e-6, 1.993e-6, -1.933e-6
-0.234, 3.831e-6, 1.943e-6, -1.888e-6
-0.235, 3.738e-6, 1.894e-6, -1.844e-6
-0.236, 3.638e-6, 1.839e-6, -1.799e-6
-0.237, 3.561e-6, 1.796e-6, -1.765e-6
-0.238, 3.468e-6, 1.749e-6, -1.719e-6
-0.239, 3.373e-6, 1.701e-6, -1.672e-6
-0.240, 3.290e-6, 1.660e-6, -1.630e-6
-0.241, 3.206e-6, 1.613e-6, -1.593e-6
-0.242, 3.116e-6, 1.564e-6, -1.552e-6
-0.243, 3.036e-6, 1.525e-6, -1.511e-6
-0.244, 2.962e-6, 1.490e-6, -1.471e-6
-0.245, 2.880e-6, 1.445e-6, -1.435e-6
-0.246, 2.806e-6, 1.405e-6, -1.402e-6
-0.247, 2.731e-6, 1.364e-6, -1.367e-6
-0.248, 2.650e-6, 1.325e-6, -1.325e-6
-0.249, 2.593e-6, 1.299e-6, -1.294e-6
-0.250, 2.521e-6, 1.266e-6, -1.255e-6
-0.251, 2.457e-6, 1.231e-6, -1.226e-6
-0.252, 2.393e-6, 1.197e-6, -1.197e-6
-0.253, 2.336e-6, 1.168e-6, -1.168e-6
-0.254, 2.275e-6, 1.138e-6, -1.137e-6
-0.255, 2.215e-6, 1.117e-6, -1.098e-6
-0.256, 2.152e-6, 1.086e-6, -1.066e-6
-0.257, 2.109e-6, 1.057e-6, -1.053e-6
-0.258, 2.062e-6, 1.040e-6, -1.022e-6
-0.259, 2.003e-6, 1.008e-6, -9.952e-7
-0.260, 1.956e-6, 9.918e-7, -9.643e-7
-0.261, 1.914e-6, 9.665e-7, -9.478e-7
-0.262, 1.871e-6, 9.466e-7, -9.241e-7
-0.263, 1.828e-6, 9.291e-7, -8.986e-7
-0.264, 1.789e-6, 9.076e-7, -8.813e-7
-0.265, 1.759e-6, 8.971e-7, -8.615e-7
-0.266, 1.715e-6, 8.727e-7, -8.427e-7
-0.267, 1.676e-6, 8.610e-7, -8.152e-7
-0.268, 1.644e-6, 8.461e-7, -7.982e-7
-0.269, 1.610e-6, 8.230e-7, -7.871e-7
-0.270, 1.588e-6, 8.157e-7, -7.724e-7
-0.271, 1.551e-6, 7.999e-7, -7.507e-7
-0.272, 1.529e-6, 7.914e-7, -7.379e-7
-0.273, 1.500e-6, 7.793e-7, -7.203e-7
-0.274, 1.475e-6, 7.626e-7, -7.124e-7
-0.275, 1.450e-6, 7.562e-7, -6.936e-7
-0.276, 1.425e-6, 7.450e-7, -6.799e-7
-0.277, 1.417e-6, 7.425e-7, -6.746e-7
-0.278, 1.389e-6, 7.334e-7, -6.560e-7
-0.279, 1.373e-6, 7.226e-7, -6.505e-7
-0.280, 1.338e-6, 7.052e-7, -6.326e-7
-0.281, 1.330e-6, 7.079e-7, -6.224e-7
-0.282, 1.325e-6, 7.019e-7, -6.233e-7
-0.283, 1.291e-6, 6.864e-7, -6.046e-7
-0.284, 1.289e-6, 6.837e-7, -6.057e-7
-0.285, 1.268e-6, 6.731e-7, -5.946e-7
-0.286, 1.254e-6, 6.675e-7, -5.865e-7
-0.287, 1.243e-6, 6.672e-7, -5.761e-7
-0.288, 1.234e-6, 6.596e-7, -5.741e-7
-0.289, 1.221e-6, 6.555e-7, -5.658e-7
-0.290, 1.213e-6, 6.508e-7, -5.626e-7
-0.291, 1.202e-6, 6.484e-7, -5.537e-7
-0.292, 1.199e-6, 6.490e-7, -5.502e-7
-0.293, 1.186e-6, 6.436e-7, -5.426e-7
-0.294, 1.176e-6, 6.384e-7, -5.379e-7
-0.295, 1.173e-6, 6.344e-7, -5.384e-7
-0.296, 1.155e-6, 6.282e-7, -5.273e-7
-0.297, 1.154e-6, 6.231e-7, -5.306e-7
-0.298, 1.145e-6, 6.238e-7, -5.208e-7
-0.299, 1.147e-6, 6.255e-7, -5.219e-7
-0.300, 1.136e-6, 6.188e-7, -5.168e-7
-0.301, 1.131e-6, 6.137e-7, -5.168e-7
-0.302, 1.128e-6, 6.173e-7, -5.109e-7
-0.303, 1.120e-6, 6.150e-7, -5.049e-7
-0.304, 1.111e-6, 6.028e-7, -5.078e-7
-0.305, 1.110e-6, 6.077e-7, -5.027e-7
-0.306, 1.105e-6, 6.034e-7, -5.016e-7
-0.307, 1.105e-6, 6.026e-7, -5.023e-7
-0.308, 1.094e-6, 5.995e-7, -4.947e-7
-0.309, 1.092e-6, 6.035e-7, -4.883e-7
-0.310, 1.088e-6, 6.024e-7, -4.852e-7
-0.311, 1.088e-6, 5.971e-7, -4.911e-7
-0.312, 1.092e-6, 6.026e-7, -4.890e-7
-0.313, 1.070e-6, 5.915e-7, -4.784e-7
-0.314, 1.072e-6, 5.870e-7, -4.855e-7
-0.315, 1.087e-6, 5.989e-7, -4.885e-7
-0.316, 1.073e-6, 5.930e-7, -4.805e-7
-0.317, 1.075e-6, 5.912e-7, -4.838e-7
-0.318, 1.065e-6, 5.822e-7, -4.825e-7
-0.319, 1.071e-6, 5.843e-7, -4.870e-7
-0.320, 1.077e-6, 5.887e-7, -4.881e-7
-0.321, 1.064e-6, 5.858e-7, -4.783e-7
-0.322, 1.064e-6, 5.838e-7, -4.798e-7
-0.323, 1.065e-6, 5.857e-7, -4.790e-7
-0.324, 1.067e-6, 5.839e-7, -4.832e-7
-0.325, 1.060e-6, 5.862e-7, -4.738e-7
-0.326, 1.061e-6, 5.859e-7, -4.748e-7
-0.327, 1.056e-6, 5.833e-7, -4.730e-7
-0.328, 1.064e-6, 5.836e-7, -4.807e-7
-0.329, 1.059e-6, 5.848e-7, -4.742e-7
-0.330, 1.066e-6, 5.845e-7, -4.814e-7
-0.331, 1.061e-6, 5.884e-7, -4.725e-7
-0.332, 1.055e-6, 5.845e-7, -4.702e-7
-0.333, 1.063e-6, 5.855e-7, -4.777e-7
-0.334, 1.056e-6, 5.772e-7, -4.784e-7
-0.335, 1.068e-6, 5.859e-7, -4.822e-7
-0.336, 1.055e-6, 5.787e-7, -4.768e-7
-0.337, 1.057e-6, 5.828e-7, -4.742e-7
-0.338, 1.057e-6, 5.812e-7, -4.759e-7
-0.339, 1.050e-6, 5.786e-7, -4.716e-7
-0.340, 1.058e-6, 5.767e-7, -4.813e-7
-0.341, 1.045e-6, 5.753e-7, -4.697e-7
-0.342, 1.051e-6, 5.787e-7, -4.727e-7
-0.343, 1.057e-6, 5.790e-7, -4.779e-7
-0.344, 1.061e-6, 5.804e-7, -4.801e-7
-0.345, 1.053e-6, 5.796e-7, -4.729e-7
-0.346, 1.056e-6, 5.812e-7, -4.753e-7
-0.347, 1.049e-6, 5.812e-7, -4.677e-7
-0.348, 1.056e-6, 5.806e-7, -4.754e-7
-0.349, 1.058e-6, 5.816e-7, -4.759e-7
-0.350, 1.057e-6, 5.819e-7, -4.752e-7
-0.351, 1.065e-6, 5.867e-7, -4.785e-7
-0.352, 1.058e-6, 5.822e-7, -4.758e-7
-0.353, 1.053e-6, 5.787e-7, -4.739e-7
-0.354, 1.053e-6, 5.777e-7, -4.757e-7
-0.355, 1.058e-6, 5.849e-7, -4.734e-7
-0.356, 1.061e-6, 5.851e-7, -4.763e-7
-0.357, 1.065e-6, 5.828e-7, -4.821e-7
-0.358, 1.054e-6, 5.763e-7, -4.778e-7
-0.359, 1.058e-6, 5.821e-7, -4.754e-7
-0.360, 1.060e-6, 5.728e-7, -4.870e-7
-0.361, 1.057e-6, 5.764e-7, -4.810e-7
-0.362, 1.055e-6, 5.758e-7, -4.796e-7
-0.363, 1.062e-6, 5.803e-7, -4.815e-7
-0.364, 1.065e-6, 5.828e-7, -4.817e-7
-0.365, 1.064e-6, 5.839e-7, -4.796e-7
-0.366, 1.067e-6, 5.884e-7, -4.785e-7
-0.367, 1.068e-6, 5.875e-7, -4.807e-7
-0.368, 1.062e-6, 5.794e-7, -4.825e-7
-0.369, 1.067e-6, 5.822e-7, -4.846e-7
-0.370, 1.067e-6, 5.833e-7, -4.833e-7
-0.371, 1.067e-6, 5.850e-7, -4.819e-7
-0.372, 1.072e-6, 5.852e-7, -4.865e-7
-0.373, 1.066e-6, 5.812e-7, -4.849e-7
-0.374, 1.078e-6, 5.864e-7, -4.915e-7
-0.375, 1.060e-6, 5.767e-7, -4.834e-7
-0.376, 1.056e-6, 5.773e-7, -4.788e-7
-0.377, 1.072e-6, 5.812e-7, -4.912e-7
-0.378, 1.071e-6, 5.813e-7, -4.895e-7
-0.379, 1.073e-6, 5.858e-7, -4.873e-7
-0.380, 1.067e-6, 5.845e-7, -4.823e-7
-0.381, 1.071e-6, 5.867e-7, -4.840e-7
-0.382, 1.070e-6, 5.908e-7, -4.790e-7
-0.383, 1.075e-6, 5.888e-7, -4.858e-7
-0.384, 1.071e-6, 5.805e-7, -4.903e-7
-0.385, 1.081e-6, 5.882e-7, -4.929e-7
-0.386, 1.079e-6, 5.847e-7, -4.946e-7
-0.387, 1.069e-6, 5.863e-7, -4.823e-7
-0.388, 1.076e-6, 5.838e-7, -4.918e-7
-0.389, 1.077e-6, 5.918e-7, -4.848e-7
-0.390, 1.082e-6, 5.928e-7, -4.888e-7
-0.391, 1.079e-6, 5.874e-7, -4.915e-7
-0.392, 1.074e-6, 5.871e-7, -4.871e-7
-0.393, 1.085e-6, 5.914e-7, -4.939e-7
-0.394, 1.084e-6, 5.937e-7, -4.902e-7
-0.395, 1.079e-6, 5.908e-7, -4.883e-7
-0.396, 1.083e-6, 5.907e-7, -4.925e-7
-0.397, 1.078e-6, 5.838e-7, -4.938e-7
-0.398, 1.074e-6, 5.867e-7, -4.869e-7
-0.399, 1.091e-6, 5.923e-7, -4.985e-7
-0.400, 1.091e-6, 6.002e-7, -4.907e-7
