# Supplementary material for: Data-Driven Electrochemistry Reveals the Impact of Hydrophobicity on Aptamer Cross-Reactivity
Source: ACS Meas Sci Au. 2026 May 20;6(3):752–64. doi: 10.1021/acsmeasuresciau.6c00040 (PMC13281204; doi:10.1021/acsmeasuresciau.6c00040)
Supplement: Supplementary file 1 [file tg6c00040_si_001.zip › data/interferent study/logP validation/Trials_1_2_3/SWV_loperamide_analyte_1100hz_1.txt]

Nov. 4, 2025   13:26:41
Square Wave Voltammetry
File: c:\users\minteerlab\desktop\hardpotato\110425\swv_loperamide_analyte_1100hz_1.bin
Data Source:  Experiment
Instrument Model:  CHI660E
Ref. Electrode: 
Header: SWV
Note: 

Init E (V) = -0.05
Final E (V) = -0.4
Incr E (V) = 0.001
Amplitude (V) = 0.025
Frequency (Hz) = 1.1e+3
Quiet Time (sec) = 2
Sensitivity (A/V) = 1e-5

Potential/V, Diff(i/A), For(i/A), Rev(i/A)

-0.051, 4.563e-7, 2.793e-7, -1.770e-7
-0.052, 4.375e-7, 2.421e-7, -1.953e-7
-0.053, 4.319e-7, 2.298e-7, -2.021e-7
-0.054, 4.325e-7, 2.275e-7, -2.050e-7
-0.055, 4.346e-7, 2.274e-7, -2.072e-7
-0.056, 4.359e-7, 2.271e-7, -2.088e-7
-0.057, 4.354e-7, 2.233e-7, -2.121e-7
-0.058, 4.391e-7, 2.273e-7, -2.118e-7
-0.059, 4.398e-7, 2.265e-7, -2.133e-7
-0.060, 4.374e-7, 2.253e-7, -2.121e-7
-0.061, 4.402e-7, 2.268e-7, -2.134e-7
-0.062, 4.360e-7, 2.224e-7, -2.136e-7
-0.063, 4.412e-7, 2.274e-7, -2.138e-7
-0.064, 4.394e-7, 2.261e-7, -2.133e-7
-0.065, 4.420e-7, 2.279e-7, -2.141e-7
-0.066, 4.392e-7, 2.247e-7, -2.144e-7
-0.067, 4.408e-7, 2.268e-7, -2.140e-7
-0.068, 4.443e-7, 2.288e-7, -2.155e-7
-0.069, 4.440e-7, 2.265e-7, -2.175e-7
-0.070, 4.419e-7, 2.274e-7, -2.145e-7
-0.071, 4.425e-7, 2.276e-7, -2.149e-7
-0.072, 4.451e-7, 2.296e-7, -2.155e-7
-0.073, 4.458e-7, 2.287e-7, -2.171e-7
-0.074, 4.485e-7, 2.290e-7, -2.195e-7
-0.075, 4.445e-7, 2.270e-7, -2.176e-7
-0.076, 4.478e-7, 2.284e-7, -2.194e-7
-0.077, 4.452e-7, 2.271e-7, -2.181e-7
-0.078, 4.485e-7, 2.288e-7, -2.197e-7
-0.079, 4.490e-7, 2.299e-7, -2.191e-7
-0.080, 4.447e-7, 2.292e-7, -2.155e-7
-0.081, 4.462e-7, 2.290e-7, -2.172e-7
-0.082, 4.454e-7, 2.287e-7, -2.167e-7
-0.083, 4.463e-7, 2.306e-7, -2.158e-7
-0.084, 4.469e-7, 2.317e-7, -2.152e-7
-0.085, 4.500e-7, 2.324e-7, -2.176e-7
-0.086, 4.505e-7, 2.329e-7, -2.176e-7
-0.087, 4.495e-7, 2.333e-7, -2.162e-7
-0.088, 4.542e-7, 2.359e-7, -2.183e-7
-0.089, 4.545e-7, 2.363e-7, -2.182e-7
-0.090, 4.531e-7, 2.331e-7, -2.200e-7
-0.091, 4.533e-7, 2.341e-7, -2.192e-7
-0.092, 4.530e-7, 2.352e-7, -2.178e-7
-0.093, 4.587e-7, 2.393e-7, -2.194e-7
-0.094, 4.598e-7, 2.409e-7, -2.189e-7
-0.095, 4.585e-7, 2.398e-7, -2.186e-7
-0.096, 4.615e-7, 2.423e-7, -2.192e-7
-0.097, 4.622e-7, 2.437e-7, -2.186e-7
-0.098, 4.665e-7, 2.468e-7, -2.197e-7
-0.099, 4.713e-7, 2.522e-7, -2.191e-7
-0.100, 4.742e-7, 2.533e-7, -2.208e-7
-0.101, 4.765e-7, 2.569e-7, -2.197e-7
-0.102, 4.785e-7, 2.577e-7, -2.208e-7
-0.103, 4.839e-7, 2.613e-7, -2.226e-7
-0.104, 4.871e-7, 2.637e-7, -2.234e-7
-0.105, 4.901e-7, 2.690e-7, -2.211e-7
-0.106, 4.977e-7, 2.726e-7, -2.252e-7
-0.107, 5.012e-7, 2.769e-7, -2.243e-7
-0.108, 5.068e-7, 2.811e-7, -2.257e-7
-0.109, 5.120e-7, 2.868e-7, -2.253e-7
-0.110, 5.229e-7, 2.929e-7, -2.299e-7
-0.111, 5.292e-7, 2.985e-7, -2.307e-7
-0.112, 5.390e-7, 3.052e-7, -2.337e-7
-0.113, 5.463e-7, 3.130e-7, -2.333e-7
-0.114, 5.558e-7, 3.189e-7, -2.370e-7
-0.115, 5.661e-7, 3.304e-7, -2.357e-7
-0.116, 5.750e-7, 3.374e-7, -2.376e-7
-0.117, 5.864e-7, 3.439e-7, -2.426e-7
-0.118, 5.961e-7, 3.539e-7, -2.422e-7
-0.119, 6.206e-7, 3.708e-7, -2.498e-7
-0.120, 6.286e-7, 3.793e-7, -2.493e-7
-0.121, 6.468e-7, 3.914e-7, -2.554e-7
-0.122, 6.627e-7, 4.031e-7, -2.595e-7
-0.123, 6.816e-7, 4.191e-7, -2.624e-7
-0.124, 6.974e-7, 4.309e-7, -2.665e-7
-0.125, 7.225e-7, 4.488e-7, -2.737e-7
-0.126, 7.376e-7, 4.602e-7, -2.774e-7
-0.127, 7.667e-7, 4.810e-7, -2.857e-7
-0.128, 7.844e-7, 4.932e-7, -2.912e-7
-0.129, 8.154e-7, 5.148e-7, -3.006e-7
-0.130, 8.368e-7, 5.299e-7, -3.069e-7
-0.131, 8.692e-7, 5.541e-7, -3.152e-7
-0.132, 8.925e-7, 5.710e-7, -3.215e-7
-0.133, 9.276e-7, 5.942e-7, -3.335e-7
-0.134, 9.628e-7, 6.189e-7, -3.438e-7
-0.135, 9.944e-7, 6.421e-7, -3.523e-7
-0.136, 1.032e-6, 6.669e-7, -3.656e-7
-0.137, 1.073e-6, 6.927e-7, -3.802e-7
-0.138, 1.112e-6, 7.206e-7, -3.910e-7
-0.139, 1.156e-6, 7.479e-7, -4.077e-7
-0.140, 1.199e-6, 7.781e-7, -4.206e-7
-0.141, 1.248e-6, 8.082e-7, -4.400e-7
-0.142, 1.293e-6, 8.370e-7, -4.561e-7
-0.143, 1.351e-6, 8.719e-7, -4.789e-7
-0.144, 1.402e-6, 9.012e-7, -5.004e-7
-0.145, 1.450e-6, 9.298e-7, -5.198e-7
-0.146, 1.517e-6, 9.733e-7, -5.439e-7
-0.147, 1.574e-6, 1.008e-6, -5.656e-7
-0.148, 1.631e-6, 1.041e-6, -5.901e-7
-0.149, 1.694e-6, 1.079e-6, -6.152e-7
-0.150, 1.765e-6, 1.119e-6, -6.461e-7
-0.151, 1.828e-6, 1.156e-6, -6.725e-7
-0.152, 1.899e-6, 1.194e-6, -7.047e-7
-0.153, 1.969e-6, 1.238e-6, -7.308e-7
-0.154, 2.043e-6, 1.279e-6, -7.641e-7
-0.155, 2.121e-6, 1.318e-6, -8.030e-7
-0.156, 2.196e-6, 1.362e-6, -8.349e-7
-0.157, 2.274e-6, 1.402e-6, -8.725e-7
-0.158, 2.361e-6, 1.448e-6, -9.123e-7
-0.159, 2.437e-6, 1.490e-6, -9.473e-7
-0.160, 2.524e-6, 1.533e-6, -9.911e-7
-0.161, 2.603e-6, 1.575e-6, -1.028e-6
-0.162, 2.688e-6, 1.616e-6, -1.072e-6
-0.163, 2.772e-6, 1.660e-6, -1.112e-6
-0.164, 2.857e-6, 1.699e-6, -1.158e-6
-0.165, 2.943e-6, 1.744e-6, -1.199e-6
-0.166, 3.029e-6, 1.786e-6, -1.243e-6
-0.167, 3.111e-6, 1.826e-6, -1.285e-6
-0.168, 3.199e-6, 1.866e-6, -1.333e-6
-0.169, 3.276e-6, 1.903e-6, -1.372e-6
-0.170, 3.360e-6, 1.939e-6, -1.421e-6
-0.171, 3.441e-6, 1.978e-6, -1.464e-6
-0.172, 3.520e-6, 2.015e-6, -1.505e-6
-0.173, 3.596e-6, 2.047e-6, -1.550e-6
-0.174, 3.673e-6, 2.083e-6, -1.589e-6
-0.175, 3.740e-6, 2.111e-6, -1.630e-6
-0.176, 3.813e-6, 2.139e-6, -1.674e-6
-0.177, 3.870e-6, 2.165e-6, -1.705e-6
-0.178, 3.941e-6, 2.193e-6, -1.748e-6
-0.179, 3.999e-6, 2.214e-6, -1.785e-6
-0.180, 4.053e-6, 2.231e-6, -1.822e-6
-0.181, 4.106e-6, 2.251e-6, -1.855e-6
-0.182, 4.157e-6, 2.266e-6, -1.890e-6
-0.183, 4.196e-6, 2.275e-6, -1.921e-6
-0.184, 4.236e-6, 2.290e-6, -1.947e-6
-0.185, 4.275e-6, 2.300e-6, -1.976e-6
-0.186, 4.301e-6, 2.303e-6, -1.997e-6
-0.187, 4.329e-6, 2.308e-6, -2.022e-6
-0.188, 4.350e-6, 2.306e-6, -2.044e-6
-0.189, 4.359e-6, 2.303e-6, -2.056e-6
-0.190, 4.370e-6, 2.304e-6, -2.066e-6
-0.191, 4.378e-6, 2.294e-6, -2.084e-6
-0.192, 4.376e-6, 2.284e-6, -2.092e-6
-0.193, 4.375e-6, 2.274e-6, -2.101e-6
-0.194, 4.367e-6, 2.261e-6, -2.106e-6
-0.195, 4.353e-6, 2.245e-6, -2.108e-6
-0.196, 4.332e-6, 2.224e-6, -2.108e-6
-0.197, 4.314e-6, 2.205e-6, -2.108e-6
-0.198, 4.285e-6, 2.181e-6, -2.104e-6
-0.199, 4.263e-6, 2.159e-6, -2.104e-6
-0.200, 4.220e-6, 2.127e-6, -2.093e-6
-0.201, 4.191e-6, 2.105e-6, -2.085e-6
-0.202, 4.147e-6, 2.074e-6, -2.072e-6
-0.203, 4.099e-6, 2.044e-6, -2.056e-6
-0.204, 4.052e-6, 2.008e-6, -2.043e-6
-0.205, 4.003e-6, 1.978e-6, -2.025e-6
-0.206, 3.950e-6, 1.945e-6, -2.004e-6
-0.207, 3.899e-6, 1.909e-6, -1.991e-6
-0.208, 3.841e-6, 1.874e-6, -1.966e-6
-0.209, 3.776e-6, 1.835e-6, -1.940e-6
-0.210, 3.716e-6, 1.797e-6, -1.918e-6
-0.211, 3.650e-6, 1.761e-6, -1.889e-6
-0.212, 3.587e-6, 1.725e-6, -1.862e-6
-0.213, 3.518e-6, 1.679e-6, -1.839e-6
-0.214, 3.454e-6, 1.646e-6, -1.808e-6
-0.215, 3.387e-6, 1.606e-6, -1.781e-6
-0.216, 3.313e-6, 1.565e-6, -1.747e-6
-0.217, 3.241e-6, 1.526e-6, -1.715e-6
-0.218, 3.172e-6, 1.489e-6, -1.683e-6
-0.219, 3.101e-6, 1.447e-6, -1.654e-6
-0.220, 3.031e-6, 1.409e-6, -1.621e-6
-0.221, 2.960e-6, 1.371e-6, -1.589e-6
-0.222, 2.886e-6, 1.333e-6, -1.552e-6
-0.223, 2.814e-6, 1.294e-6, -1.520e-6
-0.224, 2.744e-6, 1.258e-6, -1.486e-6
-0.225, 2.676e-6, 1.224e-6, -1.452e-6
-0.226, 2.607e-6, 1.191e-6, -1.416e-6
-0.227, 2.531e-6, 1.147e-6, -1.384e-6
-0.228, 2.466e-6, 1.118e-6, -1.349e-6
-0.229, 2.398e-6, 1.085e-6, -1.314e-6
-0.230, 2.333e-6, 1.053e-6, -1.281e-6
-0.231, 2.273e-6, 1.023e-6, -1.250e-6
-0.232, 2.200e-6, 9.859e-7, -1.214e-6
-0.233, 2.140e-6, 9.589e-7, -1.181e-6
-0.234, 2.078e-6, 9.313e-7, -1.147e-6
-0.235, 2.011e-6, 8.965e-7, -1.114e-6
-0.236, 1.953e-6, 8.659e-7, -1.087e-6
-0.237, 1.896e-6, 8.420e-7, -1.054e-6
-0.238, 1.838e-6, 8.130e-7, -1.025e-6
-0.239, 1.785e-6, 7.915e-7, -9.935e-7
-0.240, 1.727e-6, 7.634e-7, -9.634e-7
-0.241, 1.675e-6, 7.384e-7, -9.365e-7
-0.242, 1.621e-6, 7.150e-7, -9.063e-7
-0.243, 1.572e-6, 6.947e-7, -8.777e-7
-0.244, 1.520e-6, 6.712e-7, -8.491e-7
-0.245, 1.475e-6, 6.528e-7, -8.218e-7
-0.246, 1.430e-6, 6.357e-7, -7.944e-7
-0.247, 1.386e-6, 6.127e-7, -7.734e-7
-0.248, 1.339e-6, 5.931e-7, -7.460e-7
-0.249, 1.302e-6, 5.790e-7, -7.234e-7
-0.250, 1.258e-6, 5.623e-7, -6.962e-7
-0.251, 1.216e-6, 5.413e-7, -6.752e-7
-0.252, 1.181e-6, 5.246e-7, -6.563e-7
-0.253, 1.143e-6, 5.083e-7, -6.352e-7
-0.254, 1.111e-6, 4.976e-7, -6.130e-7
-0.255, 1.082e-6, 4.876e-7, -5.940e-7
-0.256, 1.046e-6, 4.710e-7, -5.754e-7
-0.257, 1.013e-6, 4.562e-7, -5.565e-7
-0.258, 9.814e-7, 4.447e-7, -5.367e-7
-0.259, 9.572e-7, 4.342e-7, -5.230e-7
-0.260, 9.284e-7, 4.225e-7, -5.059e-7
-0.261, 9.012e-7, 4.136e-7, -4.876e-7
-0.262, 8.692e-7, 3.983e-7, -4.709e-7
-0.263, 8.497e-7, 3.898e-7, -4.599e-7
-0.264, 8.279e-7, 3.807e-7, -4.472e-7
-0.265, 8.077e-7, 3.746e-7, -4.331e-7
-0.266, 7.795e-7, 3.654e-7, -4.142e-7
-0.267, 7.644e-7, 3.587e-7, -4.057e-7
-0.268, 7.485e-7, 3.518e-7, -3.967e-7
-0.269, 7.247e-7, 3.436e-7, -3.810e-7
-0.270, 7.113e-7, 3.398e-7, -3.714e-7
-0.271, 6.947e-7, 3.341e-7, -3.607e-7
-0.272, 6.734e-7, 3.251e-7, -3.483e-7
-0.273, 6.603e-7, 3.173e-7, -3.429e-7
-0.274, 6.508e-7, 3.143e-7, -3.365e-7
-0.275, 6.356e-7, 3.101e-7, -3.255e-7
-0.276, 6.192e-7, 3.033e-7, -3.158e-7
-0.277, 6.092e-7, 2.982e-7, -3.110e-7
-0.278, 5.985e-7, 2.952e-7, -3.033e-7
-0.279, 5.876e-7, 2.910e-7, -2.966e-7
-0.280, 5.703e-7, 2.817e-7, -2.887e-7
-0.281, 5.647e-7, 2.827e-7, -2.820e-7
-0.282, 5.559e-7, 2.820e-7, -2.739e-7
-0.283, 5.447e-7, 2.766e-7, -2.682e-7
-0.284, 5.400e-7, 2.738e-7, -2.662e-7
-0.285, 5.260e-7, 2.666e-7, -2.594e-7
-0.286, 5.265e-7, 2.696e-7, -2.568e-7
-0.287, 5.183e-7, 2.684e-7, -2.498e-7
-0.288, 5.061e-7, 2.628e-7, -2.433e-7
-0.289, 4.989e-7, 2.592e-7, -2.397e-7
-0.290, 4.945e-7, 2.562e-7, -2.384e-7
-0.291, 4.920e-7, 2.568e-7, -2.352e-7
-0.292, 4.846e-7, 2.531e-7, -2.315e-7
-0.293, 4.805e-7, 2.522e-7, -2.283e-7
-0.294, 4.708e-7, 2.461e-7, -2.247e-7
-0.295, 4.679e-7, 2.474e-7, -2.205e-7
-0.296, 4.675e-7, 2.445e-7, -2.230e-7
-0.297, 4.595e-7, 2.430e-7, -2.165e-7
-0.298, 4.585e-7, 2.433e-7, -2.152e-7
-0.299, 4.518e-7, 2.397e-7, -2.121e-7
-0.300, 4.525e-7, 2.399e-7, -2.125e-7
-0.301, 4.443e-7, 2.364e-7, -2.079e-7
-0.302, 4.434e-7, 2.376e-7, -2.059e-7
-0.303, 4.390e-7, 2.359e-7, -2.031e-7
-0.304, 4.390e-7, 2.390e-7, -2.000e-7
-0.305, 4.366e-7, 2.334e-7, -2.033e-7
-0.306, 4.346e-7, 2.346e-7, -2.000e-7
-0.307, 4.260e-7, 2.315e-7, -1.945e-7
-0.308, 4.256e-7, 2.312e-7, -1.944e-7
-0.309, 4.270e-7, 2.305e-7, -1.965e-7
-0.310, 4.273e-7, 2.312e-7, -1.961e-7
-0.311, 4.278e-7, 2.294e-7, -1.984e-7
-0.312, 4.255e-7, 2.272e-7, -1.983e-7
-0.313, 4.170e-7, 2.240e-7, -1.929e-7
-0.314, 4.159e-7, 2.214e-7, -1.945e-7
-0.315, 4.159e-7, 2.254e-7, -1.905e-7
-0.316, 4.128e-7, 2.248e-7, -1.881e-7
-0.317, 4.138e-7, 2.263e-7, -1.874e-7
-0.318, 4.126e-7, 2.242e-7, -1.884e-7
-0.319, 4.111e-7, 2.242e-7, -1.869e-7
-0.320, 4.096e-7, 2.240e-7, -1.857e-7
-0.321, 4.127e-7, 2.256e-7, -1.871e-7
-0.322, 4.063e-7, 2.217e-7, -1.846e-7
-0.323, 4.106e-7, 2.241e-7, -1.865e-7
-0.324, 4.102e-7, 2.240e-7, -1.863e-7
-0.325, 4.093e-7, 2.235e-7, -1.858e-7
-0.326, 4.074e-7, 2.230e-7, -1.844e-7
-0.327, 4.066e-7, 2.214e-7, -1.851e-7
-0.328, 4.092e-7, 2.183e-7, -1.909e-7
-0.329, 4.109e-7, 2.253e-7, -1.856e-7
-0.330, 4.047e-7, 2.204e-7, -1.843e-7
-0.331, 4.035e-7, 2.175e-7, -1.860e-7
-0.332, 3.998e-7, 2.181e-7, -1.817e-7
-0.333, 4.025e-7, 2.177e-7, -1.848e-7
-0.334, 4.011e-7, 2.182e-7, -1.829e-7
-0.335, 4.011e-7, 2.196e-7, -1.815e-7
-0.336, 3.989e-7, 2.157e-7, -1.832e-7
-0.337, 4.000e-7, 2.203e-7, -1.797e-7
-0.338, 4.041e-7, 2.220e-7, -1.821e-7
-0.339, 4.039e-7, 2.196e-7, -1.843e-7
-0.340, 4.014e-7, 2.194e-7, -1.820e-7
-0.341, 3.985e-7, 2.175e-7, -1.810e-7
-0.342, 4.036e-7, 2.200e-7, -1.836e-7
-0.343, 3.990e-7, 2.170e-7, -1.820e-7
-0.344, 3.999e-7, 2.157e-7, -1.842e-7
-0.345, 4.042e-7, 2.182e-7, -1.860e-7
-0.346, 4.045e-7, 2.213e-7, -1.832e-7
-0.347, 3.988e-7, 2.168e-7, -1.820e-7
-0.348, 3.998e-7, 2.156e-7, -1.842e-7
-0.349, 4.044e-7, 2.203e-7, -1.842e-7
-0.350, 4.036e-7, 2.168e-7, -1.869e-7
-0.351, 4.002e-7, 2.173e-7, -1.829e-7
-0.352, 4.014e-7, 2.188e-7, -1.826e-7
-0.353, 4.014e-7, 2.161e-7, -1.853e-7
-0.354, 3.968e-7, 2.153e-7, -1.816e-7
-0.355, 3.975e-7, 2.149e-7, -1.825e-7
-0.356, 3.980e-7, 2.141e-7, -1.839e-7
-0.357, 4.018e-7, 2.186e-7, -1.833e-7
-0.358, 3.977e-7, 2.156e-7, -1.821e-7
-0.359, 4.011e-7, 2.182e-7, -1.828e-7
-0.360, 4.010e-7, 2.179e-7, -1.831e-7
-0.361, 4.004e-7, 2.183e-7, -1.821e-7
-0.362, 4.036e-7, 2.176e-7, -1.859e-7
-0.363, 4.057e-7, 2.204e-7, -1.853e-7
-0.364, 4.010e-7, 2.186e-7, -1.825e-7
-0.365, 4.032e-7, 2.183e-7, -1.849e-7
-0.366, 3.992e-7, 2.154e-7, -1.838e-7
-0.367, 4.016e-7, 2.174e-7, -1.842e-7
-0.368, 4.035e-7, 2.184e-7, -1.851e-7
-0.369, 3.993e-7, 2.165e-7, -1.828e-7
-0.370, 4.004e-7, 2.162e-7, -1.842e-7
-0.371, 4.044e-7, 2.138e-7, -1.906e-7
-0.372, 4.035e-7, 2.187e-7, -1.848e-7
-0.373, 3.974e-7, 2.146e-7, -1.828e-7
-0.374, 3.986e-7, 2.158e-7, -1.828e-7
-0.375, 4.010e-7, 2.176e-7, -1.833e-7
-0.376, 4.080e-7, 2.227e-7, -1.853e-7
-0.377, 3.984e-7, 2.167e-7, -1.817e-7
-0.378, 4.047e-7, 2.196e-7, -1.851e-7
-0.379, 3.976e-7, 2.148e-7, -1.828e-7
-0.380, 4.061e-7, 2.212e-7, -1.849e-7
-0.381, 4.061e-7, 2.220e-7, -1.840e-7
-0.382, 4.022e-7, 2.171e-7, -1.851e-7
-0.383, 3.999e-7, 2.125e-7, -1.874e-7
-0.384, 4.068e-7, 2.181e-7, -1.887e-7
-0.385, 4.025e-7, 2.171e-7, -1.854e-7
-0.386, 4.017e-7, 2.175e-7, -1.842e-7
-0.387, 4.048e-7, 2.167e-7, -1.882e-7
-0.388, 4.043e-7, 2.193e-7, -1.849e-7
-0.389, 4.105e-7, 2.207e-7, -1.898e-7
-0.390, 4.079e-7, 2.165e-7, -1.914e-7
-0.391, 4.073e-7, 2.177e-7, -1.895e-7
-0.392, 4.043e-7, 2.178e-7, -1.865e-7
-0.393, 3.990e-7, 2.146e-7, -1.844e-7
-0.394, 4.090e-7, 2.200e-7, -1.891e-7
-0.395, 4.035e-7, 2.216e-7, -1.819e-7
-0.396, 3.980e-7, 2.146e-7, -1.833e-7
-0.397, 4.092e-7, 2.201e-7, -1.891e-7
-0.398, 4.106e-7, 2.203e-7, -1.903e-7
-0.399, 4.010e-7, 2.168e-7, -1.842e-7
-0.400, 4.095e-7, 2.197e-7, -1.898e-7
