# Supplementary material for: Data-Driven Electrochemistry Reveals the Impact of Hydrophobicity on Aptamer Cross-Reactivity
Source: ACS Meas Sci Au. 2026 May 20;6(3):752–64. doi: 10.1021/acsmeasuresciau.6c00040 (PMC13281204; doi:10.1021/acsmeasuresciau.6c00040)
Supplement: Supplementary file 1 [file tg6c00040_si_001.zip › data/interferent study/logP validation/Trials_1_2_3/SWV_loperamide_analyte_1100hz_2.txt]

Nov. 4, 2025   16:04:34
Square Wave Voltammetry
File: c:\users\minteerlab\desktop\hardpotato\110425\swv_loperamide_analyte_1100hz_2.bin
Data Source:  Experiment
Instrument Model:  CHI660E
Ref. Electrode: 
Header: SWV
Note: 

Init E (V) = -0.05
Final E (V) = -0.4
Incr E (V) = 0.001
Amplitude (V) = 0.025
Frequency (Hz) = 1.1e+3
Quiet Time (sec) = 2
Sensitivity (A/V) = 1e-5

Potential/V, Diff(i/A), For(i/A), Rev(i/A)

-0.051, 1.071e-6, 6.554e-7, -4.155e-7
-0.052, 1.018e-6, 5.623e-7, -4.556e-7
-0.053, 1.011e-6, 5.443e-7, -4.667e-7
-0.054, 1.009e-6, 5.383e-7, -4.704e-7
-0.055, 1.014e-6, 5.323e-7, -4.819e-7
-0.056, 1.010e-6, 5.317e-7, -4.782e-7
-0.057, 1.009e-6, 5.266e-7, -4.822e-7
-0.058, 1.011e-6, 5.259e-7, -4.849e-7
-0.059, 1.019e-6, 5.322e-7, -4.863e-7
-0.060, 1.016e-6, 5.279e-7, -4.881e-7
-0.061, 1.018e-6, 5.318e-7, -4.866e-7
-0.062, 1.019e-6, 5.292e-7, -4.903e-7
-0.063, 1.017e-6, 5.309e-7, -4.864e-7
-0.064, 1.023e-6, 5.341e-7, -4.894e-7
-0.065, 1.027e-6, 5.372e-7, -4.897e-7
-0.066, 1.013e-6, 5.318e-7, -4.815e-7
-0.067, 1.017e-6, 5.281e-7, -4.886e-7
-0.068, 1.022e-6, 5.313e-7, -4.903e-7
-0.069, 1.027e-6, 5.327e-7, -4.943e-7
-0.070, 1.026e-6, 5.341e-7, -4.924e-7
-0.071, 1.025e-6, 5.346e-7, -4.904e-7
-0.072, 1.023e-6, 5.339e-7, -4.890e-7
-0.073, 1.024e-6, 5.298e-7, -4.945e-7
-0.074, 1.027e-6, 5.332e-7, -4.942e-7
-0.075, 1.032e-6, 5.368e-7, -4.947e-7
-0.076, 1.027e-6, 5.319e-7, -4.953e-7
-0.077, 1.027e-6, 5.326e-7, -4.943e-7
-0.078, 1.024e-6, 5.341e-7, -4.902e-7
-0.079, 1.036e-6, 5.392e-7, -4.970e-7
-0.080, 1.032e-6, 5.384e-7, -4.933e-7
-0.081, 1.025e-6, 5.349e-7, -4.897e-7
-0.082, 1.031e-6, 5.371e-7, -4.934e-7
-0.083, 1.042e-6, 5.469e-7, -4.952e-7
-0.084, 1.030e-6, 5.391e-7, -4.912e-7
-0.085, 1.037e-6, 5.439e-7, -4.936e-7
-0.086, 1.040e-6, 5.475e-7, -4.930e-7
-0.087, 1.046e-6, 5.509e-7, -4.950e-7
-0.088, 1.044e-6, 5.512e-7, -4.924e-7
-0.089, 1.048e-6, 5.527e-7, -4.950e-7
-0.090, 1.053e-6, 5.558e-7, -4.970e-7
-0.091, 1.051e-6, 5.554e-7, -4.955e-7
-0.092, 1.052e-6, 5.532e-7, -4.992e-7
-0.093, 1.060e-6, 5.618e-7, -4.981e-7
-0.094, 1.058e-6, 5.608e-7, -4.973e-7
-0.095, 1.055e-6, 5.579e-7, -4.966e-7
-0.096, 1.061e-6, 5.664e-7, -4.944e-7
-0.097, 1.072e-6, 5.728e-7, -4.991e-7
-0.098, 1.076e-6, 5.770e-7, -4.986e-7
-0.099, 1.071e-6, 5.733e-7, -4.977e-7
-0.100, 1.093e-6, 5.890e-7, -5.035e-7
-0.101, 1.093e-6, 5.892e-7, -5.039e-7
-0.102, 1.097e-6, 5.902e-7, -5.065e-7
-0.103, 1.100e-6, 5.941e-7, -5.063e-7
-0.104, 1.107e-6, 5.979e-7, -5.090e-7
-0.105, 1.113e-6, 6.025e-7, -5.106e-7
-0.106, 1.123e-6, 6.137e-7, -5.089e-7
-0.107, 1.136e-6, 6.211e-7, -5.147e-7
-0.108, 1.139e-6, 6.268e-7, -5.126e-7
-0.109, 1.147e-6, 6.285e-7, -5.184e-7
-0.110, 1.166e-6, 6.463e-7, -5.197e-7
-0.111, 1.183e-6, 6.553e-7, -5.273e-7
-0.112, 1.188e-6, 6.595e-7, -5.283e-7
-0.113, 1.205e-6, 6.726e-7, -5.322e-7
-0.114, 1.220e-6, 6.819e-7, -5.383e-7
-0.115, 1.234e-6, 6.984e-7, -5.359e-7
-0.116, 1.256e-6, 7.091e-7, -5.464e-7
-0.117, 1.264e-6, 7.180e-7, -5.458e-7
-0.118, 1.282e-6, 7.306e-7, -5.517e-7
-0.119, 1.305e-6, 7.432e-7, -5.619e-7
-0.120, 1.323e-6, 7.610e-7, -5.620e-7
-0.121, 1.352e-6, 7.782e-7, -5.737e-7
-0.122, 1.377e-6, 7.994e-7, -5.776e-7
-0.123, 1.392e-6, 8.067e-7, -5.852e-7
-0.124, 1.418e-6, 8.261e-7, -5.921e-7
-0.125, 1.458e-6, 8.521e-7, -6.061e-7
-0.126, 1.482e-6, 8.690e-7, -6.134e-7
-0.127, 1.516e-6, 8.868e-7, -6.287e-7
-0.128, 1.549e-6, 9.120e-7, -6.372e-7
-0.129, 1.583e-6, 9.308e-7, -6.520e-7
-0.130, 1.623e-6, 9.557e-7, -6.677e-7
-0.131, 1.660e-6, 9.856e-7, -6.746e-7
-0.132, 1.704e-6, 1.007e-6, -6.964e-7
-0.133, 1.741e-6, 1.035e-6, -7.061e-7
-0.134, 1.787e-6, 1.060e-6, -7.264e-7
-0.135, 1.840e-6, 1.093e-6, -7.474e-7
-0.136, 1.889e-6, 1.124e-6, -7.645e-7
-0.137, 1.944e-6, 1.152e-6, -7.918e-7
-0.138, 1.991e-6, 1.192e-6, -7.988e-7
-0.139, 2.047e-6, 1.221e-6, -8.254e-7
-0.140, 2.104e-6, 1.264e-6, -8.406e-7
-0.141, 2.167e-6, 1.299e-6, -8.684e-7
-0.142, 2.232e-6, 1.332e-6, -9.002e-7
-0.143, 2.298e-6, 1.367e-6, -9.313e-7
-0.144, 2.374e-6, 1.417e-6, -9.570e-7
-0.145, 2.426e-6, 1.451e-6, -9.750e-7
-0.146, 2.514e-6, 1.500e-6, -1.014e-6
-0.147, 2.596e-6, 1.544e-6, -1.052e-6
-0.148, 2.669e-6, 1.583e-6, -1.086e-6
-0.149, 2.757e-6, 1.631e-6, -1.126e-6
-0.150, 2.834e-6, 1.671e-6, -1.162e-6
-0.151, 2.913e-6, 1.718e-6, -1.194e-6
-0.152, 2.998e-6, 1.765e-6, -1.233e-6
-0.153, 3.095e-6, 1.821e-6, -1.274e-6
-0.154, 3.189e-6, 1.869e-6, -1.320e-6
-0.155, 3.286e-6, 1.925e-6, -1.362e-6
-0.156, 3.380e-6, 1.969e-6, -1.411e-6
-0.157, 3.480e-6, 2.030e-6, -1.450e-6
-0.158, 3.567e-6, 2.077e-6, -1.490e-6
-0.159, 3.675e-6, 2.131e-6, -1.544e-6
-0.160, 3.788e-6, 2.192e-6, -1.597e-6
-0.161, 3.882e-6, 2.246e-6, -1.636e-6
-0.162, 3.992e-6, 2.297e-6, -1.695e-6
-0.163, 4.096e-6, 2.355e-6, -1.741e-6
-0.164, 4.199e-6, 2.408e-6, -1.791e-6
-0.165, 4.317e-6, 2.468e-6, -1.849e-6
-0.166, 4.415e-6, 2.522e-6, -1.894e-6
-0.167, 4.515e-6, 2.565e-6, -1.950e-6
-0.168, 4.627e-6, 2.619e-6, -2.008e-6
-0.169, 4.739e-6, 2.676e-6, -2.063e-6
-0.170, 4.836e-6, 2.727e-6, -2.109e-6
-0.171, 4.947e-6, 2.784e-6, -2.163e-6
-0.172, 5.033e-6, 2.820e-6, -2.213e-6
-0.173, 5.146e-6, 2.881e-6, -2.265e-6
-0.174, 5.242e-6, 2.928e-6, -2.314e-6
-0.175, 5.349e-6, 2.978e-6, -2.371e-6
-0.176, 5.432e-6, 3.016e-6, -2.416e-6
-0.177, 5.511e-6, 3.050e-6, -2.461e-6
-0.178, 5.605e-6, 3.095e-6, -2.510e-6
-0.179, 5.672e-6, 3.125e-6, -2.547e-6
-0.180, 5.762e-6, 3.163e-6, -2.599e-6
-0.181, 5.840e-6, 3.201e-6, -2.639e-6
-0.182, 5.893e-6, 3.225e-6, -2.668e-6
-0.183, 5.962e-6, 3.251e-6, -2.712e-6
-0.184, 6.018e-6, 3.273e-6, -2.744e-6
-0.185, 6.065e-6, 3.291e-6, -2.774e-6
-0.186, 6.119e-6, 3.310e-6, -2.809e-6
-0.187, 6.152e-6, 3.320e-6, -2.832e-6
-0.188, 6.187e-6, 3.335e-6, -2.852e-6
-0.189, 6.213e-6, 3.335e-6, -2.878e-6
-0.190, 6.233e-6, 3.340e-6, -2.893e-6
-0.191, 6.254e-6, 3.344e-6, -2.910e-6
-0.192, 6.253e-6, 3.347e-6, -2.906e-6
-0.193, 6.266e-6, 3.334e-6, -2.931e-6
-0.194, 6.256e-6, 3.322e-6, -2.934e-6
-0.195, 6.246e-6, 3.303e-6, -2.943e-6
-0.196, 6.220e-6, 3.284e-6, -2.936e-6
-0.197, 6.212e-6, 3.277e-6, -2.935e-6
-0.198, 6.177e-6, 3.250e-6, -2.927e-6
-0.199, 6.148e-6, 3.217e-6, -2.931e-6
-0.200, 6.118e-6, 3.191e-6, -2.927e-6
-0.201, 6.065e-6, 3.159e-6, -2.907e-6
-0.202, 6.027e-6, 3.132e-6, -2.895e-6
-0.203, 5.964e-6, 3.091e-6, -2.873e-6
-0.204, 5.908e-6, 3.058e-6, -2.851e-6
-0.205, 5.840e-6, 3.015e-6, -2.824e-6
-0.206, 5.776e-6, 2.976e-6, -2.800e-6
-0.207, 5.701e-6, 2.928e-6, -2.773e-6
-0.208, 5.634e-6, 2.885e-6, -2.749e-6
-0.209, 5.557e-6, 2.838e-6, -2.719e-6
-0.210, 5.476e-6, 2.789e-6, -2.687e-6
-0.211, 5.394e-6, 2.751e-6, -2.643e-6
-0.212, 5.311e-6, 2.692e-6, -2.619e-6
-0.213, 5.221e-6, 2.642e-6, -2.579e-6
-0.214, 5.137e-6, 2.590e-6, -2.547e-6
-0.215, 5.045e-6, 2.539e-6, -2.506e-6
-0.216, 4.948e-6, 2.489e-6, -2.460e-6
-0.217, 4.855e-6, 2.429e-6, -2.426e-6
-0.218, 4.770e-6, 2.381e-6, -2.389e-6
-0.219, 4.672e-6, 2.324e-6, -2.348e-6
-0.220, 4.567e-6, 2.272e-6, -2.295e-6
-0.221, 4.474e-6, 2.217e-6, -2.257e-6
-0.222, 4.382e-6, 2.167e-6, -2.215e-6
-0.223, 4.273e-6, 2.107e-6, -2.166e-6
-0.224, 4.196e-6, 2.073e-6, -2.123e-6
-0.225, 4.097e-6, 2.012e-6, -2.085e-6
-0.226, 3.996e-6, 1.959e-6, -2.038e-6
-0.227, 3.906e-6, 1.916e-6, -1.990e-6
-0.228, 3.818e-6, 1.869e-6, -1.950e-6
-0.229, 3.719e-6, 1.820e-6, -1.900e-6
-0.230, 3.636e-6, 1.772e-6, -1.864e-6
-0.231, 3.532e-6, 1.716e-6, -1.816e-6
-0.232, 3.452e-6, 1.675e-6, -1.776e-6
-0.233, 3.366e-6, 1.632e-6, -1.735e-6
-0.234, 3.286e-6, 1.595e-6, -1.691e-6
-0.235, 3.193e-6, 1.551e-6, -1.642e-6
-0.236, 3.117e-6, 1.504e-6, -1.613e-6
-0.237, 3.035e-6, 1.465e-6, -1.569e-6
-0.238, 2.955e-6, 1.425e-6, -1.530e-6
-0.239, 2.878e-6, 1.384e-6, -1.494e-6
-0.240, 2.808e-6, 1.346e-6, -1.462e-6
-0.241, 2.727e-6, 1.313e-6, -1.414e-6
-0.242, 2.661e-6, 1.284e-6, -1.378e-6
-0.243, 2.592e-6, 1.246e-6, -1.346e-6
-0.244, 2.528e-6, 1.213e-6, -1.314e-6
-0.245, 2.459e-6, 1.184e-6, -1.275e-6
-0.246, 2.399e-6, 1.153e-6, -1.246e-6
-0.247, 2.335e-6, 1.126e-6, -1.209e-6
-0.248, 2.274e-6, 1.096e-6, -1.177e-6
-0.249, 2.221e-6, 1.075e-6, -1.146e-6
-0.250, 2.166e-6, 1.046e-6, -1.120e-6
-0.251, 2.109e-6, 1.026e-6, -1.083e-6
-0.252, 2.056e-6, 1.005e-6, -1.051e-6
-0.253, 2.010e-6, 9.767e-7, -1.033e-6
-0.254, 1.966e-6, 9.627e-7, -1.003e-6
-0.255, 1.913e-6, 9.335e-7, -9.792e-7
-0.256, 1.877e-6, 9.184e-7, -9.583e-7
-0.257, 1.833e-6, 8.988e-7, -9.338e-7
-0.258, 1.786e-6, 8.728e-7, -9.135e-7
-0.259, 1.746e-6, 8.559e-7, -8.897e-7
-0.260, 1.716e-6, 8.445e-7, -8.714e-7
-0.261, 1.673e-6, 8.297e-7, -8.435e-7
-0.262, 1.635e-6, 8.131e-7, -8.216e-7
-0.263, 1.608e-6, 8.009e-7, -8.067e-7
-0.264, 1.571e-6, 7.853e-7, -7.858e-7
-0.265, 1.540e-6, 7.716e-7, -7.686e-7
-0.266, 1.506e-6, 7.537e-7, -7.524e-7
-0.267, 1.491e-6, 7.506e-7, -7.404e-7
-0.268, 1.463e-6, 7.406e-7, -7.223e-7
-0.269, 1.432e-6, 7.239e-7, -7.084e-7
-0.270, 1.420e-6, 7.240e-7, -6.955e-7
-0.271, 1.390e-6, 7.110e-7, -6.789e-7
-0.272, 1.376e-6, 7.070e-7, -6.687e-7
-0.273, 1.347e-6, 6.901e-7, -6.568e-7
-0.274, 1.334e-6, 6.884e-7, -6.459e-7
-0.275, 1.317e-6, 6.814e-7, -6.357e-7
-0.276, 1.293e-6, 6.706e-7, -6.225e-7
-0.277, 1.277e-6, 6.606e-7, -6.162e-7
-0.278, 1.268e-6, 6.615e-7, -6.069e-7
-0.279, 1.246e-6, 6.510e-7, -5.948e-7
-0.280, 1.235e-6, 6.471e-7, -5.882e-7
-0.281, 1.215e-6, 6.381e-7, -5.769e-7
-0.282, 1.209e-6, 6.358e-7, -5.735e-7
-0.283, 1.199e-6, 6.322e-7, -5.667e-7
-0.284, 1.192e-6, 6.375e-7, -5.545e-7
-0.285, 1.167e-6, 6.219e-7, -5.455e-7
-0.286, 1.162e-6, 6.241e-7, -5.377e-7
-0.287, 1.153e-6, 6.161e-7, -5.366e-7
-0.288, 1.149e-6, 6.122e-7, -5.368e-7
-0.289, 1.131e-6, 6.049e-7, -5.264e-7
-0.290, 1.139e-6, 6.122e-7, -5.266e-7
-0.291, 1.116e-6, 6.000e-7, -5.163e-7
-0.292, 1.114e-6, 6.013e-7, -5.125e-7
-0.293, 1.104e-6, 5.903e-7, -5.135e-7
-0.294, 1.092e-6, 5.894e-7, -5.023e-7
-0.295, 1.091e-6, 5.898e-7, -5.007e-7
-0.296, 1.084e-6, 5.881e-7, -4.955e-7
-0.297, 1.089e-6, 5.873e-7, -5.016e-7
-0.298, 1.078e-6, 5.878e-7, -4.900e-7
-0.299, 1.079e-6, 5.851e-7, -4.938e-7
-0.300, 1.064e-6, 5.792e-7, -4.851e-7
-0.301, 1.064e-6, 5.778e-7, -4.860e-7
-0.302, 1.060e-6, 5.821e-7, -4.779e-7
-0.303, 1.059e-6, 5.773e-7, -4.821e-7
-0.304, 1.057e-6, 5.743e-7, -4.831e-7
-0.305, 1.043e-6, 5.687e-7, -4.741e-7
-0.306, 1.043e-6, 5.694e-7, -4.734e-7
-0.307, 1.041e-6, 5.673e-7, -4.737e-7
-0.308, 1.035e-6, 5.645e-7, -4.702e-7
-0.309, 1.048e-6, 5.726e-7, -4.749e-7
-0.310, 1.038e-6, 5.668e-7, -4.710e-7
-0.311, 1.034e-6, 5.603e-7, -4.733e-7
-0.312, 1.028e-6, 5.603e-7, -4.674e-7
-0.313, 1.034e-6, 5.623e-7, -4.722e-7
-0.314, 1.029e-6, 5.612e-7, -4.675e-7
-0.315, 1.028e-6, 5.620e-7, -4.661e-7
-0.316, 1.023e-6, 5.573e-7, -4.656e-7
-0.317, 1.021e-6, 5.606e-7, -4.599e-7
-0.318, 1.019e-6, 5.543e-7, -4.643e-7
-0.319, 1.016e-6, 5.547e-7, -4.613e-7
-0.320, 1.022e-6, 5.584e-7, -4.638e-7
-0.321, 1.011e-6, 5.505e-7, -4.610e-7
-0.322, 1.010e-6, 5.537e-7, -4.559e-7
-0.323, 1.021e-6, 5.592e-7, -4.620e-7
-0.324, 1.022e-6, 5.573e-7, -4.643e-7
-0.325, 1.017e-6, 5.585e-7, -4.582e-7
-0.326, 1.019e-6, 5.591e-7, -4.597e-7
-0.327, 1.013e-6, 5.583e-7, -4.545e-7
-0.328, 1.017e-6, 5.565e-7, -4.604e-7
-0.329, 1.019e-6, 5.569e-7, -4.624e-7
-0.330, 1.019e-6, 5.537e-7, -4.656e-7
-0.331, 1.013e-6, 5.512e-7, -4.617e-7
-0.332, 1.010e-6, 5.513e-7, -4.588e-7
-0.333, 1.013e-6, 5.563e-7, -4.570e-7
-0.334, 1.028e-6, 5.619e-7, -4.662e-7
-0.335, 1.015e-6, 5.570e-7, -4.575e-7
-0.336, 1.015e-6, 5.556e-7, -4.596e-7
-0.337, 1.004e-6, 5.451e-7, -4.586e-7
-0.338, 1.002e-6, 5.514e-7, -4.509e-7
-0.339, 1.008e-6, 5.475e-7, -4.610e-7
-0.340, 1.003e-6, 5.489e-7, -4.539e-7
-0.341, 1.015e-6, 5.528e-7, -4.623e-7
-0.342, 1.016e-6, 5.530e-7, -4.634e-7
-0.343, 1.012e-6, 5.555e-7, -4.570e-7
-0.344, 1.017e-6, 5.581e-7, -4.594e-7
-0.345, 1.002e-6, 5.489e-7, -4.530e-7
-0.346, 1.010e-6, 5.529e-7, -4.569e-7
-0.347, 1.011e-6, 5.555e-7, -4.554e-7
-0.348, 1.016e-6, 5.569e-7, -4.593e-7
-0.349, 1.011e-6, 5.461e-7, -4.649e-7
-0.350, 1.006e-6, 5.504e-7, -4.556e-7
-0.351, 1.016e-6, 5.521e-7, -4.640e-7
-0.352, 1.011e-6, 5.524e-7, -4.587e-7
-0.353, 1.006e-6, 5.440e-7, -4.624e-7
-0.354, 1.018e-6, 5.536e-7, -4.645e-7
-0.355, 1.015e-6, 5.550e-7, -4.604e-7
-0.356, 1.012e-6, 5.473e-7, -4.642e-7
-0.357, 1.026e-6, 5.564e-7, -4.697e-7
-0.358, 1.004e-6, 5.484e-7, -4.558e-7
-0.359, 1.016e-6, 5.551e-7, -4.613e-7
-0.360, 1.008e-6, 5.523e-7, -4.555e-7
-0.361, 1.015e-6, 5.540e-7, -4.615e-7
-0.362, 1.018e-6, 5.493e-7, -4.690e-7
-0.363, 1.008e-6, 5.460e-7, -4.621e-7
-0.364, 1.022e-6, 5.579e-7, -4.644e-7
-0.365, 1.018e-6, 5.597e-7, -4.584e-7
-0.366, 1.003e-6, 5.482e-7, -4.545e-7
-0.367, 1.017e-6, 5.503e-7, -4.665e-7
-0.368, 1.013e-6, 5.537e-7, -4.596e-7
-0.369, 1.017e-6, 5.549e-7, -4.621e-7
-0.370, 1.017e-6, 5.524e-7, -4.650e-7
-0.371, 1.022e-6, 5.551e-7, -4.674e-7
-0.372, 1.016e-6, 5.531e-7, -4.634e-7
-0.373, 1.018e-6, 5.541e-7, -4.640e-7
-0.374, 1.006e-6, 5.465e-7, -4.595e-7
-0.375, 1.029e-6, 5.618e-7, -4.673e-7
-0.376, 1.022e-6, 5.532e-7, -4.683e-7
-0.377, 1.029e-6, 5.577e-7, -4.710e-7
-0.378, 1.023e-6, 5.533e-7, -4.692e-7
-0.379, 1.017e-6, 5.569e-7, -4.598e-7
-0.380, 1.024e-6, 5.594e-7, -4.646e-7
-0.381, 1.021e-6, 5.579e-7, -4.635e-7
-0.382, 1.026e-6, 5.556e-7, -4.707e-7
-0.383, 1.021e-6, 5.557e-7, -4.652e-7
-0.384, 1.029e-6, 5.618e-7, -4.670e-7
-0.385, 1.018e-6, 5.537e-7, -4.647e-7
-0.386, 1.026e-6, 5.558e-7, -4.697e-7
-0.387, 1.027e-6, 5.515e-7, -4.758e-7
-0.388, 1.030e-6, 5.572e-7, -4.732e-7
-0.389, 1.020e-6, 5.536e-7, -4.664e-7
-0.390, 1.023e-6, 5.581e-7, -4.653e-7
-0.391, 1.035e-6, 5.596e-7, -4.756e-7
-0.392, 1.018e-6, 5.504e-7, -4.676e-7
-0.393, 1.026e-6, 5.553e-7, -4.706e-7
-0.394, 1.034e-6, 5.638e-7, -4.700e-7
-0.395, 1.035e-6, 5.669e-7, -4.686e-7
-0.396, 1.027e-6, 5.575e-7, -4.695e-7
-0.397, 1.039e-6, 5.670e-7, -4.723e-7
-0.398, 1.028e-6, 5.553e-7, -4.723e-7
-0.399, 1.035e-6, 5.620e-7, -4.735e-7
-0.400, 1.044e-6, 5.692e-7, -4.747e-7
