# Supplementary material for: Data-Driven Electrochemistry Reveals the Impact of Hydrophobicity on Aptamer Cross-Reactivity
Source: ACS Meas Sci Au. 2026 May 20;6(3):752–64. doi: 10.1021/acsmeasuresciau.6c00040 (PMC13281204; doi:10.1021/acsmeasuresciau.6c00040)
Supplement: Supplementary file 1 [file tg6c00040_si_001.zip › data/interferent study/logP validation/Trials_1_2_3/SWV_loperamide_analyte_1200hz_0.txt]

Nov. 4, 2025   12:18:19
Square Wave Voltammetry
File: c:\users\minteerlab\desktop\hardpotato\110425\swv_loperamide_analyte_1200hz_0.bin
Data Source:  Experiment
Instrument Model:  CHI660E
Ref. Electrode: 
Header: SWV
Note: 

Init E (V) = -0.05
Final E (V) = -0.4
Incr E (V) = 0.001
Amplitude (V) = 0.025
Frequency (Hz) = 1.2e+3
Quiet Time (sec) = 2
Sensitivity (A/V) = 1e-5

Potential/V, Diff(i/A), For(i/A), Rev(i/A)

-0.051, 1.282e-6, 7.858e-7, -4.959e-7
-0.052, 1.219e-6, 6.715e-7, -5.470e-7
-0.053, 1.214e-6, 6.498e-7, -5.645e-7
-0.054, 1.207e-6, 6.395e-7, -5.672e-7
-0.055, 1.214e-6, 6.411e-7, -5.732e-7
-0.056, 1.215e-6, 6.395e-7, -5.752e-7
-0.057, 1.215e-6, 6.373e-7, -5.781e-7
-0.058, 1.216e-6, 6.351e-7, -5.808e-7
-0.059, 1.213e-6, 6.308e-7, -5.827e-7
-0.060, 1.218e-6, 6.368e-7, -5.810e-7
-0.061, 1.217e-6, 6.316e-7, -5.853e-7
-0.062, 1.216e-6, 6.339e-7, -5.820e-7
-0.063, 1.231e-6, 6.392e-7, -5.914e-7
-0.064, 1.223e-6, 6.382e-7, -5.852e-7
-0.065, 1.231e-6, 6.368e-7, -5.944e-7
-0.066, 1.226e-6, 6.347e-7, -5.915e-7
-0.067, 1.237e-6, 6.410e-7, -5.960e-7
-0.068, 1.228e-6, 6.336e-7, -5.947e-7
-0.069, 1.235e-6, 6.395e-7, -5.953e-7
-0.070, 1.231e-6, 6.377e-7, -5.928e-7
-0.071, 1.235e-6, 6.353e-7, -5.993e-7
-0.072, 1.232e-6, 6.395e-7, -5.926e-7
-0.073, 1.239e-6, 6.418e-7, -5.976e-7
-0.074, 1.236e-6, 6.410e-7, -5.947e-7
-0.075, 1.237e-6, 6.419e-7, -5.951e-7
-0.076, 1.237e-6, 6.434e-7, -5.933e-7
-0.077, 1.248e-6, 6.452e-7, -6.024e-7
-0.078, 1.246e-6, 6.521e-7, -5.938e-7
-0.079, 1.245e-6, 6.485e-7, -5.969e-7
-0.080, 1.241e-6, 6.443e-7, -5.970e-7
-0.081, 1.245e-6, 6.447e-7, -5.999e-7
-0.082, 1.250e-6, 6.513e-7, -5.991e-7
-0.083, 1.248e-6, 6.491e-7, -5.993e-7
-0.084, 1.252e-6, 6.517e-7, -6.005e-7
-0.085, 1.253e-6, 6.532e-7, -5.997e-7
-0.086, 1.240e-6, 6.455e-7, -5.947e-7
-0.087, 1.248e-6, 6.474e-7, -6.008e-7
-0.088, 1.243e-6, 6.503e-7, -5.929e-7
-0.089, 1.252e-6, 6.558e-7, -5.958e-7
-0.090, 1.249e-6, 6.522e-7, -5.970e-7
-0.091, 1.258e-6, 6.580e-7, -5.996e-7
-0.092, 1.252e-6, 6.530e-7, -5.991e-7
-0.093, 1.268e-6, 6.610e-7, -6.068e-7
-0.094, 1.255e-6, 6.612e-7, -5.941e-7
-0.095, 1.264e-6, 6.674e-7, -5.964e-7
-0.096, 1.262e-6, 6.667e-7, -5.951e-7
-0.097, 1.268e-6, 6.684e-7, -6.001e-7
-0.098, 1.272e-6, 6.725e-7, -5.994e-7
-0.099, 1.276e-6, 6.736e-7, -6.023e-7
-0.100, 1.282e-6, 6.796e-7, -6.027e-7
-0.101, 1.284e-6, 6.808e-7, -6.031e-7
-0.102, 1.288e-6, 6.865e-7, -6.020e-7
-0.103, 1.296e-6, 6.923e-7, -6.041e-7
-0.104, 1.302e-6, 6.934e-7, -6.088e-7
-0.105, 1.317e-6, 7.031e-7, -6.134e-7
-0.106, 1.322e-6, 7.088e-7, -6.129e-7
-0.107, 1.320e-6, 7.102e-7, -6.102e-7
-0.108, 1.334e-6, 7.184e-7, -6.157e-7
-0.109, 1.341e-6, 7.220e-7, -6.186e-7
-0.110, 1.343e-6, 7.260e-7, -6.172e-7
-0.111, 1.355e-6, 7.391e-7, -6.161e-7
-0.112, 1.358e-6, 7.406e-7, -6.173e-7
-0.113, 1.380e-6, 7.518e-7, -6.282e-7
-0.114, 1.400e-6, 7.693e-7, -6.303e-7
-0.115, 1.409e-6, 7.780e-7, -6.310e-7
-0.116, 1.419e-6, 7.806e-7, -6.382e-7
-0.117, 1.437e-6, 7.946e-7, -6.422e-7
-0.118, 1.447e-6, 7.990e-7, -6.477e-7
-0.119, 1.467e-6, 8.156e-7, -6.518e-7
-0.120, 1.476e-6, 8.227e-7, -6.533e-7
-0.121, 1.513e-6, 8.421e-7, -6.713e-7
-0.122, 1.529e-6, 8.558e-7, -6.730e-7
-0.123, 1.559e-6, 8.765e-7, -6.822e-7
-0.124, 1.570e-6, 8.849e-7, -6.846e-7
-0.125, 1.594e-6, 8.996e-7, -6.939e-7
-0.126, 1.621e-6, 9.157e-7, -7.052e-7
-0.127, 1.650e-6, 9.330e-7, -7.169e-7
-0.128, 1.671e-6, 9.478e-7, -7.232e-7
-0.129, 1.704e-6, 9.662e-7, -7.380e-7
-0.130, 1.733e-6, 9.856e-7, -7.476e-7
-0.131, 1.776e-6, 1.014e-6, -7.627e-7
-0.132, 1.809e-6, 1.033e-6, -7.761e-7
-0.133, 1.838e-6, 1.057e-6, -7.811e-7
-0.134, 1.875e-6, 1.073e-6, -8.016e-7
-0.135, 1.913e-6, 1.097e-6, -8.157e-7
-0.136, 1.965e-6, 1.133e-6, -8.318e-7
-0.137, 2.007e-6, 1.156e-6, -8.506e-7
-0.138, 2.051e-6, 1.182e-6, -8.691e-7
-0.139, 2.096e-6, 1.213e-6, -8.828e-7
-0.140, 2.151e-6, 1.241e-6, -9.095e-7
-0.141, 2.195e-6, 1.272e-6, -9.233e-7
-0.142, 2.251e-6, 1.300e-6, -9.513e-7
-0.143, 2.305e-6, 1.333e-6, -9.718e-7
-0.144, 2.367e-6, 1.367e-6, -1.001e-6
-0.145, 2.423e-6, 1.400e-6, -1.022e-6
-0.146, 2.481e-6, 1.434e-6, -1.047e-6
-0.147, 2.538e-6, 1.466e-6, -1.072e-6
-0.148, 2.625e-6, 1.512e-6, -1.113e-6
-0.149, 2.684e-6, 1.549e-6, -1.135e-6
-0.150, 2.750e-6, 1.592e-6, -1.159e-6
-0.151, 2.816e-6, 1.626e-6, -1.191e-6
-0.152, 2.892e-6, 1.671e-6, -1.221e-6
-0.153, 2.970e-6, 1.710e-6, -1.260e-6
-0.154, 3.062e-6, 1.760e-6, -1.302e-6
-0.155, 3.128e-6, 1.801e-6, -1.327e-6
-0.156, 3.204e-6, 1.838e-6, -1.367e-6
-0.157, 3.307e-6, 1.897e-6, -1.410e-6
-0.158, 3.386e-6, 1.938e-6, -1.448e-6
-0.159, 3.479e-6, 1.989e-6, -1.490e-6
-0.160, 3.559e-6, 2.034e-6, -1.525e-6
-0.161, 3.656e-6, 2.090e-6, -1.566e-6
-0.162, 3.759e-6, 2.141e-6, -1.619e-6
-0.163, 3.852e-6, 2.192e-6, -1.659e-6
-0.164, 3.944e-6, 2.242e-6, -1.703e-6
-0.165, 4.048e-6, 2.296e-6, -1.752e-6
-0.166, 4.146e-6, 2.351e-6, -1.795e-6
-0.167, 4.238e-6, 2.398e-6, -1.840e-6
-0.168, 4.351e-6, 2.456e-6, -1.895e-6
-0.169, 4.462e-6, 2.512e-6, -1.950e-6
-0.170, 4.562e-6, 2.568e-6, -1.994e-6
-0.171, 4.662e-6, 2.623e-6, -2.040e-6
-0.172, 4.763e-6, 2.672e-6, -2.091e-6
-0.173, 4.870e-6, 2.728e-6, -2.142e-6
-0.174, 4.975e-6, 2.784e-6, -2.191e-6
-0.175, 5.080e-6, 2.837e-6, -2.243e-6
-0.176, 5.181e-6, 2.885e-6, -2.296e-6
-0.177, 5.282e-6, 2.947e-6, -2.335e-6
-0.178, 5.380e-6, 2.992e-6, -2.388e-6
-0.179, 5.473e-6, 3.038e-6, -2.435e-6
-0.180, 5.552e-6, 3.081e-6, -2.471e-6
-0.181, 5.663e-6, 3.136e-6, -2.527e-6
-0.182, 5.753e-6, 3.183e-6, -2.570e-6
-0.183, 5.827e-6, 3.222e-6, -2.605e-6
-0.184, 5.921e-6, 3.272e-6, -2.649e-6
-0.185, 6.001e-6, 3.314e-6, -2.687e-6
-0.186, 6.085e-6, 3.350e-6, -2.735e-6
-0.187, 6.160e-6, 3.380e-6, -2.780e-6
-0.188, 6.217e-6, 3.412e-6, -2.805e-6
-0.189, 6.280e-6, 3.438e-6, -2.842e-6
-0.190, 6.340e-6, 3.468e-6, -2.872e-6
-0.191, 6.379e-6, 3.485e-6, -2.893e-6
-0.192, 6.429e-6, 3.511e-6, -2.918e-6
-0.193, 6.495e-6, 3.547e-6, -2.948e-6
-0.194, 6.524e-6, 3.552e-6, -2.971e-6
-0.195, 6.549e-6, 3.554e-6, -2.994e-6
-0.196, 6.574e-6, 3.565e-6, -3.008e-6
-0.197, 6.590e-6, 3.575e-6, -3.015e-6
-0.198, 6.605e-6, 3.572e-6, -3.033e-6
-0.199, 6.597e-6, 3.571e-6, -3.026e-6
-0.200, 6.596e-6, 3.563e-6, -3.034e-6
-0.201, 6.588e-6, 3.554e-6, -3.034e-6
-0.202, 6.574e-6, 3.540e-6, -3.034e-6
-0.203, 6.558e-6, 3.523e-6, -3.035e-6
-0.204, 6.540e-6, 3.506e-6, -3.034e-6
-0.205, 6.482e-6, 3.478e-6, -3.004e-6
-0.206, 6.443e-6, 3.441e-6, -3.001e-6
-0.207, 6.414e-6, 3.428e-6, -2.986e-6
-0.208, 6.366e-6, 3.399e-6, -2.968e-6
-0.209, 6.310e-6, 3.362e-6, -2.949e-6
-0.210, 6.252e-6, 3.326e-6, -2.926e-6
-0.211, 6.198e-6, 3.289e-6, -2.908e-6
-0.212, 6.115e-6, 3.244e-6, -2.872e-6
-0.213, 6.047e-6, 3.201e-6, -2.846e-6
-0.214, 5.968e-6, 3.157e-6, -2.811e-6
-0.215, 5.880e-6, 3.105e-6, -2.775e-6
-0.216, 5.810e-6, 3.059e-6, -2.751e-6
-0.217, 5.717e-6, 3.009e-6, -2.707e-6
-0.218, 5.618e-6, 2.950e-6, -2.668e-6
-0.219, 5.539e-6, 2.911e-6, -2.627e-6
-0.220, 5.452e-6, 2.852e-6, -2.600e-6
-0.221, 5.352e-6, 2.804e-6, -2.548e-6
-0.222, 5.245e-6, 2.735e-6, -2.510e-6
-0.223, 5.155e-6, 2.683e-6, -2.472e-6
-0.224, 5.060e-6, 2.633e-6, -2.427e-6
-0.225, 4.959e-6, 2.578e-6, -2.381e-6
-0.226, 4.863e-6, 2.520e-6, -2.343e-6
-0.227, 4.766e-6, 2.466e-6, -2.301e-6
-0.228, 4.660e-6, 2.410e-6, -2.250e-6
-0.229, 4.549e-6, 2.348e-6, -2.201e-6
-0.230, 4.451e-6, 2.294e-6, -2.157e-6
-0.231, 4.339e-6, 2.229e-6, -2.109e-6
-0.232, 4.254e-6, 2.188e-6, -2.066e-6
-0.233, 4.160e-6, 2.135e-6, -2.025e-6
-0.234, 4.070e-6, 2.089e-6, -1.981e-6
-0.235, 3.979e-6, 2.040e-6, -1.939e-6
-0.236, 3.846e-6, 1.966e-6, -1.880e-6
-0.237, 3.777e-6, 1.929e-6, -1.848e-6
-0.238, 3.689e-6, 1.882e-6, -1.807e-6
-0.239, 3.595e-6, 1.831e-6, -1.764e-6
-0.240, 3.498e-6, 1.783e-6, -1.716e-6
-0.241, 3.414e-6, 1.738e-6, -1.675e-6
-0.242, 3.343e-6, 1.700e-6, -1.643e-6
-0.243, 3.250e-6, 1.653e-6, -1.596e-6
-0.244, 3.163e-6, 1.604e-6, -1.559e-6
-0.245, 3.086e-6, 1.562e-6, -1.524e-6
-0.246, 3.012e-6, 1.530e-6, -1.483e-6
-0.247, 2.938e-6, 1.481e-6, -1.457e-6
-0.248, 2.858e-6, 1.449e-6, -1.408e-6
-0.249, 2.793e-6, 1.410e-6, -1.383e-6
-0.250, 2.727e-6, 1.377e-6, -1.350e-6
-0.251, 2.651e-6, 1.343e-6, -1.307e-6
-0.252, 2.594e-6, 1.312e-6, -1.283e-6
-0.253, 2.519e-6, 1.274e-6, -1.245e-6
-0.254, 2.460e-6, 1.249e-6, -1.210e-6
-0.255, 2.404e-6, 1.223e-6, -1.181e-6
-0.256, 2.350e-6, 1.191e-6, -1.158e-6
-0.257, 2.289e-6, 1.160e-6, -1.129e-6
-0.258, 2.234e-6, 1.137e-6, -1.097e-6
-0.259, 2.178e-6, 1.110e-6, -1.068e-6
-0.260, 2.129e-6, 1.084e-6, -1.045e-6
-0.261, 2.098e-6, 1.073e-6, -1.025e-6
-0.262, 2.049e-6, 1.047e-6, -1.002e-6
-0.263, 1.999e-6, 1.022e-6, -9.763e-7
-0.264, 1.954e-6, 9.985e-7, -9.550e-7
-0.265, 1.926e-6, 9.848e-7, -9.412e-7
-0.266, 1.878e-6, 9.631e-7, -9.151e-7
-0.267, 1.846e-6, 9.491e-7, -8.968e-7
-0.268, 1.813e-6, 9.373e-7, -8.760e-7
-0.269, 1.766e-6, 9.133e-7, -8.527e-7
-0.270, 1.738e-6, 9.004e-7, -8.375e-7
-0.271, 1.712e-6, 8.846e-7, -8.275e-7
-0.272, 1.689e-6, 8.771e-7, -8.118e-7
-0.273, 1.649e-6, 8.615e-7, -7.878e-7
-0.274, 1.622e-6, 8.445e-7, -7.773e-7
-0.275, 1.620e-6, 8.462e-7, -7.741e-7
-0.276, 1.572e-6, 8.216e-7, -7.500e-7
-0.277, 1.553e-6, 8.162e-7, -7.369e-7
-0.278, 1.537e-6, 8.090e-7, -7.280e-7
-0.279, 1.520e-6, 7.989e-7, -7.210e-7
-0.280, 1.494e-6, 7.947e-7, -6.990e-7
-0.281, 1.467e-6, 7.791e-7, -6.883e-7
-0.282, 1.460e-6, 7.748e-7, -6.855e-7
-0.283, 1.446e-6, 7.729e-7, -6.729e-7
-0.284, 1.433e-6, 7.629e-7, -6.706e-7
-0.285, 1.404e-6, 7.544e-7, -6.498e-7
-0.286, 1.388e-6, 7.345e-7, -6.530e-7
-0.287, 1.377e-6, 7.436e-7, -6.339e-7
-0.288, 1.377e-6, 7.389e-7, -6.385e-7
-0.289, 1.362e-6, 7.350e-7, -6.274e-7
-0.290, 1.353e-6, 7.242e-7, -6.289e-7
-0.291, 1.342e-6, 7.293e-7, -6.129e-7
-0.292, 1.328e-6, 7.194e-7, -6.089e-7
-0.293, 1.319e-6, 7.082e-7, -6.104e-7
-0.294, 1.321e-6, 7.111e-7, -6.097e-7
-0.295, 1.316e-6, 7.199e-7, -5.961e-7
-0.296, 1.291e-6, 7.000e-7, -5.908e-7
-0.297, 1.278e-6, 6.909e-7, -5.871e-7
-0.298, 1.286e-6, 7.064e-7, -5.791e-7
-0.299, 1.284e-6, 6.938e-7, -5.899e-7
-0.300, 1.264e-6, 7.004e-7, -5.641e-7
-0.301, 1.240e-6, 6.714e-7, -5.685e-7
-0.302, 1.264e-6, 6.909e-7, -5.727e-7
-0.303, 1.254e-6, 6.827e-7, -5.714e-7
-0.304, 1.248e-6, 6.877e-7, -5.599e-7
-0.305, 1.231e-6, 6.737e-7, -5.573e-7
-0.306, 1.240e-6, 6.710e-7, -5.694e-7
-0.307, 1.236e-6, 6.765e-7, -5.592e-7
-0.308, 1.231e-6, 6.741e-7, -5.565e-7
-0.309, 1.233e-6, 6.727e-7, -5.607e-7
-0.310, 1.205e-6, 6.615e-7, -5.437e-7
-0.311, 1.218e-6, 6.647e-7, -5.530e-7
-0.312, 1.219e-6, 6.764e-7, -5.421e-7
-0.313, 1.205e-6, 6.537e-7, -5.511e-7
-0.314, 1.191e-6, 6.631e-7, -5.279e-7
-0.315, 1.197e-6, 6.555e-7, -5.410e-7
-0.316, 1.202e-6, 6.575e-7, -5.450e-7
-0.317, 1.206e-6, 6.676e-7, -5.387e-7
-0.318, 1.212e-6, 6.681e-7, -5.438e-7
-0.319, 1.194e-6, 6.566e-7, -5.378e-7
-0.320, 1.201e-6, 6.596e-7, -5.411e-7
-0.321, 1.194e-6, 6.564e-7, -5.379e-7
-0.322, 1.198e-6, 6.571e-7, -5.404e-7
-0.323, 1.189e-6, 6.561e-7, -5.327e-7
-0.324, 1.187e-6, 6.519e-7, -5.353e-7
-0.325, 1.203e-6, 6.612e-7, -5.422e-7
-0.326, 1.179e-6, 6.470e-7, -5.320e-7
-0.327, 1.197e-6, 6.637e-7, -5.333e-7
-0.328, 1.184e-6, 6.516e-7, -5.327e-7
-0.329, 1.185e-6, 6.488e-7, -5.361e-7
-0.330, 1.184e-6, 6.499e-7, -5.343e-7
-0.331, 1.182e-6, 6.495e-7, -5.326e-7
-0.332, 1.186e-6, 6.470e-7, -5.390e-7
-0.333, 1.178e-6, 6.487e-7, -5.294e-7
-0.334, 1.200e-6, 6.554e-7, -5.443e-7
-0.335, 1.184e-6, 6.542e-7, -5.296e-7
-0.336, 1.198e-6, 6.561e-7, -5.419e-7
-0.337, 1.191e-6, 6.587e-7, -5.326e-7
-0.338, 1.167e-6, 6.423e-7, -5.247e-7
-0.339, 1.179e-6, 6.499e-7, -5.292e-7
-0.340, 1.179e-6, 6.490e-7, -5.302e-7
-0.341, 1.199e-6, 6.558e-7, -5.430e-7
-0.342, 1.206e-6, 6.652e-7, -5.403e-7
-0.343, 1.179e-6, 6.533e-7, -5.255e-7
-0.344, 1.176e-6, 6.450e-7, -5.306e-7
-0.345, 1.197e-6, 6.500e-7, -5.465e-7
-0.346, 1.182e-6, 6.499e-7, -5.319e-7
-0.347, 1.190e-6, 6.525e-7, -5.376e-7
-0.348, 1.181e-6, 6.394e-7, -5.420e-7
-0.349, 1.188e-6, 6.470e-7, -5.406e-7
-0.350, 1.190e-6, 6.498e-7, -5.400e-7
-0.351, 1.185e-6, 6.479e-7, -5.369e-7
-0.352, 1.184e-6, 6.525e-7, -5.319e-7
-0.353, 1.189e-6, 6.462e-7, -5.424e-7
-0.354, 1.185e-6, 6.491e-7, -5.360e-7
-0.355, 1.190e-6, 6.542e-7, -5.359e-7
-0.356, 1.174e-6, 6.419e-7, -5.319e-7
-0.357, 1.192e-6, 6.520e-7, -5.396e-7
-0.358, 1.180e-6, 6.476e-7, -5.322e-7
-0.359, 1.176e-6, 6.441e-7, -5.321e-7
-0.360, 1.181e-6, 6.484e-7, -5.321e-7
-0.361, 1.195e-6, 6.524e-7, -5.427e-7
-0.362, 1.190e-6, 6.523e-7, -5.382e-7
-0.363, 1.180e-6, 6.404e-7, -5.394e-7
-0.364, 1.199e-6, 6.555e-7, -5.430e-7
-0.365, 1.176e-6, 6.428e-7, -5.333e-7
-0.366, 1.195e-6, 6.547e-7, -5.401e-7
-0.367, 1.203e-6, 6.546e-7, -5.483e-7
-0.368, 1.187e-6, 6.533e-7, -5.334e-7
-0.369, 1.203e-6, 6.514e-7, -5.520e-7
-0.370, 1.188e-6, 6.507e-7, -5.373e-7
-0.371, 1.186e-6, 6.455e-7, -5.408e-7
-0.372, 1.190e-6, 6.506e-7, -5.394e-7
-0.373, 1.210e-6, 6.581e-7, -5.521e-7
-0.374, 1.202e-6, 6.585e-7, -5.436e-7
-0.375, 1.172e-6, 6.425e-7, -5.298e-7
-0.376, 1.197e-6, 6.590e-7, -5.378e-7
-0.377, 1.208e-6, 6.646e-7, -5.434e-7
-0.378, 1.193e-6, 6.488e-7, -5.442e-7
-0.379, 1.195e-6, 6.543e-7, -5.410e-7
-0.380, 1.184e-6, 6.430e-7, -5.409e-7
-0.381, 1.187e-6, 6.459e-7, -5.414e-7
-0.382, 1.209e-6, 6.604e-7, -5.482e-7
-0.383, 1.188e-6, 6.493e-7, -5.386e-7
-0.384, 1.202e-6, 6.501e-7, -5.522e-7
-0.385, 1.187e-6, 6.485e-7, -5.387e-7
-0.386, 1.211e-6, 6.561e-7, -5.547e-7
-0.387, 1.199e-6, 6.465e-7, -5.526e-7
-0.388, 1.215e-6, 6.603e-7, -5.550e-7
-0.389, 1.196e-6, 6.528e-7, -5.429e-7
-0.390, 1.207e-6, 6.517e-7, -5.557e-7
-0.391, 1.203e-6, 6.522e-7, -5.504e-7
-0.392, 1.204e-6, 6.591e-7, -5.446e-7
-0.393, 1.195e-6, 6.462e-7, -5.489e-7
-0.394, 1.196e-6, 6.595e-7, -5.364e-7
-0.395, 1.211e-6, 6.557e-7, -5.551e-7
-0.396, 1.208e-6, 6.557e-7, -5.523e-7
-0.397, 1.216e-6, 6.581e-7, -5.581e-7
-0.398, 1.207e-6, 6.568e-7, -5.503e-7
-0.399, 1.209e-6, 6.697e-7, -5.396e-7
-0.400, 1.212e-6, 6.602e-7, -5.516e-7
