# Supplementary material for: Data-Driven Electrochemistry Reveals the Impact of Hydrophobicity on Aptamer Cross-Reactivity
Source: ACS Meas Sci Au. 2026 May 20;6(3):752–64. doi: 10.1021/acsmeasuresciau.6c00040 (PMC13281204; doi:10.1021/acsmeasuresciau.6c00040)
Supplement: Supplementary file 1 [file tg6c00040_si_001.zip › data/interferent study/logP validation/Trials_1_2_3/SWV_loperamide_analyte_1200hz_1.txt]

Nov. 4, 2025   13:26:47
Square Wave Voltammetry
File: c:\users\minteerlab\desktop\hardpotato\110425\swv_loperamide_analyte_1200hz_1.bin
Data Source:  Experiment
Instrument Model:  CHI660E
Ref. Electrode: 
Header: SWV
Note: 

Init E (V) = -0.05
Final E (V) = -0.4
Incr E (V) = 0.001
Amplitude (V) = 0.025
Frequency (Hz) = 1.2e+3
Quiet Time (sec) = 2
Sensitivity (A/V) = 1e-5

Potential/V, Diff(i/A), For(i/A), Rev(i/A)

-0.051, 5.097e-7, 3.111e-7, -1.987e-7
-0.052, 4.819e-7, 2.659e-7, -2.159e-7
-0.053, 4.803e-7, 2.581e-7, -2.222e-7
-0.054, 4.764e-7, 2.512e-7, -2.253e-7
-0.055, 4.828e-7, 2.524e-7, -2.305e-7
-0.056, 4.795e-7, 2.487e-7, -2.309e-7
-0.057, 4.856e-7, 2.520e-7, -2.337e-7
-0.058, 4.854e-7, 2.494e-7, -2.360e-7
-0.059, 4.838e-7, 2.484e-7, -2.354e-7
-0.060, 4.861e-7, 2.496e-7, -2.365e-7
-0.061, 4.829e-7, 2.483e-7, -2.346e-7
-0.062, 4.860e-7, 2.483e-7, -2.377e-7
-0.063, 4.881e-7, 2.490e-7, -2.391e-7
-0.064, 4.914e-7, 2.530e-7, -2.384e-7
-0.065, 4.913e-7, 2.552e-7, -2.361e-7
-0.066, 4.907e-7, 2.525e-7, -2.382e-7
-0.067, 4.923e-7, 2.536e-7, -2.387e-7
-0.068, 4.893e-7, 2.515e-7, -2.378e-7
-0.069, 4.934e-7, 2.531e-7, -2.402e-7
-0.070, 4.890e-7, 2.528e-7, -2.362e-7
-0.071, 4.916e-7, 2.530e-7, -2.386e-7
-0.072, 4.894e-7, 2.513e-7, -2.381e-7
-0.073, 4.954e-7, 2.514e-7, -2.441e-7
-0.074, 4.970e-7, 2.569e-7, -2.401e-7
-0.075, 4.939e-7, 2.517e-7, -2.422e-7
-0.076, 4.954e-7, 2.553e-7, -2.401e-7
-0.077, 4.963e-7, 2.561e-7, -2.402e-7
-0.078, 4.953e-7, 2.537e-7, -2.416e-7
-0.079, 4.939e-7, 2.538e-7, -2.400e-7
-0.080, 4.943e-7, 2.546e-7, -2.396e-7
-0.081, 4.994e-7, 2.561e-7, -2.433e-7
-0.082, 4.973e-7, 2.553e-7, -2.420e-7
-0.083, 4.954e-7, 2.588e-7, -2.366e-7
-0.084, 4.933e-7, 2.537e-7, -2.395e-7
-0.085, 4.964e-7, 2.561e-7, -2.403e-7
-0.086, 4.966e-7, 2.577e-7, -2.388e-7
-0.087, 5.018e-7, 2.608e-7, -2.410e-7
-0.088, 5.024e-7, 2.615e-7, -2.409e-7
-0.089, 4.977e-7, 2.602e-7, -2.375e-7
-0.090, 5.070e-7, 2.644e-7, -2.425e-7
-0.091, 5.050e-7, 2.636e-7, -2.413e-7
-0.092, 5.053e-7, 2.651e-7, -2.402e-7
-0.093, 5.038e-7, 2.642e-7, -2.396e-7
-0.094, 5.101e-7, 2.682e-7, -2.419e-7
-0.095, 5.172e-7, 2.743e-7, -2.429e-7
-0.096, 5.099e-7, 2.689e-7, -2.410e-7
-0.097, 5.191e-7, 2.744e-7, -2.448e-7
-0.098, 5.184e-7, 2.749e-7, -2.435e-7
-0.099, 5.216e-7, 2.780e-7, -2.436e-7
-0.100, 5.255e-7, 2.815e-7, -2.440e-7
-0.101, 5.321e-7, 2.831e-7, -2.490e-7
-0.102, 5.338e-7, 2.873e-7, -2.465e-7
-0.103, 5.373e-7, 2.907e-7, -2.466e-7
-0.104, 5.476e-7, 2.992e-7, -2.484e-7
-0.105, 5.471e-7, 3.011e-7, -2.460e-7
-0.106, 5.550e-7, 3.066e-7, -2.484e-7
-0.107, 5.605e-7, 3.122e-7, -2.483e-7
-0.108, 5.677e-7, 3.165e-7, -2.512e-7
-0.109, 5.718e-7, 3.218e-7, -2.501e-7
-0.110, 5.828e-7, 3.292e-7, -2.536e-7
-0.111, 5.888e-7, 3.349e-7, -2.539e-7
-0.112, 5.993e-7, 3.419e-7, -2.574e-7
-0.113, 6.106e-7, 3.505e-7, -2.601e-7
-0.114, 6.169e-7, 3.586e-7, -2.583e-7
-0.115, 6.272e-7, 3.638e-7, -2.634e-7
-0.116, 6.457e-7, 3.801e-7, -2.656e-7
-0.117, 6.550e-7, 3.847e-7, -2.703e-7
-0.118, 6.646e-7, 3.923e-7, -2.723e-7
-0.119, 6.832e-7, 4.061e-7, -2.770e-7
-0.120, 7.010e-7, 4.199e-7, -2.811e-7
-0.121, 7.222e-7, 4.358e-7, -2.863e-7
-0.122, 7.325e-7, 4.440e-7, -2.885e-7
-0.123, 7.535e-7, 4.592e-7, -2.943e-7
-0.124, 7.712e-7, 4.741e-7, -2.971e-7
-0.125, 7.970e-7, 4.932e-7, -3.038e-7
-0.126, 8.236e-7, 5.105e-7, -3.131e-7
-0.127, 8.477e-7, 5.293e-7, -3.185e-7
-0.128, 8.630e-7, 5.400e-7, -3.231e-7
-0.129, 8.967e-7, 5.627e-7, -3.340e-7
-0.130, 9.265e-7, 5.848e-7, -3.416e-7
-0.131, 9.588e-7, 6.056e-7, -3.532e-7
-0.132, 9.910e-7, 6.277e-7, -3.633e-7
-0.133, 1.023e-6, 6.471e-7, -3.759e-7
-0.134, 1.065e-6, 6.757e-7, -3.889e-7
-0.135, 1.097e-6, 6.961e-7, -4.011e-7
-0.136, 1.136e-6, 7.232e-7, -4.131e-7
-0.137, 1.178e-6, 7.489e-7, -4.293e-7
-0.138, 1.221e-6, 7.791e-7, -4.424e-7
-0.139, 1.261e-6, 8.022e-7, -4.585e-7
-0.140, 1.313e-6, 8.349e-7, -4.776e-7
-0.141, 1.366e-6, 8.689e-7, -4.974e-7
-0.142, 1.411e-6, 8.962e-7, -5.146e-7
-0.143, 1.466e-6, 9.301e-7, -5.361e-7
-0.144, 1.522e-6, 9.641e-7, -5.577e-7
-0.145, 1.577e-6, 9.972e-7, -5.799e-7
-0.146, 1.649e-6, 1.042e-6, -6.066e-7
-0.147, 1.711e-6, 1.078e-6, -6.332e-7
-0.148, 1.768e-6, 1.109e-6, -6.585e-7
-0.149, 1.843e-6, 1.155e-6, -6.887e-7
-0.150, 1.908e-6, 1.191e-6, -7.175e-7
-0.151, 1.979e-6, 1.231e-6, -7.480e-7
-0.152, 2.048e-6, 1.270e-6, -7.782e-7
-0.153, 2.124e-6, 1.311e-6, -8.135e-7
-0.154, 2.201e-6, 1.350e-6, -8.506e-7
-0.155, 2.284e-6, 1.396e-6, -8.875e-7
-0.156, 2.362e-6, 1.439e-6, -9.230e-7
-0.157, 2.450e-6, 1.485e-6, -9.653e-7
-0.158, 2.530e-6, 1.526e-6, -1.003e-6
-0.159, 2.618e-6, 1.573e-6, -1.045e-6
-0.160, 2.698e-6, 1.616e-6, -1.082e-6
-0.161, 2.785e-6, 1.660e-6, -1.125e-6
-0.162, 2.872e-6, 1.704e-6, -1.168e-6
-0.163, 2.964e-6, 1.750e-6, -1.213e-6
-0.164, 3.046e-6, 1.793e-6, -1.253e-6
-0.165, 3.134e-6, 1.834e-6, -1.299e-6
-0.166, 3.230e-6, 1.886e-6, -1.344e-6
-0.167, 3.313e-6, 1.926e-6, -1.387e-6
-0.168, 3.396e-6, 1.962e-6, -1.434e-6
-0.169, 3.493e-6, 2.010e-6, -1.483e-6
-0.170, 3.575e-6, 2.047e-6, -1.528e-6
-0.171, 3.653e-6, 2.084e-6, -1.569e-6
-0.172, 3.736e-6, 2.126e-6, -1.611e-6
-0.173, 3.818e-6, 2.159e-6, -1.659e-6
-0.174, 3.892e-6, 2.189e-6, -1.703e-6
-0.175, 3.962e-6, 2.217e-6, -1.745e-6
-0.176, 4.043e-6, 2.257e-6, -1.785e-6
-0.177, 4.108e-6, 2.283e-6, -1.825e-6
-0.178, 4.173e-6, 2.306e-6, -1.867e-6
-0.179, 4.234e-6, 2.329e-6, -1.905e-6
-0.180, 4.289e-6, 2.355e-6, -1.935e-6
-0.181, 4.342e-6, 2.371e-6, -1.971e-6
-0.182, 4.389e-6, 2.388e-6, -2.001e-6
-0.183, 4.439e-6, 2.402e-6, -2.037e-6
-0.184, 4.473e-6, 2.413e-6, -2.059e-6
-0.185, 4.510e-6, 2.426e-6, -2.085e-6
-0.186, 4.546e-6, 2.434e-6, -2.112e-6
-0.187, 4.563e-6, 2.439e-6, -2.125e-6
-0.188, 4.584e-6, 2.438e-6, -2.146e-6
-0.189, 4.607e-6, 2.441e-6, -2.166e-6
-0.190, 4.614e-6, 2.436e-6, -2.177e-6
-0.191, 4.623e-6, 2.429e-6, -2.194e-6
-0.192, 4.633e-6, 2.426e-6, -2.207e-6
-0.193, 4.617e-6, 2.406e-6, -2.211e-6
-0.194, 4.611e-6, 2.397e-6, -2.214e-6
-0.195, 4.600e-6, 2.380e-6, -2.220e-6
-0.196, 4.589e-6, 2.366e-6, -2.223e-6
-0.197, 4.561e-6, 2.343e-6, -2.218e-6
-0.198, 4.533e-6, 2.322e-6, -2.211e-6
-0.199, 4.501e-6, 2.293e-6, -2.208e-6
-0.200, 4.464e-6, 2.269e-6, -2.196e-6
-0.201, 4.432e-6, 2.240e-6, -2.192e-6
-0.202, 4.393e-6, 2.213e-6, -2.179e-6
-0.203, 4.343e-6, 2.184e-6, -2.160e-6
-0.204, 4.294e-6, 2.146e-6, -2.148e-6
-0.205, 4.246e-6, 2.117e-6, -2.129e-6
-0.206, 4.186e-6, 2.079e-6, -2.107e-6
-0.207, 4.136e-6, 2.048e-6, -2.087e-6
-0.208, 4.076e-6, 2.013e-6, -2.062e-6
-0.209, 4.014e-6, 1.970e-6, -2.044e-6
-0.210, 3.948e-6, 1.931e-6, -2.016e-6
-0.211, 3.882e-6, 1.895e-6, -1.987e-6
-0.212, 3.807e-6, 1.852e-6, -1.954e-6
-0.213, 3.746e-6, 1.812e-6, -1.934e-6
-0.214, 3.679e-6, 1.776e-6, -1.903e-6
-0.215, 3.603e-6, 1.732e-6, -1.871e-6
-0.216, 3.528e-6, 1.690e-6, -1.838e-6
-0.217, 3.460e-6, 1.648e-6, -1.812e-6
-0.218, 3.387e-6, 1.608e-6, -1.779e-6
-0.219, 3.317e-6, 1.571e-6, -1.746e-6
-0.220, 3.238e-6, 1.527e-6, -1.710e-6
-0.221, 3.168e-6, 1.490e-6, -1.677e-6
-0.222, 3.085e-6, 1.445e-6, -1.640e-6
-0.223, 3.017e-6, 1.409e-6, -1.608e-6
-0.224, 2.936e-6, 1.368e-6, -1.568e-6
-0.225, 2.870e-6, 1.333e-6, -1.536e-6
-0.226, 2.800e-6, 1.299e-6, -1.501e-6
-0.227, 2.724e-6, 1.261e-6, -1.463e-6
-0.228, 2.649e-6, 1.221e-6, -1.428e-6
-0.229, 2.577e-6, 1.183e-6, -1.394e-6
-0.230, 2.514e-6, 1.152e-6, -1.361e-6
-0.231, 2.443e-6, 1.117e-6, -1.326e-6
-0.232, 2.376e-6, 1.087e-6, -1.290e-6
-0.233, 2.311e-6, 1.051e-6, -1.261e-6
-0.234, 2.247e-6, 1.020e-6, -1.227e-6
-0.235, 2.169e-6, 9.808e-7, -1.189e-6
-0.236, 2.109e-6, 9.510e-7, -1.158e-6
-0.237, 2.052e-6, 9.266e-7, -1.125e-6
-0.238, 1.995e-6, 8.987e-7, -1.096e-6
-0.239, 1.929e-6, 8.668e-7, -1.062e-6
-0.240, 1.873e-6, 8.435e-7, -1.030e-6
-0.241, 1.819e-6, 8.175e-7, -1.001e-6
-0.242, 1.765e-6, 7.905e-7, -9.743e-7
-0.243, 1.706e-6, 7.662e-7, -9.399e-7
-0.244, 1.655e-6, 7.439e-7, -9.114e-7
-0.245, 1.608e-6, 7.194e-7, -8.888e-7
-0.246, 1.556e-6, 6.988e-7, -8.572e-7
-0.247, 1.511e-6, 6.805e-7, -8.305e-7
-0.248, 1.462e-6, 6.564e-7, -8.057e-7
-0.249, 1.416e-6, 6.368e-7, -7.796e-7
-0.250, 1.370e-6, 6.144e-7, -7.555e-7
-0.251, 1.330e-6, 5.998e-7, -7.305e-7
-0.252, 1.294e-6, 5.843e-7, -7.101e-7
-0.253, 1.255e-6, 5.668e-7, -6.882e-7
-0.254, 1.213e-6, 5.472e-7, -6.659e-7
-0.255, 1.179e-6, 5.360e-7, -6.432e-7
-0.256, 1.142e-6, 5.187e-7, -6.232e-7
-0.257, 1.106e-6, 5.040e-7, -6.019e-7
-0.258, 1.077e-6, 4.909e-7, -5.862e-7
-0.259, 1.051e-6, 4.813e-7, -5.696e-7
-0.260, 1.019e-6, 4.670e-7, -5.521e-7
-0.261, 9.903e-7, 4.579e-7, -5.324e-7
-0.262, 9.608e-7, 4.431e-7, -5.178e-7
-0.263, 9.411e-7, 4.404e-7, -5.007e-7
-0.264, 9.101e-7, 4.250e-7, -4.851e-7
-0.265, 8.855e-7, 4.144e-7, -4.711e-7
-0.266, 8.659e-7, 4.057e-7, -4.602e-7
-0.267, 8.424e-7, 4.003e-7, -4.420e-7
-0.268, 8.243e-7, 3.921e-7, -4.322e-7
-0.269, 7.961e-7, 3.791e-7, -4.170e-7
-0.270, 7.816e-7, 3.742e-7, -4.074e-7
-0.271, 7.592e-7, 3.674e-7, -3.918e-7
-0.272, 7.444e-7, 3.594e-7, -3.850e-7
-0.273, 7.337e-7, 3.548e-7, -3.789e-7
-0.274, 7.208e-7, 3.542e-7, -3.667e-7
-0.275, 6.959e-7, 3.408e-7, -3.551e-7
-0.276, 6.872e-7, 3.375e-7, -3.498e-7
-0.277, 6.744e-7, 3.334e-7, -3.410e-7
-0.278, 6.612e-7, 3.279e-7, -3.333e-7
-0.279, 6.505e-7, 3.238e-7, -3.267e-7
-0.280, 6.285e-7, 3.142e-7, -3.143e-7
-0.281, 6.336e-7, 3.169e-7, -3.167e-7
-0.282, 6.219e-7, 3.132e-7, -3.087e-7
-0.283, 6.034e-7, 3.072e-7, -2.962e-7
-0.284, 5.938e-7, 3.023e-7, -2.915e-7
-0.285, 5.894e-7, 3.008e-7, -2.886e-7
-0.286, 5.796e-7, 2.951e-7, -2.845e-7
-0.287, 5.750e-7, 2.989e-7, -2.762e-7
-0.288, 5.655e-7, 2.926e-7, -2.729e-7
-0.289, 5.569e-7, 2.905e-7, -2.664e-7
-0.290, 5.448e-7, 2.826e-7, -2.623e-7
-0.291, 5.401e-7, 2.828e-7, -2.573e-7
-0.292, 5.392e-7, 2.821e-7, -2.571e-7
-0.293, 5.312e-7, 2.820e-7, -2.492e-7
-0.294, 5.236e-7, 2.737e-7, -2.499e-7
-0.295, 5.227e-7, 2.746e-7, -2.481e-7
-0.296, 5.174e-7, 2.751e-7, -2.423e-7
-0.297, 5.105e-7, 2.690e-7, -2.415e-7
-0.298, 5.093e-7, 2.691e-7, -2.402e-7
-0.299, 5.082e-7, 2.690e-7, -2.392e-7
-0.300, 5.033e-7, 2.684e-7, -2.349e-7
-0.301, 4.974e-7, 2.643e-7, -2.331e-7
-0.302, 4.882e-7, 2.581e-7, -2.301e-7
-0.303, 4.937e-7, 2.655e-7, -2.282e-7
-0.304, 4.951e-7, 2.634e-7, -2.317e-7
-0.305, 4.970e-7, 2.707e-7, -2.263e-7
-0.306, 4.751e-7, 2.569e-7, -2.182e-7
-0.307, 4.869e-7, 2.628e-7, -2.241e-7
-0.308, 4.788e-7, 2.582e-7, -2.206e-7
-0.309, 4.836e-7, 2.604e-7, -2.232e-7
-0.310, 4.826e-7, 2.588e-7, -2.238e-7
-0.311, 4.797e-7, 2.608e-7, -2.189e-7
-0.312, 4.660e-7, 2.537e-7, -2.123e-7
-0.313, 4.676e-7, 2.541e-7, -2.135e-7
-0.314, 4.711e-7, 2.560e-7, -2.151e-7
-0.315, 4.661e-7, 2.507e-7, -2.154e-7
-0.316, 4.719e-7, 2.550e-7, -2.169e-7
-0.317, 4.639e-7, 2.507e-7, -2.132e-7
-0.318, 4.642e-7, 2.492e-7, -2.150e-7
-0.319, 4.576e-7, 2.514e-7, -2.062e-7
-0.320, 4.584e-7, 2.454e-7, -2.129e-7
-0.321, 4.595e-7, 2.507e-7, -2.087e-7
-0.322, 4.570e-7, 2.461e-7, -2.109e-7
-0.323, 4.525e-7, 2.447e-7, -2.078e-7
-0.324, 4.508e-7, 2.437e-7, -2.071e-7
-0.325, 4.531e-7, 2.495e-7, -2.037e-7
-0.326, 4.525e-7, 2.448e-7, -2.078e-7
-0.327, 4.589e-7, 2.496e-7, -2.093e-7
-0.328, 4.567e-7, 2.462e-7, -2.106e-7
-0.329, 4.605e-7, 2.501e-7, -2.103e-7
-0.330, 4.446e-7, 2.438e-7, -2.008e-7
-0.331, 4.608e-7, 2.512e-7, -2.096e-7
-0.332, 4.534e-7, 2.448e-7, -2.087e-7
-0.333, 4.498e-7, 2.483e-7, -2.015e-7
-0.334, 4.409e-7, 2.405e-7, -2.003e-7
-0.335, 4.504e-7, 2.434e-7, -2.070e-7
-0.336, 4.459e-7, 2.461e-7, -1.999e-7
-0.337, 4.444e-7, 2.380e-7, -2.064e-7
-0.338, 4.520e-7, 2.492e-7, -2.029e-7
-0.339, 4.454e-7, 2.449e-7, -2.005e-7
-0.340, 4.480e-7, 2.382e-7, -2.099e-7
-0.341, 4.542e-7, 2.493e-7, -2.049e-7
-0.342, 4.455e-7, 2.422e-7, -2.033e-7
-0.343, 4.434e-7, 2.412e-7, -2.022e-7
-0.344, 4.526e-7, 2.467e-7, -2.059e-7
-0.345, 4.486e-7, 2.466e-7, -2.020e-7
-0.346, 4.477e-7, 2.453e-7, -2.024e-7
-0.347, 4.479e-7, 2.433e-7, -2.046e-7
-0.348, 4.560e-7, 2.500e-7, -2.060e-7
-0.349, 4.500e-7, 2.467e-7, -2.033e-7
-0.350, 4.492e-7, 2.475e-7, -2.017e-7
-0.351, 4.525e-7, 2.456e-7, -2.069e-7
-0.352, 4.607e-7, 2.489e-7, -2.118e-7
-0.353, 4.513e-7, 2.466e-7, -2.047e-7
-0.354, 4.439e-7, 2.426e-7, -2.013e-7
-0.355, 4.444e-7, 2.407e-7, -2.037e-7
-0.356, 4.484e-7, 2.428e-7, -2.056e-7
-0.357, 4.478e-7, 2.450e-7, -2.028e-7
-0.358, 4.479e-7, 2.391e-7, -2.088e-7
-0.359, 4.475e-7, 2.455e-7, -2.020e-7
-0.360, 4.463e-7, 2.392e-7, -2.071e-7
-0.361, 4.509e-7, 2.421e-7, -2.088e-7
-0.362, 4.443e-7, 2.397e-7, -2.047e-7
-0.363, 4.399e-7, 2.378e-7, -2.021e-7
-0.364, 4.510e-7, 2.449e-7, -2.061e-7
-0.365, 4.566e-7, 2.493e-7, -2.074e-7
-0.366, 4.514e-7, 2.450e-7, -2.064e-7
-0.367, 4.451e-7, 2.410e-7, -2.042e-7
-0.368, 4.573e-7, 2.450e-7, -2.122e-7
-0.369, 4.470e-7, 2.458e-7, -2.012e-7
-0.370, 4.421e-7, 2.384e-7, -2.037e-7
-0.371, 4.443e-7, 2.430e-7, -2.014e-7
-0.372, 4.525e-7, 2.448e-7, -2.077e-7
-0.373, 4.526e-7, 2.460e-7, -2.067e-7
-0.374, 4.485e-7, 2.401e-7, -2.083e-7
-0.375, 4.535e-7, 2.477e-7, -2.058e-7
-0.376, 4.498e-7, 2.446e-7, -2.051e-7
-0.377, 4.492e-7, 2.410e-7, -2.082e-7
-0.378, 4.531e-7, 2.461e-7, -2.069e-7
-0.379, 4.404e-7, 2.372e-7, -2.032e-7
-0.380, 4.515e-7, 2.404e-7, -2.110e-7
-0.381, 4.492e-7, 2.430e-7, -2.062e-7
-0.382, 4.589e-7, 2.439e-7, -2.150e-7
-0.383, 4.544e-7, 2.431e-7, -2.113e-7
-0.384, 4.554e-7, 2.485e-7, -2.070e-7
-0.385, 4.561e-7, 2.497e-7, -2.064e-7
-0.386, 4.476e-7, 2.435e-7, -2.041e-7
-0.387, 4.494e-7, 2.450e-7, -2.045e-7
-0.388, 4.461e-7, 2.404e-7, -2.057e-7
-0.389, 4.515e-7, 2.413e-7, -2.102e-7
-0.390, 4.517e-7, 2.453e-7, -2.065e-7
-0.391, 4.527e-7, 2.450e-7, -2.078e-7
-0.392, 4.615e-7, 2.503e-7, -2.112e-7
-0.393, 4.468e-7, 2.434e-7, -2.034e-7
-0.394, 4.468e-7, 2.398e-7, -2.070e-7
-0.395, 4.486e-7, 2.404e-7, -2.082e-7
-0.396, 4.538e-7, 2.444e-7, -2.094e-7
-0.397, 4.556e-7, 2.442e-7, -2.114e-7
-0.398, 4.547e-7, 2.444e-7, -2.103e-7
-0.399, 4.486e-7, 2.420e-7, -2.066e-7
-0.400, 4.438e-7, 2.350e-7, -2.088e-7
