# Supplementary material for: Data-Driven Electrochemistry Reveals the Impact of Hydrophobicity on Aptamer Cross-Reactivity
Source: ACS Meas Sci Au. 2026 May 20;6(3):752–64. doi: 10.1021/acsmeasuresciau.6c00040 (PMC13281204; doi:10.1021/acsmeasuresciau.6c00040)
Supplement: Supplementary file 1 [file tg6c00040_si_001.zip › data/interferent study/logP validation/Trials_1_2_3/SWV_loperamide_analyte_1200hz_2.txt]

Nov. 4, 2025   16:04:40
Square Wave Voltammetry
File: c:\users\minteerlab\desktop\hardpotato\110425\swv_loperamide_analyte_1200hz_2.bin
Data Source:  Experiment
Instrument Model:  CHI660E
Ref. Electrode: 
Header: SWV
Note: 

Init E (V) = -0.05
Final E (V) = -0.4
Incr E (V) = 0.001
Amplitude (V) = 0.025
Frequency (Hz) = 1.2e+3
Quiet Time (sec) = 2
Sensitivity (A/V) = 1e-5

Potential/V, Diff(i/A), For(i/A), Rev(i/A)

-0.051, 1.202e-6, 7.336e-7, -4.687e-7
-0.052, 1.146e-6, 6.340e-7, -5.119e-7
-0.053, 1.132e-6, 6.132e-7, -5.191e-7
-0.054, 1.136e-6, 5.999e-7, -5.364e-7
-0.055, 1.126e-6, 5.928e-7, -5.332e-7
-0.056, 1.121e-6, 5.895e-7, -5.316e-7
-0.057, 1.127e-6, 5.885e-7, -5.380e-7
-0.058, 1.130e-6, 5.884e-7, -5.417e-7
-0.059, 1.132e-6, 5.871e-7, -5.449e-7
-0.060, 1.134e-6, 5.908e-7, -5.433e-7
-0.061, 1.135e-6, 5.896e-7, -5.450e-7
-0.062, 1.144e-6, 5.923e-7, -5.519e-7
-0.063, 1.140e-6, 5.921e-7, -5.480e-7
-0.064, 1.134e-6, 5.908e-7, -5.432e-7
-0.065, 1.141e-6, 5.946e-7, -5.459e-7
-0.066, 1.145e-6, 5.956e-7, -5.499e-7
-0.067, 1.143e-6, 5.993e-7, -5.440e-7
-0.068, 1.146e-6, 5.964e-7, -5.496e-7
-0.069, 1.140e-6, 5.931e-7, -5.464e-7
-0.070, 1.148e-6, 6.014e-7, -5.467e-7
-0.071, 1.147e-6, 5.965e-7, -5.504e-7
-0.072, 1.146e-6, 5.999e-7, -5.460e-7
-0.073, 1.149e-6, 5.989e-7, -5.501e-7
-0.074, 1.149e-6, 6.010e-7, -5.481e-7
-0.075, 1.146e-6, 5.944e-7, -5.514e-7
-0.076, 1.150e-6, 5.996e-7, -5.507e-7
-0.077, 1.151e-6, 6.002e-7, -5.504e-7
-0.078, 1.159e-6, 6.039e-7, -5.552e-7
-0.079, 1.148e-6, 5.952e-7, -5.530e-7
-0.080, 1.160e-6, 6.096e-7, -5.499e-7
-0.081, 1.157e-6, 6.019e-7, -5.553e-7
-0.082, 1.155e-6, 6.027e-7, -5.525e-7
-0.083, 1.150e-6, 5.989e-7, -5.516e-7
-0.084, 1.158e-6, 6.061e-7, -5.523e-7
-0.085, 1.159e-6, 6.075e-7, -5.518e-7
-0.086, 1.170e-6, 6.118e-7, -5.585e-7
-0.087, 1.171e-6, 6.164e-7, -5.549e-7
-0.088, 1.169e-6, 6.188e-7, -5.497e-7
-0.089, 1.163e-6, 6.132e-7, -5.495e-7
-0.090, 1.173e-6, 6.194e-7, -5.533e-7
-0.091, 1.181e-6, 6.248e-7, -5.565e-7
-0.092, 1.171e-6, 6.180e-7, -5.531e-7
-0.093, 1.186e-6, 6.312e-7, -5.551e-7
-0.094, 1.188e-6, 6.300e-7, -5.581e-7
-0.095, 1.188e-6, 6.314e-7, -5.562e-7
-0.096, 1.187e-6, 6.307e-7, -5.566e-7
-0.097, 1.201e-6, 6.363e-7, -5.644e-7
-0.098, 1.200e-6, 6.409e-7, -5.586e-7
-0.099, 1.198e-6, 6.410e-7, -5.570e-7
-0.100, 1.206e-6, 6.460e-7, -5.604e-7
-0.101, 1.215e-6, 6.492e-7, -5.654e-7
-0.102, 1.220e-6, 6.563e-7, -5.632e-7
-0.103, 1.234e-6, 6.629e-7, -5.709e-7
-0.104, 1.239e-6, 6.701e-7, -5.684e-7
-0.105, 1.248e-6, 6.786e-7, -5.694e-7
-0.106, 1.254e-6, 6.835e-7, -5.702e-7
-0.107, 1.259e-6, 6.868e-7, -5.723e-7
-0.108, 1.267e-6, 6.959e-7, -5.710e-7
-0.109, 1.296e-6, 7.132e-7, -5.830e-7
-0.110, 1.299e-6, 7.180e-7, -5.810e-7
-0.111, 1.312e-6, 7.306e-7, -5.810e-7
-0.112, 1.325e-6, 7.364e-7, -5.890e-7
-0.113, 1.340e-6, 7.507e-7, -5.893e-7
-0.114, 1.350e-6, 7.528e-7, -5.974e-7
-0.115, 1.364e-6, 7.657e-7, -5.978e-7
-0.116, 1.382e-6, 7.807e-7, -6.017e-7
-0.117, 1.415e-6, 8.022e-7, -6.130e-7
-0.118, 1.434e-6, 8.079e-7, -6.259e-7
-0.119, 1.448e-6, 8.216e-7, -6.264e-7
-0.120, 1.480e-6, 8.437e-7, -6.365e-7
-0.121, 1.499e-6, 8.537e-7, -6.455e-7
-0.122, 1.523e-6, 8.727e-7, -6.501e-7
-0.123, 1.555e-6, 8.938e-7, -6.611e-7
-0.124, 1.582e-6, 9.065e-7, -6.759e-7
-0.125, 1.614e-6, 9.287e-7, -6.852e-7
-0.126, 1.650e-6, 9.541e-7, -6.964e-7
-0.127, 1.674e-6, 9.684e-7, -7.052e-7
-0.128, 1.704e-6, 9.862e-7, -7.179e-7
-0.129, 1.749e-6, 1.025e-6, -7.247e-7
-0.130, 1.783e-6, 1.040e-6, -7.433e-7
-0.131, 1.835e-6, 1.076e-6, -7.591e-7
-0.132, 1.873e-6, 1.099e-6, -7.737e-7
-0.133, 1.925e-6, 1.126e-6, -7.987e-7
-0.134, 1.971e-6, 1.158e-6, -8.132e-7
-0.135, 2.012e-6, 1.186e-6, -8.260e-7
-0.136, 2.058e-6, 1.209e-6, -8.483e-7
-0.137, 2.125e-6, 1.251e-6, -8.737e-7
-0.138, 2.174e-6, 1.282e-6, -8.924e-7
-0.139, 2.235e-6, 1.315e-6, -9.196e-7
-0.140, 2.299e-6, 1.351e-6, -9.484e-7
-0.141, 2.351e-6, 1.383e-6, -9.680e-7
-0.142, 2.429e-6, 1.428e-6, -1.001e-6
-0.143, 2.497e-6, 1.466e-6, -1.031e-6
-0.144, 2.566e-6, 1.508e-6, -1.058e-6
-0.145, 2.630e-6, 1.544e-6, -1.086e-6
-0.146, 2.717e-6, 1.600e-6, -1.117e-6
-0.147, 2.791e-6, 1.633e-6, -1.158e-6
-0.148, 2.880e-6, 1.687e-6, -1.193e-6
-0.149, 2.956e-6, 1.732e-6, -1.225e-6
-0.150, 3.029e-6, 1.763e-6, -1.266e-6
-0.151, 3.134e-6, 1.829e-6, -1.305e-6
-0.152, 3.213e-6, 1.868e-6, -1.345e-6
-0.153, 3.317e-6, 1.926e-6, -1.391e-6
-0.154, 3.408e-6, 1.982e-6, -1.426e-6
-0.155, 3.502e-6, 2.028e-6, -1.474e-6
-0.156, 3.606e-6, 2.082e-6, -1.525e-6
-0.157, 3.712e-6, 2.140e-6, -1.572e-6
-0.158, 3.805e-6, 2.188e-6, -1.617e-6
-0.159, 3.913e-6, 2.250e-6, -1.663e-6
-0.160, 4.016e-6, 2.301e-6, -1.715e-6
-0.161, 4.112e-6, 2.350e-6, -1.761e-6
-0.162, 4.243e-6, 2.420e-6, -1.823e-6
-0.163, 4.336e-6, 2.466e-6, -1.871e-6
-0.164, 4.444e-6, 2.526e-6, -1.918e-6
-0.165, 4.551e-6, 2.577e-6, -1.974e-6
-0.166, 4.663e-6, 2.638e-6, -2.025e-6
-0.167, 4.765e-6, 2.691e-6, -2.073e-6
-0.168, 4.886e-6, 2.748e-6, -2.138e-6
-0.169, 4.990e-6, 2.802e-6, -2.187e-6
-0.170, 5.086e-6, 2.851e-6, -2.235e-6
-0.171, 5.199e-6, 2.906e-6, -2.293e-6
-0.172, 5.307e-6, 2.962e-6, -2.345e-6
-0.173, 5.405e-6, 3.012e-6, -2.394e-6
-0.174, 5.506e-6, 3.058e-6, -2.448e-6
-0.175, 5.591e-6, 3.099e-6, -2.492e-6
-0.176, 5.699e-6, 3.152e-6, -2.547e-6
-0.177, 5.785e-6, 3.199e-6, -2.587e-6
-0.178, 5.873e-6, 3.233e-6, -2.640e-6
-0.179, 5.950e-6, 3.266e-6, -2.684e-6
-0.180, 6.035e-6, 3.308e-6, -2.727e-6
-0.181, 6.105e-6, 3.342e-6, -2.763e-6
-0.182, 6.166e-6, 3.362e-6, -2.804e-6
-0.183, 6.235e-6, 3.396e-6, -2.838e-6
-0.184, 6.293e-6, 3.425e-6, -2.868e-6
-0.185, 6.344e-6, 3.441e-6, -2.903e-6
-0.186, 6.386e-6, 3.463e-6, -2.923e-6
-0.187, 6.428e-6, 3.469e-6, -2.959e-6
-0.188, 6.469e-6, 3.490e-6, -2.979e-6
-0.189, 6.508e-6, 3.510e-6, -2.998e-6
-0.190, 6.522e-6, 3.507e-6, -3.015e-6
-0.191, 6.542e-6, 3.507e-6, -3.036e-6
-0.192, 6.540e-6, 3.497e-6, -3.043e-6
-0.193, 6.558e-6, 3.502e-6, -3.056e-6
-0.194, 6.560e-6, 3.498e-6, -3.062e-6
-0.195, 6.543e-6, 3.479e-6, -3.064e-6
-0.196, 6.534e-6, 3.463e-6, -3.070e-6
-0.197, 6.507e-6, 3.447e-6, -3.060e-6
-0.198, 6.475e-6, 3.416e-6, -3.059e-6
-0.199, 6.445e-6, 3.394e-6, -3.051e-6
-0.200, 6.417e-6, 3.376e-6, -3.041e-6
-0.201, 6.363e-6, 3.340e-6, -3.023e-6
-0.202, 6.314e-6, 3.306e-6, -3.008e-6
-0.203, 6.268e-6, 3.271e-6, -2.998e-6
-0.204, 6.210e-6, 3.234e-6, -2.976e-6
-0.205, 6.134e-6, 3.189e-6, -2.946e-6
-0.206, 6.068e-6, 3.147e-6, -2.922e-6
-0.207, 5.994e-6, 3.102e-6, -2.892e-6
-0.208, 5.919e-6, 3.061e-6, -2.858e-6
-0.209, 5.852e-6, 3.018e-6, -2.835e-6
-0.210, 5.761e-6, 2.962e-6, -2.799e-6
-0.211, 5.682e-6, 2.917e-6, -2.765e-6
-0.212, 5.607e-6, 2.876e-6, -2.731e-6
-0.213, 5.522e-6, 2.818e-6, -2.704e-6
-0.214, 5.425e-6, 2.763e-6, -2.662e-6
-0.215, 5.333e-6, 2.714e-6, -2.620e-6
-0.216, 5.240e-6, 2.661e-6, -2.579e-6
-0.217, 5.136e-6, 2.601e-6, -2.535e-6
-0.218, 5.037e-6, 2.542e-6, -2.494e-6
-0.219, 4.949e-6, 2.495e-6, -2.454e-6
-0.220, 4.858e-6, 2.445e-6, -2.413e-6
-0.221, 4.754e-6, 2.385e-6, -2.369e-6
-0.222, 4.664e-6, 2.331e-6, -2.333e-6
-0.223, 4.556e-6, 2.278e-6, -2.278e-6
-0.224, 4.454e-6, 2.223e-6, -2.232e-6
-0.225, 4.368e-6, 2.177e-6, -2.191e-6
-0.226, 4.273e-6, 2.133e-6, -2.140e-6
-0.227, 4.174e-6, 2.074e-6, -2.100e-6
-0.228, 4.080e-6, 2.017e-6, -2.063e-6
-0.229, 3.986e-6, 1.967e-6, -2.019e-6
-0.230, 3.903e-6, 1.929e-6, -1.974e-6
-0.231, 3.804e-6, 1.879e-6, -1.925e-6
-0.232, 3.705e-6, 1.825e-6, -1.880e-6
-0.233, 3.625e-6, 1.781e-6, -1.844e-6
-0.234, 3.537e-6, 1.738e-6, -1.798e-6
-0.235, 3.441e-6, 1.685e-6, -1.756e-6
-0.236, 3.362e-6, 1.644e-6, -1.718e-6
-0.237, 3.272e-6, 1.596e-6, -1.675e-6
-0.238, 3.196e-6, 1.564e-6, -1.632e-6
-0.239, 3.117e-6, 1.522e-6, -1.595e-6
-0.240, 3.027e-6, 1.477e-6, -1.550e-6
-0.241, 2.960e-6, 1.445e-6, -1.515e-6
-0.242, 2.873e-6, 1.399e-6, -1.473e-6
-0.243, 2.804e-6, 1.365e-6, -1.438e-6
-0.244, 2.740e-6, 1.330e-6, -1.410e-6
-0.245, 2.682e-6, 1.305e-6, -1.377e-6
-0.246, 2.618e-6, 1.278e-6, -1.340e-6
-0.247, 2.548e-6, 1.251e-6, -1.298e-6
-0.248, 2.470e-6, 1.205e-6, -1.265e-6
-0.249, 2.427e-6, 1.189e-6, -1.238e-6
-0.250, 2.360e-6, 1.155e-6, -1.205e-6
-0.251, 2.303e-6, 1.130e-6, -1.173e-6
-0.252, 2.262e-6, 1.114e-6, -1.148e-6
-0.253, 2.209e-6, 1.092e-6, -1.117e-6
-0.254, 2.149e-6, 1.059e-6, -1.090e-6
-0.255, 2.111e-6, 1.042e-6, -1.070e-6
-0.256, 2.055e-6, 1.013e-6, -1.042e-6
-0.257, 2.010e-6, 1.002e-6, -1.008e-6
-0.258, 1.968e-6, 9.777e-7, -9.905e-7
-0.259, 1.924e-6, 9.575e-7, -9.661e-7
-0.260, 1.891e-6, 9.438e-7, -9.474e-7
-0.261, 1.851e-6, 9.275e-7, -9.237e-7
-0.262, 1.813e-6, 9.093e-7, -9.041e-7
-0.263, 1.773e-6, 8.844e-7, -8.884e-7
-0.264, 1.728e-6, 8.708e-7, -8.573e-7
-0.265, 1.721e-6, 8.695e-7, -8.511e-7
-0.266, 1.684e-6, 8.554e-7, -8.290e-7
-0.267, 1.653e-6, 8.408e-7, -8.118e-7
-0.268, 1.616e-6, 8.167e-7, -7.997e-7
-0.269, 1.610e-6, 8.183e-7, -7.920e-7
-0.270, 1.563e-6, 7.995e-7, -7.639e-7
-0.271, 1.541e-6, 7.914e-7, -7.499e-7
-0.272, 1.513e-6, 7.785e-7, -7.342e-7
-0.273, 1.490e-6, 7.653e-7, -7.252e-7
-0.274, 1.481e-6, 7.666e-7, -7.146e-7
-0.275, 1.448e-6, 7.550e-7, -6.933e-7
-0.276, 1.452e-6, 7.484e-7, -7.039e-7
-0.277, 1.425e-6, 7.401e-7, -6.849e-7
-0.278, 1.407e-6, 7.384e-7, -6.690e-7
-0.279, 1.398e-6, 7.263e-7, -6.722e-7
-0.280, 1.380e-6, 7.218e-7, -6.579e-7
-0.281, 1.361e-6, 7.158e-7, -6.449e-7
-0.282, 1.353e-6, 7.088e-7, -6.441e-7
-0.283, 1.345e-6, 7.146e-7, -6.299e-7
-0.284, 1.319e-6, 6.974e-7, -6.216e-7
-0.285, 1.319e-6, 7.028e-7, -6.161e-7
-0.286, 1.306e-6, 6.998e-7, -6.063e-7
-0.287, 1.282e-6, 6.844e-7, -5.980e-7
-0.288, 1.265e-6, 6.767e-7, -5.882e-7
-0.289, 1.267e-6, 6.737e-7, -5.929e-7
-0.290, 1.276e-6, 6.887e-7, -5.871e-7
-0.291, 1.247e-6, 6.721e-7, -5.753e-7
-0.292, 1.254e-6, 6.722e-7, -5.816e-7
-0.293, 1.249e-6, 6.755e-7, -5.733e-7
-0.294, 1.232e-6, 6.660e-7, -5.663e-7
-0.295, 1.224e-6, 6.591e-7, -5.652e-7
-0.296, 1.219e-6, 6.582e-7, -5.612e-7
-0.297, 1.220e-6, 6.594e-7, -5.605e-7
-0.298, 1.204e-6, 6.564e-7, -5.472e-7
-0.299, 1.201e-6, 6.491e-7, -5.516e-7
-0.300, 1.188e-6, 6.435e-7, -5.445e-7
-0.301, 1.202e-6, 6.522e-7, -5.494e-7
-0.302, 1.202e-6, 6.534e-7, -5.482e-7
-0.303, 1.170e-6, 6.349e-7, -5.349e-7
-0.304, 1.182e-6, 6.413e-7, -5.409e-7
-0.305, 1.175e-6, 6.354e-7, -5.395e-7
-0.306, 1.166e-6, 6.447e-7, -5.216e-7
-0.307, 1.170e-6, 6.401e-7, -5.298e-7
-0.308, 1.174e-6, 6.370e-7, -5.372e-7
-0.309, 1.155e-6, 6.335e-7, -5.211e-7
-0.310, 1.154e-6, 6.345e-7, -5.194e-7
-0.311, 1.161e-6, 6.354e-7, -5.257e-7
-0.312, 1.151e-6, 6.341e-7, -5.173e-7
-0.313, 1.151e-6, 6.284e-7, -5.221e-7
-0.314, 1.162e-6, 6.304e-7, -5.311e-7
-0.315, 1.157e-6, 6.316e-7, -5.250e-7
-0.316, 1.155e-6, 6.267e-7, -5.285e-7
-0.317, 1.145e-6, 6.261e-7, -5.184e-7
-0.318, 1.141e-6, 6.174e-7, -5.234e-7
-0.319, 1.154e-6, 6.287e-7, -5.249e-7
-0.320, 1.148e-6, 6.296e-7, -5.185e-7
-0.321, 1.147e-6, 6.250e-7, -5.222e-7
-0.322, 1.161e-6, 6.319e-7, -5.295e-7
-0.323, 1.131e-6, 6.188e-7, -5.118e-7
-0.324, 1.130e-6, 6.217e-7, -5.080e-7
-0.325, 1.124e-6, 6.242e-7, -5.001e-7
-0.326, 1.138e-6, 6.116e-7, -5.259e-7
-0.327, 1.145e-6, 6.256e-7, -5.190e-7
-0.328, 1.133e-6, 6.195e-7, -5.136e-7
-0.329, 1.143e-6, 6.170e-7, -5.260e-7
-0.330, 1.140e-6, 6.245e-7, -5.159e-7
-0.331, 1.130e-6, 6.162e-7, -5.140e-7
-0.332, 1.135e-6, 6.200e-7, -5.147e-7
-0.333, 1.146e-6, 6.275e-7, -5.183e-7
-0.334, 1.130e-6, 6.170e-7, -5.129e-7
-0.335, 1.131e-6, 6.224e-7, -5.089e-7
-0.336, 1.126e-6, 6.155e-7, -5.107e-7
-0.337, 1.131e-6, 6.205e-7, -5.103e-7
-0.338, 1.131e-6, 6.110e-7, -5.205e-7
-0.339, 1.124e-6, 6.147e-7, -5.095e-7
-0.340, 1.128e-6, 6.202e-7, -5.077e-7
-0.341, 1.123e-6, 6.112e-7, -5.118e-7
-0.342, 1.128e-6, 6.184e-7, -5.098e-7
-0.343, 1.144e-6, 6.273e-7, -5.170e-7
-0.344, 1.127e-6, 6.132e-7, -5.134e-7
-0.345, 1.133e-6, 6.197e-7, -5.131e-7
-0.346, 1.140e-6, 6.225e-7, -5.174e-7
-0.347, 1.134e-6, 6.269e-7, -5.067e-7
-0.348, 1.125e-6, 6.094e-7, -5.155e-7
-0.349, 1.134e-6, 6.187e-7, -5.150e-7
-0.350, 1.147e-6, 6.318e-7, -5.157e-7
-0.351, 1.116e-6, 6.073e-7, -5.092e-7
-0.352, 1.134e-6, 6.201e-7, -5.143e-7
-0.353, 1.151e-6, 6.250e-7, -5.259e-7
-0.354, 1.140e-6, 6.175e-7, -5.229e-7
-0.355, 1.131e-6, 6.198e-7, -5.115e-7
-0.356, 1.141e-6, 6.295e-7, -5.116e-7
-0.357, 1.130e-6, 6.168e-7, -5.133e-7
-0.358, 1.127e-6, 6.113e-7, -5.156e-7
-0.359, 1.128e-6, 6.113e-7, -5.166e-7
-0.360, 1.127e-6, 6.151e-7, -5.117e-7
-0.361, 1.151e-6, 6.179e-7, -5.334e-7
-0.362, 1.137e-6, 6.262e-7, -5.110e-7
-0.363, 1.127e-6, 6.128e-7, -5.138e-7
-0.364, 1.128e-6, 6.171e-7, -5.109e-7
-0.365, 1.142e-6, 6.237e-7, -5.187e-7
-0.366, 1.141e-6, 6.266e-7, -5.146e-7
-0.367, 1.128e-6, 6.100e-7, -5.184e-7
-0.368, 1.124e-6, 6.046e-7, -5.190e-7
-0.369, 1.129e-6, 6.165e-7, -5.126e-7
-0.370, 1.143e-6, 6.240e-7, -5.186e-7
-0.371, 1.153e-6, 6.306e-7, -5.222e-7
-0.372, 1.150e-6, 6.345e-7, -5.156e-7
-0.373, 1.144e-6, 6.174e-7, -5.266e-7
-0.374, 1.142e-6, 6.219e-7, -5.197e-7
-0.375, 1.158e-6, 6.297e-7, -5.282e-7
-0.376, 1.145e-6, 6.176e-7, -5.275e-7
-0.377, 1.136e-6, 6.203e-7, -5.155e-7
-0.378, 1.150e-6, 6.253e-7, -5.246e-7
-0.379, 1.159e-6, 6.329e-7, -5.259e-7
-0.380, 1.155e-6, 6.227e-7, -5.318e-7
-0.381, 1.141e-6, 6.283e-7, -5.127e-7
-0.382, 1.139e-6, 6.100e-7, -5.291e-7
-0.383, 1.142e-6, 6.178e-7, -5.243e-7
-0.384, 1.151e-6, 6.289e-7, -5.222e-7
-0.385, 1.138e-6, 6.171e-7, -5.212e-7
-0.386, 1.139e-6, 6.175e-7, -5.212e-7
-0.387, 1.137e-6, 6.155e-7, -5.215e-7
-0.388, 1.150e-6, 6.215e-7, -5.288e-7
-0.389, 1.158e-6, 6.316e-7, -5.263e-7
-0.390, 1.165e-6, 6.363e-7, -5.287e-7
-0.391, 1.154e-6, 6.227e-7, -5.314e-7
-0.392, 1.138e-6, 6.148e-7, -5.236e-7
-0.393, 1.137e-6, 6.189e-7, -5.181e-7
-0.394, 1.172e-6, 6.409e-7, -5.312e-7
-0.395, 1.155e-6, 6.248e-7, -5.305e-7
-0.396, 1.167e-6, 6.386e-7, -5.283e-7
-0.397, 1.155e-6, 6.240e-7, -5.305e-7
-0.398, 1.167e-6, 6.363e-7, -5.302e-7
-0.399, 1.181e-6, 6.339e-7, -5.471e-7
-0.400, 1.157e-6, 6.271e-7, -5.298e-7
