# Supplementary material for: Data-Driven Electrochemistry Reveals the Impact of Hydrophobicity on Aptamer Cross-Reactivity
Source: ACS Meas Sci Au. 2026 May 20;6(3):752–64. doi: 10.1021/acsmeasuresciau.6c00040 (PMC13281204; doi:10.1021/acsmeasuresciau.6c00040)
Supplement: Supplementary file 1 [file tg6c00040_si_001.zip › data/interferent study/logP validation/Trials_1_2_3/SWV_loperamide_analyte_1300hz_0.txt]

Nov. 4, 2025   12:18:25
Square Wave Voltammetry
File: c:\users\minteerlab\desktop\hardpotato\110425\swv_loperamide_analyte_1300hz_0.bin
Data Source:  Experiment
Instrument Model:  CHI660E
Ref. Electrode: 
Header: SWV
Note: 

Init E (V) = -0.05
Final E (V) = -0.4
Incr E (V) = 0.001
Amplitude (V) = 0.025
Frequency (Hz) = 1.3e+3
Quiet Time (sec) = 2
Sensitivity (A/V) = 1e-5

Potential/V, Diff(i/A), For(i/A), Rev(i/A)

-0.051, 1.000e-6, 5.159e-7, -4.846e-7
-0.052, 1.102e-6, 5.990e-7, -5.030e-7
-0.053, 1.096e-6, 5.898e-7, -5.061e-7
-0.054, 1.096e-6, 5.836e-7, -5.123e-7
-0.055, 1.102e-6, 5.806e-7, -5.215e-7
-0.056, 1.102e-6, 5.806e-7, -5.215e-7
-0.057, 1.096e-6, 5.744e-7, -5.215e-7
-0.058, 1.099e-6, 5.744e-7, -5.246e-7
-0.059, 1.114e-6, 5.775e-7, -5.369e-7
-0.060, 1.111e-6, 5.775e-7, -5.338e-7
-0.061, 1.108e-6, 5.744e-7, -5.338e-7
-0.062, 1.105e-6, 5.744e-7, -5.307e-7
-0.063, 1.117e-6, 5.806e-7, -5.369e-7
-0.064, 1.105e-6, 5.682e-7, -5.369e-7
-0.065, 1.111e-6, 5.713e-7, -5.400e-7
-0.066, 1.108e-6, 5.744e-7, -5.338e-7
-0.067, 1.124e-6, 5.836e-7, -5.400e-7
-0.068, 1.124e-6, 5.898e-7, -5.338e-7
-0.069, 1.127e-6, 5.867e-7, -5.400e-7
-0.070, 1.114e-6, 5.806e-7, -5.338e-7
-0.071, 1.133e-6, 5.929e-7, -5.400e-7
-0.072, 1.130e-6, 5.867e-7, -5.430e-7
-0.073, 1.127e-6, 5.867e-7, -5.400e-7
-0.074, 1.111e-6, 5.744e-7, -5.369e-7
-0.075, 1.121e-6, 5.836e-7, -5.369e-7
-0.076, 1.127e-6, 5.836e-7, -5.430e-7
-0.077, 1.130e-6, 5.898e-7, -5.400e-7
-0.078, 1.136e-6, 5.960e-7, -5.400e-7
-0.079, 1.133e-6, 5.960e-7, -5.369e-7
-0.080, 1.139e-6, 5.990e-7, -5.400e-7
-0.081, 1.142e-6, 5.929e-7, -5.492e-7
-0.082, 1.130e-6, 5.929e-7, -5.369e-7
-0.083, 1.124e-6, 5.836e-7, -5.400e-7
-0.084, 1.121e-6, 5.806e-7, -5.400e-7
-0.085, 1.130e-6, 5.867e-7, -5.430e-7
-0.086, 1.145e-6, 6.052e-7, -5.400e-7
-0.087, 1.136e-6, 5.990e-7, -5.369e-7
-0.088, 1.139e-6, 5.990e-7, -5.400e-7
-0.089, 1.133e-6, 5.867e-7, -5.461e-7
-0.090, 1.142e-6, 5.960e-7, -5.461e-7
-0.091, 1.148e-6, 6.052e-7, -5.430e-7
-0.092, 1.136e-6, 5.960e-7, -5.400e-7
-0.093, 1.130e-6, 5.960e-7, -5.338e-7
-0.094, 1.145e-6, 6.052e-7, -5.400e-7
-0.095, 1.130e-6, 5.990e-7, -5.307e-7
-0.096, 1.154e-6, 6.052e-7, -5.492e-7
-0.097, 1.148e-6, 6.052e-7, -5.430e-7
-0.098, 1.161e-6, 6.175e-7, -5.430e-7
-0.099, 1.164e-6, 6.237e-7, -5.400e-7
-0.100, 1.157e-6, 6.206e-7, -5.369e-7
-0.101, 1.164e-6, 6.206e-7, -5.430e-7
-0.102, 1.176e-6, 6.267e-7, -5.492e-7
-0.103, 1.176e-6, 6.298e-7, -5.461e-7
-0.104, 1.185e-6, 6.267e-7, -5.584e-7
-0.105, 1.185e-6, 6.390e-7, -5.461e-7
-0.106, 1.188e-6, 6.421e-7, -5.461e-7
-0.107, 1.210e-6, 6.544e-7, -5.554e-7
-0.108, 1.204e-6, 6.514e-7, -5.523e-7
-0.109, 1.216e-6, 6.606e-7, -5.554e-7
-0.110, 1.219e-6, 6.606e-7, -5.584e-7
-0.111, 1.238e-6, 6.821e-7, -5.554e-7
-0.112, 1.250e-6, 6.914e-7, -5.584e-7
-0.113, 1.250e-6, 6.883e-7, -5.615e-7
-0.114, 1.268e-6, 7.006e-7, -5.677e-7
-0.115, 1.271e-6, 7.068e-7, -5.646e-7
-0.116, 1.302e-6, 7.283e-7, -5.738e-7
-0.117, 1.311e-6, 7.376e-7, -5.738e-7
-0.118, 1.327e-6, 7.406e-7, -5.861e-7
-0.119, 1.342e-6, 7.560e-7, -5.861e-7
-0.120, 1.354e-6, 7.591e-7, -5.954e-7
-0.121, 1.382e-6, 7.837e-7, -5.985e-7
-0.122, 1.385e-6, 7.868e-7, -5.985e-7
-0.123, 1.410e-6, 7.991e-7, -6.108e-7
-0.124, 1.428e-6, 8.176e-7, -6.108e-7
-0.125, 1.462e-6, 8.299e-7, -6.323e-7
-0.126, 1.481e-6, 8.484e-7, -6.323e-7
-0.127, 1.499e-6, 8.607e-7, -6.385e-7
-0.128, 1.527e-6, 8.730e-7, -6.539e-7
-0.129, 1.570e-6, 9.038e-7, -6.662e-7
-0.130, 1.588e-6, 9.161e-7, -6.723e-7
-0.131, 1.619e-6, 9.407e-7, -6.785e-7
-0.132, 1.659e-6, 9.715e-7, -6.877e-7
-0.133, 1.684e-6, 9.900e-7, -6.939e-7
-0.134, 1.727e-6, 1.015e-6, -7.124e-7
-0.135, 1.761e-6, 1.036e-6, -7.247e-7
-0.136, 1.813e-6, 1.061e-6, -7.524e-7
-0.137, 1.835e-6, 1.079e-6, -7.554e-7
-0.138, 1.890e-6, 1.119e-6, -7.708e-7
-0.139, 1.918e-6, 1.132e-6, -7.862e-7
-0.140, 1.982e-6, 1.172e-6, -8.109e-7
-0.141, 2.035e-6, 1.199e-6, -8.355e-7
-0.142, 2.078e-6, 1.227e-6, -8.509e-7
-0.143, 2.146e-6, 1.270e-6, -8.755e-7
-0.144, 2.183e-6, 1.292e-6, -8.909e-7
-0.145, 2.241e-6, 1.322e-6, -9.186e-7
-0.146, 2.312e-6, 1.372e-6, -9.402e-7
-0.147, 2.364e-6, 1.396e-6, -9.679e-7
-0.148, 2.423e-6, 1.430e-6, -9.925e-7
-0.149, 2.506e-6, 1.483e-6, -1.023e-6
-0.150, 2.567e-6, 1.510e-6, -1.057e-6
-0.151, 2.623e-6, 1.553e-6, -1.069e-6
-0.152, 2.694e-6, 1.590e-6, -1.103e-6
-0.153, 2.783e-6, 1.643e-6, -1.140e-6
-0.154, 2.838e-6, 1.670e-6, -1.168e-6
-0.155, 2.921e-6, 1.723e-6, -1.199e-6
-0.156, 3.001e-6, 1.766e-6, -1.236e-6
-0.157, 3.097e-6, 1.812e-6, -1.285e-6
-0.158, 3.174e-6, 1.867e-6, -1.306e-6
-0.159, 3.272e-6, 1.913e-6, -1.359e-6
-0.160, 3.362e-6, 1.960e-6, -1.402e-6
-0.161, 3.445e-6, 2.006e-6, -1.439e-6
-0.162, 3.525e-6, 2.052e-6, -1.473e-6
-0.163, 3.623e-6, 2.101e-6, -1.522e-6
-0.164, 3.734e-6, 2.157e-6, -1.577e-6
-0.165, 3.823e-6, 2.215e-6, -1.608e-6
-0.166, 3.919e-6, 2.258e-6, -1.660e-6
-0.167, 4.014e-6, 2.323e-6, -1.691e-6
-0.168, 4.116e-6, 2.375e-6, -1.741e-6
-0.169, 4.211e-6, 2.418e-6, -1.793e-6
-0.170, 4.331e-6, 2.492e-6, -1.839e-6
-0.171, 4.417e-6, 2.538e-6, -1.879e-6
-0.172, 4.528e-6, 2.588e-6, -1.941e-6
-0.173, 4.621e-6, 2.637e-6, -1.984e-6
-0.174, 4.728e-6, 2.689e-6, -2.039e-6
-0.175, 4.824e-6, 2.742e-6, -2.082e-6
-0.176, 4.922e-6, 2.791e-6, -2.131e-6
-0.177, 5.018e-6, 2.837e-6, -2.181e-6
-0.178, 5.113e-6, 2.892e-6, -2.221e-6
-0.179, 5.206e-6, 2.942e-6, -2.264e-6
-0.180, 5.301e-6, 2.982e-6, -2.319e-6
-0.181, 5.384e-6, 3.028e-6, -2.356e-6
-0.182, 5.479e-6, 3.071e-6, -2.409e-6
-0.183, 5.569e-6, 3.114e-6, -2.455e-6
-0.184, 5.652e-6, 3.160e-6, -2.492e-6
-0.185, 5.729e-6, 3.194e-6, -2.535e-6
-0.186, 5.818e-6, 3.243e-6, -2.575e-6
-0.187, 5.880e-6, 3.271e-6, -2.609e-6
-0.188, 5.932e-6, 3.299e-6, -2.633e-6
-0.189, 6.003e-6, 3.326e-6, -2.676e-6
-0.190, 6.067e-6, 3.357e-6, -2.710e-6
-0.191, 6.114e-6, 3.373e-6, -2.741e-6
-0.192, 6.169e-6, 3.400e-6, -2.769e-6
-0.193, 6.200e-6, 3.406e-6, -2.793e-6
-0.194, 6.249e-6, 3.431e-6, -2.818e-6
-0.195, 6.258e-6, 3.437e-6, -2.821e-6
-0.196, 6.295e-6, 3.440e-6, -2.855e-6
-0.197, 6.326e-6, 3.456e-6, -2.870e-6
-0.198, 6.320e-6, 3.450e-6, -2.870e-6
-0.199, 6.323e-6, 3.443e-6, -2.880e-6
-0.200, 6.323e-6, 3.434e-6, -2.889e-6
-0.201, 6.311e-6, 3.425e-6, -2.886e-6
-0.202, 6.298e-6, 3.416e-6, -2.883e-6
-0.203, 6.280e-6, 3.400e-6, -2.880e-6
-0.204, 6.255e-6, 3.376e-6, -2.880e-6
-0.205, 6.240e-6, 3.354e-6, -2.886e-6
-0.206, 6.188e-6, 3.320e-6, -2.867e-6
-0.207, 6.147e-6, 3.293e-6, -2.855e-6
-0.208, 6.107e-6, 3.277e-6, -2.830e-6
-0.209, 6.046e-6, 3.234e-6, -2.812e-6
-0.210, 5.997e-6, 3.200e-6, -2.796e-6
-0.211, 5.935e-6, 3.157e-6, -2.778e-6
-0.212, 5.852e-6, 3.111e-6, -2.741e-6
-0.213, 5.790e-6, 3.071e-6, -2.719e-6
-0.214, 5.717e-6, 3.022e-6, -2.695e-6
-0.215, 5.624e-6, 2.969e-6, -2.655e-6
-0.216, 5.541e-6, 2.923e-6, -2.618e-6
-0.217, 5.464e-6, 2.877e-6, -2.587e-6
-0.218, 5.378e-6, 2.822e-6, -2.556e-6
-0.219, 5.273e-6, 2.763e-6, -2.510e-6
-0.220, 5.184e-6, 2.714e-6, -2.470e-6
-0.221, 5.110e-6, 2.665e-6, -2.445e-6
-0.222, 4.999e-6, 2.606e-6, -2.393e-6
-0.223, 4.928e-6, 2.560e-6, -2.369e-6
-0.224, 4.811e-6, 2.498e-6, -2.313e-6
-0.225, 4.725e-6, 2.446e-6, -2.279e-6
-0.226, 4.618e-6, 2.381e-6, -2.236e-6
-0.227, 4.525e-6, 2.332e-6, -2.193e-6
-0.228, 4.427e-6, 2.283e-6, -2.144e-6
-0.229, 4.328e-6, 2.224e-6, -2.104e-6
-0.230, 4.224e-6, 2.166e-6, -2.058e-6
-0.231, 4.137e-6, 2.126e-6, -2.011e-6
-0.232, 4.026e-6, 2.058e-6, -1.968e-6
-0.233, 3.940e-6, 2.012e-6, -1.928e-6
-0.234, 3.863e-6, 1.972e-6, -1.891e-6
-0.235, 3.746e-6, 1.901e-6, -1.845e-6
-0.236, 3.651e-6, 1.855e-6, -1.796e-6
-0.237, 3.568e-6, 1.809e-6, -1.759e-6
-0.238, 3.479e-6, 1.763e-6, -1.716e-6
-0.239, 3.389e-6, 1.720e-6, -1.670e-6
-0.240, 3.306e-6, 1.670e-6, -1.636e-6
-0.241, 3.214e-6, 1.624e-6, -1.590e-6
-0.242, 3.134e-6, 1.587e-6, -1.547e-6
-0.243, 3.054e-6, 1.547e-6, -1.507e-6
-0.244, 2.974e-6, 1.495e-6, -1.479e-6
-0.245, 2.900e-6, 1.458e-6, -1.442e-6
-0.246, 2.832e-6, 1.430e-6, -1.402e-6
-0.247, 2.743e-6, 1.384e-6, -1.359e-6
-0.248, 2.666e-6, 1.344e-6, -1.322e-6
-0.249, 2.610e-6, 1.316e-6, -1.294e-6
-0.250, 2.552e-6, 1.286e-6, -1.266e-6
-0.251, 2.469e-6, 1.249e-6, -1.220e-6
-0.252, 2.413e-6, 1.221e-6, -1.193e-6
-0.253, 2.355e-6, 1.193e-6, -1.162e-6
-0.254, 2.303e-6, 1.159e-6, -1.143e-6
-0.255, 2.232e-6, 1.125e-6, -1.106e-6
-0.256, 2.192e-6, 1.110e-6, -1.082e-6
-0.257, 2.133e-6, 1.076e-6, -1.057e-6
-0.258, 2.087e-6, 1.052e-6, -1.036e-6
-0.259, 2.032e-6, 1.033e-6, -9.986e-7
-0.260, 1.986e-6, 1.005e-6, -9.802e-7
-0.261, 1.949e-6, 9.900e-7, -9.586e-7
-0.262, 1.893e-6, 9.715e-7, -9.217e-7
-0.263, 1.869e-6, 9.623e-7, -9.063e-7
-0.264, 1.810e-6, 9.284e-7, -8.817e-7
-0.265, 1.776e-6, 9.130e-7, -8.632e-7
-0.266, 1.749e-6, 9.007e-7, -8.478e-7
-0.267, 1.715e-6, 8.853e-7, -8.293e-7
-0.268, 1.672e-6, 8.545e-7, -8.170e-7
-0.269, 1.641e-6, 8.545e-7, -7.862e-7
-0.270, 1.598e-6, 8.237e-7, -7.739e-7
-0.271, 1.582e-6, 8.237e-7, -7.585e-7
-0.272, 1.545e-6, 8.053e-7, -7.401e-7
-0.273, 1.527e-6, 7.930e-7, -7.339e-7
-0.274, 1.499e-6, 7.807e-7, -7.185e-7
-0.275, 1.471e-6, 7.683e-7, -7.031e-7
-0.276, 1.462e-6, 7.653e-7, -6.970e-7
-0.277, 1.431e-6, 7.499e-7, -6.816e-7
-0.278, 1.416e-6, 7.437e-7, -6.723e-7
-0.279, 1.394e-6, 7.437e-7, -6.508e-7
-0.280, 1.361e-6, 7.222e-7, -6.385e-7
-0.281, 1.351e-6, 7.222e-7, -6.292e-7
-0.282, 1.345e-6, 7.160e-7, -6.292e-7
-0.283, 1.321e-6, 7.129e-7, -6.077e-7
-0.284, 1.299e-6, 6.945e-7, -6.046e-7
-0.285, 1.299e-6, 7.006e-7, -5.985e-7
-0.286, 1.281e-6, 6.883e-7, -5.923e-7
-0.287, 1.274e-6, 6.914e-7, -5.831e-7
-0.288, 1.244e-6, 6.760e-7, -5.677e-7
-0.289, 1.244e-6, 6.698e-7, -5.738e-7
-0.290, 1.241e-6, 6.791e-7, -5.615e-7
-0.291, 1.210e-6, 6.668e-7, -5.430e-7
-0.292, 1.222e-6, 6.668e-7, -5.554e-7
-0.293, 1.204e-6, 6.514e-7, -5.523e-7
-0.294, 1.191e-6, 6.544e-7, -5.369e-7
-0.295, 1.191e-6, 6.514e-7, -5.400e-7
-0.296, 1.173e-6, 6.483e-7, -5.246e-7
-0.297, 1.167e-6, 6.360e-7, -5.307e-7
-0.298, 1.176e-6, 6.483e-7, -5.277e-7
-0.299, 1.167e-6, 6.360e-7, -5.307e-7
-0.300, 1.161e-6, 6.298e-7, -5.307e-7
-0.301, 1.139e-6, 6.298e-7, -5.092e-7
-0.302, 1.127e-6, 6.237e-7, -5.030e-7
-0.303, 1.130e-6, 6.206e-7, -5.092e-7
-0.304, 1.121e-6, 6.206e-7, -4.999e-7
-0.305, 1.136e-6, 6.237e-7, -5.123e-7
-0.306, 1.121e-6, 6.237e-7, -4.969e-7
-0.307, 1.114e-6, 6.144e-7, -4.999e-7
-0.308, 1.111e-6, 6.206e-7, -4.907e-7
-0.309, 1.114e-6, 6.175e-7, -4.969e-7
-0.310, 1.114e-6, 6.206e-7, -4.938e-7
-0.311, 1.093e-6, 6.113e-7, -4.815e-7
-0.312, 1.099e-6, 6.144e-7, -4.846e-7
-0.313, 1.096e-6, 6.113e-7, -4.846e-7
-0.314, 1.099e-6, 6.113e-7, -4.876e-7
-0.315, 1.105e-6, 6.113e-7, -4.938e-7
-0.316, 1.090e-6, 6.021e-7, -4.876e-7
-0.317, 1.099e-6, 6.052e-7, -4.938e-7
-0.318, 1.108e-6, 6.144e-7, -4.938e-7
-0.319, 1.084e-6, 6.052e-7, -4.784e-7
-0.320, 1.093e-6, 6.083e-7, -4.846e-7
-0.321, 1.096e-6, 6.113e-7, -4.846e-7
-0.322, 1.093e-6, 6.083e-7, -4.846e-7
-0.323, 1.071e-6, 5.990e-7, -4.722e-7
-0.324, 1.099e-6, 6.113e-7, -4.876e-7
-0.325, 1.077e-6, 6.021e-7, -4.753e-7
-0.326, 1.090e-6, 6.052e-7, -4.846e-7
-0.327, 1.081e-6, 6.052e-7, -4.753e-7
-0.328, 1.074e-6, 5.960e-7, -4.784e-7
-0.329, 1.096e-6, 6.113e-7, -4.846e-7
-0.330, 1.090e-6, 5.990e-7, -4.907e-7
-0.331, 1.065e-6, 5.990e-7, -4.661e-7
-0.332, 1.062e-6, 5.960e-7, -4.661e-7
-0.333, 1.087e-6, 5.990e-7, -4.876e-7
-0.334, 1.071e-6, 5.990e-7, -4.722e-7
-0.335, 1.084e-6, 6.052e-7, -4.784e-7
-0.336, 1.068e-6, 5.960e-7, -4.722e-7
-0.337, 1.077e-6, 6.052e-7, -4.722e-7
-0.338, 1.087e-6, 6.083e-7, -4.784e-7
-0.339, 1.081e-6, 6.021e-7, -4.784e-7
-0.340, 1.077e-6, 6.021e-7, -4.753e-7
-0.341, 1.071e-6, 5.960e-7, -4.753e-7
-0.342, 1.068e-6, 5.867e-7, -4.815e-7
-0.343, 1.065e-6, 5.960e-7, -4.692e-7
-0.344, 1.081e-6, 5.960e-7, -4.846e-7
-0.345, 1.065e-6, 5.990e-7, -4.661e-7
-0.346, 1.074e-6, 5.929e-7, -4.815e-7
-0.347, 1.071e-6, 5.960e-7, -4.753e-7
-0.348, 1.071e-6, 5.960e-7, -4.753e-7
-0.349, 1.081e-6, 5.960e-7, -4.846e-7
-0.350, 1.068e-6, 5.898e-7, -4.784e-7
-0.351, 1.084e-6, 6.052e-7, -4.784e-7
-0.352, 1.084e-6, 6.083e-7, -4.753e-7
-0.353, 1.065e-6, 5.836e-7, -4.815e-7
-0.354, 1.065e-6, 5.898e-7, -4.753e-7
-0.355, 1.071e-6, 5.990e-7, -4.722e-7
-0.356, 1.068e-6, 5.960e-7, -4.722e-7
-0.357, 1.068e-6, 5.929e-7, -4.753e-7
-0.358, 1.081e-6, 5.898e-7, -4.907e-7
-0.359, 1.087e-6, 6.052e-7, -4.815e-7
-0.360, 1.087e-6, 5.990e-7, -4.876e-7
-0.361, 1.074e-6, 5.960e-7, -4.784e-7
-0.362, 1.071e-6, 5.806e-7, -4.907e-7
-0.363, 1.071e-6, 5.898e-7, -4.815e-7
-0.364, 1.084e-6, 5.990e-7, -4.846e-7
-0.365, 1.096e-6, 6.083e-7, -4.876e-7
-0.366, 1.084e-6, 6.021e-7, -4.815e-7
-0.367, 1.077e-6, 5.929e-7, -4.846e-7
-0.368, 1.077e-6, 5.867e-7, -4.907e-7
-0.369, 1.096e-6, 6.052e-7, -4.907e-7
-0.370, 1.081e-6, 5.960e-7, -4.846e-7
-0.371, 1.087e-6, 5.960e-7, -4.907e-7
-0.372, 1.081e-6, 5.898e-7, -4.907e-7
-0.373, 1.096e-6, 6.083e-7, -4.876e-7
-0.374, 1.071e-6, 5.990e-7, -4.722e-7
-0.375, 1.081e-6, 5.990e-7, -4.815e-7
-0.376, 1.074e-6, 5.960e-7, -4.784e-7
-0.377, 1.077e-6, 5.990e-7, -4.784e-7
-0.378, 1.093e-6, 6.021e-7, -4.907e-7
-0.379, 1.093e-6, 5.990e-7, -4.938e-7
-0.380, 1.099e-6, 6.052e-7, -4.938e-7
-0.381, 1.096e-6, 5.990e-7, -4.969e-7
-0.382, 1.081e-6, 5.960e-7, -4.846e-7
-0.383, 1.090e-6, 6.052e-7, -4.846e-7
-0.384, 1.102e-6, 6.144e-7, -4.876e-7
-0.385, 1.090e-6, 6.021e-7, -4.876e-7
-0.386, 1.096e-6, 5.990e-7, -4.969e-7
-0.387, 1.096e-6, 6.052e-7, -4.907e-7
-0.388, 1.096e-6, 6.021e-7, -4.938e-7
-0.389, 1.102e-6, 6.021e-7, -4.999e-7
-0.390, 1.087e-6, 6.052e-7, -4.815e-7
-0.391, 1.081e-6, 5.960e-7, -4.846e-7
-0.392, 1.093e-6, 6.021e-7, -4.907e-7
-0.393, 1.096e-6, 6.113e-7, -4.846e-7
-0.394, 1.105e-6, 6.052e-7, -4.999e-7
-0.395, 1.099e-6, 5.990e-7, -4.999e-7
-0.396, 1.102e-6, 6.083e-7, -4.938e-7
-0.397, 1.096e-6, 5.990e-7, -4.969e-7
-0.398, 1.102e-6, 6.052e-7, -4.969e-7
-0.399, 1.096e-6, 6.021e-7, -4.938e-7
-0.400, 1.093e-6, 6.021e-7, -4.907e-7
