# Supplementary material for: Data-Driven Electrochemistry Reveals the Impact of Hydrophobicity on Aptamer Cross-Reactivity
Source: ACS Meas Sci Au. 2026 May 20;6(3):752–64. doi: 10.1021/acsmeasuresciau.6c00040 (PMC13281204; doi:10.1021/acsmeasuresciau.6c00040)
Supplement: Supplementary file 1 [file tg6c00040_si_001.zip › data/interferent study/logP validation/Trials_1_2_3/SWV_loperamide_analyte_1300hz_1.txt]

Nov. 4, 2025   13:26:53
Square Wave Voltammetry
File: c:\users\minteerlab\desktop\hardpotato\110425\swv_loperamide_analyte_1300hz_1.bin
Data Source:  Experiment
Instrument Model:  CHI660E
Ref. Electrode: 
Header: SWV
Note: 

Init E (V) = -0.05
Final E (V) = -0.4
Incr E (V) = 0.001
Amplitude (V) = 0.025
Frequency (Hz) = 1.3e+3
Quiet Time (sec) = 2
Sensitivity (A/V) = 1e-5

Potential/V, Diff(i/A), For(i/A), Rev(i/A)

-0.051, 4.063e-7, 2.112e-7, -1.952e-7
-0.052, 4.402e-7, 2.419e-7, -1.983e-7
-0.053, 4.402e-7, 2.358e-7, -2.044e-7
-0.054, 4.433e-7, 2.358e-7, -2.075e-7
-0.055, 4.402e-7, 2.327e-7, -2.075e-7
-0.056, 4.340e-7, 2.265e-7, -2.075e-7
-0.057, 4.371e-7, 2.265e-7, -2.106e-7
-0.058, 4.402e-7, 2.296e-7, -2.106e-7
-0.059, 4.433e-7, 2.296e-7, -2.137e-7
-0.060, 4.402e-7, 2.235e-7, -2.167e-7
-0.061, 4.464e-7, 2.296e-7, -2.167e-7
-0.062, 4.464e-7, 2.327e-7, -2.137e-7
-0.063, 4.464e-7, 2.296e-7, -2.167e-7
-0.064, 4.433e-7, 2.235e-7, -2.198e-7
-0.065, 4.464e-7, 2.265e-7, -2.198e-7
-0.066, 4.464e-7, 2.296e-7, -2.167e-7
-0.067, 4.433e-7, 2.265e-7, -2.167e-7
-0.068, 4.525e-7, 2.327e-7, -2.198e-7
-0.069, 4.464e-7, 2.296e-7, -2.167e-7
-0.070, 4.494e-7, 2.296e-7, -2.198e-7
-0.071, 4.494e-7, 2.296e-7, -2.198e-7
-0.072, 4.433e-7, 2.296e-7, -2.137e-7
-0.073, 4.556e-7, 2.358e-7, -2.198e-7
-0.074, 4.494e-7, 2.327e-7, -2.167e-7
-0.075, 4.525e-7, 2.358e-7, -2.167e-7
-0.076, 4.525e-7, 2.327e-7, -2.198e-7
-0.077, 4.494e-7, 2.327e-7, -2.167e-7
-0.078, 4.494e-7, 2.327e-7, -2.167e-7
-0.079, 4.525e-7, 2.327e-7, -2.198e-7
-0.080, 4.587e-7, 2.358e-7, -2.229e-7
-0.081, 4.556e-7, 2.327e-7, -2.229e-7
-0.082, 4.556e-7, 2.327e-7, -2.229e-7
-0.083, 4.556e-7, 2.358e-7, -2.198e-7
-0.084, 4.556e-7, 2.327e-7, -2.229e-7
-0.085, 4.556e-7, 2.358e-7, -2.198e-7
-0.086, 4.525e-7, 2.358e-7, -2.167e-7
-0.087, 4.587e-7, 2.389e-7, -2.198e-7
-0.088, 4.556e-7, 2.389e-7, -2.167e-7
-0.089, 4.556e-7, 2.358e-7, -2.198e-7
-0.090, 4.587e-7, 2.419e-7, -2.167e-7
-0.091, 4.525e-7, 2.358e-7, -2.167e-7
-0.092, 4.648e-7, 2.450e-7, -2.198e-7
-0.093, 4.648e-7, 2.450e-7, -2.198e-7
-0.094, 4.618e-7, 2.419e-7, -2.198e-7
-0.095, 4.679e-7, 2.481e-7, -2.198e-7
-0.096, 4.710e-7, 2.512e-7, -2.198e-7
-0.097, 4.679e-7, 2.481e-7, -2.198e-7
-0.098, 4.710e-7, 2.481e-7, -2.229e-7
-0.099, 4.741e-7, 2.543e-7, -2.198e-7
-0.100, 4.741e-7, 2.543e-7, -2.198e-7
-0.101, 4.771e-7, 2.604e-7, -2.167e-7
-0.102, 4.833e-7, 2.666e-7, -2.167e-7
-0.103, 4.895e-7, 2.666e-7, -2.229e-7
-0.104, 4.987e-7, 2.727e-7, -2.260e-7
-0.105, 4.956e-7, 2.727e-7, -2.229e-7
-0.106, 4.987e-7, 2.727e-7, -2.260e-7
-0.107, 5.049e-7, 2.789e-7, -2.260e-7
-0.108, 5.141e-7, 2.850e-7, -2.290e-7
-0.109, 5.264e-7, 2.974e-7, -2.290e-7
-0.110, 5.295e-7, 2.974e-7, -2.321e-7
-0.111, 5.356e-7, 3.066e-7, -2.290e-7
-0.112, 5.449e-7, 3.127e-7, -2.321e-7
-0.113, 5.541e-7, 3.220e-7, -2.321e-7
-0.114, 5.633e-7, 3.312e-7, -2.321e-7
-0.115, 5.757e-7, 3.374e-7, -2.383e-7
-0.116, 5.910e-7, 3.466e-7, -2.444e-7
-0.117, 5.972e-7, 3.558e-7, -2.414e-7
-0.118, 6.095e-7, 3.651e-7, -2.444e-7
-0.119, 6.280e-7, 3.805e-7, -2.475e-7
-0.120, 6.434e-7, 3.928e-7, -2.506e-7
-0.121, 6.557e-7, 4.020e-7, -2.537e-7
-0.122, 6.772e-7, 4.143e-7, -2.629e-7
-0.123, 6.926e-7, 4.297e-7, -2.629e-7
-0.124, 7.111e-7, 4.420e-7, -2.691e-7
-0.125, 7.357e-7, 4.605e-7, -2.752e-7
-0.126, 7.480e-7, 4.697e-7, -2.783e-7
-0.127, 7.788e-7, 4.944e-7, -2.845e-7
-0.128, 8.035e-7, 5.128e-7, -2.906e-7
-0.129, 8.188e-7, 5.251e-7, -2.937e-7
-0.130, 8.527e-7, 5.467e-7, -3.060e-7
-0.131, 8.773e-7, 5.652e-7, -3.122e-7
-0.132, 9.112e-7, 5.898e-7, -3.214e-7
-0.133, 9.389e-7, 6.113e-7, -3.276e-7
-0.134, 9.728e-7, 6.360e-7, -3.368e-7
-0.135, 1.010e-6, 6.606e-7, -3.491e-7
-0.136, 1.044e-6, 6.821e-7, -3.614e-7
-0.137, 1.084e-6, 7.129e-7, -3.707e-7
-0.138, 1.133e-6, 7.406e-7, -3.922e-7
-0.139, 1.170e-6, 7.683e-7, -4.014e-7
-0.140, 1.210e-6, 7.960e-7, -4.138e-7
-0.141, 1.259e-6, 8.268e-7, -4.322e-7
-0.142, 1.308e-6, 8.576e-7, -4.507e-7
-0.143, 1.358e-6, 8.915e-7, -4.661e-7
-0.144, 1.410e-6, 9.223e-7, -4.876e-7
-0.145, 1.462e-6, 9.530e-7, -5.092e-7
-0.146, 1.521e-6, 9.900e-7, -5.307e-7
-0.147, 1.582e-6, 1.027e-6, -5.554e-7
-0.148, 1.650e-6, 1.070e-6, -5.800e-7
-0.149, 1.702e-6, 1.098e-6, -6.046e-7
-0.150, 1.776e-6, 1.141e-6, -6.354e-7
-0.151, 1.832e-6, 1.178e-6, -6.539e-7
-0.152, 1.896e-6, 1.215e-6, -6.816e-7
-0.153, 1.979e-6, 1.258e-6, -7.216e-7
-0.154, 2.053e-6, 1.301e-6, -7.524e-7
-0.155, 2.127e-6, 1.341e-6, -7.862e-7
-0.156, 2.195e-6, 1.378e-6, -8.170e-7
-0.157, 2.278e-6, 1.424e-6, -8.540e-7
-0.158, 2.352e-6, 1.464e-6, -8.878e-7
-0.159, 2.435e-6, 1.510e-6, -9.248e-7
-0.160, 2.521e-6, 1.550e-6, -9.709e-7
-0.161, 2.604e-6, 1.593e-6, -1.011e-6
-0.162, 2.690e-6, 1.636e-6, -1.054e-6
-0.163, 2.767e-6, 1.680e-6, -1.088e-6
-0.164, 2.847e-6, 1.720e-6, -1.128e-6
-0.165, 2.937e-6, 1.763e-6, -1.174e-6
-0.166, 3.017e-6, 1.803e-6, -1.214e-6
-0.167, 3.103e-6, 1.843e-6, -1.260e-6
-0.168, 3.186e-6, 1.883e-6, -1.303e-6
-0.169, 3.272e-6, 1.920e-6, -1.353e-6
-0.170, 3.349e-6, 1.960e-6, -1.390e-6
-0.171, 3.429e-6, 1.994e-6, -1.436e-6
-0.172, 3.512e-6, 2.034e-6, -1.479e-6
-0.173, 3.583e-6, 2.064e-6, -1.519e-6
-0.174, 3.654e-6, 2.092e-6, -1.562e-6
-0.175, 3.725e-6, 2.126e-6, -1.599e-6
-0.176, 3.796e-6, 2.151e-6, -1.645e-6
-0.177, 3.860e-6, 2.178e-6, -1.682e-6
-0.178, 3.925e-6, 2.203e-6, -1.722e-6
-0.179, 3.980e-6, 2.224e-6, -1.756e-6
-0.180, 4.039e-6, 2.243e-6, -1.796e-6
-0.181, 4.088e-6, 2.261e-6, -1.827e-6
-0.182, 4.131e-6, 2.274e-6, -1.858e-6
-0.183, 4.177e-6, 2.289e-6, -1.888e-6
-0.184, 4.220e-6, 2.301e-6, -1.919e-6
-0.185, 4.245e-6, 2.304e-6, -1.941e-6
-0.186, 4.288e-6, 2.317e-6, -1.971e-6
-0.187, 4.310e-6, 2.320e-6, -1.990e-6
-0.188, 4.322e-6, 2.314e-6, -2.008e-6
-0.189, 4.340e-6, 2.311e-6, -2.030e-6
-0.190, 4.356e-6, 2.311e-6, -2.045e-6
-0.191, 4.353e-6, 2.298e-6, -2.055e-6
-0.192, 4.362e-6, 2.292e-6, -2.070e-6
-0.193, 4.362e-6, 2.277e-6, -2.085e-6
-0.194, 4.353e-6, 2.264e-6, -2.088e-6
-0.195, 4.334e-6, 2.249e-6, -2.085e-6
-0.196, 4.313e-6, 2.227e-6, -2.085e-6
-0.197, 4.300e-6, 2.206e-6, -2.095e-6
-0.198, 4.273e-6, 2.184e-6, -2.088e-6
-0.199, 4.242e-6, 2.160e-6, -2.082e-6
-0.200, 4.208e-6, 2.132e-6, -2.076e-6
-0.201, 4.174e-6, 2.104e-6, -2.070e-6
-0.202, 4.137e-6, 2.077e-6, -2.061e-6
-0.203, 4.091e-6, 2.049e-6, -2.042e-6
-0.204, 4.039e-6, 2.012e-6, -2.027e-6
-0.205, 3.993e-6, 1.978e-6, -2.014e-6
-0.206, 3.937e-6, 1.944e-6, -1.993e-6
-0.207, 3.885e-6, 1.907e-6, -1.978e-6
-0.208, 3.839e-6, 1.880e-6, -1.959e-6
-0.209, 3.774e-6, 1.833e-6, -1.941e-6
-0.210, 3.713e-6, 1.800e-6, -1.913e-6
-0.211, 3.648e-6, 1.760e-6, -1.888e-6
-0.212, 3.586e-6, 1.723e-6, -1.864e-6
-0.213, 3.522e-6, 1.683e-6, -1.839e-6
-0.214, 3.457e-6, 1.646e-6, -1.811e-6
-0.215, 3.386e-6, 1.603e-6, -1.784e-6
-0.216, 3.309e-6, 1.559e-6, -1.750e-6
-0.217, 3.245e-6, 1.526e-6, -1.719e-6
-0.218, 3.177e-6, 1.486e-6, -1.691e-6
-0.219, 3.109e-6, 1.452e-6, -1.657e-6
-0.220, 3.044e-6, 1.415e-6, -1.630e-6
-0.221, 2.968e-6, 1.372e-6, -1.596e-6
-0.222, 2.903e-6, 1.341e-6, -1.562e-6
-0.223, 2.820e-6, 1.298e-6, -1.522e-6
-0.224, 2.755e-6, 1.264e-6, -1.491e-6
-0.225, 2.690e-6, 1.230e-6, -1.460e-6
-0.226, 2.623e-6, 1.193e-6, -1.430e-6
-0.227, 2.549e-6, 1.159e-6, -1.390e-6
-0.228, 2.484e-6, 1.122e-6, -1.362e-6
-0.229, 2.410e-6, 1.085e-6, -1.325e-6
-0.230, 2.352e-6, 1.058e-6, -1.294e-6
-0.231, 2.281e-6, 1.027e-6, -1.254e-6
-0.232, 2.229e-6, 9.961e-7, -1.233e-6
-0.233, 2.158e-6, 9.623e-7, -1.196e-6
-0.234, 2.093e-6, 9.284e-7, -1.165e-6
-0.235, 2.038e-6, 9.038e-7, -1.134e-6
-0.236, 1.982e-6, 8.822e-7, -1.100e-6
-0.237, 1.924e-6, 8.545e-7, -1.069e-6
-0.238, 1.862e-6, 8.237e-7, -1.039e-6
-0.239, 1.807e-6, 7.960e-7, -1.011e-6
-0.240, 1.745e-6, 7.683e-7, -9.771e-7
-0.241, 1.690e-6, 7.437e-7, -9.463e-7
-0.242, 1.635e-6, 7.191e-7, -9.155e-7
-0.243, 1.598e-6, 7.068e-7, -8.909e-7
-0.244, 1.548e-6, 6.852e-7, -8.632e-7
-0.245, 1.499e-6, 6.606e-7, -8.386e-7
-0.246, 1.453e-6, 6.390e-7, -8.139e-7
-0.247, 1.413e-6, 6.267e-7, -7.862e-7
-0.248, 1.370e-6, 6.083e-7, -7.616e-7
-0.249, 1.324e-6, 5.836e-7, -7.401e-7
-0.250, 1.281e-6, 5.652e-7, -7.154e-7
-0.251, 1.244e-6, 5.498e-7, -6.939e-7
-0.252, 1.207e-6, 5.375e-7, -6.693e-7
-0.253, 1.164e-6, 5.190e-7, -6.446e-7
-0.254, 1.136e-6, 5.067e-7, -6.292e-7
-0.255, 1.105e-6, 4.944e-7, -6.108e-7
-0.256, 1.065e-6, 4.790e-7, -5.861e-7
-0.257, 1.031e-6, 4.636e-7, -5.677e-7
-0.258, 9.943e-7, 4.451e-7, -5.492e-7
-0.259, 9.728e-7, 4.420e-7, -5.307e-7
-0.260, 9.358e-7, 4.236e-7, -5.123e-7
-0.261, 9.235e-7, 4.205e-7, -5.030e-7
-0.262, 8.927e-7, 4.082e-7, -4.846e-7
-0.263, 8.681e-7, 3.989e-7, -4.692e-7
-0.264, 8.465e-7, 3.959e-7, -4.507e-7
-0.265, 8.250e-7, 3.835e-7, -4.415e-7
-0.266, 8.004e-7, 3.774e-7, -4.230e-7
-0.267, 7.881e-7, 3.712e-7, -4.168e-7
-0.268, 7.542e-7, 3.528e-7, -4.014e-7
-0.269, 7.419e-7, 3.558e-7, -3.860e-7
-0.270, 7.265e-7, 3.466e-7, -3.799e-7
-0.271, 7.049e-7, 3.404e-7, -3.645e-7
-0.272, 6.926e-7, 3.343e-7, -3.583e-7
-0.273, 6.772e-7, 3.281e-7, -3.491e-7
-0.274, 6.618e-7, 3.220e-7, -3.399e-7
-0.275, 6.495e-7, 3.189e-7, -3.306e-7
-0.276, 6.280e-7, 3.066e-7, -3.214e-7
-0.277, 6.126e-7, 3.004e-7, -3.122e-7
-0.278, 6.064e-7, 2.974e-7, -3.091e-7
-0.279, 6.034e-7, 3.004e-7, -3.029e-7
-0.280, 5.910e-7, 2.943e-7, -2.968e-7
-0.281, 5.757e-7, 2.881e-7, -2.875e-7
-0.282, 5.603e-7, 2.850e-7, -2.752e-7
-0.283, 5.603e-7, 2.881e-7, -2.721e-7
-0.284, 5.479e-7, 2.820e-7, -2.660e-7
-0.285, 5.326e-7, 2.758e-7, -2.568e-7
-0.286, 5.356e-7, 2.789e-7, -2.568e-7
-0.287, 5.202e-7, 2.666e-7, -2.537e-7
-0.288, 5.233e-7, 2.727e-7, -2.506e-7
-0.289, 5.141e-7, 2.696e-7, -2.444e-7
-0.290, 5.079e-7, 2.666e-7, -2.414e-7
-0.291, 4.987e-7, 2.635e-7, -2.352e-7
-0.292, 4.987e-7, 2.604e-7, -2.383e-7
-0.293, 4.864e-7, 2.573e-7, -2.290e-7
-0.294, 4.833e-7, 2.543e-7, -2.290e-7
-0.295, 4.802e-7, 2.573e-7, -2.229e-7
-0.296, 4.741e-7, 2.543e-7, -2.198e-7
-0.297, 4.648e-7, 2.543e-7, -2.106e-7
-0.298, 4.710e-7, 2.512e-7, -2.198e-7
-0.299, 4.618e-7, 2.481e-7, -2.137e-7
-0.300, 4.556e-7, 2.419e-7, -2.137e-7
-0.301, 4.556e-7, 2.419e-7, -2.137e-7
-0.302, 4.525e-7, 2.481e-7, -2.044e-7
-0.303, 4.494e-7, 2.419e-7, -2.075e-7
-0.304, 4.402e-7, 2.389e-7, -2.013e-7
-0.305, 4.464e-7, 2.450e-7, -2.013e-7
-0.306, 4.494e-7, 2.450e-7, -2.044e-7
-0.307, 4.402e-7, 2.389e-7, -2.013e-7
-0.308, 4.402e-7, 2.389e-7, -2.013e-7
-0.309, 4.279e-7, 2.327e-7, -1.952e-7
-0.310, 4.371e-7, 2.419e-7, -1.952e-7
-0.311, 4.248e-7, 2.327e-7, -1.921e-7
-0.312, 4.340e-7, 2.389e-7, -1.952e-7
-0.313, 4.279e-7, 2.358e-7, -1.921e-7
-0.314, 4.310e-7, 2.389e-7, -1.921e-7
-0.315, 4.248e-7, 2.327e-7, -1.921e-7
-0.316, 4.248e-7, 2.358e-7, -1.890e-7
-0.317, 4.279e-7, 2.358e-7, -1.921e-7
-0.318, 4.248e-7, 2.358e-7, -1.890e-7
-0.319, 4.248e-7, 2.327e-7, -1.921e-7
-0.320, 4.187e-7, 2.265e-7, -1.921e-7
-0.321, 4.187e-7, 2.296e-7, -1.890e-7
-0.322, 4.217e-7, 2.235e-7, -1.983e-7
-0.323, 4.217e-7, 2.327e-7, -1.890e-7
-0.324, 4.187e-7, 2.327e-7, -1.860e-7
-0.325, 4.187e-7, 2.265e-7, -1.921e-7
-0.326, 4.156e-7, 2.296e-7, -1.860e-7
-0.327, 4.187e-7, 2.358e-7, -1.829e-7
-0.328, 4.156e-7, 2.296e-7, -1.860e-7
-0.329, 4.094e-7, 2.265e-7, -1.829e-7
-0.330, 4.125e-7, 2.235e-7, -1.890e-7
-0.331, 4.125e-7, 2.296e-7, -1.829e-7
-0.332, 4.156e-7, 2.296e-7, -1.860e-7
-0.333, 4.187e-7, 2.296e-7, -1.890e-7
-0.334, 4.156e-7, 2.296e-7, -1.860e-7
-0.335, 4.125e-7, 2.235e-7, -1.890e-7
-0.336, 4.094e-7, 2.296e-7, -1.798e-7
-0.337, 4.094e-7, 2.265e-7, -1.829e-7
-0.338, 4.094e-7, 2.265e-7, -1.829e-7
-0.339, 4.094e-7, 2.296e-7, -1.798e-7
-0.340, 4.156e-7, 2.265e-7, -1.890e-7
-0.341, 4.063e-7, 2.235e-7, -1.829e-7
-0.342, 4.094e-7, 2.265e-7, -1.829e-7
-0.343, 4.063e-7, 2.235e-7, -1.829e-7
-0.344, 4.033e-7, 2.173e-7, -1.860e-7
-0.345, 4.063e-7, 2.265e-7, -1.798e-7
-0.346, 4.033e-7, 2.235e-7, -1.798e-7
-0.347, 4.125e-7, 2.296e-7, -1.829e-7
-0.348, 4.063e-7, 2.204e-7, -1.860e-7
-0.349, 4.094e-7, 2.235e-7, -1.860e-7
-0.350, 3.971e-7, 2.204e-7, -1.767e-7
-0.351, 4.033e-7, 2.235e-7, -1.798e-7
-0.352, 4.033e-7, 2.204e-7, -1.829e-7
-0.353, 4.063e-7, 2.235e-7, -1.829e-7
-0.354, 4.063e-7, 2.204e-7, -1.860e-7
-0.355, 4.125e-7, 2.265e-7, -1.860e-7
-0.356, 4.094e-7, 2.235e-7, -1.860e-7
-0.357, 4.125e-7, 2.265e-7, -1.860e-7
-0.358, 4.094e-7, 2.235e-7, -1.860e-7
-0.359, 4.125e-7, 2.265e-7, -1.860e-7
-0.360, 4.033e-7, 2.265e-7, -1.767e-7
-0.361, 4.033e-7, 2.204e-7, -1.829e-7
-0.362, 4.033e-7, 2.173e-7, -1.860e-7
-0.363, 4.125e-7, 2.235e-7, -1.890e-7
-0.364, 4.063e-7, 2.173e-7, -1.890e-7
-0.365, 4.125e-7, 2.235e-7, -1.890e-7
-0.366, 4.156e-7, 2.265e-7, -1.890e-7
-0.367, 4.033e-7, 2.235e-7, -1.798e-7
-0.368, 4.033e-7, 2.204e-7, -1.829e-7
-0.369, 4.063e-7, 2.235e-7, -1.829e-7
-0.370, 4.063e-7, 2.235e-7, -1.829e-7
-0.371, 4.094e-7, 2.235e-7, -1.860e-7
-0.372, 4.125e-7, 2.235e-7, -1.890e-7
-0.373, 4.063e-7, 2.204e-7, -1.860e-7
-0.374, 4.094e-7, 2.204e-7, -1.890e-7
-0.375, 4.063e-7, 2.235e-7, -1.829e-7
-0.376, 4.187e-7, 2.296e-7, -1.890e-7
-0.377, 4.094e-7, 2.265e-7, -1.829e-7
-0.378, 4.156e-7, 2.296e-7, -1.860e-7
-0.379, 4.156e-7, 2.296e-7, -1.860e-7
-0.380, 4.156e-7, 2.265e-7, -1.890e-7
-0.381, 4.156e-7, 2.296e-7, -1.860e-7
-0.382, 4.094e-7, 2.235e-7, -1.860e-7
-0.383, 4.187e-7, 2.296e-7, -1.890e-7
-0.384, 4.187e-7, 2.327e-7, -1.860e-7
-0.385, 4.125e-7, 2.265e-7, -1.860e-7
-0.386, 4.094e-7, 2.235e-7, -1.860e-7
-0.387, 4.063e-7, 2.204e-7, -1.860e-7
-0.388, 4.156e-7, 2.265e-7, -1.890e-7
-0.389, 4.156e-7, 2.235e-7, -1.921e-7
-0.390, 4.125e-7, 2.235e-7, -1.890e-7
-0.391, 4.125e-7, 2.235e-7, -1.890e-7
-0.392, 4.094e-7, 2.204e-7, -1.890e-7
-0.393, 4.094e-7, 2.235e-7, -1.860e-7
-0.394, 4.063e-7, 2.235e-7, -1.829e-7
-0.395, 4.156e-7, 2.296e-7, -1.860e-7
-0.396, 4.125e-7, 2.235e-7, -1.890e-7
-0.397, 4.125e-7, 2.235e-7, -1.890e-7
-0.398, 4.125e-7, 2.235e-7, -1.890e-7
-0.399, 4.063e-7, 2.204e-7, -1.860e-7
-0.400, 4.094e-7, 2.265e-7, -1.829e-7
