# Supplementary material for: Data-Driven Electrochemistry Reveals the Impact of Hydrophobicity on Aptamer Cross-Reactivity
Source: ACS Meas Sci Au. 2026 May 20;6(3):752–64. doi: 10.1021/acsmeasuresciau.6c00040 (PMC13281204; doi:10.1021/acsmeasuresciau.6c00040)
Supplement: Supplementary file 1 [file tg6c00040_si_001.zip › data/interferent study/logP validation/Trials_1_2_3/SWV_loperamide_analyte_1300hz_2.txt]

Nov. 4, 2025   16:04:46
Square Wave Voltammetry
File: c:\users\minteerlab\desktop\hardpotato\110425\swv_loperamide_analyte_1300hz_2.bin
Data Source:  Experiment
Instrument Model:  CHI660E
Ref. Electrode: 
Header: SWV
Note: 

Init E (V) = -0.05
Final E (V) = -0.4
Incr E (V) = 0.001
Amplitude (V) = 0.025
Frequency (Hz) = 1.3e+3
Quiet Time (sec) = 2
Sensitivity (A/V) = 1e-5

Potential/V, Diff(i/A), For(i/A), Rev(i/A)

-0.051, 9.327e-7, 4.790e-7, -4.538e-7
-0.052, 1.019e-6, 5.621e-7, -4.568e-7
-0.053, 1.028e-6, 5.529e-7, -4.753e-7
-0.054, 1.019e-6, 5.436e-7, -4.753e-7
-0.055, 1.031e-6, 5.405e-7, -4.907e-7
-0.056, 1.016e-6, 5.375e-7, -4.784e-7
-0.057, 1.031e-6, 5.375e-7, -4.938e-7
-0.058, 1.028e-6, 5.375e-7, -4.907e-7
-0.059, 1.019e-6, 5.282e-7, -4.907e-7
-0.060, 1.010e-6, 5.251e-7, -4.846e-7
-0.061, 1.028e-6, 5.344e-7, -4.938e-7
-0.062, 1.028e-6, 5.375e-7, -4.907e-7
-0.063, 1.025e-6, 5.375e-7, -4.876e-7
-0.064, 1.019e-6, 5.282e-7, -4.907e-7
-0.065, 1.028e-6, 5.405e-7, -4.876e-7
-0.066, 1.044e-6, 5.344e-7, -5.092e-7
-0.067, 1.025e-6, 5.405e-7, -4.846e-7
-0.068, 1.044e-6, 5.498e-7, -4.938e-7
-0.069, 1.037e-6, 5.405e-7, -4.969e-7
-0.070, 1.037e-6, 5.467e-7, -4.907e-7
-0.071, 1.031e-6, 5.405e-7, -4.907e-7
-0.072, 1.037e-6, 5.436e-7, -4.938e-7
-0.073, 1.031e-6, 5.405e-7, -4.907e-7
-0.074, 1.040e-6, 5.436e-7, -4.969e-7
-0.075, 1.040e-6, 5.436e-7, -4.969e-7
-0.076, 1.044e-6, 5.405e-7, -5.030e-7
-0.077, 1.044e-6, 5.467e-7, -4.969e-7
-0.078, 1.047e-6, 5.498e-7, -4.969e-7
-0.079, 1.044e-6, 5.436e-7, -4.999e-7
-0.080, 1.053e-6, 5.498e-7, -5.030e-7
-0.081, 1.053e-6, 5.590e-7, -4.938e-7
-0.082, 1.047e-6, 5.498e-7, -4.969e-7
-0.083, 1.050e-6, 5.529e-7, -4.969e-7
-0.084, 1.056e-6, 5.559e-7, -4.999e-7
-0.085, 1.050e-6, 5.529e-7, -4.969e-7
-0.086, 1.050e-6, 5.498e-7, -4.999e-7
-0.087, 1.053e-6, 5.559e-7, -4.969e-7
-0.088, 1.056e-6, 5.559e-7, -4.999e-7
-0.089, 1.053e-6, 5.559e-7, -4.969e-7
-0.090, 1.068e-6, 5.652e-7, -5.030e-7
-0.091, 1.068e-6, 5.590e-7, -5.092e-7
-0.092, 1.065e-6, 5.682e-7, -4.969e-7
-0.093, 1.074e-6, 5.652e-7, -5.092e-7
-0.094, 1.087e-6, 5.806e-7, -5.061e-7
-0.095, 1.074e-6, 5.775e-7, -4.969e-7
-0.096, 1.074e-6, 5.775e-7, -4.969e-7
-0.097, 1.074e-6, 5.744e-7, -4.999e-7
-0.098, 1.099e-6, 5.867e-7, -5.123e-7
-0.099, 1.090e-6, 5.836e-7, -5.061e-7
-0.100, 1.102e-6, 5.898e-7, -5.123e-7
-0.101, 1.102e-6, 5.960e-7, -5.061e-7
-0.102, 1.102e-6, 5.960e-7, -5.061e-7
-0.103, 1.111e-6, 5.990e-7, -5.123e-7
-0.104, 1.117e-6, 6.083e-7, -5.092e-7
-0.105, 1.130e-6, 6.267e-7, -5.030e-7
-0.106, 1.130e-6, 6.267e-7, -5.030e-7
-0.107, 1.154e-6, 6.360e-7, -5.184e-7
-0.108, 1.154e-6, 6.421e-7, -5.123e-7
-0.109, 1.173e-6, 6.452e-7, -5.277e-7
-0.110, 1.182e-6, 6.544e-7, -5.277e-7
-0.111, 1.207e-6, 6.729e-7, -5.338e-7
-0.112, 1.210e-6, 6.821e-7, -5.277e-7
-0.113, 1.219e-6, 6.821e-7, -5.369e-7
-0.114, 1.231e-6, 7.006e-7, -5.307e-7
-0.115, 1.247e-6, 7.068e-7, -5.400e-7
-0.116, 1.271e-6, 7.314e-7, -5.400e-7
-0.117, 1.299e-6, 7.437e-7, -5.554e-7
-0.118, 1.302e-6, 7.468e-7, -5.554e-7
-0.119, 1.321e-6, 7.560e-7, -5.646e-7
-0.120, 1.345e-6, 7.714e-7, -5.738e-7
-0.121, 1.373e-6, 7.930e-7, -5.800e-7
-0.122, 1.394e-6, 8.114e-7, -5.831e-7
-0.123, 1.422e-6, 8.299e-7, -5.923e-7
-0.124, 1.444e-6, 8.422e-7, -6.015e-7
-0.125, 1.471e-6, 8.638e-7, -6.077e-7
-0.126, 1.518e-6, 8.946e-7, -6.231e-7
-0.127, 1.524e-6, 9.007e-7, -6.231e-7
-0.128, 1.567e-6, 9.315e-7, -6.354e-7
-0.129, 1.610e-6, 9.592e-7, -6.508e-7
-0.130, 1.638e-6, 9.746e-7, -6.631e-7
-0.131, 1.693e-6, 1.012e-6, -6.816e-7
-0.132, 1.705e-6, 1.027e-6, -6.785e-7
-0.133, 1.755e-6, 1.061e-6, -6.939e-7
-0.134, 1.807e-6, 1.085e-6, -7.216e-7
-0.135, 1.856e-6, 1.125e-6, -7.308e-7
-0.136, 1.899e-6, 1.150e-6, -7.493e-7
-0.137, 1.952e-6, 1.181e-6, -7.708e-7
-0.138, 2.004e-6, 1.212e-6, -7.924e-7
-0.139, 2.056e-6, 1.242e-6, -8.139e-7
-0.140, 2.118e-6, 1.276e-6, -8.416e-7
-0.141, 2.176e-6, 1.313e-6, -8.632e-7
-0.142, 2.253e-6, 1.359e-6, -8.940e-7
-0.143, 2.312e-6, 1.396e-6, -9.155e-7
-0.144, 2.383e-6, 1.439e-6, -9.432e-7
-0.145, 2.444e-6, 1.470e-6, -9.740e-7
-0.146, 2.521e-6, 1.516e-6, -1.005e-6
-0.147, 2.598e-6, 1.559e-6, -1.039e-6
-0.148, 2.660e-6, 1.596e-6, -1.063e-6
-0.149, 2.752e-6, 1.649e-6, -1.103e-6
-0.150, 2.835e-6, 1.695e-6, -1.140e-6
-0.151, 2.915e-6, 1.738e-6, -1.177e-6
-0.152, 2.992e-6, 1.784e-6, -1.208e-6
-0.153, 3.100e-6, 1.846e-6, -1.254e-6
-0.154, 3.180e-6, 1.892e-6, -1.288e-6
-0.155, 3.282e-6, 1.944e-6, -1.337e-6
-0.156, 3.368e-6, 1.997e-6, -1.371e-6
-0.157, 3.463e-6, 2.046e-6, -1.417e-6
-0.158, 3.580e-6, 2.111e-6, -1.470e-6
-0.159, 3.663e-6, 2.141e-6, -1.522e-6
-0.160, 3.774e-6, 2.215e-6, -1.559e-6
-0.161, 3.866e-6, 2.261e-6, -1.605e-6
-0.162, 3.974e-6, 2.314e-6, -1.660e-6
-0.163, 4.088e-6, 2.375e-6, -1.713e-6
-0.164, 4.193e-6, 2.428e-6, -1.765e-6
-0.165, 4.297e-6, 2.480e-6, -1.817e-6
-0.166, 4.402e-6, 2.541e-6, -1.861e-6
-0.167, 4.504e-6, 2.581e-6, -1.922e-6
-0.168, 4.605e-6, 2.637e-6, -1.968e-6
-0.169, 4.713e-6, 2.695e-6, -2.018e-6
-0.170, 4.805e-6, 2.745e-6, -2.061e-6
-0.171, 4.916e-6, 2.794e-6, -2.122e-6
-0.172, 5.033e-6, 2.855e-6, -2.178e-6
-0.173, 5.122e-6, 2.902e-6, -2.221e-6
-0.174, 5.209e-6, 2.942e-6, -2.267e-6
-0.175, 5.298e-6, 2.982e-6, -2.316e-6
-0.176, 5.390e-6, 3.028e-6, -2.362e-6
-0.177, 5.476e-6, 3.074e-6, -2.402e-6
-0.178, 5.575e-6, 3.117e-6, -2.458e-6
-0.179, 5.646e-6, 3.139e-6, -2.507e-6
-0.180, 5.717e-6, 3.173e-6, -2.544e-6
-0.181, 5.803e-6, 3.216e-6, -2.587e-6
-0.182, 5.852e-6, 3.240e-6, -2.612e-6
-0.183, 5.929e-6, 3.268e-6, -2.661e-6
-0.184, 5.984e-6, 3.290e-6, -2.695e-6
-0.185, 6.034e-6, 3.311e-6, -2.723e-6
-0.186, 6.086e-6, 3.326e-6, -2.759e-6
-0.187, 6.114e-6, 3.336e-6, -2.778e-6
-0.188, 6.147e-6, 3.339e-6, -2.809e-6
-0.189, 6.169e-6, 3.348e-6, -2.821e-6
-0.190, 6.203e-6, 3.357e-6, -2.846e-6
-0.191, 6.224e-6, 3.357e-6, -2.867e-6
-0.192, 6.218e-6, 3.345e-6, -2.873e-6
-0.193, 6.237e-6, 3.345e-6, -2.892e-6
-0.194, 6.221e-6, 3.333e-6, -2.889e-6
-0.195, 6.212e-6, 3.311e-6, -2.901e-6
-0.196, 6.221e-6, 3.320e-6, -2.901e-6
-0.197, 6.197e-6, 3.293e-6, -2.904e-6
-0.198, 6.151e-6, 3.262e-6, -2.889e-6
-0.199, 6.141e-6, 3.243e-6, -2.898e-6
-0.200, 6.089e-6, 3.206e-6, -2.883e-6
-0.201, 6.043e-6, 3.173e-6, -2.870e-6
-0.202, 6.009e-6, 3.148e-6, -2.861e-6
-0.203, 5.947e-6, 3.111e-6, -2.836e-6
-0.204, 5.895e-6, 3.068e-6, -2.827e-6
-0.205, 5.837e-6, 3.022e-6, -2.815e-6
-0.206, 5.766e-6, 2.988e-6, -2.778e-6
-0.207, 5.701e-6, 2.945e-6, -2.756e-6
-0.208, 5.615e-6, 2.899e-6, -2.716e-6
-0.209, 5.556e-6, 2.852e-6, -2.704e-6
-0.210, 5.470e-6, 2.806e-6, -2.664e-6
-0.211, 5.403e-6, 2.760e-6, -2.642e-6
-0.212, 5.319e-6, 2.705e-6, -2.615e-6
-0.213, 5.218e-6, 2.649e-6, -2.569e-6
-0.214, 5.125e-6, 2.594e-6, -2.532e-6
-0.215, 5.042e-6, 2.548e-6, -2.495e-6
-0.216, 4.959e-6, 2.498e-6, -2.461e-6
-0.217, 4.858e-6, 2.440e-6, -2.418e-6
-0.218, 4.771e-6, 2.391e-6, -2.381e-6
-0.219, 4.676e-6, 2.341e-6, -2.335e-6
-0.220, 4.578e-6, 2.283e-6, -2.295e-6
-0.221, 4.494e-6, 2.234e-6, -2.261e-6
-0.222, 4.381e-6, 2.175e-6, -2.205e-6
-0.223, 4.300e-6, 2.132e-6, -2.168e-6
-0.224, 4.205e-6, 2.077e-6, -2.128e-6
-0.225, 4.110e-6, 2.024e-6, -2.085e-6
-0.226, 4.014e-6, 1.972e-6, -2.042e-6
-0.227, 3.919e-6, 1.923e-6, -1.996e-6
-0.228, 3.836e-6, 1.880e-6, -1.956e-6
-0.229, 3.737e-6, 1.827e-6, -1.910e-6
-0.230, 3.657e-6, 1.787e-6, -1.870e-6
-0.231, 3.568e-6, 1.744e-6, -1.824e-6
-0.232, 3.479e-6, 1.689e-6, -1.790e-6
-0.233, 3.392e-6, 1.649e-6, -1.744e-6
-0.234, 3.306e-6, 1.599e-6, -1.707e-6
-0.235, 3.217e-6, 1.559e-6, -1.657e-6
-0.236, 3.134e-6, 1.519e-6, -1.614e-6
-0.237, 3.075e-6, 1.486e-6, -1.590e-6
-0.238, 2.998e-6, 1.443e-6, -1.556e-6
-0.239, 2.909e-6, 1.396e-6, -1.513e-6
-0.240, 2.826e-6, 1.366e-6, -1.460e-6
-0.241, 2.764e-6, 1.335e-6, -1.430e-6
-0.242, 2.690e-6, 1.298e-6, -1.393e-6
-0.243, 2.614e-6, 1.261e-6, -1.353e-6
-0.244, 2.549e-6, 1.227e-6, -1.322e-6
-0.245, 2.490e-6, 1.209e-6, -1.282e-6
-0.246, 2.435e-6, 1.175e-6, -1.260e-6
-0.247, 2.380e-6, 1.147e-6, -1.233e-6
-0.248, 2.312e-6, 1.119e-6, -1.193e-6
-0.249, 2.247e-6, 1.092e-6, -1.156e-6
-0.250, 2.210e-6, 1.067e-6, -1.143e-6
-0.251, 2.149e-6, 1.045e-6, -1.103e-6
-0.252, 2.090e-6, 1.021e-6, -1.069e-6
-0.253, 2.041e-6, 9.931e-7, -1.048e-6
-0.254, 1.992e-6, 9.715e-7, -1.020e-6
-0.255, 1.952e-6, 9.469e-7, -1.005e-6
-0.256, 1.906e-6, 9.376e-7, -9.679e-7
-0.257, 1.865e-6, 9.223e-7, -9.432e-7
-0.258, 1.832e-6, 9.069e-7, -9.248e-7
-0.259, 1.798e-6, 8.976e-7, -9.001e-7
-0.260, 1.752e-6, 8.699e-7, -8.817e-7
-0.261, 1.708e-6, 8.484e-7, -8.601e-7
-0.262, 1.668e-6, 8.361e-7, -8.324e-7
-0.263, 1.635e-6, 8.176e-7, -8.170e-7
-0.264, 1.604e-6, 8.022e-7, -8.016e-7
-0.265, 1.579e-6, 7.991e-7, -7.801e-7
-0.266, 1.545e-6, 7.807e-7, -7.647e-7
-0.267, 1.521e-6, 7.745e-7, -7.462e-7
-0.268, 1.496e-6, 7.622e-7, -7.339e-7
-0.269, 1.475e-6, 7.560e-7, -7.185e-7
-0.270, 1.459e-6, 7.529e-7, -7.062e-7
-0.271, 1.428e-6, 7.252e-7, -7.031e-7
-0.272, 1.394e-6, 7.191e-7, -6.754e-7
-0.273, 1.382e-6, 7.222e-7, -6.600e-7
-0.274, 1.354e-6, 7.068e-7, -6.477e-7
-0.275, 1.339e-6, 6.975e-7, -6.416e-7
-0.276, 1.333e-6, 6.975e-7, -6.354e-7
-0.277, 1.305e-6, 6.821e-7, -6.231e-7
-0.278, 1.284e-6, 6.698e-7, -6.138e-7
-0.279, 1.265e-6, 6.637e-7, -6.015e-7
-0.280, 1.250e-6, 6.575e-7, -5.923e-7
-0.281, 1.238e-6, 6.637e-7, -5.738e-7
-0.282, 1.231e-6, 6.606e-7, -5.707e-7
-0.283, 1.213e-6, 6.483e-7, -5.646e-7
-0.284, 1.219e-6, 6.483e-7, -5.707e-7
-0.285, 1.197e-6, 6.421e-7, -5.554e-7
-0.286, 1.194e-6, 6.421e-7, -5.523e-7
-0.287, 1.170e-6, 6.329e-7, -5.369e-7
-0.288, 1.170e-6, 6.390e-7, -5.307e-7
-0.289, 1.145e-6, 6.237e-7, -5.215e-7
-0.290, 1.151e-6, 6.237e-7, -5.277e-7
-0.291, 1.133e-6, 6.144e-7, -5.184e-7
-0.292, 1.139e-6, 6.144e-7, -5.246e-7
-0.293, 1.117e-6, 6.083e-7, -5.092e-7
-0.294, 1.105e-6, 6.113e-7, -4.938e-7
-0.295, 1.105e-6, 6.052e-7, -4.999e-7
-0.296, 1.087e-6, 5.960e-7, -4.907e-7
-0.297, 1.105e-6, 6.052e-7, -4.999e-7
-0.298, 1.105e-6, 5.990e-7, -5.061e-7
-0.299, 1.093e-6, 6.052e-7, -4.876e-7
-0.300, 1.096e-6, 6.021e-7, -4.938e-7
-0.301, 1.087e-6, 5.960e-7, -4.907e-7
-0.302, 1.068e-6, 5.929e-7, -4.753e-7
-0.303, 1.081e-6, 5.990e-7, -4.815e-7
-0.304, 1.087e-6, 5.960e-7, -4.907e-7
-0.305, 1.068e-6, 5.836e-7, -4.846e-7
-0.306, 1.062e-6, 5.836e-7, -4.784e-7
-0.307, 1.062e-6, 5.806e-7, -4.815e-7
-0.308, 1.062e-6, 5.867e-7, -4.753e-7
-0.309, 1.059e-6, 5.775e-7, -4.815e-7
-0.310, 1.047e-6, 5.775e-7, -4.692e-7
-0.311, 1.062e-6, 5.867e-7, -4.753e-7
-0.312, 1.050e-6, 5.836e-7, -4.661e-7
-0.313, 1.040e-6, 5.775e-7, -4.630e-7
-0.314, 1.062e-6, 5.836e-7, -4.784e-7
-0.315, 1.040e-6, 5.744e-7, -4.661e-7
-0.316, 1.044e-6, 5.713e-7, -4.722e-7
-0.317, 1.031e-6, 5.744e-7, -4.568e-7
-0.318, 1.037e-6, 5.775e-7, -4.599e-7
-0.319, 1.044e-6, 5.775e-7, -4.661e-7
-0.320, 1.044e-6, 5.713e-7, -4.722e-7
-0.321, 1.037e-6, 5.652e-7, -4.722e-7
-0.322, 1.037e-6, 5.713e-7, -4.661e-7
-0.323, 1.040e-6, 5.682e-7, -4.722e-7
-0.324, 1.056e-6, 5.929e-7, -4.630e-7
-0.325, 1.028e-6, 5.652e-7, -4.630e-7
-0.326, 1.037e-6, 5.744e-7, -4.630e-7
-0.327, 1.028e-6, 5.682e-7, -4.599e-7
-0.328, 1.013e-6, 5.590e-7, -4.538e-7
-0.329, 1.031e-6, 5.713e-7, -4.599e-7
-0.330, 1.040e-6, 5.682e-7, -4.722e-7
-0.331, 1.016e-6, 5.590e-7, -4.568e-7
-0.332, 1.037e-6, 5.836e-7, -4.538e-7
-0.333, 1.031e-6, 5.652e-7, -4.661e-7
-0.334, 1.028e-6, 5.652e-7, -4.630e-7
-0.335, 1.025e-6, 5.652e-7, -4.599e-7
-0.336, 1.034e-6, 5.682e-7, -4.661e-7
-0.337, 1.028e-6, 5.713e-7, -4.568e-7
-0.338, 1.028e-6, 5.682e-7, -4.599e-7
-0.339, 1.031e-6, 5.744e-7, -4.568e-7
-0.340, 1.013e-6, 5.652e-7, -4.476e-7
-0.341, 1.019e-6, 5.590e-7, -4.599e-7
-0.342, 1.034e-6, 5.682e-7, -4.661e-7
-0.343, 1.044e-6, 5.744e-7, -4.692e-7
-0.344, 1.013e-6, 5.652e-7, -4.476e-7
-0.345, 1.031e-6, 5.652e-7, -4.661e-7
-0.346, 1.022e-6, 5.652e-7, -4.568e-7
-0.347, 1.031e-6, 5.713e-7, -4.599e-7
-0.348, 1.025e-6, 5.682e-7, -4.568e-7
-0.349, 1.034e-6, 5.682e-7, -4.661e-7
-0.350, 1.028e-6, 5.621e-7, -4.661e-7
-0.351, 1.007e-6, 5.559e-7, -4.507e-7
-0.352, 1.022e-6, 5.652e-7, -4.568e-7
-0.353, 1.031e-6, 5.775e-7, -4.538e-7
-0.354, 1.040e-6, 5.682e-7, -4.722e-7
-0.355, 1.019e-6, 5.590e-7, -4.599e-7
-0.356, 1.019e-6, 5.621e-7, -4.568e-7
-0.357, 1.037e-6, 5.713e-7, -4.661e-7
-0.358, 1.025e-6, 5.621e-7, -4.630e-7
-0.359, 1.019e-6, 5.590e-7, -4.599e-7
-0.360, 1.025e-6, 5.590e-7, -4.661e-7
-0.361, 1.040e-6, 5.652e-7, -4.753e-7
-0.362, 1.037e-6, 5.621e-7, -4.753e-7
-0.363, 1.034e-6, 5.713e-7, -4.630e-7
-0.364, 1.037e-6, 5.744e-7, -4.630e-7
-0.365, 1.031e-6, 5.744e-7, -4.568e-7
-0.366, 1.019e-6, 5.621e-7, -4.568e-7
-0.367, 1.040e-6, 5.682e-7, -4.722e-7
-0.368, 1.031e-6, 5.559e-7, -4.753e-7
-0.369, 1.037e-6, 5.652e-7, -4.722e-7
-0.370, 1.028e-6, 5.621e-7, -4.661e-7
-0.371, 1.031e-6, 5.621e-7, -4.692e-7
-0.372, 1.025e-6, 5.652e-7, -4.599e-7
-0.373, 1.031e-6, 5.621e-7, -4.692e-7
-0.374, 1.050e-6, 5.775e-7, -4.722e-7
-0.375, 1.022e-6, 5.529e-7, -4.692e-7
-0.376, 1.037e-6, 5.652e-7, -4.722e-7
-0.377, 1.025e-6, 5.621e-7, -4.630e-7
-0.378, 1.044e-6, 5.682e-7, -4.753e-7
-0.379, 1.040e-6, 5.775e-7, -4.630e-7
-0.380, 1.062e-6, 5.836e-7, -4.784e-7
-0.381, 1.037e-6, 5.682e-7, -4.692e-7
-0.382, 1.050e-6, 5.682e-7, -4.815e-7
-0.383, 1.025e-6, 5.529e-7, -4.722e-7
-0.384, 1.016e-6, 5.621e-7, -4.538e-7
-0.385, 1.056e-6, 5.744e-7, -4.815e-7
-0.386, 1.050e-6, 5.744e-7, -4.753e-7
-0.387, 1.050e-6, 5.744e-7, -4.753e-7
-0.388, 1.044e-6, 5.744e-7, -4.692e-7
-0.389, 1.056e-6, 5.775e-7, -4.784e-7
-0.390, 1.025e-6, 5.559e-7, -4.692e-7
-0.391, 1.031e-6, 5.590e-7, -4.722e-7
-0.392, 1.034e-6, 5.652e-7, -4.692e-7
-0.393, 1.059e-6, 5.806e-7, -4.784e-7
-0.394, 1.022e-6, 5.590e-7, -4.630e-7
-0.395, 1.059e-6, 5.775e-7, -4.815e-7
-0.396, 1.044e-6, 5.775e-7, -4.661e-7
-0.397, 1.028e-6, 5.559e-7, -4.722e-7
-0.398, 1.050e-6, 5.806e-7, -4.692e-7
-0.399, 1.062e-6, 5.836e-7, -4.784e-7
-0.400, 1.071e-6, 5.898e-7, -4.815e-7
