# Supplementary material for: Data-Driven Electrochemistry Reveals the Impact of Hydrophobicity on Aptamer Cross-Reactivity
Source: ACS Meas Sci Au. 2026 May 20;6(3):752–64. doi: 10.1021/acsmeasuresciau.6c00040 (PMC13281204; doi:10.1021/acsmeasuresciau.6c00040)
Supplement: Supplementary file 1 [file tg6c00040_si_001.zip › data/interferent study/logP validation/Trials_1_2_3/SWV_loperamide_analyte_1400hz_0.txt]

Nov. 4, 2025   12:18:31
Square Wave Voltammetry
File: c:\users\minteerlab\desktop\hardpotato\110425\swv_loperamide_analyte_1400hz_0.bin
Data Source:  Experiment
Instrument Model:  CHI660E
Ref. Electrode: 
Header: SWV
Note: 

Init E (V) = -0.05
Final E (V) = -0.4
Incr E (V) = 0.001
Amplitude (V) = 0.025
Frequency (Hz) = 1.4e+3
Quiet Time (sec) = 2
Sensitivity (A/V) = 1e-5

Potential/V, Diff(i/A), For(i/A), Rev(i/A)

-0.051, 1.111e-6, 5.621e-7, -5.492e-7
-0.052, 1.216e-6, 6.668e-7, -5.492e-7
-0.053, 1.228e-6, 6.606e-7, -5.677e-7
-0.054, 1.228e-6, 6.575e-7, -5.707e-7
-0.055, 1.225e-6, 6.483e-7, -5.769e-7
-0.056, 1.228e-6, 6.452e-7, -5.831e-7
-0.057, 1.222e-6, 6.452e-7, -5.769e-7
-0.058, 1.231e-6, 6.452e-7, -5.861e-7
-0.059, 1.234e-6, 6.390e-7, -5.954e-7
-0.060, 1.238e-6, 6.421e-7, -5.954e-7
-0.061, 1.222e-6, 6.360e-7, -5.861e-7
-0.062, 1.244e-6, 6.483e-7, -5.954e-7
-0.063, 1.238e-6, 6.483e-7, -5.892e-7
-0.064, 1.238e-6, 6.390e-7, -5.985e-7
-0.065, 1.250e-6, 6.483e-7, -6.015e-7
-0.066, 1.231e-6, 6.421e-7, -5.892e-7
-0.067, 1.244e-6, 6.514e-7, -5.923e-7
-0.068, 1.238e-6, 6.421e-7, -5.954e-7
-0.069, 1.247e-6, 6.483e-7, -5.985e-7
-0.070, 1.256e-6, 6.544e-7, -6.015e-7
-0.071, 1.247e-6, 6.483e-7, -5.985e-7
-0.072, 1.253e-6, 6.544e-7, -5.985e-7
-0.073, 1.262e-6, 6.544e-7, -6.077e-7
-0.074, 1.262e-6, 6.606e-7, -6.015e-7
-0.075, 1.244e-6, 6.483e-7, -5.954e-7
-0.076, 1.259e-6, 6.575e-7, -6.015e-7
-0.077, 1.247e-6, 6.483e-7, -5.985e-7
-0.078, 1.250e-6, 6.514e-7, -5.985e-7
-0.079, 1.262e-6, 6.606e-7, -6.015e-7
-0.080, 1.250e-6, 6.514e-7, -5.985e-7
-0.081, 1.256e-6, 6.544e-7, -6.015e-7
-0.082, 1.268e-6, 6.637e-7, -6.046e-7
-0.083, 1.262e-6, 6.606e-7, -6.015e-7
-0.084, 1.262e-6, 6.606e-7, -6.015e-7
-0.085, 1.256e-6, 6.575e-7, -5.985e-7
-0.086, 1.274e-6, 6.668e-7, -6.077e-7
-0.087, 1.268e-6, 6.637e-7, -6.046e-7
-0.088, 1.268e-6, 6.637e-7, -6.046e-7
-0.089, 1.262e-6, 6.606e-7, -6.015e-7
-0.090, 1.274e-6, 6.698e-7, -6.046e-7
-0.091, 1.262e-6, 6.575e-7, -6.046e-7
-0.092, 1.265e-6, 6.637e-7, -6.015e-7
-0.093, 1.278e-6, 6.637e-7, -6.138e-7
-0.094, 1.274e-6, 6.791e-7, -5.954e-7
-0.095, 1.287e-6, 6.821e-7, -6.046e-7
-0.096, 1.278e-6, 6.760e-7, -6.015e-7
-0.097, 1.281e-6, 6.821e-7, -5.985e-7
-0.098, 1.293e-6, 6.883e-7, -6.046e-7
-0.099, 1.296e-6, 6.914e-7, -6.046e-7
-0.100, 1.293e-6, 6.852e-7, -6.077e-7
-0.101, 1.296e-6, 6.945e-7, -6.015e-7
-0.102, 1.302e-6, 6.975e-7, -6.046e-7
-0.103, 1.318e-6, 7.037e-7, -6.138e-7
-0.104, 1.324e-6, 7.160e-7, -6.077e-7
-0.105, 1.314e-6, 7.068e-7, -6.077e-7
-0.106, 1.336e-6, 7.160e-7, -6.200e-7
-0.107, 1.336e-6, 7.160e-7, -6.200e-7
-0.108, 1.354e-6, 7.376e-7, -6.169e-7
-0.109, 1.354e-6, 7.376e-7, -6.169e-7
-0.110, 1.354e-6, 7.345e-7, -6.200e-7
-0.111, 1.376e-6, 7.437e-7, -6.323e-7
-0.112, 1.382e-6, 7.622e-7, -6.200e-7
-0.113, 1.391e-6, 7.622e-7, -6.292e-7
-0.114, 1.416e-6, 7.745e-7, -6.416e-7
-0.115, 1.416e-6, 7.776e-7, -6.385e-7
-0.116, 1.438e-6, 7.960e-7, -6.416e-7
-0.117, 1.468e-6, 8.237e-7, -6.446e-7
-0.118, 1.462e-6, 8.176e-7, -6.446e-7
-0.119, 1.481e-6, 8.268e-7, -6.539e-7
-0.120, 1.515e-6, 8.484e-7, -6.662e-7
-0.121, 1.536e-6, 8.638e-7, -6.723e-7
-0.122, 1.545e-6, 8.730e-7, -6.723e-7
-0.123, 1.567e-6, 8.915e-7, -6.754e-7
-0.124, 1.576e-6, 8.946e-7, -6.816e-7
-0.125, 1.622e-6, 9.192e-7, -7.031e-7
-0.126, 1.638e-6, 9.346e-7, -7.031e-7
-0.127, 1.647e-6, 9.407e-7, -7.062e-7
-0.128, 1.702e-6, 9.746e-7, -7.277e-7
-0.129, 1.724e-6, 9.900e-7, -7.339e-7
-0.130, 1.749e-6, 1.005e-6, -7.431e-7
-0.131, 1.804e-6, 1.042e-6, -7.616e-7
-0.132, 1.829e-6, 1.055e-6, -7.739e-7
-0.133, 1.856e-6, 1.073e-6, -7.832e-7
-0.134, 1.902e-6, 1.098e-6, -8.047e-7
-0.135, 1.930e-6, 1.119e-6, -8.109e-7
-0.136, 1.979e-6, 1.150e-6, -8.293e-7
-0.137, 2.022e-6, 1.178e-6, -8.447e-7
-0.138, 2.078e-6, 1.205e-6, -8.724e-7
-0.139, 2.109e-6, 1.227e-6, -8.817e-7
-0.140, 2.152e-6, 1.249e-6, -9.032e-7
-0.141, 2.210e-6, 1.295e-6, -9.155e-7
-0.142, 2.263e-6, 1.319e-6, -9.432e-7
-0.143, 2.312e-6, 1.353e-6, -9.586e-7
-0.144, 2.380e-6, 1.387e-6, -9.925e-7
-0.145, 2.441e-6, 1.427e-6, -1.014e-6
-0.146, 2.487e-6, 1.458e-6, -1.029e-6
-0.147, 2.546e-6, 1.489e-6, -1.057e-6
-0.148, 2.617e-6, 1.526e-6, -1.091e-6
-0.149, 2.687e-6, 1.566e-6, -1.122e-6
-0.150, 2.752e-6, 1.609e-6, -1.143e-6
-0.151, 2.820e-6, 1.643e-6, -1.177e-6
-0.152, 2.903e-6, 1.695e-6, -1.208e-6
-0.153, 2.968e-6, 1.729e-6, -1.239e-6
-0.154, 3.057e-6, 1.775e-6, -1.282e-6
-0.155, 3.128e-6, 1.821e-6, -1.306e-6
-0.156, 3.226e-6, 1.867e-6, -1.359e-6
-0.157, 3.294e-6, 1.901e-6, -1.393e-6
-0.158, 3.386e-6, 1.960e-6, -1.427e-6
-0.159, 3.479e-6, 2.009e-6, -1.470e-6
-0.160, 3.568e-6, 2.064e-6, -1.503e-6
-0.161, 3.651e-6, 2.104e-6, -1.547e-6
-0.162, 3.743e-6, 2.157e-6, -1.587e-6
-0.163, 3.845e-6, 2.218e-6, -1.627e-6
-0.164, 3.937e-6, 2.261e-6, -1.676e-6
-0.165, 4.039e-6, 2.317e-6, -1.722e-6
-0.166, 4.147e-6, 2.375e-6, -1.771e-6
-0.167, 4.233e-6, 2.412e-6, -1.821e-6
-0.168, 4.340e-6, 2.477e-6, -1.864e-6
-0.169, 4.436e-6, 2.529e-6, -1.907e-6
-0.170, 4.541e-6, 2.578e-6, -1.962e-6
-0.171, 4.639e-6, 2.643e-6, -1.996e-6
-0.172, 4.756e-6, 2.695e-6, -2.061e-6
-0.173, 4.842e-6, 2.745e-6, -2.098e-6
-0.174, 4.947e-6, 2.797e-6, -2.150e-6
-0.175, 5.064e-6, 2.859e-6, -2.205e-6
-0.176, 5.156e-6, 2.908e-6, -2.248e-6
-0.177, 5.252e-6, 2.957e-6, -2.295e-6
-0.178, 5.347e-6, 3.009e-6, -2.338e-6
-0.179, 5.443e-6, 3.059e-6, -2.384e-6
-0.180, 5.547e-6, 3.108e-6, -2.439e-6
-0.181, 5.636e-6, 3.157e-6, -2.479e-6
-0.182, 5.710e-6, 3.191e-6, -2.519e-6
-0.183, 5.818e-6, 3.249e-6, -2.569e-6
-0.184, 5.889e-6, 3.286e-6, -2.602e-6
-0.185, 5.954e-6, 3.314e-6, -2.639e-6
-0.186, 6.046e-6, 3.360e-6, -2.686e-6
-0.187, 6.123e-6, 3.397e-6, -2.726e-6
-0.188, 6.181e-6, 3.428e-6, -2.753e-6
-0.189, 6.264e-6, 3.468e-6, -2.796e-6
-0.190, 6.304e-6, 3.483e-6, -2.821e-6
-0.191, 6.366e-6, 3.505e-6, -2.861e-6
-0.192, 6.403e-6, 3.527e-6, -2.876e-6
-0.193, 6.458e-6, 3.554e-6, -2.904e-6
-0.194, 6.492e-6, 3.573e-6, -2.920e-6
-0.195, 6.520e-6, 3.582e-6, -2.938e-6
-0.196, 6.566e-6, 3.597e-6, -2.969e-6
-0.197, 6.563e-6, 3.594e-6, -2.969e-6
-0.198, 6.582e-6, 3.597e-6, -2.984e-6
-0.199, 6.582e-6, 3.594e-6, -2.987e-6
-0.200, 6.572e-6, 3.582e-6, -2.990e-6
-0.201, 6.569e-6, 3.576e-6, -2.993e-6
-0.202, 6.548e-6, 3.560e-6, -2.987e-6
-0.203, 6.545e-6, 3.551e-6, -2.993e-6
-0.204, 6.520e-6, 3.530e-6, -2.990e-6
-0.205, 6.492e-6, 3.511e-6, -2.981e-6
-0.206, 6.455e-6, 3.483e-6, -2.972e-6
-0.207, 6.403e-6, 3.450e-6, -2.953e-6
-0.208, 6.345e-6, 3.413e-6, -2.932e-6
-0.209, 6.292e-6, 3.385e-6, -2.907e-6
-0.210, 6.240e-6, 3.345e-6, -2.895e-6
-0.211, 6.181e-6, 3.311e-6, -2.870e-6
-0.212, 6.104e-6, 3.271e-6, -2.833e-6
-0.213, 6.043e-6, 3.228e-6, -2.815e-6
-0.214, 5.966e-6, 3.182e-6, -2.784e-6
-0.215, 5.883e-6, 3.129e-6, -2.753e-6
-0.216, 5.806e-6, 3.080e-6, -2.726e-6
-0.217, 5.713e-6, 3.028e-6, -2.686e-6
-0.218, 5.627e-6, 2.979e-6, -2.649e-6
-0.219, 5.541e-6, 2.920e-6, -2.621e-6
-0.220, 5.452e-6, 2.874e-6, -2.578e-6
-0.221, 5.378e-6, 2.831e-6, -2.547e-6
-0.222, 5.258e-6, 2.769e-6, -2.489e-6
-0.223, 5.175e-6, 2.720e-6, -2.455e-6
-0.224, 5.058e-6, 2.646e-6, -2.412e-6
-0.225, 4.975e-6, 2.591e-6, -2.384e-6
-0.226, 4.876e-6, 2.545e-6, -2.332e-6
-0.227, 4.778e-6, 2.489e-6, -2.288e-6
-0.228, 4.664e-6, 2.424e-6, -2.239e-6
-0.229, 4.574e-6, 2.372e-6, -2.202e-6
-0.230, 4.467e-6, 2.314e-6, -2.153e-6
-0.231, 4.371e-6, 2.271e-6, -2.101e-6
-0.232, 4.264e-6, 2.212e-6, -2.051e-6
-0.233, 4.174e-6, 2.154e-6, -2.021e-6
-0.234, 4.088e-6, 2.107e-6, -1.981e-6
-0.235, 3.986e-6, 2.058e-6, -1.928e-6
-0.236, 3.897e-6, 2.009e-6, -1.888e-6
-0.237, 3.802e-6, 1.957e-6, -1.845e-6
-0.238, 3.703e-6, 1.904e-6, -1.799e-6
-0.239, 3.626e-6, 1.864e-6, -1.762e-6
-0.240, 3.531e-6, 1.800e-6, -1.731e-6
-0.241, 3.442e-6, 1.763e-6, -1.679e-6
-0.242, 3.358e-6, 1.716e-6, -1.642e-6
-0.243, 3.269e-6, 1.667e-6, -1.602e-6
-0.244, 3.192e-6, 1.624e-6, -1.568e-6
-0.245, 3.118e-6, 1.590e-6, -1.528e-6
-0.246, 3.032e-6, 1.547e-6, -1.485e-6
-0.247, 2.958e-6, 1.513e-6, -1.445e-6
-0.248, 2.894e-6, 1.467e-6, -1.427e-6
-0.249, 2.817e-6, 1.433e-6, -1.383e-6
-0.250, 2.743e-6, 1.399e-6, -1.343e-6
-0.251, 2.694e-6, 1.372e-6, -1.322e-6
-0.252, 2.623e-6, 1.332e-6, -1.291e-6
-0.253, 2.558e-6, 1.301e-6, -1.257e-6
-0.254, 2.503e-6, 1.273e-6, -1.230e-6
-0.255, 2.432e-6, 1.242e-6, -1.189e-6
-0.256, 2.383e-6, 1.221e-6, -1.162e-6
-0.257, 2.324e-6, 1.190e-6, -1.134e-6
-0.258, 2.266e-6, 1.162e-6, -1.103e-6
-0.259, 2.204e-6, 1.132e-6, -1.073e-6
-0.260, 2.170e-6, 1.113e-6, -1.057e-6
-0.261, 2.124e-6, 1.088e-6, -1.036e-6
-0.262, 2.084e-6, 1.079e-6, -1.005e-6
-0.263, 2.038e-6, 1.055e-6, -9.832e-7
-0.264, 1.992e-6, 1.030e-6, -9.617e-7
-0.265, 1.952e-6, 1.008e-6, -9.432e-7
-0.266, 1.921e-6, 9.900e-7, -9.309e-7
-0.267, 1.875e-6, 9.746e-7, -9.001e-7
-0.268, 1.835e-6, 9.561e-7, -8.786e-7
-0.269, 1.798e-6, 9.376e-7, -8.601e-7
-0.270, 1.773e-6, 9.223e-7, -8.509e-7
-0.271, 1.739e-6, 9.069e-7, -8.324e-7
-0.272, 1.727e-6, 9.069e-7, -8.201e-7
-0.273, 1.690e-6, 8.853e-7, -8.047e-7
-0.274, 1.665e-6, 8.761e-7, -7.893e-7
-0.275, 1.653e-6, 8.761e-7, -7.770e-7
-0.276, 1.610e-6, 8.515e-7, -7.585e-7
-0.277, 1.588e-6, 8.330e-7, -7.554e-7
-0.278, 1.573e-6, 8.361e-7, -7.370e-7
-0.279, 1.545e-6, 8.176e-7, -7.277e-7
-0.280, 1.521e-6, 8.084e-7, -7.124e-7
-0.281, 1.511e-6, 8.084e-7, -7.031e-7
-0.282, 1.490e-6, 8.022e-7, -6.877e-7
-0.283, 1.487e-6, 7.930e-7, -6.939e-7
-0.284, 1.456e-6, 7.837e-7, -6.723e-7
-0.285, 1.431e-6, 7.745e-7, -6.569e-7
-0.286, 1.422e-6, 7.683e-7, -6.539e-7
-0.287, 1.422e-6, 7.776e-7, -6.446e-7
-0.288, 1.407e-6, 7.622e-7, -6.446e-7
-0.289, 1.385e-6, 7.468e-7, -6.385e-7
-0.290, 1.382e-6, 7.468e-7, -6.354e-7
-0.291, 1.364e-6, 7.468e-7, -6.169e-7
-0.292, 1.358e-6, 7.376e-7, -6.200e-7
-0.293, 1.358e-6, 7.406e-7, -6.169e-7
-0.294, 1.308e-6, 7.129e-7, -5.954e-7
-0.295, 1.318e-6, 7.222e-7, -5.954e-7
-0.296, 1.333e-6, 7.283e-7, -6.046e-7
-0.297, 1.314e-6, 7.160e-7, -5.985e-7
-0.298, 1.321e-6, 7.252e-7, -5.954e-7
-0.299, 1.302e-6, 7.129e-7, -5.892e-7
-0.300, 1.287e-6, 7.068e-7, -5.800e-7
-0.301, 1.296e-6, 7.191e-7, -5.769e-7
-0.302, 1.271e-6, 7.068e-7, -5.646e-7
-0.303, 1.281e-6, 7.099e-7, -5.707e-7
-0.304, 1.278e-6, 7.037e-7, -5.738e-7
-0.305, 1.265e-6, 7.037e-7, -5.615e-7
-0.306, 1.268e-6, 7.006e-7, -5.677e-7
-0.307, 1.256e-6, 6.914e-7, -5.646e-7
-0.308, 1.253e-6, 6.975e-7, -5.554e-7
-0.309, 1.256e-6, 7.006e-7, -5.554e-7
-0.310, 1.241e-6, 6.821e-7, -5.584e-7
-0.311, 1.244e-6, 6.883e-7, -5.554e-7
-0.312, 1.250e-6, 6.975e-7, -5.523e-7
-0.313, 1.238e-6, 6.883e-7, -5.492e-7
-0.314, 1.219e-6, 6.791e-7, -5.400e-7
-0.315, 1.219e-6, 6.791e-7, -5.400e-7
-0.316, 1.244e-6, 6.821e-7, -5.615e-7
-0.317, 1.231e-6, 6.821e-7, -5.492e-7
-0.318, 1.253e-6, 6.914e-7, -5.615e-7
-0.319, 1.234e-6, 6.791e-7, -5.554e-7
-0.320, 1.222e-6, 6.791e-7, -5.430e-7
-0.321, 1.225e-6, 6.821e-7, -5.430e-7
-0.322, 1.231e-6, 6.914e-7, -5.400e-7
-0.323, 1.222e-6, 6.729e-7, -5.492e-7
-0.324, 1.207e-6, 6.729e-7, -5.338e-7
-0.325, 1.213e-6, 6.698e-7, -5.430e-7
-0.326, 1.222e-6, 6.791e-7, -5.430e-7
-0.327, 1.194e-6, 6.637e-7, -5.307e-7
-0.328, 1.191e-6, 6.637e-7, -5.277e-7
-0.329, 1.194e-6, 6.606e-7, -5.338e-7
-0.330, 1.204e-6, 6.668e-7, -5.369e-7
-0.331, 1.204e-6, 6.668e-7, -5.369e-7
-0.332, 1.201e-6, 6.729e-7, -5.277e-7
-0.333, 1.213e-6, 6.698e-7, -5.430e-7
-0.334, 1.210e-6, 6.637e-7, -5.461e-7
-0.335, 1.204e-6, 6.729e-7, -5.307e-7
-0.336, 1.201e-6, 6.668e-7, -5.338e-7
-0.337, 1.219e-6, 6.791e-7, -5.400e-7
-0.338, 1.204e-6, 6.698e-7, -5.338e-7
-0.339, 1.213e-6, 6.698e-7, -5.430e-7
-0.340, 1.201e-6, 6.575e-7, -5.430e-7
-0.341, 1.204e-6, 6.698e-7, -5.338e-7
-0.342, 1.185e-6, 6.575e-7, -5.277e-7
-0.343, 1.210e-6, 6.729e-7, -5.369e-7
-0.344, 1.204e-6, 6.698e-7, -5.338e-7
-0.345, 1.216e-6, 6.791e-7, -5.369e-7
-0.346, 1.210e-6, 6.668e-7, -5.430e-7
-0.347, 1.194e-6, 6.575e-7, -5.369e-7
-0.348, 1.204e-6, 6.698e-7, -5.338e-7
-0.349, 1.185e-6, 6.544e-7, -5.307e-7
-0.350, 1.194e-6, 6.637e-7, -5.307e-7
-0.351, 1.179e-6, 6.514e-7, -5.277e-7
-0.352, 1.216e-6, 6.760e-7, -5.400e-7
-0.353, 1.213e-6, 6.729e-7, -5.400e-7
-0.354, 1.210e-6, 6.698e-7, -5.400e-7
-0.355, 1.213e-6, 6.637e-7, -5.492e-7
-0.356, 1.210e-6, 6.668e-7, -5.430e-7
-0.357, 1.216e-6, 6.791e-7, -5.369e-7
-0.358, 1.219e-6, 6.760e-7, -5.430e-7
-0.359, 1.191e-6, 6.668e-7, -5.246e-7
-0.360, 1.204e-6, 6.698e-7, -5.338e-7
-0.361, 1.201e-6, 6.668e-7, -5.338e-7
-0.362, 1.216e-6, 6.698e-7, -5.461e-7
-0.363, 1.204e-6, 6.698e-7, -5.338e-7
-0.364, 1.197e-6, 6.668e-7, -5.307e-7
-0.365, 1.204e-6, 6.606e-7, -5.430e-7
-0.366, 1.213e-6, 6.698e-7, -5.430e-7
-0.367, 1.219e-6, 6.729e-7, -5.461e-7
-0.368, 1.225e-6, 6.668e-7, -5.584e-7
-0.369, 1.216e-6, 6.729e-7, -5.430e-7
-0.370, 1.231e-6, 6.760e-7, -5.554e-7
-0.371, 1.201e-6, 6.698e-7, -5.307e-7
-0.372, 1.234e-6, 6.791e-7, -5.554e-7
-0.373, 1.222e-6, 6.821e-7, -5.400e-7
-0.374, 1.216e-6, 6.760e-7, -5.400e-7
-0.375, 1.219e-6, 6.668e-7, -5.523e-7
-0.376, 1.225e-6, 6.821e-7, -5.430e-7
-0.377, 1.213e-6, 6.698e-7, -5.430e-7
-0.378, 1.222e-6, 6.791e-7, -5.430e-7
-0.379, 1.213e-6, 6.668e-7, -5.461e-7
-0.380, 1.222e-6, 6.729e-7, -5.492e-7
-0.381, 1.231e-6, 6.760e-7, -5.554e-7
-0.382, 1.225e-6, 6.760e-7, -5.492e-7
-0.383, 1.201e-6, 6.575e-7, -5.430e-7
-0.384, 1.228e-6, 6.668e-7, -5.615e-7
-0.385, 1.222e-6, 6.729e-7, -5.492e-7
-0.386, 1.231e-6, 6.760e-7, -5.554e-7
-0.387, 1.228e-6, 6.760e-7, -5.523e-7
-0.388, 1.234e-6, 6.760e-7, -5.584e-7
-0.389, 1.225e-6, 6.668e-7, -5.584e-7
-0.390, 1.216e-6, 6.606e-7, -5.554e-7
-0.391, 1.225e-6, 6.760e-7, -5.492e-7
-0.392, 1.219e-6, 6.760e-7, -5.430e-7
-0.393, 1.222e-6, 6.760e-7, -5.461e-7
-0.394, 1.219e-6, 6.606e-7, -5.584e-7
-0.395, 1.231e-6, 6.791e-7, -5.523e-7
-0.396, 1.222e-6, 6.760e-7, -5.461e-7
-0.397, 1.222e-6, 6.760e-7, -5.461e-7
-0.398, 1.222e-6, 6.668e-7, -5.554e-7
-0.399, 1.234e-6, 6.668e-7, -5.677e-7
-0.400, 1.222e-6, 6.637e-7, -5.584e-7
