# Supplementary material for: Data-Driven Electrochemistry Reveals the Impact of Hydrophobicity on Aptamer Cross-Reactivity
Source: ACS Meas Sci Au. 2026 May 20;6(3):752–64. doi: 10.1021/acsmeasuresciau.6c00040 (PMC13281204; doi:10.1021/acsmeasuresciau.6c00040)
Supplement: Supplementary file 1 [file tg6c00040_si_001.zip › data/interferent study/logP validation/Trials_1_2_3/SWV_loperamide_analyte_1400hz_1.txt]

Nov. 4, 2025   13:26:59
Square Wave Voltammetry
File: c:\users\minteerlab\desktop\hardpotato\110425\swv_loperamide_analyte_1400hz_1.bin
Data Source:  Experiment
Instrument Model:  CHI660E
Ref. Electrode: 
Header: SWV
Note: 

Init E (V) = -0.05
Final E (V) = -0.4
Incr E (V) = 0.001
Amplitude (V) = 0.025
Frequency (Hz) = 1.4e+3
Quiet Time (sec) = 2
Sensitivity (A/V) = 1e-5

Potential/V, Diff(i/A), For(i/A), Rev(i/A)

-0.051, 4.402e-7, 2.265e-7, -2.137e-7
-0.052, 4.895e-7, 2.666e-7, -2.229e-7
-0.053, 4.864e-7, 2.604e-7, -2.260e-7
-0.054, 4.925e-7, 2.573e-7, -2.352e-7
-0.055, 4.864e-7, 2.543e-7, -2.321e-7
-0.056, 4.864e-7, 2.573e-7, -2.290e-7
-0.057, 4.925e-7, 2.573e-7, -2.352e-7
-0.058, 4.895e-7, 2.512e-7, -2.383e-7
-0.059, 4.925e-7, 2.543e-7, -2.383e-7
-0.060, 4.895e-7, 2.543e-7, -2.352e-7
-0.061, 4.925e-7, 2.573e-7, -2.352e-7
-0.062, 4.925e-7, 2.543e-7, -2.383e-7
-0.063, 4.895e-7, 2.512e-7, -2.383e-7
-0.064, 4.956e-7, 2.573e-7, -2.383e-7
-0.065, 4.895e-7, 2.512e-7, -2.383e-7
-0.066, 4.925e-7, 2.573e-7, -2.352e-7
-0.067, 4.925e-7, 2.543e-7, -2.383e-7
-0.068, 4.956e-7, 2.512e-7, -2.444e-7
-0.069, 4.956e-7, 2.512e-7, -2.444e-7
-0.070, 4.987e-7, 2.573e-7, -2.414e-7
-0.071, 4.987e-7, 2.543e-7, -2.444e-7
-0.072, 4.925e-7, 2.543e-7, -2.383e-7
-0.073, 5.018e-7, 2.573e-7, -2.444e-7
-0.074, 5.018e-7, 2.573e-7, -2.444e-7
-0.075, 4.987e-7, 2.543e-7, -2.444e-7
-0.076, 5.018e-7, 2.604e-7, -2.414e-7
-0.077, 4.987e-7, 2.604e-7, -2.383e-7
-0.078, 4.956e-7, 2.543e-7, -2.414e-7
-0.079, 5.018e-7, 2.635e-7, -2.383e-7
-0.080, 5.079e-7, 2.604e-7, -2.475e-7
-0.081, 5.049e-7, 2.635e-7, -2.414e-7
-0.082, 5.049e-7, 2.635e-7, -2.414e-7
-0.083, 5.110e-7, 2.635e-7, -2.475e-7
-0.084, 5.079e-7, 2.635e-7, -2.444e-7
-0.085, 5.110e-7, 2.635e-7, -2.475e-7
-0.086, 5.110e-7, 2.666e-7, -2.444e-7
-0.087, 5.049e-7, 2.635e-7, -2.414e-7
-0.088, 5.049e-7, 2.666e-7, -2.383e-7
-0.089, 5.079e-7, 2.666e-7, -2.414e-7
-0.090, 5.049e-7, 2.635e-7, -2.414e-7
-0.091, 5.110e-7, 2.666e-7, -2.444e-7
-0.092, 5.079e-7, 2.696e-7, -2.383e-7
-0.093, 5.110e-7, 2.696e-7, -2.414e-7
-0.094, 5.172e-7, 2.696e-7, -2.475e-7
-0.095, 5.233e-7, 2.789e-7, -2.444e-7
-0.096, 5.233e-7, 2.789e-7, -2.444e-7
-0.097, 5.264e-7, 2.820e-7, -2.444e-7
-0.098, 5.295e-7, 2.850e-7, -2.444e-7
-0.099, 5.326e-7, 2.881e-7, -2.444e-7
-0.100, 5.326e-7, 2.881e-7, -2.444e-7
-0.101, 5.326e-7, 2.881e-7, -2.444e-7
-0.102, 5.510e-7, 3.004e-7, -2.506e-7
-0.103, 5.510e-7, 3.004e-7, -2.506e-7
-0.104, 5.479e-7, 3.035e-7, -2.444e-7
-0.105, 5.572e-7, 3.066e-7, -2.506e-7
-0.106, 5.695e-7, 3.158e-7, -2.537e-7
-0.107, 5.757e-7, 3.220e-7, -2.537e-7
-0.108, 5.787e-7, 3.251e-7, -2.537e-7
-0.109, 5.818e-7, 3.312e-7, -2.506e-7
-0.110, 5.880e-7, 3.343e-7, -2.537e-7
-0.111, 5.972e-7, 3.404e-7, -2.568e-7
-0.112, 6.064e-7, 3.497e-7, -2.568e-7
-0.113, 6.188e-7, 3.589e-7, -2.598e-7
-0.114, 6.341e-7, 3.651e-7, -2.691e-7
-0.115, 6.403e-7, 3.743e-7, -2.660e-7
-0.116, 6.557e-7, 3.866e-7, -2.691e-7
-0.117, 6.680e-7, 3.959e-7, -2.721e-7
-0.118, 6.803e-7, 4.082e-7, -2.721e-7
-0.119, 6.957e-7, 4.205e-7, -2.752e-7
-0.120, 7.080e-7, 4.328e-7, -2.752e-7
-0.121, 7.265e-7, 4.420e-7, -2.845e-7
-0.122, 7.480e-7, 4.605e-7, -2.875e-7
-0.123, 7.665e-7, 4.697e-7, -2.968e-7
-0.124, 7.881e-7, 4.882e-7, -2.999e-7
-0.125, 8.065e-7, 5.067e-7, -2.999e-7
-0.126, 8.312e-7, 5.190e-7, -3.122e-7
-0.127, 8.558e-7, 5.405e-7, -3.152e-7
-0.128, 8.835e-7, 5.590e-7, -3.245e-7
-0.129, 9.081e-7, 5.775e-7, -3.306e-7
-0.130, 9.389e-7, 5.960e-7, -3.429e-7
-0.131, 9.728e-7, 6.206e-7, -3.522e-7
-0.132, 1.000e-6, 6.390e-7, -3.614e-7
-0.133, 1.037e-6, 6.668e-7, -3.707e-7
-0.134, 1.068e-6, 6.852e-7, -3.830e-7
-0.135, 1.108e-6, 7.129e-7, -3.953e-7
-0.136, 1.145e-6, 7.345e-7, -4.107e-7
-0.137, 1.185e-6, 7.653e-7, -4.199e-7
-0.138, 1.234e-6, 7.930e-7, -4.415e-7
-0.139, 1.278e-6, 8.237e-7, -4.538e-7
-0.140, 1.318e-6, 8.484e-7, -4.692e-7
-0.141, 1.376e-6, 8.853e-7, -4.907e-7
-0.142, 1.419e-6, 9.161e-7, -5.030e-7
-0.143, 1.481e-6, 9.500e-7, -5.307e-7
-0.144, 1.539e-6, 9.869e-7, -5.523e-7
-0.145, 1.595e-6, 1.021e-6, -5.738e-7
-0.146, 1.650e-6, 1.055e-6, -5.954e-7
-0.147, 1.721e-6, 1.095e-6, -6.262e-7
-0.148, 1.782e-6, 1.132e-6, -6.508e-7
-0.149, 1.847e-6, 1.172e-6, -6.754e-7
-0.150, 1.915e-6, 1.212e-6, -7.031e-7
-0.151, 1.979e-6, 1.249e-6, -7.308e-7
-0.152, 2.059e-6, 1.295e-6, -7.647e-7
-0.153, 2.136e-6, 1.332e-6, -8.047e-7
-0.154, 2.207e-6, 1.375e-6, -8.324e-7
-0.155, 2.281e-6, 1.412e-6, -8.693e-7
-0.156, 2.364e-6, 1.458e-6, -9.063e-7
-0.157, 2.444e-6, 1.501e-6, -9.432e-7
-0.158, 2.533e-6, 1.547e-6, -9.863e-7
-0.159, 2.610e-6, 1.584e-6, -1.026e-6
-0.160, 2.703e-6, 1.640e-6, -1.063e-6
-0.161, 2.786e-6, 1.680e-6, -1.106e-6
-0.162, 2.872e-6, 1.723e-6, -1.149e-6
-0.163, 2.955e-6, 1.766e-6, -1.189e-6
-0.164, 3.041e-6, 1.812e-6, -1.230e-6
-0.165, 3.137e-6, 1.861e-6, -1.276e-6
-0.166, 3.217e-6, 1.895e-6, -1.322e-6
-0.167, 3.306e-6, 1.941e-6, -1.365e-6
-0.168, 3.395e-6, 1.987e-6, -1.408e-6
-0.169, 3.475e-6, 2.021e-6, -1.454e-6
-0.170, 3.562e-6, 2.061e-6, -1.500e-6
-0.171, 3.642e-6, 2.101e-6, -1.540e-6
-0.172, 3.725e-6, 2.132e-6, -1.593e-6
-0.173, 3.799e-6, 2.169e-6, -1.630e-6
-0.174, 3.879e-6, 2.203e-6, -1.676e-6
-0.175, 3.953e-6, 2.237e-6, -1.716e-6
-0.176, 4.026e-6, 2.271e-6, -1.756e-6
-0.177, 4.079e-6, 2.289e-6, -1.790e-6
-0.178, 4.150e-6, 2.320e-6, -1.830e-6
-0.179, 4.208e-6, 2.344e-6, -1.864e-6
-0.180, 4.276e-6, 2.369e-6, -1.907e-6
-0.181, 4.325e-6, 2.388e-6, -1.938e-6
-0.182, 4.371e-6, 2.397e-6, -1.974e-6
-0.183, 4.411e-6, 2.412e-6, -1.999e-6
-0.184, 4.454e-6, 2.428e-6, -2.027e-6
-0.185, 4.488e-6, 2.434e-6, -2.055e-6
-0.186, 4.522e-6, 2.440e-6, -2.082e-6
-0.187, 4.550e-6, 2.446e-6, -2.104e-6
-0.188, 4.568e-6, 2.443e-6, -2.125e-6
-0.189, 4.584e-6, 2.443e-6, -2.141e-6
-0.190, 4.599e-6, 2.440e-6, -2.159e-6
-0.191, 4.602e-6, 2.431e-6, -2.171e-6
-0.192, 4.614e-6, 2.434e-6, -2.181e-6
-0.193, 4.611e-6, 2.421e-6, -2.190e-6
-0.194, 4.599e-6, 2.406e-6, -2.193e-6
-0.195, 4.584e-6, 2.388e-6, -2.196e-6
-0.196, 4.574e-6, 2.375e-6, -2.199e-6
-0.197, 4.550e-6, 2.348e-6, -2.202e-6
-0.198, 4.528e-6, 2.329e-6, -2.199e-6
-0.199, 4.491e-6, 2.304e-6, -2.187e-6
-0.200, 4.457e-6, 2.274e-6, -2.184e-6
-0.201, 4.427e-6, 2.249e-6, -2.178e-6
-0.202, 4.381e-6, 2.218e-6, -2.162e-6
-0.203, 4.340e-6, 2.191e-6, -2.150e-6
-0.204, 4.291e-6, 2.157e-6, -2.135e-6
-0.205, 4.245e-6, 2.123e-6, -2.122e-6
-0.206, 4.187e-6, 2.089e-6, -2.098e-6
-0.207, 4.125e-6, 2.046e-6, -2.079e-6
-0.208, 4.079e-6, 2.015e-6, -2.064e-6
-0.209, 4.011e-6, 1.975e-6, -2.036e-6
-0.210, 3.950e-6, 1.935e-6, -2.014e-6
-0.211, 3.879e-6, 1.895e-6, -1.984e-6
-0.212, 3.829e-6, 1.864e-6, -1.965e-6
-0.213, 3.753e-6, 1.821e-6, -1.931e-6
-0.214, 3.679e-6, 1.778e-6, -1.901e-6
-0.215, 3.620e-6, 1.741e-6, -1.879e-6
-0.216, 3.540e-6, 1.695e-6, -1.845e-6
-0.217, 3.466e-6, 1.655e-6, -1.811e-6
-0.218, 3.399e-6, 1.615e-6, -1.784e-6
-0.219, 3.325e-6, 1.578e-6, -1.747e-6
-0.220, 3.251e-6, 1.532e-6, -1.719e-6
-0.221, 3.180e-6, 1.495e-6, -1.685e-6
-0.222, 3.109e-6, 1.458e-6, -1.651e-6
-0.223, 3.032e-6, 1.421e-6, -1.611e-6
-0.224, 2.961e-6, 1.381e-6, -1.580e-6
-0.225, 2.891e-6, 1.341e-6, -1.550e-6
-0.226, 2.820e-6, 1.304e-6, -1.516e-6
-0.227, 2.740e-6, 1.264e-6, -1.476e-6
-0.228, 2.672e-6, 1.230e-6, -1.442e-6
-0.229, 2.598e-6, 1.193e-6, -1.405e-6
-0.230, 2.533e-6, 1.159e-6, -1.374e-6
-0.231, 2.460e-6, 1.119e-6, -1.340e-6
-0.232, 2.398e-6, 1.092e-6, -1.306e-6
-0.233, 2.330e-6, 1.058e-6, -1.273e-6
-0.234, 2.269e-6, 1.027e-6, -1.242e-6
-0.235, 2.201e-6, 9.992e-7, -1.202e-6
-0.236, 2.143e-6, 9.715e-7, -1.171e-6
-0.237, 2.081e-6, 9.346e-7, -1.146e-6
-0.238, 2.013e-6, 9.099e-7, -1.103e-6
-0.239, 1.949e-6, 8.761e-7, -1.073e-6
-0.240, 1.906e-6, 8.576e-7, -1.048e-6
-0.241, 1.841e-6, 8.299e-7, -1.011e-6
-0.242, 1.785e-6, 8.022e-7, -9.832e-7
-0.243, 1.742e-6, 7.837e-7, -9.586e-7
-0.244, 1.687e-6, 7.591e-7, -9.278e-7
-0.245, 1.638e-6, 7.345e-7, -9.032e-7
-0.246, 1.582e-6, 7.099e-7, -8.724e-7
-0.247, 1.536e-6, 6.852e-7, -8.509e-7
-0.248, 1.493e-6, 6.729e-7, -8.201e-7
-0.249, 1.444e-6, 6.452e-7, -7.985e-7
-0.250, 1.407e-6, 6.329e-7, -7.739e-7
-0.251, 1.354e-6, 6.052e-7, -7.493e-7
-0.252, 1.318e-6, 5.929e-7, -7.247e-7
-0.253, 1.281e-6, 5.775e-7, -7.031e-7
-0.254, 1.250e-6, 5.682e-7, -6.816e-7
-0.255, 1.207e-6, 5.467e-7, -6.600e-7
-0.256, 1.173e-6, 5.344e-7, -6.385e-7
-0.257, 1.142e-6, 5.221e-7, -6.200e-7
-0.258, 1.105e-6, 5.098e-7, -5.954e-7
-0.259, 1.071e-6, 4.944e-7, -5.769e-7
-0.260, 1.034e-6, 4.759e-7, -5.584e-7
-0.261, 1.000e-6, 4.605e-7, -5.400e-7
-0.262, 9.851e-7, 4.543e-7, -5.307e-7
-0.263, 9.574e-7, 4.482e-7, -5.092e-7
-0.264, 9.297e-7, 4.359e-7, -4.938e-7
-0.265, 9.112e-7, 4.297e-7, -4.815e-7
-0.266, 8.927e-7, 4.205e-7, -4.722e-7
-0.267, 8.619e-7, 4.112e-7, -4.507e-7
-0.268, 8.404e-7, 3.989e-7, -4.415e-7
-0.269, 8.219e-7, 3.928e-7, -4.291e-7
-0.270, 8.096e-7, 3.897e-7, -4.199e-7
-0.271, 7.850e-7, 3.774e-7, -4.076e-7
-0.272, 7.727e-7, 3.774e-7, -3.953e-7
-0.273, 7.480e-7, 3.620e-7, -3.860e-7
-0.274, 7.357e-7, 3.620e-7, -3.737e-7
-0.275, 7.173e-7, 3.466e-7, -3.707e-7
-0.276, 6.988e-7, 3.404e-7, -3.583e-7
-0.277, 6.926e-7, 3.435e-7, -3.491e-7
-0.278, 6.711e-7, 3.343e-7, -3.368e-7
-0.279, 6.680e-7, 3.312e-7, -3.368e-7
-0.280, 6.557e-7, 3.281e-7, -3.276e-7
-0.281, 6.372e-7, 3.220e-7, -3.152e-7
-0.282, 6.280e-7, 3.158e-7, -3.122e-7
-0.283, 6.249e-7, 3.189e-7, -3.060e-7
-0.284, 6.095e-7, 3.127e-7, -2.968e-7
-0.285, 6.126e-7, 3.189e-7, -2.937e-7
-0.286, 5.972e-7, 3.097e-7, -2.875e-7
-0.287, 5.849e-7, 3.035e-7, -2.814e-7
-0.288, 5.880e-7, 3.066e-7, -2.814e-7
-0.289, 5.695e-7, 2.974e-7, -2.721e-7
-0.290, 5.633e-7, 2.912e-7, -2.721e-7
-0.291, 5.603e-7, 2.974e-7, -2.629e-7
-0.292, 5.572e-7, 2.943e-7, -2.629e-7
-0.293, 5.449e-7, 2.912e-7, -2.537e-7
-0.294, 5.387e-7, 2.850e-7, -2.537e-7
-0.295, 5.356e-7, 2.820e-7, -2.537e-7
-0.296, 5.295e-7, 2.820e-7, -2.475e-7
-0.297, 5.295e-7, 2.820e-7, -2.475e-7
-0.298, 5.233e-7, 2.789e-7, -2.444e-7
-0.299, 5.202e-7, 2.758e-7, -2.444e-7
-0.300, 5.079e-7, 2.727e-7, -2.352e-7
-0.301, 5.049e-7, 2.727e-7, -2.321e-7
-0.302, 5.079e-7, 2.758e-7, -2.321e-7
-0.303, 5.110e-7, 2.789e-7, -2.321e-7
-0.304, 5.018e-7, 2.696e-7, -2.321e-7
-0.305, 5.049e-7, 2.758e-7, -2.290e-7
-0.306, 4.987e-7, 2.727e-7, -2.260e-7
-0.307, 4.864e-7, 2.666e-7, -2.198e-7
-0.308, 4.864e-7, 2.666e-7, -2.198e-7
-0.309, 4.895e-7, 2.666e-7, -2.229e-7
-0.310, 4.864e-7, 2.635e-7, -2.229e-7
-0.311, 4.833e-7, 2.666e-7, -2.167e-7
-0.312, 4.771e-7, 2.635e-7, -2.137e-7
-0.313, 4.710e-7, 2.635e-7, -2.075e-7
-0.314, 4.771e-7, 2.635e-7, -2.137e-7
-0.315, 4.802e-7, 2.635e-7, -2.167e-7
-0.316, 4.802e-7, 2.666e-7, -2.137e-7
-0.317, 4.648e-7, 2.543e-7, -2.106e-7
-0.318, 4.741e-7, 2.573e-7, -2.167e-7
-0.319, 4.741e-7, 2.573e-7, -2.167e-7
-0.320, 4.679e-7, 2.543e-7, -2.137e-7
-0.321, 4.710e-7, 2.604e-7, -2.106e-7
-0.322, 4.710e-7, 2.573e-7, -2.137e-7
-0.323, 4.710e-7, 2.543e-7, -2.167e-7
-0.324, 4.741e-7, 2.604e-7, -2.137e-7
-0.325, 4.710e-7, 2.573e-7, -2.137e-7
-0.326, 4.679e-7, 2.512e-7, -2.167e-7
-0.327, 4.618e-7, 2.512e-7, -2.106e-7
-0.328, 4.648e-7, 2.543e-7, -2.106e-7
-0.329, 4.771e-7, 2.604e-7, -2.167e-7
-0.330, 4.710e-7, 2.604e-7, -2.106e-7
-0.331, 4.618e-7, 2.543e-7, -2.075e-7
-0.332, 4.587e-7, 2.512e-7, -2.075e-7
-0.333, 4.648e-7, 2.543e-7, -2.106e-7
-0.334, 4.494e-7, 2.450e-7, -2.044e-7
-0.335, 4.556e-7, 2.512e-7, -2.044e-7
-0.336, 4.648e-7, 2.573e-7, -2.075e-7
-0.337, 4.648e-7, 2.543e-7, -2.106e-7
-0.338, 4.648e-7, 2.604e-7, -2.044e-7
-0.339, 4.587e-7, 2.481e-7, -2.106e-7
-0.340, 4.556e-7, 2.481e-7, -2.075e-7
-0.341, 4.587e-7, 2.481e-7, -2.106e-7
-0.342, 4.587e-7, 2.512e-7, -2.075e-7
-0.343, 4.618e-7, 2.543e-7, -2.075e-7
-0.344, 4.587e-7, 2.543e-7, -2.044e-7
-0.345, 4.679e-7, 2.543e-7, -2.137e-7
-0.346, 4.525e-7, 2.481e-7, -2.044e-7
-0.347, 4.525e-7, 2.481e-7, -2.044e-7
-0.348, 4.679e-7, 2.573e-7, -2.106e-7
-0.349, 4.494e-7, 2.481e-7, -2.013e-7
-0.350, 4.587e-7, 2.512e-7, -2.075e-7
-0.351, 4.587e-7, 2.512e-7, -2.075e-7
-0.352, 4.494e-7, 2.450e-7, -2.044e-7
-0.353, 4.525e-7, 2.481e-7, -2.044e-7
-0.354, 4.525e-7, 2.450e-7, -2.075e-7
-0.355, 4.525e-7, 2.512e-7, -2.013e-7
-0.356, 4.556e-7, 2.481e-7, -2.075e-7
-0.357, 4.525e-7, 2.512e-7, -2.013e-7
-0.358, 4.587e-7, 2.481e-7, -2.106e-7
-0.359, 4.618e-7, 2.543e-7, -2.075e-7
-0.360, 4.618e-7, 2.543e-7, -2.075e-7
-0.361, 4.679e-7, 2.573e-7, -2.106e-7
-0.362, 4.556e-7, 2.512e-7, -2.044e-7
-0.363, 4.556e-7, 2.481e-7, -2.075e-7
-0.364, 4.618e-7, 2.512e-7, -2.106e-7
-0.365, 4.618e-7, 2.512e-7, -2.106e-7
-0.366, 4.618e-7, 2.512e-7, -2.106e-7
-0.367, 4.618e-7, 2.543e-7, -2.075e-7
-0.368, 4.587e-7, 2.512e-7, -2.075e-7
-0.369, 4.618e-7, 2.512e-7, -2.106e-7
-0.370, 4.556e-7, 2.481e-7, -2.075e-7
-0.371, 4.556e-7, 2.419e-7, -2.137e-7
-0.372, 4.587e-7, 2.481e-7, -2.106e-7
-0.373, 4.556e-7, 2.481e-7, -2.075e-7
-0.374, 4.556e-7, 2.543e-7, -2.013e-7
-0.375, 4.556e-7, 2.481e-7, -2.075e-7
-0.376, 4.587e-7, 2.543e-7, -2.044e-7
-0.377, 4.587e-7, 2.481e-7, -2.106e-7
-0.378, 4.618e-7, 2.512e-7, -2.106e-7
-0.379, 4.587e-7, 2.512e-7, -2.075e-7
-0.380, 4.710e-7, 2.573e-7, -2.137e-7
-0.381, 4.710e-7, 2.573e-7, -2.137e-7
-0.382, 4.618e-7, 2.512e-7, -2.106e-7
-0.383, 4.587e-7, 2.512e-7, -2.075e-7
-0.384, 4.587e-7, 2.512e-7, -2.075e-7
-0.385, 4.525e-7, 2.450e-7, -2.075e-7
-0.386, 4.525e-7, 2.481e-7, -2.044e-7
-0.387, 4.587e-7, 2.512e-7, -2.075e-7
-0.388, 4.648e-7, 2.512e-7, -2.137e-7
-0.389, 4.525e-7, 2.481e-7, -2.044e-7
-0.390, 4.618e-7, 2.512e-7, -2.106e-7
-0.391, 4.618e-7, 2.481e-7, -2.137e-7
-0.392, 4.587e-7, 2.481e-7, -2.106e-7
-0.393, 4.648e-7, 2.512e-7, -2.137e-7
-0.394, 4.679e-7, 2.543e-7, -2.137e-7
-0.395, 4.648e-7, 2.512e-7, -2.137e-7
-0.396, 4.648e-7, 2.512e-7, -2.137e-7
-0.397, 4.587e-7, 2.543e-7, -2.044e-7
-0.398, 4.618e-7, 2.512e-7, -2.106e-7
-0.399, 4.710e-7, 2.512e-7, -2.198e-7
-0.400, 4.648e-7, 2.543e-7, -2.106e-7
