# Supplementary material for: Data-Driven Electrochemistry Reveals the Impact of Hydrophobicity on Aptamer Cross-Reactivity
Source: ACS Meas Sci Au. 2026 May 20;6(3):752–64. doi: 10.1021/acsmeasuresciau.6c00040 (PMC13281204; doi:10.1021/acsmeasuresciau.6c00040)
Supplement: Supplementary file 1 [file tg6c00040_si_001.zip › data/interferent study/logP validation/Trials_1_2_3/SWV_loperamide_analyte_1400hz_2.txt]

Nov. 4, 2025   16:04:52
Square Wave Voltammetry
File: c:\users\minteerlab\desktop\hardpotato\110425\swv_loperamide_analyte_1400hz_2.bin
Data Source:  Experiment
Instrument Model:  CHI660E
Ref. Electrode: 
Header: SWV
Note: 

Init E (V) = -0.05
Final E (V) = -0.4
Incr E (V) = 0.001
Amplitude (V) = 0.025
Frequency (Hz) = 1.4e+3
Quiet Time (sec) = 2
Sensitivity (A/V) = 1e-5

Potential/V, Diff(i/A), For(i/A), Rev(i/A)

-0.051, 1.047e-6, 5.282e-7, -5.184e-7
-0.052, 1.151e-6, 6.298e-7, -5.215e-7
-0.053, 1.145e-6, 6.175e-7, -5.277e-7
-0.054, 1.148e-6, 6.144e-7, -5.338e-7
-0.055, 1.142e-6, 6.052e-7, -5.369e-7
-0.056, 1.142e-6, 5.990e-7, -5.430e-7
-0.057, 1.139e-6, 5.929e-7, -5.461e-7
-0.058, 1.154e-6, 5.990e-7, -5.554e-7
-0.059, 1.151e-6, 5.990e-7, -5.523e-7
-0.060, 1.145e-6, 5.990e-7, -5.461e-7
-0.061, 1.164e-6, 6.021e-7, -5.615e-7
-0.062, 1.142e-6, 5.990e-7, -5.430e-7
-0.063, 1.154e-6, 5.990e-7, -5.554e-7
-0.064, 1.148e-6, 5.929e-7, -5.554e-7
-0.065, 1.154e-6, 5.990e-7, -5.554e-7
-0.066, 1.154e-6, 6.021e-7, -5.523e-7
-0.067, 1.157e-6, 6.021e-7, -5.554e-7
-0.068, 1.167e-6, 6.113e-7, -5.554e-7
-0.069, 1.164e-6, 5.990e-7, -5.646e-7
-0.070, 1.167e-6, 6.113e-7, -5.554e-7
-0.071, 1.170e-6, 6.083e-7, -5.615e-7
-0.072, 1.167e-6, 6.113e-7, -5.554e-7
-0.073, 1.170e-6, 6.144e-7, -5.554e-7
-0.074, 1.179e-6, 6.206e-7, -5.584e-7
-0.075, 1.182e-6, 6.175e-7, -5.646e-7
-0.076, 1.157e-6, 6.052e-7, -5.523e-7
-0.077, 1.164e-6, 6.113e-7, -5.523e-7
-0.078, 1.170e-6, 6.144e-7, -5.554e-7
-0.079, 1.161e-6, 6.052e-7, -5.554e-7
-0.080, 1.173e-6, 6.206e-7, -5.523e-7
-0.081, 1.170e-6, 6.144e-7, -5.554e-7
-0.082, 1.176e-6, 6.144e-7, -5.615e-7
-0.083, 1.176e-6, 6.113e-7, -5.646e-7
-0.084, 1.173e-6, 6.298e-7, -5.430e-7
-0.085, 1.173e-6, 6.175e-7, -5.554e-7
-0.086, 1.176e-6, 6.175e-7, -5.584e-7
-0.087, 1.188e-6, 6.237e-7, -5.646e-7
-0.088, 1.182e-6, 6.175e-7, -5.646e-7
-0.089, 1.194e-6, 6.329e-7, -5.615e-7
-0.090, 1.194e-6, 6.329e-7, -5.615e-7
-0.091, 1.197e-6, 6.329e-7, -5.646e-7
-0.092, 1.191e-6, 6.298e-7, -5.615e-7
-0.093, 1.194e-6, 6.390e-7, -5.554e-7
-0.094, 1.188e-6, 6.360e-7, -5.523e-7
-0.095, 1.210e-6, 6.452e-7, -5.646e-7
-0.096, 1.201e-6, 6.390e-7, -5.615e-7
-0.097, 1.219e-6, 6.514e-7, -5.677e-7
-0.098, 1.207e-6, 6.483e-7, -5.584e-7
-0.099, 1.228e-6, 6.606e-7, -5.677e-7
-0.100, 1.213e-6, 6.514e-7, -5.615e-7
-0.101, 1.234e-6, 6.637e-7, -5.707e-7
-0.102, 1.241e-6, 6.760e-7, -5.646e-7
-0.103, 1.238e-6, 6.760e-7, -5.615e-7
-0.104, 1.268e-6, 6.914e-7, -5.769e-7
-0.105, 1.278e-6, 6.883e-7, -5.892e-7
-0.106, 1.278e-6, 7.037e-7, -5.738e-7
-0.107, 1.278e-6, 7.037e-7, -5.738e-7
-0.108, 1.296e-6, 7.129e-7, -5.831e-7
-0.109, 1.305e-6, 7.191e-7, -5.861e-7
-0.110, 1.308e-6, 7.314e-7, -5.769e-7
-0.111, 1.339e-6, 7.468e-7, -5.923e-7
-0.112, 1.339e-6, 7.499e-7, -5.892e-7
-0.113, 1.367e-6, 7.653e-7, -6.015e-7
-0.114, 1.382e-6, 7.776e-7, -6.046e-7
-0.115, 1.401e-6, 7.899e-7, -6.108e-7
-0.116, 1.407e-6, 7.930e-7, -6.138e-7
-0.117, 1.444e-6, 8.145e-7, -6.292e-7
-0.118, 1.462e-6, 8.330e-7, -6.292e-7
-0.119, 1.481e-6, 8.515e-7, -6.292e-7
-0.120, 1.496e-6, 8.607e-7, -6.354e-7
-0.121, 1.521e-6, 8.761e-7, -6.446e-7
-0.122, 1.548e-6, 9.007e-7, -6.477e-7
-0.123, 1.588e-6, 9.161e-7, -6.723e-7
-0.124, 1.595e-6, 9.346e-7, -6.600e-7
-0.125, 1.622e-6, 9.530e-7, -6.693e-7
-0.126, 1.662e-6, 9.746e-7, -6.877e-7
-0.127, 1.699e-6, 9.931e-7, -7.062e-7
-0.128, 1.733e-6, 1.012e-6, -7.216e-7
-0.129, 1.764e-6, 1.039e-6, -7.247e-7
-0.130, 1.804e-6, 1.061e-6, -7.431e-7
-0.131, 1.853e-6, 1.095e-6, -7.585e-7
-0.132, 1.890e-6, 1.119e-6, -7.708e-7
-0.133, 1.946e-6, 1.150e-6, -7.955e-7
-0.134, 1.979e-6, 1.165e-6, -8.139e-7
-0.135, 2.035e-6, 1.205e-6, -8.293e-7
-0.136, 2.081e-6, 1.242e-6, -8.386e-7
-0.137, 2.133e-6, 1.264e-6, -8.693e-7
-0.138, 2.195e-6, 1.310e-6, -8.847e-7
-0.139, 2.253e-6, 1.335e-6, -9.186e-7
-0.140, 2.315e-6, 1.378e-6, -9.371e-7
-0.141, 2.389e-6, 1.424e-6, -9.648e-7
-0.142, 2.426e-6, 1.449e-6, -9.771e-7
-0.143, 2.497e-6, 1.479e-6, -1.017e-6
-0.144, 2.580e-6, 1.532e-6, -1.048e-6
-0.145, 2.638e-6, 1.566e-6, -1.073e-6
-0.146, 2.709e-6, 1.609e-6, -1.100e-6
-0.147, 2.811e-6, 1.658e-6, -1.153e-6
-0.148, 2.884e-6, 1.707e-6, -1.177e-6
-0.149, 2.958e-6, 1.744e-6, -1.214e-6
-0.150, 3.057e-6, 1.806e-6, -1.251e-6
-0.151, 3.146e-6, 1.855e-6, -1.291e-6
-0.152, 3.223e-6, 1.889e-6, -1.334e-6
-0.153, 3.312e-6, 1.941e-6, -1.371e-6
-0.154, 3.405e-6, 2.000e-6, -1.405e-6
-0.155, 3.509e-6, 2.055e-6, -1.454e-6
-0.156, 3.605e-6, 2.111e-6, -1.494e-6
-0.157, 3.694e-6, 2.157e-6, -1.537e-6
-0.158, 3.802e-6, 2.206e-6, -1.596e-6
-0.159, 3.910e-6, 2.261e-6, -1.648e-6
-0.160, 3.999e-6, 2.317e-6, -1.682e-6
-0.161, 4.119e-6, 2.381e-6, -1.737e-6
-0.162, 4.227e-6, 2.437e-6, -1.790e-6
-0.163, 4.331e-6, 2.495e-6, -1.836e-6
-0.164, 4.424e-6, 2.541e-6, -1.882e-6
-0.165, 4.538e-6, 2.600e-6, -1.938e-6
-0.166, 4.658e-6, 2.662e-6, -1.996e-6
-0.167, 4.759e-6, 2.714e-6, -2.045e-6
-0.168, 4.861e-6, 2.763e-6, -2.098e-6
-0.169, 4.962e-6, 2.815e-6, -2.147e-6
-0.170, 5.082e-6, 2.877e-6, -2.205e-6
-0.171, 5.184e-6, 2.923e-6, -2.261e-6
-0.172, 5.298e-6, 2.982e-6, -2.316e-6
-0.173, 5.378e-6, 3.019e-6, -2.359e-6
-0.174, 5.476e-6, 3.071e-6, -2.405e-6
-0.175, 5.575e-6, 3.123e-6, -2.452e-6
-0.176, 5.670e-6, 3.169e-6, -2.501e-6
-0.177, 5.760e-6, 3.213e-6, -2.547e-6
-0.178, 5.840e-6, 3.246e-6, -2.593e-6
-0.179, 5.941e-6, 3.293e-6, -2.649e-6
-0.180, 6.009e-6, 3.330e-6, -2.679e-6
-0.181, 6.086e-6, 3.360e-6, -2.726e-6
-0.182, 6.151e-6, 3.391e-6, -2.759e-6
-0.183, 6.215e-6, 3.428e-6, -2.787e-6
-0.184, 6.274e-6, 3.447e-6, -2.827e-6
-0.185, 6.335e-6, 3.465e-6, -2.870e-6
-0.186, 6.360e-6, 3.474e-6, -2.886e-6
-0.187, 6.415e-6, 3.496e-6, -2.920e-6
-0.188, 6.440e-6, 3.502e-6, -2.938e-6
-0.189, 6.477e-6, 3.517e-6, -2.960e-6
-0.190, 6.489e-6, 3.517e-6, -2.972e-6
-0.191, 6.520e-6, 3.520e-6, -3.000e-6
-0.192, 6.542e-6, 3.533e-6, -3.009e-6
-0.193, 6.548e-6, 3.523e-6, -3.024e-6
-0.194, 6.542e-6, 3.508e-6, -3.033e-6
-0.195, 6.517e-6, 3.487e-6, -3.030e-6
-0.196, 6.505e-6, 3.477e-6, -3.027e-6
-0.197, 6.489e-6, 3.459e-6, -3.030e-6
-0.198, 6.465e-6, 3.434e-6, -3.030e-6
-0.199, 6.431e-6, 3.413e-6, -3.018e-6
-0.200, 6.409e-6, 3.397e-6, -3.012e-6
-0.201, 6.363e-6, 3.357e-6, -3.006e-6
-0.202, 6.329e-6, 3.336e-6, -2.993e-6
-0.203, 6.264e-6, 3.293e-6, -2.972e-6
-0.204, 6.200e-6, 3.253e-6, -2.947e-6
-0.205, 6.151e-6, 3.219e-6, -2.932e-6
-0.206, 6.086e-6, 3.179e-6, -2.907e-6
-0.207, 5.997e-6, 3.120e-6, -2.876e-6
-0.208, 5.932e-6, 3.083e-6, -2.849e-6
-0.209, 5.858e-6, 3.040e-6, -2.818e-6
-0.210, 5.790e-6, 2.997e-6, -2.793e-6
-0.211, 5.704e-6, 2.942e-6, -2.763e-6
-0.212, 5.627e-6, 2.899e-6, -2.729e-6
-0.213, 5.532e-6, 2.834e-6, -2.698e-6
-0.214, 5.449e-6, 2.791e-6, -2.658e-6
-0.215, 5.329e-6, 2.723e-6, -2.606e-6
-0.216, 5.261e-6, 2.686e-6, -2.575e-6
-0.217, 5.156e-6, 2.625e-6, -2.532e-6
-0.218, 5.076e-6, 2.578e-6, -2.498e-6
-0.219, 4.975e-6, 2.514e-6, -2.461e-6
-0.220, 4.892e-6, 2.468e-6, -2.424e-6
-0.221, 4.771e-6, 2.409e-6, -2.362e-6
-0.222, 4.679e-6, 2.344e-6, -2.335e-6
-0.223, 4.581e-6, 2.298e-6, -2.282e-6
-0.224, 4.497e-6, 2.255e-6, -2.242e-6
-0.225, 4.393e-6, 2.187e-6, -2.205e-6
-0.226, 4.304e-6, 2.147e-6, -2.156e-6
-0.227, 4.211e-6, 2.098e-6, -2.113e-6
-0.228, 4.107e-6, 2.046e-6, -2.061e-6
-0.229, 4.011e-6, 1.981e-6, -2.030e-6
-0.230, 3.937e-6, 1.944e-6, -1.993e-6
-0.231, 3.833e-6, 1.889e-6, -1.944e-6
-0.232, 3.746e-6, 1.855e-6, -1.891e-6
-0.233, 3.654e-6, 1.793e-6, -1.861e-6
-0.234, 3.565e-6, 1.753e-6, -1.811e-6
-0.235, 3.491e-6, 1.713e-6, -1.777e-6
-0.236, 3.405e-6, 1.676e-6, -1.728e-6
-0.237, 3.306e-6, 1.627e-6, -1.679e-6
-0.238, 3.232e-6, 1.584e-6, -1.648e-6
-0.239, 3.152e-6, 1.541e-6, -1.611e-6
-0.240, 3.091e-6, 1.513e-6, -1.577e-6
-0.241, 3.001e-6, 1.464e-6, -1.537e-6
-0.242, 2.934e-6, 1.433e-6, -1.500e-6
-0.243, 2.866e-6, 1.402e-6, -1.463e-6
-0.244, 2.789e-6, 1.366e-6, -1.423e-6
-0.245, 2.709e-6, 1.322e-6, -1.387e-6
-0.246, 2.654e-6, 1.292e-6, -1.362e-6
-0.247, 2.589e-6, 1.261e-6, -1.328e-6
-0.248, 2.527e-6, 1.233e-6, -1.294e-6
-0.249, 2.453e-6, 1.196e-6, -1.257e-6
-0.250, 2.413e-6, 1.184e-6, -1.230e-6
-0.251, 2.352e-6, 1.147e-6, -1.205e-6
-0.252, 2.303e-6, 1.135e-6, -1.168e-6
-0.253, 2.253e-6, 1.113e-6, -1.140e-6
-0.254, 2.198e-6, 1.085e-6, -1.113e-6
-0.255, 2.161e-6, 1.079e-6, -1.082e-6
-0.256, 2.099e-6, 1.045e-6, -1.054e-6
-0.257, 2.047e-6, 1.021e-6, -1.026e-6
-0.258, 1.992e-6, 9.900e-7, -1.002e-6
-0.259, 1.958e-6, 9.746e-7, -9.832e-7
-0.260, 1.918e-6, 9.561e-7, -9.617e-7
-0.261, 1.884e-6, 9.407e-7, -9.432e-7
-0.262, 1.847e-6, 9.315e-7, -9.155e-7
-0.263, 1.829e-6, 9.253e-7, -9.032e-7
-0.264, 1.798e-6, 9.130e-7, -8.847e-7
-0.265, 1.761e-6, 8.884e-7, -8.724e-7
-0.266, 1.718e-6, 8.699e-7, -8.478e-7
-0.267, 1.687e-6, 8.545e-7, -8.324e-7
-0.268, 1.659e-6, 8.515e-7, -8.078e-7
-0.269, 1.647e-6, 8.361e-7, -8.109e-7
-0.270, 1.601e-6, 8.330e-7, -7.678e-7
-0.271, 1.573e-6, 8.114e-7, -7.616e-7
-0.272, 1.561e-6, 8.145e-7, -7.462e-7
-0.273, 1.564e-6, 8.022e-7, -7.616e-7
-0.274, 1.521e-6, 7.899e-7, -7.308e-7
-0.275, 1.508e-6, 7.868e-7, -7.216e-7
-0.276, 1.478e-6, 7.745e-7, -7.031e-7
-0.277, 1.459e-6, 7.653e-7, -6.939e-7
-0.278, 1.431e-6, 7.560e-7, -6.754e-7
-0.279, 1.441e-6, 7.653e-7, -6.754e-7
-0.280, 1.398e-6, 7.437e-7, -6.539e-7
-0.281, 1.379e-6, 7.376e-7, -6.416e-7
-0.282, 1.373e-6, 7.252e-7, -6.477e-7
-0.283, 1.361e-6, 7.283e-7, -6.323e-7
-0.284, 1.361e-6, 7.283e-7, -6.323e-7
-0.285, 1.351e-6, 7.222e-7, -6.292e-7
-0.286, 1.318e-6, 7.099e-7, -6.077e-7
-0.287, 1.321e-6, 7.099e-7, -6.108e-7
-0.288, 1.302e-6, 7.006e-7, -6.015e-7
-0.289, 1.302e-6, 7.037e-7, -5.985e-7
-0.290, 1.299e-6, 7.037e-7, -5.954e-7
-0.291, 1.281e-6, 6.914e-7, -5.892e-7
-0.292, 1.253e-6, 6.791e-7, -5.738e-7
-0.293, 1.253e-6, 6.852e-7, -5.677e-7
-0.294, 1.256e-6, 6.791e-7, -5.769e-7
-0.295, 1.250e-6, 6.760e-7, -5.738e-7
-0.296, 1.244e-6, 6.729e-7, -5.707e-7
-0.297, 1.244e-6, 6.791e-7, -5.646e-7
-0.298, 1.225e-6, 6.668e-7, -5.584e-7
-0.299, 1.231e-6, 6.729e-7, -5.584e-7
-0.300, 1.216e-6, 6.668e-7, -5.492e-7
-0.301, 1.238e-6, 6.791e-7, -5.584e-7
-0.302, 1.222e-6, 6.729e-7, -5.492e-7
-0.303, 1.210e-6, 6.514e-7, -5.584e-7
-0.304, 1.207e-6, 6.606e-7, -5.461e-7
-0.305, 1.207e-6, 6.637e-7, -5.430e-7
-0.306, 1.201e-6, 6.637e-7, -5.369e-7
-0.307, 1.197e-6, 6.575e-7, -5.400e-7
-0.308, 1.185e-6, 6.483e-7, -5.369e-7
-0.309, 1.185e-6, 6.452e-7, -5.400e-7
-0.310, 1.191e-6, 6.514e-7, -5.400e-7
-0.311, 1.185e-6, 6.514e-7, -5.338e-7
-0.312, 1.173e-6, 6.452e-7, -5.277e-7
-0.313, 1.188e-6, 6.514e-7, -5.369e-7
-0.314, 1.170e-6, 6.452e-7, -5.246e-7
-0.315, 1.179e-6, 6.544e-7, -5.246e-7
-0.316, 1.170e-6, 6.421e-7, -5.277e-7
-0.317, 1.176e-6, 6.483e-7, -5.277e-7
-0.318, 1.185e-6, 6.514e-7, -5.338e-7
-0.319, 1.170e-6, 6.514e-7, -5.184e-7
-0.320, 1.164e-6, 6.360e-7, -5.277e-7
-0.321, 1.151e-6, 6.298e-7, -5.215e-7
-0.322, 1.161e-6, 6.421e-7, -5.184e-7
-0.323, 1.167e-6, 6.452e-7, -5.215e-7
-0.324, 1.148e-6, 6.390e-7, -5.092e-7
-0.325, 1.167e-6, 6.452e-7, -5.215e-7
-0.326, 1.161e-6, 6.421e-7, -5.184e-7
-0.327, 1.161e-6, 6.421e-7, -5.184e-7
-0.328, 1.157e-6, 6.452e-7, -5.123e-7
-0.329, 1.154e-6, 6.360e-7, -5.184e-7
-0.330, 1.151e-6, 6.329e-7, -5.184e-7
-0.331, 1.154e-6, 6.452e-7, -5.092e-7
-0.332, 1.157e-6, 6.329e-7, -5.246e-7
-0.333, 1.154e-6, 6.360e-7, -5.184e-7
-0.334, 1.145e-6, 6.329e-7, -5.123e-7
-0.335, 1.157e-6, 6.360e-7, -5.215e-7
-0.336, 1.157e-6, 6.360e-7, -5.215e-7
-0.337, 1.157e-6, 6.360e-7, -5.215e-7
-0.338, 1.148e-6, 6.329e-7, -5.153e-7
-0.339, 1.154e-6, 6.390e-7, -5.153e-7
-0.340, 1.154e-6, 6.298e-7, -5.246e-7
-0.341, 1.148e-6, 6.237e-7, -5.246e-7
-0.342, 1.136e-6, 6.267e-7, -5.092e-7
-0.343, 1.154e-6, 6.360e-7, -5.184e-7
-0.344, 1.179e-6, 6.483e-7, -5.307e-7
-0.345, 1.151e-6, 6.329e-7, -5.184e-7
-0.346, 1.154e-6, 6.421e-7, -5.123e-7
-0.347, 1.154e-6, 6.360e-7, -5.184e-7
-0.348, 1.151e-6, 6.360e-7, -5.153e-7
-0.349, 1.148e-6, 6.298e-7, -5.184e-7
-0.350, 1.188e-6, 6.514e-7, -5.369e-7
-0.351, 1.170e-6, 6.421e-7, -5.277e-7
-0.352, 1.151e-6, 6.329e-7, -5.184e-7
-0.353, 1.170e-6, 6.360e-7, -5.338e-7
-0.354, 1.154e-6, 6.360e-7, -5.184e-7
-0.355, 1.151e-6, 6.390e-7, -5.123e-7
-0.356, 1.161e-6, 6.329e-7, -5.277e-7
-0.357, 1.154e-6, 6.360e-7, -5.184e-7
-0.358, 1.157e-6, 6.329e-7, -5.246e-7
-0.359, 1.157e-6, 6.298e-7, -5.277e-7
-0.360, 1.154e-6, 6.390e-7, -5.153e-7
-0.361, 1.170e-6, 6.421e-7, -5.277e-7
-0.362, 1.164e-6, 6.360e-7, -5.277e-7
-0.363, 1.167e-6, 6.390e-7, -5.277e-7
-0.364, 1.164e-6, 6.421e-7, -5.215e-7
-0.365, 1.167e-6, 6.329e-7, -5.338e-7
-0.366, 1.167e-6, 6.390e-7, -5.277e-7
-0.367, 1.161e-6, 6.329e-7, -5.277e-7
-0.368, 1.167e-6, 6.360e-7, -5.307e-7
-0.369, 1.161e-6, 6.360e-7, -5.246e-7
-0.370, 1.157e-6, 6.329e-7, -5.246e-7
-0.371, 1.161e-6, 6.329e-7, -5.277e-7
-0.372, 1.176e-6, 6.390e-7, -5.369e-7
-0.373, 1.170e-6, 6.390e-7, -5.307e-7
-0.374, 1.173e-6, 6.483e-7, -5.246e-7
-0.375, 1.170e-6, 6.483e-7, -5.215e-7
-0.376, 1.176e-6, 6.390e-7, -5.369e-7
-0.377, 1.176e-6, 6.452e-7, -5.307e-7
-0.378, 1.154e-6, 6.267e-7, -5.277e-7
-0.379, 1.164e-6, 6.329e-7, -5.307e-7
-0.380, 1.176e-6, 6.452e-7, -5.307e-7
-0.381, 1.176e-6, 6.421e-7, -5.338e-7
-0.382, 1.170e-6, 6.360e-7, -5.338e-7
-0.383, 1.173e-6, 6.390e-7, -5.338e-7
-0.384, 1.164e-6, 6.390e-7, -5.246e-7
-0.385, 1.161e-6, 6.298e-7, -5.307e-7
-0.386, 1.185e-6, 6.544e-7, -5.307e-7
-0.387, 1.173e-6, 6.483e-7, -5.246e-7
-0.388, 1.170e-6, 6.360e-7, -5.338e-7
-0.389, 1.173e-6, 6.360e-7, -5.369e-7
-0.390, 1.157e-6, 6.360e-7, -5.215e-7
-0.391, 1.170e-6, 6.421e-7, -5.277e-7
-0.392, 1.167e-6, 6.390e-7, -5.277e-7
-0.393, 1.176e-6, 6.421e-7, -5.338e-7
-0.394, 1.164e-6, 6.390e-7, -5.246e-7
-0.395, 1.170e-6, 6.360e-7, -5.338e-7
-0.396, 1.157e-6, 6.360e-7, -5.215e-7
-0.397, 1.164e-6, 6.421e-7, -5.215e-7
-0.398, 1.185e-6, 6.421e-7, -5.430e-7
-0.399, 1.179e-6, 6.483e-7, -5.307e-7
-0.400, 1.179e-6, 6.421e-7, -5.369e-7
