# Supplementary material for: Data-Driven Electrochemistry Reveals the Impact of Hydrophobicity on Aptamer Cross-Reactivity
Source: ACS Meas Sci Au. 2026 May 20;6(3):752–64. doi: 10.1021/acsmeasuresciau.6c00040 (PMC13281204; doi:10.1021/acsmeasuresciau.6c00040)
Supplement: Supplementary file 1 [file tg6c00040_si_001.zip › data/interferent study/logP validation/Trials_1_2_3/SWV_loperamide_analyte_1500hz_0.txt]

Nov. 4, 2025   12:18:37
Square Wave Voltammetry
File: c:\users\minteerlab\desktop\hardpotato\110425\swv_loperamide_analyte_1500hz_0.bin
Data Source:  Experiment
Instrument Model:  CHI660E
Ref. Electrode: 
Header: SWV
Note: 

Init E (V) = -0.05
Final E (V) = -0.4
Incr E (V) = 0.001
Amplitude (V) = 0.025
Frequency (Hz) = 1.5e+3
Quiet Time (sec) = 2
Sensitivity (A/V) = 1e-5

Potential/V, Diff(i/A), For(i/A), Rev(i/A)

-0.051, 1.210e-6, 5.990e-7, -6.108e-7
-0.052, 1.361e-6, 7.468e-7, -6.138e-7
-0.053, 1.364e-6, 7.283e-7, -6.354e-7
-0.054, 1.361e-6, 7.191e-7, -6.416e-7
-0.055, 1.358e-6, 7.160e-7, -6.416e-7
-0.056, 1.364e-6, 7.191e-7, -6.446e-7
-0.057, 1.361e-6, 7.129e-7, -6.477e-7
-0.058, 1.361e-6, 7.191e-7, -6.416e-7
-0.059, 1.370e-6, 7.099e-7, -6.600e-7
-0.060, 1.379e-6, 7.222e-7, -6.569e-7
-0.061, 1.376e-6, 7.191e-7, -6.569e-7
-0.062, 1.370e-6, 7.160e-7, -6.539e-7
-0.063, 1.385e-6, 7.222e-7, -6.631e-7
-0.064, 1.385e-6, 7.191e-7, -6.662e-7
-0.065, 1.388e-6, 7.222e-7, -6.662e-7
-0.066, 1.382e-6, 7.160e-7, -6.662e-7
-0.067, 1.388e-6, 7.191e-7, -6.693e-7
-0.068, 1.379e-6, 7.191e-7, -6.600e-7
-0.069, 1.398e-6, 7.222e-7, -6.754e-7
-0.070, 1.385e-6, 7.160e-7, -6.693e-7
-0.071, 1.385e-6, 7.252e-7, -6.600e-7
-0.072, 1.394e-6, 7.314e-7, -6.631e-7
-0.073, 1.398e-6, 7.314e-7, -6.662e-7
-0.074, 1.385e-6, 7.222e-7, -6.631e-7
-0.075, 1.391e-6, 7.222e-7, -6.693e-7
-0.076, 1.401e-6, 7.345e-7, -6.662e-7
-0.077, 1.391e-6, 7.252e-7, -6.662e-7
-0.078, 1.394e-6, 7.283e-7, -6.662e-7
-0.079, 1.398e-6, 7.283e-7, -6.693e-7
-0.080, 1.398e-6, 7.283e-7, -6.693e-7
-0.081, 1.394e-6, 7.252e-7, -6.693e-7
-0.082, 1.391e-6, 7.314e-7, -6.600e-7
-0.083, 1.404e-6, 7.376e-7, -6.662e-7
-0.084, 1.401e-6, 7.345e-7, -6.662e-7
-0.085, 1.394e-6, 7.283e-7, -6.662e-7
-0.086, 1.391e-6, 7.252e-7, -6.662e-7
-0.087, 1.407e-6, 7.406e-7, -6.662e-7
-0.088, 1.410e-6, 7.437e-7, -6.662e-7
-0.089, 1.422e-6, 7.468e-7, -6.754e-7
-0.090, 1.413e-6, 7.406e-7, -6.723e-7
-0.091, 1.416e-6, 7.499e-7, -6.662e-7
-0.092, 1.410e-6, 7.468e-7, -6.631e-7
-0.093, 1.419e-6, 7.468e-7, -6.723e-7
-0.094, 1.407e-6, 7.406e-7, -6.662e-7
-0.095, 1.435e-6, 7.560e-7, -6.785e-7
-0.096, 1.425e-6, 7.499e-7, -6.754e-7
-0.097, 1.428e-6, 7.622e-7, -6.662e-7
-0.098, 1.447e-6, 7.745e-7, -6.723e-7
-0.099, 1.438e-6, 7.714e-7, -6.662e-7
-0.100, 1.441e-6, 7.683e-7, -6.723e-7
-0.101, 1.453e-6, 7.776e-7, -6.754e-7
-0.102, 1.450e-6, 7.683e-7, -6.816e-7
-0.103, 1.450e-6, 7.807e-7, -6.693e-7
-0.104, 1.465e-6, 7.807e-7, -6.846e-7
-0.105, 1.462e-6, 7.868e-7, -6.754e-7
-0.106, 1.490e-6, 8.084e-7, -6.816e-7
-0.107, 1.493e-6, 8.053e-7, -6.877e-7
-0.108, 1.496e-6, 8.084e-7, -6.877e-7
-0.109, 1.502e-6, 8.145e-7, -6.877e-7
-0.110, 1.521e-6, 8.268e-7, -6.939e-7
-0.111, 1.527e-6, 8.361e-7, -6.908e-7
-0.112, 1.533e-6, 8.422e-7, -6.908e-7
-0.113, 1.551e-6, 8.515e-7, -7.000e-7
-0.114, 1.570e-6, 8.607e-7, -7.093e-7
-0.115, 1.579e-6, 8.668e-7, -7.124e-7
-0.116, 1.588e-6, 8.730e-7, -7.154e-7
-0.117, 1.616e-6, 8.884e-7, -7.277e-7
-0.118, 1.628e-6, 9.007e-7, -7.277e-7
-0.119, 1.635e-6, 9.069e-7, -7.277e-7
-0.120, 1.668e-6, 9.284e-7, -7.401e-7
-0.121, 1.699e-6, 9.469e-7, -7.524e-7
-0.122, 1.715e-6, 9.623e-7, -7.524e-7
-0.123, 1.724e-6, 9.592e-7, -7.647e-7
-0.124, 1.745e-6, 9.838e-7, -7.616e-7
-0.125, 1.782e-6, 1.002e-6, -7.801e-7
-0.126, 1.807e-6, 1.024e-6, -7.832e-7
-0.127, 1.829e-6, 1.033e-6, -7.955e-7
-0.128, 1.853e-6, 1.048e-6, -8.047e-7
-0.129, 1.896e-6, 1.076e-6, -8.201e-7
-0.130, 1.927e-6, 1.098e-6, -8.293e-7
-0.131, 1.967e-6, 1.119e-6, -8.478e-7
-0.132, 1.992e-6, 1.132e-6, -8.601e-7
-0.133, 2.032e-6, 1.159e-6, -8.724e-7
-0.134, 2.069e-6, 1.184e-6, -8.847e-7
-0.135, 2.127e-6, 1.218e-6, -9.094e-7
-0.136, 2.161e-6, 1.245e-6, -9.155e-7
-0.137, 2.207e-6, 1.267e-6, -9.402e-7
-0.138, 2.235e-6, 1.279e-6, -9.555e-7
-0.139, 2.287e-6, 1.316e-6, -9.709e-7
-0.140, 2.336e-6, 1.344e-6, -9.925e-7
-0.141, 2.392e-6, 1.375e-6, -1.017e-6
-0.142, 2.429e-6, 1.399e-6, -1.029e-6
-0.143, 2.509e-6, 1.439e-6, -1.069e-6
-0.144, 2.561e-6, 1.476e-6, -1.085e-6
-0.145, 2.617e-6, 1.504e-6, -1.113e-6
-0.146, 2.681e-6, 1.541e-6, -1.140e-6
-0.147, 2.752e-6, 1.590e-6, -1.162e-6
-0.148, 2.804e-6, 1.612e-6, -1.193e-6
-0.149, 2.888e-6, 1.661e-6, -1.226e-6
-0.150, 2.952e-6, 1.704e-6, -1.248e-6
-0.151, 3.026e-6, 1.741e-6, -1.285e-6
-0.152, 3.094e-6, 1.778e-6, -1.316e-6
-0.153, 3.198e-6, 1.843e-6, -1.356e-6
-0.154, 3.269e-6, 1.877e-6, -1.393e-6
-0.155, 3.349e-6, 1.926e-6, -1.423e-6
-0.156, 3.423e-6, 1.966e-6, -1.457e-6
-0.157, 3.503e-6, 2.012e-6, -1.491e-6
-0.158, 3.583e-6, 2.052e-6, -1.531e-6
-0.159, 3.679e-6, 2.107e-6, -1.571e-6
-0.160, 3.777e-6, 2.166e-6, -1.611e-6
-0.161, 3.863e-6, 2.203e-6, -1.660e-6
-0.162, 3.959e-6, 2.258e-6, -1.701e-6
-0.163, 4.051e-6, 2.308e-6, -1.744e-6
-0.164, 4.147e-6, 2.363e-6, -1.784e-6
-0.165, 4.248e-6, 2.418e-6, -1.830e-6
-0.166, 4.347e-6, 2.468e-6, -1.879e-6
-0.167, 4.457e-6, 2.529e-6, -1.928e-6
-0.168, 4.550e-6, 2.572e-6, -1.978e-6
-0.169, 4.667e-6, 2.634e-6, -2.033e-6
-0.170, 4.768e-6, 2.692e-6, -2.076e-6
-0.171, 4.861e-6, 2.742e-6, -2.119e-6
-0.172, 4.959e-6, 2.791e-6, -2.168e-6
-0.173, 5.064e-6, 2.849e-6, -2.215e-6
-0.174, 5.178e-6, 2.914e-6, -2.264e-6
-0.175, 5.289e-6, 2.969e-6, -2.319e-6
-0.176, 5.369e-6, 3.019e-6, -2.350e-6
-0.177, 5.492e-6, 3.074e-6, -2.418e-6
-0.178, 5.584e-6, 3.133e-6, -2.452e-6
-0.179, 5.686e-6, 3.182e-6, -2.504e-6
-0.180, 5.757e-6, 3.213e-6, -2.544e-6
-0.181, 5.877e-6, 3.280e-6, -2.596e-6
-0.182, 5.950e-6, 3.317e-6, -2.633e-6
-0.183, 6.040e-6, 3.363e-6, -2.676e-6
-0.184, 6.126e-6, 3.406e-6, -2.719e-6
-0.185, 6.206e-6, 3.447e-6, -2.759e-6
-0.186, 6.298e-6, 3.496e-6, -2.803e-6
-0.187, 6.357e-6, 3.527e-6, -2.830e-6
-0.188, 6.425e-6, 3.557e-6, -2.867e-6
-0.189, 6.492e-6, 3.591e-6, -2.901e-6
-0.190, 6.563e-6, 3.625e-6, -2.938e-6
-0.191, 6.609e-6, 3.650e-6, -2.960e-6
-0.192, 6.662e-6, 3.674e-6, -2.987e-6
-0.193, 6.686e-6, 3.680e-6, -3.006e-6
-0.194, 6.760e-6, 3.717e-6, -3.043e-6
-0.195, 6.772e-6, 3.720e-6, -3.052e-6
-0.196, 6.797e-6, 3.736e-6, -3.061e-6
-0.197, 6.828e-6, 3.745e-6, -3.083e-6
-0.198, 6.834e-6, 3.739e-6, -3.095e-6
-0.199, 6.831e-6, 3.739e-6, -3.092e-6
-0.200, 6.831e-6, 3.733e-6, -3.098e-6
-0.201, 6.809e-6, 3.717e-6, -3.092e-6
-0.202, 6.834e-6, 3.724e-6, -3.110e-6
-0.203, 6.800e-6, 3.705e-6, -3.095e-6
-0.204, 6.766e-6, 3.674e-6, -3.092e-6
-0.205, 6.745e-6, 3.665e-6, -3.080e-6
-0.206, 6.711e-6, 3.640e-6, -3.070e-6
-0.207, 6.655e-6, 3.597e-6, -3.058e-6
-0.208, 6.603e-6, 3.579e-6, -3.024e-6
-0.209, 6.566e-6, 3.551e-6, -3.015e-6
-0.210, 6.502e-6, 3.505e-6, -2.996e-6
-0.211, 6.446e-6, 3.471e-6, -2.975e-6
-0.212, 6.381e-6, 3.431e-6, -2.950e-6
-0.213, 6.298e-6, 3.376e-6, -2.923e-6
-0.214, 6.243e-6, 3.345e-6, -2.898e-6
-0.215, 6.147e-6, 3.299e-6, -2.849e-6
-0.216, 6.046e-6, 3.231e-6, -2.815e-6
-0.217, 5.981e-6, 3.197e-6, -2.784e-6
-0.218, 5.892e-6, 3.145e-6, -2.747e-6
-0.219, 5.800e-6, 3.077e-6, -2.723e-6
-0.220, 5.707e-6, 3.034e-6, -2.673e-6
-0.221, 5.606e-6, 2.969e-6, -2.636e-6
-0.222, 5.520e-6, 2.920e-6, -2.599e-6
-0.223, 5.418e-6, 2.865e-6, -2.553e-6
-0.224, 5.322e-6, 2.812e-6, -2.510e-6
-0.225, 5.215e-6, 2.748e-6, -2.467e-6
-0.226, 5.129e-6, 2.705e-6, -2.424e-6
-0.227, 5.008e-6, 2.628e-6, -2.381e-6
-0.228, 4.922e-6, 2.588e-6, -2.335e-6
-0.229, 4.808e-6, 2.526e-6, -2.282e-6
-0.230, 4.710e-6, 2.468e-6, -2.242e-6
-0.231, 4.621e-6, 2.418e-6, -2.202e-6
-0.232, 4.497e-6, 2.348e-6, -2.150e-6
-0.233, 4.399e-6, 2.295e-6, -2.104e-6
-0.234, 4.319e-6, 2.255e-6, -2.064e-6
-0.235, 4.220e-6, 2.194e-6, -2.027e-6
-0.236, 4.103e-6, 2.132e-6, -1.971e-6
-0.237, 4.020e-6, 2.098e-6, -1.922e-6
-0.238, 3.937e-6, 2.043e-6, -1.894e-6
-0.239, 3.848e-6, 1.994e-6, -1.854e-6
-0.240, 3.768e-6, 1.954e-6, -1.814e-6
-0.241, 3.669e-6, 1.901e-6, -1.768e-6
-0.242, 3.568e-6, 1.837e-6, -1.731e-6
-0.243, 3.494e-6, 1.806e-6, -1.688e-6
-0.244, 3.392e-6, 1.747e-6, -1.645e-6
-0.245, 3.337e-6, 1.723e-6, -1.614e-6
-0.246, 3.248e-6, 1.673e-6, -1.574e-6
-0.247, 3.168e-6, 1.630e-6, -1.537e-6
-0.248, 3.094e-6, 1.596e-6, -1.497e-6
-0.249, 3.041e-6, 1.572e-6, -1.470e-6
-0.250, 2.952e-6, 1.519e-6, -1.433e-6
-0.251, 2.888e-6, 1.483e-6, -1.405e-6
-0.252, 2.814e-6, 1.446e-6, -1.368e-6
-0.253, 2.764e-6, 1.436e-6, -1.328e-6
-0.254, 2.684e-6, 1.378e-6, -1.306e-6
-0.255, 2.626e-6, 1.353e-6, -1.273e-6
-0.256, 2.577e-6, 1.332e-6, -1.245e-6
-0.257, 2.533e-6, 1.316e-6, -1.217e-6
-0.258, 2.460e-6, 1.267e-6, -1.193e-6
-0.259, 2.417e-6, 1.255e-6, -1.162e-6
-0.260, 2.370e-6, 1.236e-6, -1.134e-6
-0.261, 2.312e-6, 1.202e-6, -1.109e-6
-0.262, 2.263e-6, 1.175e-6, -1.088e-6
-0.263, 2.213e-6, 1.150e-6, -1.063e-6
-0.264, 2.161e-6, 1.129e-6, -1.033e-6
-0.265, 2.133e-6, 1.107e-6, -1.026e-6
-0.266, 2.103e-6, 1.107e-6, -9.956e-7
-0.267, 2.050e-6, 1.076e-6, -9.740e-7
-0.268, 2.022e-6, 1.058e-6, -9.648e-7
-0.269, 1.995e-6, 1.039e-6, -9.555e-7
-0.270, 1.955e-6, 1.027e-6, -9.278e-7
-0.271, 1.912e-6, 9.961e-7, -9.155e-7
-0.272, 1.887e-6, 9.961e-7, -8.909e-7
-0.273, 1.869e-6, 9.961e-7, -8.724e-7
-0.274, 1.829e-6, 9.654e-7, -8.632e-7
-0.275, 1.804e-6, 9.500e-7, -8.540e-7
-0.276, 1.782e-6, 9.469e-7, -8.355e-7
-0.277, 1.739e-6, 9.315e-7, -8.078e-7
-0.278, 1.742e-6, 9.315e-7, -8.109e-7
-0.279, 1.724e-6, 9.192e-7, -8.047e-7
-0.280, 1.678e-6, 9.007e-7, -7.770e-7
-0.281, 1.675e-6, 8.976e-7, -7.770e-7
-0.282, 1.653e-6, 8.822e-7, -7.708e-7
-0.283, 1.653e-6, 8.915e-7, -7.616e-7
-0.284, 1.607e-6, 8.607e-7, -7.462e-7
-0.285, 1.582e-6, 8.607e-7, -7.216e-7
-0.286, 1.576e-6, 8.545e-7, -7.216e-7
-0.287, 1.567e-6, 8.422e-7, -7.247e-7
-0.288, 1.551e-6, 8.453e-7, -7.062e-7
-0.289, 1.536e-6, 8.391e-7, -6.970e-7
-0.290, 1.515e-6, 8.268e-7, -6.877e-7
-0.291, 1.521e-6, 8.361e-7, -6.846e-7
-0.292, 1.508e-6, 8.237e-7, -6.846e-7
-0.293, 1.481e-6, 8.053e-7, -6.754e-7
-0.294, 1.487e-6, 8.053e-7, -6.816e-7
-0.295, 1.481e-6, 8.114e-7, -6.693e-7
-0.296, 1.475e-6, 8.022e-7, -6.723e-7
-0.297, 1.456e-6, 7.899e-7, -6.662e-7
-0.298, 1.453e-6, 8.022e-7, -6.508e-7
-0.299, 1.450e-6, 7.960e-7, -6.539e-7
-0.300, 1.431e-6, 7.837e-7, -6.477e-7
-0.301, 1.428e-6, 7.868e-7, -6.416e-7
-0.302, 1.428e-6, 7.837e-7, -6.446e-7
-0.303, 1.425e-6, 7.868e-7, -6.385e-7
-0.304, 1.410e-6, 7.776e-7, -6.323e-7
-0.305, 1.422e-6, 7.899e-7, -6.323e-7
-0.306, 1.416e-6, 7.745e-7, -6.416e-7
-0.307, 1.391e-6, 7.653e-7, -6.262e-7
-0.308, 1.394e-6, 7.683e-7, -6.262e-7
-0.309, 1.388e-6, 7.683e-7, -6.200e-7
-0.310, 1.388e-6, 7.653e-7, -6.231e-7
-0.311, 1.367e-6, 7.560e-7, -6.108e-7
-0.312, 1.379e-6, 7.560e-7, -6.231e-7
-0.313, 1.382e-6, 7.622e-7, -6.200e-7
-0.314, 1.373e-6, 7.499e-7, -6.231e-7
-0.315, 1.379e-6, 7.591e-7, -6.200e-7
-0.316, 1.382e-6, 7.622e-7, -6.200e-7
-0.317, 1.376e-6, 7.591e-7, -6.169e-7
-0.318, 1.351e-6, 7.499e-7, -6.015e-7
-0.319, 1.367e-6, 7.622e-7, -6.046e-7
-0.320, 1.364e-6, 7.622e-7, -6.015e-7
-0.321, 1.348e-6, 7.499e-7, -5.985e-7
-0.322, 1.364e-6, 7.529e-7, -6.108e-7
-0.323, 1.358e-6, 7.468e-7, -6.108e-7
-0.324, 1.354e-6, 7.468e-7, -6.077e-7
-0.325, 1.367e-6, 7.591e-7, -6.077e-7
-0.326, 1.364e-6, 7.560e-7, -6.077e-7
-0.327, 1.345e-6, 7.376e-7, -6.077e-7
-0.328, 1.354e-6, 7.560e-7, -5.985e-7
-0.329, 1.354e-6, 7.468e-7, -6.077e-7
-0.330, 1.354e-6, 7.529e-7, -6.015e-7
-0.331, 1.351e-6, 7.437e-7, -6.077e-7
-0.332, 1.336e-6, 7.376e-7, -5.985e-7
-0.333, 1.367e-6, 7.591e-7, -6.077e-7
-0.334, 1.348e-6, 7.406e-7, -6.077e-7
-0.335, 1.342e-6, 7.529e-7, -5.892e-7
-0.336, 1.351e-6, 7.499e-7, -6.015e-7
-0.337, 1.348e-6, 7.437e-7, -6.046e-7
-0.338, 1.345e-6, 7.406e-7, -6.046e-7
-0.339, 1.327e-6, 7.376e-7, -5.892e-7
-0.340, 1.361e-6, 7.499e-7, -6.108e-7
-0.341, 1.330e-6, 7.314e-7, -5.985e-7
-0.342, 1.354e-6, 7.406e-7, -6.138e-7
-0.343, 1.345e-6, 7.468e-7, -5.985e-7
-0.344, 1.348e-6, 7.499e-7, -5.985e-7
-0.345, 1.345e-6, 7.437e-7, -6.015e-7
-0.346, 1.351e-6, 7.529e-7, -5.985e-7
-0.347, 1.345e-6, 7.437e-7, -6.015e-7
-0.348, 1.333e-6, 7.283e-7, -6.046e-7
-0.349, 1.345e-6, 7.437e-7, -6.015e-7
-0.350, 1.345e-6, 7.468e-7, -5.985e-7
-0.351, 1.345e-6, 7.468e-7, -5.985e-7
-0.352, 1.367e-6, 7.529e-7, -6.138e-7
-0.353, 1.345e-6, 7.437e-7, -6.015e-7
-0.354, 1.351e-6, 7.406e-7, -6.108e-7
-0.355, 1.336e-6, 7.283e-7, -6.077e-7
-0.356, 1.348e-6, 7.376e-7, -6.108e-7
-0.357, 1.345e-6, 7.376e-7, -6.077e-7
-0.358, 1.345e-6, 7.406e-7, -6.046e-7
-0.359, 1.348e-6, 7.406e-7, -6.077e-7
-0.360, 1.342e-6, 7.437e-7, -5.985e-7
-0.361, 1.361e-6, 7.437e-7, -6.169e-7
-0.362, 1.370e-6, 7.560e-7, -6.138e-7
-0.363, 1.348e-6, 7.529e-7, -5.954e-7
-0.364, 1.351e-6, 7.376e-7, -6.138e-7
-0.365, 1.345e-6, 7.345e-7, -6.108e-7
-0.366, 1.351e-6, 7.468e-7, -6.046e-7
-0.367, 1.345e-6, 7.499e-7, -5.954e-7
-0.368, 1.339e-6, 7.437e-7, -5.954e-7
-0.369, 1.342e-6, 7.406e-7, -6.015e-7
-0.370, 1.367e-6, 7.529e-7, -6.138e-7
-0.371, 1.348e-6, 7.406e-7, -6.077e-7
-0.372, 1.367e-6, 7.499e-7, -6.169e-7
-0.373, 1.367e-6, 7.499e-7, -6.169e-7
-0.374, 1.342e-6, 7.345e-7, -6.077e-7
-0.375, 1.351e-6, 7.376e-7, -6.138e-7
-0.376, 1.351e-6, 7.376e-7, -6.138e-7
-0.377, 1.367e-6, 7.468e-7, -6.200e-7
-0.378, 1.351e-6, 7.437e-7, -6.077e-7
-0.379, 1.339e-6, 7.345e-7, -6.046e-7
-0.380, 1.345e-6, 7.376e-7, -6.077e-7
-0.381, 1.354e-6, 7.376e-7, -6.169e-7
-0.382, 1.348e-6, 7.437e-7, -6.046e-7
-0.383, 1.351e-6, 7.468e-7, -6.046e-7
-0.384, 1.364e-6, 7.591e-7, -6.046e-7
-0.385, 1.364e-6, 7.499e-7, -6.138e-7
-0.386, 1.379e-6, 7.468e-7, -6.323e-7
-0.387, 1.364e-6, 7.499e-7, -6.138e-7
-0.388, 1.370e-6, 7.529e-7, -6.169e-7
-0.389, 1.361e-6, 7.468e-7, -6.138e-7
-0.390, 1.376e-6, 7.653e-7, -6.108e-7
-0.391, 1.379e-6, 7.560e-7, -6.231e-7
-0.392, 1.367e-6, 7.499e-7, -6.169e-7
-0.393, 1.382e-6, 7.591e-7, -6.231e-7
-0.394, 1.379e-6, 7.468e-7, -6.323e-7
-0.395, 1.370e-6, 7.529e-7, -6.169e-7
-0.396, 1.379e-6, 7.622e-7, -6.169e-7
-0.397, 1.385e-6, 7.591e-7, -6.262e-7
-0.398, 1.370e-6, 7.468e-7, -6.231e-7
-0.399, 1.382e-6, 7.529e-7, -6.292e-7
-0.400, 1.361e-6, 7.468e-7, -6.138e-7
