# Supplementary material for: Data-Driven Electrochemistry Reveals the Impact of Hydrophobicity on Aptamer Cross-Reactivity
Source: ACS Meas Sci Au. 2026 May 20;6(3):752–64. doi: 10.1021/acsmeasuresciau.6c00040 (PMC13281204; doi:10.1021/acsmeasuresciau.6c00040)
Supplement: Supplementary file 1 [file tg6c00040_si_001.zip › data/interferent study/logP validation/Trials_1_2_3/SWV_loperamide_analyte_1500hz_1.txt]

Nov. 4, 2025   13:27:05
Square Wave Voltammetry
File: c:\users\minteerlab\desktop\hardpotato\110425\swv_loperamide_analyte_1500hz_1.bin
Data Source:  Experiment
Instrument Model:  CHI660E
Ref. Electrode: 
Header: SWV
Note: 

Init E (V) = -0.05
Final E (V) = -0.4
Incr E (V) = 0.001
Amplitude (V) = 0.025
Frequency (Hz) = 1.5e+3
Quiet Time (sec) = 2
Sensitivity (A/V) = 1e-5

Potential/V, Diff(i/A), For(i/A), Rev(i/A)

-0.051, 4.833e-7, 2.419e-7, -2.414e-7
-0.052, 5.356e-7, 2.912e-7, -2.444e-7
-0.053, 5.387e-7, 2.881e-7, -2.506e-7
-0.054, 5.326e-7, 2.789e-7, -2.537e-7
-0.055, 5.387e-7, 2.820e-7, -2.568e-7
-0.056, 5.418e-7, 2.881e-7, -2.537e-7
-0.057, 5.418e-7, 2.789e-7, -2.629e-7
-0.058, 5.418e-7, 2.789e-7, -2.629e-7
-0.059, 5.418e-7, 2.820e-7, -2.598e-7
-0.060, 5.449e-7, 2.789e-7, -2.660e-7
-0.061, 5.449e-7, 2.820e-7, -2.629e-7
-0.062, 5.449e-7, 2.820e-7, -2.629e-7
-0.063, 5.572e-7, 2.881e-7, -2.691e-7
-0.064, 5.449e-7, 2.850e-7, -2.598e-7
-0.065, 5.479e-7, 2.850e-7, -2.629e-7
-0.066, 5.479e-7, 2.850e-7, -2.629e-7
-0.067, 5.479e-7, 2.820e-7, -2.660e-7
-0.068, 5.510e-7, 2.850e-7, -2.660e-7
-0.069, 5.479e-7, 2.820e-7, -2.660e-7
-0.070, 5.541e-7, 2.850e-7, -2.691e-7
-0.071, 5.479e-7, 2.820e-7, -2.660e-7
-0.072, 5.541e-7, 2.850e-7, -2.691e-7
-0.073, 5.510e-7, 2.820e-7, -2.691e-7
-0.074, 5.541e-7, 2.820e-7, -2.721e-7
-0.075, 5.479e-7, 2.820e-7, -2.660e-7
-0.076, 5.510e-7, 2.820e-7, -2.691e-7
-0.077, 5.541e-7, 2.850e-7, -2.691e-7
-0.078, 5.541e-7, 2.881e-7, -2.660e-7
-0.079, 5.572e-7, 2.881e-7, -2.691e-7
-0.080, 5.541e-7, 2.881e-7, -2.660e-7
-0.081, 5.572e-7, 2.912e-7, -2.660e-7
-0.082, 5.541e-7, 2.881e-7, -2.660e-7
-0.083, 5.572e-7, 2.912e-7, -2.660e-7
-0.084, 5.572e-7, 2.912e-7, -2.660e-7
-0.085, 5.572e-7, 2.912e-7, -2.660e-7
-0.086, 5.664e-7, 2.974e-7, -2.691e-7
-0.087, 5.664e-7, 2.974e-7, -2.691e-7
-0.088, 5.603e-7, 2.943e-7, -2.660e-7
-0.089, 5.603e-7, 2.943e-7, -2.660e-7
-0.090, 5.695e-7, 2.974e-7, -2.721e-7
-0.091, 5.695e-7, 3.004e-7, -2.691e-7
-0.092, 5.695e-7, 3.004e-7, -2.691e-7
-0.093, 5.664e-7, 2.943e-7, -2.721e-7
-0.094, 5.695e-7, 2.974e-7, -2.721e-7
-0.095, 5.664e-7, 3.004e-7, -2.660e-7
-0.096, 5.787e-7, 3.066e-7, -2.721e-7
-0.097, 5.818e-7, 3.097e-7, -2.721e-7
-0.098, 5.849e-7, 3.127e-7, -2.721e-7
-0.099, 5.849e-7, 3.127e-7, -2.721e-7
-0.100, 5.910e-7, 3.158e-7, -2.752e-7
-0.101, 5.910e-7, 3.220e-7, -2.691e-7
-0.102, 6.034e-7, 3.312e-7, -2.721e-7
-0.103, 6.034e-7, 3.312e-7, -2.721e-7
-0.104, 6.095e-7, 3.374e-7, -2.721e-7
-0.105, 6.188e-7, 3.435e-7, -2.752e-7
-0.106, 6.249e-7, 3.466e-7, -2.783e-7
-0.107, 6.311e-7, 3.528e-7, -2.783e-7
-0.108, 6.372e-7, 3.589e-7, -2.783e-7
-0.109, 6.434e-7, 3.651e-7, -2.783e-7
-0.110, 6.557e-7, 3.712e-7, -2.845e-7
-0.111, 6.618e-7, 3.805e-7, -2.814e-7
-0.112, 6.803e-7, 3.928e-7, -2.875e-7
-0.113, 6.834e-7, 3.959e-7, -2.875e-7
-0.114, 6.957e-7, 4.020e-7, -2.937e-7
-0.115, 7.019e-7, 4.082e-7, -2.937e-7
-0.116, 7.173e-7, 4.236e-7, -2.937e-7
-0.117, 7.419e-7, 4.420e-7, -2.999e-7
-0.118, 7.573e-7, 4.482e-7, -3.091e-7
-0.119, 7.696e-7, 4.605e-7, -3.091e-7
-0.120, 7.788e-7, 4.667e-7, -3.122e-7
-0.121, 8.065e-7, 4.851e-7, -3.214e-7
-0.122, 8.281e-7, 5.036e-7, -3.245e-7
-0.123, 8.496e-7, 5.159e-7, -3.337e-7
-0.124, 8.650e-7, 5.313e-7, -3.337e-7
-0.125, 8.866e-7, 5.498e-7, -3.368e-7
-0.126, 9.081e-7, 5.652e-7, -3.429e-7
-0.127, 9.451e-7, 5.867e-7, -3.583e-7
-0.128, 9.697e-7, 6.021e-7, -3.676e-7
-0.129, 1.000e-6, 6.237e-7, -3.768e-7
-0.130, 1.031e-6, 6.483e-7, -3.830e-7
-0.131, 1.062e-6, 6.698e-7, -3.922e-7
-0.132, 1.093e-6, 6.914e-7, -4.014e-7
-0.133, 1.133e-6, 7.160e-7, -4.168e-7
-0.134, 1.167e-6, 7.406e-7, -4.261e-7
-0.135, 1.210e-6, 7.683e-7, -4.415e-7
-0.136, 1.253e-6, 7.960e-7, -4.568e-7
-0.137, 1.296e-6, 8.237e-7, -4.722e-7
-0.138, 1.339e-6, 8.515e-7, -4.876e-7
-0.139, 1.385e-6, 8.792e-7, -5.061e-7
-0.140, 1.444e-6, 9.161e-7, -5.277e-7
-0.141, 1.499e-6, 9.500e-7, -5.492e-7
-0.142, 1.542e-6, 9.777e-7, -5.646e-7
-0.143, 1.601e-6, 1.008e-6, -5.923e-7
-0.144, 1.656e-6, 1.042e-6, -6.138e-7
-0.145, 1.721e-6, 1.082e-6, -6.385e-7
-0.146, 1.782e-6, 1.116e-6, -6.662e-7
-0.147, 1.850e-6, 1.156e-6, -6.939e-7
-0.148, 1.915e-6, 1.193e-6, -7.216e-7
-0.149, 1.995e-6, 1.236e-6, -7.585e-7
-0.150, 2.056e-6, 1.276e-6, -7.801e-7
-0.151, 2.133e-6, 1.316e-6, -8.170e-7
-0.152, 2.204e-6, 1.356e-6, -8.478e-7
-0.153, 2.287e-6, 1.402e-6, -8.847e-7
-0.154, 2.364e-6, 1.446e-6, -9.186e-7
-0.155, 2.441e-6, 1.489e-6, -9.525e-7
-0.156, 2.530e-6, 1.538e-6, -9.925e-7
-0.157, 2.614e-6, 1.578e-6, -1.036e-6
-0.158, 2.694e-6, 1.621e-6, -1.073e-6
-0.159, 2.786e-6, 1.670e-6, -1.116e-6
-0.160, 2.866e-6, 1.713e-6, -1.153e-6
-0.161, 2.961e-6, 1.763e-6, -1.199e-6
-0.162, 3.054e-6, 1.809e-6, -1.245e-6
-0.163, 3.137e-6, 1.849e-6, -1.288e-6
-0.164, 3.223e-6, 1.898e-6, -1.325e-6
-0.165, 3.328e-6, 1.950e-6, -1.377e-6
-0.166, 3.411e-6, 1.987e-6, -1.423e-6
-0.167, 3.491e-6, 2.027e-6, -1.463e-6
-0.168, 3.589e-6, 2.074e-6, -1.516e-6
-0.169, 3.672e-6, 2.111e-6, -1.562e-6
-0.170, 3.765e-6, 2.157e-6, -1.608e-6
-0.171, 3.845e-6, 2.197e-6, -1.648e-6
-0.172, 3.928e-6, 2.234e-6, -1.694e-6
-0.173, 4.005e-6, 2.268e-6, -1.737e-6
-0.174, 4.085e-6, 2.304e-6, -1.781e-6
-0.175, 4.159e-6, 2.338e-6, -1.821e-6
-0.176, 4.230e-6, 2.372e-6, -1.858e-6
-0.177, 4.300e-6, 2.397e-6, -1.904e-6
-0.178, 4.371e-6, 2.431e-6, -1.941e-6
-0.179, 4.427e-6, 2.452e-6, -1.974e-6
-0.180, 4.488e-6, 2.480e-6, -2.008e-6
-0.181, 4.547e-6, 2.498e-6, -2.048e-6
-0.182, 4.596e-6, 2.520e-6, -2.076e-6
-0.183, 4.645e-6, 2.535e-6, -2.110e-6
-0.184, 4.688e-6, 2.551e-6, -2.138e-6
-0.185, 4.716e-6, 2.554e-6, -2.162e-6
-0.186, 4.750e-6, 2.566e-6, -2.184e-6
-0.187, 4.775e-6, 2.566e-6, -2.208e-6
-0.188, 4.805e-6, 2.575e-6, -2.230e-6
-0.189, 4.824e-6, 2.575e-6, -2.248e-6
-0.190, 4.833e-6, 2.572e-6, -2.261e-6
-0.191, 4.842e-6, 2.566e-6, -2.276e-6
-0.192, 4.842e-6, 2.557e-6, -2.285e-6
-0.193, 4.836e-6, 2.545e-6, -2.292e-6
-0.194, 4.833e-6, 2.535e-6, -2.298e-6
-0.195, 4.830e-6, 2.526e-6, -2.304e-6
-0.196, 4.808e-6, 2.501e-6, -2.307e-6
-0.197, 4.790e-6, 2.486e-6, -2.304e-6
-0.198, 4.759e-6, 2.465e-6, -2.295e-6
-0.199, 4.722e-6, 2.434e-6, -2.288e-6
-0.200, 4.695e-6, 2.412e-6, -2.282e-6
-0.201, 4.661e-6, 2.384e-6, -2.276e-6
-0.202, 4.611e-6, 2.354e-6, -2.258e-6
-0.203, 4.571e-6, 2.326e-6, -2.245e-6
-0.204, 4.528e-6, 2.295e-6, -2.233e-6
-0.205, 4.467e-6, 2.255e-6, -2.212e-6
-0.206, 4.421e-6, 2.224e-6, -2.196e-6
-0.207, 4.359e-6, 2.187e-6, -2.171e-6
-0.208, 4.297e-6, 2.151e-6, -2.147e-6
-0.209, 4.239e-6, 2.111e-6, -2.128e-6
-0.210, 4.174e-6, 2.070e-6, -2.104e-6
-0.211, 4.110e-6, 2.034e-6, -2.076e-6
-0.212, 4.045e-6, 1.990e-6, -2.055e-6
-0.213, 3.974e-6, 1.950e-6, -2.024e-6
-0.214, 3.903e-6, 1.910e-6, -1.993e-6
-0.215, 3.829e-6, 1.867e-6, -1.962e-6
-0.216, 3.759e-6, 1.824e-6, -1.934e-6
-0.217, 3.679e-6, 1.781e-6, -1.898e-6
-0.218, 3.617e-6, 1.747e-6, -1.870e-6
-0.219, 3.540e-6, 1.704e-6, -1.836e-6
-0.220, 3.457e-6, 1.658e-6, -1.799e-6
-0.221, 3.386e-6, 1.621e-6, -1.765e-6
-0.222, 3.306e-6, 1.572e-6, -1.734e-6
-0.223, 3.232e-6, 1.538e-6, -1.694e-6
-0.224, 3.155e-6, 1.495e-6, -1.660e-6
-0.225, 3.075e-6, 1.449e-6, -1.627e-6
-0.226, 3.004e-6, 1.412e-6, -1.593e-6
-0.227, 2.928e-6, 1.378e-6, -1.550e-6
-0.228, 2.857e-6, 1.332e-6, -1.525e-6
-0.229, 2.786e-6, 1.301e-6, -1.485e-6
-0.230, 2.712e-6, 1.261e-6, -1.451e-6
-0.231, 2.635e-6, 1.221e-6, -1.414e-6
-0.232, 2.570e-6, 1.187e-6, -1.383e-6
-0.233, 2.497e-6, 1.156e-6, -1.340e-6
-0.234, 2.435e-6, 1.125e-6, -1.310e-6
-0.235, 2.367e-6, 1.092e-6, -1.276e-6
-0.236, 2.300e-6, 1.055e-6, -1.245e-6
-0.237, 2.235e-6, 1.027e-6, -1.208e-6
-0.238, 2.167e-6, 9.961e-7, -1.171e-6
-0.239, 2.112e-6, 9.654e-7, -1.146e-6
-0.240, 2.050e-6, 9.376e-7, -1.113e-6
-0.241, 1.986e-6, 9.038e-7, -1.082e-6
-0.242, 1.930e-6, 8.792e-7, -1.051e-6
-0.243, 1.872e-6, 8.515e-7, -1.020e-6
-0.244, 1.819e-6, 8.299e-7, -9.894e-7
-0.245, 1.773e-6, 8.053e-7, -9.679e-7
-0.246, 1.715e-6, 7.807e-7, -9.340e-7
-0.247, 1.672e-6, 7.591e-7, -9.124e-7
-0.248, 1.616e-6, 7.345e-7, -8.817e-7
-0.249, 1.573e-6, 7.160e-7, -8.570e-7
-0.250, 1.521e-6, 6.945e-7, -8.263e-7
-0.251, 1.481e-6, 6.760e-7, -8.047e-7
-0.252, 1.435e-6, 6.544e-7, -7.801e-7
-0.253, 1.385e-6, 6.329e-7, -7.524e-7
-0.254, 1.358e-6, 6.237e-7, -7.339e-7
-0.255, 1.311e-6, 6.021e-7, -7.093e-7
-0.256, 1.274e-6, 5.867e-7, -6.877e-7
-0.257, 1.238e-6, 5.713e-7, -6.662e-7
-0.258, 1.213e-6, 5.590e-7, -6.539e-7
-0.259, 1.176e-6, 5.467e-7, -6.292e-7
-0.260, 1.136e-6, 5.251e-7, -6.108e-7
-0.261, 1.108e-6, 5.159e-7, -5.923e-7
-0.262, 1.077e-6, 5.067e-7, -5.707e-7
-0.263, 1.050e-6, 4.944e-7, -5.554e-7
-0.264, 1.025e-6, 4.851e-7, -5.400e-7
-0.265, 1.000e-6, 4.728e-7, -5.277e-7
-0.266, 9.728e-7, 4.605e-7, -5.123e-7
-0.267, 9.451e-7, 4.482e-7, -4.969e-7
-0.268, 9.297e-7, 4.451e-7, -4.846e-7
-0.269, 8.989e-7, 4.297e-7, -4.692e-7
-0.270, 8.773e-7, 4.236e-7, -4.538e-7
-0.271, 8.650e-7, 4.236e-7, -4.415e-7
-0.272, 8.404e-7, 4.082e-7, -4.322e-7
-0.273, 8.312e-7, 4.051e-7, -4.261e-7
-0.274, 8.065e-7, 3.959e-7, -4.107e-7
-0.275, 7.881e-7, 3.866e-7, -4.014e-7
-0.276, 7.819e-7, 3.866e-7, -3.953e-7
-0.277, 7.604e-7, 3.774e-7, -3.830e-7
-0.278, 7.480e-7, 3.774e-7, -3.707e-7
-0.279, 7.327e-7, 3.712e-7, -3.614e-7
-0.280, 7.265e-7, 3.651e-7, -3.614e-7
-0.281, 7.111e-7, 3.589e-7, -3.522e-7
-0.282, 6.988e-7, 3.558e-7, -3.429e-7
-0.283, 6.957e-7, 3.558e-7, -3.399e-7
-0.284, 6.834e-7, 3.466e-7, -3.368e-7
-0.285, 6.680e-7, 3.435e-7, -3.245e-7
-0.286, 6.557e-7, 3.404e-7, -3.152e-7
-0.287, 6.495e-7, 3.374e-7, -3.122e-7
-0.288, 6.465e-7, 3.374e-7, -3.091e-7
-0.289, 6.372e-7, 3.312e-7, -3.060e-7
-0.290, 6.311e-7, 3.312e-7, -2.999e-7
-0.291, 6.157e-7, 3.220e-7, -2.937e-7
-0.292, 6.064e-7, 3.189e-7, -2.875e-7
-0.293, 6.095e-7, 3.251e-7, -2.845e-7
-0.294, 5.972e-7, 3.158e-7, -2.814e-7
-0.295, 5.972e-7, 3.189e-7, -2.783e-7
-0.296, 5.849e-7, 3.127e-7, -2.721e-7
-0.297, 5.818e-7, 3.066e-7, -2.752e-7
-0.298, 5.818e-7, 3.097e-7, -2.721e-7
-0.299, 5.757e-7, 3.097e-7, -2.660e-7
-0.300, 5.726e-7, 3.097e-7, -2.629e-7
-0.301, 5.726e-7, 3.066e-7, -2.660e-7
-0.302, 5.664e-7, 3.066e-7, -2.598e-7
-0.303, 5.572e-7, 3.004e-7, -2.568e-7
-0.304, 5.541e-7, 2.974e-7, -2.568e-7
-0.305, 5.510e-7, 3.004e-7, -2.506e-7
-0.306, 5.541e-7, 3.035e-7, -2.506e-7
-0.307, 5.479e-7, 3.004e-7, -2.475e-7
-0.308, 5.479e-7, 2.974e-7, -2.506e-7
-0.309, 5.479e-7, 3.004e-7, -2.475e-7
-0.310, 5.356e-7, 2.912e-7, -2.444e-7
-0.311, 5.356e-7, 2.912e-7, -2.444e-7
-0.312, 5.326e-7, 2.943e-7, -2.383e-7
-0.313, 5.387e-7, 2.974e-7, -2.414e-7
-0.314, 5.264e-7, 2.881e-7, -2.383e-7
-0.315, 5.326e-7, 2.912e-7, -2.414e-7
-0.316, 5.264e-7, 2.850e-7, -2.414e-7
-0.317, 5.233e-7, 2.850e-7, -2.383e-7
-0.318, 5.202e-7, 2.850e-7, -2.352e-7
-0.319, 5.233e-7, 2.850e-7, -2.383e-7
-0.320, 5.295e-7, 2.912e-7, -2.383e-7
-0.321, 5.233e-7, 2.850e-7, -2.383e-7
-0.322, 5.326e-7, 2.912e-7, -2.414e-7
-0.323, 5.202e-7, 2.789e-7, -2.414e-7
-0.324, 5.202e-7, 2.820e-7, -2.383e-7
-0.325, 5.264e-7, 2.881e-7, -2.383e-7
-0.326, 5.141e-7, 2.789e-7, -2.352e-7
-0.327, 5.110e-7, 2.789e-7, -2.321e-7
-0.328, 5.202e-7, 2.850e-7, -2.352e-7
-0.329, 5.141e-7, 2.850e-7, -2.290e-7
-0.330, 5.202e-7, 2.850e-7, -2.352e-7
-0.331, 5.172e-7, 2.820e-7, -2.352e-7
-0.332, 5.141e-7, 2.850e-7, -2.290e-7
-0.333, 5.172e-7, 2.850e-7, -2.321e-7
-0.334, 5.079e-7, 2.727e-7, -2.352e-7
-0.335, 5.110e-7, 2.789e-7, -2.321e-7
-0.336, 5.079e-7, 2.789e-7, -2.290e-7
-0.337, 5.141e-7, 2.758e-7, -2.383e-7
-0.338, 5.141e-7, 2.850e-7, -2.290e-7
-0.339, 5.110e-7, 2.758e-7, -2.352e-7
-0.340, 5.079e-7, 2.789e-7, -2.290e-7
-0.341, 5.110e-7, 2.820e-7, -2.290e-7
-0.342, 5.110e-7, 2.789e-7, -2.321e-7
-0.343, 5.079e-7, 2.789e-7, -2.290e-7
-0.344, 5.079e-7, 2.758e-7, -2.321e-7
-0.345, 5.141e-7, 2.820e-7, -2.321e-7
-0.346, 5.018e-7, 2.789e-7, -2.229e-7
-0.347, 5.049e-7, 2.789e-7, -2.260e-7
-0.348, 5.049e-7, 2.820e-7, -2.229e-7
-0.349, 5.049e-7, 2.758e-7, -2.290e-7
-0.350, 5.079e-7, 2.789e-7, -2.290e-7
-0.351, 5.110e-7, 2.789e-7, -2.321e-7
-0.352, 5.141e-7, 2.820e-7, -2.321e-7
-0.353, 5.079e-7, 2.789e-7, -2.290e-7
-0.354, 5.110e-7, 2.789e-7, -2.321e-7
-0.355, 5.079e-7, 2.758e-7, -2.321e-7
-0.356, 5.079e-7, 2.758e-7, -2.321e-7
-0.357, 5.079e-7, 2.789e-7, -2.290e-7
-0.358, 5.049e-7, 2.727e-7, -2.321e-7
-0.359, 5.141e-7, 2.820e-7, -2.321e-7
-0.360, 5.079e-7, 2.789e-7, -2.290e-7
-0.361, 5.141e-7, 2.789e-7, -2.352e-7
-0.362, 5.110e-7, 2.789e-7, -2.321e-7
-0.363, 5.018e-7, 2.758e-7, -2.260e-7
-0.364, 5.079e-7, 2.758e-7, -2.321e-7
-0.365, 5.079e-7, 2.820e-7, -2.260e-7
-0.366, 5.049e-7, 2.758e-7, -2.290e-7
-0.367, 5.079e-7, 2.758e-7, -2.321e-7
-0.368, 5.079e-7, 2.789e-7, -2.290e-7
-0.369, 5.018e-7, 2.696e-7, -2.321e-7
-0.370, 5.018e-7, 2.727e-7, -2.290e-7
-0.371, 5.018e-7, 2.758e-7, -2.260e-7
-0.372, 5.079e-7, 2.758e-7, -2.321e-7
-0.373, 5.110e-7, 2.758e-7, -2.352e-7
-0.374, 5.172e-7, 2.789e-7, -2.383e-7
-0.375, 5.141e-7, 2.789e-7, -2.352e-7
-0.376, 5.018e-7, 2.758e-7, -2.260e-7
-0.377, 5.018e-7, 2.758e-7, -2.260e-7
-0.378, 5.172e-7, 2.881e-7, -2.290e-7
-0.379, 5.110e-7, 2.820e-7, -2.290e-7
-0.380, 5.141e-7, 2.789e-7, -2.352e-7
-0.381, 5.079e-7, 2.789e-7, -2.290e-7
-0.382, 5.141e-7, 2.850e-7, -2.290e-7
-0.383, 5.141e-7, 2.789e-7, -2.352e-7
-0.384, 5.172e-7, 2.820e-7, -2.352e-7
-0.385, 5.110e-7, 2.789e-7, -2.321e-7
-0.386, 5.110e-7, 2.789e-7, -2.321e-7
-0.387, 5.172e-7, 2.820e-7, -2.352e-7
-0.388, 5.049e-7, 2.727e-7, -2.321e-7
-0.389, 5.079e-7, 2.758e-7, -2.321e-7
-0.390, 5.141e-7, 2.789e-7, -2.352e-7
-0.391, 5.202e-7, 2.820e-7, -2.383e-7
-0.392, 5.141e-7, 2.789e-7, -2.352e-7
-0.393, 5.172e-7, 2.820e-7, -2.352e-7
-0.394, 5.141e-7, 2.820e-7, -2.321e-7
-0.395, 5.079e-7, 2.758e-7, -2.321e-7
-0.396, 5.202e-7, 2.820e-7, -2.383e-7
-0.397, 5.233e-7, 2.820e-7, -2.414e-7
-0.398, 5.110e-7, 2.758e-7, -2.352e-7
-0.399, 5.110e-7, 2.789e-7, -2.321e-7
-0.400, 5.049e-7, 2.758e-7, -2.290e-7
