# Supplementary material for: Data-Driven Electrochemistry Reveals the Impact of Hydrophobicity on Aptamer Cross-Reactivity
Source: ACS Meas Sci Au. 2026 May 20;6(3):752–64. doi: 10.1021/acsmeasuresciau.6c00040 (PMC13281204; doi:10.1021/acsmeasuresciau.6c00040)
Supplement: Supplementary file 1 [file tg6c00040_si_001.zip › data/interferent study/logP validation/Trials_1_2_3/SWV_loperamide_analyte_1500hz_2.txt]

Nov. 4, 2025   16:04:58
Square Wave Voltammetry
File: c:\users\minteerlab\desktop\hardpotato\110425\swv_loperamide_analyte_1500hz_2.bin
Data Source:  Experiment
Instrument Model:  CHI660E
Ref. Electrode: 
Header: SWV
Note: 

Init E (V) = -0.05
Final E (V) = -0.4
Incr E (V) = 0.001
Amplitude (V) = 0.025
Frequency (Hz) = 1.5e+3
Quiet Time (sec) = 2
Sensitivity (A/V) = 1e-5

Potential/V, Diff(i/A), For(i/A), Rev(i/A)

-0.051, 1.139e-6, 5.652e-7, -5.738e-7
-0.052, 1.293e-6, 7.006e-7, -5.923e-7
-0.053, 1.290e-6, 6.975e-7, -5.923e-7
-0.054, 1.281e-6, 6.821e-7, -5.985e-7
-0.055, 1.281e-6, 6.760e-7, -6.046e-7
-0.056, 1.290e-6, 6.791e-7, -6.108e-7
-0.057, 1.299e-6, 6.883e-7, -6.108e-7
-0.058, 1.284e-6, 6.760e-7, -6.077e-7
-0.059, 1.281e-6, 6.698e-7, -6.108e-7
-0.060, 1.281e-6, 6.668e-7, -6.138e-7
-0.061, 1.296e-6, 6.760e-7, -6.200e-7
-0.062, 1.281e-6, 6.637e-7, -6.169e-7
-0.063, 1.287e-6, 6.729e-7, -6.138e-7
-0.064, 1.305e-6, 6.791e-7, -6.262e-7
-0.065, 1.287e-6, 6.729e-7, -6.138e-7
-0.066, 1.293e-6, 6.729e-7, -6.200e-7
-0.067, 1.293e-6, 6.729e-7, -6.200e-7
-0.068, 1.299e-6, 6.729e-7, -6.262e-7
-0.069, 1.293e-6, 6.791e-7, -6.138e-7
-0.070, 1.293e-6, 6.729e-7, -6.200e-7
-0.071, 1.302e-6, 6.821e-7, -6.200e-7
-0.072, 1.293e-6, 6.791e-7, -6.138e-7
-0.073, 1.296e-6, 6.698e-7, -6.262e-7
-0.074, 1.302e-6, 6.791e-7, -6.231e-7
-0.075, 1.296e-6, 6.760e-7, -6.200e-7
-0.076, 1.314e-6, 6.945e-7, -6.200e-7
-0.077, 1.321e-6, 6.914e-7, -6.292e-7
-0.078, 1.305e-6, 6.883e-7, -6.169e-7
-0.079, 1.299e-6, 6.821e-7, -6.169e-7
-0.080, 1.305e-6, 6.883e-7, -6.169e-7
-0.081, 1.302e-6, 6.791e-7, -6.231e-7
-0.082, 1.314e-6, 6.883e-7, -6.262e-7
-0.083, 1.314e-6, 6.945e-7, -6.200e-7
-0.084, 1.314e-6, 6.914e-7, -6.231e-7
-0.085, 1.308e-6, 6.883e-7, -6.200e-7
-0.086, 1.318e-6, 6.914e-7, -6.262e-7
-0.087, 1.321e-6, 6.945e-7, -6.262e-7
-0.088, 1.314e-6, 6.945e-7, -6.200e-7
-0.089, 1.324e-6, 6.945e-7, -6.292e-7
-0.090, 1.330e-6, 7.099e-7, -6.200e-7
-0.091, 1.318e-6, 7.037e-7, -6.138e-7
-0.092, 1.327e-6, 7.099e-7, -6.169e-7
-0.093, 1.324e-6, 7.068e-7, -6.169e-7
-0.094, 1.345e-6, 7.129e-7, -6.323e-7
-0.095, 1.361e-6, 7.252e-7, -6.354e-7
-0.096, 1.333e-6, 7.160e-7, -6.169e-7
-0.097, 1.354e-6, 7.283e-7, -6.262e-7
-0.098, 1.376e-6, 7.345e-7, -6.416e-7
-0.099, 1.364e-6, 7.345e-7, -6.292e-7
-0.100, 1.354e-6, 7.345e-7, -6.200e-7
-0.101, 1.379e-6, 7.437e-7, -6.354e-7
-0.102, 1.379e-6, 7.437e-7, -6.354e-7
-0.103, 1.398e-6, 7.560e-7, -6.416e-7
-0.104, 1.401e-6, 7.653e-7, -6.354e-7
-0.105, 1.407e-6, 7.714e-7, -6.354e-7
-0.106, 1.413e-6, 7.745e-7, -6.385e-7
-0.107, 1.425e-6, 7.837e-7, -6.416e-7
-0.108, 1.453e-6, 8.053e-7, -6.477e-7
-0.109, 1.462e-6, 8.114e-7, -6.508e-7
-0.110, 1.475e-6, 8.084e-7, -6.662e-7
-0.111, 1.478e-6, 8.207e-7, -6.569e-7
-0.112, 1.518e-6, 8.391e-7, -6.785e-7
-0.113, 1.511e-6, 8.391e-7, -6.723e-7
-0.114, 1.524e-6, 8.453e-7, -6.785e-7
-0.115, 1.545e-6, 8.638e-7, -6.816e-7
-0.116, 1.561e-6, 8.822e-7, -6.785e-7
-0.117, 1.598e-6, 9.007e-7, -6.970e-7
-0.118, 1.619e-6, 9.130e-7, -7.062e-7
-0.119, 1.635e-6, 9.284e-7, -7.062e-7
-0.120, 1.662e-6, 9.500e-7, -7.124e-7
-0.121, 1.675e-6, 9.500e-7, -7.247e-7
-0.122, 1.696e-6, 9.684e-7, -7.277e-7
-0.123, 1.733e-6, 9.900e-7, -7.431e-7
-0.124, 1.776e-6, 1.021e-6, -7.554e-7
-0.125, 1.810e-6, 1.045e-6, -7.647e-7
-0.126, 1.825e-6, 1.064e-6, -7.616e-7
-0.127, 1.853e-6, 1.070e-6, -7.832e-7
-0.128, 1.912e-6, 1.107e-6, -8.047e-7
-0.129, 1.949e-6, 1.129e-6, -8.201e-7
-0.130, 1.979e-6, 1.150e-6, -8.293e-7
-0.131, 2.032e-6, 1.190e-6, -8.416e-7
-0.132, 2.081e-6, 1.209e-6, -8.724e-7
-0.133, 2.118e-6, 1.239e-6, -8.786e-7
-0.134, 2.173e-6, 1.270e-6, -9.032e-7
-0.135, 2.210e-6, 1.295e-6, -9.155e-7
-0.136, 2.263e-6, 1.322e-6, -9.402e-7
-0.137, 2.333e-6, 1.366e-6, -9.679e-7
-0.138, 2.395e-6, 1.393e-6, -1.002e-6
-0.139, 2.447e-6, 1.430e-6, -1.017e-6
-0.140, 2.518e-6, 1.470e-6, -1.048e-6
-0.141, 2.570e-6, 1.507e-6, -1.063e-6
-0.142, 2.635e-6, 1.541e-6, -1.094e-6
-0.143, 2.697e-6, 1.581e-6, -1.116e-6
-0.144, 2.783e-6, 1.627e-6, -1.156e-6
-0.145, 2.851e-6, 1.667e-6, -1.183e-6
-0.146, 2.934e-6, 1.716e-6, -1.217e-6
-0.147, 3.011e-6, 1.763e-6, -1.248e-6
-0.148, 3.091e-6, 1.806e-6, -1.285e-6
-0.149, 3.192e-6, 1.858e-6, -1.334e-6
-0.150, 3.260e-6, 1.898e-6, -1.362e-6
-0.151, 3.349e-6, 1.947e-6, -1.402e-6
-0.152, 3.445e-6, 2.003e-6, -1.442e-6
-0.153, 3.540e-6, 2.052e-6, -1.488e-6
-0.154, 3.636e-6, 2.107e-6, -1.528e-6
-0.155, 3.731e-6, 2.160e-6, -1.571e-6
-0.156, 3.826e-6, 2.212e-6, -1.614e-6
-0.157, 3.934e-6, 2.271e-6, -1.664e-6
-0.158, 4.033e-6, 2.317e-6, -1.716e-6
-0.159, 4.131e-6, 2.372e-6, -1.759e-6
-0.160, 4.242e-6, 2.431e-6, -1.811e-6
-0.161, 4.344e-6, 2.492e-6, -1.851e-6
-0.162, 4.464e-6, 2.551e-6, -1.913e-6
-0.163, 4.581e-6, 2.606e-6, -1.974e-6
-0.164, 4.682e-6, 2.665e-6, -2.018e-6
-0.165, 4.787e-6, 2.726e-6, -2.061e-6
-0.166, 4.910e-6, 2.775e-6, -2.135e-6
-0.167, 5.002e-6, 2.834e-6, -2.168e-6
-0.168, 5.116e-6, 2.889e-6, -2.227e-6
-0.169, 5.218e-6, 2.951e-6, -2.267e-6
-0.170, 5.326e-6, 2.991e-6, -2.335e-6
-0.171, 5.436e-6, 3.052e-6, -2.384e-6
-0.172, 5.550e-6, 3.111e-6, -2.439e-6
-0.173, 5.646e-6, 3.160e-6, -2.485e-6
-0.174, 5.744e-6, 3.209e-6, -2.535e-6
-0.175, 5.846e-6, 3.259e-6, -2.587e-6
-0.176, 5.941e-6, 3.308e-6, -2.633e-6
-0.177, 6.031e-6, 3.351e-6, -2.679e-6
-0.178, 6.120e-6, 3.403e-6, -2.716e-6
-0.179, 6.200e-6, 3.434e-6, -2.766e-6
-0.180, 6.289e-6, 3.474e-6, -2.815e-6
-0.181, 6.354e-6, 3.505e-6, -2.849e-6
-0.182, 6.418e-6, 3.542e-6, -2.876e-6
-0.183, 6.486e-6, 3.570e-6, -2.916e-6
-0.184, 6.554e-6, 3.594e-6, -2.960e-6
-0.185, 6.600e-6, 3.613e-6, -2.987e-6
-0.186, 6.671e-6, 3.644e-6, -3.027e-6
-0.187, 6.695e-6, 3.656e-6, -3.040e-6
-0.188, 6.751e-6, 3.680e-6, -3.070e-6
-0.189, 6.763e-6, 3.677e-6, -3.086e-6
-0.190, 6.788e-6, 3.674e-6, -3.113e-6
-0.191, 6.809e-6, 3.687e-6, -3.123e-6
-0.192, 6.831e-6, 3.690e-6, -3.141e-6
-0.193, 6.831e-6, 3.680e-6, -3.150e-6
-0.194, 6.828e-6, 3.671e-6, -3.157e-6
-0.195, 6.831e-6, 3.668e-6, -3.163e-6
-0.196, 6.809e-6, 3.653e-6, -3.157e-6
-0.197, 6.788e-6, 3.628e-6, -3.160e-6
-0.198, 6.748e-6, 3.600e-6, -3.147e-6
-0.199, 6.726e-6, 3.591e-6, -3.135e-6
-0.200, 6.702e-6, 3.563e-6, -3.138e-6
-0.201, 6.655e-6, 3.539e-6, -3.117e-6
-0.202, 6.609e-6, 3.502e-6, -3.107e-6
-0.203, 6.551e-6, 3.459e-6, -3.092e-6
-0.204, 6.505e-6, 3.440e-6, -3.064e-6
-0.205, 6.443e-6, 3.397e-6, -3.046e-6
-0.206, 6.381e-6, 3.348e-6, -3.033e-6
-0.207, 6.304e-6, 3.305e-6, -3.000e-6
-0.208, 6.234e-6, 3.268e-6, -2.966e-6
-0.209, 6.157e-6, 3.216e-6, -2.941e-6
-0.210, 6.071e-6, 3.169e-6, -2.901e-6
-0.211, 5.990e-6, 3.123e-6, -2.867e-6
-0.212, 5.917e-6, 3.068e-6, -2.849e-6
-0.213, 5.830e-6, 3.019e-6, -2.812e-6
-0.214, 5.729e-6, 2.963e-6, -2.766e-6
-0.215, 5.643e-6, 2.908e-6, -2.735e-6
-0.216, 5.547e-6, 2.852e-6, -2.695e-6
-0.217, 5.449e-6, 2.803e-6, -2.646e-6
-0.218, 5.369e-6, 2.748e-6, -2.621e-6
-0.219, 5.264e-6, 2.695e-6, -2.569e-6
-0.220, 5.159e-6, 2.637e-6, -2.522e-6
-0.221, 5.064e-6, 2.585e-6, -2.479e-6
-0.222, 4.984e-6, 2.535e-6, -2.449e-6
-0.223, 4.873e-6, 2.474e-6, -2.399e-6
-0.224, 4.759e-6, 2.412e-6, -2.347e-6
-0.225, 4.676e-6, 2.366e-6, -2.310e-6
-0.226, 4.568e-6, 2.301e-6, -2.267e-6
-0.227, 4.485e-6, 2.264e-6, -2.221e-6
-0.228, 4.390e-6, 2.212e-6, -2.178e-6
-0.229, 4.291e-6, 2.154e-6, -2.138e-6
-0.230, 4.199e-6, 2.104e-6, -2.095e-6
-0.231, 4.110e-6, 2.058e-6, -2.051e-6
-0.232, 3.999e-6, 2.003e-6, -1.996e-6
-0.233, 3.913e-6, 1.960e-6, -1.953e-6
-0.234, 3.839e-6, 1.917e-6, -1.922e-6
-0.235, 3.743e-6, 1.870e-6, -1.873e-6
-0.236, 3.663e-6, 1.827e-6, -1.836e-6
-0.237, 3.568e-6, 1.772e-6, -1.796e-6
-0.238, 3.494e-6, 1.738e-6, -1.756e-6
-0.239, 3.405e-6, 1.689e-6, -1.716e-6
-0.240, 3.328e-6, 1.652e-6, -1.676e-6
-0.241, 3.254e-6, 1.609e-6, -1.645e-6
-0.242, 3.161e-6, 1.566e-6, -1.596e-6
-0.243, 3.085e-6, 1.526e-6, -1.559e-6
-0.244, 3.017e-6, 1.501e-6, -1.516e-6
-0.245, 2.964e-6, 1.470e-6, -1.494e-6
-0.246, 2.884e-6, 1.424e-6, -1.460e-6
-0.247, 2.814e-6, 1.396e-6, -1.417e-6
-0.248, 2.755e-6, 1.369e-6, -1.387e-6
-0.249, 2.694e-6, 1.329e-6, -1.365e-6
-0.250, 2.632e-6, 1.316e-6, -1.316e-6
-0.251, 2.567e-6, 1.273e-6, -1.294e-6
-0.252, 2.518e-6, 1.255e-6, -1.263e-6
-0.253, 2.453e-6, 1.227e-6, -1.226e-6
-0.254, 2.401e-6, 1.202e-6, -1.199e-6
-0.255, 2.355e-6, 1.178e-6, -1.177e-6
-0.256, 2.296e-6, 1.153e-6, -1.143e-6
-0.257, 2.260e-6, 1.125e-6, -1.134e-6
-0.258, 2.210e-6, 1.116e-6, -1.094e-6
-0.259, 2.170e-6, 1.092e-6, -1.079e-6
-0.260, 2.124e-6, 1.067e-6, -1.057e-6
-0.261, 2.075e-6, 1.052e-6, -1.023e-6
-0.262, 2.041e-6, 1.027e-6, -1.014e-6
-0.263, 1.998e-6, 1.008e-6, -9.894e-7
-0.264, 1.982e-6, 1.015e-6, -9.679e-7
-0.265, 1.936e-6, 9.869e-7, -9.494e-7
-0.266, 1.915e-6, 9.715e-7, -9.432e-7
-0.267, 1.872e-6, 9.530e-7, -9.186e-7
-0.268, 1.847e-6, 9.407e-7, -9.063e-7
-0.269, 1.798e-6, 9.284e-7, -8.693e-7
-0.270, 1.779e-6, 9.253e-7, -8.540e-7
-0.271, 1.755e-6, 9.192e-7, -8.355e-7
-0.272, 1.718e-6, 8.946e-7, -8.232e-7
-0.273, 1.712e-6, 8.946e-7, -8.170e-7
-0.274, 1.675e-6, 8.730e-7, -8.016e-7
-0.275, 1.647e-6, 8.638e-7, -7.832e-7
-0.276, 1.638e-6, 8.638e-7, -7.739e-7
-0.277, 1.598e-6, 8.453e-7, -7.524e-7
-0.278, 1.607e-6, 8.515e-7, -7.554e-7
-0.279, 1.579e-6, 8.330e-7, -7.462e-7
-0.280, 1.564e-6, 8.237e-7, -7.401e-7
-0.281, 1.542e-6, 8.176e-7, -7.247e-7
-0.282, 1.539e-6, 8.145e-7, -7.247e-7
-0.283, 1.508e-6, 8.022e-7, -7.062e-7
-0.284, 1.502e-6, 8.053e-7, -6.970e-7
-0.285, 1.496e-6, 7.960e-7, -7.000e-7
-0.286, 1.493e-6, 7.991e-7, -6.939e-7
-0.287, 1.468e-6, 7.868e-7, -6.816e-7
-0.288, 1.465e-6, 7.868e-7, -6.785e-7
-0.289, 1.459e-6, 7.807e-7, -6.785e-7
-0.290, 1.435e-6, 7.745e-7, -6.600e-7
-0.291, 1.428e-6, 7.653e-7, -6.631e-7
-0.292, 1.404e-6, 7.560e-7, -6.477e-7
-0.293, 1.416e-6, 7.683e-7, -6.477e-7
-0.294, 1.398e-6, 7.591e-7, -6.385e-7
-0.295, 1.404e-6, 7.653e-7, -6.385e-7
-0.296, 1.394e-6, 7.529e-7, -6.416e-7
-0.297, 1.373e-6, 7.468e-7, -6.262e-7
-0.298, 1.367e-6, 7.468e-7, -6.200e-7
-0.299, 1.364e-6, 7.406e-7, -6.231e-7
-0.300, 1.370e-6, 7.499e-7, -6.200e-7
-0.301, 1.370e-6, 7.529e-7, -6.169e-7
-0.302, 1.364e-6, 7.376e-7, -6.262e-7
-0.303, 1.345e-6, 7.406e-7, -6.046e-7
-0.304, 1.342e-6, 7.406e-7, -6.015e-7
-0.305, 1.358e-6, 7.499e-7, -6.077e-7
-0.306, 1.342e-6, 7.376e-7, -6.046e-7
-0.307, 1.342e-6, 7.283e-7, -6.138e-7
-0.308, 1.333e-6, 7.314e-7, -6.015e-7
-0.309, 1.333e-6, 7.252e-7, -6.077e-7
-0.310, 1.327e-6, 7.314e-7, -5.954e-7
-0.311, 1.318e-6, 7.252e-7, -5.923e-7
-0.312, 1.336e-6, 7.222e-7, -6.138e-7
-0.313, 1.308e-6, 7.160e-7, -5.923e-7
-0.314, 1.314e-6, 7.222e-7, -5.923e-7
-0.315, 1.299e-6, 7.191e-7, -5.800e-7
-0.316, 1.318e-6, 7.222e-7, -5.954e-7
-0.317, 1.302e-6, 7.160e-7, -5.861e-7
-0.318, 1.324e-6, 7.222e-7, -6.015e-7
-0.319, 1.308e-6, 7.129e-7, -5.954e-7
-0.320, 1.311e-6, 7.160e-7, -5.954e-7
-0.321, 1.311e-6, 7.252e-7, -5.861e-7
-0.322, 1.305e-6, 7.252e-7, -5.800e-7
-0.323, 1.305e-6, 7.314e-7, -5.738e-7
-0.324, 1.290e-6, 7.037e-7, -5.861e-7
-0.325, 1.296e-6, 7.191e-7, -5.769e-7
-0.326, 1.287e-6, 7.129e-7, -5.738e-7
-0.327, 1.296e-6, 7.099e-7, -5.861e-7
-0.328, 1.302e-6, 7.160e-7, -5.861e-7
-0.329, 1.293e-6, 7.129e-7, -5.800e-7
-0.330, 1.296e-6, 7.129e-7, -5.831e-7
-0.331, 1.271e-6, 6.852e-7, -5.861e-7
-0.332, 1.287e-6, 7.099e-7, -5.769e-7
-0.333, 1.287e-6, 7.099e-7, -5.769e-7
-0.334, 1.274e-6, 7.006e-7, -5.738e-7
-0.335, 1.278e-6, 7.006e-7, -5.769e-7
-0.336, 1.302e-6, 7.252e-7, -5.769e-7
-0.337, 1.299e-6, 7.129e-7, -5.861e-7
-0.338, 1.284e-6, 7.129e-7, -5.707e-7
-0.339, 1.290e-6, 7.099e-7, -5.800e-7
-0.340, 1.296e-6, 7.160e-7, -5.800e-7
-0.341, 1.305e-6, 7.191e-7, -5.861e-7
-0.342, 1.281e-6, 7.068e-7, -5.738e-7
-0.343, 1.308e-6, 7.160e-7, -5.923e-7
-0.344, 1.305e-6, 7.191e-7, -5.861e-7
-0.345, 1.302e-6, 7.129e-7, -5.892e-7
-0.346, 1.302e-6, 7.129e-7, -5.892e-7
-0.347, 1.284e-6, 7.037e-7, -5.800e-7
-0.348, 1.293e-6, 7.068e-7, -5.861e-7
-0.349, 1.290e-6, 7.068e-7, -5.831e-7
-0.350, 1.293e-6, 7.099e-7, -5.831e-7
-0.351, 1.296e-6, 7.037e-7, -5.923e-7
-0.352, 1.302e-6, 7.191e-7, -5.831e-7
-0.353, 1.305e-6, 7.191e-7, -5.861e-7
-0.354, 1.290e-6, 7.037e-7, -5.861e-7
-0.355, 1.284e-6, 7.037e-7, -5.800e-7
-0.356, 1.287e-6, 7.006e-7, -5.861e-7
-0.357, 1.287e-6, 6.975e-7, -5.892e-7
-0.358, 1.293e-6, 7.099e-7, -5.831e-7
-0.359, 1.287e-6, 7.068e-7, -5.800e-7
-0.360, 1.305e-6, 7.222e-7, -5.831e-7
-0.361, 1.284e-6, 7.037e-7, -5.800e-7
-0.362, 1.311e-6, 7.129e-7, -5.985e-7
-0.363, 1.318e-6, 7.129e-7, -6.046e-7
-0.364, 1.299e-6, 7.006e-7, -5.985e-7
-0.365, 1.305e-6, 7.129e-7, -5.923e-7
-0.366, 1.299e-6, 7.129e-7, -5.861e-7
-0.367, 1.296e-6, 7.037e-7, -5.923e-7
-0.368, 1.287e-6, 7.068e-7, -5.800e-7
-0.369, 1.290e-6, 7.068e-7, -5.831e-7
-0.370, 1.293e-6, 7.129e-7, -5.800e-7
-0.371, 1.284e-6, 7.068e-7, -5.769e-7
-0.372, 1.296e-6, 7.099e-7, -5.861e-7
-0.373, 1.302e-6, 7.160e-7, -5.861e-7
-0.374, 1.321e-6, 7.222e-7, -5.985e-7
-0.375, 1.311e-6, 7.160e-7, -5.954e-7
-0.376, 1.299e-6, 7.099e-7, -5.892e-7
-0.377, 1.308e-6, 7.222e-7, -5.861e-7
-0.378, 1.305e-6, 7.191e-7, -5.861e-7
-0.379, 1.311e-6, 7.099e-7, -6.015e-7
-0.380, 1.308e-6, 7.191e-7, -5.892e-7
-0.381, 1.302e-6, 7.099e-7, -5.923e-7
-0.382, 1.296e-6, 7.006e-7, -5.954e-7
-0.383, 1.305e-6, 7.099e-7, -5.954e-7
-0.384, 1.308e-6, 7.129e-7, -5.954e-7
-0.385, 1.318e-6, 7.283e-7, -5.892e-7
-0.386, 1.305e-6, 7.068e-7, -5.985e-7
-0.387, 1.299e-6, 7.068e-7, -5.923e-7
-0.388, 1.305e-6, 7.191e-7, -5.861e-7
-0.389, 1.311e-6, 7.099e-7, -6.015e-7
-0.390, 1.311e-6, 7.129e-7, -5.985e-7
-0.391, 1.314e-6, 7.160e-7, -5.985e-7
-0.392, 1.321e-6, 7.222e-7, -5.985e-7
-0.393, 1.333e-6, 7.222e-7, -6.108e-7
-0.394, 1.302e-6, 7.006e-7, -6.015e-7
-0.395, 1.311e-6, 7.160e-7, -5.954e-7
-0.396, 1.311e-6, 7.099e-7, -6.015e-7
-0.397, 1.308e-6, 7.129e-7, -5.954e-7
-0.398, 1.324e-6, 7.222e-7, -6.015e-7
-0.399, 1.296e-6, 7.068e-7, -5.892e-7
-0.400, 1.305e-6, 7.129e-7, -5.923e-7
