# Supplementary material for: Data-Driven Electrochemistry Reveals the Impact of Hydrophobicity on Aptamer Cross-Reactivity
Source: ACS Meas Sci Au. 2026 May 20;6(3):752–64. doi: 10.1021/acsmeasuresciau.6c00040 (PMC13281204; doi:10.1021/acsmeasuresciau.6c00040)
Supplement: Supplementary file 1 [file tg6c00040_si_001.zip › data/interferent study/logP validation/Trials_1_2_3/SWV_loperamide_analyte_1600hz_0.txt]

Nov. 4, 2025   12:18:43
Square Wave Voltammetry
File: c:\users\minteerlab\desktop\hardpotato\110425\swv_loperamide_analyte_1600hz_0.bin
Data Source:  Experiment
Instrument Model:  CHI660E
Ref. Electrode: 
Header: SWV
Note: 

Init E (V) = -0.05
Final E (V) = -0.4
Incr E (V) = 0.001
Amplitude (V) = 0.025
Frequency (Hz) = 1.6e+3
Quiet Time (sec) = 2
Sensitivity (A/V) = 1e-5

Potential/V, Diff(i/A), For(i/A), Rev(i/A)

-0.051, 1.342e-6, 6.421e-7, -7.000e-7
-0.052, 1.508e-6, 8.145e-7, -6.939e-7
-0.053, 1.508e-6, 8.053e-7, -7.031e-7
-0.054, 1.508e-6, 8.022e-7, -7.062e-7
-0.055, 1.508e-6, 7.991e-7, -7.093e-7
-0.056, 1.508e-6, 7.930e-7, -7.154e-7
-0.057, 1.505e-6, 7.868e-7, -7.185e-7
-0.058, 1.515e-6, 7.899e-7, -7.247e-7
-0.059, 1.505e-6, 7.807e-7, -7.247e-7
-0.060, 1.521e-6, 7.930e-7, -7.277e-7
-0.061, 1.524e-6, 7.930e-7, -7.308e-7
-0.062, 1.508e-6, 7.899e-7, -7.185e-7
-0.063, 1.524e-6, 7.960e-7, -7.277e-7
-0.064, 1.524e-6, 7.899e-7, -7.339e-7
-0.065, 1.511e-6, 7.776e-7, -7.339e-7
-0.066, 1.530e-6, 7.930e-7, -7.370e-7
-0.067, 1.533e-6, 7.960e-7, -7.370e-7
-0.068, 1.518e-6, 7.960e-7, -7.216e-7
-0.069, 1.530e-6, 7.960e-7, -7.339e-7
-0.070, 1.533e-6, 8.022e-7, -7.308e-7
-0.071, 1.539e-6, 7.960e-7, -7.431e-7
-0.072, 1.545e-6, 7.991e-7, -7.462e-7
-0.073, 1.539e-6, 8.022e-7, -7.370e-7
-0.074, 1.536e-6, 7.991e-7, -7.370e-7
-0.075, 1.545e-6, 8.053e-7, -7.401e-7
-0.076, 1.542e-6, 8.053e-7, -7.370e-7
-0.077, 1.542e-6, 8.053e-7, -7.370e-7
-0.078, 1.548e-6, 8.053e-7, -7.431e-7
-0.079, 1.548e-6, 8.053e-7, -7.431e-7
-0.080, 1.539e-6, 8.053e-7, -7.339e-7
-0.081, 1.555e-6, 8.114e-7, -7.431e-7
-0.082, 1.555e-6, 8.114e-7, -7.431e-7
-0.083, 1.539e-6, 8.084e-7, -7.308e-7
-0.084, 1.542e-6, 8.084e-7, -7.339e-7
-0.085, 1.555e-6, 8.176e-7, -7.370e-7
-0.086, 1.561e-6, 8.145e-7, -7.462e-7
-0.087, 1.558e-6, 8.237e-7, -7.339e-7
-0.088, 1.555e-6, 8.145e-7, -7.401e-7
-0.089, 1.558e-6, 8.176e-7, -7.401e-7
-0.090, 1.558e-6, 8.176e-7, -7.401e-7
-0.091, 1.558e-6, 8.176e-7, -7.401e-7
-0.092, 1.567e-6, 8.237e-7, -7.431e-7
-0.093, 1.564e-6, 8.268e-7, -7.370e-7
-0.094, 1.564e-6, 8.176e-7, -7.462e-7
-0.095, 1.573e-6, 8.237e-7, -7.493e-7
-0.096, 1.576e-6, 8.330e-7, -7.431e-7
-0.097, 1.579e-6, 8.330e-7, -7.462e-7
-0.098, 1.588e-6, 8.391e-7, -7.493e-7
-0.099, 1.585e-6, 8.453e-7, -7.401e-7
-0.100, 1.604e-6, 8.576e-7, -7.462e-7
-0.101, 1.607e-6, 8.607e-7, -7.462e-7
-0.102, 1.607e-6, 8.545e-7, -7.524e-7
-0.103, 1.616e-6, 8.576e-7, -7.585e-7
-0.104, 1.607e-6, 8.607e-7, -7.462e-7
-0.105, 1.628e-6, 8.761e-7, -7.524e-7
-0.106, 1.635e-6, 8.822e-7, -7.524e-7
-0.107, 1.647e-6, 8.822e-7, -7.647e-7
-0.108, 1.656e-6, 8.884e-7, -7.678e-7
-0.109, 1.665e-6, 9.007e-7, -7.647e-7
-0.110, 1.668e-6, 9.007e-7, -7.678e-7
-0.111, 1.696e-6, 9.223e-7, -7.739e-7
-0.112, 1.699e-6, 9.253e-7, -7.739e-7
-0.113, 1.718e-6, 9.315e-7, -7.862e-7
-0.114, 1.736e-6, 9.469e-7, -7.893e-7
-0.115, 1.736e-6, 9.530e-7, -7.832e-7
-0.116, 1.752e-6, 9.623e-7, -7.893e-7
-0.117, 1.770e-6, 9.746e-7, -7.955e-7
-0.118, 1.779e-6, 9.777e-7, -8.016e-7
-0.119, 1.804e-6, 9.931e-7, -8.109e-7
-0.120, 1.829e-6, 1.012e-6, -8.170e-7
-0.121, 1.856e-6, 1.024e-6, -8.324e-7
-0.122, 1.869e-6, 1.039e-6, -8.293e-7
-0.123, 1.909e-6, 1.064e-6, -8.447e-7
-0.124, 1.915e-6, 1.070e-6, -8.447e-7
-0.125, 1.942e-6, 1.088e-6, -8.540e-7
-0.126, 1.989e-6, 1.113e-6, -8.755e-7
-0.127, 2.001e-6, 1.122e-6, -8.786e-7
-0.128, 2.032e-6, 1.135e-6, -8.971e-7
-0.129, 2.069e-6, 1.159e-6, -9.094e-7
-0.130, 2.087e-6, 1.178e-6, -9.094e-7
-0.131, 2.136e-6, 1.199e-6, -9.371e-7
-0.132, 2.186e-6, 1.230e-6, -9.555e-7
-0.133, 2.201e-6, 1.239e-6, -9.617e-7
-0.134, 2.250e-6, 1.276e-6, -9.740e-7
-0.135, 2.293e-6, 1.295e-6, -9.986e-7
-0.136, 2.340e-6, 1.322e-6, -1.017e-6
-0.137, 2.383e-6, 1.350e-6, -1.033e-6
-0.138, 2.435e-6, 1.387e-6, -1.048e-6
-0.139, 2.481e-6, 1.412e-6, -1.069e-6
-0.140, 2.524e-6, 1.430e-6, -1.094e-6
-0.141, 2.577e-6, 1.464e-6, -1.113e-6
-0.142, 2.626e-6, 1.498e-6, -1.128e-6
-0.143, 2.706e-6, 1.541e-6, -1.165e-6
-0.144, 2.755e-6, 1.563e-6, -1.193e-6
-0.145, 2.814e-6, 1.603e-6, -1.211e-6
-0.146, 2.875e-6, 1.643e-6, -1.233e-6
-0.147, 2.940e-6, 1.667e-6, -1.273e-6
-0.148, 3.014e-6, 1.716e-6, -1.297e-6
-0.149, 3.075e-6, 1.750e-6, -1.325e-6
-0.150, 3.140e-6, 1.784e-6, -1.356e-6
-0.151, 3.220e-6, 1.830e-6, -1.390e-6
-0.152, 3.300e-6, 1.877e-6, -1.423e-6
-0.153, 3.386e-6, 1.923e-6, -1.463e-6
-0.154, 3.457e-6, 1.969e-6, -1.488e-6
-0.155, 3.559e-6, 2.024e-6, -1.534e-6
-0.156, 3.632e-6, 2.058e-6, -1.574e-6
-0.157, 3.709e-6, 2.101e-6, -1.608e-6
-0.158, 3.808e-6, 2.160e-6, -1.648e-6
-0.159, 3.900e-6, 2.209e-6, -1.691e-6
-0.160, 3.980e-6, 2.252e-6, -1.728e-6
-0.161, 4.088e-6, 2.314e-6, -1.774e-6
-0.162, 4.174e-6, 2.363e-6, -1.811e-6
-0.163, 4.270e-6, 2.406e-6, -1.864e-6
-0.164, 4.374e-6, 2.474e-6, -1.901e-6
-0.165, 4.473e-6, 2.520e-6, -1.953e-6
-0.166, 4.584e-6, 2.581e-6, -2.002e-6
-0.167, 4.670e-6, 2.634e-6, -2.036e-6
-0.168, 4.781e-6, 2.686e-6, -2.095e-6
-0.169, 4.873e-6, 2.738e-6, -2.135e-6
-0.170, 4.990e-6, 2.800e-6, -2.190e-6
-0.171, 5.079e-6, 2.855e-6, -2.224e-6
-0.172, 5.196e-6, 2.914e-6, -2.282e-6
-0.173, 5.298e-6, 2.960e-6, -2.338e-6
-0.174, 5.403e-6, 3.022e-6, -2.381e-6
-0.175, 5.507e-6, 3.071e-6, -2.436e-6
-0.176, 5.609e-6, 3.133e-6, -2.476e-6
-0.177, 5.704e-6, 3.185e-6, -2.519e-6
-0.178, 5.809e-6, 3.237e-6, -2.572e-6
-0.179, 5.904e-6, 3.293e-6, -2.612e-6
-0.180, 5.990e-6, 3.336e-6, -2.655e-6
-0.181, 6.092e-6, 3.394e-6, -2.698e-6
-0.182, 6.184e-6, 3.440e-6, -2.744e-6
-0.183, 6.274e-6, 3.477e-6, -2.796e-6
-0.184, 6.354e-6, 3.527e-6, -2.827e-6
-0.185, 6.452e-6, 3.570e-6, -2.883e-6
-0.186, 6.523e-6, 3.607e-6, -2.916e-6
-0.187, 6.606e-6, 3.656e-6, -2.950e-6
-0.188, 6.680e-6, 3.696e-6, -2.984e-6
-0.189, 6.742e-6, 3.724e-6, -3.018e-6
-0.190, 6.797e-6, 3.754e-6, -3.043e-6
-0.191, 6.859e-6, 3.785e-6, -3.073e-6
-0.192, 6.902e-6, 3.807e-6, -3.095e-6
-0.193, 6.942e-6, 3.831e-6, -3.110e-6
-0.194, 7.000e-6, 3.856e-6, -3.144e-6
-0.195, 7.016e-6, 3.862e-6, -3.153e-6
-0.196, 7.046e-6, 3.874e-6, -3.172e-6
-0.197, 7.062e-6, 3.877e-6, -3.184e-6
-0.198, 7.071e-6, 3.877e-6, -3.194e-6
-0.199, 7.071e-6, 3.868e-6, -3.203e-6
-0.200, 7.065e-6, 3.862e-6, -3.203e-6
-0.201, 7.083e-6, 3.871e-6, -3.212e-6
-0.202, 7.059e-6, 3.853e-6, -3.206e-6
-0.203, 7.040e-6, 3.837e-6, -3.203e-6
-0.204, 7.013e-6, 3.828e-6, -3.184e-6
-0.205, 6.985e-6, 3.804e-6, -3.181e-6
-0.206, 6.945e-6, 3.782e-6, -3.163e-6
-0.207, 6.908e-6, 3.745e-6, -3.163e-6
-0.208, 6.859e-6, 3.724e-6, -3.135e-6
-0.209, 6.797e-6, 3.690e-6, -3.107e-6
-0.210, 6.748e-6, 3.659e-6, -3.089e-6
-0.211, 6.683e-6, 3.616e-6, -3.067e-6
-0.212, 6.631e-6, 3.585e-6, -3.046e-6
-0.213, 6.551e-6, 3.539e-6, -3.012e-6
-0.214, 6.483e-6, 3.493e-6, -2.990e-6
-0.215, 6.406e-6, 3.447e-6, -2.960e-6
-0.216, 6.308e-6, 3.397e-6, -2.910e-6
-0.217, 6.224e-6, 3.342e-6, -2.883e-6
-0.218, 6.147e-6, 3.299e-6, -2.849e-6
-0.219, 6.043e-6, 3.240e-6, -2.803e-6
-0.220, 5.950e-6, 3.179e-6, -2.772e-6
-0.221, 5.855e-6, 3.133e-6, -2.723e-6
-0.222, 5.757e-6, 3.068e-6, -2.689e-6
-0.223, 5.667e-6, 3.019e-6, -2.649e-6
-0.224, 5.578e-6, 2.966e-6, -2.612e-6
-0.225, 5.467e-6, 2.905e-6, -2.562e-6
-0.226, 5.359e-6, 2.840e-6, -2.519e-6
-0.227, 5.267e-6, 2.794e-6, -2.473e-6
-0.228, 5.181e-6, 2.738e-6, -2.442e-6
-0.229, 5.073e-6, 2.683e-6, -2.390e-6
-0.230, 4.962e-6, 2.615e-6, -2.347e-6
-0.231, 4.855e-6, 2.557e-6, -2.298e-6
-0.232, 4.759e-6, 2.508e-6, -2.252e-6
-0.233, 4.654e-6, 2.440e-6, -2.215e-6
-0.234, 4.559e-6, 2.394e-6, -2.165e-6
-0.235, 4.454e-6, 2.341e-6, -2.113e-6
-0.236, 4.362e-6, 2.292e-6, -2.070e-6
-0.237, 4.279e-6, 2.240e-6, -2.039e-6
-0.238, 4.165e-6, 2.181e-6, -1.984e-6
-0.239, 4.073e-6, 2.126e-6, -1.947e-6
-0.240, 3.996e-6, 2.089e-6, -1.907e-6
-0.241, 3.882e-6, 2.024e-6, -1.858e-6
-0.242, 3.799e-6, 1.984e-6, -1.814e-6
-0.243, 3.725e-6, 1.944e-6, -1.781e-6
-0.244, 3.632e-6, 1.892e-6, -1.741e-6
-0.245, 3.568e-6, 1.855e-6, -1.713e-6
-0.246, 3.472e-6, 1.806e-6, -1.667e-6
-0.247, 3.399e-6, 1.763e-6, -1.636e-6
-0.248, 3.309e-6, 1.720e-6, -1.590e-6
-0.249, 3.254e-6, 1.689e-6, -1.565e-6
-0.250, 3.165e-6, 1.643e-6, -1.522e-6
-0.251, 3.115e-6, 1.618e-6, -1.497e-6
-0.252, 3.035e-6, 1.575e-6, -1.460e-6
-0.253, 2.971e-6, 1.535e-6, -1.436e-6
-0.254, 2.912e-6, 1.513e-6, -1.399e-6
-0.255, 2.847e-6, 1.476e-6, -1.371e-6
-0.256, 2.767e-6, 1.443e-6, -1.325e-6
-0.257, 2.721e-6, 1.412e-6, -1.310e-6
-0.258, 2.657e-6, 1.378e-6, -1.279e-6
-0.259, 2.620e-6, 1.372e-6, -1.248e-6
-0.260, 2.558e-6, 1.338e-6, -1.220e-6
-0.261, 2.509e-6, 1.307e-6, -1.202e-6
-0.262, 2.460e-6, 1.289e-6, -1.171e-6
-0.263, 2.426e-6, 1.270e-6, -1.156e-6
-0.264, 2.364e-6, 1.242e-6, -1.122e-6
-0.265, 2.336e-6, 1.221e-6, -1.116e-6
-0.266, 2.278e-6, 1.193e-6, -1.085e-6
-0.267, 2.232e-6, 1.172e-6, -1.060e-6
-0.268, 2.198e-6, 1.159e-6, -1.039e-6
-0.269, 2.170e-6, 1.153e-6, -1.017e-6
-0.270, 2.130e-6, 1.125e-6, -1.005e-6
-0.271, 2.112e-6, 1.116e-6, -9.956e-7
-0.272, 2.069e-6, 1.098e-6, -9.709e-7
-0.273, 2.047e-6, 1.082e-6, -9.648e-7
-0.274, 2.010e-6, 1.064e-6, -9.463e-7
-0.275, 1.982e-6, 1.052e-6, -9.309e-7
-0.276, 1.964e-6, 1.045e-6, -9.186e-7
-0.277, 1.933e-6, 1.024e-6, -9.094e-7
-0.278, 1.909e-6, 1.018e-6, -8.909e-7
-0.279, 1.893e-6, 1.008e-6, -8.847e-7
-0.280, 1.875e-6, 9.992e-7, -8.755e-7
-0.281, 1.832e-6, 9.869e-7, -8.447e-7
-0.282, 1.829e-6, 9.807e-7, -8.478e-7
-0.283, 1.807e-6, 9.746e-7, -8.324e-7
-0.284, 1.779e-6, 9.530e-7, -8.263e-7
-0.285, 1.761e-6, 9.438e-7, -8.170e-7
-0.286, 1.742e-6, 9.438e-7, -7.985e-7
-0.287, 1.758e-6, 9.469e-7, -8.109e-7
-0.288, 1.721e-6, 9.315e-7, -7.893e-7
-0.289, 1.702e-6, 9.223e-7, -7.801e-7
-0.290, 1.687e-6, 9.223e-7, -7.647e-7
-0.291, 1.665e-6, 9.007e-7, -7.647e-7
-0.292, 1.668e-6, 9.069e-7, -7.616e-7
-0.293, 1.672e-6, 8.976e-7, -7.739e-7
-0.294, 1.653e-6, 9.069e-7, -7.462e-7
-0.295, 1.635e-6, 8.915e-7, -7.431e-7
-0.296, 1.632e-6, 8.884e-7, -7.431e-7
-0.297, 1.616e-6, 8.915e-7, -7.247e-7
-0.298, 1.622e-6, 8.915e-7, -7.308e-7
-0.299, 1.613e-6, 8.822e-7, -7.308e-7
-0.300, 1.601e-6, 8.822e-7, -7.185e-7
-0.301, 1.592e-6, 8.761e-7, -7.154e-7
-0.302, 1.592e-6, 8.761e-7, -7.154e-7
-0.303, 1.576e-6, 8.668e-7, -7.093e-7
-0.304, 1.588e-6, 8.699e-7, -7.185e-7
-0.305, 1.551e-6, 8.545e-7, -6.970e-7
-0.306, 1.567e-6, 8.638e-7, -7.031e-7
-0.307, 1.551e-6, 8.515e-7, -7.000e-7
-0.308, 1.561e-6, 8.545e-7, -7.062e-7
-0.309, 1.539e-6, 8.484e-7, -6.908e-7
-0.310, 1.536e-6, 8.484e-7, -6.877e-7
-0.311, 1.542e-6, 8.453e-7, -6.970e-7
-0.312, 1.551e-6, 8.484e-7, -7.031e-7
-0.313, 1.533e-6, 8.422e-7, -6.908e-7
-0.314, 1.539e-6, 8.422e-7, -6.970e-7
-0.315, 1.527e-6, 8.391e-7, -6.877e-7
-0.316, 1.530e-6, 8.391e-7, -6.908e-7
-0.317, 1.496e-6, 8.268e-7, -6.693e-7
-0.318, 1.527e-6, 8.422e-7, -6.846e-7
-0.319, 1.527e-6, 8.515e-7, -6.754e-7
-0.320, 1.511e-6, 8.391e-7, -6.723e-7
-0.321, 1.518e-6, 8.484e-7, -6.693e-7
-0.322, 1.511e-6, 8.268e-7, -6.846e-7
-0.323, 1.505e-6, 8.361e-7, -6.693e-7
-0.324, 1.518e-6, 8.330e-7, -6.846e-7
-0.325, 1.502e-6, 8.299e-7, -6.723e-7
-0.326, 1.511e-6, 8.299e-7, -6.816e-7
-0.327, 1.505e-6, 8.299e-7, -6.754e-7
-0.328, 1.508e-6, 8.391e-7, -6.693e-7
-0.329, 1.499e-6, 8.237e-7, -6.754e-7
-0.330, 1.499e-6, 8.268e-7, -6.723e-7
-0.331, 1.496e-6, 8.268e-7, -6.693e-7
-0.332, 1.502e-6, 8.237e-7, -6.785e-7
-0.333, 1.496e-6, 8.237e-7, -6.723e-7
-0.334, 1.499e-6, 8.237e-7, -6.754e-7
-0.335, 1.508e-6, 8.330e-7, -6.754e-7
-0.336, 1.490e-6, 8.176e-7, -6.723e-7
-0.337, 1.496e-6, 8.237e-7, -6.723e-7
-0.338, 1.499e-6, 8.237e-7, -6.754e-7
-0.339, 1.496e-6, 8.176e-7, -6.785e-7
-0.340, 1.502e-6, 8.176e-7, -6.846e-7
-0.341, 1.502e-6, 8.207e-7, -6.816e-7
-0.342, 1.496e-6, 8.237e-7, -6.723e-7
-0.343, 1.511e-6, 8.330e-7, -6.785e-7
-0.344, 1.487e-6, 8.237e-7, -6.631e-7
-0.345, 1.481e-6, 8.176e-7, -6.631e-7
-0.346, 1.499e-6, 8.268e-7, -6.723e-7
-0.347, 1.490e-6, 8.176e-7, -6.723e-7
-0.348, 1.496e-6, 8.268e-7, -6.693e-7
-0.349, 1.490e-6, 8.207e-7, -6.693e-7
-0.350, 1.505e-6, 8.268e-7, -6.785e-7
-0.351, 1.490e-6, 8.237e-7, -6.662e-7
-0.352, 1.499e-6, 8.268e-7, -6.723e-7
-0.353, 1.505e-6, 8.237e-7, -6.816e-7
-0.354, 1.499e-6, 8.268e-7, -6.723e-7
-0.355, 1.499e-6, 8.237e-7, -6.754e-7
-0.356, 1.490e-6, 8.207e-7, -6.693e-7
-0.357, 1.493e-6, 8.207e-7, -6.723e-7
-0.358, 1.505e-6, 8.268e-7, -6.785e-7
-0.359, 1.499e-6, 8.207e-7, -6.785e-7
-0.360, 1.499e-6, 8.237e-7, -6.754e-7
-0.361, 1.502e-6, 8.237e-7, -6.785e-7
-0.362, 1.505e-6, 8.207e-7, -6.846e-7
-0.363, 1.496e-6, 8.299e-7, -6.662e-7
-0.364, 1.493e-6, 8.237e-7, -6.693e-7
-0.365, 1.496e-6, 8.237e-7, -6.723e-7
-0.366, 1.508e-6, 8.237e-7, -6.846e-7
-0.367, 1.508e-6, 8.299e-7, -6.785e-7
-0.368, 1.505e-6, 8.237e-7, -6.816e-7
-0.369, 1.515e-6, 8.330e-7, -6.816e-7
-0.370, 1.518e-6, 8.299e-7, -6.877e-7
-0.371, 1.505e-6, 8.237e-7, -6.816e-7
-0.372, 1.505e-6, 8.207e-7, -6.846e-7
-0.373, 1.505e-6, 8.299e-7, -6.754e-7
-0.374, 1.508e-6, 8.207e-7, -6.877e-7
-0.375, 1.515e-6, 8.268e-7, -6.877e-7
-0.376, 1.505e-6, 8.237e-7, -6.816e-7
-0.377, 1.521e-6, 8.391e-7, -6.816e-7
-0.378, 1.511e-6, 8.299e-7, -6.816e-7
-0.379, 1.511e-6, 8.299e-7, -6.816e-7
-0.380, 1.502e-6, 8.237e-7, -6.785e-7
-0.381, 1.515e-6, 8.268e-7, -6.877e-7
-0.382, 1.505e-6, 8.268e-7, -6.785e-7
-0.383, 1.502e-6, 8.207e-7, -6.816e-7
-0.384, 1.515e-6, 8.268e-7, -6.877e-7
-0.385, 1.518e-6, 8.299e-7, -6.877e-7
-0.386, 1.518e-6, 8.237e-7, -6.939e-7
-0.387, 1.515e-6, 8.268e-7, -6.877e-7
-0.388, 1.502e-6, 8.207e-7, -6.816e-7
-0.389, 1.515e-6, 8.237e-7, -6.908e-7
-0.390, 1.508e-6, 8.207e-7, -6.877e-7
-0.391, 1.505e-6, 8.237e-7, -6.816e-7
-0.392, 1.521e-6, 8.299e-7, -6.908e-7
-0.393, 1.527e-6, 8.330e-7, -6.939e-7
-0.394, 1.524e-6, 8.391e-7, -6.846e-7
-0.395, 1.515e-6, 8.207e-7, -6.939e-7
-0.396, 1.524e-6, 8.453e-7, -6.785e-7
-0.397, 1.521e-6, 8.268e-7, -6.939e-7
-0.398, 1.515e-6, 8.237e-7, -6.908e-7
-0.399, 1.524e-6, 8.299e-7, -6.939e-7
-0.400, 1.530e-6, 8.361e-7, -6.939e-7
