# Supplementary material for: Data-Driven Electrochemistry Reveals the Impact of Hydrophobicity on Aptamer Cross-Reactivity
Source: ACS Meas Sci Au. 2026 May 20;6(3):752–64. doi: 10.1021/acsmeasuresciau.6c00040 (PMC13281204; doi:10.1021/acsmeasuresciau.6c00040)
Supplement: Supplementary file 1 [file tg6c00040_si_001.zip › data/interferent study/logP validation/Trials_1_2_3/SWV_loperamide_analyte_1600hz_1.txt]

Nov. 4, 2025   13:27:11
Square Wave Voltammetry
File: c:\users\minteerlab\desktop\hardpotato\110425\swv_loperamide_analyte_1600hz_1.bin
Data Source:  Experiment
Instrument Model:  CHI660E
Ref. Electrode: 
Header: SWV
Note: 

Init E (V) = -0.05
Final E (V) = -0.4
Incr E (V) = 0.001
Amplitude (V) = 0.025
Frequency (Hz) = 1.6e+3
Quiet Time (sec) = 2
Sensitivity (A/V) = 1e-5

Potential/V, Diff(i/A), For(i/A), Rev(i/A)

-0.051, 5.326e-7, 2.604e-7, -2.721e-7
-0.052, 5.972e-7, 3.220e-7, -2.752e-7
-0.053, 5.941e-7, 3.127e-7, -2.814e-7
-0.054, 6.034e-7, 3.189e-7, -2.845e-7
-0.055, 5.972e-7, 3.127e-7, -2.845e-7
-0.056, 5.972e-7, 3.127e-7, -2.845e-7
-0.057, 6.003e-7, 3.127e-7, -2.875e-7
-0.058, 5.941e-7, 3.066e-7, -2.875e-7
-0.059, 6.003e-7, 3.158e-7, -2.845e-7
-0.060, 5.972e-7, 3.127e-7, -2.845e-7
-0.061, 6.003e-7, 3.097e-7, -2.906e-7
-0.062, 6.003e-7, 3.127e-7, -2.875e-7
-0.063, 5.972e-7, 3.127e-7, -2.845e-7
-0.064, 6.034e-7, 3.127e-7, -2.906e-7
-0.065, 6.064e-7, 3.158e-7, -2.906e-7
-0.066, 6.095e-7, 3.158e-7, -2.937e-7
-0.067, 6.034e-7, 3.127e-7, -2.906e-7
-0.068, 6.064e-7, 3.127e-7, -2.937e-7
-0.069, 6.034e-7, 3.127e-7, -2.906e-7
-0.070, 6.064e-7, 3.158e-7, -2.906e-7
-0.071, 6.064e-7, 3.158e-7, -2.906e-7
-0.072, 6.126e-7, 3.158e-7, -2.968e-7
-0.073, 6.095e-7, 3.127e-7, -2.968e-7
-0.074, 6.095e-7, 3.158e-7, -2.937e-7
-0.075, 6.095e-7, 3.158e-7, -2.937e-7
-0.076, 6.126e-7, 3.127e-7, -2.999e-7
-0.077, 6.095e-7, 3.158e-7, -2.937e-7
-0.078, 6.126e-7, 3.158e-7, -2.968e-7
-0.079, 6.157e-7, 3.189e-7, -2.968e-7
-0.080, 6.126e-7, 3.220e-7, -2.906e-7
-0.081, 6.095e-7, 3.158e-7, -2.937e-7
-0.082, 6.095e-7, 3.189e-7, -2.906e-7
-0.083, 6.126e-7, 3.189e-7, -2.937e-7
-0.084, 6.157e-7, 3.220e-7, -2.937e-7
-0.085, 6.218e-7, 3.251e-7, -2.968e-7
-0.086, 6.126e-7, 3.220e-7, -2.906e-7
-0.087, 6.157e-7, 3.251e-7, -2.906e-7
-0.088, 6.218e-7, 3.251e-7, -2.968e-7
-0.089, 6.218e-7, 3.251e-7, -2.968e-7
-0.090, 6.249e-7, 3.281e-7, -2.968e-7
-0.091, 6.218e-7, 3.281e-7, -2.937e-7
-0.092, 6.311e-7, 3.343e-7, -2.968e-7
-0.093, 6.341e-7, 3.374e-7, -2.968e-7
-0.094, 6.341e-7, 3.374e-7, -2.968e-7
-0.095, 6.372e-7, 3.374e-7, -2.999e-7
-0.096, 6.372e-7, 3.404e-7, -2.968e-7
-0.097, 6.434e-7, 3.466e-7, -2.968e-7
-0.098, 6.403e-7, 3.435e-7, -2.968e-7
-0.099, 6.465e-7, 3.497e-7, -2.968e-7
-0.100, 6.557e-7, 3.528e-7, -3.029e-7
-0.101, 6.618e-7, 3.589e-7, -3.029e-7
-0.102, 6.618e-7, 3.589e-7, -3.029e-7
-0.103, 6.649e-7, 3.651e-7, -2.999e-7
-0.104, 6.772e-7, 3.712e-7, -3.060e-7
-0.105, 6.772e-7, 3.743e-7, -3.029e-7
-0.106, 6.896e-7, 3.805e-7, -3.091e-7
-0.107, 6.957e-7, 3.866e-7, -3.091e-7
-0.108, 6.988e-7, 3.928e-7, -3.060e-7
-0.109, 7.111e-7, 4.020e-7, -3.091e-7
-0.110, 7.296e-7, 4.143e-7, -3.152e-7
-0.111, 7.296e-7, 4.143e-7, -3.152e-7
-0.112, 7.388e-7, 4.266e-7, -3.122e-7
-0.113, 7.573e-7, 4.390e-7, -3.183e-7
-0.114, 7.696e-7, 4.451e-7, -3.245e-7
-0.115, 7.819e-7, 4.574e-7, -3.245e-7
-0.116, 7.942e-7, 4.667e-7, -3.276e-7
-0.117, 8.188e-7, 4.821e-7, -3.368e-7
-0.118, 8.250e-7, 4.913e-7, -3.337e-7
-0.119, 8.404e-7, 4.974e-7, -3.429e-7
-0.120, 8.681e-7, 5.190e-7, -3.491e-7
-0.121, 8.896e-7, 5.313e-7, -3.583e-7
-0.122, 9.081e-7, 5.529e-7, -3.553e-7
-0.123, 9.235e-7, 5.590e-7, -3.645e-7
-0.124, 9.512e-7, 5.775e-7, -3.737e-7
-0.125, 9.697e-7, 5.929e-7, -3.768e-7
-0.126, 9.974e-7, 6.113e-7, -3.860e-7
-0.127, 1.031e-6, 6.329e-7, -3.984e-7
-0.128, 1.059e-6, 6.544e-7, -4.045e-7
-0.129, 1.090e-6, 6.729e-7, -4.168e-7
-0.130, 1.121e-6, 6.975e-7, -4.230e-7
-0.131, 1.157e-6, 7.160e-7, -4.415e-7
-0.132, 1.197e-6, 7.468e-7, -4.507e-7
-0.133, 1.228e-6, 7.653e-7, -4.630e-7
-0.134, 1.271e-6, 7.930e-7, -4.784e-7
-0.135, 1.314e-6, 8.176e-7, -4.969e-7
-0.136, 1.358e-6, 8.484e-7, -5.092e-7
-0.137, 1.410e-6, 8.792e-7, -5.307e-7
-0.138, 1.456e-6, 9.069e-7, -5.492e-7
-0.139, 1.505e-6, 9.407e-7, -5.646e-7
-0.140, 1.558e-6, 9.715e-7, -5.861e-7
-0.141, 1.613e-6, 1.005e-6, -6.077e-7
-0.142, 1.665e-6, 1.033e-6, -6.323e-7
-0.143, 1.721e-6, 1.073e-6, -6.477e-7
-0.144, 1.789e-6, 1.110e-6, -6.785e-7
-0.145, 1.853e-6, 1.147e-6, -7.062e-7
-0.146, 1.921e-6, 1.184e-6, -7.370e-7
-0.147, 1.982e-6, 1.221e-6, -7.616e-7
-0.148, 2.050e-6, 1.258e-6, -7.924e-7
-0.149, 2.127e-6, 1.301e-6, -8.263e-7
-0.150, 2.204e-6, 1.341e-6, -8.632e-7
-0.151, 2.278e-6, 1.384e-6, -8.940e-7
-0.152, 2.358e-6, 1.430e-6, -9.278e-7
-0.153, 2.438e-6, 1.473e-6, -9.648e-7
-0.154, 2.518e-6, 1.513e-6, -1.005e-6
-0.155, 2.607e-6, 1.563e-6, -1.045e-6
-0.156, 2.687e-6, 1.606e-6, -1.082e-6
-0.157, 2.774e-6, 1.649e-6, -1.125e-6
-0.158, 2.866e-6, 1.701e-6, -1.165e-6
-0.159, 2.940e-6, 1.741e-6, -1.199e-6
-0.160, 3.038e-6, 1.790e-6, -1.248e-6
-0.161, 3.134e-6, 1.840e-6, -1.294e-6
-0.162, 3.220e-6, 1.886e-6, -1.334e-6
-0.163, 3.312e-6, 1.935e-6, -1.377e-6
-0.164, 3.408e-6, 1.981e-6, -1.427e-6
-0.165, 3.509e-6, 2.034e-6, -1.476e-6
-0.166, 3.599e-6, 2.077e-6, -1.522e-6
-0.167, 3.679e-6, 2.114e-6, -1.565e-6
-0.168, 3.777e-6, 2.166e-6, -1.611e-6
-0.169, 3.863e-6, 2.203e-6, -1.660e-6
-0.170, 3.946e-6, 2.249e-6, -1.697e-6
-0.171, 4.042e-6, 2.292e-6, -1.750e-6
-0.172, 4.128e-6, 2.326e-6, -1.802e-6
-0.173, 4.208e-6, 2.366e-6, -1.842e-6
-0.174, 4.285e-6, 2.406e-6, -1.879e-6
-0.175, 4.368e-6, 2.443e-6, -1.925e-6
-0.176, 4.436e-6, 2.471e-6, -1.965e-6
-0.177, 4.504e-6, 2.498e-6, -2.005e-6
-0.178, 4.584e-6, 2.538e-6, -2.045e-6
-0.179, 4.642e-6, 2.563e-6, -2.079e-6
-0.180, 4.701e-6, 2.581e-6, -2.119e-6
-0.181, 4.762e-6, 2.609e-6, -2.153e-6
-0.182, 4.805e-6, 2.622e-6, -2.184e-6
-0.183, 4.861e-6, 2.649e-6, -2.212e-6
-0.184, 4.898e-6, 2.662e-6, -2.236e-6
-0.185, 4.938e-6, 2.668e-6, -2.270e-6
-0.186, 4.975e-6, 2.683e-6, -2.292e-6
-0.187, 4.999e-6, 2.689e-6, -2.310e-6
-0.188, 5.018e-6, 2.689e-6, -2.328e-6
-0.189, 5.039e-6, 2.695e-6, -2.344e-6
-0.190, 5.055e-6, 2.695e-6, -2.359e-6
-0.191, 5.061e-6, 2.689e-6, -2.372e-6
-0.192, 5.064e-6, 2.680e-6, -2.384e-6
-0.193, 5.067e-6, 2.674e-6, -2.393e-6
-0.194, 5.061e-6, 2.665e-6, -2.396e-6
-0.195, 5.049e-6, 2.649e-6, -2.399e-6
-0.196, 5.030e-6, 2.631e-6, -2.399e-6
-0.197, 5.008e-6, 2.615e-6, -2.393e-6
-0.198, 4.981e-6, 2.591e-6, -2.390e-6
-0.199, 4.956e-6, 2.569e-6, -2.387e-6
-0.200, 4.922e-6, 2.545e-6, -2.378e-6
-0.201, 4.882e-6, 2.514e-6, -2.369e-6
-0.202, 4.848e-6, 2.486e-6, -2.362e-6
-0.203, 4.796e-6, 2.455e-6, -2.341e-6
-0.204, 4.756e-6, 2.428e-6, -2.328e-6
-0.205, 4.701e-6, 2.394e-6, -2.307e-6
-0.206, 4.639e-6, 2.354e-6, -2.285e-6
-0.207, 4.590e-6, 2.320e-6, -2.270e-6
-0.208, 4.525e-6, 2.280e-6, -2.245e-6
-0.209, 4.454e-6, 2.240e-6, -2.215e-6
-0.210, 4.390e-6, 2.197e-6, -2.193e-6
-0.211, 4.328e-6, 2.163e-6, -2.165e-6
-0.212, 4.257e-6, 2.120e-6, -2.138e-6
-0.213, 4.187e-6, 2.080e-6, -2.107e-6
-0.214, 4.119e-6, 2.040e-6, -2.079e-6
-0.215, 4.039e-6, 1.990e-6, -2.048e-6
-0.216, 3.980e-6, 1.960e-6, -2.021e-6
-0.217, 3.891e-6, 1.913e-6, -1.978e-6
-0.218, 3.820e-6, 1.867e-6, -1.953e-6
-0.219, 3.740e-6, 1.824e-6, -1.916e-6
-0.220, 3.654e-6, 1.775e-6, -1.879e-6
-0.221, 3.586e-6, 1.738e-6, -1.848e-6
-0.222, 3.512e-6, 1.701e-6, -1.811e-6
-0.223, 3.417e-6, 1.646e-6, -1.771e-6
-0.224, 3.346e-6, 1.609e-6, -1.737e-6
-0.225, 3.269e-6, 1.569e-6, -1.701e-6
-0.226, 3.201e-6, 1.526e-6, -1.676e-6
-0.227, 3.115e-6, 1.483e-6, -1.633e-6
-0.228, 3.038e-6, 1.446e-6, -1.593e-6
-0.229, 2.971e-6, 1.409e-6, -1.562e-6
-0.230, 2.894e-6, 1.366e-6, -1.528e-6
-0.231, 2.814e-6, 1.329e-6, -1.485e-6
-0.232, 2.743e-6, 1.289e-6, -1.454e-6
-0.233, 2.675e-6, 1.255e-6, -1.420e-6
-0.234, 2.598e-6, 1.218e-6, -1.380e-6
-0.235, 2.533e-6, 1.184e-6, -1.350e-6
-0.236, 2.463e-6, 1.150e-6, -1.313e-6
-0.237, 2.398e-6, 1.116e-6, -1.282e-6
-0.238, 2.336e-6, 1.085e-6, -1.251e-6
-0.239, 2.269e-6, 1.055e-6, -1.214e-6
-0.240, 2.204e-6, 1.027e-6, -1.177e-6
-0.241, 2.139e-6, 9.900e-7, -1.149e-6
-0.242, 2.081e-6, 9.623e-7, -1.119e-6
-0.243, 2.019e-6, 9.315e-7, -1.088e-6
-0.244, 1.958e-6, 9.069e-7, -1.051e-6
-0.245, 1.912e-6, 8.792e-7, -1.033e-6
-0.246, 1.856e-6, 8.576e-7, -9.986e-7
-0.247, 1.795e-6, 8.299e-7, -9.648e-7
-0.248, 1.752e-6, 8.114e-7, -9.402e-7
-0.249, 1.702e-6, 7.899e-7, -9.124e-7
-0.250, 1.650e-6, 7.622e-7, -8.878e-7
-0.251, 1.607e-6, 7.437e-7, -8.632e-7
-0.252, 1.551e-6, 7.191e-7, -8.324e-7
-0.253, 1.505e-6, 6.975e-7, -8.078e-7
-0.254, 1.462e-6, 6.760e-7, -7.862e-7
-0.255, 1.431e-6, 6.668e-7, -7.647e-7
-0.256, 1.385e-6, 6.452e-7, -7.401e-7
-0.257, 1.348e-6, 6.298e-7, -7.185e-7
-0.258, 1.311e-6, 6.113e-7, -7.000e-7
-0.259, 1.271e-6, 5.960e-7, -6.754e-7
-0.260, 1.241e-6, 5.836e-7, -6.569e-7
-0.261, 1.207e-6, 5.652e-7, -6.416e-7
-0.262, 1.185e-6, 5.621e-7, -6.231e-7
-0.263, 1.145e-6, 5.467e-7, -5.985e-7
-0.264, 1.114e-6, 5.251e-7, -5.892e-7
-0.265, 1.093e-6, 5.251e-7, -5.677e-7
-0.266, 1.065e-6, 5.128e-7, -5.523e-7
-0.267, 1.040e-6, 5.005e-7, -5.400e-7
-0.268, 1.013e-6, 4.913e-7, -5.215e-7
-0.269, 9.943e-7, 4.790e-7, -5.153e-7
-0.270, 9.666e-7, 4.697e-7, -4.969e-7
-0.271, 9.420e-7, 4.636e-7, -4.784e-7
-0.272, 9.266e-7, 4.543e-7, -4.722e-7
-0.273, 9.112e-7, 4.482e-7, -4.630e-7
-0.274, 8.896e-7, 4.420e-7, -4.476e-7
-0.275, 8.773e-7, 4.359e-7, -4.415e-7
-0.276, 8.527e-7, 4.236e-7, -4.291e-7
-0.277, 8.435e-7, 4.205e-7, -4.230e-7
-0.278, 8.312e-7, 4.174e-7, -4.138e-7
-0.279, 8.096e-7, 4.082e-7, -4.014e-7
-0.280, 7.973e-7, 4.051e-7, -3.922e-7
-0.281, 7.911e-7, 3.989e-7, -3.922e-7
-0.282, 7.665e-7, 3.897e-7, -3.768e-7
-0.283, 7.573e-7, 3.835e-7, -3.737e-7
-0.284, 7.450e-7, 3.835e-7, -3.614e-7
-0.285, 7.388e-7, 3.805e-7, -3.583e-7
-0.286, 7.327e-7, 3.774e-7, -3.553e-7
-0.287, 7.173e-7, 3.682e-7, -3.491e-7
-0.288, 7.111e-7, 3.712e-7, -3.399e-7
-0.289, 7.019e-7, 3.651e-7, -3.368e-7
-0.290, 6.957e-7, 3.682e-7, -3.276e-7
-0.291, 6.803e-7, 3.589e-7, -3.214e-7
-0.292, 6.742e-7, 3.558e-7, -3.183e-7
-0.293, 6.772e-7, 3.589e-7, -3.183e-7
-0.294, 6.649e-7, 3.528e-7, -3.122e-7
-0.295, 6.557e-7, 3.497e-7, -3.060e-7
-0.296, 6.526e-7, 3.466e-7, -3.060e-7
-0.297, 6.495e-7, 3.466e-7, -3.029e-7
-0.298, 6.495e-7, 3.435e-7, -3.060e-7
-0.299, 6.403e-7, 3.435e-7, -2.968e-7
-0.300, 6.403e-7, 3.466e-7, -2.937e-7
-0.301, 6.280e-7, 3.404e-7, -2.875e-7
-0.302, 6.157e-7, 3.312e-7, -2.845e-7
-0.303, 6.280e-7, 3.374e-7, -2.906e-7
-0.304, 6.188e-7, 3.374e-7, -2.814e-7
-0.305, 6.157e-7, 3.312e-7, -2.845e-7
-0.306, 6.095e-7, 3.312e-7, -2.783e-7
-0.307, 6.003e-7, 3.281e-7, -2.721e-7
-0.308, 6.003e-7, 3.251e-7, -2.752e-7
-0.309, 6.034e-7, 3.251e-7, -2.783e-7
-0.310, 6.003e-7, 3.251e-7, -2.752e-7
-0.311, 5.972e-7, 3.251e-7, -2.721e-7
-0.312, 5.941e-7, 3.220e-7, -2.721e-7
-0.313, 5.910e-7, 3.220e-7, -2.691e-7
-0.314, 5.910e-7, 3.189e-7, -2.721e-7
-0.315, 5.880e-7, 3.189e-7, -2.691e-7
-0.316, 5.849e-7, 3.220e-7, -2.629e-7
-0.317, 5.818e-7, 3.220e-7, -2.598e-7
-0.318, 5.787e-7, 3.189e-7, -2.598e-7
-0.319, 5.880e-7, 3.220e-7, -2.660e-7
-0.320, 5.757e-7, 3.158e-7, -2.598e-7
-0.321, 5.787e-7, 3.158e-7, -2.629e-7
-0.322, 5.818e-7, 3.189e-7, -2.629e-7
-0.323, 5.787e-7, 3.158e-7, -2.629e-7
-0.324, 5.787e-7, 3.189e-7, -2.598e-7
-0.325, 5.726e-7, 3.158e-7, -2.568e-7
-0.326, 5.818e-7, 3.158e-7, -2.660e-7
-0.327, 5.787e-7, 3.189e-7, -2.598e-7
-0.328, 5.757e-7, 3.158e-7, -2.598e-7
-0.329, 5.695e-7, 3.127e-7, -2.568e-7
-0.330, 5.726e-7, 3.127e-7, -2.598e-7
-0.331, 5.664e-7, 3.097e-7, -2.568e-7
-0.332, 5.726e-7, 3.127e-7, -2.598e-7
-0.333, 5.664e-7, 3.097e-7, -2.568e-7
-0.334, 5.664e-7, 3.097e-7, -2.568e-7
-0.335, 5.695e-7, 3.158e-7, -2.537e-7
-0.336, 5.664e-7, 3.097e-7, -2.568e-7
-0.337, 5.695e-7, 3.097e-7, -2.598e-7
-0.338, 5.664e-7, 3.127e-7, -2.537e-7
-0.339, 5.664e-7, 3.097e-7, -2.568e-7
-0.340, 5.633e-7, 3.097e-7, -2.537e-7
-0.341, 5.695e-7, 3.127e-7, -2.568e-7
-0.342, 5.726e-7, 3.127e-7, -2.598e-7
-0.343, 5.603e-7, 3.066e-7, -2.537e-7
-0.344, 5.572e-7, 3.066e-7, -2.506e-7
-0.345, 5.695e-7, 3.127e-7, -2.568e-7
-0.346, 5.695e-7, 3.158e-7, -2.537e-7
-0.347, 5.664e-7, 3.097e-7, -2.568e-7
-0.348, 5.664e-7, 3.097e-7, -2.568e-7
-0.349, 5.603e-7, 3.066e-7, -2.537e-7
-0.350, 5.664e-7, 3.097e-7, -2.568e-7
-0.351, 5.664e-7, 3.097e-7, -2.568e-7
-0.352, 5.695e-7, 3.097e-7, -2.598e-7
-0.353, 5.757e-7, 3.189e-7, -2.568e-7
-0.354, 5.603e-7, 3.066e-7, -2.537e-7
-0.355, 5.695e-7, 3.097e-7, -2.598e-7
-0.356, 5.633e-7, 3.066e-7, -2.568e-7
-0.357, 5.633e-7, 3.066e-7, -2.568e-7
-0.358, 5.695e-7, 3.097e-7, -2.598e-7
-0.359, 5.664e-7, 3.097e-7, -2.568e-7
-0.360, 5.603e-7, 3.066e-7, -2.537e-7
-0.361, 5.633e-7, 3.035e-7, -2.598e-7
-0.362, 5.664e-7, 3.097e-7, -2.568e-7
-0.363, 5.633e-7, 3.066e-7, -2.568e-7
-0.364, 5.664e-7, 3.127e-7, -2.537e-7
-0.365, 5.633e-7, 3.066e-7, -2.568e-7
-0.366, 5.664e-7, 3.097e-7, -2.568e-7
-0.367, 5.664e-7, 3.097e-7, -2.568e-7
-0.368, 5.664e-7, 3.066e-7, -2.598e-7
-0.369, 5.603e-7, 3.004e-7, -2.598e-7
-0.370, 5.664e-7, 3.097e-7, -2.568e-7
-0.371, 5.695e-7, 3.097e-7, -2.598e-7
-0.372, 5.664e-7, 3.066e-7, -2.598e-7
-0.373, 5.726e-7, 3.127e-7, -2.598e-7
-0.374, 5.726e-7, 3.097e-7, -2.629e-7
-0.375, 5.541e-7, 3.004e-7, -2.537e-7
-0.376, 5.695e-7, 3.066e-7, -2.629e-7
-0.377, 5.664e-7, 3.097e-7, -2.568e-7
-0.378, 5.603e-7, 3.066e-7, -2.537e-7
-0.379, 5.726e-7, 3.127e-7, -2.598e-7
-0.380, 5.664e-7, 3.097e-7, -2.568e-7
-0.381, 5.726e-7, 3.158e-7, -2.568e-7
-0.382, 5.664e-7, 3.127e-7, -2.537e-7
-0.383, 5.695e-7, 3.097e-7, -2.598e-7
-0.384, 5.633e-7, 3.035e-7, -2.598e-7
-0.385, 5.664e-7, 3.066e-7, -2.598e-7
-0.386, 5.664e-7, 3.066e-7, -2.598e-7
-0.387, 5.603e-7, 3.066e-7, -2.537e-7
-0.388, 5.664e-7, 3.097e-7, -2.568e-7
-0.389, 5.633e-7, 3.035e-7, -2.598e-7
-0.390, 5.695e-7, 3.097e-7, -2.598e-7
-0.391, 5.818e-7, 3.158e-7, -2.660e-7
-0.392, 5.664e-7, 3.066e-7, -2.598e-7
-0.393, 5.757e-7, 3.097e-7, -2.660e-7
-0.394, 5.787e-7, 3.127e-7, -2.660e-7
-0.395, 5.757e-7, 3.158e-7, -2.598e-7
-0.396, 5.695e-7, 3.066e-7, -2.629e-7
-0.397, 5.695e-7, 3.097e-7, -2.598e-7
-0.398, 5.695e-7, 3.066e-7, -2.629e-7
-0.399, 5.726e-7, 3.127e-7, -2.598e-7
-0.400, 5.603e-7, 3.066e-7, -2.537e-7
