# Supplementary material for: Data-Driven Electrochemistry Reveals the Impact of Hydrophobicity on Aptamer Cross-Reactivity
Source: ACS Meas Sci Au. 2026 May 20;6(3):752–64. doi: 10.1021/acsmeasuresciau.6c00040 (PMC13281204; doi:10.1021/acsmeasuresciau.6c00040)
Supplement: Supplementary file 1 [file tg6c00040_si_001.zip › data/interferent study/logP validation/Trials_1_2_3/SWV_loperamide_analyte_1600hz_2.txt]

Nov. 4, 2025   16:05:03
Square Wave Voltammetry
File: c:\users\minteerlab\desktop\hardpotato\110425\swv_loperamide_analyte_1600hz_2.bin
Data Source:  Experiment
Instrument Model:  CHI660E
Ref. Electrode: 
Header: SWV
Note: 

Init E (V) = -0.05
Final E (V) = -0.4
Incr E (V) = 0.001
Amplitude (V) = 0.025
Frequency (Hz) = 1.6e+3
Quiet Time (sec) = 2
Sensitivity (A/V) = 1e-5

Potential/V, Diff(i/A), For(i/A), Rev(i/A)

-0.051, 1.265e-6, 6.113e-7, -6.539e-7
-0.052, 1.431e-6, 7.868e-7, -6.446e-7
-0.053, 1.438e-6, 7.683e-7, -6.693e-7
-0.054, 1.425e-6, 7.560e-7, -6.693e-7
-0.055, 1.422e-6, 7.529e-7, -6.693e-7
-0.056, 1.428e-6, 7.499e-7, -6.785e-7
-0.057, 1.435e-6, 7.437e-7, -6.908e-7
-0.058, 1.422e-6, 7.406e-7, -6.816e-7
-0.059, 1.441e-6, 7.560e-7, -6.846e-7
-0.060, 1.435e-6, 7.529e-7, -6.816e-7
-0.061, 1.425e-6, 7.376e-7, -6.877e-7
-0.062, 1.422e-6, 7.406e-7, -6.816e-7
-0.063, 1.438e-6, 7.468e-7, -6.908e-7
-0.064, 1.431e-6, 7.499e-7, -6.816e-7
-0.065, 1.438e-6, 7.529e-7, -6.846e-7
-0.066, 1.416e-6, 7.376e-7, -6.785e-7
-0.067, 1.435e-6, 7.437e-7, -6.908e-7
-0.068, 1.435e-6, 7.437e-7, -6.908e-7
-0.069, 1.441e-6, 7.468e-7, -6.939e-7
-0.070, 1.425e-6, 7.437e-7, -6.816e-7
-0.071, 1.459e-6, 7.622e-7, -6.970e-7
-0.072, 1.435e-6, 7.529e-7, -6.816e-7
-0.073, 1.450e-6, 7.499e-7, -7.000e-7
-0.074, 1.428e-6, 7.468e-7, -6.816e-7
-0.075, 1.450e-6, 7.591e-7, -6.908e-7
-0.076, 1.447e-6, 7.591e-7, -6.877e-7
-0.077, 1.450e-6, 7.529e-7, -6.970e-7
-0.078, 1.447e-6, 7.591e-7, -6.877e-7
-0.079, 1.459e-6, 7.653e-7, -6.939e-7
-0.080, 1.450e-6, 7.529e-7, -6.970e-7
-0.081, 1.462e-6, 7.714e-7, -6.908e-7
-0.082, 1.468e-6, 7.745e-7, -6.939e-7
-0.083, 1.459e-6, 7.622e-7, -6.970e-7
-0.084, 1.462e-6, 7.653e-7, -6.970e-7
-0.085, 1.465e-6, 7.622e-7, -7.031e-7
-0.086, 1.465e-6, 7.653e-7, -7.000e-7
-0.087, 1.456e-6, 7.653e-7, -6.908e-7
-0.088, 1.471e-6, 7.745e-7, -6.970e-7
-0.089, 1.481e-6, 7.837e-7, -6.970e-7
-0.090, 1.487e-6, 7.899e-7, -6.970e-7
-0.091, 1.475e-6, 7.837e-7, -6.908e-7
-0.092, 1.481e-6, 7.837e-7, -6.970e-7
-0.093, 1.484e-6, 7.930e-7, -6.908e-7
-0.094, 1.499e-6, 7.991e-7, -7.000e-7
-0.095, 1.502e-6, 8.022e-7, -7.000e-7
-0.096, 1.493e-6, 8.022e-7, -6.908e-7
-0.097, 1.505e-6, 8.053e-7, -7.000e-7
-0.098, 1.505e-6, 8.084e-7, -6.970e-7
-0.099, 1.508e-6, 8.053e-7, -7.031e-7
-0.100, 1.530e-6, 8.268e-7, -7.031e-7
-0.101, 1.542e-6, 8.268e-7, -7.154e-7
-0.102, 1.545e-6, 8.299e-7, -7.154e-7
-0.103, 1.555e-6, 8.391e-7, -7.154e-7
-0.104, 1.551e-6, 8.422e-7, -7.093e-7
-0.105, 1.564e-6, 8.484e-7, -7.154e-7
-0.106, 1.582e-6, 8.607e-7, -7.216e-7
-0.107, 1.607e-6, 8.761e-7, -7.308e-7
-0.108, 1.607e-6, 8.761e-7, -7.308e-7
-0.109, 1.604e-6, 8.730e-7, -7.308e-7
-0.110, 1.638e-6, 9.007e-7, -7.370e-7
-0.111, 1.638e-6, 9.069e-7, -7.308e-7
-0.112, 1.656e-6, 9.099e-7, -7.462e-7
-0.113, 1.675e-6, 9.315e-7, -7.431e-7
-0.114, 1.702e-6, 9.407e-7, -7.616e-7
-0.115, 1.721e-6, 9.561e-7, -7.647e-7
-0.116, 1.736e-6, 9.684e-7, -7.678e-7
-0.117, 1.745e-6, 9.746e-7, -7.708e-7
-0.118, 1.782e-6, 9.992e-7, -7.832e-7
-0.119, 1.810e-6, 1.015e-6, -7.955e-7
-0.120, 1.829e-6, 1.030e-6, -7.985e-7
-0.121, 1.847e-6, 1.036e-6, -8.109e-7
-0.122, 1.884e-6, 1.067e-6, -8.170e-7
-0.123, 1.902e-6, 1.082e-6, -8.201e-7
-0.124, 1.955e-6, 1.110e-6, -8.447e-7
-0.125, 1.967e-6, 1.116e-6, -8.509e-7
-0.126, 2.016e-6, 1.150e-6, -8.663e-7
-0.127, 2.035e-6, 1.159e-6, -8.755e-7
-0.128, 2.081e-6, 1.196e-6, -8.847e-7
-0.129, 2.124e-6, 1.215e-6, -9.094e-7
-0.130, 2.164e-6, 1.245e-6, -9.186e-7
-0.131, 2.229e-6, 1.282e-6, -9.463e-7
-0.132, 2.256e-6, 1.298e-6, -9.586e-7
-0.133, 2.318e-6, 1.335e-6, -9.832e-7
-0.134, 2.370e-6, 1.369e-6, -1.002e-6
-0.135, 2.413e-6, 1.393e-6, -1.020e-6
-0.136, 2.475e-6, 1.421e-6, -1.054e-6
-0.137, 2.524e-6, 1.452e-6, -1.073e-6
-0.138, 2.586e-6, 1.498e-6, -1.088e-6
-0.139, 2.657e-6, 1.529e-6, -1.128e-6
-0.140, 2.709e-6, 1.566e-6, -1.143e-6
-0.141, 2.783e-6, 1.606e-6, -1.177e-6
-0.142, 2.863e-6, 1.649e-6, -1.214e-6
-0.143, 2.928e-6, 1.689e-6, -1.239e-6
-0.144, 2.989e-6, 1.726e-6, -1.263e-6
-0.145, 3.072e-6, 1.772e-6, -1.300e-6
-0.146, 3.149e-6, 1.815e-6, -1.334e-6
-0.147, 3.229e-6, 1.861e-6, -1.368e-6
-0.148, 3.288e-6, 1.898e-6, -1.390e-6
-0.149, 3.389e-6, 1.954e-6, -1.436e-6
-0.150, 3.485e-6, 2.003e-6, -1.482e-6
-0.151, 3.577e-6, 2.058e-6, -1.519e-6
-0.152, 3.666e-6, 2.098e-6, -1.568e-6
-0.153, 3.768e-6, 2.154e-6, -1.614e-6
-0.154, 3.857e-6, 2.212e-6, -1.645e-6
-0.155, 3.956e-6, 2.264e-6, -1.691e-6
-0.156, 4.067e-6, 2.329e-6, -1.737e-6
-0.157, 4.171e-6, 2.381e-6, -1.790e-6
-0.158, 4.251e-6, 2.424e-6, -1.827e-6
-0.159, 4.371e-6, 2.483e-6, -1.888e-6
-0.160, 4.479e-6, 2.548e-6, -1.931e-6
-0.161, 4.596e-6, 2.606e-6, -1.990e-6
-0.162, 4.707e-6, 2.665e-6, -2.042e-6
-0.163, 4.824e-6, 2.726e-6, -2.098e-6
-0.164, 4.916e-6, 2.779e-6, -2.138e-6
-0.165, 5.030e-6, 2.834e-6, -2.196e-6
-0.166, 5.141e-6, 2.895e-6, -2.245e-6
-0.167, 5.246e-6, 2.945e-6, -2.301e-6
-0.168, 5.372e-6, 3.009e-6, -2.362e-6
-0.169, 5.479e-6, 3.071e-6, -2.409e-6
-0.170, 5.581e-6, 3.117e-6, -2.464e-6
-0.171, 5.692e-6, 3.182e-6, -2.510e-6
-0.172, 5.806e-6, 3.240e-6, -2.566e-6
-0.173, 5.914e-6, 3.296e-6, -2.618e-6
-0.174, 6.015e-6, 3.342e-6, -2.673e-6
-0.175, 6.104e-6, 3.391e-6, -2.713e-6
-0.176, 6.203e-6, 3.437e-6, -2.766e-6
-0.177, 6.301e-6, 3.483e-6, -2.818e-6
-0.178, 6.381e-6, 3.533e-6, -2.849e-6
-0.179, 6.486e-6, 3.585e-6, -2.901e-6
-0.180, 6.554e-6, 3.613e-6, -2.941e-6
-0.181, 6.631e-6, 3.647e-6, -2.984e-6
-0.182, 6.699e-6, 3.684e-6, -3.015e-6
-0.183, 6.763e-6, 3.708e-6, -3.055e-6
-0.184, 6.837e-6, 3.754e-6, -3.083e-6
-0.185, 6.880e-6, 3.764e-6, -3.117e-6
-0.186, 6.936e-6, 3.782e-6, -3.153e-6
-0.187, 6.991e-6, 3.819e-6, -3.172e-6
-0.188, 7.006e-6, 3.813e-6, -3.194e-6
-0.189, 7.065e-6, 3.844e-6, -3.221e-6
-0.190, 7.074e-6, 3.844e-6, -3.230e-6
-0.191, 7.093e-6, 3.853e-6, -3.240e-6
-0.192, 7.120e-6, 3.850e-6, -3.270e-6
-0.193, 7.114e-6, 3.847e-6, -3.267e-6
-0.194, 7.120e-6, 3.847e-6, -3.274e-6
-0.195, 7.099e-6, 3.825e-6, -3.274e-6
-0.196, 7.102e-6, 3.822e-6, -3.280e-6
-0.197, 7.086e-6, 3.810e-6, -3.277e-6
-0.198, 7.062e-6, 3.785e-6, -3.277e-6
-0.199, 7.028e-6, 3.764e-6, -3.264e-6
-0.200, 6.985e-6, 3.733e-6, -3.252e-6
-0.201, 6.954e-6, 3.708e-6, -3.246e-6
-0.202, 6.896e-6, 3.677e-6, -3.218e-6
-0.203, 6.846e-6, 3.640e-6, -3.206e-6
-0.204, 6.809e-6, 3.613e-6, -3.197e-6
-0.205, 6.757e-6, 3.582e-6, -3.175e-6
-0.206, 6.686e-6, 3.536e-6, -3.150e-6
-0.207, 6.606e-6, 3.487e-6, -3.120e-6
-0.208, 6.532e-6, 3.440e-6, -3.092e-6
-0.209, 6.455e-6, 3.397e-6, -3.058e-6
-0.210, 6.372e-6, 3.354e-6, -3.018e-6
-0.211, 6.286e-6, 3.296e-6, -2.990e-6
-0.212, 6.194e-6, 3.243e-6, -2.950e-6
-0.213, 6.123e-6, 3.206e-6, -2.916e-6
-0.214, 6.027e-6, 3.139e-6, -2.889e-6
-0.215, 5.935e-6, 3.083e-6, -2.852e-6
-0.216, 5.849e-6, 3.040e-6, -2.809e-6
-0.217, 5.760e-6, 2.982e-6, -2.778e-6
-0.218, 5.664e-6, 2.923e-6, -2.741e-6
-0.219, 5.550e-6, 2.868e-6, -2.683e-6
-0.220, 5.455e-6, 2.803e-6, -2.652e-6
-0.221, 5.338e-6, 2.751e-6, -2.587e-6
-0.222, 5.264e-6, 2.711e-6, -2.553e-6
-0.223, 5.159e-6, 2.646e-6, -2.513e-6
-0.224, 5.042e-6, 2.588e-6, -2.455e-6
-0.225, 4.959e-6, 2.532e-6, -2.427e-6
-0.226, 4.864e-6, 2.480e-6, -2.384e-6
-0.227, 4.759e-6, 2.428e-6, -2.332e-6
-0.228, 4.664e-6, 2.375e-6, -2.288e-6
-0.229, 4.571e-6, 2.320e-6, -2.252e-6
-0.230, 4.461e-6, 2.264e-6, -2.196e-6
-0.231, 4.356e-6, 2.209e-6, -2.147e-6
-0.232, 4.270e-6, 2.160e-6, -2.110e-6
-0.233, 4.190e-6, 2.117e-6, -2.073e-6
-0.234, 4.079e-6, 2.058e-6, -2.021e-6
-0.235, 4.008e-6, 2.021e-6, -1.987e-6
-0.236, 3.916e-6, 1.972e-6, -1.944e-6
-0.237, 3.833e-6, 1.929e-6, -1.904e-6
-0.238, 3.734e-6, 1.880e-6, -1.854e-6
-0.239, 3.660e-6, 1.837e-6, -1.824e-6
-0.240, 3.571e-6, 1.797e-6, -1.774e-6
-0.241, 3.506e-6, 1.760e-6, -1.747e-6
-0.242, 3.420e-6, 1.720e-6, -1.701e-6
-0.243, 3.318e-6, 1.655e-6, -1.664e-6
-0.244, 3.266e-6, 1.640e-6, -1.627e-6
-0.245, 3.177e-6, 1.581e-6, -1.596e-6
-0.246, 3.118e-6, 1.566e-6, -1.553e-6
-0.247, 3.054e-6, 1.529e-6, -1.525e-6
-0.248, 2.974e-6, 1.489e-6, -1.485e-6
-0.249, 2.918e-6, 1.464e-6, -1.454e-6
-0.250, 2.857e-6, 1.427e-6, -1.430e-6
-0.251, 2.777e-6, 1.396e-6, -1.380e-6
-0.252, 2.727e-6, 1.366e-6, -1.362e-6
-0.253, 2.663e-6, 1.341e-6, -1.322e-6
-0.254, 2.623e-6, 1.319e-6, -1.303e-6
-0.255, 2.543e-6, 1.282e-6, -1.260e-6
-0.256, 2.512e-6, 1.270e-6, -1.242e-6
-0.257, 2.466e-6, 1.252e-6, -1.214e-6
-0.258, 2.413e-6, 1.227e-6, -1.186e-6
-0.259, 2.370e-6, 1.205e-6, -1.165e-6
-0.260, 2.315e-6, 1.181e-6, -1.134e-6
-0.261, 2.275e-6, 1.156e-6, -1.119e-6
-0.262, 2.226e-6, 1.138e-6, -1.088e-6
-0.263, 2.189e-6, 1.113e-6, -1.076e-6
-0.264, 2.170e-6, 1.113e-6, -1.057e-6
-0.265, 2.121e-6, 1.088e-6, -1.033e-6
-0.266, 2.078e-6, 1.061e-6, -1.017e-6
-0.267, 2.038e-6, 1.048e-6, -9.894e-7
-0.268, 2.035e-6, 1.045e-6, -9.894e-7
-0.269, 1.992e-6, 1.033e-6, -9.586e-7
-0.270, 1.973e-6, 1.027e-6, -9.463e-7
-0.271, 1.946e-6, 1.005e-6, -9.402e-7
-0.272, 1.906e-6, 9.961e-7, -9.094e-7
-0.273, 1.865e-6, 9.746e-7, -8.909e-7
-0.274, 1.859e-6, 9.654e-7, -8.940e-7
-0.275, 1.838e-6, 9.592e-7, -8.786e-7
-0.276, 1.801e-6, 9.469e-7, -8.540e-7
-0.277, 1.785e-6, 9.376e-7, -8.478e-7
-0.278, 1.770e-6, 9.346e-7, -8.355e-7
-0.279, 1.755e-6, 9.284e-7, -8.263e-7
-0.280, 1.739e-6, 9.161e-7, -8.232e-7
-0.281, 1.718e-6, 9.130e-7, -8.047e-7
-0.282, 1.712e-6, 9.099e-7, -8.016e-7
-0.283, 1.687e-6, 9.007e-7, -7.862e-7
-0.284, 1.672e-6, 8.915e-7, -7.801e-7
-0.285, 1.659e-6, 8.946e-7, -7.647e-7
-0.286, 1.650e-6, 8.853e-7, -7.647e-7
-0.287, 1.632e-6, 8.761e-7, -7.554e-7
-0.288, 1.622e-6, 8.761e-7, -7.462e-7
-0.289, 1.601e-6, 8.576e-7, -7.431e-7
-0.290, 1.598e-6, 8.576e-7, -7.401e-7
-0.291, 1.588e-6, 8.545e-7, -7.339e-7
-0.292, 1.585e-6, 8.545e-7, -7.308e-7
-0.293, 1.567e-6, 8.484e-7, -7.185e-7
-0.294, 1.564e-6, 8.391e-7, -7.247e-7
-0.295, 1.551e-6, 8.330e-7, -7.185e-7
-0.296, 1.555e-6, 8.391e-7, -7.154e-7
-0.297, 1.545e-6, 8.391e-7, -7.062e-7
-0.298, 1.545e-6, 8.361e-7, -7.093e-7
-0.299, 1.530e-6, 8.330e-7, -6.970e-7
-0.300, 1.521e-6, 8.268e-7, -6.939e-7
-0.301, 1.524e-6, 8.330e-7, -6.908e-7
-0.302, 1.508e-6, 8.268e-7, -6.816e-7
-0.303, 1.502e-6, 8.207e-7, -6.816e-7
-0.304, 1.493e-6, 8.176e-7, -6.754e-7
-0.305, 1.487e-6, 8.114e-7, -6.754e-7
-0.306, 1.487e-6, 8.176e-7, -6.693e-7
-0.307, 1.490e-6, 8.176e-7, -6.723e-7
-0.308, 1.490e-6, 8.176e-7, -6.723e-7
-0.309, 1.499e-6, 8.176e-7, -6.816e-7
-0.310, 1.481e-6, 8.084e-7, -6.723e-7
-0.311, 1.487e-6, 8.176e-7, -6.693e-7
-0.312, 1.468e-6, 8.022e-7, -6.662e-7
-0.313, 1.462e-6, 7.991e-7, -6.631e-7
-0.314, 1.471e-6, 8.084e-7, -6.631e-7
-0.315, 1.456e-6, 7.930e-7, -6.631e-7
-0.316, 1.459e-6, 8.053e-7, -6.539e-7
-0.317, 1.450e-6, 7.960e-7, -6.539e-7
-0.318, 1.447e-6, 7.868e-7, -6.600e-7
-0.319, 1.453e-6, 7.991e-7, -6.539e-7
-0.320, 1.453e-6, 8.053e-7, -6.477e-7
-0.321, 1.450e-6, 7.960e-7, -6.539e-7
-0.322, 1.450e-6, 7.899e-7, -6.600e-7
-0.323, 1.438e-6, 7.930e-7, -6.446e-7
-0.324, 1.450e-6, 7.930e-7, -6.569e-7
-0.325, 1.450e-6, 7.930e-7, -6.569e-7
-0.326, 1.441e-6, 7.899e-7, -6.508e-7
-0.327, 1.447e-6, 7.868e-7, -6.600e-7
-0.328, 1.462e-6, 7.960e-7, -6.662e-7
-0.329, 1.438e-6, 7.837e-7, -6.539e-7
-0.330, 1.438e-6, 7.899e-7, -6.477e-7
-0.331, 1.444e-6, 7.960e-7, -6.477e-7
-0.332, 1.441e-6, 7.868e-7, -6.539e-7
-0.333, 1.444e-6, 7.930e-7, -6.508e-7
-0.334, 1.438e-6, 7.899e-7, -6.477e-7
-0.335, 1.435e-6, 7.837e-7, -6.508e-7
-0.336, 1.444e-6, 7.899e-7, -6.539e-7
-0.337, 1.447e-6, 7.868e-7, -6.600e-7
-0.338, 1.441e-6, 7.930e-7, -6.477e-7
-0.339, 1.435e-6, 7.868e-7, -6.477e-7
-0.340, 1.425e-6, 7.807e-7, -6.446e-7
-0.341, 1.441e-6, 7.991e-7, -6.416e-7
-0.342, 1.435e-6, 7.899e-7, -6.446e-7
-0.343, 1.441e-6, 7.899e-7, -6.508e-7
-0.344, 1.441e-6, 7.868e-7, -6.539e-7
-0.345, 1.441e-6, 7.899e-7, -6.508e-7
-0.346, 1.450e-6, 7.960e-7, -6.539e-7
-0.347, 1.453e-6, 7.960e-7, -6.569e-7
-0.348, 1.447e-6, 7.899e-7, -6.569e-7
-0.349, 1.438e-6, 7.899e-7, -6.477e-7
-0.350, 1.447e-6, 7.930e-7, -6.539e-7
-0.351, 1.431e-6, 7.807e-7, -6.508e-7
-0.352, 1.459e-6, 8.022e-7, -6.569e-7
-0.353, 1.456e-6, 7.899e-7, -6.662e-7
-0.354, 1.453e-6, 7.960e-7, -6.569e-7
-0.355, 1.441e-6, 7.899e-7, -6.508e-7
-0.356, 1.444e-6, 7.837e-7, -6.600e-7
-0.357, 1.438e-6, 7.868e-7, -6.508e-7
-0.358, 1.441e-6, 7.837e-7, -6.569e-7
-0.359, 1.431e-6, 7.930e-7, -6.385e-7
-0.360, 1.438e-6, 7.868e-7, -6.508e-7
-0.361, 1.456e-6, 7.991e-7, -6.569e-7
-0.362, 1.450e-6, 7.930e-7, -6.569e-7
-0.363, 1.456e-6, 7.930e-7, -6.631e-7
-0.364, 1.450e-6, 7.930e-7, -6.569e-7
-0.365, 1.456e-6, 7.960e-7, -6.600e-7
-0.366, 1.438e-6, 7.930e-7, -6.446e-7
-0.367, 1.441e-6, 7.930e-7, -6.477e-7
-0.368, 1.441e-6, 7.868e-7, -6.539e-7
-0.369, 1.444e-6, 7.930e-7, -6.508e-7
-0.370, 1.453e-6, 7.960e-7, -6.569e-7
-0.371, 1.438e-6, 7.868e-7, -6.508e-7
-0.372, 1.441e-6, 7.807e-7, -6.600e-7
-0.373, 1.456e-6, 7.837e-7, -6.723e-7
-0.374, 1.462e-6, 7.899e-7, -6.723e-7
-0.375, 1.450e-6, 7.930e-7, -6.569e-7
-0.376, 1.447e-6, 7.807e-7, -6.662e-7
-0.377, 1.471e-6, 8.022e-7, -6.693e-7
-0.378, 1.462e-6, 7.991e-7, -6.631e-7
-0.379, 1.453e-6, 7.899e-7, -6.631e-7
-0.380, 1.441e-6, 7.930e-7, -6.477e-7
-0.381, 1.459e-6, 7.960e-7, -6.631e-7
-0.382, 1.450e-6, 7.745e-7, -6.754e-7
-0.383, 1.462e-6, 8.022e-7, -6.600e-7
-0.384, 1.465e-6, 7.899e-7, -6.754e-7
-0.385, 1.453e-6, 7.899e-7, -6.631e-7
-0.386, 1.447e-6, 7.899e-7, -6.569e-7
-0.387, 1.462e-6, 8.053e-7, -6.569e-7
-0.388, 1.456e-6, 7.899e-7, -6.662e-7
-0.389, 1.450e-6, 7.837e-7, -6.662e-7
-0.390, 1.459e-6, 7.960e-7, -6.631e-7
-0.391, 1.459e-6, 7.837e-7, -6.754e-7
-0.392, 1.465e-6, 8.053e-7, -6.600e-7
-0.393, 1.471e-6, 8.022e-7, -6.693e-7
-0.394, 1.475e-6, 8.022e-7, -6.723e-7
-0.395, 1.459e-6, 7.960e-7, -6.631e-7
-0.396, 1.462e-6, 7.930e-7, -6.693e-7
-0.397, 1.475e-6, 8.022e-7, -6.723e-7
-0.398, 1.468e-6, 7.960e-7, -6.723e-7
-0.399, 1.468e-6, 8.022e-7, -6.662e-7
-0.400, 1.468e-6, 7.930e-7, -6.754e-7
