# Supplementary material for: Data-Driven Electrochemistry Reveals the Impact of Hydrophobicity on Aptamer Cross-Reactivity
Source: ACS Meas Sci Au. 2026 May 20;6(3):752–64. doi: 10.1021/acsmeasuresciau.6c00040 (PMC13281204; doi:10.1021/acsmeasuresciau.6c00040)
Supplement: Supplementary file 1 [file tg6c00040_si_001.zip › data/interferent study/logP validation/Trials_1_2_3/SWV_loperamide_analyte_1700hz_0.txt]

Nov. 4, 2025   12:18:49
Square Wave Voltammetry
File: c:\users\minteerlab\desktop\hardpotato\110425\swv_loperamide_analyte_1700hz_0.bin
Data Source:  Experiment
Instrument Model:  CHI660E
Ref. Electrode: 
Header: SWV
Note: 

Init E (V) = -0.05
Final E (V) = -0.4
Incr E (V) = 0.001
Amplitude (V) = 0.025
Frequency (Hz) = 1.7e+3
Quiet Time (sec) = 2
Sensitivity (A/V) = 1e-5

Potential/V, Diff(i/A), For(i/A), Rev(i/A)

-0.051, 1.444e-6, 6.852e-7, -7.585e-7
-0.052, 1.659e-6, 9.007e-7, -7.585e-7
-0.053, 1.672e-6, 8.915e-7, -7.801e-7
-0.054, 1.662e-6, 8.792e-7, -7.832e-7
-0.055, 1.672e-6, 8.792e-7, -7.924e-7
-0.056, 1.665e-6, 8.730e-7, -7.924e-7
-0.057, 1.668e-6, 8.699e-7, -7.985e-7
-0.058, 1.668e-6, 8.699e-7, -7.985e-7
-0.059, 1.665e-6, 8.668e-7, -7.985e-7
-0.060, 1.672e-6, 8.638e-7, -8.078e-7
-0.061, 1.678e-6, 8.730e-7, -8.047e-7
-0.062, 1.678e-6, 8.761e-7, -8.016e-7
-0.063, 1.678e-6, 8.638e-7, -8.139e-7
-0.064, 1.690e-6, 8.792e-7, -8.109e-7
-0.065, 1.693e-6, 8.792e-7, -8.139e-7
-0.066, 1.687e-6, 8.761e-7, -8.109e-7
-0.067, 1.684e-6, 8.699e-7, -8.139e-7
-0.068, 1.687e-6, 8.761e-7, -8.109e-7
-0.069, 1.684e-6, 8.761e-7, -8.078e-7
-0.070, 1.699e-6, 8.853e-7, -8.139e-7
-0.071, 1.681e-6, 8.761e-7, -8.047e-7
-0.072, 1.690e-6, 8.822e-7, -8.078e-7
-0.073, 1.693e-6, 8.792e-7, -8.139e-7
-0.074, 1.693e-6, 8.822e-7, -8.109e-7
-0.075, 1.699e-6, 8.853e-7, -8.139e-7
-0.076, 1.696e-6, 8.822e-7, -8.139e-7
-0.077, 1.693e-6, 8.792e-7, -8.139e-7
-0.078, 1.702e-6, 8.884e-7, -8.139e-7
-0.079, 1.699e-6, 8.853e-7, -8.139e-7
-0.080, 1.708e-6, 8.915e-7, -8.170e-7
-0.081, 1.715e-6, 8.976e-7, -8.170e-7
-0.082, 1.708e-6, 8.915e-7, -8.170e-7
-0.083, 1.705e-6, 8.884e-7, -8.170e-7
-0.084, 1.721e-6, 8.976e-7, -8.232e-7
-0.085, 1.708e-6, 8.884e-7, -8.201e-7
-0.086, 1.721e-6, 8.976e-7, -8.232e-7
-0.087, 1.702e-6, 8.976e-7, -8.047e-7
-0.088, 1.715e-6, 9.007e-7, -8.139e-7
-0.089, 1.718e-6, 8.976e-7, -8.201e-7
-0.090, 1.718e-6, 9.038e-7, -8.139e-7
-0.091, 1.727e-6, 9.007e-7, -8.263e-7
-0.092, 1.727e-6, 9.069e-7, -8.201e-7
-0.093, 1.733e-6, 9.099e-7, -8.232e-7
-0.094, 1.727e-6, 9.069e-7, -8.201e-7
-0.095, 1.739e-6, 9.192e-7, -8.201e-7
-0.096, 1.749e-6, 9.253e-7, -8.232e-7
-0.097, 1.742e-6, 9.192e-7, -8.232e-7
-0.098, 1.752e-6, 9.346e-7, -8.170e-7
-0.099, 1.752e-6, 9.253e-7, -8.263e-7
-0.100, 1.752e-6, 9.284e-7, -8.232e-7
-0.101, 1.770e-6, 9.407e-7, -8.293e-7
-0.102, 1.758e-6, 9.315e-7, -8.263e-7
-0.103, 1.776e-6, 9.500e-7, -8.263e-7
-0.104, 1.785e-6, 9.469e-7, -8.386e-7
-0.105, 1.789e-6, 9.592e-7, -8.293e-7
-0.106, 1.810e-6, 9.715e-7, -8.386e-7
-0.107, 1.807e-6, 9.715e-7, -8.355e-7
-0.108, 1.813e-6, 9.746e-7, -8.386e-7
-0.109, 1.841e-6, 9.869e-7, -8.540e-7
-0.110, 1.838e-6, 9.900e-7, -8.478e-7
-0.111, 1.850e-6, 9.992e-7, -8.509e-7
-0.112, 1.881e-6, 1.012e-6, -8.693e-7
-0.113, 1.872e-6, 1.015e-6, -8.570e-7
-0.114, 1.902e-6, 1.033e-6, -8.693e-7
-0.115, 1.902e-6, 1.033e-6, -8.693e-7
-0.116, 1.933e-6, 1.045e-6, -8.878e-7
-0.117, 1.952e-6, 1.064e-6, -8.878e-7
-0.118, 1.973e-6, 1.079e-6, -8.940e-7
-0.119, 1.989e-6, 1.088e-6, -9.001e-7
-0.120, 2.010e-6, 1.107e-6, -9.032e-7
-0.121, 2.022e-6, 1.110e-6, -9.124e-7
-0.122, 2.050e-6, 1.129e-6, -9.217e-7
-0.123, 2.056e-6, 1.132e-6, -9.248e-7
-0.124, 2.106e-6, 1.165e-6, -9.402e-7
-0.125, 2.124e-6, 1.178e-6, -9.463e-7
-0.126, 2.152e-6, 1.193e-6, -9.586e-7
-0.127, 2.192e-6, 1.218e-6, -9.740e-7
-0.128, 2.210e-6, 1.230e-6, -9.802e-7
-0.129, 2.260e-6, 1.258e-6, -1.002e-6
-0.130, 2.290e-6, 1.276e-6, -1.014e-6
-0.131, 2.324e-6, 1.298e-6, -1.026e-6
-0.132, 2.358e-6, 1.319e-6, -1.039e-6
-0.133, 2.401e-6, 1.341e-6, -1.060e-6
-0.134, 2.450e-6, 1.375e-6, -1.076e-6
-0.135, 2.493e-6, 1.399e-6, -1.094e-6
-0.136, 2.527e-6, 1.415e-6, -1.113e-6
-0.137, 2.577e-6, 1.446e-6, -1.131e-6
-0.138, 2.626e-6, 1.479e-6, -1.146e-6
-0.139, 2.669e-6, 1.495e-6, -1.174e-6
-0.140, 2.734e-6, 1.535e-6, -1.199e-6
-0.141, 2.780e-6, 1.569e-6, -1.211e-6
-0.142, 2.838e-6, 1.596e-6, -1.242e-6
-0.143, 2.897e-6, 1.633e-6, -1.263e-6
-0.144, 2.958e-6, 1.664e-6, -1.294e-6
-0.145, 3.029e-6, 1.701e-6, -1.328e-6
-0.146, 3.075e-6, 1.735e-6, -1.340e-6
-0.147, 3.149e-6, 1.772e-6, -1.377e-6
-0.148, 3.198e-6, 1.809e-6, -1.390e-6
-0.149, 3.297e-6, 1.861e-6, -1.436e-6
-0.150, 3.365e-6, 1.898e-6, -1.467e-6
-0.151, 3.432e-6, 1.938e-6, -1.494e-6
-0.152, 3.494e-6, 1.966e-6, -1.528e-6
-0.153, 3.599e-6, 2.024e-6, -1.574e-6
-0.154, 3.682e-6, 2.061e-6, -1.620e-6
-0.155, 3.762e-6, 2.117e-6, -1.645e-6
-0.156, 3.842e-6, 2.163e-6, -1.679e-6
-0.157, 3.934e-6, 2.215e-6, -1.719e-6
-0.158, 4.017e-6, 2.258e-6, -1.759e-6
-0.159, 4.119e-6, 2.308e-6, -1.811e-6
-0.160, 4.202e-6, 2.357e-6, -1.845e-6
-0.161, 4.294e-6, 2.412e-6, -1.882e-6
-0.162, 4.390e-6, 2.465e-6, -1.925e-6
-0.163, 4.494e-6, 2.523e-6, -1.971e-6
-0.164, 4.596e-6, 2.578e-6, -2.018e-6
-0.165, 4.688e-6, 2.625e-6, -2.064e-6
-0.166, 4.790e-6, 2.677e-6, -2.113e-6
-0.167, 4.901e-6, 2.732e-6, -2.168e-6
-0.168, 5.005e-6, 2.803e-6, -2.202e-6
-0.169, 5.104e-6, 2.849e-6, -2.255e-6
-0.170, 5.209e-6, 2.911e-6, -2.298e-6
-0.171, 5.310e-6, 2.963e-6, -2.347e-6
-0.172, 5.418e-6, 3.028e-6, -2.390e-6
-0.173, 5.526e-6, 3.077e-6, -2.449e-6
-0.174, 5.624e-6, 3.126e-6, -2.498e-6
-0.175, 5.735e-6, 3.191e-6, -2.544e-6
-0.176, 5.827e-6, 3.243e-6, -2.584e-6
-0.177, 5.932e-6, 3.293e-6, -2.639e-6
-0.178, 6.043e-6, 3.348e-6, -2.695e-6
-0.179, 6.135e-6, 3.397e-6, -2.738e-6
-0.180, 6.237e-6, 3.462e-6, -2.775e-6
-0.181, 6.345e-6, 3.517e-6, -2.827e-6
-0.182, 6.412e-6, 3.551e-6, -2.861e-6
-0.183, 6.508e-6, 3.604e-6, -2.904e-6
-0.184, 6.612e-6, 3.662e-6, -2.950e-6
-0.185, 6.683e-6, 3.699e-6, -2.984e-6
-0.186, 6.775e-6, 3.745e-6, -3.030e-6
-0.187, 6.840e-6, 3.785e-6, -3.055e-6
-0.188, 6.914e-6, 3.822e-6, -3.092e-6
-0.189, 6.985e-6, 3.865e-6, -3.120e-6
-0.190, 7.040e-6, 3.887e-6, -3.153e-6
-0.191, 7.099e-6, 3.918e-6, -3.181e-6
-0.192, 7.133e-6, 3.936e-6, -3.197e-6
-0.193, 7.191e-6, 3.961e-6, -3.230e-6
-0.194, 7.231e-6, 3.985e-6, -3.246e-6
-0.195, 7.262e-6, 3.994e-6, -3.267e-6
-0.196, 7.286e-6, 4.010e-6, -3.277e-6
-0.197, 7.314e-6, 4.019e-6, -3.295e-6
-0.198, 7.323e-6, 4.022e-6, -3.301e-6
-0.199, 7.320e-6, 4.019e-6, -3.301e-6
-0.200, 7.327e-6, 4.016e-6, -3.310e-6
-0.201, 7.330e-6, 4.019e-6, -3.310e-6
-0.202, 7.314e-6, 4.004e-6, -3.310e-6
-0.203, 7.299e-6, 3.988e-6, -3.310e-6
-0.204, 7.277e-6, 3.979e-6, -3.298e-6
-0.205, 7.250e-6, 3.954e-6, -3.295e-6
-0.206, 7.210e-6, 3.930e-6, -3.280e-6
-0.207, 7.163e-6, 3.908e-6, -3.255e-6
-0.208, 7.120e-6, 3.877e-6, -3.243e-6
-0.209, 7.071e-6, 3.850e-6, -3.221e-6
-0.210, 7.009e-6, 3.813e-6, -3.197e-6
-0.211, 6.951e-6, 3.776e-6, -3.175e-6
-0.212, 6.883e-6, 3.742e-6, -3.141e-6
-0.213, 6.812e-6, 3.693e-6, -3.120e-6
-0.214, 6.739e-6, 3.647e-6, -3.092e-6
-0.215, 6.668e-6, 3.616e-6, -3.052e-6
-0.216, 6.560e-6, 3.542e-6, -3.018e-6
-0.217, 6.474e-6, 3.496e-6, -2.978e-6
-0.218, 6.400e-6, 3.456e-6, -2.944e-6
-0.219, 6.292e-6, 3.388e-6, -2.904e-6
-0.220, 6.215e-6, 3.345e-6, -2.870e-6
-0.221, 6.101e-6, 3.280e-6, -2.821e-6
-0.222, 6.009e-6, 3.225e-6, -2.784e-6
-0.223, 5.932e-6, 3.179e-6, -2.753e-6
-0.224, 5.818e-6, 3.120e-6, -2.698e-6
-0.225, 5.713e-6, 3.056e-6, -2.658e-6
-0.226, 5.627e-6, 3.009e-6, -2.618e-6
-0.227, 5.513e-6, 2.942e-6, -2.572e-6
-0.228, 5.409e-6, 2.883e-6, -2.526e-6
-0.229, 5.310e-6, 2.825e-6, -2.485e-6
-0.230, 5.218e-6, 2.775e-6, -2.442e-6
-0.231, 5.101e-6, 2.714e-6, -2.387e-6
-0.232, 4.999e-6, 2.658e-6, -2.341e-6
-0.233, 4.898e-6, 2.597e-6, -2.301e-6
-0.234, 4.815e-6, 2.554e-6, -2.261e-6
-0.235, 4.710e-6, 2.492e-6, -2.218e-6
-0.236, 4.599e-6, 2.424e-6, -2.175e-6
-0.237, 4.516e-6, 2.388e-6, -2.128e-6
-0.238, 4.411e-6, 2.323e-6, -2.088e-6
-0.239, 4.319e-6, 2.277e-6, -2.042e-6
-0.240, 4.224e-6, 2.224e-6, -1.999e-6
-0.241, 4.131e-6, 2.169e-6, -1.962e-6
-0.242, 4.042e-6, 2.126e-6, -1.916e-6
-0.243, 3.950e-6, 2.070e-6, -1.879e-6
-0.244, 3.863e-6, 2.027e-6, -1.836e-6
-0.245, 3.789e-6, 1.987e-6, -1.802e-6
-0.246, 3.703e-6, 1.944e-6, -1.759e-6
-0.247, 3.632e-6, 1.907e-6, -1.725e-6
-0.248, 3.531e-6, 1.849e-6, -1.682e-6
-0.249, 3.466e-6, 1.815e-6, -1.651e-6
-0.250, 3.392e-6, 1.775e-6, -1.617e-6
-0.251, 3.318e-6, 1.738e-6, -1.580e-6
-0.252, 3.263e-6, 1.716e-6, -1.547e-6
-0.253, 3.177e-6, 1.658e-6, -1.519e-6
-0.254, 3.112e-6, 1.627e-6, -1.485e-6
-0.255, 3.060e-6, 1.606e-6, -1.454e-6
-0.256, 2.983e-6, 1.563e-6, -1.420e-6
-0.257, 2.934e-6, 1.541e-6, -1.393e-6
-0.258, 2.878e-6, 1.507e-6, -1.371e-6
-0.259, 2.820e-6, 1.483e-6, -1.337e-6
-0.260, 2.767e-6, 1.452e-6, -1.316e-6
-0.261, 2.718e-6, 1.424e-6, -1.294e-6
-0.262, 2.666e-6, 1.399e-6, -1.266e-6
-0.263, 2.598e-6, 1.366e-6, -1.233e-6
-0.264, 2.561e-6, 1.344e-6, -1.217e-6
-0.265, 2.537e-6, 1.341e-6, -1.196e-6
-0.266, 2.484e-6, 1.307e-6, -1.177e-6
-0.267, 2.435e-6, 1.282e-6, -1.153e-6
-0.268, 2.401e-6, 1.258e-6, -1.143e-6
-0.269, 2.373e-6, 1.249e-6, -1.125e-6
-0.270, 2.340e-6, 1.233e-6, -1.106e-6
-0.271, 2.278e-6, 1.205e-6, -1.073e-6
-0.272, 2.247e-6, 1.199e-6, -1.048e-6
-0.273, 2.226e-6, 1.184e-6, -1.042e-6
-0.274, 2.204e-6, 1.178e-6, -1.026e-6
-0.275, 2.179e-6, 1.159e-6, -1.020e-6
-0.276, 2.143e-6, 1.150e-6, -9.925e-7
-0.277, 2.106e-6, 1.125e-6, -9.802e-7
-0.278, 2.081e-6, 1.113e-6, -9.679e-7
-0.279, 2.081e-6, 1.116e-6, -9.648e-7
-0.280, 2.047e-6, 1.098e-6, -9.494e-7
-0.281, 2.010e-6, 1.079e-6, -9.309e-7
-0.282, 2.004e-6, 1.079e-6, -9.248e-7
-0.283, 1.992e-6, 1.073e-6, -9.186e-7
-0.284, 1.949e-6, 1.052e-6, -8.971e-7
-0.285, 1.936e-6, 1.048e-6, -8.878e-7
-0.286, 1.936e-6, 1.045e-6, -8.909e-7
-0.287, 1.915e-6, 1.039e-6, -8.755e-7
-0.288, 1.887e-6, 1.024e-6, -8.632e-7
-0.289, 1.875e-6, 1.024e-6, -8.509e-7
-0.290, 1.862e-6, 1.021e-6, -8.416e-7
-0.291, 1.859e-6, 1.005e-6, -8.540e-7
-0.292, 1.838e-6, 1.005e-6, -8.324e-7
-0.293, 1.847e-6, 9.992e-7, -8.478e-7
-0.294, 1.819e-6, 9.900e-7, -8.293e-7
-0.295, 1.795e-6, 9.807e-7, -8.139e-7
-0.296, 1.785e-6, 9.715e-7, -8.139e-7
-0.297, 1.804e-6, 9.838e-7, -8.201e-7
-0.298, 1.785e-6, 9.684e-7, -8.170e-7
-0.299, 1.770e-6, 9.654e-7, -8.047e-7
-0.300, 1.779e-6, 9.777e-7, -8.016e-7
-0.301, 1.752e-6, 9.623e-7, -7.893e-7
-0.302, 1.764e-6, 9.623e-7, -8.016e-7
-0.303, 1.749e-6, 9.561e-7, -7.924e-7
-0.304, 1.727e-6, 9.438e-7, -7.832e-7
-0.305, 1.733e-6, 9.561e-7, -7.770e-7
-0.306, 1.708e-6, 9.376e-7, -7.708e-7
-0.307, 1.736e-6, 9.561e-7, -7.801e-7
-0.308, 1.708e-6, 9.376e-7, -7.708e-7
-0.309, 1.699e-6, 9.376e-7, -7.616e-7
-0.310, 1.702e-6, 9.376e-7, -7.647e-7
-0.311, 1.715e-6, 9.438e-7, -7.708e-7
-0.312, 1.712e-6, 9.438e-7, -7.678e-7
-0.313, 1.696e-6, 9.407e-7, -7.554e-7
-0.314, 1.712e-6, 9.407e-7, -7.708e-7
-0.315, 1.696e-6, 9.376e-7, -7.585e-7
-0.316, 1.693e-6, 9.346e-7, -7.585e-7
-0.317, 1.668e-6, 9.161e-7, -7.524e-7
-0.318, 1.681e-6, 9.223e-7, -7.585e-7
-0.319, 1.668e-6, 9.223e-7, -7.462e-7
-0.320, 1.678e-6, 9.284e-7, -7.493e-7
-0.321, 1.675e-6, 9.192e-7, -7.554e-7
-0.322, 1.687e-6, 9.253e-7, -7.616e-7
-0.323, 1.665e-6, 9.130e-7, -7.524e-7
-0.324, 1.650e-6, 9.007e-7, -7.493e-7
-0.325, 1.662e-6, 9.069e-7, -7.554e-7
-0.326, 1.672e-6, 9.253e-7, -7.462e-7
-0.327, 1.665e-6, 9.223e-7, -7.431e-7
-0.328, 1.650e-6, 9.069e-7, -7.431e-7
-0.329, 1.665e-6, 9.161e-7, -7.493e-7
-0.330, 1.662e-6, 9.284e-7, -7.339e-7
-0.331, 1.659e-6, 9.099e-7, -7.493e-7
-0.332, 1.662e-6, 9.161e-7, -7.462e-7
-0.333, 1.644e-6, 9.007e-7, -7.431e-7
-0.334, 1.668e-6, 9.130e-7, -7.554e-7
-0.335, 1.659e-6, 9.192e-7, -7.401e-7
-0.336, 1.656e-6, 9.130e-7, -7.431e-7
-0.337, 1.656e-6, 9.161e-7, -7.401e-7
-0.338, 1.650e-6, 9.038e-7, -7.462e-7
-0.339, 1.672e-6, 9.099e-7, -7.616e-7
-0.340, 1.647e-6, 9.069e-7, -7.401e-7
-0.341, 1.662e-6, 9.130e-7, -7.493e-7
-0.342, 1.656e-6, 9.038e-7, -7.524e-7
-0.343, 1.653e-6, 9.069e-7, -7.462e-7
-0.344, 1.641e-6, 8.976e-7, -7.431e-7
-0.345, 1.656e-6, 9.130e-7, -7.431e-7
-0.346, 1.641e-6, 9.038e-7, -7.370e-7
-0.347, 1.647e-6, 9.069e-7, -7.401e-7
-0.348, 1.653e-6, 9.069e-7, -7.462e-7
-0.349, 1.656e-6, 9.130e-7, -7.431e-7
-0.350, 1.653e-6, 9.099e-7, -7.431e-7
-0.351, 1.659e-6, 9.130e-7, -7.462e-7
-0.352, 1.659e-6, 9.038e-7, -7.554e-7
-0.353, 1.650e-6, 8.976e-7, -7.524e-7
-0.354, 1.668e-6, 9.099e-7, -7.585e-7
-0.355, 1.665e-6, 9.038e-7, -7.616e-7
-0.356, 1.665e-6, 9.069e-7, -7.585e-7
-0.357, 1.647e-6, 9.069e-7, -7.401e-7
-0.358, 1.662e-6, 9.099e-7, -7.524e-7
-0.359, 1.672e-6, 9.192e-7, -7.524e-7
-0.360, 1.647e-6, 9.069e-7, -7.401e-7
-0.361, 1.659e-6, 9.007e-7, -7.585e-7
-0.362, 1.672e-6, 9.161e-7, -7.554e-7
-0.363, 1.675e-6, 9.130e-7, -7.616e-7
-0.364, 1.656e-6, 9.069e-7, -7.493e-7
-0.365, 1.653e-6, 9.038e-7, -7.493e-7
-0.366, 1.672e-6, 9.069e-7, -7.647e-7
-0.367, 1.672e-6, 9.161e-7, -7.554e-7
-0.368, 1.653e-6, 9.038e-7, -7.493e-7
-0.369, 1.659e-6, 9.130e-7, -7.462e-7
-0.370, 1.675e-6, 9.161e-7, -7.585e-7
-0.371, 1.672e-6, 9.130e-7, -7.585e-7
-0.372, 1.672e-6, 9.130e-7, -7.585e-7
-0.373, 1.687e-6, 9.223e-7, -7.647e-7
-0.374, 1.659e-6, 9.099e-7, -7.493e-7
-0.375, 1.653e-6, 9.007e-7, -7.524e-7
-0.376, 1.681e-6, 9.161e-7, -7.647e-7
-0.377, 1.662e-6, 9.130e-7, -7.493e-7
-0.378, 1.647e-6, 8.976e-7, -7.493e-7
-0.379, 1.662e-6, 9.069e-7, -7.554e-7
-0.380, 1.656e-6, 9.099e-7, -7.462e-7
-0.381, 1.672e-6, 9.192e-7, -7.524e-7
-0.382, 1.668e-6, 9.099e-7, -7.585e-7
-0.383, 1.665e-6, 9.038e-7, -7.616e-7
-0.384, 1.662e-6, 9.069e-7, -7.554e-7
-0.385, 1.684e-6, 9.253e-7, -7.585e-7
-0.386, 1.675e-6, 9.130e-7, -7.616e-7
-0.387, 1.693e-6, 9.253e-7, -7.678e-7
-0.388, 1.665e-6, 9.038e-7, -7.616e-7
-0.389, 1.693e-6, 9.253e-7, -7.678e-7
-0.390, 1.672e-6, 9.161e-7, -7.554e-7
-0.391, 1.678e-6, 9.223e-7, -7.554e-7
-0.392, 1.696e-6, 9.223e-7, -7.739e-7
-0.393, 1.678e-6, 9.223e-7, -7.554e-7
-0.394, 1.681e-6, 9.253e-7, -7.554e-7
-0.395, 1.687e-6, 9.192e-7, -7.678e-7
-0.396, 1.681e-6, 9.130e-7, -7.678e-7
-0.397, 1.681e-6, 9.192e-7, -7.616e-7
-0.398, 1.681e-6, 9.192e-7, -7.616e-7
-0.399, 1.693e-6, 9.130e-7, -7.801e-7
-0.400, 1.693e-6, 9.253e-7, -7.678e-7
