# Supplementary material for: Data-Driven Electrochemistry Reveals the Impact of Hydrophobicity on Aptamer Cross-Reactivity
Source: ACS Meas Sci Au. 2026 May 20;6(3):752–64. doi: 10.1021/acsmeasuresciau.6c00040 (PMC13281204; doi:10.1021/acsmeasuresciau.6c00040)
Supplement: Supplementary file 1 [file tg6c00040_si_001.zip › data/interferent study/logP validation/Trials_1_2_3/SWV_loperamide_analyte_1700hz_1.txt]

Nov. 4, 2025   13:27:17
Square Wave Voltammetry
File: c:\users\minteerlab\desktop\hardpotato\110425\swv_loperamide_analyte_1700hz_1.bin
Data Source:  Experiment
Instrument Model:  CHI660E
Ref. Electrode: 
Header: SWV
Note: 

Init E (V) = -0.05
Final E (V) = -0.4
Incr E (V) = 0.001
Amplitude (V) = 0.025
Frequency (Hz) = 1.7e+3
Quiet Time (sec) = 2
Sensitivity (A/V) = 1e-5

Potential/V, Diff(i/A), For(i/A), Rev(i/A)

-0.051, 5.757e-7, 2.758e-7, -2.999e-7
-0.052, 6.588e-7, 3.558e-7, -3.029e-7
-0.053, 6.588e-7, 3.497e-7, -3.091e-7
-0.054, 6.495e-7, 3.435e-7, -3.060e-7
-0.055, 6.588e-7, 3.466e-7, -3.122e-7
-0.056, 6.588e-7, 3.435e-7, -3.152e-7
-0.057, 6.557e-7, 3.404e-7, -3.152e-7
-0.058, 6.557e-7, 3.404e-7, -3.152e-7
-0.059, 6.526e-7, 3.404e-7, -3.122e-7
-0.060, 6.649e-7, 3.435e-7, -3.214e-7
-0.061, 6.557e-7, 3.404e-7, -3.152e-7
-0.062, 6.680e-7, 3.466e-7, -3.214e-7
-0.063, 6.618e-7, 3.404e-7, -3.214e-7
-0.064, 6.588e-7, 3.435e-7, -3.152e-7
-0.065, 6.649e-7, 3.466e-7, -3.183e-7
-0.066, 6.649e-7, 3.466e-7, -3.183e-7
-0.067, 6.588e-7, 3.404e-7, -3.183e-7
-0.068, 6.711e-7, 3.466e-7, -3.245e-7
-0.069, 6.680e-7, 3.466e-7, -3.214e-7
-0.070, 6.649e-7, 3.466e-7, -3.183e-7
-0.071, 6.711e-7, 3.466e-7, -3.245e-7
-0.072, 6.711e-7, 3.466e-7, -3.245e-7
-0.073, 6.680e-7, 3.435e-7, -3.245e-7
-0.074, 6.680e-7, 3.466e-7, -3.214e-7
-0.075, 6.649e-7, 3.404e-7, -3.245e-7
-0.076, 6.680e-7, 3.466e-7, -3.214e-7
-0.077, 6.680e-7, 3.466e-7, -3.214e-7
-0.078, 6.772e-7, 3.528e-7, -3.245e-7
-0.079, 6.742e-7, 3.497e-7, -3.245e-7
-0.080, 6.772e-7, 3.497e-7, -3.276e-7
-0.081, 6.772e-7, 3.528e-7, -3.245e-7
-0.082, 6.772e-7, 3.497e-7, -3.276e-7
-0.083, 6.772e-7, 3.528e-7, -3.245e-7
-0.084, 6.772e-7, 3.558e-7, -3.214e-7
-0.085, 6.742e-7, 3.528e-7, -3.214e-7
-0.086, 6.772e-7, 3.528e-7, -3.245e-7
-0.087, 6.865e-7, 3.620e-7, -3.245e-7
-0.088, 6.834e-7, 3.620e-7, -3.214e-7
-0.089, 6.865e-7, 3.651e-7, -3.214e-7
-0.090, 6.926e-7, 3.651e-7, -3.276e-7
-0.091, 6.865e-7, 3.620e-7, -3.245e-7
-0.092, 6.865e-7, 3.651e-7, -3.214e-7
-0.093, 6.957e-7, 3.712e-7, -3.245e-7
-0.094, 6.988e-7, 3.743e-7, -3.245e-7
-0.095, 7.019e-7, 3.743e-7, -3.276e-7
-0.096, 6.988e-7, 3.774e-7, -3.214e-7
-0.097, 7.019e-7, 3.774e-7, -3.245e-7
-0.098, 7.173e-7, 3.835e-7, -3.337e-7
-0.099, 7.173e-7, 3.866e-7, -3.306e-7
-0.100, 7.234e-7, 3.928e-7, -3.306e-7
-0.101, 7.296e-7, 3.959e-7, -3.337e-7
-0.102, 7.327e-7, 3.989e-7, -3.337e-7
-0.103, 7.388e-7, 4.051e-7, -3.337e-7
-0.104, 7.388e-7, 4.082e-7, -3.306e-7
-0.105, 7.450e-7, 4.143e-7, -3.306e-7
-0.106, 7.511e-7, 4.143e-7, -3.368e-7
-0.107, 7.665e-7, 4.266e-7, -3.399e-7
-0.108, 7.757e-7, 4.328e-7, -3.429e-7
-0.109, 7.819e-7, 4.390e-7, -3.429e-7
-0.110, 7.973e-7, 4.482e-7, -3.491e-7
-0.111, 8.096e-7, 4.605e-7, -3.491e-7
-0.112, 8.219e-7, 4.697e-7, -3.522e-7
-0.113, 8.312e-7, 4.759e-7, -3.553e-7
-0.114, 8.404e-7, 4.851e-7, -3.553e-7
-0.115, 8.589e-7, 4.974e-7, -3.614e-7
-0.116, 8.743e-7, 5.067e-7, -3.676e-7
-0.117, 8.927e-7, 5.251e-7, -3.676e-7
-0.118, 9.020e-7, 5.344e-7, -3.676e-7
-0.119, 9.266e-7, 5.436e-7, -3.830e-7
-0.120, 9.543e-7, 5.652e-7, -3.891e-7
-0.121, 9.666e-7, 5.775e-7, -3.891e-7
-0.122, 9.912e-7, 5.929e-7, -3.984e-7
-0.123, 1.016e-6, 6.083e-7, -4.076e-7
-0.124, 1.037e-6, 6.237e-7, -4.138e-7
-0.125, 1.065e-6, 6.421e-7, -4.230e-7
-0.126, 1.096e-6, 6.606e-7, -4.353e-7
-0.127, 1.124e-6, 6.791e-7, -4.445e-7
-0.128, 1.154e-6, 6.975e-7, -4.568e-7
-0.129, 1.182e-6, 7.222e-7, -4.599e-7
-0.130, 1.222e-6, 7.468e-7, -4.753e-7
-0.131, 1.259e-6, 7.683e-7, -4.907e-7
-0.132, 1.299e-6, 7.930e-7, -5.061e-7
-0.133, 1.339e-6, 8.207e-7, -5.184e-7
-0.134, 1.379e-6, 8.422e-7, -5.369e-7
-0.135, 1.422e-6, 8.730e-7, -5.492e-7
-0.136, 1.471e-6, 9.007e-7, -5.707e-7
-0.137, 1.518e-6, 9.284e-7, -5.892e-7
-0.138, 1.567e-6, 9.592e-7, -6.077e-7
-0.139, 1.619e-6, 9.900e-7, -6.292e-7
-0.140, 1.675e-6, 1.024e-6, -6.508e-7
-0.141, 1.736e-6, 1.061e-6, -6.754e-7
-0.142, 1.789e-6, 1.095e-6, -6.939e-7
-0.143, 1.853e-6, 1.132e-6, -7.216e-7
-0.144, 1.918e-6, 1.169e-6, -7.493e-7
-0.145, 1.982e-6, 1.202e-6, -7.801e-7
-0.146, 2.047e-6, 1.242e-6, -8.047e-7
-0.147, 2.124e-6, 1.286e-6, -8.386e-7
-0.148, 2.195e-6, 1.322e-6, -8.724e-7
-0.149, 2.272e-6, 1.369e-6, -9.032e-7
-0.150, 2.346e-6, 1.409e-6, -9.371e-7
-0.151, 2.420e-6, 1.449e-6, -9.709e-7
-0.152, 2.500e-6, 1.492e-6, -1.008e-6
-0.153, 2.589e-6, 1.538e-6, -1.051e-6
-0.154, 2.669e-6, 1.584e-6, -1.085e-6
-0.155, 2.758e-6, 1.630e-6, -1.128e-6
-0.156, 2.847e-6, 1.680e-6, -1.168e-6
-0.157, 2.934e-6, 1.723e-6, -1.211e-6
-0.158, 3.029e-6, 1.778e-6, -1.251e-6
-0.159, 3.121e-6, 1.824e-6, -1.297e-6
-0.160, 3.205e-6, 1.870e-6, -1.334e-6
-0.161, 3.306e-6, 1.917e-6, -1.390e-6
-0.162, 3.395e-6, 1.963e-6, -1.433e-6
-0.163, 3.497e-6, 2.015e-6, -1.482e-6
-0.164, 3.586e-6, 2.061e-6, -1.525e-6
-0.165, 3.682e-6, 2.111e-6, -1.571e-6
-0.166, 3.774e-6, 2.154e-6, -1.620e-6
-0.167, 3.866e-6, 2.200e-6, -1.667e-6
-0.168, 3.959e-6, 2.249e-6, -1.710e-6
-0.169, 4.045e-6, 2.289e-6, -1.756e-6
-0.170, 4.140e-6, 2.338e-6, -1.802e-6
-0.171, 4.230e-6, 2.381e-6, -1.848e-6
-0.172, 4.316e-6, 2.421e-6, -1.894e-6
-0.173, 4.396e-6, 2.455e-6, -1.941e-6
-0.174, 4.482e-6, 2.501e-6, -1.981e-6
-0.175, 4.562e-6, 2.538e-6, -2.024e-6
-0.176, 4.636e-6, 2.569e-6, -2.067e-6
-0.177, 4.701e-6, 2.600e-6, -2.101e-6
-0.178, 4.775e-6, 2.637e-6, -2.138e-6
-0.179, 4.839e-6, 2.662e-6, -2.178e-6
-0.180, 4.907e-6, 2.692e-6, -2.215e-6
-0.181, 4.962e-6, 2.714e-6, -2.248e-6
-0.182, 5.008e-6, 2.732e-6, -2.276e-6
-0.183, 5.064e-6, 2.751e-6, -2.313e-6
-0.184, 5.107e-6, 2.769e-6, -2.338e-6
-0.185, 5.144e-6, 2.782e-6, -2.362e-6
-0.186, 5.178e-6, 2.794e-6, -2.384e-6
-0.187, 5.212e-6, 2.803e-6, -2.409e-6
-0.188, 5.236e-6, 2.806e-6, -2.430e-6
-0.189, 5.261e-6, 2.815e-6, -2.445e-6
-0.190, 5.264e-6, 2.806e-6, -2.458e-6
-0.191, 5.273e-6, 2.803e-6, -2.470e-6
-0.192, 5.279e-6, 2.800e-6, -2.479e-6
-0.193, 5.276e-6, 2.794e-6, -2.482e-6
-0.194, 5.276e-6, 2.785e-6, -2.492e-6
-0.195, 5.267e-6, 2.772e-6, -2.495e-6
-0.196, 5.242e-6, 2.754e-6, -2.489e-6
-0.197, 5.236e-6, 2.745e-6, -2.492e-6
-0.198, 5.199e-6, 2.717e-6, -2.482e-6
-0.199, 5.172e-6, 2.695e-6, -2.476e-6
-0.200, 5.132e-6, 2.665e-6, -2.467e-6
-0.201, 5.098e-6, 2.640e-6, -2.458e-6
-0.202, 5.055e-6, 2.612e-6, -2.442e-6
-0.203, 5.015e-6, 2.588e-6, -2.427e-6
-0.204, 4.972e-6, 2.560e-6, -2.412e-6
-0.205, 4.910e-6, 2.517e-6, -2.393e-6
-0.206, 4.855e-6, 2.486e-6, -2.369e-6
-0.207, 4.796e-6, 2.446e-6, -2.350e-6
-0.208, 4.738e-6, 2.409e-6, -2.328e-6
-0.209, 4.670e-6, 2.369e-6, -2.301e-6
-0.210, 4.602e-6, 2.329e-6, -2.273e-6
-0.211, 4.538e-6, 2.286e-6, -2.252e-6
-0.212, 4.467e-6, 2.246e-6, -2.221e-6
-0.213, 4.393e-6, 2.203e-6, -2.190e-6
-0.214, 4.319e-6, 2.166e-6, -2.153e-6
-0.215, 4.248e-6, 2.120e-6, -2.128e-6
-0.216, 4.171e-6, 2.077e-6, -2.095e-6
-0.217, 4.091e-6, 2.024e-6, -2.067e-6
-0.218, 4.017e-6, 1.984e-6, -2.033e-6
-0.219, 3.934e-6, 1.941e-6, -1.993e-6
-0.220, 3.860e-6, 1.898e-6, -1.962e-6
-0.221, 3.783e-6, 1.858e-6, -1.925e-6
-0.222, 3.700e-6, 1.812e-6, -1.888e-6
-0.223, 3.623e-6, 1.766e-6, -1.858e-6
-0.224, 3.537e-6, 1.723e-6, -1.814e-6
-0.225, 3.463e-6, 1.680e-6, -1.784e-6
-0.226, 3.380e-6, 1.636e-6, -1.744e-6
-0.227, 3.303e-6, 1.596e-6, -1.707e-6
-0.228, 3.220e-6, 1.553e-6, -1.667e-6
-0.229, 3.149e-6, 1.513e-6, -1.636e-6
-0.230, 3.069e-6, 1.470e-6, -1.599e-6
-0.231, 2.995e-6, 1.433e-6, -1.562e-6
-0.232, 2.915e-6, 1.393e-6, -1.522e-6
-0.233, 2.844e-6, 1.356e-6, -1.488e-6
-0.234, 2.761e-6, 1.313e-6, -1.448e-6
-0.235, 2.697e-6, 1.279e-6, -1.417e-6
-0.236, 2.620e-6, 1.242e-6, -1.377e-6
-0.237, 2.558e-6, 1.212e-6, -1.346e-6
-0.238, 2.493e-6, 1.181e-6, -1.313e-6
-0.239, 2.417e-6, 1.138e-6, -1.279e-6
-0.240, 2.352e-6, 1.110e-6, -1.242e-6
-0.241, 2.287e-6, 1.076e-6, -1.211e-6
-0.242, 2.229e-6, 1.048e-6, -1.180e-6
-0.243, 2.158e-6, 1.012e-6, -1.146e-6
-0.244, 2.106e-6, 9.869e-7, -1.119e-6
-0.245, 2.044e-6, 9.530e-7, -1.091e-6
-0.246, 1.992e-6, 9.376e-7, -1.054e-6
-0.247, 1.936e-6, 9.038e-7, -1.033e-6
-0.248, 1.878e-6, 8.822e-7, -9.956e-7
-0.249, 1.832e-6, 8.576e-7, -9.740e-7
-0.250, 1.776e-6, 8.330e-7, -9.432e-7
-0.251, 1.724e-6, 8.053e-7, -9.186e-7
-0.252, 1.668e-6, 7.807e-7, -8.878e-7
-0.253, 1.628e-6, 7.653e-7, -8.632e-7
-0.254, 1.588e-6, 7.499e-7, -8.386e-7
-0.255, 1.545e-6, 7.283e-7, -8.170e-7
-0.256, 1.505e-6, 7.099e-7, -7.955e-7
-0.257, 1.456e-6, 6.883e-7, -7.678e-7
-0.258, 1.422e-6, 6.698e-7, -7.524e-7
-0.259, 1.382e-6, 6.544e-7, -7.277e-7
-0.260, 1.354e-6, 6.452e-7, -7.093e-7
-0.261, 1.318e-6, 6.298e-7, -6.877e-7
-0.262, 1.281e-6, 6.144e-7, -6.662e-7
-0.263, 1.247e-6, 5.990e-7, -6.477e-7
-0.264, 1.222e-6, 5.867e-7, -6.354e-7
-0.265, 1.201e-6, 5.806e-7, -6.200e-7
-0.266, 1.161e-6, 5.621e-7, -5.985e-7
-0.267, 1.130e-6, 5.467e-7, -5.831e-7
-0.268, 1.105e-6, 5.375e-7, -5.677e-7
-0.269, 1.084e-6, 5.282e-7, -5.554e-7
-0.270, 1.056e-6, 5.159e-7, -5.400e-7
-0.271, 1.040e-6, 5.128e-7, -5.277e-7
-0.272, 1.016e-6, 5.005e-7, -5.153e-7
-0.273, 1.000e-6, 4.944e-7, -5.061e-7
-0.274, 9.758e-7, 4.821e-7, -4.938e-7
-0.275, 9.481e-7, 4.697e-7, -4.784e-7
-0.276, 9.420e-7, 4.697e-7, -4.722e-7
-0.277, 9.266e-7, 4.636e-7, -4.630e-7
-0.278, 9.020e-7, 4.543e-7, -4.476e-7
-0.279, 8.927e-7, 4.482e-7, -4.445e-7
-0.280, 8.681e-7, 4.451e-7, -4.230e-7
-0.281, 8.650e-7, 4.390e-7, -4.261e-7
-0.282, 8.435e-7, 4.297e-7, -4.138e-7
-0.283, 8.373e-7, 4.297e-7, -4.076e-7
-0.284, 8.281e-7, 4.266e-7, -4.014e-7
-0.285, 8.127e-7, 4.205e-7, -3.922e-7
-0.286, 8.004e-7, 4.143e-7, -3.860e-7
-0.287, 7.911e-7, 4.112e-7, -3.799e-7
-0.288, 7.819e-7, 4.082e-7, -3.737e-7
-0.289, 7.757e-7, 4.082e-7, -3.676e-7
-0.290, 7.604e-7, 3.989e-7, -3.614e-7
-0.291, 7.604e-7, 3.989e-7, -3.614e-7
-0.292, 7.450e-7, 3.897e-7, -3.553e-7
-0.293, 7.388e-7, 3.928e-7, -3.460e-7
-0.294, 7.357e-7, 3.897e-7, -3.460e-7
-0.295, 7.327e-7, 3.928e-7, -3.399e-7
-0.296, 7.173e-7, 3.805e-7, -3.368e-7
-0.297, 7.234e-7, 3.866e-7, -3.368e-7
-0.298, 7.111e-7, 3.805e-7, -3.306e-7
-0.299, 6.957e-7, 3.712e-7, -3.245e-7
-0.300, 7.019e-7, 3.774e-7, -3.245e-7
-0.301, 7.019e-7, 3.774e-7, -3.245e-7
-0.302, 6.834e-7, 3.651e-7, -3.183e-7
-0.303, 6.926e-7, 3.712e-7, -3.214e-7
-0.304, 6.803e-7, 3.651e-7, -3.152e-7
-0.305, 6.803e-7, 3.651e-7, -3.152e-7
-0.306, 6.680e-7, 3.589e-7, -3.091e-7
-0.307, 6.649e-7, 3.589e-7, -3.060e-7
-0.308, 6.711e-7, 3.620e-7, -3.091e-7
-0.309, 6.557e-7, 3.620e-7, -2.937e-7
-0.310, 6.618e-7, 3.589e-7, -3.029e-7
-0.311, 6.588e-7, 3.589e-7, -2.999e-7
-0.312, 6.588e-7, 3.589e-7, -2.999e-7
-0.313, 6.526e-7, 3.589e-7, -2.937e-7
-0.314, 6.557e-7, 3.558e-7, -2.999e-7
-0.315, 6.557e-7, 3.620e-7, -2.937e-7
-0.316, 6.434e-7, 3.528e-7, -2.906e-7
-0.317, 6.526e-7, 3.589e-7, -2.937e-7
-0.318, 6.403e-7, 3.528e-7, -2.875e-7
-0.319, 6.465e-7, 3.528e-7, -2.937e-7
-0.320, 6.341e-7, 3.497e-7, -2.845e-7
-0.321, 6.495e-7, 3.528e-7, -2.968e-7
-0.322, 6.341e-7, 3.466e-7, -2.875e-7
-0.323, 6.403e-7, 3.497e-7, -2.906e-7
-0.324, 6.465e-7, 3.528e-7, -2.937e-7
-0.325, 6.403e-7, 3.466e-7, -2.937e-7
-0.326, 6.280e-7, 3.435e-7, -2.845e-7
-0.327, 6.434e-7, 3.528e-7, -2.906e-7
-0.328, 6.434e-7, 3.497e-7, -2.937e-7
-0.329, 6.280e-7, 3.435e-7, -2.845e-7
-0.330, 6.341e-7, 3.435e-7, -2.906e-7
-0.331, 6.249e-7, 3.404e-7, -2.845e-7
-0.332, 6.311e-7, 3.435e-7, -2.875e-7
-0.333, 6.280e-7, 3.435e-7, -2.845e-7
-0.334, 6.311e-7, 3.466e-7, -2.845e-7
-0.335, 6.280e-7, 3.404e-7, -2.875e-7
-0.336, 6.341e-7, 3.435e-7, -2.906e-7
-0.337, 6.403e-7, 3.497e-7, -2.906e-7
-0.338, 6.280e-7, 3.435e-7, -2.845e-7
-0.339, 6.280e-7, 3.404e-7, -2.875e-7
-0.340, 6.249e-7, 3.404e-7, -2.845e-7
-0.341, 6.311e-7, 3.466e-7, -2.845e-7
-0.342, 6.249e-7, 3.404e-7, -2.845e-7
-0.343, 6.218e-7, 3.404e-7, -2.814e-7
-0.344, 6.249e-7, 3.404e-7, -2.845e-7
-0.345, 6.280e-7, 3.435e-7, -2.845e-7
-0.346, 6.280e-7, 3.404e-7, -2.875e-7
-0.347, 6.218e-7, 3.404e-7, -2.814e-7
-0.348, 6.218e-7, 3.404e-7, -2.814e-7
-0.349, 6.249e-7, 3.404e-7, -2.845e-7
-0.350, 6.249e-7, 3.404e-7, -2.845e-7
-0.351, 6.188e-7, 3.374e-7, -2.814e-7
-0.352, 6.311e-7, 3.466e-7, -2.845e-7
-0.353, 6.188e-7, 3.343e-7, -2.845e-7
-0.354, 6.218e-7, 3.404e-7, -2.814e-7
-0.355, 6.280e-7, 3.404e-7, -2.875e-7
-0.356, 6.249e-7, 3.435e-7, -2.814e-7
-0.357, 6.188e-7, 3.374e-7, -2.814e-7
-0.358, 6.280e-7, 3.435e-7, -2.845e-7
-0.359, 6.218e-7, 3.343e-7, -2.875e-7
-0.360, 6.280e-7, 3.435e-7, -2.845e-7
-0.361, 6.218e-7, 3.404e-7, -2.814e-7
-0.362, 6.280e-7, 3.404e-7, -2.875e-7
-0.363, 6.249e-7, 3.374e-7, -2.875e-7
-0.364, 6.280e-7, 3.404e-7, -2.875e-7
-0.365, 6.188e-7, 3.343e-7, -2.845e-7
-0.366, 6.188e-7, 3.374e-7, -2.814e-7
-0.367, 6.218e-7, 3.435e-7, -2.783e-7
-0.368, 6.218e-7, 3.404e-7, -2.814e-7
-0.369, 6.249e-7, 3.374e-7, -2.875e-7
-0.370, 6.280e-7, 3.404e-7, -2.875e-7
-0.371, 6.188e-7, 3.343e-7, -2.845e-7
-0.372, 6.249e-7, 3.404e-7, -2.845e-7
-0.373, 6.280e-7, 3.435e-7, -2.845e-7
-0.374, 6.188e-7, 3.374e-7, -2.814e-7
-0.375, 6.188e-7, 3.374e-7, -2.814e-7
-0.376, 6.280e-7, 3.404e-7, -2.875e-7
-0.377, 6.188e-7, 3.312e-7, -2.875e-7
-0.378, 6.280e-7, 3.435e-7, -2.845e-7
-0.379, 6.188e-7, 3.343e-7, -2.845e-7
-0.380, 6.249e-7, 3.404e-7, -2.845e-7
-0.381, 6.280e-7, 3.404e-7, -2.875e-7
-0.382, 6.341e-7, 3.466e-7, -2.875e-7
-0.383, 6.280e-7, 3.435e-7, -2.845e-7
-0.384, 6.218e-7, 3.374e-7, -2.845e-7
-0.385, 6.341e-7, 3.435e-7, -2.906e-7
-0.386, 6.249e-7, 3.404e-7, -2.845e-7
-0.387, 6.280e-7, 3.404e-7, -2.875e-7
-0.388, 6.341e-7, 3.374e-7, -2.968e-7
-0.389, 6.280e-7, 3.404e-7, -2.875e-7
-0.390, 6.249e-7, 3.404e-7, -2.845e-7
-0.391, 6.280e-7, 3.435e-7, -2.845e-7
-0.392, 6.341e-7, 3.435e-7, -2.906e-7
-0.393, 6.280e-7, 3.404e-7, -2.875e-7
-0.394, 6.311e-7, 3.404e-7, -2.906e-7
-0.395, 6.311e-7, 3.404e-7, -2.906e-7
-0.396, 6.403e-7, 3.435e-7, -2.968e-7
-0.397, 6.311e-7, 3.435e-7, -2.875e-7
-0.398, 6.249e-7, 3.404e-7, -2.845e-7
-0.399, 6.280e-7, 3.404e-7, -2.875e-7
-0.400, 6.280e-7, 3.404e-7, -2.875e-7
