# Supplementary material for: Data-Driven Electrochemistry Reveals the Impact of Hydrophobicity on Aptamer Cross-Reactivity
Source: ACS Meas Sci Au. 2026 May 20;6(3):752–64. doi: 10.1021/acsmeasuresciau.6c00040 (PMC13281204; doi:10.1021/acsmeasuresciau.6c00040)
Supplement: Supplementary file 1 [file tg6c00040_si_001.zip › data/interferent study/logP validation/Trials_1_2_3/SWV_loperamide_analyte_1700hz_2.txt]

Nov. 4, 2025   16:05:09
Square Wave Voltammetry
File: c:\users\minteerlab\desktop\hardpotato\110425\swv_loperamide_analyte_1700hz_2.bin
Data Source:  Experiment
Instrument Model:  CHI660E
Ref. Electrode: 
Header: SWV
Note: 

Init E (V) = -0.05
Final E (V) = -0.4
Incr E (V) = 0.001
Amplitude (V) = 0.025
Frequency (Hz) = 1.7e+3
Quiet Time (sec) = 2
Sensitivity (A/V) = 1e-5

Potential/V, Diff(i/A), For(i/A), Rev(i/A)

-0.051, 1.370e-6, 6.421e-7, -7.277e-7
-0.052, 1.595e-6, 8.576e-7, -7.370e-7
-0.053, 1.582e-6, 8.453e-7, -7.370e-7
-0.054, 1.595e-6, 8.391e-7, -7.554e-7
-0.055, 1.585e-6, 8.361e-7, -7.493e-7
-0.056, 1.585e-6, 8.237e-7, -7.616e-7
-0.057, 1.582e-6, 8.237e-7, -7.585e-7
-0.058, 1.576e-6, 8.207e-7, -7.554e-7
-0.059, 1.592e-6, 8.268e-7, -7.647e-7
-0.060, 1.610e-6, 8.361e-7, -7.739e-7
-0.061, 1.588e-6, 8.299e-7, -7.585e-7
-0.062, 1.576e-6, 8.268e-7, -7.493e-7
-0.063, 1.607e-6, 8.361e-7, -7.708e-7
-0.064, 1.585e-6, 8.237e-7, -7.616e-7
-0.065, 1.592e-6, 8.268e-7, -7.647e-7
-0.066, 1.598e-6, 8.330e-7, -7.647e-7
-0.067, 1.601e-6, 8.391e-7, -7.616e-7
-0.068, 1.604e-6, 8.330e-7, -7.708e-7
-0.069, 1.601e-6, 8.361e-7, -7.647e-7
-0.070, 1.598e-6, 8.299e-7, -7.678e-7
-0.071, 1.601e-6, 8.391e-7, -7.616e-7
-0.072, 1.601e-6, 8.330e-7, -7.678e-7
-0.073, 1.613e-6, 8.453e-7, -7.678e-7
-0.074, 1.598e-6, 8.299e-7, -7.678e-7
-0.075, 1.604e-6, 8.361e-7, -7.678e-7
-0.076, 1.595e-6, 8.299e-7, -7.647e-7
-0.077, 1.613e-6, 8.422e-7, -7.708e-7
-0.078, 1.610e-6, 8.422e-7, -7.678e-7
-0.079, 1.610e-6, 8.361e-7, -7.739e-7
-0.080, 1.613e-6, 8.545e-7, -7.585e-7
-0.081, 1.607e-6, 8.515e-7, -7.554e-7
-0.082, 1.622e-6, 8.515e-7, -7.708e-7
-0.083, 1.616e-6, 8.515e-7, -7.647e-7
-0.084, 1.622e-6, 8.484e-7, -7.739e-7
-0.085, 1.625e-6, 8.484e-7, -7.770e-7
-0.086, 1.619e-6, 8.484e-7, -7.708e-7
-0.087, 1.613e-6, 8.515e-7, -7.616e-7
-0.088, 1.632e-6, 8.607e-7, -7.708e-7
-0.089, 1.635e-6, 8.638e-7, -7.708e-7
-0.090, 1.641e-6, 8.699e-7, -7.708e-7
-0.091, 1.628e-6, 8.607e-7, -7.678e-7
-0.092, 1.653e-6, 8.761e-7, -7.770e-7
-0.093, 1.641e-6, 8.668e-7, -7.739e-7
-0.094, 1.641e-6, 8.730e-7, -7.678e-7
-0.095, 1.659e-6, 8.884e-7, -7.708e-7
-0.096, 1.662e-6, 8.853e-7, -7.770e-7
-0.097, 1.675e-6, 8.915e-7, -7.832e-7
-0.098, 1.672e-6, 8.853e-7, -7.862e-7
-0.099, 1.684e-6, 8.976e-7, -7.862e-7
-0.100, 1.696e-6, 9.069e-7, -7.893e-7
-0.101, 1.699e-6, 9.161e-7, -7.832e-7
-0.102, 1.712e-6, 9.223e-7, -7.893e-7
-0.103, 1.721e-6, 9.223e-7, -7.985e-7
-0.104, 1.730e-6, 9.346e-7, -7.955e-7
-0.105, 1.742e-6, 9.346e-7, -8.078e-7
-0.106, 1.749e-6, 9.469e-7, -8.016e-7
-0.107, 1.752e-6, 9.561e-7, -7.955e-7
-0.108, 1.770e-6, 9.623e-7, -8.078e-7
-0.109, 1.792e-6, 9.807e-7, -8.109e-7
-0.110, 1.810e-6, 9.900e-7, -8.201e-7
-0.111, 1.816e-6, 9.961e-7, -8.201e-7
-0.112, 1.832e-6, 1.005e-6, -8.263e-7
-0.113, 1.847e-6, 1.018e-6, -8.293e-7
-0.114, 1.859e-6, 1.024e-6, -8.355e-7
-0.115, 1.896e-6, 1.048e-6, -8.478e-7
-0.116, 1.915e-6, 1.055e-6, -8.601e-7
-0.117, 1.924e-6, 1.067e-6, -8.570e-7
-0.118, 1.964e-6, 1.092e-6, -8.724e-7
-0.119, 1.982e-6, 1.104e-6, -8.786e-7
-0.120, 2.004e-6, 1.122e-6, -8.817e-7
-0.121, 2.047e-6, 1.144e-6, -9.032e-7
-0.122, 2.063e-6, 1.159e-6, -9.032e-7
-0.123, 2.106e-6, 1.184e-6, -9.217e-7
-0.124, 2.133e-6, 1.193e-6, -9.402e-7
-0.125, 2.179e-6, 1.230e-6, -9.494e-7
-0.126, 2.213e-6, 1.245e-6, -9.679e-7
-0.127, 2.238e-6, 1.264e-6, -9.740e-7
-0.128, 2.281e-6, 1.292e-6, -9.894e-7
-0.129, 2.324e-6, 1.319e-6, -1.005e-6
-0.130, 2.361e-6, 1.338e-6, -1.023e-6
-0.131, 2.420e-6, 1.369e-6, -1.051e-6
-0.132, 2.469e-6, 1.402e-6, -1.066e-6
-0.133, 2.512e-6, 1.421e-6, -1.091e-6
-0.134, 2.558e-6, 1.461e-6, -1.097e-6
-0.135, 2.610e-6, 1.489e-6, -1.122e-6
-0.136, 2.669e-6, 1.519e-6, -1.149e-6
-0.137, 2.727e-6, 1.550e-6, -1.177e-6
-0.138, 2.792e-6, 1.593e-6, -1.199e-6
-0.139, 2.863e-6, 1.636e-6, -1.226e-6
-0.140, 2.934e-6, 1.667e-6, -1.266e-6
-0.141, 2.995e-6, 1.704e-6, -1.291e-6
-0.142, 3.051e-6, 1.744e-6, -1.306e-6
-0.143, 3.137e-6, 1.793e-6, -1.343e-6
-0.144, 3.205e-6, 1.824e-6, -1.380e-6
-0.145, 3.282e-6, 1.867e-6, -1.414e-6
-0.146, 3.368e-6, 1.920e-6, -1.448e-6
-0.147, 3.445e-6, 1.969e-6, -1.476e-6
-0.148, 3.546e-6, 2.015e-6, -1.531e-6
-0.149, 3.623e-6, 2.061e-6, -1.562e-6
-0.150, 3.725e-6, 2.114e-6, -1.611e-6
-0.151, 3.802e-6, 2.160e-6, -1.642e-6
-0.152, 3.894e-6, 2.212e-6, -1.682e-6
-0.153, 4.002e-6, 2.271e-6, -1.731e-6
-0.154, 4.091e-6, 2.323e-6, -1.768e-6
-0.155, 4.196e-6, 2.369e-6, -1.827e-6
-0.156, 4.310e-6, 2.437e-6, -1.873e-6
-0.157, 4.427e-6, 2.495e-6, -1.931e-6
-0.158, 4.507e-6, 2.545e-6, -1.962e-6
-0.159, 4.608e-6, 2.606e-6, -2.002e-6
-0.160, 4.722e-6, 2.665e-6, -2.058e-6
-0.161, 4.845e-6, 2.723e-6, -2.122e-6
-0.162, 4.956e-6, 2.779e-6, -2.178e-6
-0.163, 5.064e-6, 2.840e-6, -2.224e-6
-0.164, 5.159e-6, 2.889e-6, -2.270e-6
-0.165, 5.295e-6, 2.963e-6, -2.332e-6
-0.166, 5.390e-6, 3.016e-6, -2.375e-6
-0.167, 5.498e-6, 3.065e-6, -2.433e-6
-0.168, 5.624e-6, 3.129e-6, -2.495e-6
-0.169, 5.729e-6, 3.188e-6, -2.541e-6
-0.170, 5.849e-6, 3.249e-6, -2.599e-6
-0.171, 5.941e-6, 3.296e-6, -2.646e-6
-0.172, 6.064e-6, 3.370e-6, -2.695e-6
-0.173, 6.166e-6, 3.425e-6, -2.741e-6
-0.174, 6.261e-6, 3.465e-6, -2.796e-6
-0.175, 6.378e-6, 3.530e-6, -2.849e-6
-0.176, 6.471e-6, 3.582e-6, -2.889e-6
-0.177, 6.566e-6, 3.628e-6, -2.938e-6
-0.178, 6.652e-6, 3.662e-6, -2.990e-6
-0.179, 6.748e-6, 3.711e-6, -3.037e-6
-0.180, 6.825e-6, 3.751e-6, -3.073e-6
-0.181, 6.896e-6, 3.788e-6, -3.107e-6
-0.182, 6.972e-6, 3.822e-6, -3.150e-6
-0.183, 7.040e-6, 3.859e-6, -3.181e-6
-0.184, 7.086e-6, 3.884e-6, -3.203e-6
-0.185, 7.166e-6, 3.918e-6, -3.249e-6
-0.186, 7.216e-6, 3.936e-6, -3.280e-6
-0.187, 7.268e-6, 3.961e-6, -3.307e-6
-0.188, 7.302e-6, 3.976e-6, -3.326e-6
-0.189, 7.333e-6, 3.988e-6, -3.344e-6
-0.190, 7.360e-6, 3.998e-6, -3.363e-6
-0.191, 7.379e-6, 4.007e-6, -3.372e-6
-0.192, 7.403e-6, 4.010e-6, -3.394e-6
-0.193, 7.422e-6, 4.013e-6, -3.409e-6
-0.194, 7.403e-6, 3.998e-6, -3.406e-6
-0.195, 7.403e-6, 4.001e-6, -3.403e-6
-0.196, 7.373e-6, 3.976e-6, -3.397e-6
-0.197, 7.373e-6, 3.970e-6, -3.403e-6
-0.198, 7.360e-6, 3.951e-6, -3.409e-6
-0.199, 7.327e-6, 3.930e-6, -3.397e-6
-0.200, 7.299e-6, 3.911e-6, -3.387e-6
-0.201, 7.237e-6, 3.877e-6, -3.360e-6
-0.202, 7.203e-6, 3.847e-6, -3.357e-6
-0.203, 7.151e-6, 3.819e-6, -3.332e-6
-0.204, 7.099e-6, 3.788e-6, -3.310e-6
-0.205, 7.037e-6, 3.745e-6, -3.292e-6
-0.206, 6.985e-6, 3.717e-6, -3.267e-6
-0.207, 6.892e-6, 3.656e-6, -3.237e-6
-0.208, 6.831e-6, 3.622e-6, -3.209e-6
-0.209, 6.751e-6, 3.579e-6, -3.172e-6
-0.210, 6.674e-6, 3.520e-6, -3.153e-6
-0.211, 6.597e-6, 3.480e-6, -3.117e-6
-0.212, 6.495e-6, 3.425e-6, -3.070e-6
-0.213, 6.409e-6, 3.363e-6, -3.046e-6
-0.214, 6.323e-6, 3.323e-6, -3.000e-6
-0.215, 6.228e-6, 3.265e-6, -2.963e-6
-0.216, 6.138e-6, 3.213e-6, -2.926e-6
-0.217, 6.040e-6, 3.157e-6, -2.883e-6
-0.218, 5.926e-6, 3.096e-6, -2.830e-6
-0.219, 5.855e-6, 3.056e-6, -2.799e-6
-0.220, 5.735e-6, 2.985e-6, -2.750e-6
-0.221, 5.649e-6, 2.932e-6, -2.716e-6
-0.222, 5.541e-6, 2.880e-6, -2.661e-6
-0.223, 5.455e-6, 2.831e-6, -2.624e-6
-0.224, 5.341e-6, 2.760e-6, -2.581e-6
-0.225, 5.233e-6, 2.698e-6, -2.535e-6
-0.226, 5.135e-6, 2.649e-6, -2.485e-6
-0.227, 5.030e-6, 2.588e-6, -2.442e-6
-0.228, 4.962e-6, 2.551e-6, -2.412e-6
-0.229, 4.851e-6, 2.489e-6, -2.362e-6
-0.230, 4.744e-6, 2.434e-6, -2.310e-6
-0.231, 4.651e-6, 2.381e-6, -2.270e-6
-0.232, 4.541e-6, 2.323e-6, -2.218e-6
-0.233, 4.445e-6, 2.274e-6, -2.171e-6
-0.234, 4.359e-6, 2.227e-6, -2.131e-6
-0.235, 4.254e-6, 2.163e-6, -2.091e-6
-0.236, 4.174e-6, 2.123e-6, -2.051e-6
-0.237, 4.097e-6, 2.080e-6, -2.018e-6
-0.238, 3.990e-6, 2.027e-6, -1.962e-6
-0.239, 3.900e-6, 1.975e-6, -1.925e-6
-0.240, 3.829e-6, 1.944e-6, -1.885e-6
-0.241, 3.731e-6, 1.895e-6, -1.836e-6
-0.242, 3.666e-6, 1.867e-6, -1.799e-6
-0.243, 3.589e-6, 1.818e-6, -1.771e-6
-0.244, 3.506e-6, 1.775e-6, -1.731e-6
-0.245, 3.426e-6, 1.732e-6, -1.694e-6
-0.246, 3.352e-6, 1.698e-6, -1.654e-6
-0.247, 3.303e-6, 1.664e-6, -1.639e-6
-0.248, 3.211e-6, 1.630e-6, -1.580e-6
-0.249, 3.152e-6, 1.599e-6, -1.553e-6
-0.250, 3.081e-6, 1.559e-6, -1.522e-6
-0.251, 3.020e-6, 1.529e-6, -1.491e-6
-0.252, 2.964e-6, 1.501e-6, -1.463e-6
-0.253, 2.897e-6, 1.464e-6, -1.433e-6
-0.254, 2.829e-6, 1.439e-6, -1.390e-6
-0.255, 2.767e-6, 1.396e-6, -1.371e-6
-0.256, 2.718e-6, 1.378e-6, -1.340e-6
-0.257, 2.678e-6, 1.356e-6, -1.322e-6
-0.258, 2.626e-6, 1.338e-6, -1.288e-6
-0.259, 2.583e-6, 1.316e-6, -1.266e-6
-0.260, 2.537e-6, 1.307e-6, -1.230e-6
-0.261, 2.493e-6, 1.273e-6, -1.220e-6
-0.262, 2.435e-6, 1.239e-6, -1.196e-6
-0.263, 2.392e-6, 1.227e-6, -1.165e-6
-0.264, 2.358e-6, 1.212e-6, -1.146e-6
-0.265, 2.312e-6, 1.196e-6, -1.116e-6
-0.266, 2.284e-6, 1.178e-6, -1.106e-6
-0.267, 2.250e-6, 1.169e-6, -1.082e-6
-0.268, 2.219e-6, 1.156e-6, -1.063e-6
-0.269, 2.189e-6, 1.129e-6, -1.060e-6
-0.270, 2.136e-6, 1.116e-6, -1.020e-6
-0.271, 2.152e-6, 1.125e-6, -1.026e-6
-0.272, 2.093e-6, 1.092e-6, -1.002e-6
-0.273, 2.069e-6, 1.082e-6, -9.863e-7
-0.274, 2.044e-6, 1.073e-6, -9.709e-7
-0.275, 2.022e-6, 1.055e-6, -9.679e-7
-0.276, 1.979e-6, 1.036e-6, -9.432e-7
-0.277, 1.986e-6, 1.052e-6, -9.340e-7
-0.278, 1.946e-6, 1.030e-6, -9.155e-7
-0.279, 1.906e-6, 1.002e-6, -9.032e-7
-0.280, 1.909e-6, 1.008e-6, -9.001e-7
-0.281, 1.893e-6, 1.005e-6, -8.878e-7
-0.282, 1.869e-6, 9.931e-7, -8.755e-7
-0.283, 1.881e-6, 1.002e-6, -8.786e-7
-0.284, 1.872e-6, 9.931e-7, -8.786e-7
-0.285, 1.825e-6, 9.715e-7, -8.540e-7
-0.286, 1.813e-6, 9.746e-7, -8.386e-7
-0.287, 1.801e-6, 9.623e-7, -8.386e-7
-0.288, 1.795e-6, 9.654e-7, -8.293e-7
-0.289, 1.785e-6, 9.561e-7, -8.293e-7
-0.290, 1.776e-6, 9.561e-7, -8.201e-7
-0.291, 1.770e-6, 9.530e-7, -8.170e-7
-0.292, 1.730e-6, 9.346e-7, -7.955e-7
-0.293, 1.730e-6, 9.376e-7, -7.924e-7
-0.294, 1.724e-6, 9.346e-7, -7.893e-7
-0.295, 1.721e-6, 9.223e-7, -7.985e-7
-0.296, 1.715e-6, 9.315e-7, -7.832e-7
-0.297, 1.702e-6, 9.192e-7, -7.832e-7
-0.298, 1.693e-6, 9.130e-7, -7.801e-7
-0.299, 1.684e-6, 9.161e-7, -7.678e-7
-0.300, 1.687e-6, 9.130e-7, -7.739e-7
-0.301, 1.684e-6, 9.192e-7, -7.647e-7
-0.302, 1.681e-6, 9.161e-7, -7.647e-7
-0.303, 1.665e-6, 9.038e-7, -7.616e-7
-0.304, 1.681e-6, 9.223e-7, -7.585e-7
-0.305, 1.659e-6, 9.130e-7, -7.462e-7
-0.306, 1.653e-6, 8.976e-7, -7.554e-7
-0.307, 1.635e-6, 8.915e-7, -7.431e-7
-0.308, 1.644e-6, 8.976e-7, -7.462e-7
-0.309, 1.635e-6, 8.884e-7, -7.462e-7
-0.310, 1.641e-6, 9.007e-7, -7.401e-7
-0.311, 1.638e-6, 8.976e-7, -7.401e-7
-0.312, 1.635e-6, 8.884e-7, -7.462e-7
-0.313, 1.632e-6, 8.915e-7, -7.401e-7
-0.314, 1.641e-6, 8.884e-7, -7.524e-7
-0.315, 1.622e-6, 8.822e-7, -7.401e-7
-0.316, 1.616e-6, 8.822e-7, -7.339e-7
-0.317, 1.625e-6, 8.822e-7, -7.431e-7
-0.318, 1.619e-6, 8.792e-7, -7.401e-7
-0.319, 1.610e-6, 8.730e-7, -7.370e-7
-0.320, 1.616e-6, 8.915e-7, -7.247e-7
-0.321, 1.613e-6, 8.853e-7, -7.277e-7
-0.322, 1.592e-6, 8.699e-7, -7.216e-7
-0.323, 1.610e-6, 8.822e-7, -7.277e-7
-0.324, 1.604e-6, 8.730e-7, -7.308e-7
-0.325, 1.613e-6, 8.853e-7, -7.277e-7
-0.326, 1.610e-6, 8.730e-7, -7.370e-7
-0.327, 1.601e-6, 8.668e-7, -7.339e-7
-0.328, 1.613e-6, 8.884e-7, -7.247e-7
-0.329, 1.616e-6, 8.822e-7, -7.339e-7
-0.330, 1.598e-6, 8.730e-7, -7.247e-7
-0.331, 1.592e-6, 8.699e-7, -7.216e-7
-0.332, 1.582e-6, 8.761e-7, -7.062e-7
-0.333, 1.616e-6, 8.792e-7, -7.370e-7
-0.334, 1.579e-6, 8.668e-7, -7.124e-7
-0.335, 1.613e-6, 8.822e-7, -7.308e-7
-0.336, 1.601e-6, 8.668e-7, -7.339e-7
-0.337, 1.601e-6, 8.699e-7, -7.308e-7
-0.338, 1.601e-6, 8.730e-7, -7.277e-7
-0.339, 1.595e-6, 8.668e-7, -7.277e-7
-0.340, 1.595e-6, 8.638e-7, -7.308e-7
-0.341, 1.585e-6, 8.607e-7, -7.247e-7
-0.342, 1.601e-6, 8.638e-7, -7.370e-7
-0.343, 1.604e-6, 8.699e-7, -7.339e-7
-0.344, 1.592e-6, 8.668e-7, -7.247e-7
-0.345, 1.592e-6, 8.668e-7, -7.247e-7
-0.346, 1.595e-6, 8.668e-7, -7.277e-7
-0.347, 1.601e-6, 8.699e-7, -7.308e-7
-0.348, 1.598e-6, 8.699e-7, -7.277e-7
-0.349, 1.595e-6, 8.668e-7, -7.277e-7
-0.350, 1.607e-6, 8.853e-7, -7.216e-7
-0.351, 1.588e-6, 8.699e-7, -7.185e-7
-0.352, 1.592e-6, 8.638e-7, -7.277e-7
-0.353, 1.604e-6, 8.730e-7, -7.308e-7
-0.354, 1.607e-6, 8.792e-7, -7.277e-7
-0.355, 1.592e-6, 8.730e-7, -7.185e-7
-0.356, 1.595e-6, 8.699e-7, -7.247e-7
-0.357, 1.601e-6, 8.730e-7, -7.277e-7
-0.358, 1.592e-6, 8.699e-7, -7.216e-7
-0.359, 1.604e-6, 8.730e-7, -7.308e-7
-0.360, 1.604e-6, 8.792e-7, -7.247e-7
-0.361, 1.601e-6, 8.699e-7, -7.308e-7
-0.362, 1.592e-6, 8.607e-7, -7.308e-7
-0.363, 1.601e-6, 8.761e-7, -7.247e-7
-0.364, 1.607e-6, 8.792e-7, -7.277e-7
-0.365, 1.604e-6, 8.730e-7, -7.308e-7
-0.366, 1.613e-6, 8.761e-7, -7.370e-7
-0.367, 1.610e-6, 8.761e-7, -7.339e-7
-0.368, 1.604e-6, 8.730e-7, -7.308e-7
-0.369, 1.604e-6, 8.699e-7, -7.339e-7
-0.370, 1.610e-6, 8.668e-7, -7.431e-7
-0.371, 1.607e-6, 8.730e-7, -7.339e-7
-0.372, 1.592e-6, 8.638e-7, -7.277e-7
-0.373, 1.598e-6, 8.730e-7, -7.247e-7
-0.374, 1.616e-6, 8.822e-7, -7.339e-7
-0.375, 1.601e-6, 8.730e-7, -7.277e-7
-0.376, 1.622e-6, 8.730e-7, -7.493e-7
-0.377, 1.607e-6, 8.699e-7, -7.370e-7
-0.378, 1.619e-6, 8.822e-7, -7.370e-7
-0.379, 1.598e-6, 8.668e-7, -7.308e-7
-0.380, 1.619e-6, 8.853e-7, -7.339e-7
-0.381, 1.610e-6, 8.761e-7, -7.339e-7
-0.382, 1.625e-6, 8.884e-7, -7.370e-7
-0.383, 1.607e-6, 8.699e-7, -7.370e-7
-0.384, 1.601e-6, 8.730e-7, -7.277e-7
-0.385, 1.588e-6, 8.638e-7, -7.247e-7
-0.386, 1.625e-6, 8.822e-7, -7.431e-7
-0.387, 1.616e-6, 8.668e-7, -7.493e-7
-0.388, 1.604e-6, 8.761e-7, -7.277e-7
-0.389, 1.598e-6, 8.668e-7, -7.308e-7
-0.390, 1.622e-6, 8.853e-7, -7.370e-7
-0.391, 1.601e-6, 8.730e-7, -7.277e-7
-0.392, 1.610e-6, 8.638e-7, -7.462e-7
-0.393, 1.616e-6, 8.822e-7, -7.339e-7
-0.394, 1.625e-6, 8.946e-7, -7.308e-7
-0.395, 1.628e-6, 8.822e-7, -7.462e-7
-0.396, 1.635e-6, 8.884e-7, -7.462e-7
-0.397, 1.632e-6, 8.792e-7, -7.524e-7
-0.398, 1.628e-6, 8.792e-7, -7.493e-7
-0.399, 1.632e-6, 8.822e-7, -7.493e-7
-0.400, 1.616e-6, 8.792e-7, -7.370e-7
