# Supplementary material for: Data-Driven Electrochemistry Reveals the Impact of Hydrophobicity on Aptamer Cross-Reactivity
Source: ACS Meas Sci Au. 2026 May 20;6(3):752–64. doi: 10.1021/acsmeasuresciau.6c00040 (PMC13281204; doi:10.1021/acsmeasuresciau.6c00040)
Supplement: Supplementary file 1 [file tg6c00040_si_001.zip › data/interferent study/logP validation/Trials_1_2_3/SWV_loperamide_analyte_1800hz_0.txt]

Nov. 4, 2025   12:18:55
Square Wave Voltammetry
File: c:\users\minteerlab\desktop\hardpotato\110425\swv_loperamide_analyte_1800hz_0.bin
Data Source:  Experiment
Instrument Model:  CHI660E
Ref. Electrode: 
Header: SWV
Note: 

Init E (V) = -0.05
Final E (V) = -0.4
Incr E (V) = 0.001
Amplitude (V) = 0.025
Frequency (Hz) = 1.8e+3
Quiet Time (sec) = 2
Sensitivity (A/V) = 1e-5

Potential/V, Diff(i/A), For(i/A), Rev(i/A)

-0.051, 1.576e-6, 7.345e-7, -8.416e-7
-0.052, 1.838e-6, 9.931e-7, -8.447e-7
-0.053, 1.835e-6, 9.777e-7, -8.570e-7
-0.054, 1.838e-6, 9.715e-7, -8.663e-7
-0.055, 1.832e-6, 9.623e-7, -8.693e-7
-0.056, 1.822e-6, 9.469e-7, -8.755e-7
-0.057, 1.829e-6, 9.561e-7, -8.724e-7
-0.058, 1.841e-6, 9.623e-7, -8.786e-7
-0.059, 1.850e-6, 9.715e-7, -8.786e-7
-0.060, 1.850e-6, 9.592e-7, -8.909e-7
-0.061, 1.841e-6, 9.530e-7, -8.878e-7
-0.062, 1.847e-6, 9.592e-7, -8.878e-7
-0.063, 1.844e-6, 9.623e-7, -8.817e-7
-0.064, 1.838e-6, 9.561e-7, -8.817e-7
-0.065, 1.835e-6, 9.530e-7, -8.817e-7
-0.066, 1.856e-6, 9.623e-7, -8.940e-7
-0.067, 1.859e-6, 9.715e-7, -8.878e-7
-0.068, 1.859e-6, 9.654e-7, -8.940e-7
-0.069, 1.853e-6, 9.623e-7, -8.909e-7
-0.070, 1.862e-6, 9.746e-7, -8.878e-7
-0.071, 1.865e-6, 9.654e-7, -9.001e-7
-0.072, 1.862e-6, 9.715e-7, -8.909e-7
-0.073, 1.881e-6, 9.807e-7, -9.001e-7
-0.074, 1.862e-6, 9.746e-7, -8.878e-7
-0.075, 1.875e-6, 9.807e-7, -8.940e-7
-0.076, 1.872e-6, 9.715e-7, -9.001e-7
-0.077, 1.869e-6, 9.654e-7, -9.032e-7
-0.078, 1.872e-6, 9.746e-7, -8.971e-7
-0.079, 1.887e-6, 9.900e-7, -8.971e-7
-0.080, 1.872e-6, 9.715e-7, -9.001e-7
-0.081, 1.875e-6, 9.838e-7, -8.909e-7
-0.082, 1.887e-6, 9.869e-7, -9.001e-7
-0.083, 1.893e-6, 9.869e-7, -9.063e-7
-0.084, 1.878e-6, 9.807e-7, -8.971e-7
-0.085, 1.884e-6, 9.869e-7, -8.971e-7
-0.086, 1.893e-6, 9.900e-7, -9.032e-7
-0.087, 1.884e-6, 9.869e-7, -8.971e-7
-0.088, 1.884e-6, 9.807e-7, -9.032e-7
-0.089, 1.893e-6, 9.900e-7, -9.032e-7
-0.090, 1.893e-6, 9.900e-7, -9.032e-7
-0.091, 1.896e-6, 9.992e-7, -8.971e-7
-0.092, 1.896e-6, 9.931e-7, -9.032e-7
-0.093, 1.896e-6, 9.961e-7, -9.001e-7
-0.094, 1.906e-6, 1.002e-6, -9.032e-7
-0.095, 1.915e-6, 1.002e-6, -9.124e-7
-0.096, 1.912e-6, 1.005e-6, -9.063e-7
-0.097, 1.924e-6, 1.021e-6, -9.032e-7
-0.098, 1.927e-6, 1.021e-6, -9.063e-7
-0.099, 1.933e-6, 1.027e-6, -9.063e-7
-0.100, 1.946e-6, 1.027e-6, -9.186e-7
-0.101, 1.946e-6, 1.033e-6, -9.124e-7
-0.102, 1.949e-6, 1.036e-6, -9.124e-7
-0.103, 1.958e-6, 1.036e-6, -9.217e-7
-0.104, 1.958e-6, 1.045e-6, -9.124e-7
-0.105, 1.976e-6, 1.055e-6, -9.217e-7
-0.106, 1.982e-6, 1.058e-6, -9.248e-7
-0.107, 1.998e-6, 1.073e-6, -9.248e-7
-0.108, 2.004e-6, 1.073e-6, -9.309e-7
-0.109, 2.004e-6, 1.076e-6, -9.278e-7
-0.110, 2.029e-6, 1.088e-6, -9.402e-7
-0.111, 2.044e-6, 1.098e-6, -9.463e-7
-0.112, 2.050e-6, 1.104e-6, -9.463e-7
-0.113, 2.056e-6, 1.107e-6, -9.494e-7
-0.114, 2.069e-6, 1.119e-6, -9.494e-7
-0.115, 2.106e-6, 1.144e-6, -9.617e-7
-0.116, 2.121e-6, 1.156e-6, -9.648e-7
-0.117, 2.136e-6, 1.165e-6, -9.709e-7
-0.118, 2.158e-6, 1.172e-6, -9.863e-7
-0.119, 2.167e-6, 1.181e-6, -9.863e-7
-0.120, 2.189e-6, 1.193e-6, -9.956e-7
-0.121, 2.216e-6, 1.202e-6, -1.014e-6
-0.122, 2.244e-6, 1.224e-6, -1.020e-6
-0.123, 2.272e-6, 1.252e-6, -1.020e-6
-0.124, 2.278e-6, 1.252e-6, -1.026e-6
-0.125, 2.327e-6, 1.286e-6, -1.042e-6
-0.126, 2.355e-6, 1.295e-6, -1.060e-6
-0.127, 2.370e-6, 1.310e-6, -1.060e-6
-0.128, 2.404e-6, 1.329e-6, -1.076e-6
-0.129, 2.444e-6, 1.353e-6, -1.091e-6
-0.130, 2.475e-6, 1.372e-6, -1.103e-6
-0.131, 2.527e-6, 1.390e-6, -1.137e-6
-0.132, 2.561e-6, 1.421e-6, -1.140e-6
-0.133, 2.595e-6, 1.439e-6, -1.156e-6
-0.134, 2.638e-6, 1.467e-6, -1.171e-6
-0.135, 2.703e-6, 1.501e-6, -1.202e-6
-0.136, 2.731e-6, 1.523e-6, -1.208e-6
-0.137, 2.777e-6, 1.541e-6, -1.236e-6
-0.138, 2.835e-6, 1.581e-6, -1.254e-6
-0.139, 2.888e-6, 1.609e-6, -1.279e-6
-0.140, 2.928e-6, 1.633e-6, -1.294e-6
-0.141, 2.992e-6, 1.670e-6, -1.322e-6
-0.142, 3.044e-6, 1.698e-6, -1.346e-6
-0.143, 3.097e-6, 1.729e-6, -1.368e-6
-0.144, 3.174e-6, 1.775e-6, -1.399e-6
-0.145, 3.238e-6, 1.803e-6, -1.436e-6
-0.146, 3.294e-6, 1.843e-6, -1.451e-6
-0.147, 3.371e-6, 1.886e-6, -1.485e-6
-0.148, 3.439e-6, 1.917e-6, -1.522e-6
-0.149, 3.506e-6, 1.957e-6, -1.550e-6
-0.150, 3.586e-6, 2.003e-6, -1.584e-6
-0.151, 3.660e-6, 2.046e-6, -1.614e-6
-0.152, 3.722e-6, 2.080e-6, -1.642e-6
-0.153, 3.808e-6, 2.129e-6, -1.679e-6
-0.154, 3.906e-6, 2.175e-6, -1.731e-6
-0.155, 3.974e-6, 2.218e-6, -1.756e-6
-0.156, 4.067e-6, 2.277e-6, -1.790e-6
-0.157, 4.150e-6, 2.317e-6, -1.833e-6
-0.158, 4.236e-6, 2.366e-6, -1.870e-6
-0.159, 4.334e-6, 2.415e-6, -1.919e-6
-0.160, 4.421e-6, 2.468e-6, -1.953e-6
-0.161, 4.519e-6, 2.514e-6, -2.005e-6
-0.162, 4.618e-6, 2.575e-6, -2.042e-6
-0.163, 4.710e-6, 2.625e-6, -2.085e-6
-0.164, 4.815e-6, 2.683e-6, -2.131e-6
-0.165, 4.913e-6, 2.738e-6, -2.175e-6
-0.166, 5.021e-6, 2.794e-6, -2.227e-6
-0.167, 5.116e-6, 2.846e-6, -2.270e-6
-0.168, 5.224e-6, 2.905e-6, -2.319e-6
-0.169, 5.329e-6, 2.960e-6, -2.369e-6
-0.170, 5.433e-6, 3.019e-6, -2.415e-6
-0.171, 5.547e-6, 3.086e-6, -2.461e-6
-0.172, 5.646e-6, 3.133e-6, -2.513e-6
-0.173, 5.772e-6, 3.200e-6, -2.572e-6
-0.174, 5.874e-6, 3.262e-6, -2.612e-6
-0.175, 5.969e-6, 3.311e-6, -2.658e-6
-0.176, 6.080e-6, 3.376e-6, -2.704e-6
-0.177, 6.181e-6, 3.425e-6, -2.756e-6
-0.178, 6.271e-6, 3.474e-6, -2.796e-6
-0.179, 6.369e-6, 3.527e-6, -2.843e-6
-0.180, 6.480e-6, 3.585e-6, -2.895e-6
-0.181, 6.566e-6, 3.631e-6, -2.935e-6
-0.182, 6.671e-6, 3.693e-6, -2.978e-6
-0.183, 6.754e-6, 3.736e-6, -3.018e-6
-0.184, 6.846e-6, 3.788e-6, -3.058e-6
-0.185, 6.929e-6, 3.837e-6, -3.092e-6
-0.186, 7.006e-6, 3.868e-6, -3.138e-6
-0.187, 7.080e-6, 3.911e-6, -3.169e-6
-0.188, 7.157e-6, 3.954e-6, -3.203e-6
-0.189, 7.228e-6, 3.998e-6, -3.230e-6
-0.190, 7.271e-6, 4.013e-6, -3.258e-6
-0.191, 7.333e-6, 4.041e-6, -3.292e-6
-0.192, 7.385e-6, 4.081e-6, -3.304e-6
-0.193, 7.437e-6, 4.108e-6, -3.329e-6
-0.194, 7.490e-6, 4.130e-6, -3.360e-6
-0.195, 7.502e-6, 4.136e-6, -3.366e-6
-0.196, 7.530e-6, 4.155e-6, -3.375e-6
-0.197, 7.567e-6, 4.161e-6, -3.406e-6
-0.198, 7.570e-6, 4.173e-6, -3.397e-6
-0.199, 7.576e-6, 4.173e-6, -3.403e-6
-0.200, 7.588e-6, 4.176e-6, -3.412e-6
-0.201, 7.585e-6, 4.170e-6, -3.415e-6
-0.202, 7.582e-6, 4.164e-6, -3.418e-6
-0.203, 7.564e-6, 4.148e-6, -3.415e-6
-0.204, 7.536e-6, 4.130e-6, -3.406e-6
-0.205, 7.499e-6, 4.108e-6, -3.391e-6
-0.206, 7.474e-6, 4.096e-6, -3.378e-6
-0.207, 7.410e-6, 4.053e-6, -3.357e-6
-0.208, 7.379e-6, 4.034e-6, -3.344e-6
-0.209, 7.327e-6, 4.001e-6, -3.326e-6
-0.210, 7.277e-6, 3.970e-6, -3.307e-6
-0.211, 7.210e-6, 3.939e-6, -3.270e-6
-0.212, 7.145e-6, 3.899e-6, -3.246e-6
-0.213, 7.071e-6, 3.853e-6, -3.218e-6
-0.214, 6.991e-6, 3.810e-6, -3.181e-6
-0.215, 6.911e-6, 3.761e-6, -3.150e-6
-0.216, 6.837e-6, 3.717e-6, -3.120e-6
-0.217, 6.751e-6, 3.668e-6, -3.083e-6
-0.218, 6.665e-6, 3.610e-6, -3.055e-6
-0.219, 6.563e-6, 3.554e-6, -3.009e-6
-0.220, 6.471e-6, 3.499e-6, -2.972e-6
-0.221, 6.378e-6, 3.447e-6, -2.932e-6
-0.222, 6.277e-6, 3.388e-6, -2.889e-6
-0.223, 6.178e-6, 3.326e-6, -2.852e-6
-0.224, 6.083e-6, 3.274e-6, -2.809e-6
-0.225, 5.966e-6, 3.216e-6, -2.750e-6
-0.226, 5.877e-6, 3.160e-6, -2.716e-6
-0.227, 5.775e-6, 3.099e-6, -2.676e-6
-0.228, 5.676e-6, 3.046e-6, -2.630e-6
-0.229, 5.575e-6, 2.991e-6, -2.584e-6
-0.230, 5.470e-6, 2.926e-6, -2.544e-6
-0.231, 5.353e-6, 2.865e-6, -2.489e-6
-0.232, 5.242e-6, 2.812e-6, -2.430e-6
-0.233, 5.165e-6, 2.757e-6, -2.409e-6
-0.234, 5.070e-6, 2.705e-6, -2.365e-6
-0.235, 4.950e-6, 2.637e-6, -2.313e-6
-0.236, 4.851e-6, 2.585e-6, -2.267e-6
-0.237, 4.759e-6, 2.529e-6, -2.230e-6
-0.238, 4.667e-6, 2.480e-6, -2.187e-6
-0.239, 4.553e-6, 2.418e-6, -2.135e-6
-0.240, 4.476e-6, 2.375e-6, -2.101e-6
-0.241, 4.390e-6, 2.320e-6, -2.070e-6
-0.242, 4.282e-6, 2.268e-6, -2.014e-6
-0.243, 4.199e-6, 2.218e-6, -1.981e-6
-0.244, 4.107e-6, 2.166e-6, -1.941e-6
-0.245, 4.030e-6, 2.123e-6, -1.907e-6
-0.246, 3.943e-6, 2.086e-6, -1.858e-6
-0.247, 3.851e-6, 2.040e-6, -1.811e-6
-0.248, 3.786e-6, 2.003e-6, -1.784e-6
-0.249, 3.700e-6, 1.950e-6, -1.750e-6
-0.250, 3.626e-6, 1.913e-6, -1.713e-6
-0.251, 3.552e-6, 1.877e-6, -1.676e-6
-0.252, 3.482e-6, 1.843e-6, -1.639e-6
-0.253, 3.417e-6, 1.803e-6, -1.614e-6
-0.254, 3.349e-6, 1.766e-6, -1.584e-6
-0.255, 3.285e-6, 1.738e-6, -1.547e-6
-0.256, 3.217e-6, 1.701e-6, -1.516e-6
-0.257, 3.149e-6, 1.664e-6, -1.485e-6
-0.258, 3.109e-6, 1.643e-6, -1.467e-6
-0.259, 3.041e-6, 1.615e-6, -1.427e-6
-0.260, 2.980e-6, 1.572e-6, -1.408e-6
-0.261, 2.921e-6, 1.547e-6, -1.374e-6
-0.262, 2.888e-6, 1.532e-6, -1.356e-6
-0.263, 2.847e-6, 1.504e-6, -1.343e-6
-0.264, 2.783e-6, 1.470e-6, -1.313e-6
-0.265, 2.758e-6, 1.464e-6, -1.294e-6
-0.266, 2.681e-6, 1.424e-6, -1.257e-6
-0.267, 2.647e-6, 1.409e-6, -1.239e-6
-0.268, 2.592e-6, 1.369e-6, -1.223e-6
-0.269, 2.567e-6, 1.369e-6, -1.199e-6
-0.270, 2.537e-6, 1.347e-6, -1.189e-6
-0.271, 2.497e-6, 1.322e-6, -1.174e-6
-0.272, 2.475e-6, 1.322e-6, -1.153e-6
-0.273, 2.429e-6, 1.292e-6, -1.137e-6
-0.274, 2.398e-6, 1.273e-6, -1.125e-6
-0.275, 2.358e-6, 1.261e-6, -1.097e-6
-0.276, 2.343e-6, 1.249e-6, -1.094e-6
-0.277, 2.315e-6, 1.233e-6, -1.082e-6
-0.278, 2.290e-6, 1.227e-6, -1.063e-6
-0.279, 2.256e-6, 1.218e-6, -1.039e-6
-0.280, 2.235e-6, 1.215e-6, -1.020e-6
-0.281, 2.201e-6, 1.184e-6, -1.017e-6
-0.282, 2.186e-6, 1.178e-6, -1.008e-6
-0.283, 2.167e-6, 1.165e-6, -1.002e-6
-0.284, 2.146e-6, 1.162e-6, -9.832e-7
-0.285, 2.143e-6, 1.162e-6, -9.802e-7
-0.286, 2.112e-6, 1.147e-6, -9.648e-7
-0.287, 2.103e-6, 1.138e-6, -9.648e-7
-0.288, 2.087e-6, 1.135e-6, -9.525e-7
-0.289, 2.069e-6, 1.125e-6, -9.432e-7
-0.290, 2.053e-6, 1.116e-6, -9.371e-7
-0.291, 2.044e-6, 1.107e-6, -9.371e-7
-0.292, 2.026e-6, 1.104e-6, -9.217e-7
-0.293, 2.004e-6, 1.088e-6, -9.155e-7
-0.294, 2.010e-6, 1.092e-6, -9.186e-7
-0.295, 1.995e-6, 1.098e-6, -8.971e-7
-0.296, 1.986e-6, 1.085e-6, -9.001e-7
-0.297, 1.970e-6, 1.070e-6, -9.001e-7
-0.298, 1.955e-6, 1.067e-6, -8.878e-7
-0.299, 1.952e-6, 1.070e-6, -8.817e-7
-0.300, 1.946e-6, 1.067e-6, -8.786e-7
-0.301, 1.933e-6, 1.058e-6, -8.755e-7
-0.302, 1.936e-6, 1.061e-6, -8.755e-7
-0.303, 1.921e-6, 1.048e-6, -8.724e-7
-0.304, 1.915e-6, 1.052e-6, -8.632e-7
-0.305, 1.906e-6, 1.039e-6, -8.663e-7
-0.306, 1.899e-6, 1.042e-6, -8.570e-7
-0.307, 1.899e-6, 1.039e-6, -8.601e-7
-0.308, 1.890e-6, 1.036e-6, -8.540e-7
-0.309, 1.896e-6, 1.039e-6, -8.570e-7
-0.310, 1.893e-6, 1.048e-6, -8.447e-7
-0.311, 1.865e-6, 1.027e-6, -8.386e-7
-0.312, 1.884e-6, 1.033e-6, -8.509e-7
-0.313, 1.862e-6, 1.015e-6, -8.478e-7
-0.314, 1.862e-6, 1.024e-6, -8.386e-7
-0.315, 1.862e-6, 1.027e-6, -8.355e-7
-0.316, 1.853e-6, 1.021e-6, -8.324e-7
-0.317, 1.859e-6, 1.030e-6, -8.293e-7
-0.318, 1.869e-6, 1.030e-6, -8.386e-7
-0.319, 1.859e-6, 1.015e-6, -8.447e-7
-0.320, 1.850e-6, 1.012e-6, -8.386e-7
-0.321, 1.844e-6, 1.005e-6, -8.386e-7
-0.322, 1.841e-6, 1.008e-6, -8.324e-7
-0.323, 1.838e-6, 1.005e-6, -8.324e-7
-0.324, 1.853e-6, 1.021e-6, -8.324e-7
-0.325, 1.844e-6, 1.012e-6, -8.324e-7
-0.326, 1.832e-6, 1.005e-6, -8.263e-7
-0.327, 1.835e-6, 9.992e-7, -8.355e-7
-0.328, 1.844e-6, 1.015e-6, -8.293e-7
-0.329, 1.838e-6, 1.018e-6, -8.201e-7
-0.330, 1.832e-6, 1.002e-6, -8.293e-7
-0.331, 1.825e-6, 1.002e-6, -8.232e-7
-0.332, 1.835e-6, 9.992e-7, -8.355e-7
-0.333, 1.829e-6, 1.005e-6, -8.232e-7
-0.334, 1.838e-6, 1.015e-6, -8.232e-7
-0.335, 1.822e-6, 1.002e-6, -8.201e-7
-0.336, 1.838e-6, 1.012e-6, -8.263e-7
-0.337, 1.835e-6, 1.005e-6, -8.293e-7
-0.338, 1.825e-6, 1.002e-6, -8.232e-7
-0.339, 1.819e-6, 1.005e-6, -8.139e-7
-0.340, 1.832e-6, 1.012e-6, -8.201e-7
-0.341, 1.825e-6, 1.002e-6, -8.232e-7
-0.342, 1.832e-6, 1.008e-6, -8.232e-7
-0.343, 1.825e-6, 1.002e-6, -8.232e-7
-0.344, 1.841e-6, 1.002e-6, -8.386e-7
-0.345, 1.829e-6, 1.012e-6, -8.170e-7
-0.346, 1.838e-6, 1.002e-6, -8.355e-7
-0.347, 1.829e-6, 9.992e-7, -8.293e-7
-0.348, 1.838e-6, 1.002e-6, -8.355e-7
-0.349, 1.825e-6, 9.961e-7, -8.293e-7
-0.350, 1.835e-6, 1.008e-6, -8.263e-7
-0.351, 1.835e-6, 1.005e-6, -8.293e-7
-0.352, 1.832e-6, 1.002e-6, -8.293e-7
-0.353, 1.835e-6, 1.015e-6, -8.201e-7
-0.354, 1.832e-6, 9.931e-7, -8.386e-7
-0.355, 1.819e-6, 9.961e-7, -8.232e-7
-0.356, 1.829e-6, 1.002e-6, -8.263e-7
-0.357, 1.841e-6, 1.002e-6, -8.386e-7
-0.358, 1.829e-6, 1.002e-6, -8.263e-7
-0.359, 1.822e-6, 9.931e-7, -8.293e-7
-0.360, 1.832e-6, 9.992e-7, -8.324e-7
-0.361, 1.832e-6, 9.992e-7, -8.324e-7
-0.362, 1.841e-6, 1.008e-6, -8.324e-7
-0.363, 1.829e-6, 9.931e-7, -8.355e-7
-0.364, 1.825e-6, 9.961e-7, -8.293e-7
-0.365, 1.838e-6, 9.992e-7, -8.386e-7
-0.366, 1.822e-6, 9.961e-7, -8.263e-7
-0.367, 1.844e-6, 1.012e-6, -8.324e-7
-0.368, 1.841e-6, 1.002e-6, -8.386e-7
-0.369, 1.810e-6, 9.961e-7, -8.139e-7
-0.370, 1.847e-6, 1.002e-6, -8.447e-7
-0.371, 1.832e-6, 9.992e-7, -8.324e-7
-0.372, 1.841e-6, 1.002e-6, -8.386e-7
-0.373, 1.832e-6, 1.002e-6, -8.293e-7
-0.374, 1.832e-6, 9.961e-7, -8.355e-7
-0.375, 1.838e-6, 9.992e-7, -8.386e-7
-0.376, 1.835e-6, 1.002e-6, -8.324e-7
-0.377, 1.835e-6, 9.992e-7, -8.355e-7
-0.378, 1.844e-6, 9.992e-7, -8.447e-7
-0.379, 1.847e-6, 1.008e-6, -8.386e-7
-0.380, 1.832e-6, 1.005e-6, -8.263e-7
-0.381, 1.832e-6, 9.900e-7, -8.416e-7
-0.382, 1.847e-6, 1.005e-6, -8.416e-7
-0.383, 1.835e-6, 9.992e-7, -8.355e-7
-0.384, 1.850e-6, 1.005e-6, -8.447e-7
-0.385, 1.847e-6, 9.961e-7, -8.509e-7
-0.386, 1.847e-6, 1.005e-6, -8.416e-7
-0.387, 1.850e-6, 1.012e-6, -8.386e-7
-0.388, 1.850e-6, 1.008e-6, -8.416e-7
-0.389, 1.865e-6, 1.012e-6, -8.540e-7
-0.390, 1.856e-6, 1.012e-6, -8.447e-7
-0.391, 1.847e-6, 1.005e-6, -8.416e-7
-0.392, 1.859e-6, 1.018e-6, -8.416e-7
-0.393, 1.847e-6, 9.931e-7, -8.540e-7
-0.394, 1.865e-6, 1.018e-6, -8.478e-7
-0.395, 1.853e-6, 1.015e-6, -8.386e-7
-0.396, 1.862e-6, 1.008e-6, -8.540e-7
-0.397, 1.853e-6, 1.012e-6, -8.416e-7
-0.398, 1.859e-6, 1.012e-6, -8.478e-7
-0.399, 1.853e-6, 1.015e-6, -8.386e-7
-0.400, 1.869e-6, 1.005e-6, -8.632e-7
