# Supplementary material for: Data-Driven Electrochemistry Reveals the Impact of Hydrophobicity on Aptamer Cross-Reactivity
Source: ACS Meas Sci Au. 2026 May 20;6(3):752–64. doi: 10.1021/acsmeasuresciau.6c00040 (PMC13281204; doi:10.1021/acsmeasuresciau.6c00040)
Supplement: Supplementary file 1 [file tg6c00040_si_001.zip › data/interferent study/logP validation/Trials_1_2_3/SWV_loperamide_analyte_1800hz_1.txt]

Nov. 4, 2025   13:27:23
Square Wave Voltammetry
File: c:\users\minteerlab\desktop\hardpotato\110425\swv_loperamide_analyte_1800hz_1.bin
Data Source:  Experiment
Instrument Model:  CHI660E
Ref. Electrode: 
Header: SWV
Note: 

Init E (V) = -0.05
Final E (V) = -0.4
Incr E (V) = 0.001
Amplitude (V) = 0.025
Frequency (Hz) = 1.8e+3
Quiet Time (sec) = 2
Sensitivity (A/V) = 1e-5

Potential/V, Diff(i/A), For(i/A), Rev(i/A)

-0.051, 6.280e-7, 2.943e-7, -3.337e-7
-0.052, 7.173e-7, 3.866e-7, -3.306e-7
-0.053, 7.234e-7, 3.866e-7, -3.368e-7
-0.054, 7.142e-7, 3.743e-7, -3.399e-7
-0.055, 7.173e-7, 3.743e-7, -3.429e-7
-0.056, 7.203e-7, 3.774e-7, -3.429e-7
-0.057, 7.296e-7, 3.774e-7, -3.522e-7
-0.058, 7.265e-7, 3.774e-7, -3.491e-7
-0.059, 7.265e-7, 3.774e-7, -3.491e-7
-0.060, 7.234e-7, 3.743e-7, -3.491e-7
-0.061, 7.203e-7, 3.743e-7, -3.460e-7
-0.062, 7.203e-7, 3.712e-7, -3.491e-7
-0.063, 7.265e-7, 3.743e-7, -3.522e-7
-0.064, 7.234e-7, 3.743e-7, -3.491e-7
-0.065, 7.234e-7, 3.743e-7, -3.491e-7
-0.066, 7.327e-7, 3.805e-7, -3.522e-7
-0.067, 7.327e-7, 3.774e-7, -3.553e-7
-0.068, 7.327e-7, 3.774e-7, -3.553e-7
-0.069, 7.296e-7, 3.774e-7, -3.522e-7
-0.070, 7.357e-7, 3.805e-7, -3.553e-7
-0.071, 7.296e-7, 3.805e-7, -3.491e-7
-0.072, 7.327e-7, 3.805e-7, -3.522e-7
-0.073, 7.327e-7, 3.774e-7, -3.553e-7
-0.074, 7.296e-7, 3.805e-7, -3.491e-7
-0.075, 7.327e-7, 3.805e-7, -3.522e-7
-0.076, 7.327e-7, 3.805e-7, -3.522e-7
-0.077, 7.388e-7, 3.866e-7, -3.522e-7
-0.078, 7.388e-7, 3.835e-7, -3.553e-7
-0.079, 7.388e-7, 3.866e-7, -3.522e-7
-0.080, 7.357e-7, 3.835e-7, -3.522e-7
-0.081, 7.419e-7, 3.835e-7, -3.583e-7
-0.082, 7.419e-7, 3.866e-7, -3.553e-7
-0.083, 7.450e-7, 3.897e-7, -3.553e-7
-0.084, 7.450e-7, 3.897e-7, -3.553e-7
-0.085, 7.450e-7, 3.897e-7, -3.553e-7
-0.086, 7.511e-7, 3.928e-7, -3.583e-7
-0.087, 7.450e-7, 3.928e-7, -3.522e-7
-0.088, 7.542e-7, 3.989e-7, -3.553e-7
-0.089, 7.542e-7, 3.959e-7, -3.583e-7
-0.090, 7.604e-7, 4.020e-7, -3.583e-7
-0.091, 7.604e-7, 4.020e-7, -3.583e-7
-0.092, 7.634e-7, 4.051e-7, -3.583e-7
-0.093, 7.511e-7, 4.020e-7, -3.491e-7
-0.094, 7.665e-7, 4.082e-7, -3.583e-7
-0.095, 7.727e-7, 4.143e-7, -3.583e-7
-0.096, 7.727e-7, 4.174e-7, -3.553e-7
-0.097, 7.757e-7, 4.174e-7, -3.583e-7
-0.098, 7.819e-7, 4.205e-7, -3.614e-7
-0.099, 7.911e-7, 4.266e-7, -3.645e-7
-0.100, 7.911e-7, 4.297e-7, -3.614e-7
-0.101, 8.004e-7, 4.328e-7, -3.676e-7
-0.102, 8.035e-7, 4.390e-7, -3.645e-7
-0.103, 8.065e-7, 4.420e-7, -3.645e-7
-0.104, 8.219e-7, 4.543e-7, -3.676e-7
-0.105, 8.281e-7, 4.574e-7, -3.707e-7
-0.106, 8.342e-7, 4.605e-7, -3.737e-7
-0.107, 8.465e-7, 4.728e-7, -3.737e-7
-0.108, 8.527e-7, 4.759e-7, -3.768e-7
-0.109, 8.650e-7, 4.882e-7, -3.768e-7
-0.110, 8.743e-7, 4.913e-7, -3.830e-7
-0.111, 8.896e-7, 5.005e-7, -3.891e-7
-0.112, 8.989e-7, 5.098e-7, -3.891e-7
-0.113, 9.143e-7, 5.221e-7, -3.922e-7
-0.114, 9.266e-7, 5.282e-7, -3.984e-7
-0.115, 9.451e-7, 5.405e-7, -4.045e-7
-0.116, 9.604e-7, 5.559e-7, -4.045e-7
-0.117, 9.728e-7, 5.621e-7, -4.107e-7
-0.118, 9.943e-7, 5.775e-7, -4.168e-7
-0.119, 1.013e-6, 5.898e-7, -4.230e-7
-0.120, 1.040e-6, 6.052e-7, -4.353e-7
-0.121, 1.056e-6, 6.175e-7, -4.384e-7
-0.122, 1.084e-6, 6.390e-7, -4.445e-7
-0.123, 1.108e-6, 6.544e-7, -4.538e-7
-0.124, 1.136e-6, 6.760e-7, -4.599e-7
-0.125, 1.164e-6, 6.914e-7, -4.722e-7
-0.126, 1.191e-6, 7.129e-7, -4.784e-7
-0.127, 1.219e-6, 7.314e-7, -4.876e-7
-0.128, 1.256e-6, 7.560e-7, -4.999e-7
-0.129, 1.293e-6, 7.745e-7, -5.184e-7
-0.130, 1.318e-6, 7.930e-7, -5.246e-7
-0.131, 1.367e-6, 8.237e-7, -5.430e-7
-0.132, 1.404e-6, 8.453e-7, -5.584e-7
-0.133, 1.447e-6, 8.730e-7, -5.738e-7
-0.134, 1.499e-6, 9.038e-7, -5.954e-7
-0.135, 1.536e-6, 9.284e-7, -6.077e-7
-0.136, 1.585e-6, 9.561e-7, -6.292e-7
-0.137, 1.638e-6, 9.869e-7, -6.508e-7
-0.138, 1.687e-6, 1.021e-6, -6.662e-7
-0.139, 1.742e-6, 1.055e-6, -6.877e-7
-0.140, 1.798e-6, 1.085e-6, -7.124e-7
-0.141, 1.862e-6, 1.122e-6, -7.401e-7
-0.142, 1.918e-6, 1.153e-6, -7.647e-7
-0.143, 1.986e-6, 1.190e-6, -7.955e-7
-0.144, 2.050e-6, 1.230e-6, -8.201e-7
-0.145, 2.118e-6, 1.267e-6, -8.509e-7
-0.146, 2.192e-6, 1.304e-6, -8.878e-7
-0.147, 2.260e-6, 1.344e-6, -9.155e-7
-0.148, 2.330e-6, 1.387e-6, -9.432e-7
-0.149, 2.413e-6, 1.430e-6, -9.832e-7
-0.150, 2.493e-6, 1.476e-6, -1.017e-6
-0.151, 2.574e-6, 1.516e-6, -1.057e-6
-0.152, 2.650e-6, 1.556e-6, -1.094e-6
-0.153, 2.737e-6, 1.606e-6, -1.131e-6
-0.154, 2.829e-6, 1.655e-6, -1.174e-6
-0.155, 2.915e-6, 1.704e-6, -1.211e-6
-0.156, 3.001e-6, 1.747e-6, -1.254e-6
-0.157, 3.100e-6, 1.803e-6, -1.297e-6
-0.158, 3.189e-6, 1.846e-6, -1.343e-6
-0.159, 3.275e-6, 1.892e-6, -1.383e-6
-0.160, 3.374e-6, 1.944e-6, -1.430e-6
-0.161, 3.469e-6, 1.997e-6, -1.473e-6
-0.162, 3.562e-6, 2.043e-6, -1.519e-6
-0.163, 3.663e-6, 2.092e-6, -1.571e-6
-0.164, 3.759e-6, 2.141e-6, -1.617e-6
-0.165, 3.851e-6, 2.184e-6, -1.667e-6
-0.166, 3.943e-6, 2.231e-6, -1.713e-6
-0.167, 4.039e-6, 2.283e-6, -1.756e-6
-0.168, 4.137e-6, 2.329e-6, -1.808e-6
-0.169, 4.227e-6, 2.375e-6, -1.851e-6
-0.170, 4.322e-6, 2.421e-6, -1.901e-6
-0.171, 4.408e-6, 2.468e-6, -1.941e-6
-0.172, 4.491e-6, 2.505e-6, -1.987e-6
-0.173, 4.587e-6, 2.551e-6, -2.036e-6
-0.174, 4.664e-6, 2.585e-6, -2.079e-6
-0.175, 4.750e-6, 2.628e-6, -2.122e-6
-0.176, 4.833e-6, 2.668e-6, -2.165e-6
-0.177, 4.898e-6, 2.698e-6, -2.199e-6
-0.178, 4.965e-6, 2.726e-6, -2.239e-6
-0.179, 5.036e-6, 2.757e-6, -2.279e-6
-0.180, 5.101e-6, 2.791e-6, -2.310e-6
-0.181, 5.162e-6, 2.812e-6, -2.350e-6
-0.182, 5.202e-6, 2.831e-6, -2.372e-6
-0.183, 5.255e-6, 2.855e-6, -2.399e-6
-0.184, 5.310e-6, 2.874e-6, -2.436e-6
-0.185, 5.350e-6, 2.889e-6, -2.461e-6
-0.186, 5.384e-6, 2.902e-6, -2.482e-6
-0.187, 5.412e-6, 2.914e-6, -2.498e-6
-0.188, 5.439e-6, 2.920e-6, -2.519e-6
-0.189, 5.458e-6, 2.923e-6, -2.535e-6
-0.190, 5.467e-6, 2.923e-6, -2.544e-6
-0.191, 5.479e-6, 2.920e-6, -2.559e-6
-0.192, 5.486e-6, 2.917e-6, -2.569e-6
-0.193, 5.479e-6, 2.911e-6, -2.569e-6
-0.194, 5.483e-6, 2.908e-6, -2.575e-6
-0.195, 5.470e-6, 2.895e-6, -2.575e-6
-0.196, 5.446e-6, 2.874e-6, -2.572e-6
-0.197, 5.439e-6, 2.862e-6, -2.578e-6
-0.198, 5.412e-6, 2.840e-6, -2.572e-6
-0.199, 5.381e-6, 2.822e-6, -2.559e-6
-0.200, 5.350e-6, 2.794e-6, -2.556e-6
-0.201, 5.313e-6, 2.766e-6, -2.547e-6
-0.202, 5.267e-6, 2.738e-6, -2.529e-6
-0.203, 5.224e-6, 2.714e-6, -2.510e-6
-0.204, 5.175e-6, 2.677e-6, -2.498e-6
-0.205, 5.116e-6, 2.643e-6, -2.473e-6
-0.206, 5.052e-6, 2.600e-6, -2.452e-6
-0.207, 5.008e-6, 2.572e-6, -2.436e-6
-0.208, 4.944e-6, 2.535e-6, -2.409e-6
-0.209, 4.882e-6, 2.492e-6, -2.390e-6
-0.210, 4.805e-6, 2.449e-6, -2.356e-6
-0.211, 4.735e-6, 2.409e-6, -2.325e-6
-0.212, 4.664e-6, 2.366e-6, -2.298e-6
-0.213, 4.593e-6, 2.323e-6, -2.270e-6
-0.214, 4.525e-6, 2.286e-6, -2.239e-6
-0.215, 4.448e-6, 2.246e-6, -2.202e-6
-0.216, 4.368e-6, 2.200e-6, -2.168e-6
-0.217, 4.291e-6, 2.154e-6, -2.138e-6
-0.218, 4.217e-6, 2.107e-6, -2.110e-6
-0.219, 4.134e-6, 2.061e-6, -2.073e-6
-0.220, 4.048e-6, 2.015e-6, -2.033e-6
-0.221, 3.965e-6, 1.966e-6, -1.999e-6
-0.222, 3.885e-6, 1.923e-6, -1.962e-6
-0.223, 3.808e-6, 1.880e-6, -1.928e-6
-0.224, 3.731e-6, 1.840e-6, -1.891e-6
-0.225, 3.642e-6, 1.790e-6, -1.851e-6
-0.226, 3.562e-6, 1.747e-6, -1.814e-6
-0.227, 3.475e-6, 1.704e-6, -1.771e-6
-0.228, 3.399e-6, 1.661e-6, -1.737e-6
-0.229, 3.322e-6, 1.621e-6, -1.701e-6
-0.230, 3.245e-6, 1.578e-6, -1.667e-6
-0.231, 3.158e-6, 1.529e-6, -1.630e-6
-0.232, 3.085e-6, 1.492e-6, -1.593e-6
-0.233, 3.008e-6, 1.455e-6, -1.553e-6
-0.234, 2.937e-6, 1.418e-6, -1.519e-6
-0.235, 2.857e-6, 1.372e-6, -1.485e-6
-0.236, 2.780e-6, 1.338e-6, -1.442e-6
-0.237, 2.712e-6, 1.298e-6, -1.414e-6
-0.238, 2.647e-6, 1.267e-6, -1.380e-6
-0.239, 2.570e-6, 1.230e-6, -1.340e-6
-0.240, 2.515e-6, 1.199e-6, -1.316e-6
-0.241, 2.438e-6, 1.159e-6, -1.279e-6
-0.242, 2.373e-6, 1.135e-6, -1.239e-6
-0.243, 2.312e-6, 1.104e-6, -1.208e-6
-0.244, 2.238e-6, 1.067e-6, -1.171e-6
-0.245, 2.186e-6, 1.039e-6, -1.146e-6
-0.246, 2.124e-6, 1.012e-6, -1.113e-6
-0.247, 2.069e-6, 9.807e-7, -1.088e-6
-0.248, 2.016e-6, 9.592e-7, -1.057e-6
-0.249, 1.961e-6, 9.315e-7, -1.029e-6
-0.250, 1.909e-6, 9.069e-7, -1.002e-6
-0.251, 1.853e-6, 8.822e-7, -9.709e-7
-0.252, 1.798e-6, 8.545e-7, -9.432e-7
-0.253, 1.758e-6, 8.361e-7, -9.217e-7
-0.254, 1.708e-6, 8.114e-7, -8.971e-7
-0.255, 1.665e-6, 7.930e-7, -8.724e-7
-0.256, 1.619e-6, 7.745e-7, -8.447e-7
-0.257, 1.576e-6, 7.560e-7, -8.201e-7
-0.258, 1.542e-6, 7.345e-7, -8.078e-7
-0.259, 1.496e-6, 7.191e-7, -7.770e-7
-0.260, 1.459e-6, 7.006e-7, -7.585e-7
-0.261, 1.416e-6, 6.821e-7, -7.339e-7
-0.262, 1.379e-6, 6.637e-7, -7.154e-7
-0.263, 1.351e-6, 6.514e-7, -7.000e-7
-0.264, 1.321e-6, 6.421e-7, -6.785e-7
-0.265, 1.296e-6, 6.298e-7, -6.662e-7
-0.266, 1.259e-6, 6.144e-7, -6.446e-7
-0.267, 1.228e-6, 5.990e-7, -6.292e-7
-0.268, 1.201e-6, 5.867e-7, -6.138e-7
-0.269, 1.176e-6, 5.775e-7, -5.985e-7
-0.270, 1.154e-6, 5.682e-7, -5.861e-7
-0.271, 1.127e-6, 5.590e-7, -5.677e-7
-0.272, 1.108e-6, 5.498e-7, -5.584e-7
-0.273, 1.084e-6, 5.405e-7, -5.430e-7
-0.274, 1.062e-6, 5.282e-7, -5.338e-7
-0.275, 1.047e-6, 5.251e-7, -5.215e-7
-0.276, 1.028e-6, 5.128e-7, -5.153e-7
-0.277, 9.974e-7, 5.005e-7, -4.969e-7
-0.278, 9.851e-7, 4.974e-7, -4.876e-7
-0.279, 9.697e-7, 4.944e-7, -4.753e-7
-0.280, 9.604e-7, 4.913e-7, -4.692e-7
-0.281, 9.327e-7, 4.790e-7, -4.538e-7
-0.282, 9.297e-7, 4.759e-7, -4.538e-7
-0.283, 9.143e-7, 4.697e-7, -4.445e-7
-0.284, 9.020e-7, 4.667e-7, -4.353e-7
-0.285, 8.896e-7, 4.605e-7, -4.291e-7
-0.286, 8.835e-7, 4.605e-7, -4.230e-7
-0.287, 8.619e-7, 4.482e-7, -4.138e-7
-0.288, 8.527e-7, 4.451e-7, -4.076e-7
-0.289, 8.527e-7, 4.451e-7, -4.076e-7
-0.290, 8.373e-7, 4.390e-7, -3.984e-7
-0.291, 8.281e-7, 4.420e-7, -3.860e-7
-0.292, 8.158e-7, 4.297e-7, -3.860e-7
-0.293, 8.158e-7, 4.297e-7, -3.860e-7
-0.294, 8.065e-7, 4.266e-7, -3.799e-7
-0.295, 8.065e-7, 4.297e-7, -3.768e-7
-0.296, 7.850e-7, 4.174e-7, -3.676e-7
-0.297, 7.911e-7, 4.205e-7, -3.707e-7
-0.298, 7.727e-7, 4.143e-7, -3.583e-7
-0.299, 7.757e-7, 4.112e-7, -3.645e-7
-0.300, 7.696e-7, 4.112e-7, -3.583e-7
-0.301, 7.573e-7, 4.020e-7, -3.553e-7
-0.302, 7.542e-7, 4.082e-7, -3.460e-7
-0.303, 7.511e-7, 4.051e-7, -3.460e-7
-0.304, 7.450e-7, 4.020e-7, -3.429e-7
-0.305, 7.388e-7, 4.020e-7, -3.368e-7
-0.306, 7.450e-7, 4.020e-7, -3.429e-7
-0.307, 7.388e-7, 3.989e-7, -3.399e-7
-0.308, 7.327e-7, 3.959e-7, -3.368e-7
-0.309, 7.388e-7, 4.020e-7, -3.368e-7
-0.310, 7.327e-7, 3.989e-7, -3.337e-7
-0.311, 7.265e-7, 3.897e-7, -3.368e-7
-0.312, 7.234e-7, 3.928e-7, -3.306e-7
-0.313, 7.173e-7, 3.928e-7, -3.245e-7
-0.314, 7.203e-7, 3.897e-7, -3.306e-7
-0.315, 7.173e-7, 3.897e-7, -3.276e-7
-0.316, 7.203e-7, 3.897e-7, -3.306e-7
-0.317, 7.080e-7, 3.866e-7, -3.214e-7
-0.318, 7.111e-7, 3.866e-7, -3.245e-7
-0.319, 6.988e-7, 3.835e-7, -3.152e-7
-0.320, 7.111e-7, 3.866e-7, -3.245e-7
-0.321, 7.049e-7, 3.835e-7, -3.214e-7
-0.322, 6.988e-7, 3.805e-7, -3.183e-7
-0.323, 7.019e-7, 3.835e-7, -3.183e-7
-0.324, 7.019e-7, 3.835e-7, -3.183e-7
-0.325, 7.019e-7, 3.805e-7, -3.214e-7
-0.326, 6.988e-7, 3.743e-7, -3.245e-7
-0.327, 6.957e-7, 3.774e-7, -3.183e-7
-0.328, 6.957e-7, 3.866e-7, -3.091e-7
-0.329, 6.957e-7, 3.805e-7, -3.152e-7
-0.330, 6.926e-7, 3.743e-7, -3.183e-7
-0.331, 6.988e-7, 3.866e-7, -3.122e-7
-0.332, 6.896e-7, 3.743e-7, -3.152e-7
-0.333, 6.957e-7, 3.835e-7, -3.122e-7
-0.334, 6.926e-7, 3.774e-7, -3.152e-7
-0.335, 6.896e-7, 3.774e-7, -3.122e-7
-0.336, 6.957e-7, 3.805e-7, -3.152e-7
-0.337, 6.896e-7, 3.774e-7, -3.122e-7
-0.338, 6.926e-7, 3.805e-7, -3.122e-7
-0.339, 6.988e-7, 3.805e-7, -3.183e-7
-0.340, 6.896e-7, 3.774e-7, -3.122e-7
-0.341, 6.926e-7, 3.774e-7, -3.152e-7
-0.342, 6.834e-7, 3.712e-7, -3.122e-7
-0.343, 6.926e-7, 3.774e-7, -3.152e-7
-0.344, 6.896e-7, 3.774e-7, -3.122e-7
-0.345, 6.896e-7, 3.805e-7, -3.091e-7
-0.346, 6.926e-7, 3.774e-7, -3.152e-7
-0.347, 6.865e-7, 3.743e-7, -3.122e-7
-0.348, 6.865e-7, 3.712e-7, -3.152e-7
-0.349, 6.834e-7, 3.712e-7, -3.122e-7
-0.350, 6.865e-7, 3.743e-7, -3.122e-7
-0.351, 6.834e-7, 3.743e-7, -3.091e-7
-0.352, 6.803e-7, 3.712e-7, -3.091e-7
-0.353, 6.896e-7, 3.743e-7, -3.152e-7
-0.354, 6.865e-7, 3.743e-7, -3.122e-7
-0.355, 6.896e-7, 3.712e-7, -3.183e-7
-0.356, 6.896e-7, 3.743e-7, -3.152e-7
-0.357, 6.865e-7, 3.682e-7, -3.183e-7
-0.358, 6.957e-7, 3.774e-7, -3.183e-7
-0.359, 6.865e-7, 3.743e-7, -3.122e-7
-0.360, 6.834e-7, 3.682e-7, -3.152e-7
-0.361, 6.926e-7, 3.774e-7, -3.152e-7
-0.362, 6.926e-7, 3.774e-7, -3.152e-7
-0.363, 6.803e-7, 3.651e-7, -3.152e-7
-0.364, 6.896e-7, 3.743e-7, -3.152e-7
-0.365, 6.865e-7, 3.774e-7, -3.091e-7
-0.366, 6.896e-7, 3.774e-7, -3.122e-7
-0.367, 6.865e-7, 3.712e-7, -3.152e-7
-0.368, 6.865e-7, 3.712e-7, -3.152e-7
-0.369, 6.957e-7, 3.805e-7, -3.152e-7
-0.370, 6.865e-7, 3.712e-7, -3.152e-7
-0.371, 6.896e-7, 3.712e-7, -3.183e-7
-0.372, 6.926e-7, 3.774e-7, -3.152e-7
-0.373, 6.988e-7, 3.743e-7, -3.245e-7
-0.374, 6.926e-7, 3.743e-7, -3.183e-7
-0.375, 6.957e-7, 3.805e-7, -3.152e-7
-0.376, 6.957e-7, 3.805e-7, -3.152e-7
-0.377, 6.926e-7, 3.743e-7, -3.183e-7
-0.378, 6.896e-7, 3.682e-7, -3.214e-7
-0.379, 6.865e-7, 3.743e-7, -3.122e-7
-0.380, 6.896e-7, 3.743e-7, -3.152e-7
-0.381, 6.865e-7, 3.712e-7, -3.152e-7
-0.382, 6.926e-7, 3.743e-7, -3.183e-7
-0.383, 6.926e-7, 3.743e-7, -3.183e-7
-0.384, 6.957e-7, 3.743e-7, -3.214e-7
-0.385, 6.865e-7, 3.712e-7, -3.152e-7
-0.386, 6.896e-7, 3.682e-7, -3.214e-7
-0.387, 6.988e-7, 3.774e-7, -3.214e-7
-0.388, 6.834e-7, 3.712e-7, -3.122e-7
-0.389, 6.988e-7, 3.743e-7, -3.245e-7
-0.390, 6.896e-7, 3.682e-7, -3.214e-7
-0.391, 6.926e-7, 3.743e-7, -3.183e-7
-0.392, 6.957e-7, 3.774e-7, -3.183e-7
-0.393, 7.019e-7, 3.805e-7, -3.214e-7
-0.394, 6.957e-7, 3.712e-7, -3.245e-7
-0.395, 6.926e-7, 3.774e-7, -3.152e-7
-0.396, 7.019e-7, 3.805e-7, -3.214e-7
-0.397, 6.957e-7, 3.774e-7, -3.183e-7
-0.398, 6.988e-7, 3.774e-7, -3.214e-7
-0.399, 6.957e-7, 3.774e-7, -3.183e-7
-0.400, 6.988e-7, 3.805e-7, -3.183e-7
