# Supplementary material for: Data-Driven Electrochemistry Reveals the Impact of Hydrophobicity on Aptamer Cross-Reactivity
Source: ACS Meas Sci Au. 2026 May 20;6(3):752–64. doi: 10.1021/acsmeasuresciau.6c00040 (PMC13281204; doi:10.1021/acsmeasuresciau.6c00040)
Supplement: Supplementary file 1 [file tg6c00040_si_001.zip › data/interferent study/logP validation/Trials_1_2_3/SWV_loperamide_analyte_1800hz_2.txt]

Nov. 4, 2025   16:05:15
Square Wave Voltammetry
File: c:\users\minteerlab\desktop\hardpotato\110425\swv_loperamide_analyte_1800hz_2.bin
Data Source:  Experiment
Instrument Model:  CHI660E
Ref. Electrode: 
Header: SWV
Note: 

Init E (V) = -0.05
Final E (V) = -0.4
Incr E (V) = 0.001
Amplitude (V) = 0.025
Frequency (Hz) = 1.8e+3
Quiet Time (sec) = 2
Sensitivity (A/V) = 1e-5

Potential/V, Diff(i/A), For(i/A), Rev(i/A)

-0.051, 1.502e-6, 6.883e-7, -8.139e-7
-0.052, 1.758e-6, 9.530e-7, -8.047e-7
-0.053, 1.758e-6, 9.376e-7, -8.201e-7
-0.054, 1.752e-6, 9.253e-7, -8.263e-7
-0.055, 1.758e-6, 9.253e-7, -8.324e-7
-0.056, 1.761e-6, 9.284e-7, -8.324e-7
-0.057, 1.758e-6, 9.192e-7, -8.386e-7
-0.058, 1.745e-6, 9.069e-7, -8.386e-7
-0.059, 1.758e-6, 9.192e-7, -8.386e-7
-0.060, 1.749e-6, 9.161e-7, -8.324e-7
-0.061, 1.752e-6, 9.099e-7, -8.416e-7
-0.062, 1.770e-6, 9.192e-7, -8.509e-7
-0.063, 1.767e-6, 9.161e-7, -8.509e-7
-0.064, 1.755e-6, 9.099e-7, -8.447e-7
-0.065, 1.764e-6, 9.192e-7, -8.447e-7
-0.066, 1.764e-6, 9.253e-7, -8.386e-7
-0.067, 1.770e-6, 9.192e-7, -8.509e-7
-0.068, 1.764e-6, 9.161e-7, -8.478e-7
-0.069, 1.761e-6, 9.161e-7, -8.447e-7
-0.070, 1.767e-6, 9.253e-7, -8.416e-7
-0.071, 1.779e-6, 9.253e-7, -8.540e-7
-0.072, 1.767e-6, 9.161e-7, -8.509e-7
-0.073, 1.776e-6, 9.315e-7, -8.447e-7
-0.074, 1.761e-6, 9.192e-7, -8.416e-7
-0.075, 1.779e-6, 9.284e-7, -8.509e-7
-0.076, 1.767e-6, 9.253e-7, -8.416e-7
-0.077, 1.785e-6, 9.346e-7, -8.509e-7
-0.078, 1.779e-6, 9.346e-7, -8.447e-7
-0.079, 1.792e-6, 9.407e-7, -8.509e-7
-0.080, 1.785e-6, 9.407e-7, -8.447e-7
-0.081, 1.785e-6, 9.376e-7, -8.478e-7
-0.082, 1.789e-6, 9.346e-7, -8.540e-7
-0.083, 1.795e-6, 9.407e-7, -8.540e-7
-0.084, 1.782e-6, 9.346e-7, -8.478e-7
-0.085, 1.804e-6, 9.469e-7, -8.570e-7
-0.086, 1.789e-6, 9.438e-7, -8.447e-7
-0.087, 1.782e-6, 9.376e-7, -8.447e-7
-0.088, 1.798e-6, 9.438e-7, -8.540e-7
-0.089, 1.813e-6, 9.561e-7, -8.570e-7
-0.090, 1.813e-6, 9.592e-7, -8.540e-7
-0.091, 1.810e-6, 9.561e-7, -8.540e-7
-0.092, 1.813e-6, 9.561e-7, -8.570e-7
-0.093, 1.832e-6, 9.684e-7, -8.632e-7
-0.094, 1.829e-6, 9.715e-7, -8.570e-7
-0.095, 1.850e-6, 9.746e-7, -8.755e-7
-0.096, 1.838e-6, 9.715e-7, -8.663e-7
-0.097, 1.847e-6, 9.869e-7, -8.601e-7
-0.098, 1.859e-6, 9.869e-7, -8.724e-7
-0.099, 1.859e-6, 9.992e-7, -8.601e-7
-0.100, 1.875e-6, 1.005e-6, -8.693e-7
-0.101, 1.872e-6, 9.961e-7, -8.755e-7
-0.102, 1.890e-6, 1.012e-6, -8.786e-7
-0.103, 1.896e-6, 1.024e-6, -8.724e-7
-0.104, 1.912e-6, 1.030e-6, -8.817e-7
-0.105, 1.921e-6, 1.033e-6, -8.878e-7
-0.106, 1.936e-6, 1.052e-6, -8.847e-7
-0.107, 1.946e-6, 1.052e-6, -8.940e-7
-0.108, 1.961e-6, 1.064e-6, -8.971e-7
-0.109, 1.961e-6, 1.067e-6, -8.940e-7
-0.110, 1.995e-6, 1.085e-6, -9.094e-7
-0.111, 2.001e-6, 1.088e-6, -9.124e-7
-0.112, 2.022e-6, 1.101e-6, -9.217e-7
-0.113, 2.035e-6, 1.110e-6, -9.248e-7
-0.114, 2.066e-6, 1.135e-6, -9.309e-7
-0.115, 2.087e-6, 1.147e-6, -9.402e-7
-0.116, 2.103e-6, 1.156e-6, -9.463e-7
-0.117, 2.136e-6, 1.172e-6, -9.648e-7
-0.118, 2.152e-6, 1.184e-6, -9.679e-7
-0.119, 2.186e-6, 1.205e-6, -9.802e-7
-0.120, 2.198e-6, 1.218e-6, -9.802e-7
-0.121, 2.235e-6, 1.233e-6, -1.002e-6
-0.122, 2.272e-6, 1.270e-6, -1.002e-6
-0.123, 2.303e-6, 1.273e-6, -1.029e-6
-0.124, 2.321e-6, 1.282e-6, -1.039e-6
-0.125, 2.364e-6, 1.326e-6, -1.039e-6
-0.126, 2.413e-6, 1.350e-6, -1.063e-6
-0.127, 2.441e-6, 1.362e-6, -1.079e-6
-0.128, 2.478e-6, 1.396e-6, -1.082e-6
-0.129, 2.530e-6, 1.424e-6, -1.106e-6
-0.130, 2.586e-6, 1.452e-6, -1.134e-6
-0.131, 2.620e-6, 1.473e-6, -1.146e-6
-0.132, 2.678e-6, 1.504e-6, -1.174e-6
-0.133, 2.734e-6, 1.547e-6, -1.186e-6
-0.134, 2.774e-6, 1.563e-6, -1.211e-6
-0.135, 2.832e-6, 1.603e-6, -1.230e-6
-0.136, 2.891e-6, 1.630e-6, -1.260e-6
-0.137, 2.946e-6, 1.664e-6, -1.282e-6
-0.138, 3.029e-6, 1.716e-6, -1.313e-6
-0.139, 3.081e-6, 1.738e-6, -1.343e-6
-0.140, 3.140e-6, 1.775e-6, -1.365e-6
-0.141, 3.220e-6, 1.821e-6, -1.399e-6
-0.142, 3.294e-6, 1.861e-6, -1.433e-6
-0.143, 3.368e-6, 1.904e-6, -1.463e-6
-0.144, 3.423e-6, 1.932e-6, -1.491e-6
-0.145, 3.519e-6, 1.981e-6, -1.537e-6
-0.146, 3.605e-6, 2.040e-6, -1.565e-6
-0.147, 3.679e-6, 2.074e-6, -1.605e-6
-0.148, 3.768e-6, 2.126e-6, -1.642e-6
-0.149, 3.857e-6, 2.175e-6, -1.682e-6
-0.150, 3.959e-6, 2.231e-6, -1.728e-6
-0.151, 4.042e-6, 2.277e-6, -1.765e-6
-0.152, 4.134e-6, 2.320e-6, -1.814e-6
-0.153, 4.236e-6, 2.378e-6, -1.858e-6
-0.154, 4.344e-6, 2.437e-6, -1.907e-6
-0.155, 4.445e-6, 2.495e-6, -1.950e-6
-0.156, 4.553e-6, 2.557e-6, -1.996e-6
-0.157, 4.658e-6, 2.606e-6, -2.051e-6
-0.158, 4.756e-6, 2.665e-6, -2.091e-6
-0.159, 4.861e-6, 2.717e-6, -2.144e-6
-0.160, 4.972e-6, 2.782e-6, -2.190e-6
-0.161, 5.082e-6, 2.837e-6, -2.245e-6
-0.162, 5.190e-6, 2.895e-6, -2.295e-6
-0.163, 5.310e-6, 2.957e-6, -2.353e-6
-0.164, 5.424e-6, 3.019e-6, -2.405e-6
-0.165, 5.541e-6, 3.086e-6, -2.455e-6
-0.166, 5.655e-6, 3.142e-6, -2.513e-6
-0.167, 5.766e-6, 3.194e-6, -2.572e-6
-0.168, 5.886e-6, 3.268e-6, -2.618e-6
-0.169, 5.994e-6, 3.323e-6, -2.670e-6
-0.170, 6.092e-6, 3.376e-6, -2.716e-6
-0.171, 6.215e-6, 3.443e-6, -2.772e-6
-0.172, 6.311e-6, 3.493e-6, -2.818e-6
-0.173, 6.434e-6, 3.560e-6, -2.873e-6
-0.174, 6.529e-6, 3.600e-6, -2.929e-6
-0.175, 6.646e-6, 3.668e-6, -2.978e-6
-0.176, 6.732e-6, 3.717e-6, -3.015e-6
-0.177, 6.834e-6, 3.761e-6, -3.073e-6
-0.178, 6.929e-6, 3.813e-6, -3.117e-6
-0.179, 7.016e-6, 3.856e-6, -3.160e-6
-0.180, 7.093e-6, 3.899e-6, -3.194e-6
-0.181, 7.185e-6, 3.942e-6, -3.243e-6
-0.182, 7.262e-6, 3.982e-6, -3.280e-6
-0.183, 7.333e-6, 4.022e-6, -3.310e-6
-0.184, 7.388e-6, 4.044e-6, -3.344e-6
-0.185, 7.440e-6, 4.065e-6, -3.375e-6
-0.186, 7.496e-6, 4.099e-6, -3.397e-6
-0.187, 7.545e-6, 4.124e-6, -3.421e-6
-0.188, 7.585e-6, 4.142e-6, -3.443e-6
-0.189, 7.619e-6, 4.155e-6, -3.464e-6
-0.190, 7.656e-6, 4.170e-6, -3.486e-6
-0.191, 7.674e-6, 4.170e-6, -3.504e-6
-0.192, 7.684e-6, 4.182e-6, -3.501e-6
-0.193, 7.696e-6, 4.170e-6, -3.526e-6
-0.194, 7.708e-6, 4.179e-6, -3.529e-6
-0.195, 7.693e-6, 4.167e-6, -3.526e-6
-0.196, 7.690e-6, 4.161e-6, -3.529e-6
-0.197, 7.668e-6, 4.148e-6, -3.520e-6
-0.198, 7.644e-6, 4.130e-6, -3.514e-6
-0.199, 7.622e-6, 4.111e-6, -3.511e-6
-0.200, 7.576e-6, 4.087e-6, -3.489e-6
-0.201, 7.536e-6, 4.059e-6, -3.477e-6
-0.202, 7.505e-6, 4.031e-6, -3.474e-6
-0.203, 7.456e-6, 4.001e-6, -3.455e-6
-0.204, 7.397e-6, 3.961e-6, -3.437e-6
-0.205, 7.327e-6, 3.921e-6, -3.406e-6
-0.206, 7.253e-6, 3.877e-6, -3.375e-6
-0.207, 7.203e-6, 3.844e-6, -3.360e-6
-0.208, 7.133e-6, 3.810e-6, -3.323e-6
-0.209, 7.056e-6, 3.748e-6, -3.307e-6
-0.210, 6.966e-6, 3.708e-6, -3.258e-6
-0.211, 6.886e-6, 3.659e-6, -3.227e-6
-0.212, 6.803e-6, 3.607e-6, -3.197e-6
-0.213, 6.726e-6, 3.560e-6, -3.166e-6
-0.214, 6.622e-6, 3.496e-6, -3.126e-6
-0.215, 6.532e-6, 3.443e-6, -3.089e-6
-0.216, 6.449e-6, 3.403e-6, -3.046e-6
-0.217, 6.341e-6, 3.348e-6, -2.993e-6
-0.218, 6.243e-6, 3.283e-6, -2.960e-6
-0.219, 6.157e-6, 3.237e-6, -2.920e-6
-0.220, 6.040e-6, 3.173e-6, -2.867e-6
-0.221, 5.954e-6, 3.117e-6, -2.836e-6
-0.222, 5.827e-6, 3.040e-6, -2.787e-6
-0.223, 5.738e-6, 3.000e-6, -2.738e-6
-0.224, 5.636e-6, 2.942e-6, -2.695e-6
-0.225, 5.535e-6, 2.880e-6, -2.655e-6
-0.226, 5.439e-6, 2.822e-6, -2.618e-6
-0.227, 5.332e-6, 2.775e-6, -2.556e-6
-0.228, 5.227e-6, 2.711e-6, -2.516e-6
-0.229, 5.119e-6, 2.649e-6, -2.470e-6
-0.230, 5.030e-6, 2.609e-6, -2.421e-6
-0.231, 4.928e-6, 2.551e-6, -2.378e-6
-0.232, 4.830e-6, 2.495e-6, -2.335e-6
-0.233, 4.722e-6, 2.437e-6, -2.285e-6
-0.234, 4.633e-6, 2.391e-6, -2.242e-6
-0.235, 4.544e-6, 2.341e-6, -2.202e-6
-0.236, 4.454e-6, 2.289e-6, -2.165e-6
-0.237, 4.353e-6, 2.234e-6, -2.119e-6
-0.238, 4.273e-6, 2.194e-6, -2.079e-6
-0.239, 4.180e-6, 2.144e-6, -2.036e-6
-0.240, 4.085e-6, 2.095e-6, -1.990e-6
-0.241, 4.020e-6, 2.058e-6, -1.962e-6
-0.242, 3.928e-6, 2.006e-6, -1.922e-6
-0.243, 3.842e-6, 1.963e-6, -1.879e-6
-0.244, 3.759e-6, 1.926e-6, -1.833e-6
-0.245, 3.691e-6, 1.886e-6, -1.805e-6
-0.246, 3.602e-6, 1.846e-6, -1.756e-6
-0.247, 3.531e-6, 1.806e-6, -1.725e-6
-0.248, 3.457e-6, 1.766e-6, -1.691e-6
-0.249, 3.405e-6, 1.738e-6, -1.667e-6
-0.250, 3.322e-6, 1.701e-6, -1.620e-6
-0.251, 3.260e-6, 1.667e-6, -1.593e-6
-0.252, 3.205e-6, 1.640e-6, -1.565e-6
-0.253, 3.131e-6, 1.603e-6, -1.528e-6
-0.254, 3.081e-6, 1.581e-6, -1.500e-6
-0.255, 3.023e-6, 1.553e-6, -1.470e-6
-0.256, 2.958e-6, 1.529e-6, -1.430e-6
-0.257, 2.906e-6, 1.498e-6, -1.408e-6
-0.258, 2.847e-6, 1.464e-6, -1.383e-6
-0.259, 2.811e-6, 1.455e-6, -1.356e-6
-0.260, 2.746e-6, 1.409e-6, -1.337e-6
-0.261, 2.700e-6, 1.381e-6, -1.319e-6
-0.262, 2.654e-6, 1.372e-6, -1.282e-6
-0.263, 2.620e-6, 1.347e-6, -1.273e-6
-0.264, 2.577e-6, 1.335e-6, -1.242e-6
-0.265, 2.543e-6, 1.316e-6, -1.226e-6
-0.266, 2.484e-6, 1.286e-6, -1.199e-6
-0.267, 2.457e-6, 1.273e-6, -1.183e-6
-0.268, 2.413e-6, 1.261e-6, -1.153e-6
-0.269, 2.389e-6, 1.242e-6, -1.146e-6
-0.270, 2.370e-6, 1.236e-6, -1.134e-6
-0.271, 2.318e-6, 1.215e-6, -1.103e-6
-0.272, 2.318e-6, 1.209e-6, -1.109e-6
-0.273, 2.266e-6, 1.187e-6, -1.079e-6
-0.274, 2.238e-6, 1.162e-6, -1.076e-6
-0.275, 2.216e-6, 1.162e-6, -1.054e-6
-0.276, 2.207e-6, 1.162e-6, -1.045e-6
-0.277, 2.161e-6, 1.147e-6, -1.014e-6
-0.278, 2.152e-6, 1.141e-6, -1.011e-6
-0.279, 2.130e-6, 1.129e-6, -1.002e-6
-0.280, 2.103e-6, 1.122e-6, -9.802e-7
-0.281, 2.078e-6, 1.107e-6, -9.709e-7
-0.282, 2.081e-6, 1.107e-6, -9.740e-7
-0.283, 2.056e-6, 1.098e-6, -9.586e-7
-0.284, 2.035e-6, 1.088e-6, -9.463e-7
-0.285, 2.019e-6, 1.088e-6, -9.309e-7
-0.286, 1.998e-6, 1.070e-6, -9.278e-7
-0.287, 1.995e-6, 1.061e-6, -9.340e-7
-0.288, 1.961e-6, 1.055e-6, -9.063e-7
-0.289, 1.970e-6, 1.058e-6, -9.124e-7
-0.290, 1.955e-6, 1.055e-6, -9.001e-7
-0.291, 1.955e-6, 1.058e-6, -8.971e-7
-0.292, 1.939e-6, 1.045e-6, -8.940e-7
-0.293, 1.933e-6, 1.045e-6, -8.878e-7
-0.294, 1.915e-6, 1.030e-6, -8.847e-7
-0.295, 1.906e-6, 1.027e-6, -8.786e-7
-0.296, 1.881e-6, 1.018e-6, -8.632e-7
-0.297, 1.881e-6, 1.021e-6, -8.601e-7
-0.298, 1.869e-6, 1.015e-6, -8.540e-7
-0.299, 1.862e-6, 1.012e-6, -8.509e-7
-0.300, 1.862e-6, 1.015e-6, -8.478e-7
-0.301, 1.847e-6, 1.002e-6, -8.447e-7
-0.302, 1.853e-6, 1.002e-6, -8.509e-7
-0.303, 1.844e-6, 9.992e-7, -8.447e-7
-0.304, 1.835e-6, 9.931e-7, -8.416e-7
-0.305, 1.847e-6, 1.008e-6, -8.386e-7
-0.306, 1.819e-6, 9.869e-7, -8.324e-7
-0.307, 1.822e-6, 9.961e-7, -8.263e-7
-0.308, 1.816e-6, 9.869e-7, -8.293e-7
-0.309, 1.813e-6, 9.869e-7, -8.263e-7
-0.310, 1.810e-6, 9.777e-7, -8.324e-7
-0.311, 1.813e-6, 9.900e-7, -8.232e-7
-0.312, 1.804e-6, 9.777e-7, -8.263e-7
-0.313, 1.795e-6, 9.746e-7, -8.201e-7
-0.314, 1.804e-6, 9.869e-7, -8.170e-7
-0.315, 1.804e-6, 9.869e-7, -8.170e-7
-0.316, 1.801e-6, 9.838e-7, -8.170e-7
-0.317, 1.798e-6, 9.807e-7, -8.170e-7
-0.318, 1.785e-6, 9.746e-7, -8.109e-7
-0.319, 1.779e-6, 9.684e-7, -8.109e-7
-0.320, 1.785e-6, 9.807e-7, -8.047e-7
-0.321, 1.785e-6, 9.777e-7, -8.078e-7
-0.322, 1.795e-6, 9.869e-7, -8.078e-7
-0.323, 1.767e-6, 9.654e-7, -8.016e-7
-0.324, 1.776e-6, 9.684e-7, -8.078e-7
-0.325, 1.779e-6, 9.715e-7, -8.078e-7
-0.326, 1.785e-6, 9.715e-7, -8.139e-7
-0.327, 1.761e-6, 9.592e-7, -8.016e-7
-0.328, 1.761e-6, 9.684e-7, -7.924e-7
-0.329, 1.770e-6, 9.746e-7, -7.955e-7
-0.330, 1.776e-6, 9.746e-7, -8.016e-7
-0.331, 1.764e-6, 9.654e-7, -7.985e-7
-0.332, 1.767e-6, 9.623e-7, -8.047e-7
-0.333, 1.789e-6, 9.715e-7, -8.170e-7
-0.334, 1.764e-6, 9.530e-7, -8.109e-7
-0.335, 1.770e-6, 9.715e-7, -7.985e-7
-0.336, 1.767e-6, 9.623e-7, -8.047e-7
-0.337, 1.770e-6, 9.654e-7, -8.047e-7
-0.338, 1.749e-6, 9.530e-7, -7.955e-7
-0.339, 1.764e-6, 9.654e-7, -7.985e-7
-0.340, 1.773e-6, 9.530e-7, -8.201e-7
-0.341, 1.767e-6, 9.500e-7, -8.170e-7
-0.342, 1.767e-6, 9.623e-7, -8.047e-7
-0.343, 1.773e-6, 9.592e-7, -8.139e-7
-0.344, 1.779e-6, 9.684e-7, -8.109e-7
-0.345, 1.770e-6, 9.715e-7, -7.985e-7
-0.346, 1.761e-6, 9.592e-7, -8.016e-7
-0.347, 1.758e-6, 9.500e-7, -8.078e-7
-0.348, 1.779e-6, 9.684e-7, -8.109e-7
-0.349, 1.776e-6, 9.684e-7, -8.078e-7
-0.350, 1.770e-6, 9.623e-7, -8.078e-7
-0.351, 1.767e-6, 9.654e-7, -8.016e-7
-0.352, 1.764e-6, 9.623e-7, -8.016e-7
-0.353, 1.773e-6, 9.623e-7, -8.109e-7
-0.354, 1.782e-6, 9.654e-7, -8.170e-7
-0.355, 1.761e-6, 9.623e-7, -7.985e-7
-0.356, 1.776e-6, 9.623e-7, -8.139e-7
-0.357, 1.767e-6, 9.530e-7, -8.139e-7
-0.358, 1.767e-6, 9.592e-7, -8.078e-7
-0.359, 1.767e-6, 9.500e-7, -8.170e-7
-0.360, 1.776e-6, 9.684e-7, -8.078e-7
-0.361, 1.770e-6, 9.592e-7, -8.109e-7
-0.362, 1.764e-6, 9.623e-7, -8.016e-7
-0.363, 1.770e-6, 9.561e-7, -8.139e-7
-0.364, 1.770e-6, 9.592e-7, -8.109e-7
-0.365, 1.776e-6, 9.746e-7, -8.016e-7
-0.366, 1.773e-6, 9.561e-7, -8.170e-7
-0.367, 1.782e-6, 9.684e-7, -8.139e-7
-0.368, 1.789e-6, 9.715e-7, -8.170e-7
-0.369, 1.767e-6, 9.592e-7, -8.078e-7
-0.370, 1.785e-6, 9.654e-7, -8.201e-7
-0.371, 1.767e-6, 9.561e-7, -8.109e-7
-0.372, 1.779e-6, 9.715e-7, -8.078e-7
-0.373, 1.767e-6, 9.561e-7, -8.109e-7
-0.374, 1.770e-6, 9.561e-7, -8.139e-7
-0.375, 1.773e-6, 9.592e-7, -8.139e-7
-0.376, 1.792e-6, 9.838e-7, -8.078e-7
-0.377, 1.792e-6, 9.746e-7, -8.170e-7
-0.378, 1.779e-6, 9.654e-7, -8.139e-7
-0.379, 1.779e-6, 9.684e-7, -8.109e-7
-0.380, 1.779e-6, 9.561e-7, -8.232e-7
-0.381, 1.776e-6, 9.684e-7, -8.078e-7
-0.382, 1.776e-6, 9.715e-7, -8.047e-7
-0.383, 1.779e-6, 9.654e-7, -8.139e-7
-0.384, 1.789e-6, 9.807e-7, -8.078e-7
-0.385, 1.795e-6, 9.746e-7, -8.201e-7
-0.386, 1.776e-6, 9.592e-7, -8.170e-7
-0.387, 1.776e-6, 9.561e-7, -8.201e-7
-0.388, 1.795e-6, 9.715e-7, -8.232e-7
-0.389, 1.785e-6, 9.715e-7, -8.139e-7
-0.390, 1.789e-6, 9.715e-7, -8.170e-7
-0.391, 1.801e-6, 9.807e-7, -8.201e-7
-0.392, 1.779e-6, 9.654e-7, -8.139e-7
-0.393, 1.782e-6, 9.654e-7, -8.170e-7
-0.394, 1.789e-6, 9.592e-7, -8.293e-7
-0.395, 1.792e-6, 9.623e-7, -8.293e-7
-0.396, 1.804e-6, 9.807e-7, -8.232e-7
-0.397, 1.792e-6, 9.654e-7, -8.263e-7
-0.398, 1.792e-6, 9.654e-7, -8.263e-7
-0.399, 1.792e-6, 9.684e-7, -8.232e-7
-0.400, 1.776e-6, 9.592e-7, -8.170e-7
