# Supplementary material for: Data-Driven Electrochemistry Reveals the Impact of Hydrophobicity on Aptamer Cross-Reactivity
Source: ACS Meas Sci Au. 2026 May 20;6(3):752–64. doi: 10.1021/acsmeasuresciau.6c00040 (PMC13281204; doi:10.1021/acsmeasuresciau.6c00040)
Supplement: Supplementary file 1 [file tg6c00040_si_001.zip › data/interferent study/logP validation/Trials_1_2_3/SWV_loperamide_analyte_1900hz_0.txt]

Nov. 4, 2025   12:19:01
Square Wave Voltammetry
File: c:\users\minteerlab\desktop\hardpotato\110425\swv_loperamide_analyte_1900hz_0.bin
Data Source:  Experiment
Instrument Model:  CHI660E
Ref. Electrode: 
Header: SWV
Note: 

Init E (V) = -0.05
Final E (V) = -0.4
Incr E (V) = 0.001
Amplitude (V) = 0.025
Frequency (Hz) = 1.9e+3
Quiet Time (sec) = 2
Sensitivity (A/V) = 1e-5

Potential/V, Diff(i/A), For(i/A), Rev(i/A)

-0.051, 1.727e-6, 7.807e-7, -9.463e-7
-0.052, 2.026e-6, 1.092e-6, -9.340e-7
-0.053, 2.022e-6, 1.073e-6, -9.494e-7
-0.054, 2.019e-6, 1.061e-6, -9.586e-7
-0.055, 2.016e-6, 1.058e-6, -9.586e-7
-0.056, 2.026e-6, 1.058e-6, -9.679e-7
-0.057, 2.001e-6, 1.039e-6, -9.617e-7
-0.058, 2.029e-6, 1.055e-6, -9.740e-7
-0.059, 2.026e-6, 1.048e-6, -9.771e-7
-0.060, 2.016e-6, 1.048e-6, -9.679e-7
-0.061, 2.022e-6, 1.055e-6, -9.679e-7
-0.062, 2.041e-6, 1.055e-6, -9.863e-7
-0.063, 2.035e-6, 1.058e-6, -9.771e-7
-0.064, 2.029e-6, 1.052e-6, -9.771e-7
-0.065, 2.032e-6, 1.055e-6, -9.771e-7
-0.066, 2.041e-6, 1.052e-6, -9.894e-7
-0.067, 2.038e-6, 1.055e-6, -9.832e-7
-0.068, 2.044e-6, 1.058e-6, -9.863e-7
-0.069, 2.041e-6, 1.058e-6, -9.832e-7
-0.070, 2.035e-6, 1.058e-6, -9.771e-7
-0.071, 2.050e-6, 1.061e-6, -9.894e-7
-0.072, 2.059e-6, 1.070e-6, -9.894e-7
-0.073, 2.053e-6, 1.070e-6, -9.832e-7
-0.074, 2.050e-6, 1.061e-6, -9.894e-7
-0.075, 2.050e-6, 1.064e-6, -9.863e-7
-0.076, 2.066e-6, 1.079e-6, -9.863e-7
-0.077, 2.050e-6, 1.067e-6, -9.832e-7
-0.078, 2.075e-6, 1.076e-6, -9.986e-7
-0.079, 2.072e-6, 1.076e-6, -9.956e-7
-0.080, 2.059e-6, 1.073e-6, -9.863e-7
-0.081, 2.075e-6, 1.085e-6, -9.894e-7
-0.082, 2.056e-6, 1.073e-6, -9.832e-7
-0.083, 2.053e-6, 1.079e-6, -9.740e-7
-0.084, 2.063e-6, 1.070e-6, -9.925e-7
-0.085, 2.063e-6, 1.079e-6, -9.832e-7
-0.086, 2.069e-6, 1.082e-6, -9.863e-7
-0.087, 2.075e-6, 1.085e-6, -9.894e-7
-0.088, 2.072e-6, 1.082e-6, -9.894e-7
-0.089, 2.069e-6, 1.085e-6, -9.832e-7
-0.090, 2.087e-6, 1.092e-6, -9.956e-7
-0.091, 2.081e-6, 1.088e-6, -9.925e-7
-0.092, 2.090e-6, 1.088e-6, -1.002e-6
-0.093, 2.084e-6, 1.095e-6, -9.894e-7
-0.094, 2.099e-6, 1.101e-6, -9.986e-7
-0.095, 2.099e-6, 1.104e-6, -9.956e-7
-0.096, 2.112e-6, 1.107e-6, -1.005e-6
-0.097, 2.115e-6, 1.116e-6, -9.986e-7
-0.098, 2.118e-6, 1.119e-6, -9.986e-7
-0.099, 2.127e-6, 1.116e-6, -1.011e-6
-0.100, 2.127e-6, 1.125e-6, -1.002e-6
-0.101, 2.139e-6, 1.132e-6, -1.008e-6
-0.102, 2.139e-6, 1.135e-6, -1.005e-6
-0.103, 2.136e-6, 1.132e-6, -1.005e-6
-0.104, 2.143e-6, 1.138e-6, -1.005e-6
-0.105, 2.161e-6, 1.150e-6, -1.011e-6
-0.106, 2.179e-6, 1.156e-6, -1.023e-6
-0.107, 2.189e-6, 1.169e-6, -1.020e-6
-0.108, 2.189e-6, 1.165e-6, -1.023e-6
-0.109, 2.207e-6, 1.175e-6, -1.033e-6
-0.110, 2.210e-6, 1.181e-6, -1.029e-6
-0.111, 2.223e-6, 1.193e-6, -1.029e-6
-0.112, 2.247e-6, 1.212e-6, -1.036e-6
-0.113, 2.256e-6, 1.212e-6, -1.045e-6
-0.114, 2.278e-6, 1.224e-6, -1.054e-6
-0.115, 2.303e-6, 1.236e-6, -1.066e-6
-0.116, 2.293e-6, 1.236e-6, -1.057e-6
-0.117, 2.340e-6, 1.264e-6, -1.076e-6
-0.118, 2.367e-6, 1.279e-6, -1.088e-6
-0.119, 2.370e-6, 1.286e-6, -1.085e-6
-0.120, 2.395e-6, 1.292e-6, -1.103e-6
-0.121, 2.420e-6, 1.310e-6, -1.109e-6
-0.122, 2.432e-6, 1.319e-6, -1.113e-6
-0.123, 2.469e-6, 1.338e-6, -1.131e-6
-0.124, 2.490e-6, 1.359e-6, -1.131e-6
-0.125, 2.521e-6, 1.375e-6, -1.146e-6
-0.126, 2.558e-6, 1.396e-6, -1.162e-6
-0.127, 2.589e-6, 1.415e-6, -1.174e-6
-0.128, 2.623e-6, 1.436e-6, -1.186e-6
-0.129, 2.657e-6, 1.452e-6, -1.205e-6
-0.130, 2.687e-6, 1.470e-6, -1.217e-6
-0.131, 2.724e-6, 1.498e-6, -1.226e-6
-0.132, 2.780e-6, 1.519e-6, -1.260e-6
-0.133, 2.807e-6, 1.541e-6, -1.266e-6
-0.134, 2.841e-6, 1.559e-6, -1.282e-6
-0.135, 2.900e-6, 1.596e-6, -1.303e-6
-0.136, 2.943e-6, 1.621e-6, -1.322e-6
-0.137, 2.998e-6, 1.655e-6, -1.343e-6
-0.138, 3.044e-6, 1.683e-6, -1.362e-6
-0.139, 3.081e-6, 1.701e-6, -1.380e-6
-0.140, 3.149e-6, 1.738e-6, -1.411e-6
-0.141, 3.217e-6, 1.775e-6, -1.442e-6
-0.142, 3.269e-6, 1.809e-6, -1.460e-6
-0.143, 3.315e-6, 1.830e-6, -1.485e-6
-0.144, 3.380e-6, 1.880e-6, -1.500e-6
-0.145, 3.448e-6, 1.907e-6, -1.540e-6
-0.146, 3.528e-6, 1.957e-6, -1.571e-6
-0.147, 3.583e-6, 1.981e-6, -1.602e-6
-0.148, 3.654e-6, 2.024e-6, -1.630e-6
-0.149, 3.740e-6, 2.080e-6, -1.660e-6
-0.150, 3.799e-6, 2.111e-6, -1.688e-6
-0.151, 3.894e-6, 2.151e-6, -1.744e-6
-0.152, 3.962e-6, 2.200e-6, -1.762e-6
-0.153, 4.039e-6, 2.234e-6, -1.805e-6
-0.154, 4.113e-6, 2.277e-6, -1.836e-6
-0.155, 4.211e-6, 2.326e-6, -1.885e-6
-0.156, 4.304e-6, 2.378e-6, -1.925e-6
-0.157, 4.381e-6, 2.421e-6, -1.959e-6
-0.158, 4.491e-6, 2.483e-6, -2.008e-6
-0.159, 4.556e-6, 2.526e-6, -2.030e-6
-0.160, 4.658e-6, 2.578e-6, -2.079e-6
-0.161, 4.759e-6, 2.625e-6, -2.135e-6
-0.162, 4.861e-6, 2.692e-6, -2.168e-6
-0.163, 4.959e-6, 2.738e-6, -2.221e-6
-0.164, 5.064e-6, 2.800e-6, -2.264e-6
-0.165, 5.156e-6, 2.852e-6, -2.304e-6
-0.166, 5.264e-6, 2.911e-6, -2.353e-6
-0.167, 5.366e-6, 2.960e-6, -2.405e-6
-0.168, 5.461e-6, 3.028e-6, -2.433e-6
-0.169, 5.563e-6, 3.071e-6, -2.492e-6
-0.170, 5.683e-6, 3.142e-6, -2.541e-6
-0.171, 5.787e-6, 3.200e-6, -2.587e-6
-0.172, 5.904e-6, 3.262e-6, -2.642e-6
-0.173, 5.997e-6, 3.317e-6, -2.679e-6
-0.174, 6.092e-6, 3.363e-6, -2.729e-6
-0.175, 6.203e-6, 3.422e-6, -2.781e-6
-0.176, 6.314e-6, 3.490e-6, -2.824e-6
-0.177, 6.425e-6, 3.545e-6, -2.880e-6
-0.178, 6.517e-6, 3.597e-6, -2.920e-6
-0.179, 6.637e-6, 3.668e-6, -2.969e-6
-0.180, 6.708e-6, 3.705e-6, -3.003e-6
-0.181, 6.840e-6, 3.770e-6, -3.070e-6
-0.182, 6.923e-6, 3.816e-6, -3.107e-6
-0.183, 6.991e-6, 3.856e-6, -3.135e-6
-0.184, 7.083e-6, 3.918e-6, -3.166e-6
-0.185, 7.170e-6, 3.951e-6, -3.218e-6
-0.186, 7.268e-6, 4.004e-6, -3.264e-6
-0.187, 7.333e-6, 4.044e-6, -3.289e-6
-0.188, 7.394e-6, 4.081e-6, -3.314e-6
-0.189, 7.459e-6, 4.111e-6, -3.347e-6
-0.190, 7.548e-6, 4.167e-6, -3.381e-6
-0.191, 7.591e-6, 4.188e-6, -3.403e-6
-0.192, 7.634e-6, 4.207e-6, -3.427e-6
-0.193, 7.684e-6, 4.235e-6, -3.449e-6
-0.194, 7.724e-6, 4.262e-6, -3.461e-6
-0.195, 7.767e-6, 4.281e-6, -3.486e-6
-0.196, 7.779e-6, 4.281e-6, -3.498e-6
-0.197, 7.813e-6, 4.305e-6, -3.508e-6
-0.198, 7.831e-6, 4.308e-6, -3.523e-6
-0.199, 7.841e-6, 4.318e-6, -3.523e-6
-0.200, 7.844e-6, 4.321e-6, -3.523e-6
-0.201, 7.850e-6, 4.315e-6, -3.535e-6
-0.202, 7.844e-6, 4.315e-6, -3.529e-6
-0.203, 7.813e-6, 4.296e-6, -3.517e-6
-0.204, 7.788e-6, 4.278e-6, -3.511e-6
-0.205, 7.764e-6, 4.265e-6, -3.498e-6
-0.206, 7.721e-6, 4.235e-6, -3.486e-6
-0.207, 7.690e-6, 4.222e-6, -3.467e-6
-0.208, 7.647e-6, 4.195e-6, -3.452e-6
-0.209, 7.588e-6, 4.161e-6, -3.427e-6
-0.210, 7.536e-6, 4.130e-6, -3.406e-6
-0.211, 7.480e-6, 4.102e-6, -3.378e-6
-0.212, 7.403e-6, 4.050e-6, -3.354e-6
-0.213, 7.320e-6, 4.004e-6, -3.317e-6
-0.214, 7.259e-6, 3.964e-6, -3.295e-6
-0.215, 7.185e-6, 3.924e-6, -3.261e-6
-0.216, 7.099e-6, 3.877e-6, -3.221e-6
-0.217, 7.034e-6, 3.828e-6, -3.206e-6
-0.218, 6.936e-6, 3.773e-6, -3.163e-6
-0.219, 6.852e-6, 3.727e-6, -3.126e-6
-0.220, 6.754e-6, 3.671e-6, -3.083e-6
-0.221, 6.652e-6, 3.607e-6, -3.046e-6
-0.222, 6.538e-6, 3.551e-6, -2.987e-6
-0.223, 6.449e-6, 3.490e-6, -2.960e-6
-0.224, 6.357e-6, 3.437e-6, -2.920e-6
-0.225, 6.243e-6, 3.379e-6, -2.864e-6
-0.226, 6.144e-6, 3.311e-6, -2.833e-6
-0.227, 6.037e-6, 3.262e-6, -2.775e-6
-0.228, 5.935e-6, 3.200e-6, -2.735e-6
-0.229, 5.837e-6, 3.145e-6, -2.692e-6
-0.230, 5.738e-6, 3.083e-6, -2.655e-6
-0.231, 5.612e-6, 3.012e-6, -2.599e-6
-0.232, 5.532e-6, 2.972e-6, -2.559e-6
-0.233, 5.415e-6, 2.905e-6, -2.510e-6
-0.234, 5.322e-6, 2.855e-6, -2.467e-6
-0.235, 5.212e-6, 2.788e-6, -2.424e-6
-0.236, 5.110e-6, 2.732e-6, -2.378e-6
-0.237, 5.024e-6, 2.692e-6, -2.332e-6
-0.238, 4.913e-6, 2.622e-6, -2.292e-6
-0.239, 4.827e-6, 2.581e-6, -2.245e-6
-0.240, 4.728e-6, 2.523e-6, -2.205e-6
-0.241, 4.636e-6, 2.471e-6, -2.165e-6
-0.242, 4.531e-6, 2.418e-6, -2.113e-6
-0.243, 4.470e-6, 2.378e-6, -2.091e-6
-0.244, 4.371e-6, 2.332e-6, -2.039e-6
-0.245, 4.288e-6, 2.280e-6, -2.008e-6
-0.246, 4.187e-6, 2.231e-6, -1.956e-6
-0.247, 4.113e-6, 2.191e-6, -1.922e-6
-0.248, 4.020e-6, 2.129e-6, -1.891e-6
-0.249, 3.953e-6, 2.101e-6, -1.851e-6
-0.250, 3.860e-6, 2.046e-6, -1.814e-6
-0.251, 3.811e-6, 2.018e-6, -1.793e-6
-0.252, 3.731e-6, 1.981e-6, -1.750e-6
-0.253, 3.651e-6, 1.932e-6, -1.719e-6
-0.254, 3.568e-6, 1.892e-6, -1.676e-6
-0.255, 3.503e-6, 1.858e-6, -1.645e-6
-0.256, 3.439e-6, 1.818e-6, -1.620e-6
-0.257, 3.377e-6, 1.793e-6, -1.584e-6
-0.258, 3.331e-6, 1.763e-6, -1.568e-6
-0.259, 3.272e-6, 1.738e-6, -1.534e-6
-0.260, 3.211e-6, 1.704e-6, -1.507e-6
-0.261, 3.155e-6, 1.673e-6, -1.482e-6
-0.262, 3.106e-6, 1.646e-6, -1.460e-6
-0.263, 3.057e-6, 1.621e-6, -1.436e-6
-0.264, 3.014e-6, 1.596e-6, -1.417e-6
-0.265, 2.961e-6, 1.569e-6, -1.393e-6
-0.266, 2.921e-6, 1.553e-6, -1.368e-6
-0.267, 2.875e-6, 1.529e-6, -1.346e-6
-0.268, 2.820e-6, 1.507e-6, -1.313e-6
-0.269, 2.783e-6, 1.486e-6, -1.297e-6
-0.270, 2.743e-6, 1.464e-6, -1.279e-6
-0.271, 2.706e-6, 1.443e-6, -1.263e-6
-0.272, 2.684e-6, 1.427e-6, -1.257e-6
-0.273, 2.632e-6, 1.402e-6, -1.230e-6
-0.274, 2.614e-6, 1.399e-6, -1.214e-6
-0.275, 2.580e-6, 1.381e-6, -1.199e-6
-0.276, 2.540e-6, 1.356e-6, -1.183e-6
-0.277, 2.521e-6, 1.350e-6, -1.171e-6
-0.278, 2.484e-6, 1.341e-6, -1.143e-6
-0.279, 2.453e-6, 1.316e-6, -1.137e-6
-0.280, 2.457e-6, 1.329e-6, -1.128e-6
-0.281, 2.420e-6, 1.304e-6, -1.116e-6
-0.282, 2.407e-6, 1.298e-6, -1.109e-6
-0.283, 2.370e-6, 1.276e-6, -1.094e-6
-0.284, 2.364e-6, 1.276e-6, -1.088e-6
-0.285, 2.324e-6, 1.258e-6, -1.066e-6
-0.286, 2.324e-6, 1.252e-6, -1.073e-6
-0.287, 2.303e-6, 1.242e-6, -1.060e-6
-0.288, 2.275e-6, 1.230e-6, -1.045e-6
-0.289, 2.260e-6, 1.221e-6, -1.039e-6
-0.290, 2.253e-6, 1.215e-6, -1.039e-6
-0.291, 2.232e-6, 1.212e-6, -1.020e-6
-0.292, 2.238e-6, 1.215e-6, -1.023e-6
-0.293, 2.204e-6, 1.199e-6, -1.005e-6
-0.294, 2.192e-6, 1.193e-6, -9.986e-7
-0.295, 2.186e-6, 1.187e-6, -9.986e-7
-0.296, 2.176e-6, 1.175e-6, -1.002e-6
-0.297, 2.170e-6, 1.190e-6, -9.802e-7
-0.298, 2.161e-6, 1.181e-6, -9.802e-7
-0.299, 2.133e-6, 1.159e-6, -9.740e-7
-0.300, 2.155e-6, 1.175e-6, -9.802e-7
-0.301, 2.133e-6, 1.165e-6, -9.679e-7
-0.302, 2.115e-6, 1.156e-6, -9.586e-7
-0.303, 2.093e-6, 1.144e-6, -9.494e-7
-0.304, 2.109e-6, 1.147e-6, -9.617e-7
-0.305, 2.103e-6, 1.144e-6, -9.586e-7
-0.306, 2.093e-6, 1.144e-6, -9.494e-7
-0.307, 2.090e-6, 1.150e-6, -9.402e-7
-0.308, 2.081e-6, 1.144e-6, -9.371e-7
-0.309, 2.069e-6, 1.125e-6, -9.432e-7
-0.310, 2.069e-6, 1.135e-6, -9.340e-7
-0.311, 2.066e-6, 1.122e-6, -9.432e-7
-0.312, 2.066e-6, 1.132e-6, -9.340e-7
-0.313, 2.069e-6, 1.132e-6, -9.371e-7
-0.314, 2.059e-6, 1.125e-6, -9.340e-7
-0.315, 2.050e-6, 1.119e-6, -9.309e-7
-0.316, 2.047e-6, 1.125e-6, -9.217e-7
-0.317, 2.032e-6, 1.110e-6, -9.217e-7
-0.318, 2.053e-6, 1.116e-6, -9.371e-7
-0.319, 2.053e-6, 1.122e-6, -9.309e-7
-0.320, 2.044e-6, 1.119e-6, -9.248e-7
-0.321, 2.026e-6, 1.107e-6, -9.186e-7
-0.322, 2.047e-6, 1.119e-6, -9.278e-7
-0.323, 2.050e-6, 1.110e-6, -9.402e-7
-0.324, 2.032e-6, 1.116e-6, -9.155e-7
-0.325, 2.026e-6, 1.104e-6, -9.217e-7
-0.326, 2.010e-6, 1.104e-6, -9.063e-7
-0.327, 2.032e-6, 1.119e-6, -9.124e-7
-0.328, 2.016e-6, 1.107e-6, -9.094e-7
-0.329, 2.032e-6, 1.113e-6, -9.186e-7
-0.330, 2.029e-6, 1.110e-6, -9.186e-7
-0.331, 2.026e-6, 1.101e-6, -9.248e-7
-0.332, 2.013e-6, 1.104e-6, -9.094e-7
-0.333, 2.019e-6, 1.098e-6, -9.217e-7
-0.334, 2.019e-6, 1.101e-6, -9.186e-7
-0.335, 1.995e-6, 1.095e-6, -9.001e-7
-0.336, 2.013e-6, 1.098e-6, -9.155e-7
-0.337, 2.019e-6, 1.101e-6, -9.186e-7
-0.338, 1.998e-6, 1.088e-6, -9.094e-7
-0.339, 2.013e-6, 1.104e-6, -9.094e-7
-0.340, 2.016e-6, 1.104e-6, -9.124e-7
-0.341, 2.026e-6, 1.107e-6, -9.186e-7
-0.342, 2.004e-6, 1.095e-6, -9.094e-7
-0.343, 2.001e-6, 1.095e-6, -9.063e-7
-0.344, 2.004e-6, 1.088e-6, -9.155e-7
-0.345, 2.022e-6, 1.098e-6, -9.248e-7
-0.346, 2.019e-6, 1.104e-6, -9.155e-7
-0.347, 2.007e-6, 1.095e-6, -9.124e-7
-0.348, 2.001e-6, 1.088e-6, -9.124e-7
-0.349, 2.013e-6, 1.098e-6, -9.155e-7
-0.350, 2.026e-6, 1.110e-6, -9.155e-7
-0.351, 2.022e-6, 1.107e-6, -9.155e-7
-0.352, 2.010e-6, 1.092e-6, -9.186e-7
-0.353, 2.029e-6, 1.098e-6, -9.309e-7
-0.354, 2.004e-6, 1.088e-6, -9.155e-7
-0.355, 2.019e-6, 1.095e-6, -9.248e-7
-0.356, 2.013e-6, 1.101e-6, -9.124e-7
-0.357, 2.010e-6, 1.095e-6, -9.155e-7
-0.358, 2.032e-6, 1.104e-6, -9.278e-7
-0.359, 1.998e-6, 1.088e-6, -9.094e-7
-0.360, 2.022e-6, 1.101e-6, -9.217e-7
-0.361, 2.038e-6, 1.110e-6, -9.278e-7
-0.362, 2.022e-6, 1.101e-6, -9.217e-7
-0.363, 2.013e-6, 1.095e-6, -9.186e-7
-0.364, 2.022e-6, 1.092e-6, -9.309e-7
-0.365, 2.026e-6, 1.104e-6, -9.217e-7
-0.366, 2.026e-6, 1.107e-6, -9.186e-7
-0.367, 2.016e-6, 1.088e-6, -9.278e-7
-0.368, 2.026e-6, 1.107e-6, -9.186e-7
-0.369, 2.022e-6, 1.104e-6, -9.186e-7
-0.370, 2.044e-6, 1.116e-6, -9.278e-7
-0.371, 2.035e-6, 1.098e-6, -9.371e-7
-0.372, 2.026e-6, 1.095e-6, -9.309e-7
-0.373, 2.016e-6, 1.095e-6, -9.217e-7
-0.374, 2.041e-6, 1.104e-6, -9.371e-7
-0.375, 2.016e-6, 1.095e-6, -9.217e-7
-0.376, 2.029e-6, 1.104e-6, -9.248e-7
-0.377, 2.026e-6, 1.113e-6, -9.124e-7
-0.378, 2.026e-6, 1.088e-6, -9.371e-7
-0.379, 2.026e-6, 1.101e-6, -9.248e-7
-0.380, 2.038e-6, 1.110e-6, -9.278e-7
-0.381, 2.029e-6, 1.104e-6, -9.248e-7
-0.382, 2.026e-6, 1.095e-6, -9.309e-7
-0.383, 2.032e-6, 1.098e-6, -9.340e-7
-0.384, 2.038e-6, 1.101e-6, -9.371e-7
-0.385, 2.041e-6, 1.107e-6, -9.340e-7
-0.386, 2.032e-6, 1.110e-6, -9.217e-7
-0.387, 2.035e-6, 1.104e-6, -9.309e-7
-0.388, 2.026e-6, 1.095e-6, -9.309e-7
-0.389, 2.035e-6, 1.107e-6, -9.278e-7
-0.390, 2.022e-6, 1.101e-6, -9.217e-7
-0.391, 2.041e-6, 1.107e-6, -9.340e-7
-0.392, 2.050e-6, 1.113e-6, -9.371e-7
-0.393, 2.029e-6, 1.107e-6, -9.217e-7
-0.394, 2.063e-6, 1.107e-6, -9.555e-7
-0.395, 2.056e-6, 1.119e-6, -9.371e-7
-0.396, 2.041e-6, 1.101e-6, -9.402e-7
-0.397, 2.047e-6, 1.116e-6, -9.309e-7
-0.398, 2.053e-6, 1.113e-6, -9.402e-7
-0.399, 2.056e-6, 1.113e-6, -9.432e-7
-0.400, 2.050e-6, 1.101e-6, -9.494e-7
